# Supplementary material for: Identification and molecular characterization of missense mutations in orphan G protein–coupled receptor GPR61 occurring in severe obesity
Source: Mol Pharmacol. 2025 Mar 4;107(4):100026. doi: 10.1016/j.molpha.2025.100026 (PMC12060159; doi:10.1016/j.molpha.2025.100026)
Supplement: Supplementary Material [file mmc1.zip › molpha_100026_R236C_MD1_mmc1.pdb]

HELIX    1   1 VAL     44  LYS     69  1                                  26
HELIX    2   2 PRO     71  LEU     73  1                                   3
HELIX    3   3 VAL     77  SER    102  1                                  26
HELIX    4   4 PHE    105  ALA    108  1                                   4
HELIX    5   5 VAL    113  VAL    145  1                                  33
HELIX    6   6 PRO    147  ARG    153  1                                   7
HELIX    7   7 LEU    156  GLY    180  1                                  25
HELIX    8   8 ALA    203  ALA    235  1                                  33
HELIX    9   9 GLN    254  ARG    262  1                                   9
HELIX   10  10 ALA    285  LEU    312  1                                  28
HELIX   11  11 VAL    322  CYS    343  1                                  22
HELIX   12  12 ARG    346  SER    353  1                                   8
ATOM      1  N   SER    43      41.460  17.750  81.150  1.00  0.00           N
ATOM      2  HT1 SER    43      42.500  17.810  81.210  1.00  0.00           H
ATOM      3  HT2 SER    43      41.100  17.810  82.120  1.00  0.00           H
ATOM      4  HT3 SER    43      41.220  18.710  80.820  1.00  0.00           H
ATOM      5  CA  SER    43      40.900  16.610  80.440  1.00  0.00           C
ATOM      6  HA  SER    43      41.410  15.730  80.780  1.00  0.00           H
ATOM      7  CB  SER    43      39.410  16.580  80.840  1.00  0.00           C
ATOM      8  HB1 SER    43      38.910  17.510  80.500  1.00  0.00           H
ATOM      9  HB2 SER    43      39.300  16.450  81.930  1.00  0.00           H
ATOM     10  OG  SER    43      38.810  15.370  80.250  1.00  0.00           O
ATOM     11  HG1 SER    43      38.880  14.710  80.940  1.00  0.00           H
ATOM     12  C   SER    43      40.990  16.790  78.940  1.00  0.00           C
ATOM     13  O   SER    43      40.380  17.670  78.280  1.00  0.00           O
ATOM     14  N   VAL    44      41.910  15.990  78.270  1.00  0.00           N
ATOM     15  HN  VAL    44      42.390  15.270  78.760  1.00  0.00           H
ATOM     16  CA  VAL    44      42.100  15.850  76.850  1.00  0.00           C
ATOM     17  HA  VAL    44      42.190  16.860  76.480  1.00  0.00           H
ATOM     18  CB  VAL    44      43.460  15.270  76.440  1.00  0.00           C
ATOM     19  HB  VAL    44      43.440  15.210  75.330  1.00  0.00           H
ATOM     20  CG1 VAL    44      44.580  16.210  76.930  1.00  0.00           C
ATOM     21 HG11 VAL    44      44.810  15.940  77.980  1.00  0.00           H
ATOM     22 HG12 VAL    44      44.320  17.280  76.860  1.00  0.00           H
ATOM     23 HG13 VAL    44      45.440  15.900  76.290  1.00  0.00           H
ATOM     24  CG2 VAL    44      43.650  13.890  77.050  1.00  0.00           C
ATOM     25 HG21 VAL    44      42.720  13.290  77.150  1.00  0.00           H
ATOM     26 HG22 VAL    44      43.990  14.020  78.100  1.00  0.00           H
ATOM     27 HG23 VAL    44      44.440  13.280  76.550  1.00  0.00           H
ATOM     28  C   VAL    44      40.900  15.230  76.160  1.00  0.00           C
ATOM     29  O   VAL    44      40.650  15.580  75.000  1.00  0.00           O
ATOM     30  N   ALA    45      40.180  14.270  76.710  1.00  0.00           N
ATOM     31  HN  ALA    45      40.450  13.920  77.610  1.00  0.00           H
ATOM     32  CA  ALA    45      39.070  13.590  76.150  1.00  0.00           C
ATOM     33  HA  ALA    45      39.290  13.060  75.240  1.00  0.00           H
ATOM     34  CB  ALA    45      38.570  12.430  77.110  1.00  0.00           C
ATOM     35  HB1 ALA    45      39.420  11.810  77.460  1.00  0.00           H
ATOM     36  HB2 ALA    45      37.760  11.810  76.660  1.00  0.00           H
ATOM     37  HB3 ALA    45      38.090  12.760  78.050  1.00  0.00           H
ATOM     38  C   ALA    45      37.930  14.510  75.870  1.00  0.00           C
ATOM     39  O   ALA    45      37.350  14.460  74.830  1.00  0.00           O
ATOM     40  N   LEU    46      37.630  15.370  76.870  1.00  0.00           N
ATOM     41  HN  LEU    46      38.110  15.470  77.740  1.00  0.00           H
ATOM     42  CA  LEU    46      36.520  16.360  76.800  1.00  0.00           C
ATOM     43  HA  LEU    46      35.610  15.780  76.790  1.00  0.00           H
ATOM     44  CB  LEU    46      36.570  17.170  78.100  1.00  0.00           C
ATOM     45  HB1 LEU    46      37.560  17.670  78.010  1.00  0.00           H
ATOM     46  HB2 LEU    46      36.440  16.520  78.990  1.00  0.00           H
ATOM     47  CG  LEU    46      35.470  18.240  78.270  1.00  0.00           C
ATOM     48  HG  LEU    46      35.370  18.860  77.360  1.00  0.00           H
ATOM     49  CD1 LEU    46      34.070  17.630  78.430  1.00  0.00           C
ATOM     50 HD11 LEU    46      33.220  18.340  78.350  1.00  0.00           H
ATOM     51 HD12 LEU    46      33.950  17.130  79.420  1.00  0.00           H
ATOM     52 HD13 LEU    46      33.960  16.720  77.800  1.00  0.00           H
ATOM     53  CD2 LEU    46      35.610  19.090  79.590  1.00  0.00           C
ATOM     54 HD21 LEU    46      36.550  19.640  79.750  1.00  0.00           H
ATOM     55 HD22 LEU    46      35.820  18.370  80.400  1.00  0.00           H
ATOM     56 HD23 LEU    46      34.730  19.760  79.710  1.00  0.00           H
ATOM     57  C   LEU    46      36.540  17.220  75.560  1.00  0.00           C
ATOM     58  O   LEU    46      35.500  17.560  74.930  1.00  0.00           O
ATOM     59  N   PHE    47      37.720  17.520  75.080  1.00  0.00           N
ATOM     60  HN  PHE    47      38.520  17.280  75.630  1.00  0.00           H
ATOM     61  CA  PHE    47      37.930  18.190  73.790  1.00  0.00           C
ATOM     62  HA  PHE    47      37.370  19.120  73.770  1.00  0.00           H
ATOM     63  CB  PHE    47      39.380  18.360  73.440  1.00  0.00           C
ATOM     64  HB1 PHE    47      39.570  18.790  72.430  1.00  0.00           H
ATOM     65  HB2 PHE    47      39.840  17.350  73.390  1.00  0.00           H
ATOM     66  CG  PHE    47      40.180  19.100  74.480  1.00  0.00           C
ATOM     67  CD1 PHE    47      41.560  18.970  74.490  1.00  0.00           C
ATOM     68  HD1 PHE    47      41.990  18.200  73.870  1.00  0.00           H
ATOM     69  CE1 PHE    47      42.340  19.560  75.460  1.00  0.00           C
ATOM     70  HE1 PHE    47      43.400  19.370  75.420  1.00  0.00           H
ATOM     71  CZ  PHE    47      41.740  20.270  76.520  1.00  0.00           C
ATOM     72  HZ  PHE    47      42.460  20.590  77.250  1.00  0.00           H
ATOM     73  CD2 PHE    47      39.610  19.940  75.500  1.00  0.00           C
ATOM     74  HD2 PHE    47      38.540  20.060  75.590  1.00  0.00           H
ATOM     75  CE2 PHE    47      40.340  20.380  76.550  1.00  0.00           C
ATOM     76  HE2 PHE    47      39.960  20.950  77.380  1.00  0.00           H
ATOM     77  C   PHE    47      37.330  17.500  72.550  1.00  0.00           C
ATOM     78  O   PHE    47      36.580  18.110  71.800  1.00  0.00           O
ATOM     79  N   PHE    48      37.530  16.140  72.430  1.00  0.00           N
ATOM     80  HN  PHE    48      37.910  15.660  73.220  1.00  0.00           H
ATOM     81  CA  PHE    48      36.830  15.450  71.360  1.00  0.00           C
ATOM     82  HA  PHE    48      37.030  15.900  70.390  1.00  0.00           H
ATOM     83  CB  PHE    48      37.320  14.000  71.250  1.00  0.00           C
ATOM     84  HB1 PHE    48      36.730  13.430  70.500  1.00  0.00           H
ATOM     85  HB2 PHE    48      37.320  13.450  72.210  1.00  0.00           H
ATOM     86  CG  PHE    48      38.780  13.960  70.890  1.00  0.00           C
ATOM     87  CD1 PHE    48      39.750  13.900  71.920  1.00  0.00           C
ATOM     88  HD1 PHE    48      39.500  13.990  72.970  1.00  0.00           H
ATOM     89  CE1 PHE    48      41.080  13.690  71.640  1.00  0.00           C
ATOM     90  HE1 PHE    48      41.790  13.470  72.420  1.00  0.00           H
ATOM     91  CZ  PHE    48      41.480  13.540  70.330  1.00  0.00           C
ATOM     92  HZ  PHE    48      42.530  13.380  70.160  1.00  0.00           H
ATOM     93  CD2 PHE    48      39.180  13.920  69.570  1.00  0.00           C
ATOM     94  HD2 PHE    48      38.420  13.860  68.810  1.00  0.00           H
ATOM     95  CE2 PHE    48      40.570  13.740  69.270  1.00  0.00           C
ATOM     96  HE2 PHE    48      40.900  13.730  68.250  1.00  0.00           H
ATOM     97  C   PHE    48      35.370  15.360  71.640  1.00  0.00           C
ATOM     98  O   PHE    48      34.530  15.470  70.780  1.00  0.00           O
ATOM     99  N   MET    49      34.920  15.180  72.920  1.00  0.00           N
ATOM    100  HN  MET    49      35.520  15.280  73.710  1.00  0.00           H
ATOM    101  CA  MET    49      33.520  15.110  73.250  1.00  0.00           C
ATOM    102  HA  MET    49      32.990  14.270  72.820  1.00  0.00           H
ATOM    103  CB  MET    49      33.180  14.880  74.780  1.00  0.00           C
ATOM    104  HB1 MET    49      32.070  14.780  74.860  1.00  0.00           H
ATOM    105  HB2 MET    49      33.630  15.730  75.350  1.00  0.00           H
ATOM    106  CG  MET    49      33.860  13.590  75.440  1.00  0.00           C
ATOM    107  HG1 MET    49      34.970  13.730  75.390  1.00  0.00           H
ATOM    108  HG2 MET    49      33.710  12.670  74.840  1.00  0.00           H
ATOM    109  SD  MET    49      33.290  13.290  77.080  1.00  0.00           S
ATOM    110  CE  MET    49      34.900  12.490  77.460  1.00  0.00           C
ATOM    111  HE1 MET    49      35.780  13.150  77.340  1.00  0.00           H
ATOM    112  HE2 MET    49      34.990  11.650  76.740  1.00  0.00           H
ATOM    113  HE3 MET    49      34.970  12.190  78.520  1.00  0.00           H
ATOM    114  C   MET    49      32.770  16.390  72.930  1.00  0.00           C
ATOM    115  O   MET    49      31.660  16.380  72.360  1.00  0.00           O
ATOM    116  N   LEU    50      33.340  17.540  73.230  1.00  0.00           N
ATOM    117  HN  LEU    50      34.080  17.530  73.900  1.00  0.00           H
ATOM    118  CA  LEU    50      32.880  18.900  72.890  1.00  0.00           C
ATOM    119  HA  LEU    50      31.880  19.100  73.230  1.00  0.00           H
ATOM    120  CB  LEU    50      33.770  20.010  73.500  1.00  0.00           C
ATOM    121  HB1 LEU    50      33.660  20.980  72.980  1.00  0.00           H
ATOM    122  HB2 LEU    50      34.810  19.670  73.300  1.00  0.00           H
ATOM    123  CG  LEU    50      33.730  20.310  75.000  1.00  0.00           C
ATOM    124  HG  LEU    50      33.920  19.320  75.480  1.00  0.00           H
ATOM    125  CD1 LEU    50      34.740  21.370  75.460  1.00  0.00           C
ATOM    126 HD11 LEU    50      34.840  21.320  76.560  1.00  0.00           H
ATOM    127 HD12 LEU    50      34.350  22.380  75.190  1.00  0.00           H
ATOM    128 HD13 LEU    50      35.740  21.080  75.090  1.00  0.00           H
ATOM    129  CD2 LEU    50      32.340  20.740  75.430  1.00  0.00           C
ATOM    130 HD21 LEU    50      31.540  19.990  75.240  1.00  0.00           H
ATOM    131 HD22 LEU    50      32.110  21.700  74.920  1.00  0.00           H
ATOM    132 HD23 LEU    50      32.470  20.940  76.510  1.00  0.00           H
ATOM    133  C   LEU    50      32.760  19.120  71.390  1.00  0.00           C
ATOM    134  O   LEU    50      31.690  19.520  70.820  1.00  0.00           O
ATOM    135  N   LEU    51      33.790  18.790  70.620  1.00  0.00           N
ATOM    136  HN  LEU    51      34.550  18.290  71.040  1.00  0.00           H
ATOM    137  CA  LEU    51      33.780  18.900  69.200  1.00  0.00           C
ATOM    138  HA  LEU    51      33.430  19.880  68.930  1.00  0.00           H
ATOM    139  CB  LEU    51      35.140  18.740  68.620  1.00  0.00           C
ATOM    140  HB1 LEU    51      35.320  17.660  68.400  1.00  0.00           H
ATOM    141  HB2 LEU    51      35.840  19.060  69.420  1.00  0.00           H
ATOM    142  CG  LEU    51      35.450  19.460  67.270  1.00  0.00           C
ATOM    143  HG  LEU    51      34.960  18.960  66.410  1.00  0.00           H
ATOM    144  CD1 LEU    51      35.160  20.930  67.370  1.00  0.00           C
ATOM    145 HD11 LEU    51      35.770  21.470  68.120  1.00  0.00           H
ATOM    146 HD12 LEU    51      34.070  21.030  67.550  1.00  0.00           H
ATOM    147 HD13 LEU    51      35.480  21.460  66.450  1.00  0.00           H
ATOM    148  CD2 LEU    51      36.910  19.290  66.830  1.00  0.00           C
ATOM    149 HD21 LEU    51      37.590  19.640  67.640  1.00  0.00           H
ATOM    150 HD22 LEU    51      37.200  19.820  65.900  1.00  0.00           H
ATOM    151 HD23 LEU    51      37.130  18.210  66.710  1.00  0.00           H
ATOM    152  C   LEU    51      32.750  18.140  68.510  1.00  0.00           C
ATOM    153  O   LEU    51      32.050  18.720  67.670  1.00  0.00           O
ATOM    154  N   LEU    52      32.550  16.850  68.940  1.00  0.00           N
ATOM    155  HN  LEU    52      33.180  16.370  69.550  1.00  0.00           H
ATOM    156  CA  LEU    52      31.480  15.980  68.470  1.00  0.00           C
ATOM    157  HA  LEU    52      31.540  15.950  67.390  1.00  0.00           H
ATOM    158  CB  LEU    52      31.620  14.590  68.960  1.00  0.00           C
ATOM    159  HB1 LEU    52      30.700  14.010  68.750  1.00  0.00           H
ATOM    160  HB2 LEU    52      31.900  14.580  70.040  1.00  0.00           H
ATOM    161  CG  LEU    52      32.870  13.760  68.350  1.00  0.00           C
ATOM    162  HG  LEU    52      33.830  14.280  68.530  1.00  0.00           H
ATOM    163  CD1 LEU    52      32.820  12.460  69.100  1.00  0.00           C
ATOM    164 HD11 LEU    52      33.590  11.720  68.790  1.00  0.00           H
ATOM    165 HD12 LEU    52      31.860  11.940  68.870  1.00  0.00           H
ATOM    166 HD13 LEU    52      32.970  12.600  70.190  1.00  0.00           H
ATOM    167  CD2 LEU    52      32.690  13.460  66.890  1.00  0.00           C
ATOM    168 HD21 LEU    52      31.750  12.950  66.590  1.00  0.00           H
ATOM    169 HD22 LEU    52      33.480  12.720  66.650  1.00  0.00           H
ATOM    170 HD23 LEU    52      32.770  14.450  66.380  1.00  0.00           H
ATOM    171  C   LEU    52      30.130  16.590  68.840  1.00  0.00           C
ATOM    172  O   LEU    52      29.260  16.530  68.000  1.00  0.00           O
ATOM    173  N   ASP    53      29.960  17.070  70.070  1.00  0.00           N
ATOM    174  HN  ASP    53      30.590  17.120  70.840  1.00  0.00           H
ATOM    175  CA  ASP    53      28.630  17.640  70.410  1.00  0.00           C
ATOM    176  HA  ASP    53      27.900  16.840  70.400  1.00  0.00           H
ATOM    177  CB  ASP    53      28.830  18.020  71.930  1.00  0.00           C
ATOM    178  HB1 ASP    53      29.800  18.560  72.010  1.00  0.00           H
ATOM    179  HB2 ASP    53      28.910  17.040  72.440  1.00  0.00           H
ATOM    180  CG  ASP    53      27.780  18.950  72.520  1.00  0.00           C
ATOM    181  OD1 ASP    53      26.620  18.970  72.030  1.00  0.00           O
ATOM    182  OD2 ASP    53      28.090  19.630  73.500  1.00  0.00           O
ATOM    183  C   ASP    53      28.210  18.840  69.480  1.00  0.00           C
ATOM    184  O   ASP    53      27.160  18.780  68.880  1.00  0.00           O
ATOM    185  N   LEU    54      29.060  19.810  69.150  1.00  0.00           N
ATOM    186  HN  LEU    54      29.850  20.010  69.740  1.00  0.00           H
ATOM    187  CA  LEU    54      28.850  20.800  68.090  1.00  0.00           C
ATOM    188  HA  LEU    54      27.890  21.220  68.350  1.00  0.00           H
ATOM    189  CB  LEU    54      30.020  21.810  68.040  1.00  0.00           C
ATOM    190  HB1 LEU    54      29.850  22.520  67.200  1.00  0.00           H
ATOM    191  HB2 LEU    54      30.970  21.330  67.730  1.00  0.00           H
ATOM    192  CG  LEU    54      30.300  22.630  69.280  1.00  0.00           C
ATOM    193  HG  LEU    54      30.630  21.920  70.070  1.00  0.00           H
ATOM    194  CD1 LEU    54      31.620  23.450  69.000  1.00  0.00           C
ATOM    195 HD11 LEU    54      31.630  23.940  68.000  1.00  0.00           H
ATOM    196 HD12 LEU    54      32.550  22.840  69.070  1.00  0.00           H
ATOM    197 HD13 LEU    54      31.650  24.270  69.750  1.00  0.00           H
ATOM    198  CD2 LEU    54      29.160  23.510  69.720  1.00  0.00           C
ATOM    199 HD21 LEU    54      29.550  24.150  70.550  1.00  0.00           H
ATOM    200 HD22 LEU    54      28.310  22.940  70.150  1.00  0.00           H
ATOM    201 HD23 LEU    54      28.830  24.190  68.920  1.00  0.00           H
ATOM    202  C   LEU    54      28.760  20.260  66.660  1.00  0.00           C
ATOM    203  O   LEU    54      27.820  20.590  65.930  1.00  0.00           O
ATOM    204  N   THR    55      29.610  19.310  66.320  1.00  0.00           N
ATOM    205  HN  THR    55      30.370  19.080  66.930  1.00  0.00           H
ATOM    206  CA  THR    55      29.540  18.620  65.030  1.00  0.00           C
ATOM    207  HA  THR    55      29.570  19.390  64.270  1.00  0.00           H
ATOM    208  CB  THR    55      30.700  17.650  64.860  1.00  0.00           C
ATOM    209  HB  THR    55      30.730  16.880  65.660  1.00  0.00           H
ATOM    210  OG1 THR    55      31.980  18.320  65.000  1.00  0.00           O
ATOM    211  HG1 THR    55      32.050  18.490  65.940  1.00  0.00           H
ATOM    212  CG2 THR    55      30.750  17.040  63.390  1.00  0.00           C
ATOM    213 HG21 THR    55      31.670  16.420  63.320  1.00  0.00           H
ATOM    214 HG22 THR    55      30.930  17.760  62.570  1.00  0.00           H
ATOM    215 HG23 THR    55      29.900  16.350  63.180  1.00  0.00           H
ATOM    216  C   THR    55      28.340  17.790  64.610  1.00  0.00           C
ATOM    217  O   THR    55      27.720  17.970  63.550  1.00  0.00           O
ATOM    218  N   ALA    56      27.930  16.870  65.550  1.00  0.00           N
ATOM    219  HN  ALA    56      28.410  16.600  66.370  1.00  0.00           H
ATOM    220  CA  ALA    56      26.750  16.050  65.520  1.00  0.00           C
ATOM    221  HA  ALA    56      26.820  15.440  64.640  1.00  0.00           H
ATOM    222  CB  ALA    56      26.700  15.130  66.790  1.00  0.00           C
ATOM    223  HB1 ALA    56      25.990  14.270  66.780  1.00  0.00           H
ATOM    224  HB2 ALA    56      26.380  15.770  67.630  1.00  0.00           H
ATOM    225  HB3 ALA    56      27.680  14.620  66.940  1.00  0.00           H
ATOM    226  C   ALA    56      25.360  16.840  65.420  1.00  0.00           C
ATOM    227  O   ALA    56      24.630  16.550  64.480  1.00  0.00           O
ATOM    228  N   VAL    57      25.190  17.860  66.260  1.00  0.00           N
ATOM    229  HN  VAL    57      25.860  18.050  66.970  1.00  0.00           H
ATOM    230  CA  VAL    57      24.070  18.770  66.120  1.00  0.00           C
ATOM    231  HA  VAL    57      23.170  18.170  66.120  1.00  0.00           H
ATOM    232  CB  VAL    57      23.970  19.650  67.360  1.00  0.00           C
ATOM    233  HB  VAL    57      24.990  19.730  67.800  1.00  0.00           H
ATOM    234  CG1 VAL    57      23.480  21.090  67.220  1.00  0.00           C
ATOM    235 HG11 VAL    57      22.570  21.100  66.590  1.00  0.00           H
ATOM    236 HG12 VAL    57      24.270  21.680  66.700  1.00  0.00           H
ATOM    237 HG13 VAL    57      23.460  21.550  68.240  1.00  0.00           H
ATOM    238  CG2 VAL    57      23.170  18.850  68.410  1.00  0.00           C
ATOM    239 HG21 VAL    57      23.770  17.930  68.550  1.00  0.00           H
ATOM    240 HG22 VAL    57      22.150  18.650  68.040  1.00  0.00           H
ATOM    241 HG23 VAL    57      23.250  19.420  69.370  1.00  0.00           H
ATOM    242  C   VAL    57      24.080  19.580  64.820  1.00  0.00           C
ATOM    243  O   VAL    57      23.130  19.740  64.010  1.00  0.00           O
ATOM    244  N   ALA    58      25.320  20.040  64.460  1.00  0.00           N
ATOM    245  HN  ALA    58      26.120  20.040  65.050  1.00  0.00           H
ATOM    246  CA  ALA    58      25.450  20.810  63.210  1.00  0.00           C
ATOM    247  HA  ALA    58      24.810  21.670  63.320  1.00  0.00           H
ATOM    248  CB  ALA    58      26.830  21.380  63.170  1.00  0.00           C
ATOM    249  HB1 ALA    58      27.050  21.890  64.130  1.00  0.00           H
ATOM    250  HB2 ALA    58      27.070  22.010  62.280  1.00  0.00           H
ATOM    251  HB3 ALA    58      27.620  20.590  63.170  1.00  0.00           H
ATOM    252  C   ALA    58      25.140  20.060  61.980  1.00  0.00           C
ATOM    253  O   ALA    58      24.400  20.470  61.090  1.00  0.00           O
ATOM    254  N   GLY    59      25.810  18.890  61.760  1.00  0.00           N
ATOM    255  HN  GLY    59      26.510  18.680  62.440  1.00  0.00           H
ATOM    256  CA  GLY    59      25.590  18.050  60.600  1.00  0.00           C
ATOM    257  HA1 GLY    59      26.180  17.150  60.720  1.00  0.00           H
ATOM    258  HA2 GLY    59      25.960  18.720  59.850  1.00  0.00           H
ATOM    259  C   GLY    59      24.190  17.620  60.360  1.00  0.00           C
ATOM    260  O   GLY    59      23.820  17.480  59.220  1.00  0.00           O
ATOM    261  N   ASN    60      23.440  17.310  61.400  1.00  0.00           N
ATOM    262  HN  ASN    60      23.900  17.440  62.270  1.00  0.00           H
ATOM    263  CA  ASN    60      22.120  16.790  61.220  1.00  0.00           C
ATOM    264  HA  ASN    60      22.160  16.080  60.410  1.00  0.00           H
ATOM    265  CB  ASN    60      21.570  16.060  62.490  1.00  0.00           C
ATOM    266  HB1 ASN    60      20.470  15.980  62.510  1.00  0.00           H
ATOM    267  HB2 ASN    60      21.740  16.660  63.410  1.00  0.00           H
ATOM    268  CG  ASN    60      22.120  14.640  62.490  1.00  0.00           C
ATOM    269  OD1 ASN    60      21.550  13.790  61.860  1.00  0.00           O
ATOM    270  ND2 ASN    60      23.220  14.420  63.230  1.00  0.00           N
ATOM    271 HD21 ASN    60      23.770  13.590  63.150  1.00  0.00           H
ATOM    272 HD22 ASN    60      23.620  15.190  63.730  1.00  0.00           H
ATOM    273  C   ASN    60      21.230  17.920  60.790  1.00  0.00           C
ATOM    274  O   ASN    60      20.390  17.880  59.910  1.00  0.00           O
ATOM    275  N   ALA    61      21.410  19.150  61.400  1.00  0.00           N
ATOM    276  HN  ALA    61      22.140  19.270  62.060  1.00  0.00           H
ATOM    277  CA  ALA    61      20.510  20.200  61.240  1.00  0.00           C
ATOM    278  HA  ALA    61      19.530  19.770  61.400  1.00  0.00           H
ATOM    279  CB  ALA    61      20.750  21.240  62.290  1.00  0.00           C
ATOM    280  HB1 ALA    61      21.810  21.570  62.270  1.00  0.00           H
ATOM    281  HB2 ALA    61      20.550  20.830  63.310  1.00  0.00           H
ATOM    282  HB3 ALA    61      20.050  22.090  62.170  1.00  0.00           H
ATOM    283  C   ALA    61      20.790  20.920  59.910  1.00  0.00           C
ATOM    284  O   ALA    61      19.910  21.520  59.310  1.00  0.00           O
ATOM    285  N   ALA    62      22.070  20.820  59.490  1.00  0.00           N
ATOM    286  HN  ALA    62      22.820  20.550  60.090  1.00  0.00           H
ATOM    287  CA  ALA    62      22.430  21.210  58.110  1.00  0.00           C
ATOM    288  HA  ALA    62      22.040  22.210  57.990  1.00  0.00           H
ATOM    289  CB  ALA    62      23.910  21.070  57.930  1.00  0.00           C
ATOM    290  HB1 ALA    62      24.170  21.340  56.880  1.00  0.00           H
ATOM    291  HB2 ALA    62      24.260  20.020  58.050  1.00  0.00           H
ATOM    292  HB3 ALA    62      24.350  21.760  58.680  1.00  0.00           H
ATOM    293  C   ALA    62      21.720  20.320  57.030  1.00  0.00           C
ATOM    294  O   ALA    62      21.230  20.800  56.040  1.00  0.00           O
ATOM    295  N   VAL    63      21.610  19.020  57.150  1.00  0.00           N
ATOM    296  HN  VAL    63      22.170  18.560  57.820  1.00  0.00           H
ATOM    297  CA  VAL    63      20.840  18.230  56.170  1.00  0.00           C
ATOM    298  HA  VAL    63      21.170  18.510  55.180  1.00  0.00           H
ATOM    299  CB  VAL    63      21.150  16.680  56.330  1.00  0.00           C
ATOM    300  HB  VAL    63      21.220  16.430  57.410  1.00  0.00           H
ATOM    301  CG1 VAL    63      20.170  15.810  55.590  1.00  0.00           C
ATOM    302 HG11 VAL    63      20.190  15.970  54.490  1.00  0.00           H
ATOM    303 HG12 VAL    63      19.120  15.960  55.930  1.00  0.00           H
ATOM    304 HG13 VAL    63      20.380  14.740  55.790  1.00  0.00           H
ATOM    305  CG2 VAL    63      22.560  16.490  55.650  1.00  0.00           C
ATOM    306 HG21 VAL    63      22.390  16.770  54.590  1.00  0.00           H
ATOM    307 HG22 VAL    63      22.800  15.410  55.790  1.00  0.00           H
ATOM    308 HG23 VAL    63      23.300  17.210  56.060  1.00  0.00           H
ATOM    309  C   VAL    63      19.350  18.530  56.140  1.00  0.00           C
ATOM    310  O   VAL    63      18.830  18.710  55.000  1.00  0.00           O
ATOM    311  N   MET    64      18.760  18.770  57.300  1.00  0.00           N
ATOM    312  HN  MET    64      19.210  18.640  58.180  1.00  0.00           H
ATOM    313  CA  MET    64      17.330  19.270  57.480  1.00  0.00           C
ATOM    314  HA  MET    64      16.750  18.430  57.120  1.00  0.00           H
ATOM    315  CB  MET    64      17.040  19.280  59.000  1.00  0.00           C
ATOM    316  HB1 MET    64      16.010  19.680  59.110  1.00  0.00           H
ATOM    317  HB2 MET    64      17.620  20.030  59.580  1.00  0.00           H
ATOM    318  CG  MET    64      17.130  17.940  59.700  1.00  0.00           C
ATOM    319  HG1 MET    64      18.150  17.610  59.390  1.00  0.00           H
ATOM    320  HG2 MET    64      16.400  17.250  59.230  1.00  0.00           H
ATOM    321  SD  MET    64      17.070  17.920  61.510  1.00  0.00           S
ATOM    322  CE  MET    64      15.340  18.310  61.780  1.00  0.00           C
ATOM    323  HE1 MET    64      14.570  17.530  61.600  1.00  0.00           H
ATOM    324  HE2 MET    64      14.930  19.080  61.100  1.00  0.00           H
ATOM    325  HE3 MET    64      15.170  18.670  62.810  1.00  0.00           H
ATOM    326  C   MET    64      17.090  20.620  56.810  1.00  0.00           C
ATOM    327  O   MET    64      16.020  20.800  56.150  1.00  0.00           O
ATOM    328  N   ALA    65      18.030  21.480  56.910  1.00  0.00           N
ATOM    329  HN  ALA    65      18.800  21.260  57.510  1.00  0.00           H
ATOM    330  CA  ALA    65      17.850  22.770  56.260  1.00  0.00           C
ATOM    331  HA  ALA    65      16.870  23.090  56.580  1.00  0.00           H
ATOM    332  CB  ALA    65      18.950  23.700  56.740  1.00  0.00           C
ATOM    333  HB1 ALA    65      18.830  23.880  57.830  1.00  0.00           H
ATOM    334  HB2 ALA    65      19.060  24.610  56.110  1.00  0.00           H
ATOM    335  HB3 ALA    65      19.960  23.250  56.600  1.00  0.00           H
ATOM    336  C   ALA    65      17.880  22.650  54.780  1.00  0.00           C
ATOM    337  O   ALA    65      17.130  23.290  54.070  1.00  0.00           O
ATOM    338  N   VAL    66      18.810  21.890  54.190  1.00  0.00           N
ATOM    339  HN  VAL    66      19.500  21.460  54.770  1.00  0.00           H
ATOM    340  CA  VAL    66      18.790  21.650  52.740  1.00  0.00           C
ATOM    341  HA  VAL    66      18.950  22.590  52.230  1.00  0.00           H
ATOM    342  CB  VAL    66      19.960  20.690  52.540  1.00  0.00           C
ATOM    343  HB  VAL    66      19.780  19.900  53.290  1.00  0.00           H
ATOM    344  CG1 VAL    66      20.000  20.050  51.090  1.00  0.00           C
ATOM    345 HG11 VAL    66      19.100  19.440  50.870  1.00  0.00           H
ATOM    346 HG12 VAL    66      20.950  19.510  50.920  1.00  0.00           H
ATOM    347 HG13 VAL    66      20.090  20.800  50.280  1.00  0.00           H
ATOM    348  CG2 VAL    66      21.310  21.330  52.780  1.00  0.00           C
ATOM    349 HG21 VAL    66      21.450  21.520  53.860  1.00  0.00           H
ATOM    350 HG22 VAL    66      21.440  22.280  52.220  1.00  0.00           H
ATOM    351 HG23 VAL    66      22.110  20.610  52.520  1.00  0.00           H
ATOM    352  C   VAL    66      17.490  21.000  52.300  1.00  0.00           C
ATOM    353  O   VAL    66      16.860  21.420  51.320  1.00  0.00           O
ATOM    354  N   ILE    67      16.980  20.040  53.100  1.00  0.00           N
ATOM    355  HN  ILE    67      17.470  19.840  53.940  1.00  0.00           H
ATOM    356  CA  ILE    67      15.630  19.380  52.790  1.00  0.00           C
ATOM    357  HA  ILE    67      15.600  19.030  51.780  1.00  0.00           H
ATOM    358  CB  ILE    67      15.370  18.150  53.700  1.00  0.00           C
ATOM    359  HB  ILE    67      15.620  18.390  54.760  1.00  0.00           H
ATOM    360  CG2 ILE    67      14.000  17.480  53.690  1.00  0.00           C
ATOM    361 HG21 ILE    67      13.320  18.280  54.050  1.00  0.00           H
ATOM    362 HG22 ILE    67      13.980  16.580  54.340  1.00  0.00           H
ATOM    363 HG23 ILE    67      13.610  17.270  52.670  1.00  0.00           H
ATOM    364  CG1 ILE    67      16.260  16.910  53.310  1.00  0.00           C
ATOM    365 HG11 ILE    67      17.220  17.340  52.950  1.00  0.00           H
ATOM    366 HG12 ILE    67      15.970  16.160  52.550  1.00  0.00           H
ATOM    367  CD  ILE    67      16.700  16.060  54.520  1.00  0.00           C
ATOM    368  HD1 ILE    67      17.450  15.320  54.160  1.00  0.00           H
ATOM    369  HD2 ILE    67      15.830  15.550  54.980  1.00  0.00           H
ATOM    370  HD3 ILE    67      17.110  16.780  55.250  1.00  0.00           H
ATOM    371  C   ILE    67      14.470  20.290  52.860  1.00  0.00           C
ATOM    372  O   ILE    67      13.620  20.140  52.010  1.00  0.00           O
ATOM    373  N   ALA    68      14.450  21.240  53.800  1.00  0.00           N
ATOM    374  HN  ALA    68      15.260  21.240  54.380  1.00  0.00           H
ATOM    375  CA  ALA    68      13.530  22.280  53.940  1.00  0.00           C
ATOM    376  HA  ALA    68      12.490  21.980  53.850  1.00  0.00           H
ATOM    377  CB  ALA    68      13.690  23.060  55.270  1.00  0.00           C
ATOM    378  HB1 ALA    68      13.630  22.350  56.120  1.00  0.00           H
ATOM    379  HB2 ALA    68      12.980  23.890  55.490  1.00  0.00           H
ATOM    380  HB3 ALA    68      14.700  23.530  55.270  1.00  0.00           H
ATOM    381  C   ALA    68      13.650  23.270  52.830  1.00  0.00           C
ATOM    382  O   ALA    68      12.640  23.650  52.210  1.00  0.00           O
ATOM    383  N   LYS    69      14.780  23.890  52.520  1.00  0.00           N
ATOM    384  HN  LYS    69      15.510  23.660  53.150  1.00  0.00           H
ATOM    385  CA  LYS    69      15.060  24.960  51.600  1.00  0.00           C
ATOM    386  HA  LYS    69      14.400  25.800  51.790  1.00  0.00           H
ATOM    387  CB  LYS    69      16.520  25.430  51.680  1.00  0.00           C
ATOM    388  HB1 LYS    69      17.130  24.610  51.240  1.00  0.00           H
ATOM    389  HB2 LYS    69      16.840  25.550  52.740  1.00  0.00           H
ATOM    390  CG  LYS    69      16.850  26.720  50.810  1.00  0.00           C
ATOM    391  HG1 LYS    69      16.590  26.490  49.760  1.00  0.00           H
ATOM    392  HG2 LYS    69      17.950  26.880  50.920  1.00  0.00           H
ATOM    393  CD  LYS    69      16.020  27.970  51.290  1.00  0.00           C
ATOM    394  HD1 LYS    69      16.110  28.090  52.390  1.00  0.00           H
ATOM    395  HD2 LYS    69      14.940  27.810  51.050  1.00  0.00           H
ATOM    396  CE  LYS    69      16.310  29.330  50.620  1.00  0.00           C
ATOM    397  HE1 LYS    69      17.380  29.640  50.600  1.00  0.00           H
ATOM    398  HE2 LYS    69      15.830  30.060  51.300  1.00  0.00           H
ATOM    399  NZ  LYS    69      15.700  29.440  49.350  1.00  0.00           N
ATOM    400  HZ1 LYS    69      16.000  30.250  48.780  1.00  0.00           H
ATOM    401  HZ2 LYS    69      14.670  29.490  49.470  1.00  0.00           H
ATOM    402  HZ3 LYS    69      15.930  28.550  48.870  1.00  0.00           H
ATOM    403  C   LYS    69      14.730  24.460  50.150  1.00  0.00           C
ATOM    404  O   LYS    69      14.190  25.180  49.290  1.00  0.00           O
ATOM    405  N   THR    70      15.120  23.230  49.860  1.00  0.00           N
ATOM    406  HN  THR    70      15.380  22.530  50.520  1.00  0.00           H
ATOM    407  CA  THR    70      14.930  22.720  48.490  1.00  0.00           C
ATOM    408  HA  THR    70      15.220  23.470  47.770  1.00  0.00           H
ATOM    409  CB  THR    70      15.930  21.580  48.350  1.00  0.00           C
ATOM    410  HB  THR    70      15.730  20.740  49.050  1.00  0.00           H
ATOM    411  OG1 THR    70      17.170  22.120  48.610  1.00  0.00           O
ATOM    412  HG1 THR    70      17.190  22.190  49.570  1.00  0.00           H
ATOM    413  CG2 THR    70      16.060  21.040  46.910  1.00  0.00           C
ATOM    414 HG21 THR    70      16.860  20.280  46.780  1.00  0.00           H
ATOM    415 HG22 THR    70      16.160  21.890  46.200  1.00  0.00           H
ATOM    416 HG23 THR    70      15.130  20.500  46.640  1.00  0.00           H
ATOM    417  C   THR    70      13.560  22.150  48.200  1.00  0.00           C
ATOM    418  O   THR    70      13.160  21.200  48.860  1.00  0.00           O
ATOM    419  N   PRO    71      12.750  22.630  47.190  1.00  0.00           N
ATOM    420  CD  PRO    71      12.930  23.950  46.730  1.00  0.00           C
ATOM    421  HD1 PRO    71      13.920  24.150  46.260  1.00  0.00           H
ATOM    422  HD2 PRO    71      12.690  24.640  47.570  1.00  0.00           H
ATOM    423  CA  PRO    71      11.360  22.110  46.940  1.00  0.00           C
ATOM    424  HA  PRO    71      10.720  22.410  47.760  1.00  0.00           H
ATOM    425  CB  PRO    71      11.030  22.800  45.610  1.00  0.00           C
ATOM    426  HB1 PRO    71       9.940  22.930  45.430  1.00  0.00           H
ATOM    427  HB2 PRO    71      11.420  22.220  44.740  1.00  0.00           H
ATOM    428  CG  PRO    71      11.780  24.190  45.690  1.00  0.00           C
ATOM    429  HG1 PRO    71      12.100  24.560  44.690  1.00  0.00           H
ATOM    430  HG2 PRO    71      11.040  24.880  46.140  1.00  0.00           H
ATOM    431  C   PRO    71      11.130  20.610  46.850  1.00  0.00           C
ATOM    432  O   PRO    71      10.240  20.030  47.470  1.00  0.00           O
ATOM    433  N   ALA    72      12.010  19.820  46.120  1.00  0.00           N
ATOM    434  HN  ALA    72      12.780  20.300  45.730  1.00  0.00           H
ATOM    435  CA  ALA    72      11.930  18.460  45.760  1.00  0.00           C
ATOM    436  HA  ALA    72      10.930  18.190  45.470  1.00  0.00           H
ATOM    437  CB  ALA    72      12.820  18.400  44.530  1.00  0.00           C
ATOM    438  HB1 ALA    72      12.870  17.340  44.210  1.00  0.00           H
ATOM    439  HB2 ALA    72      13.850  18.740  44.790  1.00  0.00           H
ATOM    440  HB3 ALA    72      12.400  19.090  43.760  1.00  0.00           H
ATOM    441  C   ALA    72      12.380  17.390  46.810  1.00  0.00           C
ATOM    442  O   ALA    72      12.030  16.230  46.580  1.00  0.00           O
ATOM    443  N   LEU    73      13.130  17.890  47.790  1.00  0.00           N
ATOM    444  HN  LEU    73      13.360  18.860  47.800  1.00  0.00           H
ATOM    445  CA  LEU    73      13.720  17.040  48.840  1.00  0.00           C
ATOM    446  HA  LEU    73      13.860  16.070  48.400  1.00  0.00           H
ATOM    447  CB  LEU    73      14.960  17.660  49.490  1.00  0.00           C
ATOM    448  HB1 LEU    73      15.230  17.040  50.370  1.00  0.00           H
ATOM    449  HB2 LEU    73      14.760  18.690  49.870  1.00  0.00           H
ATOM    450  CG  LEU    73      16.260  17.610  48.620  1.00  0.00           C
ATOM    451  HG  LEU    73      16.090  18.140  47.660  1.00  0.00           H
ATOM    452  CD1 LEU    73      17.360  18.330  49.370  1.00  0.00           C
ATOM    453 HD11 LEU    73      17.660  17.810  50.300  1.00  0.00           H
ATOM    454 HD12 LEU    73      17.070  19.300  49.830  1.00  0.00           H
ATOM    455 HD13 LEU    73      18.240  18.450  48.700  1.00  0.00           H
ATOM    456  CD2 LEU    73      16.680  16.150  48.420  1.00  0.00           C
ATOM    457 HD21 LEU    73      17.720  16.060  48.040  1.00  0.00           H
ATOM    458 HD22 LEU    73      15.930  15.720  47.720  1.00  0.00           H
ATOM    459 HD23 LEU    73      16.610  15.510  49.330  1.00  0.00           H
ATOM    460  C   LEU    73      12.650  16.740  49.950  1.00  0.00           C
ATOM    461  O   LEU    73      12.860  15.800  50.700  1.00  0.00           O
ATOM    462  N   ARG    74      11.530  17.490  50.080  1.00  0.00           N
ATOM    463  HN  ARG    74      11.370  18.270  49.490  1.00  0.00           H
ATOM    464  CA  ARG    74      10.660  17.380  51.220  1.00  0.00           C
ATOM    465  HA  ARG    74      11.350  17.350  52.040  1.00  0.00           H
ATOM    466  CB  ARG    74       9.670  18.650  51.200  1.00  0.00           C
ATOM    467  HB1 ARG    74       9.130  18.620  52.160  1.00  0.00           H
ATOM    468  HB2 ARG    74       8.920  18.640  50.380  1.00  0.00           H
ATOM    469  CG  ARG    74      10.550  19.930  51.160  1.00  0.00           C
ATOM    470  HG1 ARG    74      11.130  20.120  50.230  1.00  0.00           H
ATOM    471  HG2 ARG    74      11.380  19.660  51.840  1.00  0.00           H
ATOM    472  CD  ARG    74       9.860  21.200  51.750  1.00  0.00           C
ATOM    473  HD1 ARG    74      10.600  21.780  52.360  1.00  0.00           H
ATOM    474  HD2 ARG    74       9.100  20.820  52.460  1.00  0.00           H
ATOM    475  NE  ARG    74       9.230  21.850  50.530  1.00  0.00           N
ATOM    476  HE  ARG    74       8.600  21.300  49.980  1.00  0.00           H
ATOM    477  CZ  ARG    74       9.390  23.130  50.220  1.00  0.00           C
ATOM    478  NH1 ARG    74      10.240  23.890  50.780  1.00  0.00           N
ATOM    479 HH11 ARG    74      10.970  23.410  51.260  1.00  0.00           H
ATOM    480 HH12 ARG    74      10.480  24.710  50.260  1.00  0.00           H
ATOM    481  NH2 ARG    74       8.550  23.490  49.300  1.00  0.00           N
ATOM    482 HH21 ARG    74       8.440  24.480  49.220  1.00  0.00           H
ATOM    483 HH22 ARG    74       7.890  22.850  48.910  1.00  0.00           H
ATOM    484  C   ARG    74       9.870  16.090  51.280  1.00  0.00           C
ATOM    485  O   ARG    74       9.580  15.670  52.380  1.00  0.00           O
ATOM    486  N   LYS    75       9.680  15.370  50.180  1.00  0.00           N
ATOM    487  HN  LYS    75       9.970  15.900  49.390  1.00  0.00           H
ATOM    488  CA  LYS    75       9.160  13.990  50.140  1.00  0.00           C
ATOM    489  HA  LYS    75       8.260  13.940  50.730  1.00  0.00           H
ATOM    490  CB  LYS    75       8.790  13.520  48.760  1.00  0.00           C
ATOM    491  HB1 LYS    75       7.900  14.090  48.420  1.00  0.00           H
ATOM    492  HB2 LYS    75       8.550  12.440  48.670  1.00  0.00           H
ATOM    493  CG  LYS    75       9.920  13.720  47.750  1.00  0.00           C
ATOM    494  HG1 LYS    75      10.940  13.410  48.080  1.00  0.00           H
ATOM    495  HG2 LYS    75      10.080  14.800  47.530  1.00  0.00           H
ATOM    496  CD  LYS    75       9.590  13.070  46.430  1.00  0.00           C
ATOM    497  HD1 LYS    75       8.590  13.410  46.110  1.00  0.00           H
ATOM    498  HD2 LYS    75       9.410  11.970  46.500  1.00  0.00           H
ATOM    499  CE  LYS    75      10.570  13.290  45.260  1.00  0.00           C
ATOM    500  HE1 LYS    75      10.310  12.660  44.380  1.00  0.00           H
ATOM    501  HE2 LYS    75      11.570  12.980  45.630  1.00  0.00           H
ATOM    502  NZ  LYS    75      10.630  14.690  44.830  1.00  0.00           N
ATOM    503  HZ1 LYS    75       9.730  15.110  44.510  1.00  0.00           H
ATOM    504  HZ2 LYS    75      11.260  14.720  44.010  1.00  0.00           H
ATOM    505  HZ3 LYS    75      11.000  15.250  45.620  1.00  0.00           H
ATOM    506  C   LYS    75      10.120  12.980  50.710  1.00  0.00           C
ATOM    507  O   LYS    75       9.680  11.900  51.050  1.00  0.00           O
ATOM    508  N   PHE    76      11.410  13.260  51.000  1.00  0.00           N
ATOM    509  HN  PHE    76      11.690  14.200  50.790  1.00  0.00           H
ATOM    510  CA  PHE    76      12.200  12.410  51.860  1.00  0.00           C
ATOM    511  HA  PHE    76      12.020  11.360  51.680  1.00  0.00           H
ATOM    512  CB  PHE    76      13.700  12.530  51.520  1.00  0.00           C
ATOM    513  HB1 PHE    76      14.260  11.770  52.110  1.00  0.00           H
ATOM    514  HB2 PHE    76      14.120  13.550  51.620  1.00  0.00           H
ATOM    515  CG  PHE    76      13.830  12.230  50.000  1.00  0.00           C
ATOM    516  CD1 PHE    76      14.310  13.180  49.080  1.00  0.00           C
ATOM    517  HD1 PHE    76      14.730  14.050  49.560  1.00  0.00           H
ATOM    518  CE1 PHE    76      14.470  12.830  47.700  1.00  0.00           C
ATOM    519  HE1 PHE    76      15.020  13.410  46.980  1.00  0.00           H
ATOM    520  CZ  PHE    76      14.090  11.520  47.330  1.00  0.00           C
ATOM    521  HZ  PHE    76      14.230  11.210  46.300  1.00  0.00           H
ATOM    522  CD2 PHE    76      13.490  10.980  49.630  1.00  0.00           C
ATOM    523  HD2 PHE    76      13.140  10.230  50.330  1.00  0.00           H
ATOM    524  CE2 PHE    76      13.730  10.590  48.230  1.00  0.00           C
ATOM    525  HE2 PHE    76      13.420   9.590  47.930  1.00  0.00           H
ATOM    526  C   PHE    76      11.960  12.690  53.430  1.00  0.00           C
ATOM    527  O   PHE    76      12.850  13.100  54.190  1.00  0.00           O
ATOM    528  N   VAL    77      10.680  12.570  53.830  1.00  0.00           N
ATOM    529  HN  VAL    77       9.990  12.260  53.170  1.00  0.00           H
ATOM    530  CA  VAL    77      10.170  12.630  55.180  1.00  0.00           C
ATOM    531  HA  VAL    77      10.160  13.650  55.540  1.00  0.00           H
ATOM    532  CB  VAL    77       8.700  12.420  55.250  1.00  0.00           C
ATOM    533  HB  VAL    77       8.470  11.360  55.010  1.00  0.00           H
ATOM    534  CG1 VAL    77       8.080  12.680  56.590  1.00  0.00           C
ATOM    535 HG11 VAL    77       8.230  13.700  56.990  1.00  0.00           H
ATOM    536 HG12 VAL    77       8.530  12.120  57.440  1.00  0.00           H
ATOM    537 HG13 VAL    77       7.030  12.340  56.560  1.00  0.00           H
ATOM    538  CG2 VAL    77       7.960  13.360  54.210  1.00  0.00           C
ATOM    539 HG21 VAL    77       8.270  13.060  53.180  1.00  0.00           H
ATOM    540 HG22 VAL    77       8.100  14.460  54.240  1.00  0.00           H
ATOM    541 HG23 VAL    77       6.910  13.010  54.320  1.00  0.00           H
ATOM    542  C   VAL    77      10.870  11.770  56.230  1.00  0.00           C
ATOM    543  O   VAL    77      11.210  12.260  57.360  1.00  0.00           O
ATOM    544  N   PHE    78      11.070  10.470  55.920  1.00  0.00           N
ATOM    545  HN  PHE    78      10.820  10.040  55.060  1.00  0.00           H
ATOM    546  CA  PHE    78      11.810   9.570  56.850  1.00  0.00           C
ATOM    547  HA  PHE    78      11.330   9.730  57.800  1.00  0.00           H
ATOM    548  CB  PHE    78      11.610   8.160  56.380  1.00  0.00           C
ATOM    549  HB1 PHE    78      12.060   7.470  57.140  1.00  0.00           H
ATOM    550  HB2 PHE    78      12.020   7.990  55.360  1.00  0.00           H
ATOM    551  CG  PHE    78      10.200   7.730  56.490  1.00  0.00           C
ATOM    552  CD1 PHE    78       9.450   7.750  57.680  1.00  0.00           C
ATOM    553  HD1 PHE    78       9.870   8.050  58.630  1.00  0.00           H
ATOM    554  CE1 PHE    78       8.080   7.400  57.670  1.00  0.00           C
ATOM    555  HE1 PHE    78       7.550   7.540  58.590  1.00  0.00           H
ATOM    556  CZ  PHE    78       7.490   7.010  56.470  1.00  0.00           C
ATOM    557  HZ  PHE    78       6.440   6.770  56.460  1.00  0.00           H
ATOM    558  CD2 PHE    78       9.550   7.310  55.300  1.00  0.00           C
ATOM    559  HD2 PHE    78      10.070   7.310  54.360  1.00  0.00           H
ATOM    560  CE2 PHE    78       8.220   6.870  55.270  1.00  0.00           C
ATOM    561  HE2 PHE    78       7.880   6.620  54.270  1.00  0.00           H
ATOM    562  C   PHE    78      13.260   9.910  57.100  1.00  0.00           C
ATOM    563  O   PHE    78      13.680   9.910  58.240  1.00  0.00           O
ATOM    564  N   VAL    79      13.970  10.410  56.050  1.00  0.00           N
ATOM    565  HN  VAL    79      13.560  10.420  55.140  1.00  0.00           H
ATOM    566  CA  VAL    79      15.370  10.930  56.180  1.00  0.00           C
ATOM    567  HA  VAL    79      15.880  10.290  56.890  1.00  0.00           H
ATOM    568  CB  VAL    79      16.070  11.020  54.850  1.00  0.00           C
ATOM    569  HB  VAL    79      15.540  11.560  54.040  1.00  0.00           H
ATOM    570  CG1 VAL    79      17.430  11.770  55.030  1.00  0.00           C
ATOM    571 HG11 VAL    79      18.020  11.430  54.150  1.00  0.00           H
ATOM    572 HG12 VAL    79      17.950  11.420  55.950  1.00  0.00           H
ATOM    573 HG13 VAL    79      17.230  12.850  55.190  1.00  0.00           H
ATOM    574  CG2 VAL    79      16.290   9.580  54.380  1.00  0.00           C
ATOM    575 HG21 VAL    79      17.060   9.080  55.010  1.00  0.00           H
ATOM    576 HG22 VAL    79      16.790   9.600  53.380  1.00  0.00           H
ATOM    577 HG23 VAL    79      15.410   8.900  54.320  1.00  0.00           H
ATOM    578  C   VAL    79      15.390  12.220  56.900  1.00  0.00           C
ATOM    579  O   VAL    79      16.240  12.420  57.740  1.00  0.00           O
ATOM    580  N   PHE    80      14.400  13.070  56.700  1.00  0.00           N
ATOM    581  HN  PHE    80      13.720  12.870  56.000  1.00  0.00           H
ATOM    582  CA  PHE    80      14.150  14.160  57.650  1.00  0.00           C
ATOM    583  HA  PHE    80      15.090  14.690  57.690  1.00  0.00           H
ATOM    584  CB  PHE    80      13.040  15.060  57.120  1.00  0.00           C
ATOM    585  HB1 PHE    80      12.040  14.600  57.230  1.00  0.00           H
ATOM    586  HB2 PHE    80      13.140  15.190  56.020  1.00  0.00           H
ATOM    587  CG  PHE    80      12.930  16.380  57.910  1.00  0.00           C
ATOM    588  CD1 PHE    80      12.190  16.590  59.140  1.00  0.00           C
ATOM    589  HD1 PHE    80      11.560  15.790  59.500  1.00  0.00           H
ATOM    590  CE1 PHE    80      12.170  17.910  59.680  1.00  0.00           C
ATOM    591  HE1 PHE    80      11.420  18.070  60.440  1.00  0.00           H
ATOM    592  CZ  PHE    80      12.900  18.950  59.060  1.00  0.00           C
ATOM    593  HZ  PHE    80      12.730  19.940  59.440  1.00  0.00           H
ATOM    594  CD2 PHE    80      13.800  17.390  57.390  1.00  0.00           C
ATOM    595  HD2 PHE    80      14.410  17.140  56.530  1.00  0.00           H
ATOM    596  CE2 PHE    80      13.810  18.670  58.040  1.00  0.00           C
ATOM    597  HE2 PHE    80      14.390  19.540  57.740  1.00  0.00           H
ATOM    598  C   PHE    80      13.910  13.720  59.100  1.00  0.00           C
ATOM    599  O   PHE    80      14.530  14.240  60.000  1.00  0.00           O
HETATM  600  N   HSD    81      13.080  12.710  59.360  1.00  0.00           N
HETATM  601  HN  HSD    81      12.590  12.200  58.650  1.00  0.00           H
HETATM  602  CA  HSD    81      12.820  12.190  60.680  1.00  0.00           C
HETATM  603  HA  HSD    81      12.360  12.940  61.300  1.00  0.00           H
HETATM  604  CB  HSD    81      11.790  11.010  60.710  1.00  0.00           C
HETATM  605  HB1 HSD    81      12.180  10.120  60.170  1.00  0.00           H
HETATM  606  HB2 HSD    81      10.810  11.260  60.260  1.00  0.00           H
HETATM  607  ND1 HSD    81      11.510   9.320  62.720  1.00  0.00           N
HETATM  608  HD1 HSD    81      12.190   8.620  62.500  1.00  0.00           H
HETATM  609  CG  HSD    81      11.310  10.550  62.090  1.00  0.00           C
HETATM  610  CE1 HSD    81      10.910   9.370  63.970  1.00  0.00           C
HETATM  611  HE1 HSD    81      10.850   8.540  64.670  1.00  0.00           H
HETATM  612  NE2 HSD    81      10.260  10.540  64.140  1.00  0.00           N
HETATM  613  CD2 HSD    81      10.510  11.270  62.960  1.00  0.00           C
HETATM  614  HD2 HSD    81      10.040  12.240  62.830  1.00  0.00           H
HETATM  615  C   HSD    81      13.940  11.600  61.450  1.00  0.00           C
HETATM  616  O   HSD    81      14.140  11.800  62.660  1.00  0.00           O
ATOM    617  N   LEU    82      14.810  10.850  60.740  1.00  0.00           N
ATOM    618  HN  LEU    82      14.550  10.450  59.860  1.00  0.00           H
ATOM    619  CA  LEU    82      16.080  10.410  61.250  1.00  0.00           C
ATOM    620  HA  LEU    82      15.980   9.980  62.230  1.00  0.00           H
ATOM    621  CB  LEU    82      16.720   9.530  60.210  1.00  0.00           C
ATOM    622  HB1 LEU    82      16.810  10.030  59.230  1.00  0.00           H
ATOM    623  HB2 LEU    82      16.000   8.700  60.050  1.00  0.00           H
ATOM    624  CG  LEU    82      18.070   8.780  60.620  1.00  0.00           C
ATOM    625  HG  LEU    82      18.860   9.550  60.540  1.00  0.00           H
ATOM    626  CD1 LEU    82      18.040   8.210  62.030  1.00  0.00           C
ATOM    627 HD11 LEU    82      18.950   7.730  62.440  1.00  0.00           H
ATOM    628 HD12 LEU    82      17.360   7.350  62.200  1.00  0.00           H
ATOM    629 HD13 LEU    82      17.780   8.870  62.890  1.00  0.00           H
ATOM    630  CD2 LEU    82      18.250   7.610  59.650  1.00  0.00           C
ATOM    631 HD21 LEU    82      18.490   7.960  58.620  1.00  0.00           H
ATOM    632 HD22 LEU    82      17.390   6.910  59.600  1.00  0.00           H
ATOM    633 HD23 LEU    82      19.100   6.960  59.910  1.00  0.00           H
ATOM    634  C   LEU    82      16.960  11.620  61.580  1.00  0.00           C
ATOM    635  O   LEU    82      17.530  11.710  62.660  1.00  0.00           O
ATOM    636  N   CYS    83      17.140  12.640  60.670  1.00  0.00           N
ATOM    637  HN  CYS    83      16.720  12.710  59.770  1.00  0.00           H
ATOM    638  CA  CYS    83      17.870  13.820  61.110  1.00  0.00           C
ATOM    639  HA  CYS    83      18.850  13.480  61.400  1.00  0.00           H
ATOM    640  CB  CYS    83      18.030  14.760  59.850  1.00  0.00           C
ATOM    641  HB1 CYS    83      18.280  15.760  60.270  1.00  0.00           H
ATOM    642  HB2 CYS    83      17.020  14.980  59.440  1.00  0.00           H
ATOM    643  SG  CYS    83      19.190  14.010  58.600  1.00  0.00           S
ATOM    644  HG1 CYS    83      18.320  13.170  58.070  1.00  0.00           H
ATOM    645  C   CYS    83      17.310  14.610  62.280  1.00  0.00           C
ATOM    646  O   CYS    83      18.030  15.130  63.140  1.00  0.00           O
ATOM    647  N   LEU    84      16.000  14.720  62.420  1.00  0.00           N
ATOM    648  HN  LEU    84      15.390  14.440  61.680  1.00  0.00           H
ATOM    649  CA  LEU    84      15.240  15.150  63.670  1.00  0.00           C
ATOM    650  HA  LEU    84      15.740  16.050  63.960  1.00  0.00           H
ATOM    651  CB  LEU    84      13.740  15.180  63.560  1.00  0.00           C
ATOM    652  HB1 LEU    84      13.370  14.330  62.950  1.00  0.00           H
ATOM    653  HB2 LEU    84      13.390  16.050  62.970  1.00  0.00           H
ATOM    654  CG  LEU    84      12.920  15.130  64.910  1.00  0.00           C
ATOM    655  HG  LEU    84      13.070  14.160  65.440  1.00  0.00           H
ATOM    656  CD1 LEU    84      13.270  16.320  65.860  1.00  0.00           C
ATOM    657 HD11 LEU    84      12.350  16.550  66.440  1.00  0.00           H
ATOM    658 HD12 LEU    84      13.490  17.150  65.170  1.00  0.00           H
ATOM    659 HD13 LEU    84      13.990  16.100  66.680  1.00  0.00           H
ATOM    660  CD2 LEU    84      11.380  15.290  64.710  1.00  0.00           C
ATOM    661 HD21 LEU    84      10.990  14.560  63.970  1.00  0.00           H
ATOM    662 HD22 LEU    84      11.200  16.260  64.200  1.00  0.00           H
ATOM    663 HD23 LEU    84      10.900  15.330  65.710  1.00  0.00           H
ATOM    664  C   LEU    84      15.600  14.260  64.900  1.00  0.00           C
ATOM    665  O   LEU    84      15.980  14.690  65.980  1.00  0.00           O
ATOM    666  N   VAL    85      15.500  12.890  64.770  1.00  0.00           N
ATOM    667  HN  VAL    85      15.310  12.450  63.900  1.00  0.00           H
ATOM    668  CA  VAL    85      15.880  11.970  65.880  1.00  0.00           C
ATOM    669  HA  VAL    85      15.290  12.280  66.730  1.00  0.00           H
ATOM    670  CB  VAL    85      15.430  10.520  65.600  1.00  0.00           C
ATOM    671  HB  VAL    85      15.740  10.290  64.560  1.00  0.00           H
ATOM    672  CG1 VAL    85      15.990   9.510  66.680  1.00  0.00           C
ATOM    673 HG11 VAL    85      17.090   9.520  66.870  1.00  0.00           H
ATOM    674 HG12 VAL    85      15.700   8.510  66.290  1.00  0.00           H
ATOM    675 HG13 VAL    85      15.420   9.620  67.630  1.00  0.00           H
ATOM    676  CG2 VAL    85      13.850  10.530  65.560  1.00  0.00           C
ATOM    677 HG21 VAL    85      13.490  11.300  64.850  1.00  0.00           H
ATOM    678 HG22 VAL    85      13.310  10.710  66.520  1.00  0.00           H
ATOM    679 HG23 VAL    85      13.440   9.650  65.020  1.00  0.00           H
ATOM    680  C   VAL    85      17.330  12.020  66.300  1.00  0.00           C
ATOM    681  O   VAL    85      17.660  12.160  67.450  1.00  0.00           O
ATOM    682  N   ASP    86      18.210  12.080  65.320  1.00  0.00           N
ATOM    683  HN  ASP    86      17.960  12.110  64.360  1.00  0.00           H
ATOM    684  CA  ASP    86      19.580  12.190  65.530  1.00  0.00           C
ATOM    685  HA  ASP    86      19.940  11.380  66.140  1.00  0.00           H
ATOM    686  CB  ASP    86      20.380  12.220  64.160  1.00  0.00           C
ATOM    687  HB1 ASP    86      21.450  12.460  64.340  1.00  0.00           H
ATOM    688  HB2 ASP    86      19.930  13.050  63.570  1.00  0.00           H
ATOM    689  CG  ASP    86      20.390  10.920  63.400  1.00  0.00           C
ATOM    690  OD1 ASP    86      20.130   9.750  63.710  1.00  0.00           O
ATOM    691  OD2 ASP    86      20.910  11.260  62.180  1.00  0.00           O
ATOM    692  HD2 ASP    86      21.100  12.200  62.170  1.00  0.00           H
ATOM    693  C   ASP    86      19.950  13.560  66.230  1.00  0.00           C
ATOM    694  O   ASP    86      20.760  13.640  67.180  1.00  0.00           O
ATOM    695  N   LEU    87      19.330  14.680  65.830  1.00  0.00           N
ATOM    696  HN  LEU    87      18.750  14.550  65.030  1.00  0.00           H
ATOM    697  CA  LEU    87      19.480  16.000  66.350  1.00  0.00           C
ATOM    698  HA  LEU    87      20.500  16.360  66.250  1.00  0.00           H
ATOM    699  CB  LEU    87      18.730  16.980  65.460  1.00  0.00           C
ATOM    700  HB1 LEU    87      17.670  16.650  65.420  1.00  0.00           H
ATOM    701  HB2 LEU    87      19.140  17.060  64.430  1.00  0.00           H
ATOM    702  CG  LEU    87      18.720  18.510  65.790  1.00  0.00           C
ATOM    703  HG  LEU    87      18.370  18.750  66.820  1.00  0.00           H
ATOM    704  CD1 LEU    87      20.170  19.090  65.650  1.00  0.00           C
ATOM    705 HD11 LEU    87      20.180  20.170  65.910  1.00  0.00           H
ATOM    706 HD12 LEU    87      20.430  19.110  64.570  1.00  0.00           H
ATOM    707 HD13 LEU    87      20.820  18.470  66.290  1.00  0.00           H
ATOM    708  CD2 LEU    87      17.750  19.250  64.900  1.00  0.00           C
ATOM    709 HD21 LEU    87      17.930  19.230  63.810  1.00  0.00           H
ATOM    710 HD22 LEU    87      17.760  20.320  65.190  1.00  0.00           H
ATOM    711 HD23 LEU    87      16.720  18.850  65.020  1.00  0.00           H
ATOM    712  C   LEU    87      18.970  16.050  67.760  1.00  0.00           C
ATOM    713  O   LEU    87      19.640  16.470  68.670  1.00  0.00           O
ATOM    714  N   LEU    88      17.750  15.510  68.080  1.00  0.00           N
ATOM    715  HN  LEU    88      17.100  15.090  67.440  1.00  0.00           H
ATOM    716  CA  LEU    88      17.230  15.380  69.420  1.00  0.00           C
ATOM    717  HA  LEU    88      17.270  16.400  69.760  1.00  0.00           H
ATOM    718  CB  LEU    88      15.790  14.810  69.270  1.00  0.00           C
ATOM    719  HB1 LEU    88      15.790  13.900  68.640  1.00  0.00           H
ATOM    720  HB2 LEU    88      15.140  15.450  68.630  1.00  0.00           H
ATOM    721  CG  LEU    88      15.070  14.560  70.600  1.00  0.00           C
ATOM    722  HG  LEU    88      15.760  13.810  71.060  1.00  0.00           H
ATOM    723  CD1 LEU    88      15.090  15.780  71.540  1.00  0.00           C
ATOM    724 HD11 LEU    88      14.320  16.500  71.180  1.00  0.00           H
ATOM    725 HD12 LEU    88      16.090  16.270  71.570  1.00  0.00           H
ATOM    726 HD13 LEU    88      14.810  15.410  72.540  1.00  0.00           H
ATOM    727  CD2 LEU    88      13.610  14.030  70.460  1.00  0.00           C
ATOM    728 HD21 LEU    88      12.920  14.860  70.200  1.00  0.00           H
ATOM    729 HD22 LEU    88      13.230  13.530  71.380  1.00  0.00           H
ATOM    730 HD23 LEU    88      13.530  13.360  69.580  1.00  0.00           H
ATOM    731  C   LEU    88      18.130  14.560  70.360  1.00  0.00           C
ATOM    732  O   LEU    88      18.340  15.050  71.460  1.00  0.00           O
ATOM    733  N   ALA    89      18.620  13.380  69.970  1.00  0.00           N
ATOM    734  HN  ALA    89      18.520  13.190  69.000  1.00  0.00           H
ATOM    735  CA  ALA    89      19.480  12.510  70.720  1.00  0.00           C
ATOM    736  HA  ALA    89      19.040  12.220  71.670  1.00  0.00           H
ATOM    737  CB  ALA    89      19.630  11.250  69.890  1.00  0.00           C
ATOM    738  HB1 ALA    89      20.320  11.370  69.020  1.00  0.00           H
ATOM    739  HB2 ALA    89      18.670  10.810  69.570  1.00  0.00           H
ATOM    740  HB3 ALA    89      20.180  10.510  70.510  1.00  0.00           H
ATOM    741  C   ALA    89      20.780  13.180  71.090  1.00  0.00           C
ATOM    742  O   ALA    89      21.250  13.080  72.190  1.00  0.00           O
ATOM    743  N   ALA    90      21.400  13.930  70.130  1.00  0.00           N
ATOM    744  HN  ALA    90      21.090  13.880  69.180  1.00  0.00           H
ATOM    745  CA  ALA    90      22.590  14.710  70.370  1.00  0.00           C
ATOM    746  HA  ALA    90      23.400  14.110  70.760  1.00  0.00           H
ATOM    747  CB  ALA    90      23.070  15.370  69.080  1.00  0.00           C
ATOM    748  HB1 ALA    90      22.300  16.060  68.660  1.00  0.00           H
ATOM    749  HB2 ALA    90      23.310  14.600  68.320  1.00  0.00           H
ATOM    750  HB3 ALA    90      23.990  15.950  69.310  1.00  0.00           H
ATOM    751  C   ALA    90      22.360  15.790  71.450  1.00  0.00           C
ATOM    752  O   ALA    90      23.160  16.090  72.340  1.00  0.00           O
ATOM    753  N   LEU    91      21.190  16.490  71.420  1.00  0.00           N
ATOM    754  HN  LEU    91      20.640  16.340  70.600  1.00  0.00           H
ATOM    755  CA  LEU    91      20.840  17.710  72.180  1.00  0.00           C
ATOM    756  HA  LEU    91      21.600  18.480  72.230  1.00  0.00           H
ATOM    757  CB  LEU    91      19.640  18.490  71.580  1.00  0.00           C
ATOM    758  HB1 LEU    91      19.240  19.140  72.390  1.00  0.00           H
ATOM    759  HB2 LEU    91      18.850  17.710  71.470  1.00  0.00           H
ATOM    760  CG  LEU    91      19.980  19.360  70.390  1.00  0.00           C
ATOM    761  HG  LEU    91      20.310  18.760  69.500  1.00  0.00           H
ATOM    762  CD1 LEU    91      18.620  19.870  69.990  1.00  0.00           C
ATOM    763 HD11 LEU    91      18.720  20.640  69.200  1.00  0.00           H
ATOM    764 HD12 LEU    91      18.130  20.310  70.880  1.00  0.00           H
ATOM    765 HD13 LEU    91      17.890  19.120  69.610  1.00  0.00           H
ATOM    766  CD2 LEU    91      20.800  20.610  70.840  1.00  0.00           C
ATOM    767 HD21 LEU    91      21.820  20.260  71.120  1.00  0.00           H
ATOM    768 HD22 LEU    91      20.330  21.120  71.700  1.00  0.00           H
ATOM    769 HD23 LEU    91      20.850  21.350  70.010  1.00  0.00           H
ATOM    770  C   LEU    91      20.590  17.310  73.580  1.00  0.00           C
ATOM    771  O   LEU    91      20.710  18.070  74.510  1.00  0.00           O
ATOM    772  N   THR    92      20.250  16.060  73.840  1.00  0.00           N
ATOM    773  HN  THR    92      20.150  15.560  72.980  1.00  0.00           H
ATOM    774  CA  THR    92      19.790  15.410  75.110  1.00  0.00           C
ATOM    775  HA  THR    92      19.640  16.260  75.760  1.00  0.00           H
ATOM    776  CB  THR    92      18.450  14.620  75.020  1.00  0.00           C
ATOM    777  HB  THR    92      18.400  13.930  75.890  1.00  0.00           H
ATOM    778  OG1 THR    92      18.400  13.750  73.810  1.00  0.00           O
ATOM    779  HG1 THR    92      18.300  14.370  73.080  1.00  0.00           H
ATOM    780  CG2 THR    92      17.220  15.480  74.890  1.00  0.00           C
ATOM    781 HG21 THR    92      17.220  16.230  75.720  1.00  0.00           H
ATOM    782 HG22 THR    92      16.270  14.890  74.930  1.00  0.00           H
ATOM    783 HG23 THR    92      17.150  16.070  73.960  1.00  0.00           H
ATOM    784  C   THR    92      20.810  14.400  75.720  1.00  0.00           C
ATOM    785  O   THR    92      21.010  14.490  76.920  1.00  0.00           O
ATOM    786  N   LEU    93      21.340  13.460  74.970  1.00  0.00           N
ATOM    787  HN  LEU    93      21.090  13.370  74.010  1.00  0.00           H
ATOM    788  CA  LEU    93      22.190  12.450  75.630  1.00  0.00           C
ATOM    789  HA  LEU    93      21.780  12.230  76.600  1.00  0.00           H
ATOM    790  CB  LEU    93      22.240  11.220  74.660  1.00  0.00           C
ATOM    791  HB1 LEU    93      22.880  10.420  75.090  1.00  0.00           H
ATOM    792  HB2 LEU    93      22.620  11.560  73.680  1.00  0.00           H
ATOM    793  CG  LEU    93      20.910  10.520  74.300  1.00  0.00           C
ATOM    794  HG  LEU    93      20.180  11.260  73.910  1.00  0.00           H
ATOM    795  CD1 LEU    93      21.180   9.500  73.230  1.00  0.00           C
ATOM    796 HD11 LEU    93      21.990   8.790  73.500  1.00  0.00           H
ATOM    797 HD12 LEU    93      21.400  10.000  72.260  1.00  0.00           H
ATOM    798 HD13 LEU    93      20.300   8.850  73.050  1.00  0.00           H
ATOM    799  CD2 LEU    93      20.330   9.700  75.500  1.00  0.00           C
ATOM    800 HD21 LEU    93      20.160  10.330  76.400  1.00  0.00           H
ATOM    801 HD22 LEU    93      20.950   8.810  75.740  1.00  0.00           H
ATOM    802 HD23 LEU    93      19.330   9.310  75.240  1.00  0.00           H
ATOM    803  C   LEU    93      23.620  12.850  75.910  1.00  0.00           C
ATOM    804  O   LEU    93      24.200  12.500  76.970  1.00  0.00           O
ATOM    805  N   MET    94      24.170  13.660  75.020  1.00  0.00           N
ATOM    806  HN  MET    94      23.600  14.080  74.320  1.00  0.00           H
ATOM    807  CA  MET    94      25.540  14.140  75.070  1.00  0.00           C
ATOM    808  HA  MET    94      26.130  13.230  75.110  1.00  0.00           H
ATOM    809  CB  MET    94      26.030  14.820  73.790  1.00  0.00           C
ATOM    810  HB1 MET    94      27.030  15.230  74.010  1.00  0.00           H
ATOM    811  HB2 MET    94      25.360  15.670  73.500  1.00  0.00           H
ATOM    812  CG  MET    94      25.940  13.830  72.560  1.00  0.00           C
ATOM    813  HG1 MET    94      24.900  13.440  72.580  1.00  0.00           H
ATOM    814  HG2 MET    94      26.530  12.950  72.900  1.00  0.00           H
ATOM    815  SD  MET    94      26.410  14.630  70.870  1.00  0.00           S
ATOM    816  CE  MET    94      26.330  12.940  70.150  1.00  0.00           C
ATOM    817  HE1 MET    94      26.850  12.920  69.170  1.00  0.00           H
ATOM    818  HE2 MET    94      25.320  12.470  70.080  1.00  0.00           H
ATOM    819  HE3 MET    94      26.860  12.280  70.870  1.00  0.00           H
ATOM    820  C   MET    94      26.000  14.910  76.300  1.00  0.00           C
ATOM    821  O   MET    94      27.120  14.570  76.740  1.00  0.00           O
ATOM    822  N   PRO    95      25.310  15.720  77.010  1.00  0.00           N
ATOM    823  CD  PRO    95      24.000  16.320  76.600  1.00  0.00           C
ATOM    824  HD1 PRO    95      23.230  15.520  76.540  1.00  0.00           H
ATOM    825  HD2 PRO    95      24.160  16.870  75.640  1.00  0.00           H
ATOM    826  CA  PRO    95      25.770  16.440  78.180  1.00  0.00           C
ATOM    827  HA  PRO    95      26.810  16.690  78.070  1.00  0.00           H
ATOM    828  CB  PRO    95      24.880  17.670  78.430  1.00  0.00           C
ATOM    829  HB1 PRO    95      25.270  18.550  77.870  1.00  0.00           H
ATOM    830  HB2 PRO    95      24.780  17.930  79.510  1.00  0.00           H
ATOM    831  CG  PRO    95      23.520  17.240  77.790  1.00  0.00           C
ATOM    832  HG1 PRO    95      23.030  16.560  78.520  1.00  0.00           H
ATOM    833  HG2 PRO    95      22.850  18.090  77.520  1.00  0.00           H
ATOM    834  C   PRO    95      25.810  15.470  79.360  1.00  0.00           C
ATOM    835  O   PRO    95      26.700  15.460  80.190  1.00  0.00           O
ATOM    836  N   LEU    96      24.820  14.610  79.450  1.00  0.00           N
ATOM    837  HN  LEU    96      24.020  14.750  78.890  1.00  0.00           H
ATOM    838  CA  LEU    96      24.690  13.590  80.440  1.00  0.00           C
ATOM    839  HA  LEU    96      24.750  14.060  81.410  1.00  0.00           H
ATOM    840  CB  LEU    96      23.320  13.030  80.230  1.00  0.00           C
ATOM    841  HB1 LEU    96      22.950  12.130  80.770  1.00  0.00           H
ATOM    842  HB2 LEU    96      23.300  12.610  79.200  1.00  0.00           H
ATOM    843  CG  LEU    96      22.220  14.080  80.320  1.00  0.00           C
ATOM    844  HG  LEU    96      22.210  14.920  79.590  1.00  0.00           H
ATOM    845  CD1 LEU    96      20.980  13.220  80.060  1.00  0.00           C
ATOM    846 HD11 LEU    96      20.960  12.800  79.040  1.00  0.00           H
ATOM    847 HD12 LEU    96      20.080  13.880  80.000  1.00  0.00           H
ATOM    848 HD13 LEU    96      20.850  12.530  80.920  1.00  0.00           H
ATOM    849  CD2 LEU    96      22.110  14.660  81.730  1.00  0.00           C
ATOM    850 HD21 LEU    96      22.140  13.890  82.530  1.00  0.00           H
ATOM    851 HD22 LEU    96      21.220  15.310  81.870  1.00  0.00           H
ATOM    852 HD23 LEU    96      23.000  15.250  82.020  1.00  0.00           H
ATOM    853  C   LEU    96      25.820  12.560  80.360  1.00  0.00           C
ATOM    854  O   LEU    96      26.410  12.150  81.410  1.00  0.00           O
ATOM    855  N   ALA    97      26.110  12.080  79.120  1.00  0.00           N
ATOM    856  HN  ALA    97      25.470  12.120  78.360  1.00  0.00           H
ATOM    857  CA  ALA    97      27.320  11.290  78.790  1.00  0.00           C
ATOM    858  HA  ALA    97      27.310  10.350  79.320  1.00  0.00           H
ATOM    859  CB  ALA    97      27.400  10.980  77.240  1.00  0.00           C
ATOM    860  HB1 ALA    97      26.530  10.430  76.830  1.00  0.00           H
ATOM    861  HB2 ALA    97      28.310  10.370  77.090  1.00  0.00           H
ATOM    862  HB3 ALA    97      27.470  11.980  76.760  1.00  0.00           H
ATOM    863  C   ALA    97      28.600  12.000  79.220  1.00  0.00           C
ATOM    864  O   ALA    97      29.450  11.440  79.860  1.00  0.00           O
ATOM    865  N   MET    98      28.850  13.310  78.970  1.00  0.00           N
ATOM    866  HN  MET    98      28.210  13.890  78.470  1.00  0.00           H
ATOM    867  CA  MET    98      30.090  13.930  79.490  1.00  0.00           C
ATOM    868  HA  MET    98      30.850  13.290  79.080  1.00  0.00           H
ATOM    869  CB  MET    98      30.390  15.450  79.030  1.00  0.00           C
ATOM    870  HB1 MET    98      31.490  15.520  79.110  1.00  0.00           H
ATOM    871  HB2 MET    98      30.050  16.230  79.750  1.00  0.00           H
ATOM    872  CG  MET    98      29.960  15.740  77.540  1.00  0.00           C
ATOM    873  HG1 MET    98      28.850  15.760  77.450  1.00  0.00           H
ATOM    874  HG2 MET    98      30.370  14.870  76.990  1.00  0.00           H
ATOM    875  SD  MET    98      30.640  17.290  76.740  1.00  0.00           S
ATOM    876  CE  MET    98      29.870  17.080  75.080  1.00  0.00           C
ATOM    877  HE1 MET    98      28.760  17.160  75.170  1.00  0.00           H
ATOM    878  HE2 MET    98      30.110  16.130  74.560  1.00  0.00           H
ATOM    879  HE3 MET    98      30.190  18.030  74.600  1.00  0.00           H
ATOM    880  C   MET    98      30.280  13.950  81.000  1.00  0.00           C
ATOM    881  O   MET    98      31.410  13.660  81.510  1.00  0.00           O
ATOM    882  N   LEU    99      29.250  14.180  81.830  1.00  0.00           N
ATOM    883  HN  LEU    99      28.320  14.340  81.530  1.00  0.00           H
ATOM    884  CA  LEU    99      29.330  14.010  83.280  1.00  0.00           C
ATOM    885  HA  LEU    99      30.140  14.620  83.660  1.00  0.00           H
ATOM    886  CB  LEU    99      28.090  14.500  83.980  1.00  0.00           C
ATOM    887  HB1 LEU    99      28.210  14.430  85.080  1.00  0.00           H
ATOM    888  HB2 LEU    99      27.150  14.020  83.630  1.00  0.00           H
ATOM    889  CG  LEU    99      27.770  15.940  83.740  1.00  0.00           C
ATOM    890  HG  LEU    99      27.650  16.150  82.650  1.00  0.00           H
ATOM    891  CD1 LEU    99      26.420  16.200  84.350  1.00  0.00           C
ATOM    892 HD11 LEU    99      26.290  17.260  84.660  1.00  0.00           H
ATOM    893 HD12 LEU    99      26.360  15.600  85.280  1.00  0.00           H
ATOM    894 HD13 LEU    99      25.560  15.910  83.700  1.00  0.00           H
ATOM    895  CD2 LEU    99      28.930  16.910  84.130  1.00  0.00           C
ATOM    896 HD21 LEU    99      29.770  16.910  83.400  1.00  0.00           H
ATOM    897 HD22 LEU    99      29.360  16.540  85.080  1.00  0.00           H
ATOM    898 HD23 LEU    99      28.540  17.940  84.210  1.00  0.00           H
ATOM    899  C   LEU    99      29.590  12.560  83.670  1.00  0.00           C
ATOM    900  O   LEU    99      30.300  12.230  84.620  1.00  0.00           O
ATOM    901  N   SER   100      28.870  11.630  82.990  1.00  0.00           N
ATOM    902  HN  SER   100      28.080  11.900  82.450  1.00  0.00           H
ATOM    903  CA  SER   100      29.190  10.150  83.150  1.00  0.00           C
ATOM    904  HA  SER   100      29.010   9.960  84.200  1.00  0.00           H
ATOM    905  CB  SER   100      28.330   9.260  82.230  1.00  0.00           C
ATOM    906  HB1 SER   100      28.580   8.220  82.530  1.00  0.00           H
ATOM    907  HB2 SER   100      28.620   9.390  81.160  1.00  0.00           H
ATOM    908  OG  SER   100      26.970   9.510  82.370  1.00  0.00           O
ATOM    909  HG1 SER   100      26.720  10.320  81.920  1.00  0.00           H
ATOM    910  C   SER   100      30.660   9.830  82.810  1.00  0.00           C
ATOM    911  O   SER   100      31.260   9.040  83.480  1.00  0.00           O
ATOM    912  N   SER   101      31.170  10.380  81.670  1.00  0.00           N
ATOM    913  HN  SER   101      30.520  10.880  81.090  1.00  0.00           H
ATOM    914  CA  SER   101      32.480  10.190  81.150  1.00  0.00           C
ATOM    915  HA  SER   101      32.660   9.150  80.910  1.00  0.00           H
ATOM    916  CB  SER   101      32.690  10.710  79.700  1.00  0.00           C
ATOM    917  HB1 SER   101      33.650  10.330  79.300  1.00  0.00           H
ATOM    918  HB2 SER   101      32.680  11.820  79.630  1.00  0.00           H
ATOM    919  OG  SER   101      31.810  10.160  78.780  1.00  0.00           O
ATOM    920  HG1 SER   101      31.920   9.210  78.770  1.00  0.00           H
ATOM    921  C   SER   101      33.530  10.700  82.110  1.00  0.00           C
ATOM    922  O   SER   101      34.650  10.180  82.260  1.00  0.00           O
ATOM    923  N   SER   102      33.130  11.800  82.790  1.00  0.00           N
ATOM    924  HN  SER   102      32.320  12.280  82.460  1.00  0.00           H
ATOM    925  CA  SER   102      34.040  12.380  83.790  1.00  0.00           C
ATOM    926  HA  SER   102      35.060  12.290  83.440  1.00  0.00           H
ATOM    927  CB  SER   102      33.700  13.920  83.860  1.00  0.00           C
ATOM    928  HB1 SER   102      32.850  14.130  84.540  1.00  0.00           H
ATOM    929  HB2 SER   102      33.340  14.300  82.880  1.00  0.00           H
ATOM    930  OG  SER   102      34.770  14.690  84.360  1.00  0.00           O
ATOM    931  HG1 SER   102      35.170  15.030  83.560  1.00  0.00           H
ATOM    932  C   SER   102      33.860  11.810  85.150  1.00  0.00           C
ATOM    933  O   SER   102      34.690  12.130  86.020  1.00  0.00           O
ATOM    934  N   ALA   103      32.870  10.930  85.300  1.00  0.00           N
ATOM    935  HN  ALA   103      32.260  10.640  84.570  1.00  0.00           H
ATOM    936  CA  ALA   103      32.820  10.030  86.440  1.00  0.00           C
ATOM    937  HA  ALA   103      32.140   9.230  86.200  1.00  0.00           H
ATOM    938  CB  ALA   103      34.120   9.300  86.770  1.00  0.00           C
ATOM    939  HB1 ALA   103      34.540   8.740  85.910  1.00  0.00           H
ATOM    940  HB2 ALA   103      34.060   8.530  87.570  1.00  0.00           H
ATOM    941  HB3 ALA   103      34.930   9.970  87.130  1.00  0.00           H
ATOM    942  C   ALA   103      32.210  10.730  87.620  1.00  0.00           C
ATOM    943  O   ALA   103      32.610  10.470  88.750  1.00  0.00           O
ATOM    944  N   LEU   104      31.300  11.670  87.330  1.00  0.00           N
ATOM    945  HN  LEU   104      31.050  11.830  86.380  1.00  0.00           H
ATOM    946  CA  LEU   104      30.570  12.440  88.330  1.00  0.00           C
ATOM    947  HA  LEU   104      30.480  11.810  89.200  1.00  0.00           H
ATOM    948  CB  LEU   104      31.450  13.630  88.770  1.00  0.00           C
ATOM    949  HB1 LEU   104      32.300  13.230  89.370  1.00  0.00           H
ATOM    950  HB2 LEU   104      30.830  14.310  89.390  1.00  0.00           H
ATOM    951  CG  LEU   104      32.140  14.510  87.660  1.00  0.00           C
ATOM    952  HG  LEU   104      32.870  13.880  87.120  1.00  0.00           H
ATOM    953  CD1 LEU   104      31.150  15.110  86.620  1.00  0.00           C
ATOM    954 HD11 LEU   104      30.420  15.690  87.230  1.00  0.00           H
ATOM    955 HD12 LEU   104      30.730  14.270  86.020  1.00  0.00           H
ATOM    956 HD13 LEU   104      31.620  15.880  85.960  1.00  0.00           H
ATOM    957  CD2 LEU   104      32.930  15.640  88.350  1.00  0.00           C
ATOM    958 HD21 LEU   104      33.750  15.290  89.020  1.00  0.00           H
ATOM    959 HD22 LEU   104      32.170  16.240  88.900  1.00  0.00           H
ATOM    960 HD23 LEU   104      33.220  16.280  87.490  1.00  0.00           H
ATOM    961  C   LEU   104      29.110  12.740  88.010  1.00  0.00           C
ATOM    962  O   LEU   104      28.540  13.810  88.340  1.00  0.00           O
ATOM    963  N   PHE   105      28.440  11.770  87.340  1.00  0.00           N
ATOM    964  HN  PHE   105      28.930  10.940  87.090  1.00  0.00           H
ATOM    965  CA  PHE   105      27.060  11.930  87.100  1.00  0.00           C
ATOM    966  HA  PHE   105      26.770  12.900  86.730  1.00  0.00           H
ATOM    967  CB  PHE   105      26.660  10.760  86.130  1.00  0.00           C
ATOM    968  HB1 PHE   105      26.730   9.760  86.610  1.00  0.00           H
ATOM    969  HB2 PHE   105      27.350  10.860  85.260  1.00  0.00           H
ATOM    970  CG  PHE   105      25.140  10.760  85.740  1.00  0.00           C
ATOM    971  CD1 PHE   105      24.140  10.140  86.430  1.00  0.00           C
ATOM    972  HD1 PHE   105      24.440   9.500  87.240  1.00  0.00           H
ATOM    973  CE1 PHE   105      22.880  10.090  85.860  1.00  0.00           C
ATOM    974  HE1 PHE   105      22.060   9.620  86.370  1.00  0.00           H
ATOM    975  CZ  PHE   105      22.610  10.630  84.610  1.00  0.00           C
ATOM    976  HZ  PHE   105      21.730  10.520  83.990  1.00  0.00           H
ATOM    977  CD2 PHE   105      24.910  11.460  84.540  1.00  0.00           C
ATOM    978  HD2 PHE   105      25.730  11.920  84.010  1.00  0.00           H
ATOM    979  CE2 PHE   105      23.600  11.360  83.960  1.00  0.00           C
ATOM    980  HE2 PHE   105      23.370  11.710  82.970  1.00  0.00           H
ATOM    981  C   PHE   105      26.180  11.910  88.390  1.00  0.00           C
ATOM    982  O   PHE   105      25.220  12.670  88.630  1.00  0.00           O
ATOM    983  N   ASP   106      26.560  11.040  89.280  1.00  0.00           N
ATOM    984  HN  ASP   106      27.420  10.530  89.220  1.00  0.00           H
ATOM    985  CA  ASP   106      25.800  10.740  90.470  1.00  0.00           C
ATOM    986  HA  ASP   106      24.740  10.630  90.310  1.00  0.00           H
ATOM    987  CB  ASP   106      26.380   9.380  91.040  1.00  0.00           C
ATOM    988  HB1 ASP   106      26.210   8.600  90.260  1.00  0.00           H
ATOM    989  HB2 ASP   106      25.750   9.090  91.910  1.00  0.00           H
ATOM    990  CG  ASP   106      27.920   9.390  91.230  1.00  0.00           C
ATOM    991  OD1 ASP   106      28.720  10.150  90.540  1.00  0.00           O
ATOM    992  OD2 ASP   106      28.420   8.760  92.170  1.00  0.00           O
ATOM    993  C   ASP   106      25.840  11.910  91.460  1.00  0.00           C
ATOM    994  O   ASP   106      24.830  12.450  91.840  1.00  0.00           O
HETATM  995  N   HSD   107      27.040  12.420  91.700  1.00  0.00           N
HETATM  996  HN  HSD   107      27.710  11.800  91.290  1.00  0.00           H
HETATM  997  CA  HSD   107      27.320  13.690  92.360  1.00  0.00           C
HETATM  998  HA  HSD   107      26.920  13.700  93.370  1.00  0.00           H
HETATM  999  CB  HSD   107      28.800  13.840  92.560  1.00  0.00           C
HETATM 1000  HB1 HSD   107      29.310  13.760  91.580  1.00  0.00           H
HETATM 1001  HB2 HSD   107      29.230  12.960  93.080  1.00  0.00           H
HETATM 1002  ND1 HSD   107      29.910  15.250  94.370  1.00  0.00           N
HETATM 1003  HD1 HSD   107      30.020  14.470  94.990  1.00  0.00           H
HETATM 1004  CG  HSD   107      29.250  15.170  93.150  1.00  0.00           C
HETATM 1005  CE1 HSD   107      30.280  16.510  94.580  1.00  0.00           C
HETATM 1006  HE1 HSD   107      30.740  16.750  95.540  1.00  0.00           H
HETATM 1007  NE2 HSD   107      29.980  17.290  93.480  1.00  0.00           N
HETATM 1008  CD2 HSD   107      29.310  16.470  92.640  1.00  0.00           C
HETATM 1009  HD2 HSD   107      28.960  16.780  91.660  1.00  0.00           H
HETATM 1010  C   HSD   107      26.710  15.000  91.790  1.00  0.00           C
HETATM 1011  O   HSD   107      26.190  15.810  92.530  1.00  0.00           O
ATOM   1012  N   ALA   108      26.790  15.220  90.470  1.00  0.00           N
ATOM   1013  HN  ALA   108      27.270  14.570  89.890  1.00  0.00           H
ATOM   1014  CA  ALA   108      26.420  16.440  89.890  1.00  0.00           C
ATOM   1015  HA  ALA   108      26.640  17.250  90.560  1.00  0.00           H
ATOM   1016  CB  ALA   108      27.080  16.700  88.530  1.00  0.00           C
ATOM   1017  HB1 ALA   108      26.620  16.060  87.750  1.00  0.00           H
ATOM   1018  HB2 ALA   108      28.150  16.490  88.770  1.00  0.00           H
ATOM   1019  HB3 ALA   108      26.870  17.730  88.170  1.00  0.00           H
ATOM   1020  C   ALA   108      24.840  16.630  89.640  1.00  0.00           C
ATOM   1021  O   ALA   108      24.440  17.760  89.460  1.00  0.00           O
ATOM   1022  N   LEU   109      24.030  15.510  89.580  1.00  0.00           N
ATOM   1023  HN  LEU   109      24.250  14.570  89.820  1.00  0.00           H
ATOM   1024  CA  LEU   109      22.640  15.630  89.160  1.00  0.00           C
ATOM   1025  HA  LEU   109      22.350  16.670  89.140  1.00  0.00           H
ATOM   1026  CB  LEU   109      22.420  15.160  87.750  1.00  0.00           C
ATOM   1027  HB1 LEU   109      21.380  15.040  87.400  1.00  0.00           H
ATOM   1028  HB2 LEU   109      22.930  14.180  87.660  1.00  0.00           H
ATOM   1029  CG  LEU   109      23.080  15.930  86.530  1.00  0.00           C
ATOM   1030  HG  LEU   109      24.180  16.070  86.670  1.00  0.00           H
ATOM   1031  CD1 LEU   109      22.760  15.030  85.350  1.00  0.00           C
ATOM   1032 HD11 LEU   109      23.420  14.140  85.410  1.00  0.00           H
ATOM   1033 HD12 LEU   109      22.920  15.550  84.390  1.00  0.00           H
ATOM   1034 HD13 LEU   109      21.690  14.730  85.260  1.00  0.00           H
ATOM   1035  CD2 LEU   109      22.380  17.280  86.320  1.00  0.00           C
ATOM   1036 HD21 LEU   109      22.810  18.040  87.000  1.00  0.00           H
ATOM   1037 HD22 LEU   109      21.290  17.200  86.520  1.00  0.00           H
ATOM   1038 HD23 LEU   109      22.600  17.620  85.280  1.00  0.00           H
ATOM   1039  C   LEU   109      21.850  14.880  90.170  1.00  0.00           C
ATOM   1040  O   LEU   109      22.130  13.730  90.470  1.00  0.00           O
ATOM   1041  N   PHE   110      20.970  15.730  90.860  1.00  0.00           N
ATOM   1042  HN  PHE   110      20.940  16.700  90.620  1.00  0.00           H
ATOM   1043  CA  PHE   110      20.290  15.420  92.130  1.00  0.00           C
ATOM   1044  HA  PHE   110      21.050  15.150  92.850  1.00  0.00           H
ATOM   1045  CB  PHE   110      19.560  16.700  92.430  1.00  0.00           C
ATOM   1046  HB1 PHE   110      18.850  16.890  91.600  1.00  0.00           H
ATOM   1047  HB2 PHE   110      20.200  17.600  92.340  1.00  0.00           H
ATOM   1048  CG  PHE   110      18.730  16.690  93.660  1.00  0.00           C
ATOM   1049  CD1 PHE   110      17.370  17.190  93.620  1.00  0.00           C
ATOM   1050  HD1 PHE   110      17.090  17.610  92.670  1.00  0.00           H
ATOM   1051  CE1 PHE   110      16.610  17.290  94.870  1.00  0.00           C
ATOM   1052  HE1 PHE   110      15.640  17.770  94.870  1.00  0.00           H
ATOM   1053  CZ  PHE   110      17.110  16.770  96.080  1.00  0.00           C
ATOM   1054  HZ  PHE   110      16.590  16.800  97.030  1.00  0.00           H
ATOM   1055  CD2 PHE   110      19.260  16.250  94.900  1.00  0.00           C
ATOM   1056  HD2 PHE   110      20.250  15.850  95.050  1.00  0.00           H
ATOM   1057  CE2 PHE   110      18.380  16.190  96.090  1.00  0.00           C
ATOM   1058  HE2 PHE   110      18.700  15.780  97.030  1.00  0.00           H
ATOM   1059  C   PHE   110      19.310  14.220  92.090  1.00  0.00           C
ATOM   1060  O   PHE   110      18.540  14.160  91.100  1.00  0.00           O
ATOM   1061  N   GLY   111      19.260  13.380  93.130  1.00  0.00           N
ATOM   1062  HN  GLY   111      19.740  13.620  93.970  1.00  0.00           H
ATOM   1063  CA  GLY   111      18.530  12.120  93.210  1.00  0.00           C
ATOM   1064  HA1 GLY   111      17.500  12.440  93.080  1.00  0.00           H
ATOM   1065  HA2 GLY   111      18.720  11.680  94.170  1.00  0.00           H
ATOM   1066  C   GLY   111      18.800  11.150  92.120  1.00  0.00           C
ATOM   1067  O   GLY   111      19.860  11.060  91.520  1.00  0.00           O
ATOM   1068  N   GLU   112      17.840  10.290  91.900  1.00  0.00           N
ATOM   1069  HN  GLU   112      17.030  10.280  92.500  1.00  0.00           H
ATOM   1070  CA  GLU   112      17.860   9.200  90.840  1.00  0.00           C
ATOM   1071  HA  GLU   112      18.910   9.190  90.560  1.00  0.00           H
ATOM   1072  CB  GLU   112      17.640   7.840  91.510  1.00  0.00           C
ATOM   1073  HB1 GLU   112      17.230   7.100  90.790  1.00  0.00           H
ATOM   1074  HB2 GLU   112      16.760   7.850  92.190  1.00  0.00           H
ATOM   1075  CG  GLU   112      18.890   7.260  92.180  1.00  0.00           C
ATOM   1076  HG1 GLU   112      19.130   8.050  92.930  1.00  0.00           H
ATOM   1077  HG2 GLU   112      19.730   7.120  91.470  1.00  0.00           H
ATOM   1078  CD  GLU   112      18.620   5.860  92.640  1.00  0.00           C
ATOM   1079  OE1 GLU   112      18.780   5.610  93.840  1.00  0.00           O
ATOM   1080  OE2 GLU   112      18.240   4.980  91.820  1.00  0.00           O
ATOM   1081  C   GLU   112      16.890   9.450  89.670  1.00  0.00           C
ATOM   1082  O   GLU   112      16.690   8.630  88.830  1.00  0.00           O
ATOM   1083  N   VAL   113      16.280  10.660  89.560  1.00  0.00           N
ATOM   1084  HN  VAL   113      16.510  11.330  90.260  1.00  0.00           H
ATOM   1085  CA  VAL   113      15.420  11.150  88.420  1.00  0.00           C
ATOM   1086  HA  VAL   113      14.630  10.430  88.240  1.00  0.00           H
ATOM   1087  CB  VAL   113      14.680  12.450  88.730  1.00  0.00           C
ATOM   1088  HB  VAL   113      15.430  13.270  88.810  1.00  0.00           H
ATOM   1089  CG1 VAL   113      13.830  12.850  87.510  1.00  0.00           C
ATOM   1090 HG11 VAL   113      13.210  11.970  87.230  1.00  0.00           H
ATOM   1091 HG12 VAL   113      14.550  13.130  86.720  1.00  0.00           H
ATOM   1092 HG13 VAL   113      13.140  13.690  87.760  1.00  0.00           H
ATOM   1093  CG2 VAL   113      13.970  12.410  90.150  1.00  0.00           C
ATOM   1094 HG21 VAL   113      13.200  13.210  90.230  1.00  0.00           H
ATOM   1095 HG22 VAL   113      14.750  12.600  90.920  1.00  0.00           H
ATOM   1096 HG23 VAL   113      13.420  11.460  90.290  1.00  0.00           H
ATOM   1097  C   VAL   113      16.270  11.200  87.110  1.00  0.00           C
ATOM   1098  O   VAL   113      15.820  10.640  86.090  1.00  0.00           O
ATOM   1099  N   ALA   114      17.540  11.680  87.160  1.00  0.00           N
ATOM   1100  HN  ALA   114      17.810  12.010  88.060  1.00  0.00           H
ATOM   1101  CA  ALA   114      18.320  11.800  85.980  1.00  0.00           C
ATOM   1102  HA  ALA   114      17.660  12.170  85.200  1.00  0.00           H
ATOM   1103  CB  ALA   114      19.370  12.900  86.090  1.00  0.00           C
ATOM   1104  HB1 ALA   114      18.860  13.830  86.410  1.00  0.00           H
ATOM   1105  HB2 ALA   114      19.850  13.120  85.110  1.00  0.00           H
ATOM   1106  HB3 ALA   114      20.220  12.840  86.810  1.00  0.00           H
ATOM   1107  C   ALA   114      18.970  10.450  85.490  1.00  0.00           C
ATOM   1108  O   ALA   114      19.240  10.310  84.280  1.00  0.00           O
ATOM   1109  N   CYS   115      19.230   9.460  86.320  1.00  0.00           N
ATOM   1110  HN  CYS   115      19.150   9.580  87.300  1.00  0.00           H
ATOM   1111  CA  CYS   115      19.710   8.130  85.960  1.00  0.00           C
ATOM   1112  HA  CYS   115      20.560   8.170  85.290  1.00  0.00           H
ATOM   1113  CB  CYS   115      19.810   7.370  87.380  1.00  0.00           C
ATOM   1114  HB1 CYS   115      18.790   7.230  87.780  1.00  0.00           H
ATOM   1115  HB2 CYS   115      20.300   7.970  88.180  1.00  0.00           H
ATOM   1116  SG  CYS   115      20.760   5.860  87.190  1.00  0.00           S
ATOM   1117  C   CYS   115      18.670   7.380  85.160  1.00  0.00           C
ATOM   1118  O   CYS   115      18.900   6.700  84.180  1.00  0.00           O
ATOM   1119  N   ARG   116      17.390   7.490  85.620  1.00  0.00           N
ATOM   1120  HN  ARG   116      17.170   7.930  86.490  1.00  0.00           H
ATOM   1121  CA  ARG   116      16.270   6.880  84.940  1.00  0.00           C
ATOM   1122  HA  ARG   116      16.700   5.900  84.780  1.00  0.00           H
ATOM   1123  CB  ARG   116      15.080   6.730  85.900  1.00  0.00           C
ATOM   1124  HB1 ARG   116      14.220   6.460  85.240  1.00  0.00           H
ATOM   1125  HB2 ARG   116      14.830   7.750  86.260  1.00  0.00           H
ATOM   1126  CG  ARG   116      15.230   5.570  86.880  1.00  0.00           C
ATOM   1127  HG1 ARG   116      16.110   5.790  87.530  1.00  0.00           H
ATOM   1128  HG2 ARG   116      15.380   4.630  86.290  1.00  0.00           H
ATOM   1129  CD  ARG   116      14.030   5.280  87.900  1.00  0.00           C
ATOM   1130  HD1 ARG   116      14.240   4.240  88.230  1.00  0.00           H
ATOM   1131  HD2 ARG   116      13.040   5.250  87.390  1.00  0.00           H
ATOM   1132  NE  ARG   116      14.060   6.300  89.040  1.00  0.00           N
ATOM   1133  HE  ARG   116      13.740   7.240  88.890  1.00  0.00           H
ATOM   1134  CZ  ARG   116      14.570   6.210  90.220  1.00  0.00           C
ATOM   1135  NH1 ARG   116      14.290   7.130  91.040  1.00  0.00           N
ATOM   1136 HH11 ARG   116      13.780   7.900  90.660  1.00  0.00           H
ATOM   1137 HH12 ARG   116      14.480   6.960  92.010  1.00  0.00           H
ATOM   1138  NH2 ARG   116      15.300   5.180  90.590  1.00  0.00           N
ATOM   1139 HH21 ARG   116      15.830   4.740  89.860  1.00  0.00           H
ATOM   1140 HH22 ARG   116      15.710   5.110  91.490  1.00  0.00           H
ATOM   1141  C   ARG   116      15.970   7.620  83.650  1.00  0.00           C
ATOM   1142  O   ARG   116      15.690   7.100  82.590  1.00  0.00           O
ATOM   1143  N   LEU   117      16.080   8.970  83.670  1.00  0.00           N
ATOM   1144  HN  LEU   117      16.000   9.440  84.540  1.00  0.00           H
ATOM   1145  CA  LEU   117      15.990   9.790  82.480  1.00  0.00           C
ATOM   1146  HA  LEU   117      14.980   9.560  82.190  1.00  0.00           H
ATOM   1147  CB  LEU   117      15.950  11.290  82.920  1.00  0.00           C
ATOM   1148  HB1 LEU   117      16.840  11.570  83.530  1.00  0.00           H
ATOM   1149  HB2 LEU   117      15.020  11.400  83.530  1.00  0.00           H
ATOM   1150  CG  LEU   117      15.910  12.350  81.810  1.00  0.00           C
ATOM   1151  HG  LEU   117      15.570  11.860  80.870  1.00  0.00           H
ATOM   1152  CD1 LEU   117      15.110  13.480  82.140  1.00  0.00           C
ATOM   1153 HD11 LEU   117      15.450  14.010  83.060  1.00  0.00           H
ATOM   1154 HD12 LEU   117      14.050  13.170  82.300  1.00  0.00           H
ATOM   1155 HD13 LEU   117      15.110  14.090  81.210  1.00  0.00           H
ATOM   1156  CD2 LEU   117      17.330  12.890  81.630  1.00  0.00           C
ATOM   1157 HD21 LEU   117      18.020  12.040  81.470  1.00  0.00           H
ATOM   1158 HD22 LEU   117      17.560  13.490  82.540  1.00  0.00           H
ATOM   1159 HD23 LEU   117      17.410  13.510  80.720  1.00  0.00           H
ATOM   1160  C   LEU   117      16.900   9.550  81.370  1.00  0.00           C
ATOM   1161  O   LEU   117      16.540   9.400  80.210  1.00  0.00           O
ATOM   1162  N   TYR   118      18.270   9.470  81.760  1.00  0.00           N
ATOM   1163  HN  TYR   118      18.620   9.870  82.600  1.00  0.00           H
ATOM   1164  CA  TYR   118      19.300   9.200  80.710  1.00  0.00           C
ATOM   1165  HA  TYR   118      19.250   9.960  79.940  1.00  0.00           H
ATOM   1166  CB  TYR   118      20.640   9.300  81.510  1.00  0.00           C
ATOM   1167  HB1 TYR   118      20.740   8.620  82.380  1.00  0.00           H
ATOM   1168  HB2 TYR   118      20.670  10.340  81.900  1.00  0.00           H
ATOM   1169  CG  TYR   118      21.870   9.150  80.680  1.00  0.00           C
ATOM   1170  CD1 TYR   118      21.880   9.450  79.320  1.00  0.00           C
ATOM   1171  HD1 TYR   118      21.060   9.860  78.740  1.00  0.00           H
ATOM   1172  CE1 TYR   118      22.990   9.280  78.510  1.00  0.00           C
ATOM   1173  HE1 TYR   118      22.910   9.470  77.450  1.00  0.00           H
ATOM   1174  CZ  TYR   118      24.200   8.760  79.080  1.00  0.00           C
ATOM   1175  OH  TYR   118      25.290   8.530  78.210  1.00  0.00           O
ATOM   1176  HH  TYR   118      24.920   8.740  77.350  1.00  0.00           H
ATOM   1177  CD2 TYR   118      23.060   8.810  81.250  1.00  0.00           C
ATOM   1178  HD2 TYR   118      23.080   8.640  82.320  1.00  0.00           H
ATOM   1179  CE2 TYR   118      24.250   8.530  80.460  1.00  0.00           C
ATOM   1180  HE2 TYR   118      25.080   8.120  81.010  1.00  0.00           H
ATOM   1181  C   TYR   118      19.060   7.840  80.090  1.00  0.00           C
ATOM   1182  O   TYR   118      19.150   7.740  78.850  1.00  0.00           O
ATOM   1183  N   LEU   119      18.750   6.800  80.810  1.00  0.00           N
ATOM   1184  HN  LEU   119      18.600   6.820  81.800  1.00  0.00           H
ATOM   1185  CA  LEU   119      18.410   5.460  80.330  1.00  0.00           C
ATOM   1186  HA  LEU   119      19.190   5.160  79.650  1.00  0.00           H
ATOM   1187  CB  LEU   119      18.460   4.470  81.560  1.00  0.00           C
ATOM   1188  HB1 LEU   119      17.930   4.920  82.430  1.00  0.00           H
ATOM   1189  HB2 LEU   119      19.490   4.330  81.930  1.00  0.00           H
ATOM   1190  CG  LEU   119      17.850   3.030  81.370  1.00  0.00           C
ATOM   1191  HG  LEU   119      16.890   3.180  80.830  1.00  0.00           H
ATOM   1192  CD1 LEU   119      18.380   1.950  80.420  1.00  0.00           C
ATOM   1193 HD11 LEU   119      19.370   1.470  80.620  1.00  0.00           H
ATOM   1194 HD12 LEU   119      18.430   2.260  79.360  1.00  0.00           H
ATOM   1195 HD13 LEU   119      17.720   1.070  80.530  1.00  0.00           H
ATOM   1196  CD2 LEU   119      17.650   2.320  82.730  1.00  0.00           C
ATOM   1197 HD21 LEU   119      18.630   2.100  83.210  1.00  0.00           H
ATOM   1198 HD22 LEU   119      17.060   1.390  82.620  1.00  0.00           H
ATOM   1199 HD23 LEU   119      17.170   3.020  83.450  1.00  0.00           H
ATOM   1200  C   LEU   119      17.240   5.410  79.420  1.00  0.00           C
ATOM   1201  O   LEU   119      17.220   4.720  78.400  1.00  0.00           O
ATOM   1202  N   PHE   120      16.150   6.070  79.840  1.00  0.00           N
ATOM   1203  HN  PHE   120      16.180   6.490  80.740  1.00  0.00           H
ATOM   1204  CA  PHE   120      14.930   6.100  79.010  1.00  0.00           C
ATOM   1205  HA  PHE   120      14.620   5.090  78.820  1.00  0.00           H
ATOM   1206  CB  PHE   120      13.620   6.810  79.710  1.00  0.00           C
ATOM   1207  HB1 PHE   120      13.860   7.880  79.940  1.00  0.00           H
ATOM   1208  HB2 PHE   120      13.440   6.320  80.690  1.00  0.00           H
ATOM   1209  CG  PHE   120      12.360   6.680  78.910  1.00  0.00           C
ATOM   1210  CD1 PHE   120      11.600   5.510  78.930  1.00  0.00           C
ATOM   1211  HD1 PHE   120      12.050   4.620  79.340  1.00  0.00           H
ATOM   1212  CE1 PHE   120      10.340   5.360  78.460  1.00  0.00           C
ATOM   1213  HE1 PHE   120       9.910   4.370  78.530  1.00  0.00           H
ATOM   1214  CZ  PHE   120       9.720   6.420  77.770  1.00  0.00           C
ATOM   1215  HZ  PHE   120       8.740   6.370  77.310  1.00  0.00           H
ATOM   1216  CD2 PHE   120      11.750   7.790  78.200  1.00  0.00           C
ATOM   1217  HD2 PHE   120      12.250   8.750  78.200  1.00  0.00           H
ATOM   1218  CE2 PHE   120      10.420   7.660  77.700  1.00  0.00           C
ATOM   1219  HE2 PHE   120       9.960   8.530  77.250  1.00  0.00           H
ATOM   1220  C   PHE   120      15.100   6.680  77.700  1.00  0.00           C
ATOM   1221  O   PHE   120      14.880   6.090  76.650  1.00  0.00           O
ATOM   1222  N   LEU   121      15.590   7.900  77.660  1.00  0.00           N
ATOM   1223  HN  LEU   121      15.770   8.410  78.500  1.00  0.00           H
ATOM   1224  CA  LEU   121      15.980   8.560  76.450  1.00  0.00           C
ATOM   1225  HA  LEU   121      15.060   8.720  75.900  1.00  0.00           H
ATOM   1226  CB  LEU   121      16.520  10.000  76.770  1.00  0.00           C
ATOM   1227  HB1 LEU   121      16.970  10.440  75.860  1.00  0.00           H
ATOM   1228  HB2 LEU   121      17.360   9.810  77.480  1.00  0.00           H
ATOM   1229  CG  LEU   121      15.540  11.000  77.360  1.00  0.00           C
ATOM   1230  HG  LEU   121      15.150  10.620  78.320  1.00  0.00           H
ATOM   1231  CD1 LEU   121      16.170  12.330  77.670  1.00  0.00           C
ATOM   1232 HD11 LEU   121      16.760  12.730  76.820  1.00  0.00           H
ATOM   1233 HD12 LEU   121      16.750  12.150  78.600  1.00  0.00           H
ATOM   1234 HD13 LEU   121      15.400  13.090  77.920  1.00  0.00           H
ATOM   1235  CD2 LEU   121      14.430  11.290  76.340  1.00  0.00           C
ATOM   1236 HD21 LEU   121      13.800  10.440  76.000  1.00  0.00           H
ATOM   1237 HD22 LEU   121      14.820  11.670  75.370  1.00  0.00           H
ATOM   1238 HD23 LEU   121      13.750  12.100  76.680  1.00  0.00           H
ATOM   1239  C   LEU   121      17.000   7.810  75.650  1.00  0.00           C
ATOM   1240  O   LEU   121      16.890   7.670  74.410  1.00  0.00           O
ATOM   1241  N   SER   122      18.120   7.210  76.260  1.00  0.00           N
ATOM   1242  HN  SER   122      18.240   7.360  77.240  1.00  0.00           H
ATOM   1243  CA  SER   122      19.090   6.460  75.510  1.00  0.00           C
ATOM   1244  HA  SER   122      19.580   7.120  74.800  1.00  0.00           H
ATOM   1245  CB  SER   122      20.040   5.780  76.560  1.00  0.00           C
ATOM   1246  HB1 SER   122      20.670   5.050  76.010  1.00  0.00           H
ATOM   1247  HB2 SER   122      19.400   5.250  77.290  1.00  0.00           H
ATOM   1248  OG  SER   122      20.840   6.700  77.330  1.00  0.00           O
ATOM   1249  HG1 SER   122      20.160   7.150  77.840  1.00  0.00           H
ATOM   1250  C   SER   122      18.600   5.230  74.760  1.00  0.00           C
ATOM   1251  O   SER   122      18.850   5.040  73.570  1.00  0.00           O
ATOM   1252  N   VAL   123      17.820   4.330  75.410  1.00  0.00           N
ATOM   1253  HN  VAL   123      17.680   4.460  76.390  1.00  0.00           H
ATOM   1254  CA  VAL   123      17.090   3.270  74.760  1.00  0.00           C
ATOM   1255  HA  VAL   123      17.800   2.680  74.200  1.00  0.00           H
ATOM   1256  CB  VAL   123      16.590   2.270  75.810  1.00  0.00           C
ATOM   1257  HB  VAL   123      15.940   2.830  76.520  1.00  0.00           H
ATOM   1258  CG1 VAL   123      15.710   1.140  75.250  1.00  0.00           C
ATOM   1259 HG11 VAL   123      15.580   0.440  76.100  1.00  0.00           H
ATOM   1260 HG12 VAL   123      16.230   0.550  74.470  1.00  0.00           H
ATOM   1261 HG13 VAL   123      14.780   1.610  74.870  1.00  0.00           H
ATOM   1262  CG2 VAL   123      17.830   1.510  76.390  1.00  0.00           C
ATOM   1263 HG21 VAL   123      18.510   2.180  76.970  1.00  0.00           H
ATOM   1264 HG22 VAL   123      18.400   0.920  75.640  1.00  0.00           H
ATOM   1265 HG23 VAL   123      17.550   0.780  77.180  1.00  0.00           H
ATOM   1266  C   VAL   123      16.020   3.630  73.820  1.00  0.00           C
ATOM   1267  O   VAL   123      15.790   3.000  72.820  1.00  0.00           O
ATOM   1268  N   CYS   124      15.350   4.730  74.100  1.00  0.00           N
ATOM   1269  HN  CYS   124      15.440   5.230  74.950  1.00  0.00           H
ATOM   1270  CA  CYS   124      14.400   5.200  73.080  1.00  0.00           C
ATOM   1271  HA  CYS   124      13.740   4.380  72.820  1.00  0.00           H
ATOM   1272  CB  CYS   124      13.540   6.280  73.690  1.00  0.00           C
ATOM   1273  HB1 CYS   124      14.080   7.210  73.980  1.00  0.00           H
ATOM   1274  HB2 CYS   124      13.110   5.910  74.640  1.00  0.00           H
ATOM   1275  SG  CYS   124      12.210   6.960  72.570  1.00  0.00           S
ATOM   1276  HG1 CYS   124      11.130   6.390  73.090  1.00  0.00           H
ATOM   1277  C   CYS   124      15.070   5.670  71.790  1.00  0.00           C
ATOM   1278  O   CYS   124      14.690   5.310  70.680  1.00  0.00           O
ATOM   1279  N   PHE   125      16.200   6.420  71.930  1.00  0.00           N
ATOM   1280  HN  PHE   125      16.540   6.590  72.850  1.00  0.00           H
ATOM   1281  CA  PHE   125      16.880   6.990  70.770  1.00  0.00           C
ATOM   1282  HA  PHE   125      16.050   7.270  70.130  1.00  0.00           H
ATOM   1283  CB  PHE   125      17.730   8.240  70.980  1.00  0.00           C
ATOM   1284  HB1 PHE   125      18.200   8.550  70.030  1.00  0.00           H
ATOM   1285  HB2 PHE   125      18.560   8.070  71.700  1.00  0.00           H
ATOM   1286  CG  PHE   125      16.910   9.410  71.540  1.00  0.00           C
ATOM   1287  CD1 PHE   125      17.250  10.180  72.650  1.00  0.00           C
ATOM   1288  HD1 PHE   125      18.180  10.020  73.170  1.00  0.00           H
ATOM   1289  CE1 PHE   125      16.420  11.190  73.110  1.00  0.00           C
ATOM   1290  HE1 PHE   125      16.690  11.820  73.940  1.00  0.00           H
ATOM   1291  CZ  PHE   125      15.240  11.450  72.430  1.00  0.00           C
ATOM   1292  HZ  PHE   125      14.610  12.260  72.770  1.00  0.00           H
ATOM   1293  CD2 PHE   125      15.770   9.760  70.750  1.00  0.00           C
ATOM   1294  HD2 PHE   125      15.560   9.290  69.800  1.00  0.00           H
ATOM   1295  CE2 PHE   125      14.940  10.780  71.230  1.00  0.00           C
ATOM   1296  HE2 PHE   125      14.160  11.240  70.640  1.00  0.00           H
ATOM   1297  C   PHE   125      17.590   6.010  69.860  1.00  0.00           C
ATOM   1298  O   PHE   125      17.550   6.060  68.630  1.00  0.00           O
ATOM   1299  N   VAL   126      18.280   5.060  70.580  1.00  0.00           N
ATOM   1300  HN  VAL   126      18.210   5.110  71.570  1.00  0.00           H
ATOM   1301  CA  VAL   126      18.990   3.920  70.020  1.00  0.00           C
ATOM   1302  HA  VAL   126      19.660   4.410  69.330  1.00  0.00           H
ATOM   1303  CB  VAL   126      19.910   3.080  71.010  1.00  0.00           C
ATOM   1304  HB  VAL   126      19.320   2.820  71.920  1.00  0.00           H
ATOM   1305  CG1 VAL   126      20.300   1.750  70.440  1.00  0.00           C
ATOM   1306 HG11 VAL   126      21.070   1.260  71.080  1.00  0.00           H
ATOM   1307 HG12 VAL   126      20.700   1.850  69.410  1.00  0.00           H
ATOM   1308 HG13 VAL   126      19.470   1.030  70.290  1.00  0.00           H
ATOM   1309  CG2 VAL   126      21.040   4.030  71.390  1.00  0.00           C
ATOM   1310 HG21 VAL   126      20.640   5.010  71.720  1.00  0.00           H
ATOM   1311 HG22 VAL   126      21.710   4.210  70.520  1.00  0.00           H
ATOM   1312 HG23 VAL   126      21.590   3.580  72.240  1.00  0.00           H
ATOM   1313  C   VAL   126      18.080   2.970  69.150  1.00  0.00           C
ATOM   1314  O   VAL   126      18.350   2.630  68.040  1.00  0.00           O
ATOM   1315  N   SER   127      16.870   2.660  69.760  1.00  0.00           N
ATOM   1316  HN  SER   127      16.720   3.140  70.620  1.00  0.00           H
ATOM   1317  CA  SER   127      15.850   1.850  69.050  1.00  0.00           C
ATOM   1318  HA  SER   127      16.500   1.020  68.780  1.00  0.00           H
ATOM   1319  CB  SER   127      14.720   1.210  69.970  1.00  0.00           C
ATOM   1320  HB1 SER   127      15.150   0.680  70.850  1.00  0.00           H
ATOM   1321  HB2 SER   127      14.160   0.480  69.350  1.00  0.00           H
ATOM   1322  OG  SER   127      13.860   2.180  70.530  1.00  0.00           O
ATOM   1323  HG1 SER   127      14.420   2.650  71.160  1.00  0.00           H
ATOM   1324  C   SER   127      15.140   2.620  67.900  1.00  0.00           C
ATOM   1325  O   SER   127      14.880   2.080  66.810  1.00  0.00           O
ATOM   1326  N   LEU   128      14.820   3.950  68.120  1.00  0.00           N
ATOM   1327  HN  LEU   128      14.870   4.230  69.070  1.00  0.00           H
ATOM   1328  CA  LEU   128      14.090   4.870  67.140  1.00  0.00           C
ATOM   1329  HA  LEU   128      13.270   4.290  66.730  1.00  0.00           H
ATOM   1330  CB  LEU   128      13.650   6.140  67.960  1.00  0.00           C
ATOM   1331  HB1 LEU   128      14.560   6.540  68.440  1.00  0.00           H
ATOM   1332  HB2 LEU   128      13.060   5.730  68.810  1.00  0.00           H
ATOM   1333  CG  LEU   128      12.680   7.090  67.230  1.00  0.00           C
ATOM   1334  HG  LEU   128      13.110   7.330  66.230  1.00  0.00           H
ATOM   1335  CD1 LEU   128      11.330   6.450  66.860  1.00  0.00           C
ATOM   1336 HD11 LEU   128      10.620   7.190  66.430  1.00  0.00           H
ATOM   1337 HD12 LEU   128      10.820   6.020  67.750  1.00  0.00           H
ATOM   1338 HD13 LEU   128      11.370   5.540  66.220  1.00  0.00           H
ATOM   1339  CD2 LEU   128      12.430   8.410  67.980  1.00  0.00           C
ATOM   1340 HD21 LEU   128      11.770   9.110  67.420  1.00  0.00           H
ATOM   1341 HD22 LEU   128      13.390   8.860  68.310  1.00  0.00           H
ATOM   1342 HD23 LEU   128      11.940   8.150  68.940  1.00  0.00           H
ATOM   1343  C   LEU   128      14.920   5.290  65.980  1.00  0.00           C
ATOM   1344  O   LEU   128      14.510   5.320  64.820  1.00  0.00           O
ATOM   1345  N   ALA   129      16.250   5.420  66.170  1.00  0.00           N
ATOM   1346  HN  ALA   129      16.540   5.410  67.120  1.00  0.00           H
ATOM   1347  CA  ALA   129      17.170   5.480  65.080  1.00  0.00           C
ATOM   1348  HA  ALA   129      16.910   6.360  64.510  1.00  0.00           H
ATOM   1349  CB  ALA   129      18.580   5.610  65.550  1.00  0.00           C
ATOM   1350  HB1 ALA   129      19.280   5.970  64.760  1.00  0.00           H
ATOM   1351  HB2 ALA   129      18.970   4.640  65.920  1.00  0.00           H
ATOM   1352  HB3 ALA   129      18.690   6.290  66.430  1.00  0.00           H
ATOM   1353  C   ALA   129      17.180   4.220  64.180  1.00  0.00           C
ATOM   1354  O   ALA   129      17.060   4.190  62.970  1.00  0.00           O
ATOM   1355  N   ILE   130      17.330   3.040  64.880  1.00  0.00           N
ATOM   1356  HN  ILE   130      17.240   3.010  65.870  1.00  0.00           H
ATOM   1357  CA  ILE   130      17.420   1.830  64.100  1.00  0.00           C
ATOM   1358  HA  ILE   130      18.210   1.920  63.370  1.00  0.00           H
ATOM   1359  CB  ILE   130      18.010   0.670  64.990  1.00  0.00           C
ATOM   1360  HB  ILE   130      17.500   0.590  65.970  1.00  0.00           H
ATOM   1361  CG2 ILE   130      17.650  -0.740  64.340  1.00  0.00           C
ATOM   1362 HG21 ILE   130      18.160  -0.870  63.360  1.00  0.00           H
ATOM   1363 HG22 ILE   130      16.570  -0.990  64.290  1.00  0.00           H
ATOM   1364 HG23 ILE   130      18.040  -1.500  65.040  1.00  0.00           H
ATOM   1365  CG1 ILE   130      19.490   0.870  65.270  1.00  0.00           C
ATOM   1366 HG11 ILE   130      19.670   1.920  65.580  1.00  0.00           H
ATOM   1367 HG12 ILE   130      20.000   0.570  64.330  1.00  0.00           H
ATOM   1368  CD  ILE   130      20.000   0.060  66.420  1.00  0.00           C
ATOM   1369  HD1 ILE   130      19.580  -0.960  66.280  1.00  0.00           H
ATOM   1370  HD2 ILE   130      19.690   0.530  67.370  1.00  0.00           H
ATOM   1371  HD3 ILE   130      21.100  -0.060  66.470  1.00  0.00           H
ATOM   1372  C   ILE   130      16.180   1.300  63.270  1.00  0.00           C
ATOM   1373  O   ILE   130      16.200   0.650  62.210  1.00  0.00           O
ATOM   1374  N   LEU   131      15.020   1.770  63.810  1.00  0.00           N
ATOM   1375  HN  LEU   131      15.110   2.240  64.680  1.00  0.00           H
ATOM   1376  CA  LEU   131      13.610   1.600  63.270  1.00  0.00           C
ATOM   1377  HA  LEU   131      13.590   0.630  62.790  1.00  0.00           H
ATOM   1378  CB  LEU   131      12.500   1.660  64.310  1.00  0.00           C
ATOM   1379  HB1 LEU   131      11.460   1.680  63.910  1.00  0.00           H
ATOM   1380  HB2 LEU   131      12.450   2.610  64.890  1.00  0.00           H
ATOM   1381  CG  LEU   131      12.530   0.550  65.280  1.00  0.00           C
ATOM   1382  HG  LEU   131      13.580   0.550  65.630  1.00  0.00           H
ATOM   1383  CD1 LEU   131      11.600   0.780  66.550  1.00  0.00           C
ATOM   1384 HD11 LEU   131      11.630  -0.020  67.320  1.00  0.00           H
ATOM   1385 HD12 LEU   131      10.540   0.910  66.240  1.00  0.00           H
ATOM   1386 HD13 LEU   131      11.920   1.710  67.060  1.00  0.00           H
ATOM   1387  CD2 LEU   131      12.050  -0.800  64.600  1.00  0.00           C
ATOM   1388 HD21 LEU   131      12.140  -1.590  65.380  1.00  0.00           H
ATOM   1389 HD22 LEU   131      12.690  -1.100  63.740  1.00  0.00           H
ATOM   1390 HD23 LEU   131      11.000  -0.770  64.240  1.00  0.00           H
ATOM   1391  C   LEU   131      13.420   2.580  62.170  1.00  0.00           C
ATOM   1392  O   LEU   131      12.780   2.240  61.170  1.00  0.00           O
ATOM   1393  N   SER   132      13.890   3.820  62.340  1.00  0.00           N
ATOM   1394  HN  SER   132      14.370   4.080  63.170  1.00  0.00           H
ATOM   1395  CA  SER   132      13.910   4.830  61.310  1.00  0.00           C
ATOM   1396  HA  SER   132      12.860   4.930  61.080  1.00  0.00           H
ATOM   1397  CB  SER   132      14.260   6.280  61.750  1.00  0.00           C
ATOM   1398  HB1 SER   132      14.300   7.060  60.960  1.00  0.00           H
ATOM   1399  HB2 SER   132      15.230   6.110  62.260  1.00  0.00           H
ATOM   1400  OG  SER   132      13.220   6.810  62.640  1.00  0.00           O
ATOM   1401  HG1 SER   132      13.240   6.290  63.450  1.00  0.00           H
ATOM   1402  C   SER   132      14.810   4.480  60.070  1.00  0.00           C
ATOM   1403  O   SER   132      14.380   4.530  58.980  1.00  0.00           O
ATOM   1404  N   VAL   133      16.050   3.980  60.380  1.00  0.00           N
ATOM   1405  HN  VAL   133      16.360   4.070  61.320  1.00  0.00           H
ATOM   1406  CA  VAL   133      17.080   3.430  59.470  1.00  0.00           C
ATOM   1407  HA  VAL   133      17.260   4.210  58.750  1.00  0.00           H
ATOM   1408  CB  VAL   133      18.310   2.940  60.250  1.00  0.00           C
ATOM   1409  HB  VAL   133      17.970   2.700  61.280  1.00  0.00           H
ATOM   1410  CG1 VAL   133      19.120   1.820  59.500  1.00  0.00           C
ATOM   1411 HG11 VAL   133      20.090   1.650  60.020  1.00  0.00           H
ATOM   1412 HG12 VAL   133      19.180   2.230  58.470  1.00  0.00           H
ATOM   1413 HG13 VAL   133      18.570   0.860  59.440  1.00  0.00           H
ATOM   1414  CG2 VAL   133      19.250   4.140  60.550  1.00  0.00           C
ATOM   1415 HG21 VAL   133      20.110   3.900  61.200  1.00  0.00           H
ATOM   1416 HG22 VAL   133      18.710   4.950  61.070  1.00  0.00           H
ATOM   1417 HG23 VAL   133      19.720   4.530  59.620  1.00  0.00           H
ATOM   1418  C   VAL   133      16.440   2.280  58.640  1.00  0.00           C
ATOM   1419  O   VAL   133      16.650   2.220  57.440  1.00  0.00           O
ATOM   1420  N   SER   134      15.680   1.450  59.310  1.00  0.00           N
ATOM   1421  HN  SER   134      15.660   1.630  60.290  1.00  0.00           H
ATOM   1422  CA  SER   134      15.000   0.370  58.650  1.00  0.00           C
ATOM   1423  HA  SER   134      15.810  -0.210  58.220  1.00  0.00           H
ATOM   1424  CB  SER   134      14.480  -0.640  59.680  1.00  0.00           C
ATOM   1425  HB1 SER   134      13.900  -1.450  59.180  1.00  0.00           H
ATOM   1426  HB2 SER   134      13.790  -0.130  60.390  1.00  0.00           H
ATOM   1427  OG  SER   134      15.620  -1.240  60.370  1.00  0.00           O
ATOM   1428  HG1 SER   134      15.870  -0.560  61.000  1.00  0.00           H
ATOM   1429  C   SER   134      13.970   0.790  57.670  1.00  0.00           C
ATOM   1430  O   SER   134      13.810   0.220  56.560  1.00  0.00           O
ATOM   1431  N   ALA   135      13.170   1.740  58.090  1.00  0.00           N
ATOM   1432  HN  ALA   135      13.260   2.050  59.030  1.00  0.00           H
ATOM   1433  CA  ALA   135      12.250   2.400  57.150  1.00  0.00           C
ATOM   1434  HA  ALA   135      11.590   1.660  56.710  1.00  0.00           H
ATOM   1435  CB  ALA   135      11.400   3.460  57.900  1.00  0.00           C
ATOM   1436  HB1 ALA   135      10.450   3.600  57.340  1.00  0.00           H
ATOM   1437  HB2 ALA   135      11.910   4.430  58.100  1.00  0.00           H
ATOM   1438  HB3 ALA   135      11.220   3.220  58.960  1.00  0.00           H
ATOM   1439  C   ALA   135      12.920   3.070  55.900  1.00  0.00           C
ATOM   1440  O   ALA   135      12.380   3.130  54.800  1.00  0.00           O
ATOM   1441  N   ILE   136      14.050   3.740  56.120  1.00  0.00           N
ATOM   1442  HN  ILE   136      14.410   3.780  57.040  1.00  0.00           H
ATOM   1443  CA  ILE   136      14.670   4.420  55.000  1.00  0.00           C
ATOM   1444  HA  ILE   136      13.960   5.120  54.580  1.00  0.00           H
ATOM   1445  CB  ILE   136      15.630   5.480  55.620  1.00  0.00           C
ATOM   1446  HB  ILE   136      16.170   4.970  56.450  1.00  0.00           H
ATOM   1447  CG2 ILE   136      16.600   5.970  54.510  1.00  0.00           C
ATOM   1448 HG21 ILE   136      16.020   6.060  53.560  1.00  0.00           H
ATOM   1449 HG22 ILE   136      17.370   5.200  54.320  1.00  0.00           H
ATOM   1450 HG23 ILE   136      17.190   6.870  54.780  1.00  0.00           H
ATOM   1451  CG1 ILE   136      14.890   6.620  56.310  1.00  0.00           C
ATOM   1452 HG11 ILE   136      14.040   6.200  56.900  1.00  0.00           H
ATOM   1453 HG12 ILE   136      14.310   7.280  55.630  1.00  0.00           H
ATOM   1454  CD  ILE   136      15.730   7.370  57.350  1.00  0.00           C
ATOM   1455  HD1 ILE   136      16.270   6.610  57.960  1.00  0.00           H
ATOM   1456  HD2 ILE   136      15.140   8.000  58.050  1.00  0.00           H
ATOM   1457  HD3 ILE   136      16.610   7.900  56.900  1.00  0.00           H
ATOM   1458  C   ILE   136      15.190   3.400  53.950  1.00  0.00           C
ATOM   1459  O   ILE   136      15.120   3.570  52.780  1.00  0.00           O
ATOM   1460  N   ASN   137      15.830   2.290  54.450  1.00  0.00           N
ATOM   1461  HN  ASN   137      15.810   2.140  55.430  1.00  0.00           H
ATOM   1462  CA  ASN   137      16.230   1.170  53.620  1.00  0.00           C
ATOM   1463  HA  ASN   137      16.980   1.560  52.950  1.00  0.00           H
ATOM   1464  CB  ASN   137      16.900   0.110  54.610  1.00  0.00           C
ATOM   1465  HB1 ASN   137      17.160  -0.890  54.180  1.00  0.00           H
ATOM   1466  HB2 ASN   137      16.250  -0.060  55.490  1.00  0.00           H
ATOM   1467  CG  ASN   137      18.230   0.720  55.010  1.00  0.00           C
ATOM   1468  OD1 ASN   137      18.800   1.510  54.280  1.00  0.00           O
ATOM   1469  ND2 ASN   137      18.690   0.300  56.220  1.00  0.00           N
ATOM   1470 HD21 ASN   137      18.310  -0.530  56.630  1.00  0.00           H
ATOM   1471 HD22 ASN   137      19.380   0.830  56.700  1.00  0.00           H
ATOM   1472  C   ASN   137      15.120   0.530  52.840  1.00  0.00           C
ATOM   1473  O   ASN   137      15.260   0.230  51.680  1.00  0.00           O
ATOM   1474  N   VAL   138      13.920   0.370  53.400  1.00  0.00           N
ATOM   1475  HN  VAL   138      13.920   0.520  54.390  1.00  0.00           H
ATOM   1476  CA  VAL   138      12.750  -0.210  52.730  1.00  0.00           C
ATOM   1477  HA  VAL   138      13.110  -1.040  52.150  1.00  0.00           H
ATOM   1478  CB  VAL   138      11.670  -0.660  53.720  1.00  0.00           C
ATOM   1479  HB  VAL   138      11.500   0.210  54.380  1.00  0.00           H
ATOM   1480  CG1 VAL   138      10.440  -1.070  52.970  1.00  0.00           C
ATOM   1481 HG11 VAL   138      10.730  -1.820  52.200  1.00  0.00           H
ATOM   1482 HG12 VAL   138      10.030  -0.180  52.460  1.00  0.00           H
ATOM   1483 HG13 VAL   138       9.740  -1.510  53.710  1.00  0.00           H
ATOM   1484  CG2 VAL   138      12.180  -1.920  54.530  1.00  0.00           C
ATOM   1485 HG21 VAL   138      11.530  -2.140  55.410  1.00  0.00           H
ATOM   1486 HG22 VAL   138      13.200  -1.670  54.900  1.00  0.00           H
ATOM   1487 HG23 VAL   138      12.230  -2.810  53.870  1.00  0.00           H
ATOM   1488  C   VAL   138      12.250   0.870  51.700  1.00  0.00           C
ATOM   1489  O   VAL   138      11.750   0.510  50.630  1.00  0.00           O
ATOM   1490  N   GLU   139      12.320   2.170  52.040  1.00  0.00           N
ATOM   1491  HN  GLU   139      12.500   2.420  52.980  1.00  0.00           H
ATOM   1492  CA  GLU   139      11.980   3.260  51.160  1.00  0.00           C
ATOM   1493  HA  GLU   139      10.980   3.120  50.780  1.00  0.00           H
ATOM   1494  CB  GLU   139      11.760   4.630  51.980  1.00  0.00           C
ATOM   1495  HB1 GLU   139      12.580   4.830  52.690  1.00  0.00           H
ATOM   1496  HB2 GLU   139      10.830   4.620  52.580  1.00  0.00           H
ATOM   1497  CG  GLU   139      11.570   5.840  51.010  1.00  0.00           C
ATOM   1498  HG1 GLU   139      10.810   5.550  50.260  1.00  0.00           H
ATOM   1499  HG2 GLU   139      12.480   6.210  50.500  1.00  0.00           H
ATOM   1500  CD  GLU   139      10.970   7.110  51.620  1.00  0.00           C
ATOM   1501  OE1 GLU   139       9.810   7.460  51.430  1.00  0.00           O
ATOM   1502  OE2 GLU   139      11.820   7.840  52.230  1.00  0.00           O
ATOM   1503  C   GLU   139      12.920   3.400  49.910  1.00  0.00           C
ATOM   1504  O   GLU   139      12.380   3.560  48.820  1.00  0.00           O
ATOM   1505  N   ARG   140      14.260   3.200  50.020  1.00  0.00           N
ATOM   1506  HN  ARG   140      14.650   3.050  50.920  1.00  0.00           H
ATOM   1507  CA  ARG   140      15.200   3.070  48.920  1.00  0.00           C
ATOM   1508  HA  ARG   140      14.980   3.920  48.290  1.00  0.00           H
ATOM   1509  CB  ARG   140      16.680   2.910  49.380  1.00  0.00           C
ATOM   1510  HB1 ARG   140      17.340   2.670  48.520  1.00  0.00           H
ATOM   1511  HB2 ARG   140      16.910   2.080  50.080  1.00  0.00           H
ATOM   1512  CG  ARG   140      17.120   4.330  49.890  1.00  0.00           C
ATOM   1513  HG1 ARG   140      16.680   4.370  50.910  1.00  0.00           H
ATOM   1514  HG2 ARG   140      16.550   5.090  49.320  1.00  0.00           H
ATOM   1515  CD  ARG   140      18.570   4.750  49.890  1.00  0.00           C
ATOM   1516  HD1 ARG   140      19.280   4.020  50.330  1.00  0.00           H
ATOM   1517  HD2 ARG   140      18.690   5.680  50.480  1.00  0.00           H
ATOM   1518  NE  ARG   140      18.970   5.020  48.430  1.00  0.00           N
ATOM   1519  HE  ARG   140      18.340   5.440  47.770  1.00  0.00           H
ATOM   1520  CZ  ARG   140      20.210   5.010  47.910  1.00  0.00           C
ATOM   1521  NH1 ARG   140      21.310   4.590  48.460  1.00  0.00           N
ATOM   1522 HH11 ARG   140      21.310   4.370  49.440  1.00  0.00           H
ATOM   1523 HH12 ARG   140      22.170   4.850  48.040  1.00  0.00           H
ATOM   1524  NH2 ARG   140      20.390   5.520  46.710  1.00  0.00           N
ATOM   1525 HH21 ARG   140      19.530   5.630  46.220  1.00  0.00           H
ATOM   1526 HH22 ARG   140      21.230   5.390  46.180  1.00  0.00           H
ATOM   1527  C   ARG   140      14.930   1.850  48.070  1.00  0.00           C
ATOM   1528  O   ARG   140      15.060   1.820  46.810  1.00  0.00           O
ATOM   1529  N   TYR   141      14.570   0.770  48.750  1.00  0.00           N
ATOM   1530  HN  TYR   141      14.600   0.750  49.740  1.00  0.00           H
ATOM   1531  CA  TYR   141      14.180  -0.490  48.050  1.00  0.00           C
ATOM   1532  HA  TYR   141      15.020  -0.670  47.400  1.00  0.00           H
ATOM   1533  CB  TYR   141      14.040  -1.650  49.140  1.00  0.00           C
ATOM   1534  HB1 TYR   141      13.090  -1.660  49.710  1.00  0.00           H
ATOM   1535  HB2 TYR   141      14.920  -1.440  49.790  1.00  0.00           H
ATOM   1536  CG  TYR   141      14.140  -3.030  48.560  1.00  0.00           C
ATOM   1537  CD1 TYR   141      13.820  -4.120  49.370  1.00  0.00           C
ATOM   1538  HD1 TYR   141      13.440  -3.970  50.370  1.00  0.00           H
ATOM   1539  CE1 TYR   141      14.200  -5.480  49.030  1.00  0.00           C
ATOM   1540  HE1 TYR   141      14.020  -6.310  49.710  1.00  0.00           H
ATOM   1541  CZ  TYR   141      14.680  -5.680  47.710  1.00  0.00           C
ATOM   1542  OH  TYR   141      14.980  -7.060  47.310  1.00  0.00           O
ATOM   1543  HH  TYR   141      15.630  -7.040  46.600  1.00  0.00           H
ATOM   1544  CD2 TYR   141      14.800  -3.280  47.270  1.00  0.00           C
ATOM   1545  HD2 TYR   141      15.110  -2.490  46.600  1.00  0.00           H
ATOM   1546  CE2 TYR   141      15.090  -4.610  46.930  1.00  0.00           C
ATOM   1547  HE2 TYR   141      15.430  -4.840  45.930  1.00  0.00           H
ATOM   1548  C   TYR   141      12.950  -0.310  47.220  1.00  0.00           C
ATOM   1549  O   TYR   141      12.860  -0.790  46.030  1.00  0.00           O
ATOM   1550  N   TYR   142      11.950   0.400  47.740  1.00  0.00           N
ATOM   1551  HN  TYR   142      11.900   0.720  48.680  1.00  0.00           H
ATOM   1552  CA  TYR   142      10.800   0.730  47.030  1.00  0.00           C
ATOM   1553  HA  TYR   142      10.390  -0.220  46.740  1.00  0.00           H
ATOM   1554  CB  TYR   142       9.760   1.430  47.900  1.00  0.00           C
ATOM   1555  HB1 TYR   142       9.010   1.990  47.310  1.00  0.00           H
ATOM   1556  HB2 TYR   142      10.410   2.180  48.400  1.00  0.00           H
ATOM   1557  CG  TYR   142       8.940   0.650  48.930  1.00  0.00           C
ATOM   1558  CD1 TYR   142       8.440  -0.550  48.660  1.00  0.00           C
ATOM   1559  HD1 TYR   142       8.570  -1.030  47.700  1.00  0.00           H
ATOM   1560  CE1 TYR   142       7.490  -1.140  49.500  1.00  0.00           C
ATOM   1561  HE1 TYR   142       7.100  -2.120  49.260  1.00  0.00           H
ATOM   1562  CZ  TYR   142       7.120  -0.570  50.730  1.00  0.00           C
ATOM   1563  OH  TYR   142       6.320  -1.380  51.540  1.00  0.00           O
ATOM   1564  HH  TYR   142       6.380  -2.310  51.270  1.00  0.00           H
ATOM   1565  CD2 TYR   142       8.760   1.220  50.240  1.00  0.00           C
ATOM   1566  HD2 TYR   142       9.110   2.180  50.580  1.00  0.00           H
ATOM   1567  CE2 TYR   142       7.750   0.600  51.100  1.00  0.00           C
ATOM   1568  HE2 TYR   142       7.470   1.120  52.010  1.00  0.00           H
ATOM   1569  C   TYR   142      11.140   1.650  45.800  1.00  0.00           C
ATOM   1570  O   TYR   142      10.620   1.440  44.650  1.00  0.00           O
ATOM   1571  N   TYR   143      11.970   2.700  46.000  1.00  0.00           N
ATOM   1572  HN  TYR   143      12.400   2.830  46.900  1.00  0.00           H
ATOM   1573  CA  TYR   143      12.310   3.690  44.980  1.00  0.00           C
ATOM   1574  HA  TYR   143      11.430   4.130  44.540  1.00  0.00           H
ATOM   1575  CB  TYR   143      13.250   4.800  45.650  1.00  0.00           C
ATOM   1576  HB1 TYR   143      14.020   5.120  44.930  1.00  0.00           H
ATOM   1577  HB2 TYR   143      13.880   4.450  46.490  1.00  0.00           H
ATOM   1578  CG  TYR   143      12.320   5.960  46.000  1.00  0.00           C
ATOM   1579  CD1 TYR   143      11.600   6.600  45.020  1.00  0.00           C
ATOM   1580  HD1 TYR   143      11.740   6.340  43.980  1.00  0.00           H
ATOM   1581  CE1 TYR   143      10.620   7.630  45.330  1.00  0.00           C
ATOM   1582  HE1 TYR   143       9.910   7.980  44.590  1.00  0.00           H
ATOM   1583  CZ  TYR   143      10.490   8.000  46.640  1.00  0.00           C
ATOM   1584  OH  TYR   143       9.720   9.110  46.960  1.00  0.00           O
ATOM   1585  HH  TYR   143       9.610   9.150  47.910  1.00  0.00           H
ATOM   1586  CD2 TYR   143      12.230   6.420  47.300  1.00  0.00           C
ATOM   1587  HD2 TYR   143      12.910   5.940  47.990  1.00  0.00           H
ATOM   1588  CE2 TYR   143      11.260   7.410  47.640  1.00  0.00           C
ATOM   1589  HE2 TYR   143      11.300   7.900  48.600  1.00  0.00           H
ATOM   1590  C   TYR   143      13.040   3.120  43.780  1.00  0.00           C
ATOM   1591  O   TYR   143      12.760   3.430  42.620  1.00  0.00           O
ATOM   1592  N   VAL   144      14.030   2.180  44.020  1.00  0.00           N
ATOM   1593  HN  VAL   144      14.270   2.010  44.970  1.00  0.00           H
ATOM   1594  CA  VAL   144      14.620   1.260  42.990  1.00  0.00           C
ATOM   1595  HA  VAL   144      14.910   1.840  42.130  1.00  0.00           H
ATOM   1596  CB  VAL   144      15.870   0.520  43.470  1.00  0.00           C
ATOM   1597  HB  VAL   144      15.540  -0.030  44.380  1.00  0.00           H
ATOM   1598  CG1 VAL   144      16.380  -0.470  42.410  1.00  0.00           C
ATOM   1599 HG11 VAL   144      15.770  -1.400  42.370  1.00  0.00           H
ATOM   1600 HG12 VAL   144      17.440  -0.680  42.660  1.00  0.00           H
ATOM   1601 HG13 VAL   144      16.360  -0.040  41.390  1.00  0.00           H
ATOM   1602  CG2 VAL   144      16.950   1.540  43.850  1.00  0.00           C
ATOM   1603 HG21 VAL   144      16.780   2.140  44.770  1.00  0.00           H
ATOM   1604 HG22 VAL   144      17.040   2.300  43.050  1.00  0.00           H
ATOM   1605 HG23 VAL   144      17.950   1.110  44.080  1.00  0.00           H
ATOM   1606  C   VAL   144      13.580   0.350  42.370  1.00  0.00           C
ATOM   1607  O   VAL   144      13.460   0.330  41.120  1.00  0.00           O
ATOM   1608  N   VAL   145      12.850  -0.450  43.110  1.00  0.00           N
ATOM   1609  HN  VAL   145      12.940  -0.480  44.100  1.00  0.00           H
ATOM   1610  CA  VAL   145      12.030  -1.460  42.440  1.00  0.00           C
ATOM   1611  HA  VAL   145      12.710  -1.960  41.770  1.00  0.00           H
ATOM   1612  CB  VAL   145      11.440  -2.440  43.470  1.00  0.00           C
ATOM   1613  HB  VAL   145      10.980  -1.700  44.160  1.00  0.00           H
ATOM   1614  CG1 VAL   145      10.240  -3.340  43.010  1.00  0.00           C
ATOM   1615 HG11 VAL   145       9.650  -3.720  43.870  1.00  0.00           H
ATOM   1616 HG12 VAL   145      10.520  -4.190  42.340  1.00  0.00           H
ATOM   1617 HG13 VAL   145       9.370  -2.890  42.510  1.00  0.00           H
ATOM   1618  CG2 VAL   145      12.540  -3.340  43.990  1.00  0.00           C
ATOM   1619 HG21 VAL   145      13.510  -2.820  44.140  1.00  0.00           H
ATOM   1620 HG22 VAL   145      12.890  -4.040  43.210  1.00  0.00           H
ATOM   1621 HG23 VAL   145      12.240  -3.840  44.940  1.00  0.00           H
ATOM   1622  C   VAL   145      10.840  -0.850  41.580  1.00  0.00           C
ATOM   1623  O   VAL   145      10.750  -1.150  40.380  1.00  0.00           O
HETATM 1624  N   HSD   146      10.050   0.050  42.180  1.00  0.00           N
HETATM 1625  HN  HSD   146      10.310   0.270  43.120  1.00  0.00           H
HETATM 1626  CA  HSD   146       8.830   0.510  41.600  1.00  0.00           C
HETATM 1627  HA  HSD   146       8.990   0.500  40.530  1.00  0.00           H
HETATM 1628  CB  HSD   146       7.680  -0.540  41.700  1.00  0.00           C
HETATM 1629  HB1 HSD   146       8.090  -1.390  41.120  1.00  0.00           H
HETATM 1630  HB2 HSD   146       6.720  -0.250  41.220  1.00  0.00           H
HETATM 1631  ND1 HSD   146       6.900  -2.220  43.440  1.00  0.00           N
HETATM 1632  HD1 HSD   146       6.650  -2.980  42.850  1.00  0.00           H
HETATM 1633  CG  HSD   146       7.470  -0.990  43.120  1.00  0.00           C
HETATM 1634  CE1 HSD   146       6.840  -2.250  44.860  1.00  0.00           C
HETATM 1635  HE1 HSD   146       6.520  -3.110  45.460  1.00  0.00           H
HETATM 1636  NE2 HSD   146       7.340  -1.160  45.350  1.00  0.00           N
HETATM 1637  CD2 HSD   146       7.670  -0.390  44.320  1.00  0.00           C
HETATM 1638  HD2 HSD   146       7.970   0.650  44.430  1.00  0.00           H
HETATM 1639  C   HSD   146       8.440   1.880  42.010  1.00  0.00           C
HETATM 1640  O   HSD   146       7.480   2.030  42.730  1.00  0.00           O
ATOM   1641  N   PRO   147       9.060   2.920  41.510  1.00  0.00           N
ATOM   1642  CD  PRO   147      10.060   2.860  40.470  1.00  0.00           C
ATOM   1643  HD1 PRO   147       9.810   2.290  39.550  1.00  0.00           H
ATOM   1644  HD2 PRO   147      11.000   2.540  40.970  1.00  0.00           H
ATOM   1645  CA  PRO   147       8.860   4.270  42.020  1.00  0.00           C
ATOM   1646  HA  PRO   147       8.980   4.400  43.080  1.00  0.00           H
ATOM   1647  CB  PRO   147      10.000   5.040  41.390  1.00  0.00           C
ATOM   1648  HB1 PRO   147      10.790   4.980  42.160  1.00  0.00           H
ATOM   1649  HB2 PRO   147       9.970   6.150  41.310  1.00  0.00           H
ATOM   1650  CG  PRO   147      10.350   4.330  40.100  1.00  0.00           C
ATOM   1651  HG1 PRO   147       9.640   4.640  39.300  1.00  0.00           H
ATOM   1652  HG2 PRO   147      11.390   4.650  39.890  1.00  0.00           H
ATOM   1653  C   PRO   147       7.480   4.840  41.680  1.00  0.00           C
ATOM   1654  O   PRO   147       6.980   5.620  42.460  1.00  0.00           O
ATOM   1655  N   MET   148       6.910   4.470  40.530  1.00  0.00           N
ATOM   1656  HN  MET   148       7.290   3.830  39.870  1.00  0.00           H
ATOM   1657  CA  MET   148       5.520   4.790  40.200  1.00  0.00           C
ATOM   1658  HA  MET   148       5.410   5.870  40.230  1.00  0.00           H
ATOM   1659  CB  MET   148       5.240   4.530  38.690  1.00  0.00           C
ATOM   1660  HB1 MET   148       4.220   4.130  38.490  1.00  0.00           H
ATOM   1661  HB2 MET   148       5.970   3.750  38.390  1.00  0.00           H
ATOM   1662  CG  MET   148       5.350   5.790  37.780  1.00  0.00           C
ATOM   1663  HG1 MET   148       4.650   6.550  38.180  1.00  0.00           H
ATOM   1664  HG2 MET   148       4.900   5.520  36.800  1.00  0.00           H
ATOM   1665  SD  MET   148       7.080   6.540  37.630  1.00  0.00           S
ATOM   1666  CE  MET   148       7.830   5.170  36.740  1.00  0.00           C
ATOM   1667  HE1 MET   148       7.300   5.010  35.770  1.00  0.00           H
ATOM   1668  HE2 MET   148       7.710   4.230  37.310  1.00  0.00           H
ATOM   1669  HE3 MET   148       8.860   5.340  36.360  1.00  0.00           H
ATOM   1670  C   MET   148       4.410   4.260  41.150  1.00  0.00           C
ATOM   1671  O   MET   148       3.550   5.020  41.540  1.00  0.00           O
ATOM   1672  N   ARG   149       4.520   2.930  41.440  1.00  0.00           N
ATOM   1673  HN  ARG   149       5.200   2.330  41.030  1.00  0.00           H
ATOM   1674  CA  ARG   149       3.600   2.160  42.300  1.00  0.00           C
ATOM   1675  HA  ARG   149       2.590   2.380  41.990  1.00  0.00           H
ATOM   1676  CB  ARG   149       3.870   0.590  42.320  1.00  0.00           C
ATOM   1677  HB1 ARG   149       3.090   0.240  43.030  1.00  0.00           H
ATOM   1678  HB2 ARG   149       4.860   0.380  42.760  1.00  0.00           H
ATOM   1679  CG  ARG   149       3.850  -0.050  40.950  1.00  0.00           C
ATOM   1680  HG1 ARG   149       3.910  -1.160  41.020  1.00  0.00           H
ATOM   1681  HG2 ARG   149       4.750   0.130  40.320  1.00  0.00           H
ATOM   1682  CD  ARG   149       2.550   0.380  40.130  1.00  0.00           C
ATOM   1683  HD1 ARG   149       2.400  -0.220  39.210  1.00  0.00           H
ATOM   1684  HD2 ARG   149       2.550   1.430  39.770  1.00  0.00           H
ATOM   1685  NE  ARG   149       1.390  -0.000  40.930  1.00  0.00           N
ATOM   1686  HE  ARG   149       1.580  -0.380  41.830  1.00  0.00           H
ATOM   1687  CZ  ARG   149       0.270   0.670  41.040  1.00  0.00           C
ATOM   1688  NH1 ARG   149      -0.280   1.410  40.050  1.00  0.00           N
ATOM   1689 HH11 ARG   149       0.040   1.120  39.150  1.00  0.00           H
ATOM   1690 HH12 ARG   149      -1.230   1.660  40.190  1.00  0.00           H
ATOM   1691  NH2 ARG   149      -0.390   0.470  42.140  1.00  0.00           N
ATOM   1692 HH21 ARG   149      -0.020  -0.200  42.790  1.00  0.00           H
ATOM   1693 HH22 ARG   149      -1.290   0.900  42.220  1.00  0.00           H
ATOM   1694  C   ARG   149       3.720   2.700  43.690  1.00  0.00           C
ATOM   1695  O   ARG   149       2.790   2.910  44.420  1.00  0.00           O
ATOM   1696  N   TYR   150       5.030   2.950  44.150  1.00  0.00           N
ATOM   1697  HN  TYR   150       5.840   2.760  43.610  1.00  0.00           H
ATOM   1698  CA  TYR   150       5.210   3.540  45.470  1.00  0.00           C
ATOM   1699  HA  TYR   150       4.660   2.910  46.150  1.00  0.00           H
ATOM   1700  CB  TYR   150       6.730   3.680  45.830  1.00  0.00           C
ATOM   1701  HB1 TYR   150       7.250   4.140  44.960  1.00  0.00           H
ATOM   1702  HB2 TYR   150       7.120   2.640  45.860  1.00  0.00           H
ATOM   1703  CG  TYR   150       7.070   4.330  47.150  1.00  0.00           C
ATOM   1704  CD1 TYR   150       6.790   3.550  48.270  1.00  0.00           C
ATOM   1705  HD1 TYR   150       6.330   2.580  48.170  1.00  0.00           H
ATOM   1706  CE1 TYR   150       7.050   4.080  49.560  1.00  0.00           C
ATOM   1707  HE1 TYR   150       6.720   3.460  50.380  1.00  0.00           H
ATOM   1708  CZ  TYR   150       7.670   5.300  49.760  1.00  0.00           C
ATOM   1709  OH  TYR   150       7.870   5.780  51.090  1.00  0.00           O
ATOM   1710  HH  TYR   150       8.600   6.400  51.090  1.00  0.00           H
ATOM   1711  CD2 TYR   150       7.640   5.620  47.360  1.00  0.00           C
ATOM   1712  HD2 TYR   150       7.900   6.270  46.550  1.00  0.00           H
ATOM   1713  CE2 TYR   150       7.920   6.080  48.670  1.00  0.00           C
ATOM   1714  HE2 TYR   150       8.310   7.080  48.770  1.00  0.00           H
ATOM   1715  C   TYR   150       4.560   4.920  45.630  1.00  0.00           C
ATOM   1716  O   TYR   150       3.770   5.150  46.570  1.00  0.00           O
ATOM   1717  N   GLU   151       4.920   5.870  44.660  1.00  0.00           N
ATOM   1718  HN  GLU   151       5.640   5.720  43.990  1.00  0.00           H
ATOM   1719  CA  GLU   151       4.310   7.180  44.820  1.00  0.00           C
ATOM   1720  HA  GLU   151       4.540   7.590  45.790  1.00  0.00           H
ATOM   1721  CB  GLU   151       4.840   8.260  43.840  1.00  0.00           C
ATOM   1722  HB1 GLU   151       4.860   7.850  42.810  1.00  0.00           H
ATOM   1723  HB2 GLU   151       5.900   8.470  44.100  1.00  0.00           H
ATOM   1724  CG  GLU   151       4.050   9.550  43.910  1.00  0.00           C
ATOM   1725  HG1 GLU   151       3.980   9.930  44.950  1.00  0.00           H
ATOM   1726  HG2 GLU   151       2.970   9.410  43.690  1.00  0.00           H
ATOM   1727  CD  GLU   151       4.550  10.590  42.980  1.00  0.00           C
ATOM   1728  OE1 GLU   151       4.740  10.330  41.770  1.00  0.00           O
ATOM   1729  OE2 GLU   151       4.630  11.770  43.500  1.00  0.00           O
ATOM   1730  C   GLU   151       2.760   7.210  44.880  1.00  0.00           C
ATOM   1731  O   GLU   151       2.230   7.900  45.750  1.00  0.00           O
ATOM   1732  N   VAL   152       2.070   6.510  43.960  1.00  0.00           N
ATOM   1733  HN  VAL   152       2.560   6.130  43.180  1.00  0.00           H
ATOM   1734  CA  VAL   152       0.610   6.460  43.990  1.00  0.00           C
ATOM   1735  HA  VAL   152       0.380   7.480  44.280  1.00  0.00           H
ATOM   1736  CB  VAL   152      -0.000   6.070  42.650  1.00  0.00           C
ATOM   1737  HB  VAL   152       0.520   6.550  41.790  1.00  0.00           H
ATOM   1738  CG1 VAL   152       0.220   4.500  42.300  1.00  0.00           C
ATOM   1739 HG11 VAL   152      -0.250   4.150  41.360  1.00  0.00           H
ATOM   1740 HG12 VAL   152      -0.210   3.970  43.170  1.00  0.00           H
ATOM   1741 HG13 VAL   152       1.310   4.350  42.160  1.00  0.00           H
ATOM   1742  CG2 VAL   152      -1.470   6.400  42.500  1.00  0.00           C
ATOM   1743 HG21 VAL   152      -1.580   7.480  42.750  1.00  0.00           H
ATOM   1744 HG22 VAL   152      -1.980   5.660  43.140  1.00  0.00           H
ATOM   1745 HG23 VAL   152      -1.860   6.170  41.480  1.00  0.00           H
ATOM   1746  C   VAL   152      -0.020   5.550  45.120  1.00  0.00           C
ATOM   1747  O   VAL   152      -1.190   5.690  45.450  1.00  0.00           O
ATOM   1748  N   ARG   153       0.760   4.660  45.800  1.00  0.00           N
ATOM   1749  HN  ARG   153       1.690   4.380  45.590  1.00  0.00           H
ATOM   1750  CA  ARG   153       0.170   3.860  46.970  1.00  0.00           C
ATOM   1751  HA  ARG   153      -0.910   3.830  46.930  1.00  0.00           H
ATOM   1752  CB  ARG   153       0.600   2.360  46.830  1.00  0.00           C
ATOM   1753  HB1 ARG   153       0.280   1.800  47.740  1.00  0.00           H
ATOM   1754  HB2 ARG   153       1.700   2.480  46.860  1.00  0.00           H
ATOM   1755  CG  ARG   153       0.140   1.560  45.590  1.00  0.00           C
ATOM   1756  HG1 ARG   153       0.710   0.610  45.500  1.00  0.00           H
ATOM   1757  HG2 ARG   153       0.400   2.100  44.650  1.00  0.00           H
ATOM   1758  CD  ARG   153      -1.350   1.140  45.520  1.00  0.00           C
ATOM   1759  HD1 ARG   153      -1.600   0.710  44.530  1.00  0.00           H
ATOM   1760  HD2 ARG   153      -1.840   2.120  45.700  1.00  0.00           H
ATOM   1761  NE  ARG   153      -1.670   0.140  46.620  1.00  0.00           N
ATOM   1762  HE  ARG   153      -0.840  -0.310  46.940  1.00  0.00           H
ATOM   1763  CZ  ARG   153      -2.900  -0.310  46.940  1.00  0.00           C
ATOM   1764  NH1 ARG   153      -3.980   0.390  46.720  1.00  0.00           N
ATOM   1765 HH11 ARG   153      -4.020   1.220  46.170  1.00  0.00           H
ATOM   1766 HH12 ARG   153      -4.820   0.150  47.190  1.00  0.00           H
ATOM   1767  NH2 ARG   153      -3.060  -1.370  47.640  1.00  0.00           N
ATOM   1768 HH21 ARG   153      -2.310  -2.010  47.720  1.00  0.00           H
ATOM   1769 HH22 ARG   153      -4.010  -1.690  47.590  1.00  0.00           H
ATOM   1770  C   ARG   153       0.470   4.380  48.410  1.00  0.00           C
ATOM   1771  O   ARG   153      -0.240   4.070  49.380  1.00  0.00           O
ATOM   1772  N   MET   154       1.500   5.240  48.520  1.00  0.00           N
ATOM   1773  HN  MET   154       2.110   5.380  47.740  1.00  0.00           H
ATOM   1774  CA  MET   154       1.830   5.830  49.820  1.00  0.00           C
ATOM   1775  HA  MET   154       1.700   5.100  50.600  1.00  0.00           H
ATOM   1776  CB  MET   154       3.340   6.150  49.830  1.00  0.00           C
ATOM   1777  HB1 MET   154       3.670   6.830  49.020  1.00  0.00           H
ATOM   1778  HB2 MET   154       3.920   5.220  49.600  1.00  0.00           H
ATOM   1779  CG  MET   154       3.970   6.720  51.230  1.00  0.00           C
ATOM   1780  HG1 MET   154       3.520   7.700  51.480  1.00  0.00           H
ATOM   1781  HG2 MET   154       5.070   6.840  51.170  1.00  0.00           H
ATOM   1782  SD  MET   154       3.480   5.720  52.640  1.00  0.00           S
ATOM   1783  CE  MET   154       5.080   5.300  53.300  1.00  0.00           C
ATOM   1784  HE1 MET   154       4.930   4.600  54.150  1.00  0.00           H
ATOM   1785  HE2 MET   154       5.560   6.270  53.550  1.00  0.00           H
ATOM   1786  HE3 MET   154       5.610   4.810  52.460  1.00  0.00           H
ATOM   1787  C   MET   154       0.910   7.050  50.110  1.00  0.00           C
ATOM   1788  O   MET   154       0.490   7.810  49.230  1.00  0.00           O
ATOM   1789  N   THR   155       0.540   7.300  51.390  1.00  0.00           N
ATOM   1790  HN  THR   155       0.940   6.790  52.150  1.00  0.00           H
ATOM   1791  CA  THR   155      -0.320   8.330  51.740  1.00  0.00           C
ATOM   1792  HA  THR   155      -0.410   9.090  50.970  1.00  0.00           H
ATOM   1793  CB  THR   155      -1.800   8.090  52.060  1.00  0.00           C
ATOM   1794  HB  THR   155      -2.480   8.940  51.850  1.00  0.00           H
ATOM   1795  OG1 THR   155      -2.050   7.830  53.460  1.00  0.00           O
ATOM   1796  HG1 THR   155      -2.890   8.270  53.640  1.00  0.00           H
ATOM   1797  CG2 THR   155      -2.370   6.920  51.230  1.00  0.00           C
ATOM   1798 HG21 THR   155      -1.770   5.990  51.220  1.00  0.00           H
ATOM   1799 HG22 THR   155      -2.270   7.300  50.190  1.00  0.00           H
ATOM   1800 HG23 THR   155      -3.430   6.680  51.420  1.00  0.00           H
ATOM   1801  C   THR   155       0.320   9.040  52.920  1.00  0.00           C
ATOM   1802  O   THR   155       1.200   8.450  53.580  1.00  0.00           O
ATOM   1803  N   LEU   156      -0.000  10.340  53.190  1.00  0.00           N
ATOM   1804  HN  LEU   156      -0.570  10.820  52.520  1.00  0.00           H
ATOM   1805  CA  LEU   156       0.530  11.120  54.240  1.00  0.00           C
ATOM   1806  HA  LEU   156       1.610  11.100  54.190  1.00  0.00           H
ATOM   1807  CB  LEU   156      -0.050  12.610  54.100  1.00  0.00           C
ATOM   1808  HB1 LEU   156      -1.140  12.610  54.270  1.00  0.00           H
ATOM   1809  HB2 LEU   156       0.060  12.870  53.020  1.00  0.00           H
ATOM   1810  CG  LEU   156       0.700  13.520  55.150  1.00  0.00           C
ATOM   1811  HG  LEU   156       1.770  13.210  55.170  1.00  0.00           H
ATOM   1812  CD1 LEU   156       0.690  14.900  54.520  1.00  0.00           C
ATOM   1813 HD11 LEU   156       0.980  15.800  55.110  1.00  0.00           H
ATOM   1814 HD12 LEU   156      -0.340  15.170  54.190  1.00  0.00           H
ATOM   1815 HD13 LEU   156       1.390  14.910  53.650  1.00  0.00           H
ATOM   1816  CD2 LEU   156      -0.020  13.630  56.520  1.00  0.00           C
ATOM   1817 HD21 LEU   156      -1.100  13.730  56.310  1.00  0.00           H
ATOM   1818 HD22 LEU   156       0.300  14.570  57.020  1.00  0.00           H
ATOM   1819 HD23 LEU   156       0.170  12.740  57.150  1.00  0.00           H
ATOM   1820  C   LEU   156       0.140  10.450  55.520  1.00  0.00           C
ATOM   1821  O   LEU   156       0.830  10.340  56.520  1.00  0.00           O
ATOM   1822  N   GLY   157      -1.080   9.920  55.630  1.00  0.00           N
ATOM   1823  HN  GLY   157      -1.660  10.120  54.840  1.00  0.00           H
ATOM   1824  CA  GLY   157      -1.740   9.150  56.710  1.00  0.00           C
ATOM   1825  HA1 GLY   157      -2.680   8.690  56.440  1.00  0.00           H
ATOM   1826  HA2 GLY   157      -1.810   9.860  57.520  1.00  0.00           H
ATOM   1827  C   GLY   157      -0.990   7.880  57.110  1.00  0.00           C
ATOM   1828  O   GLY   157      -0.690   7.590  58.310  1.00  0.00           O
ATOM   1829  N   LEU   158      -0.660   7.080  56.130  1.00  0.00           N
ATOM   1830  HN  LEU   158      -0.990   7.270  55.210  1.00  0.00           H
ATOM   1831  CA  LEU   158       0.250   5.930  56.200  1.00  0.00           C
ATOM   1832  HA  LEU   158      -0.120   5.330  57.020  1.00  0.00           H
ATOM   1833  CB  LEU   158       0.370   5.110  54.830  1.00  0.00           C
ATOM   1834  HB1 LEU   158       1.030   4.240  55.030  1.00  0.00           H
ATOM   1835  HB2 LEU   158       0.740   5.860  54.110  1.00  0.00           H
ATOM   1836  CG  LEU   158      -0.890   4.540  54.270  1.00  0.00           C
ATOM   1837  HG  LEU   158      -1.580   5.380  54.050  1.00  0.00           H
ATOM   1838  CD1 LEU   158      -0.650   3.870  52.810  1.00  0.00           C
ATOM   1839 HD11 LEU   158      -0.060   2.930  52.920  1.00  0.00           H
ATOM   1840 HD12 LEU   158      -0.200   4.620  52.140  1.00  0.00           H
ATOM   1841 HD13 LEU   158      -1.630   3.680  52.330  1.00  0.00           H
ATOM   1842  CD2 LEU   158      -1.610   3.550  55.110  1.00  0.00           C
ATOM   1843 HD21 LEU   158      -2.590   3.200  54.710  1.00  0.00           H
ATOM   1844 HD22 LEU   158      -1.790   3.930  56.140  1.00  0.00           H
ATOM   1845 HD23 LEU   158      -1.020   2.630  55.310  1.00  0.00           H
ATOM   1846  C   LEU   158       1.660   6.360  56.680  1.00  0.00           C
ATOM   1847  O   LEU   158       2.220   5.660  57.510  1.00  0.00           O
ATOM   1848  N   VAL   159       2.230   7.500  56.310  1.00  0.00           N
ATOM   1849  HN  VAL   159       1.740   8.140  55.720  1.00  0.00           H
ATOM   1850  CA  VAL   159       3.540   8.010  56.790  1.00  0.00           C
ATOM   1851  HA  VAL   159       4.220   7.170  56.790  1.00  0.00           H
ATOM   1852  CB  VAL   159       4.000   9.210  55.930  1.00  0.00           C
ATOM   1853  HB  VAL   159       3.280  10.060  55.990  1.00  0.00           H
ATOM   1854  CG1 VAL   159       5.340   9.880  56.390  1.00  0.00           C
ATOM   1855 HG11 VAL   159       5.780  10.420  55.520  1.00  0.00           H
ATOM   1856 HG12 VAL   159       6.150   9.160  56.660  1.00  0.00           H
ATOM   1857 HG13 VAL   159       5.320  10.660  57.170  1.00  0.00           H
ATOM   1858  CG2 VAL   159       4.240   8.810  54.410  1.00  0.00           C
ATOM   1859 HG21 VAL   159       4.400   9.640  53.680  1.00  0.00           H
ATOM   1860 HG22 VAL   159       3.380   8.220  54.050  1.00  0.00           H
ATOM   1861 HG23 VAL   159       5.160   8.190  54.350  1.00  0.00           H
ATOM   1862  C   VAL   159       3.420   8.380  58.280  1.00  0.00           C
ATOM   1863  O   VAL   159       4.200   7.910  59.120  1.00  0.00           O
ATOM   1864  N   ALA   160       2.360   9.110  58.660  1.00  0.00           N
ATOM   1865  HN  ALA   160       1.670   9.510  58.060  1.00  0.00           H
ATOM   1866  CA  ALA   160       1.970   9.330  60.080  1.00  0.00           C
ATOM   1867  HA  ALA   160       2.740   9.910  60.580  1.00  0.00           H
ATOM   1868  CB  ALA   160       0.730  10.250  60.140  1.00  0.00           C
ATOM   1869  HB1 ALA   160       0.480  10.570  61.170  1.00  0.00           H
ATOM   1870  HB2 ALA   160      -0.090   9.660  59.700  1.00  0.00           H
ATOM   1871  HB3 ALA   160       0.990  11.190  59.610  1.00  0.00           H
ATOM   1872  C   ALA   160       1.810   8.070  60.900  1.00  0.00           C
ATOM   1873  O   ALA   160       2.050   8.020  62.080  1.00  0.00           O
ATOM   1874  N   SER   161       1.240   6.980  60.350  1.00  0.00           N
ATOM   1875  HN  SER   161       1.050   6.930  59.370  1.00  0.00           H
ATOM   1876  CA  SER   161       1.010   5.710  61.090  1.00  0.00           C
ATOM   1877  HA  SER   161       0.500   6.040  61.980  1.00  0.00           H
ATOM   1878  CB  SER   161       0.040   4.780  60.470  1.00  0.00           C
ATOM   1879  HB1 SER   161      -0.240   3.970  61.170  1.00  0.00           H
ATOM   1880  HB2 SER   161       0.380   4.420  59.470  1.00  0.00           H
ATOM   1881  OG  SER   161      -1.110   5.490  60.200  1.00  0.00           O
ATOM   1882  HG1 SER   161      -0.820   6.190  59.610  1.00  0.00           H
ATOM   1883  C   SER   161       2.240   4.960  61.370  1.00  0.00           C
ATOM   1884  O   SER   161       2.520   4.560  62.520  1.00  0.00           O
ATOM   1885  N   VAL   162       3.150   4.850  60.370  1.00  0.00           N
ATOM   1886  HN  VAL   162       2.930   5.160  59.450  1.00  0.00           H
ATOM   1887  CA  VAL   162       4.500   4.270  60.510  1.00  0.00           C
ATOM   1888  HA  VAL   162       4.320   3.240  60.790  1.00  0.00           H
ATOM   1889  CB  VAL   162       5.140   4.280  59.160  1.00  0.00           C
ATOM   1890  HB  VAL   162       5.300   5.320  58.780  1.00  0.00           H
ATOM   1891  CG1 VAL   162       6.560   3.630  59.220  1.00  0.00           C
ATOM   1892 HG11 VAL   162       6.630   2.580  59.570  1.00  0.00           H
ATOM   1893 HG12 VAL   162       7.160   4.330  59.850  1.00  0.00           H
ATOM   1894 HG13 VAL   162       7.110   3.570  58.250  1.00  0.00           H
ATOM   1895  CG2 VAL   162       4.360   3.410  58.170  1.00  0.00           C
ATOM   1896 HG21 VAL   162       4.900   3.460  57.200  1.00  0.00           H
ATOM   1897 HG22 VAL   162       3.310   3.750  58.020  1.00  0.00           H
ATOM   1898 HG23 VAL   162       4.480   2.320  58.360  1.00  0.00           H
ATOM   1899  C   VAL   162       5.280   4.950  61.650  1.00  0.00           C
ATOM   1900  O   VAL   162       5.750   4.250  62.570  1.00  0.00           O
ATOM   1901  N   LEU   163       5.250   6.360  61.650  1.00  0.00           N
ATOM   1902  HN  LEU   163       4.720   6.800  60.930  1.00  0.00           H
ATOM   1903  CA  LEU   163       5.780   7.200  62.720  1.00  0.00           C
ATOM   1904  HA  LEU   163       6.780   6.850  62.940  1.00  0.00           H
ATOM   1905  CB  LEU   163       5.880   8.700  62.220  1.00  0.00           C
ATOM   1906  HB1 LEU   163       6.140   9.360  63.070  1.00  0.00           H
ATOM   1907  HB2 LEU   163       4.890   8.970  61.790  1.00  0.00           H
ATOM   1908  CG  LEU   163       6.930   8.830  61.110  1.00  0.00           C
ATOM   1909  HG  LEU   163       6.600   8.180  60.270  1.00  0.00           H
ATOM   1910  CD1 LEU   163       6.980  10.380  60.600  1.00  0.00           C
ATOM   1911 HD11 LEU   163       7.600  10.370  59.680  1.00  0.00           H
ATOM   1912 HD12 LEU   163       7.590  10.900  61.370  1.00  0.00           H
ATOM   1913 HD13 LEU   163       6.030  10.900  60.350  1.00  0.00           H
ATOM   1914  CD2 LEU   163       8.350   8.390  61.440  1.00  0.00           C
ATOM   1915 HD21 LEU   163       8.430   7.310  61.650  1.00  0.00           H
ATOM   1916 HD22 LEU   163       8.680   9.040  62.280  1.00  0.00           H
ATOM   1917 HD23 LEU   163       9.020   8.700  60.610  1.00  0.00           H
ATOM   1918  C   LEU   163       5.190   7.120  64.100  1.00  0.00           C
ATOM   1919  O   LEU   163       5.990   6.990  65.030  1.00  0.00           O
ATOM   1920  N   VAL   164       3.860   7.090  64.230  1.00  0.00           N
ATOM   1921  HN  VAL   164       3.210   7.240  63.490  1.00  0.00           H
ATOM   1922  CA  VAL   164       3.220   6.730  65.530  1.00  0.00           C
ATOM   1923  HA  VAL   164       3.500   7.440  66.300  1.00  0.00           H
ATOM   1924  CB  VAL   164       1.770   7.120  65.550  1.00  0.00           C
ATOM   1925  HB  VAL   164       1.220   6.570  64.760  1.00  0.00           H
ATOM   1926  CG1 VAL   164       1.020   6.790  66.870  1.00  0.00           C
ATOM   1927 HG11 VAL   164       0.990   5.710  67.100  1.00  0.00           H
ATOM   1928 HG12 VAL   164       0.090   7.380  66.940  1.00  0.00           H
ATOM   1929 HG13 VAL   164       1.630   7.310  67.640  1.00  0.00           H
ATOM   1930  CG2 VAL   164       1.580   8.620  65.250  1.00  0.00           C
ATOM   1931 HG21 VAL   164       0.480   8.730  65.070  1.00  0.00           H
ATOM   1932 HG22 VAL   164       2.140   8.940  64.340  1.00  0.00           H
ATOM   1933 HG23 VAL   164       1.930   9.210  66.120  1.00  0.00           H
ATOM   1934  C   VAL   164       3.550   5.380  66.140  1.00  0.00           C
ATOM   1935  O   VAL   164       3.630   5.200  67.350  1.00  0.00           O
ATOM   1936  N   GLY   165       3.730   4.330  65.270  1.00  0.00           N
ATOM   1937  HN  GLY   165       3.410   4.380  64.330  1.00  0.00           H
ATOM   1938  CA  GLY   165       4.060   2.940  65.700  1.00  0.00           C
ATOM   1939  HA1 GLY   165       3.880   2.420  64.770  1.00  0.00           H
ATOM   1940  HA2 GLY   165       3.460   2.580  66.520  1.00  0.00           H
ATOM   1941  C   GLY   165       5.520   2.900  66.090  1.00  0.00           C
ATOM   1942  O   GLY   165       5.890   2.300  67.120  1.00  0.00           O
ATOM   1943  N   VAL   166       6.440   3.520  65.230  1.00  0.00           N
ATOM   1944  HN  VAL   166       6.090   4.020  64.440  1.00  0.00           H
ATOM   1945  CA  VAL   166       7.900   3.450  65.540  1.00  0.00           C
ATOM   1946  HA  VAL   166       7.960   2.380  65.640  1.00  0.00           H
ATOM   1947  CB  VAL   166       8.900   3.640  64.370  1.00  0.00           C
ATOM   1948  HB  VAL   166       9.950   3.630  64.740  1.00  0.00           H
ATOM   1949  CG1 VAL   166       8.780   2.430  63.380  1.00  0.00           C
ATOM   1950 HG11 VAL   166       8.820   1.440  63.880  1.00  0.00           H
ATOM   1951 HG12 VAL   166       9.630   2.330  62.670  1.00  0.00           H
ATOM   1952 HG13 VAL   166       7.870   2.510  62.740  1.00  0.00           H
ATOM   1953  CG2 VAL   166       8.790   5.060  63.750  1.00  0.00           C
ATOM   1954 HG21 VAL   166       9.490   4.980  62.890  1.00  0.00           H
ATOM   1955 HG22 VAL   166       8.960   5.940  64.410  1.00  0.00           H
ATOM   1956 HG23 VAL   166       7.760   5.290  63.410  1.00  0.00           H
ATOM   1957  C   VAL   166       8.330   4.180  66.840  1.00  0.00           C
ATOM   1958  O   VAL   166       9.150   3.710  67.610  1.00  0.00           O
ATOM   1959  N   TRP   167       7.790   5.330  67.140  1.00  0.00           N
ATOM   1960  HN  TRP   167       7.040   5.760  66.640  1.00  0.00           H
ATOM   1961  CA  TRP   167       7.870   5.990  68.450  1.00  0.00           C
ATOM   1962  HA  TRP   167       8.880   6.140  68.780  1.00  0.00           H
ATOM   1963  CB  TRP   167       7.140   7.370  68.470  1.00  0.00           C
ATOM   1964  HB1 TRP   167       6.800   7.700  69.470  1.00  0.00           H
ATOM   1965  HB2 TRP   167       6.300   7.280  67.760  1.00  0.00           H
ATOM   1966  CG  TRP   167       8.030   8.520  68.020  1.00  0.00           C
ATOM   1967  CD1 TRP   167       8.280   9.030  66.760  1.00  0.00           C
ATOM   1968  HD1 TRP   167       7.780   8.790  65.840  1.00  0.00           H
ATOM   1969  NE1 TRP   167       9.130  10.080  66.800  1.00  0.00           N
ATOM   1970  HE1 TRP   167       9.620  10.420  66.030  1.00  0.00           H
ATOM   1971  CE2 TRP   167       9.530  10.190  68.140  1.00  0.00           C
ATOM   1972  CD2 TRP   167       8.850   9.290  68.930  1.00  0.00           C
ATOM   1973  CE3 TRP   167       9.090   9.180  70.290  1.00  0.00           C
ATOM   1974  HE3 TRP   167       8.630   8.350  70.800  1.00  0.00           H
ATOM   1975  CZ3 TRP   167       9.990  10.050  70.870  1.00  0.00           C
ATOM   1976  HZ3 TRP   167      10.070  10.250  71.930  1.00  0.00           H
ATOM   1977  CZ2 TRP   167      10.270  11.190  68.700  1.00  0.00           C
ATOM   1978  HZ2 TRP   167      10.680  11.960  68.060  1.00  0.00           H
ATOM   1979  CH2 TRP   167      10.470  11.070  70.080  1.00  0.00           C
ATOM   1980  HH2 TRP   167      11.140  11.790  70.540  1.00  0.00           H
ATOM   1981  C   TRP   167       7.390   5.130  69.560  1.00  0.00           C
ATOM   1982  O   TRP   167       8.170   4.900  70.490  1.00  0.00           O
ATOM   1983  N   VAL   168       6.160   4.570  69.470  1.00  0.00           N
ATOM   1984  HN  VAL   168       5.600   4.810  68.680  1.00  0.00           H
ATOM   1985  CA  VAL   168       5.440   3.830  70.500  1.00  0.00           C
ATOM   1986  HA  VAL   168       5.380   4.420  71.400  1.00  0.00           H
ATOM   1987  CB  VAL   168       4.000   3.540  70.160  1.00  0.00           C
ATOM   1988  HB  VAL   168       3.880   3.210  69.110  1.00  0.00           H
ATOM   1989  CG1 VAL   168       3.320   2.550  71.080  1.00  0.00           C
ATOM   1990 HG11 VAL   168       3.600   2.680  72.140  1.00  0.00           H
ATOM   1991 HG12 VAL   168       3.610   1.570  70.640  1.00  0.00           H
ATOM   1992 HG13 VAL   168       2.230   2.550  70.840  1.00  0.00           H
ATOM   1993  CG2 VAL   168       3.240   4.870  70.430  1.00  0.00           C
ATOM   1994 HG21 VAL   168       2.180   4.750  70.120  1.00  0.00           H
ATOM   1995 HG22 VAL   168       3.640   5.730  69.850  1.00  0.00           H
ATOM   1996 HG23 VAL   168       3.270   5.130  71.510  1.00  0.00           H
ATOM   1997  C   VAL   168       6.190   2.630  70.950  1.00  0.00           C
ATOM   1998  O   VAL   168       6.400   2.370  72.130  1.00  0.00           O
ATOM   1999  N   LYS   169       6.710   1.800  69.940  1.00  0.00           N
ATOM   2000  HN  LYS   169       6.460   1.930  68.990  1.00  0.00           H
ATOM   2001  CA  LYS   169       7.580   0.660  70.260  1.00  0.00           C
ATOM   2002  HA  LYS   169       6.950   0.190  71.010  1.00  0.00           H
ATOM   2003  CB  LYS   169       7.710  -0.450  69.200  1.00  0.00           C
ATOM   2004  HB1 LYS   169       8.340  -1.260  69.620  1.00  0.00           H
ATOM   2005  HB2 LYS   169       8.250   0.040  68.360  1.00  0.00           H
ATOM   2006  CG  LYS   169       6.360  -1.050  68.800  1.00  0.00           C
ATOM   2007  HG1 LYS   169       6.740  -1.850  68.130  1.00  0.00           H
ATOM   2008  HG2 LYS   169       5.730  -0.320  68.260  1.00  0.00           H
ATOM   2009  CD  LYS   169       5.460  -1.680  69.920  1.00  0.00           C
ATOM   2010  HD1 LYS   169       4.570  -2.250  69.570  1.00  0.00           H
ATOM   2011  HD2 LYS   169       5.240  -0.800  70.570  1.00  0.00           H
ATOM   2012  CE  LYS   169       6.190  -2.780  70.700  1.00  0.00           C
ATOM   2013  HE1 LYS   169       7.020  -2.380  71.320  1.00  0.00           H
ATOM   2014  HE2 LYS   169       6.660  -3.560  70.070  1.00  0.00           H
ATOM   2015  NZ  LYS   169       5.200  -3.470  71.530  1.00  0.00           N
ATOM   2016  HZ1 LYS   169       4.740  -4.290  71.090  1.00  0.00           H
ATOM   2017  HZ2 LYS   169       4.550  -2.790  71.970  1.00  0.00           H
ATOM   2018  HZ3 LYS   169       5.670  -3.850  72.380  1.00  0.00           H
ATOM   2019  C   LYS   169       8.900   1.000  70.860  1.00  0.00           C
ATOM   2020  O   LYS   169       9.420   0.280  71.690  1.00  0.00           O
ATOM   2021  N   ALA   170       9.540   2.150  70.440  1.00  0.00           N
ATOM   2022  HN  ALA   170       9.170   2.710  69.700  1.00  0.00           H
ATOM   2023  CA  ALA   170      10.570   2.680  71.170  1.00  0.00           C
ATOM   2024  HA  ALA   170      11.370   1.960  71.120  1.00  0.00           H
ATOM   2025  CB  ALA   170      11.200   3.960  70.400  1.00  0.00           C
ATOM   2026  HB1 ALA   170      11.470   3.680  69.370  1.00  0.00           H
ATOM   2027  HB2 ALA   170      12.140   4.320  70.880  1.00  0.00           H
ATOM   2028  HB3 ALA   170      10.600   4.900  70.480  1.00  0.00           H
ATOM   2029  C   ALA   170      10.370   3.080  72.620  1.00  0.00           C
ATOM   2030  O   ALA   170      11.190   2.770  73.470  1.00  0.00           O
ATOM   2031  N   LEU   171       9.190   3.610  72.950  1.00  0.00           N
ATOM   2032  HN  LEU   171       8.550   3.810  72.210  1.00  0.00           H
ATOM   2033  CA  LEU   171       8.790   3.990  74.300  1.00  0.00           C
ATOM   2034  HA  LEU   171       9.570   4.540  74.800  1.00  0.00           H
ATOM   2035  CB  LEU   171       7.500   4.870  74.280  1.00  0.00           C
ATOM   2036  HB1 LEU   171       7.340   5.070  75.360  1.00  0.00           H
ATOM   2037  HB2 LEU   171       6.610   4.360  73.850  1.00  0.00           H
ATOM   2038  CG  LEU   171       7.460   6.120  73.550  1.00  0.00           C
ATOM   2039  HG  LEU   171       7.740   5.920  72.490  1.00  0.00           H
ATOM   2040  CD1 LEU   171       6.030   6.770  73.590  1.00  0.00           C
ATOM   2041 HD11 LEU   171       5.780   7.170  74.600  1.00  0.00           H
ATOM   2042 HD12 LEU   171       5.260   6.100  73.170  1.00  0.00           H
ATOM   2043 HD13 LEU   171       6.110   7.670  72.930  1.00  0.00           H
ATOM   2044  CD2 LEU   171       8.530   7.150  73.980  1.00  0.00           C
ATOM   2045 HD21 LEU   171       8.620   8.090  73.400  1.00  0.00           H
ATOM   2046 HD22 LEU   171       9.570   6.770  73.890  1.00  0.00           H
ATOM   2047 HD23 LEU   171       8.380   7.410  75.050  1.00  0.00           H
ATOM   2048  C   LEU   171       8.550   2.750  75.080  1.00  0.00           C
ATOM   2049  O   LEU   171       8.880   2.590  76.220  1.00  0.00           O
ATOM   2050  N   ALA   172       7.950   1.720  74.390  1.00  0.00           N
ATOM   2051  HN  ALA   172       7.580   1.790  73.470  1.00  0.00           H
ATOM   2052  CA  ALA   172       7.750   0.400  75.050  1.00  0.00           C
ATOM   2053  HA  ALA   172       7.300   0.510  76.030  1.00  0.00           H
ATOM   2054  CB  ALA   172       6.870  -0.540  74.240  1.00  0.00           C
ATOM   2055  HB1 ALA   172       6.090  -0.970  74.900  1.00  0.00           H
ATOM   2056  HB2 ALA   172       7.340  -1.370  73.660  1.00  0.00           H
ATOM   2057  HB3 ALA   172       6.330   0.130  73.540  1.00  0.00           H
ATOM   2058  C   ALA   172       9.050  -0.300  75.410  1.00  0.00           C
ATOM   2059  O   ALA   172       9.310  -0.750  76.540  1.00  0.00           O
ATOM   2060  N   MET   173      10.000  -0.300  74.490  1.00  0.00           N
ATOM   2061  HN  MET   173       9.770   0.150  73.630  1.00  0.00           H
ATOM   2062  CA  MET   173      11.330  -0.840  74.600  1.00  0.00           C
ATOM   2063  HA  MET   173      11.330  -1.880  74.900  1.00  0.00           H
ATOM   2064  CB  MET   173      12.040  -0.680  73.190  1.00  0.00           C
ATOM   2065  HB1 MET   173      11.840   0.380  72.900  1.00  0.00           H
ATOM   2066  HB2 MET   173      11.640  -1.390  72.450  1.00  0.00           H
ATOM   2067  CG  MET   173      13.570  -1.050  73.280  1.00  0.00           C
ATOM   2068  HG1 MET   173      14.090  -0.400  74.010  1.00  0.00           H
ATOM   2069  HG2 MET   173      13.960  -0.780  72.280  1.00  0.00           H
ATOM   2070  SD  MET   173      13.980  -2.830  73.450  1.00  0.00           S
ATOM   2071  CE  MET   173      15.300  -2.490  74.600  1.00  0.00           C
ATOM   2072  HE1 MET   173      16.160  -1.970  74.110  1.00  0.00           H
ATOM   2073  HE2 MET   173      15.670  -3.410  75.090  1.00  0.00           H
ATOM   2074  HE3 MET   173      14.800  -1.880  75.380  1.00  0.00           H
ATOM   2075  C   MET   173      12.120  -0.110  75.660  1.00  0.00           C
ATOM   2076  O   MET   173      12.840  -0.730  76.430  1.00  0.00           O
ATOM   2077  N   ALA   174      11.930   1.210  75.740  1.00  0.00           N
ATOM   2078  HN  ALA   174      11.450   1.600  74.970  1.00  0.00           H
ATOM   2079  CA  ALA   174      12.500   2.030  76.700  1.00  0.00           C
ATOM   2080  HA  ALA   174      13.550   1.750  76.710  1.00  0.00           H
ATOM   2081  CB  ALA   174      12.560   3.540  76.130  1.00  0.00           C
ATOM   2082  HB1 ALA   174      11.540   3.950  75.930  1.00  0.00           H
ATOM   2083  HB2 ALA   174      13.100   3.470  75.170  1.00  0.00           H
ATOM   2084  HB3 ALA   174      13.260   4.160  76.730  1.00  0.00           H
ATOM   2085  C   ALA   174      11.900   1.950  78.110  1.00  0.00           C
ATOM   2086  O   ALA   174      12.610   2.120  79.110  1.00  0.00           O
ATOM   2087  N   SER   175      10.630   1.570  78.160  1.00  0.00           N
ATOM   2088  HN  SER   175      10.050   1.530  77.350  1.00  0.00           H
ATOM   2089  CA  SER   175       9.980   1.410  79.470  1.00  0.00           C
ATOM   2090  HA  SER   175      10.080   2.350  80.000  1.00  0.00           H
ATOM   2091  CB  SER   175       8.440   1.430  79.400  1.00  0.00           C
ATOM   2092  HB1 SER   175       7.900   1.240  80.350  1.00  0.00           H
ATOM   2093  HB2 SER   175       8.050   0.490  78.950  1.00  0.00           H
ATOM   2094  OG  SER   175       7.940   2.640  78.780  1.00  0.00           O
ATOM   2095  HG1 SER   175       8.330   2.740  77.910  1.00  0.00           H
ATOM   2096  C   SER   175      10.450   0.350  80.400  1.00  0.00           C
ATOM   2097  O   SER   175      10.590   0.550  81.680  1.00  0.00           O
ATOM   2098  N   VAL   176      10.700  -0.910  79.860  1.00  0.00           N
ATOM   2099  HN  VAL   176      10.740  -1.150  78.890  1.00  0.00           H
ATOM   2100  CA  VAL   176      10.850  -2.090  80.700  1.00  0.00           C
ATOM   2101  HA  VAL   176       9.990  -2.120  81.350  1.00  0.00           H
ATOM   2102  CB  VAL   176      10.950  -3.310  79.870  1.00  0.00           C
ATOM   2103  HB  VAL   176      11.700  -3.230  79.050  1.00  0.00           H
ATOM   2104  CG1 VAL   176      11.490  -4.590  80.560  1.00  0.00           C
ATOM   2105 HG11 VAL   176      10.990  -5.480  80.120  1.00  0.00           H
ATOM   2106 HG12 VAL   176      11.320  -4.720  81.650  1.00  0.00           H
ATOM   2107 HG13 VAL   176      12.570  -4.810  80.390  1.00  0.00           H
ATOM   2108  CG2 VAL   176       9.570  -3.500  79.320  1.00  0.00           C
ATOM   2109 HG21 VAL   176       9.100  -2.770  78.630  1.00  0.00           H
ATOM   2110 HG22 VAL   176       8.780  -3.640  80.090  1.00  0.00           H
ATOM   2111 HG23 VAL   176       9.600  -4.480  78.790  1.00  0.00           H
ATOM   2112  C   VAL   176      12.040  -2.030  81.630  1.00  0.00           C
ATOM   2113  O   VAL   176      11.780  -2.340  82.810  1.00  0.00           O
ATOM   2114  N   PRO   177      13.290  -1.500  81.280  1.00  0.00           N
ATOM   2115  CD  PRO   177      13.840  -1.590  79.910  1.00  0.00           C
ATOM   2116  HD1 PRO   177      13.220  -1.080  79.140  1.00  0.00           H
ATOM   2117  HD2 PRO   177      14.140  -2.600  79.570  1.00  0.00           H
ATOM   2118  CA  PRO   177      14.450  -1.500  82.290  1.00  0.00           C
ATOM   2119  HA  PRO   177      14.560  -2.410  82.860  1.00  0.00           H
ATOM   2120  CB  PRO   177      15.670  -1.180  81.390  1.00  0.00           C
ATOM   2121  HB1 PRO   177      16.210  -2.110  81.100  1.00  0.00           H
ATOM   2122  HB2 PRO   177      16.320  -0.390  81.830  1.00  0.00           H
ATOM   2123  CG  PRO   177      15.080  -0.790  79.980  1.00  0.00           C
ATOM   2124  HG1 PRO   177      14.950   0.300  80.120  1.00  0.00           H
ATOM   2125  HG2 PRO   177      15.790  -1.050  79.160  1.00  0.00           H
ATOM   2126  C   PRO   177      14.230  -0.310  83.250  1.00  0.00           C
ATOM   2127  O   PRO   177      14.590  -0.470  84.460  1.00  0.00           O
ATOM   2128  N   VAL   178      13.750   0.750  82.750  1.00  0.00           N
ATOM   2129  HN  VAL   178      13.600   0.730  81.770  1.00  0.00           H
ATOM   2130  CA  VAL   178      13.460   2.030  83.380  1.00  0.00           C
ATOM   2131  HA  VAL   178      14.390   2.370  83.810  1.00  0.00           H
ATOM   2132  CB  VAL   178      12.940   3.230  82.510  1.00  0.00           C
ATOM   2133  HB  VAL   178      12.050   2.830  81.970  1.00  0.00           H
ATOM   2134  CG1 VAL   178      12.640   4.540  83.300  1.00  0.00           C
ATOM   2135 HG11 VAL   178      12.490   5.410  82.620  1.00  0.00           H
ATOM   2136 HG12 VAL   178      13.440   4.920  83.970  1.00  0.00           H
ATOM   2137 HG13 VAL   178      11.730   4.340  83.920  1.00  0.00           H
ATOM   2138  CG2 VAL   178      14.150   3.480  81.510  1.00  0.00           C
ATOM   2139 HG21 VAL   178      13.740   4.040  80.630  1.00  0.00           H
ATOM   2140 HG22 VAL   178      14.600   2.560  81.100  1.00  0.00           H
ATOM   2141 HG23 VAL   178      14.870   4.160  82.010  1.00  0.00           H
ATOM   2142  C   VAL   178      12.380   1.890  84.520  1.00  0.00           C
ATOM   2143  O   VAL   178      12.560   2.470  85.590  1.00  0.00           O
ATOM   2144  N   LEU   179      11.270   1.170  84.350  1.00  0.00           N
ATOM   2145  HN  LEU   179      11.050   0.810  83.450  1.00  0.00           H
ATOM   2146  CA  LEU   179      10.330   0.810  85.400  1.00  0.00           C
ATOM   2147  HA  LEU   179      10.240   1.590  86.140  1.00  0.00           H
ATOM   2148  CB  LEU   179       8.940   0.520  84.870  1.00  0.00           C
ATOM   2149  HB1 LEU   179       8.280   0.330  85.740  1.00  0.00           H
ATOM   2150  HB2 LEU   179       8.960  -0.380  84.210  1.00  0.00           H
ATOM   2151  CG  LEU   179       8.260   1.660  84.090  1.00  0.00           C
ATOM   2152  HG  LEU   179       8.830   1.760  83.140  1.00  0.00           H
ATOM   2153  CD1 LEU   179       6.860   1.310  83.630  1.00  0.00           C
ATOM   2154 HD11 LEU   179       6.520   1.860  82.730  1.00  0.00           H
ATOM   2155 HD12 LEU   179       6.170   1.340  84.500  1.00  0.00           H
ATOM   2156 HD13 LEU   179       6.900   0.230  83.370  1.00  0.00           H
ATOM   2157  CD2 LEU   179       8.220   2.970  84.820  1.00  0.00           C
ATOM   2158 HD21 LEU   179       9.290   3.240  84.920  1.00  0.00           H
ATOM   2159 HD22 LEU   179       7.760   2.820  85.820  1.00  0.00           H
ATOM   2160 HD23 LEU   179       7.770   3.780  84.210  1.00  0.00           H
ATOM   2161  C   LEU   179      10.900  -0.320  86.230  1.00  0.00           C
ATOM   2162  O   LEU   179      10.620  -0.460  87.420  1.00  0.00           O
ATOM   2163  N   GLY   180      11.810  -1.160  85.630  1.00  0.00           N
ATOM   2164  HN  GLY   180      11.990  -1.210  84.650  1.00  0.00           H
ATOM   2165  CA  GLY   180      12.590  -2.160  86.490  1.00  0.00           C
ATOM   2166  HA1 GLY   180      13.210  -2.870  85.960  1.00  0.00           H
ATOM   2167  HA2 GLY   180      11.900  -2.820  87.010  1.00  0.00           H
ATOM   2168  C   GLY   180      13.470  -1.510  87.540  1.00  0.00           C
ATOM   2169  O   GLY   180      13.860  -2.180  88.460  1.00  0.00           O
ATOM   2170  N   ARG   181      13.880  -0.260  87.290  1.00  0.00           N
ATOM   2171  HN  ARG   181      13.750   0.170  86.400  1.00  0.00           H
ATOM   2172  CA  ARG   181      14.430   0.510  88.360  1.00  0.00           C
ATOM   2173  HA  ARG   181      15.000  -0.140  89.000  1.00  0.00           H
ATOM   2174  CB  ARG   181      15.330   1.530  87.720  1.00  0.00           C
ATOM   2175  HB1 ARG   181      15.630   2.370  88.390  1.00  0.00           H
ATOM   2176  HB2 ARG   181      14.880   1.950  86.800  1.00  0.00           H
ATOM   2177  CG  ARG   181      16.630   0.820  87.260  1.00  0.00           C
ATOM   2178  HG1 ARG   181      17.030   1.560  86.520  1.00  0.00           H
ATOM   2179  HG2 ARG   181      16.350  -0.080  86.680  1.00  0.00           H
ATOM   2180  CD  ARG   181      17.610   0.320  88.250  1.00  0.00           C
ATOM   2181  HD1 ARG   181      17.200  -0.610  88.700  1.00  0.00           H
ATOM   2182  HD2 ARG   181      17.750   1.010  89.120  1.00  0.00           H
ATOM   2183  NE  ARG   181      18.830  -0.150  87.540  1.00  0.00           N
ATOM   2184  HE  ARG   181      18.810  -0.130  86.540  1.00  0.00           H
ATOM   2185  CZ  ARG   181      20.070  -0.450  88.070  1.00  0.00           C
ATOM   2186  NH1 ARG   181      20.430  -0.230  89.310  1.00  0.00           N
ATOM   2187 HH11 ARG   181      19.710  -0.000  89.960  1.00  0.00           H
ATOM   2188 HH12 ARG   181      21.290  -0.680  89.530  1.00  0.00           H
ATOM   2189  NH2 ARG   181      20.930  -1.010  87.300  1.00  0.00           N
ATOM   2190 HH21 ARG   181      20.630  -1.520  86.490  1.00  0.00           H
ATOM   2191 HH22 ARG   181      21.820  -1.140  87.730  1.00  0.00           H
ATOM   2192  C   ARG   181      13.510   1.250  89.320  1.00  0.00           C
ATOM   2193  O   ARG   181      14.010   1.920  90.220  1.00  0.00           O
ATOM   2194  N   VAL   182      12.170   1.070  89.190  1.00  0.00           N
ATOM   2195  HN  VAL   182      11.790   0.580  88.410  1.00  0.00           H
ATOM   2196  CA  VAL   182      11.180   1.670  90.080  1.00  0.00           C
ATOM   2197  HA  VAL   182      11.750   2.270  90.760  1.00  0.00           H
ATOM   2198  CB  VAL   182      10.180   2.530  89.380  1.00  0.00           C
ATOM   2199  HB  VAL   182       9.650   1.960  88.590  1.00  0.00           H
ATOM   2200  CG1 VAL   182       9.150   3.290  90.330  1.00  0.00           C
ATOM   2201 HG11 VAL   182       9.560   3.860  91.190  1.00  0.00           H
ATOM   2202 HG12 VAL   182       8.410   2.580  90.750  1.00  0.00           H
ATOM   2203 HG13 VAL   182       8.600   4.050  89.730  1.00  0.00           H
ATOM   2204  CG2 VAL   182      10.990   3.580  88.730  1.00  0.00           C
ATOM   2205 HG21 VAL   182      10.340   4.160  88.040  1.00  0.00           H
ATOM   2206 HG22 VAL   182      11.840   3.140  88.170  1.00  0.00           H
ATOM   2207 HG23 VAL   182      11.510   4.250  89.450  1.00  0.00           H
ATOM   2208  C   VAL   182      10.430   0.590  90.850  1.00  0.00           C
ATOM   2209  O   VAL   182      10.260   0.550  92.090  1.00  0.00           O
ATOM   2210  N   SER   183       9.960  -0.520  90.170  1.00  0.00           N
ATOM   2211  HN  SER   183       9.790  -0.560  89.180  1.00  0.00           H
ATOM   2212  CA  SER   183       9.290  -1.610  90.820  1.00  0.00           C
ATOM   2213  HA  SER   183       9.590  -1.760  91.840  1.00  0.00           H
ATOM   2214  CB  SER   183       7.740  -1.400  90.830  1.00  0.00           C
ATOM   2215  HB1 SER   183       7.460  -1.430  89.760  1.00  0.00           H
ATOM   2216  HB2 SER   183       7.410  -0.440  91.260  1.00  0.00           H
ATOM   2217  OG  SER   183       7.020  -2.450  91.440  1.00  0.00           O
ATOM   2218  HG1 SER   183       6.790  -3.100  90.770  1.00  0.00           H
ATOM   2219  C   SER   183       9.610  -2.860  90.100  1.00  0.00           C
ATOM   2220  O   SER   183       9.610  -2.960  88.880  1.00  0.00           O
ATOM   2221  N   TRP   184       9.860  -3.960  90.860  1.00  0.00           N
ATOM   2222  HN  TRP   184       9.740  -3.780  91.830  1.00  0.00           H
ATOM   2223  CA  TRP   184      10.240  -5.190  90.300  1.00  0.00           C
ATOM   2224  HA  TRP   184       9.690  -5.210  89.370  1.00  0.00           H
ATOM   2225  CB  TRP   184      11.760  -5.160  89.830  1.00  0.00           C
ATOM   2226  HB1 TRP   184      12.420  -4.880  90.680  1.00  0.00           H
ATOM   2227  HB2 TRP   184      11.850  -4.260  89.190  1.00  0.00           H
ATOM   2228  CG  TRP   184      12.310  -6.340  89.070  1.00  0.00           C
ATOM   2229  CD1 TRP   184      13.350  -7.140  89.560  1.00  0.00           C
ATOM   2230  HD1 TRP   184      13.840  -6.960  90.510  1.00  0.00           H
ATOM   2231  NE1 TRP   184      13.570  -8.200  88.750  1.00  0.00           N
ATOM   2232  HE1 TRP   184      13.730  -9.110  89.070  1.00  0.00           H
ATOM   2233  CE2 TRP   184      12.720  -8.130  87.700  1.00  0.00           C
ATOM   2234  CD2 TRP   184      11.950  -6.940  87.810  1.00  0.00           C
ATOM   2235  CE3 TRP   184      11.070  -6.610  86.800  1.00  0.00           C
ATOM   2236  HE3 TRP   184      10.570  -5.640  86.810  1.00  0.00           H
ATOM   2237  CZ3 TRP   184      10.890  -7.470  85.710  1.00  0.00           C
ATOM   2238  HZ3 TRP   184      10.170  -7.160  84.960  1.00  0.00           H
ATOM   2239  CZ2 TRP   184      12.610  -8.950  86.600  1.00  0.00           C
ATOM   2240  HZ2 TRP   184      13.110  -9.890  86.440  1.00  0.00           H
ATOM   2241  CH2 TRP   184      11.580  -8.720  85.660  1.00  0.00           C
ATOM   2242  HH2 TRP   184      11.460  -9.510  84.940  1.00  0.00           H
ATOM   2243  C   TRP   184       9.900  -6.360  91.130  1.00  0.00           C
ATOM   2244  O   TRP   184       9.450  -6.250  92.220  1.00  0.00           O
ATOM   2245  N   GLU   185      10.140  -7.570  90.560  1.00  0.00           N
ATOM   2246  HN  GLU   185      10.600  -7.640  89.680  1.00  0.00           H
ATOM   2247  CA  GLU   185       9.940  -8.900  91.080  1.00  0.00           C
ATOM   2248  HA  GLU   185       8.860  -8.970  91.090  1.00  0.00           H
ATOM   2249  CB  GLU   185      10.590 -10.050  90.300  1.00  0.00           C
ATOM   2250  HB1 GLU   185      10.620 -10.980  90.910  1.00  0.00           H
ATOM   2251  HB2 GLU   185      11.650  -9.900  89.990  1.00  0.00           H
ATOM   2252  CG  GLU   185       9.850 -10.230  88.920  1.00  0.00           C
ATOM   2253  HG1 GLU   185      10.040  -9.360  88.260  1.00  0.00           H
ATOM   2254  HG2 GLU   185       8.770 -10.430  89.050  1.00  0.00           H
ATOM   2255  CD  GLU   185      10.350 -11.560  88.210  1.00  0.00           C
ATOM   2256  OE1 GLU   185      11.240 -12.270  88.750  1.00  0.00           O
ATOM   2257  OE2 GLU   185       9.830 -11.900  87.160  1.00  0.00           O
ATOM   2258  C   GLU   185      10.360  -9.120  92.520  1.00  0.00           C
ATOM   2259  O   GLU   185      11.280  -8.410  93.020  1.00  0.00           O
ATOM   2260  N   GLU   186       9.780 -10.090  93.320  1.00  0.00           N
ATOM   2261  HN  GLU   186       9.130 -10.720  92.900  1.00  0.00           H
ATOM   2262  CA  GLU   186      10.070 -10.320  94.720  1.00  0.00           C
ATOM   2263  HA  GLU   186      10.750  -9.570  95.080  1.00  0.00           H
ATOM   2264  CB  GLU   186       8.710 -10.330  95.590  1.00  0.00           C
ATOM   2265  HB1 GLU   186       8.820 -10.770  96.610  1.00  0.00           H
ATOM   2266  HB2 GLU   186       7.900 -10.900  95.090  1.00  0.00           H
ATOM   2267  CG  GLU   186       8.170  -8.910  95.970  1.00  0.00           C
ATOM   2268  HG1 GLU   186       7.870  -8.460  95.000  1.00  0.00           H
ATOM   2269  HG2 GLU   186       8.930  -8.360  96.560  1.00  0.00           H
ATOM   2270  CD  GLU   186       6.860  -9.040  96.770  1.00  0.00           C
ATOM   2271  OE1 GLU   186       5.730  -9.150  96.250  1.00  0.00           O
ATOM   2272  OE2 GLU   186       7.080  -9.100  98.060  1.00  0.00           O
ATOM   2273  C   GLU   186      10.780 -11.660  94.790  1.00  0.00           C
ATOM   2274  O   GLU   186      10.180 -12.670  94.460  1.00  0.00           O
ATOM   2275  N   GLY   187      12.050 -11.570  95.100  1.00  0.00           N
ATOM   2276  HN  GLY   187      12.460 -10.690  95.320  1.00  0.00           H
ATOM   2277  CA  GLY   187      12.950 -12.650  95.350  1.00  0.00           C
ATOM   2278  HA1 GLY   187      12.410 -13.570  95.520  1.00  0.00           H
ATOM   2279  HA2 GLY   187      13.530 -12.360  96.220  1.00  0.00           H
ATOM   2280  C   GLY   187      13.970 -12.700  94.230  1.00  0.00           C
ATOM   2281  O   GLY   187      14.720 -13.670  94.130  1.00  0.00           O
ATOM   2282  N   ALA   188      14.150 -11.660  93.370  1.00  0.00           N
ATOM   2283  HN  ALA   188      13.610 -10.830  93.470  1.00  0.00           H
ATOM   2284  CA  ALA   188      15.090 -11.560  92.270  1.00  0.00           C
ATOM   2285  HA  ALA   188      14.890 -12.410  91.640  1.00  0.00           H
ATOM   2286  CB  ALA   188      14.570 -10.230  91.650  1.00  0.00           C
ATOM   2287  HB1 ALA   188      14.420  -9.470  92.450  1.00  0.00           H
ATOM   2288  HB2 ALA   188      13.500 -10.430  91.430  1.00  0.00           H
ATOM   2289  HB3 ALA   188      15.080  -9.810  90.760  1.00  0.00           H
ATOM   2290  C   ALA   188      16.540 -11.600  92.600  1.00  0.00           C
ATOM   2291  O   ALA   188      16.950 -10.840  93.470  1.00  0.00           O
ATOM   2292  N   PRO   189      17.430 -12.300  91.840  1.00  0.00           N
ATOM   2293  CD  PRO   189      17.110 -13.290  90.830  1.00  0.00           C
ATOM   2294  HD1 PRO   189      16.240 -12.950  90.220  1.00  0.00           H
ATOM   2295  HD2 PRO   189      16.590 -14.110  91.370  1.00  0.00           H
ATOM   2296  CA  PRO   189      18.890 -11.890  91.760  1.00  0.00           C
ATOM   2297  HA  PRO   189      19.370 -12.360  92.600  1.00  0.00           H
ATOM   2298  CB  PRO   189      19.260 -12.460  90.420  1.00  0.00           C
ATOM   2299  HB1 PRO   189      20.350 -12.560  90.240  1.00  0.00           H
ATOM   2300  HB2 PRO   189      18.840 -11.880  89.570  1.00  0.00           H
ATOM   2301  CG  PRO   189      18.460 -13.720  90.270  1.00  0.00           C
ATOM   2302  HG1 PRO   189      18.190 -14.160  89.290  1.00  0.00           H
ATOM   2303  HG2 PRO   189      18.860 -14.540  90.900  1.00  0.00           H
ATOM   2304  C   PRO   189      19.230 -10.420  91.760  1.00  0.00           C
ATOM   2305  O   PRO   189      18.550  -9.640  91.000  1.00  0.00           O
ATOM   2306  N   SER   190      20.280 -10.040  92.470  1.00  0.00           N
ATOM   2307  HN  SER   190      20.730 -10.730  93.040  1.00  0.00           H
ATOM   2308  CA  SER   190      20.850  -8.750  92.630  1.00  0.00           C
ATOM   2309  HA  SER   190      20.220  -8.140  93.260  1.00  0.00           H
ATOM   2310  CB  SER   190      22.090  -8.860  93.570  1.00  0.00           C
ATOM   2311  HB1 SER   190      22.700  -9.660  93.100  1.00  0.00           H
ATOM   2312  HB2 SER   190      21.580  -9.200  94.500  1.00  0.00           H
ATOM   2313  OG  SER   190      22.790  -7.660  93.860  1.00  0.00           O
ATOM   2314  HG1 SER   190      23.610  -7.780  93.370  1.00  0.00           H
ATOM   2315  C   SER   190      20.880  -7.780  91.420  1.00  0.00           C
ATOM   2316  O   SER   190      20.950  -8.260  90.270  1.00  0.00           O
ATOM   2317  N   VAL   191      20.980  -6.500  91.670  1.00  0.00           N
ATOM   2318  HN  VAL   191      21.130  -6.190  92.600  1.00  0.00           H
ATOM   2319  CA  VAL   191      20.820  -5.460  90.610  1.00  0.00           C
ATOM   2320  HA  VAL   191      20.540  -5.930  89.680  1.00  0.00           H
ATOM   2321  CB  VAL   191      19.790  -4.440  91.030  1.00  0.00           C
ATOM   2322  HB  VAL   191      20.070  -4.120  92.050  1.00  0.00           H
ATOM   2323  CG1 VAL   191      19.640  -3.140  90.220  1.00  0.00           C
ATOM   2324 HG11 VAL   191      20.600  -2.580  90.140  1.00  0.00           H
ATOM   2325 HG12 VAL   191      18.910  -2.460  90.720  1.00  0.00           H
ATOM   2326 HG13 VAL   191      19.400  -3.290  89.150  1.00  0.00           H
ATOM   2327  CG2 VAL   191      18.520  -5.240  91.290  1.00  0.00           C
ATOM   2328 HG21 VAL   191      18.560  -5.860  92.210  1.00  0.00           H
ATOM   2329 HG22 VAL   191      18.350  -5.880  90.390  1.00  0.00           H
ATOM   2330 HG23 VAL   191      17.640  -4.560  91.240  1.00  0.00           H
ATOM   2331  C   VAL   191      22.080  -4.720  90.390  1.00  0.00           C
ATOM   2332  O   VAL   191      22.630  -4.160  91.380  1.00  0.00           O
ATOM   2333  N   PRO   192      22.730  -4.620  89.190  1.00  0.00           N
ATOM   2334  CD  PRO   192      22.500  -5.580  88.050  1.00  0.00           C
ATOM   2335  HD1 PRO   192      21.490  -5.460  87.590  1.00  0.00           H
ATOM   2336  HD2 PRO   192      22.620  -6.650  88.310  1.00  0.00           H
ATOM   2337  CA  PRO   192      23.780  -3.660  88.870  1.00  0.00           C
ATOM   2338  HA  PRO   192      24.660  -4.090  89.310  1.00  0.00           H
ATOM   2339  CB  PRO   192      23.920  -3.640  87.320  1.00  0.00           C
ATOM   2340  HB1 PRO   192      24.930  -3.280  87.040  1.00  0.00           H
ATOM   2341  HB2 PRO   192      23.220  -2.920  86.850  1.00  0.00           H
ATOM   2342  CG  PRO   192      23.600  -5.130  87.070  1.00  0.00           C
ATOM   2343  HG1 PRO   192      23.400  -5.320  86.000  1.00  0.00           H
ATOM   2344  HG2 PRO   192      24.430  -5.780  87.420  1.00  0.00           H
ATOM   2345  C   PRO   192      23.770  -2.140  89.450  1.00  0.00           C
ATOM   2346  O   PRO   192      22.790  -1.490  89.180  1.00  0.00           O
ATOM   2347  N   PRO   193      24.650  -1.660  90.230  1.00  0.00           N
ATOM   2348  CD  PRO   193      25.550  -2.500  91.030  1.00  0.00           C
ATOM   2349  HD1 PRO   193      26.370  -2.930  90.410  1.00  0.00           H
ATOM   2350  HD2 PRO   193      24.980  -3.250  91.620  1.00  0.00           H
ATOM   2351  CA  PRO   193      24.840  -0.240  90.510  1.00  0.00           C
ATOM   2352  HA  PRO   193      24.040   0.060  91.160  1.00  0.00           H
ATOM   2353  CB  PRO   193      26.200  -0.240  91.140  1.00  0.00           C
ATOM   2354  HB1 PRO   193      26.430   0.650  91.780  1.00  0.00           H
ATOM   2355  HB2 PRO   193      26.960  -0.460  90.360  1.00  0.00           H
ATOM   2356  CG  PRO   193      26.210  -1.500  91.980  1.00  0.00           C
ATOM   2357  HG1 PRO   193      27.210  -1.900  92.220  1.00  0.00           H
ATOM   2358  HG2 PRO   193      25.620  -1.400  92.920  1.00  0.00           H
ATOM   2359  C   PRO   193      24.790   0.650  89.260  1.00  0.00           C
ATOM   2360  O   PRO   193      24.880   0.240  88.150  1.00  0.00           O
ATOM   2361  N   GLY   194      24.750   2.000  89.450  1.00  0.00           N
ATOM   2362  HN  GLY   194      24.680   2.290  90.400  1.00  0.00           H
ATOM   2363  CA  GLY   194      24.720   2.990  88.360  1.00  0.00           C
ATOM   2364  HA1 GLY   194      25.630   2.810  87.790  1.00  0.00           H
ATOM   2365  HA2 GLY   194      24.660   3.980  88.790  1.00  0.00           H
ATOM   2366  C   GLY   194      23.530   2.950  87.430  1.00  0.00           C
ATOM   2367  O   GLY   194      22.460   2.420  87.820  1.00  0.00           O
ATOM   2368  N   CYS   195      23.700   3.470  86.230  1.00  0.00           N
ATOM   2369  HN  CYS   195      24.640   3.450  85.900  1.00  0.00           H
ATOM   2370  CA  CYS   195      22.520   3.740  85.400  1.00  0.00           C
ATOM   2371  HA  CYS   195      21.620   3.580  85.970  1.00  0.00           H
ATOM   2372  CB  CYS   195      22.530   5.150  84.800  1.00  0.00           C
ATOM   2373  HB1 CYS   195      21.550   5.370  84.340  1.00  0.00           H
ATOM   2374  HB2 CYS   195      23.310   5.400  84.040  1.00  0.00           H
ATOM   2375  SG  CYS   195      22.470   6.400  86.130  1.00  0.00           S
ATOM   2376  C   CYS   195      22.350   2.700  84.290  1.00  0.00           C
ATOM   2377  O   CYS   195      21.930   2.940  83.150  1.00  0.00           O
ATOM   2378  N   SER   196      22.900   1.480  84.500  1.00  0.00           N
ATOM   2379  HN  SER   196      23.400   1.310  85.340  1.00  0.00           H
ATOM   2380  CA  SER   196      23.050   0.360  83.620  1.00  0.00           C
ATOM   2381  HA  SER   196      23.440   0.840  82.730  1.00  0.00           H
ATOM   2382  CB  SER   196      24.120  -0.660  83.960  1.00  0.00           C
ATOM   2383  HB1 SER   196      24.110  -1.480  83.210  1.00  0.00           H
ATOM   2384  HB2 SER   196      23.880  -1.070  84.960  1.00  0.00           H
ATOM   2385  OG  SER   196      25.470  -0.220  83.960  1.00  0.00           O
ATOM   2386  HG1 SER   196      25.640   0.120  83.080  1.00  0.00           H
ATOM   2387  C   SER   196      21.800  -0.270  83.130  1.00  0.00           C
ATOM   2388  O   SER   196      20.940  -0.450  83.980  1.00  0.00           O
ATOM   2389  N   LEU   197      21.670  -0.660  81.830  1.00  0.00           N
ATOM   2390  HN  LEU   197      22.420  -0.500  81.190  1.00  0.00           H
ATOM   2391  CA  LEU   197      20.580  -1.360  81.160  1.00  0.00           C
ATOM   2392  HA  LEU   197      19.920  -0.560  80.860  1.00  0.00           H
ATOM   2393  CB  LEU   197      21.070  -2.060  79.810  1.00  0.00           C
ATOM   2394  HB1 LEU   197      22.010  -2.610  80.020  1.00  0.00           H
ATOM   2395  HB2 LEU   197      21.460  -1.300  79.100  1.00  0.00           H
ATOM   2396  CG  LEU   197      20.070  -2.960  79.150  1.00  0.00           C
ATOM   2397  HG  LEU   197      19.780  -3.790  79.820  1.00  0.00           H
ATOM   2398  CD1 LEU   197      18.740  -2.280  78.680  1.00  0.00           C
ATOM   2399 HD11 LEU   197      18.180  -1.750  79.480  1.00  0.00           H
ATOM   2400 HD12 LEU   197      18.140  -3.000  78.090  1.00  0.00           H
ATOM   2401 HD13 LEU   197      19.010  -1.370  78.100  1.00  0.00           H
ATOM   2402  CD2 LEU   197      20.740  -3.610  77.820  1.00  0.00           C
ATOM   2403 HD21 LEU   197      20.880  -2.770  77.110  1.00  0.00           H
ATOM   2404 HD22 LEU   197      20.050  -4.330  77.340  1.00  0.00           H
ATOM   2405 HD23 LEU   197      21.700  -4.150  77.940  1.00  0.00           H
ATOM   2406  C   LEU   197      19.850  -2.350  82.020  1.00  0.00           C
ATOM   2407  O   LEU   197      18.620  -2.320  82.170  1.00  0.00           O
ATOM   2408  N   GLN   198      20.630  -3.260  82.690  1.00  0.00           N
ATOM   2409  HN  GLN   198      21.610  -3.080  82.760  1.00  0.00           H
ATOM   2410  CA  GLN   198      20.070  -4.360  83.430  1.00  0.00           C
ATOM   2411  HA  GLN   198      19.270  -4.760  82.830  1.00  0.00           H
ATOM   2412  CB  GLN   198      21.130  -5.500  83.630  1.00  0.00           C
ATOM   2413  HB1 GLN   198      20.640  -6.280  84.260  1.00  0.00           H
ATOM   2414  HB2 GLN   198      21.970  -5.090  84.230  1.00  0.00           H
ATOM   2415  CG  GLN   198      21.650  -6.150  82.350  1.00  0.00           C
ATOM   2416  HG1 GLN   198      20.890  -6.340  81.560  1.00  0.00           H
ATOM   2417  HG2 GLN   198      22.090  -7.130  82.620  1.00  0.00           H
ATOM   2418  CD  GLN   198      22.770  -5.380  81.630  1.00  0.00           C
ATOM   2419  OE1 GLN   198      23.270  -4.360  82.100  1.00  0.00           O
ATOM   2420  NE2 GLN   198      23.250  -5.920  80.520  1.00  0.00           N
ATOM   2421 HE21 GLN   198      23.990  -5.410  80.080  1.00  0.00           H
ATOM   2422 HE22 GLN   198      22.990  -6.850  80.260  1.00  0.00           H
ATOM   2423  C   GLN   198      19.550  -3.980  84.780  1.00  0.00           C
ATOM   2424  O   GLN   198      20.250  -3.390  85.600  1.00  0.00           O
ATOM   2425  N   TRP   199      18.320  -4.340  85.160  1.00  0.00           N
ATOM   2426  HN  TRP   199      17.610  -4.720  84.560  1.00  0.00           H
ATOM   2427  CA  TRP   199      17.750  -4.000  86.380  1.00  0.00           C
ATOM   2428  HA  TRP   199      18.340  -3.300  86.940  1.00  0.00           H
ATOM   2429  CB  TRP   199      16.330  -3.410  86.070  1.00  0.00           C
ATOM   2430  HB1 TRP   199      16.350  -2.520  85.400  1.00  0.00           H
ATOM   2431  HB2 TRP   199      16.000  -3.000  87.050  1.00  0.00           H
ATOM   2432  CG  TRP   199      15.370  -4.370  85.520  1.00  0.00           C
ATOM   2433  CD1 TRP   199      14.560  -5.130  86.270  1.00  0.00           C
ATOM   2434  HD1 TRP   199      14.530  -5.160  87.350  1.00  0.00           H
ATOM   2435  NE1 TRP   199      13.820  -5.930  85.450  1.00  0.00           N
ATOM   2436  HE1 TRP   199      13.120  -6.560  85.720  1.00  0.00           H
ATOM   2437  CE2 TRP   199      14.300  -5.880  84.200  1.00  0.00           C
ATOM   2438  CD2 TRP   199      15.230  -4.880  84.210  1.00  0.00           C
ATOM   2439  CE3 TRP   199      15.780  -4.480  82.940  1.00  0.00           C
ATOM   2440  HE3 TRP   199      16.480  -3.660  82.960  1.00  0.00           H
ATOM   2441  CZ3 TRP   199      15.300  -5.070  81.780  1.00  0.00           C
ATOM   2442  HZ3 TRP   199      15.630  -4.820  80.790  1.00  0.00           H
ATOM   2443  CZ2 TRP   199      13.830  -6.510  83.060  1.00  0.00           C
ATOM   2444  HZ2 TRP   199      13.050  -7.250  83.050  1.00  0.00           H
ATOM   2445  CH2 TRP   199      14.470  -6.180  81.910  1.00  0.00           C
ATOM   2446  HH2 TRP   199      14.120  -6.700  81.030  1.00  0.00           H
ATOM   2447  C   TRP   199      17.680  -5.160  87.380  1.00  0.00           C
ATOM   2448  O   TRP   199      16.920  -5.260  88.370  1.00  0.00           O
ATOM   2449  N   SER   200      18.430  -6.210  87.040  1.00  0.00           N
ATOM   2450  HN  SER   200      18.970  -6.320  86.210  1.00  0.00           H
ATOM   2451  CA  SER   200      18.630  -7.460  87.780  1.00  0.00           C
ATOM   2452  HA  SER   200      18.980  -7.250  88.780  1.00  0.00           H
ATOM   2453  CB  SER   200      17.310  -8.200  87.960  1.00  0.00           C
ATOM   2454  HB1 SER   200      16.760  -8.260  86.990  1.00  0.00           H
ATOM   2455  HB2 SER   200      16.680  -7.500  88.570  1.00  0.00           H
ATOM   2456  OG  SER   200      17.420  -9.450  88.680  1.00  0.00           O
ATOM   2457  HG1 SER   200      17.600  -9.310  89.610  1.00  0.00           H
ATOM   2458  C   SER   200      19.690  -8.400  87.130  1.00  0.00           C
ATOM   2459  O   SER   200      19.970  -8.110  85.960  1.00  0.00           O
HETATM 2460  N   HSD   201      20.270  -9.370  87.850  1.00  0.00           N
HETATM 2461  HN  HSD   201      20.300  -9.280  88.850  1.00  0.00           H
HETATM 2462  CA  HSD   201      20.920 -10.480  87.220  1.00  0.00           C
HETATM 2463  HA  HSD   201      21.110 -10.140  86.220  1.00  0.00           H
HETATM 2464  CB  HSD   201      22.190 -10.900  88.070  1.00  0.00           C
HETATM 2465  HB1 HSD   201      22.680 -11.770  87.590  1.00  0.00           H
HETATM 2466  HB2 HSD   201      21.760 -11.370  88.980  1.00  0.00           H
HETATM 2467  ND1 HSD   201      24.030  -9.300  87.310  1.00  0.00           N
HETATM 2468  HD1 HSD   201      24.080  -9.220  86.310  1.00  0.00           H
HETATM 2469  CG  HSD   201      23.150  -9.820  88.250  1.00  0.00           C
HETATM 2470  CE1 HSD   201      24.830  -8.470  87.970  1.00  0.00           C
HETATM 2471  HE1 HSD   201      25.660  -7.880  87.590  1.00  0.00           H
HETATM 2472  NE2 HSD   201      24.540  -8.420  89.250  1.00  0.00           N
HETATM 2473  CD2 HSD   201      23.530  -9.350  89.490  1.00  0.00           C
HETATM 2474  HD2 HSD   201      23.070  -9.500  90.460  1.00  0.00           H
HETATM 2475  C   HSD   201      20.040 -11.650  86.940  1.00  0.00           C
HETATM 2476  O   HSD   201      20.520 -12.790  86.850  1.00  0.00           O
ATOM   2477  N   SER   202      18.730 -11.470  87.000  1.00  0.00           N
ATOM   2478  HN  SER   202      18.350 -10.560  87.080  1.00  0.00           H
ATOM   2479  CA  SER   202      17.740 -12.590  86.650  1.00  0.00           C
ATOM   2480  HA  SER   202      18.110 -13.510  87.080  1.00  0.00           H
ATOM   2481  CB  SER   202      16.310 -12.230  86.900  1.00  0.00           C
ATOM   2482  HB1 SER   202      16.280 -11.820  87.930  1.00  0.00           H
ATOM   2483  HB2 SER   202      15.800 -13.210  86.810  1.00  0.00           H
ATOM   2484  OG  SER   202      15.780 -11.260  85.950  1.00  0.00           O
ATOM   2485  HG1 SER   202      14.900 -11.080  86.290  1.00  0.00           H
ATOM   2486  C   SER   202      17.840 -12.970  85.160  1.00  0.00           C
ATOM   2487  O   SER   202      18.220 -12.200  84.260  1.00  0.00           O
ATOM   2488  N   ALA   203      17.450 -14.230  84.920  1.00  0.00           N
ATOM   2489  HN  ALA   203      17.340 -14.970  85.580  1.00  0.00           H
ATOM   2490  CA  ALA   203      17.480 -14.840  83.600  1.00  0.00           C
ATOM   2491  HA  ALA   203      18.490 -14.820  83.220  1.00  0.00           H
ATOM   2492  CB  ALA   203      17.060 -16.350  83.800  1.00  0.00           C
ATOM   2493  HB1 ALA   203      17.170 -16.860  82.820  1.00  0.00           H
ATOM   2494  HB2 ALA   203      16.080 -16.440  84.320  1.00  0.00           H
ATOM   2495  HB3 ALA   203      17.740 -16.890  84.490  1.00  0.00           H
ATOM   2496  C   ALA   203      16.470 -14.290  82.580  1.00  0.00           C
ATOM   2497  O   ALA   203      16.730 -14.310  81.380  1.00  0.00           O
ATOM   2498  N   TYR   204      15.340 -13.630  82.900  1.00  0.00           N
ATOM   2499  HN  TYR   204      15.010 -13.650  83.840  1.00  0.00           H
ATOM   2500  CA  TYR   204      14.480 -12.850  82.030  1.00  0.00           C
ATOM   2501  HA  TYR   204      14.350 -13.380  81.100  1.00  0.00           H
ATOM   2502  CB  TYR   204      13.100 -12.720  82.660  1.00  0.00           C
ATOM   2503  HB1 TYR   204      13.090 -12.280  83.690  1.00  0.00           H
ATOM   2504  HB2 TYR   204      12.560 -13.680  82.750  1.00  0.00           H
ATOM   2505  CG  TYR   204      12.120 -11.950  81.760  1.00  0.00           C
ATOM   2506  CD1 TYR   204      11.760 -10.600  81.990  1.00  0.00           C
ATOM   2507  HD1 TYR   204      12.230 -10.170  82.860  1.00  0.00           H
ATOM   2508  CE1 TYR   204      10.870  -9.940  81.090  1.00  0.00           C
ATOM   2509  HE1 TYR   204      10.570  -8.910  81.240  1.00  0.00           H
ATOM   2510  CZ  TYR   204      10.390 -10.620  80.040  1.00  0.00           C
ATOM   2511  OH  TYR   204       9.380 -10.040  79.230  1.00  0.00           O
ATOM   2512  HH  TYR   204       8.930 -10.720  78.720  1.00  0.00           H
ATOM   2513  CD2 TYR   204      11.510 -12.650  80.650  1.00  0.00           C
ATOM   2514  HD2 TYR   204      11.750 -13.670  80.410  1.00  0.00           H
ATOM   2515  CE2 TYR   204      10.630 -11.940  79.830  1.00  0.00           C
ATOM   2516  HE2 TYR   204      10.190 -12.430  78.970  1.00  0.00           H
ATOM   2517  C   TYR   204      15.110 -11.540  81.610  1.00  0.00           C
ATOM   2518  O   TYR   204      14.970 -11.210  80.430  1.00  0.00           O
ATOM   2519  N   CYS   205      15.800 -10.830  82.520  1.00  0.00           N
ATOM   2520  HN  CYS   205      15.740 -11.180  83.450  1.00  0.00           H
ATOM   2521  CA  CYS   205      16.530  -9.630  82.260  1.00  0.00           C
ATOM   2522  HA  CYS   205      15.830  -8.980  81.760  1.00  0.00           H
ATOM   2523  CB  CYS   205      16.810  -8.890  83.630  1.00  0.00           C
ATOM   2524  HB1 CYS   205      17.350  -9.670  84.210  1.00  0.00           H
ATOM   2525  HB2 CYS   205      15.930  -8.720  84.290  1.00  0.00           H
ATOM   2526  SG  CYS   205      17.810  -7.390  83.360  1.00  0.00           S
ATOM   2527  HG1 CYS   205      16.830  -6.590  82.980  1.00  0.00           H
ATOM   2528  C   CYS   205      17.720  -9.900  81.280  1.00  0.00           C
ATOM   2529  O   CYS   205      17.920  -9.150  80.310  1.00  0.00           O
ATOM   2530  N   GLN   206      18.470 -11.020  81.520  1.00  0.00           N
ATOM   2531  HN  GLN   206      18.330 -11.470  82.390  1.00  0.00           H
ATOM   2532  CA  GLN   206      19.580 -11.430  80.620  1.00  0.00           C
ATOM   2533  HA  GLN   206      20.090 -10.530  80.330  1.00  0.00           H
ATOM   2534  CB  GLN   206      20.570 -12.420  81.250  1.00  0.00           C
ATOM   2535  HB1 GLN   206      21.330 -12.530  80.450  1.00  0.00           H
ATOM   2536  HB2 GLN   206      20.100 -13.430  81.300  1.00  0.00           H
ATOM   2537  CG  GLN   206      21.210 -12.030  82.580  1.00  0.00           C
ATOM   2538  HG1 GLN   206      22.220 -12.490  82.720  1.00  0.00           H
ATOM   2539  HG2 GLN   206      20.470 -12.520  83.250  1.00  0.00           H
ATOM   2540  CD  GLN   206      21.260 -10.530  82.890  1.00  0.00           C
ATOM   2541  OE1 GLN   206      21.900  -9.740  82.210  1.00  0.00           O
ATOM   2542  NE2 GLN   206      20.450 -10.150  83.900  1.00  0.00           N
ATOM   2543 HE21 GLN   206      20.510  -9.230  84.290  1.00  0.00           H
ATOM   2544 HE22 GLN   206      19.660 -10.680  84.180  1.00  0.00           H
ATOM   2545  C   GLN   206      19.070 -11.870  79.290  1.00  0.00           C
ATOM   2546  O   GLN   206      19.720 -11.640  78.240  1.00  0.00           O
ATOM   2547  N   LEU   207      17.890 -12.550  79.320  1.00  0.00           N
ATOM   2548  HN  LEU   207      17.520 -12.820  80.200  1.00  0.00           H
ATOM   2549  CA  LEU   207      17.150 -12.950  78.070  1.00  0.00           C
ATOM   2550  HA  LEU   207      17.790 -13.560  77.440  1.00  0.00           H
ATOM   2551  CB  LEU   207      15.970 -13.890  78.390  1.00  0.00           C
ATOM   2552  HB1 LEU   207      15.300 -13.420  79.140  1.00  0.00           H
ATOM   2553  HB2 LEU   207      16.380 -14.840  78.790  1.00  0.00           H
ATOM   2554  CG  LEU   207      15.140 -14.400  77.150  1.00  0.00           C
ATOM   2555  HG  LEU   207      14.840 -13.640  76.400  1.00  0.00           H
ATOM   2556  CD1 LEU   207      15.970 -15.550  76.400  1.00  0.00           C
ATOM   2557 HD11 LEU   207      15.340 -15.860  75.530  1.00  0.00           H
ATOM   2558 HD12 LEU   207      16.020 -16.430  77.080  1.00  0.00           H
ATOM   2559 HD13 LEU   207      16.950 -15.160  76.060  1.00  0.00           H
ATOM   2560  CD2 LEU   207      13.850 -15.140  77.720  1.00  0.00           C
ATOM   2561 HD21 LEU   207      13.910 -16.170  78.130  1.00  0.00           H
ATOM   2562 HD22 LEU   207      13.200 -15.350  76.840  1.00  0.00           H
ATOM   2563 HD23 LEU   207      13.290 -14.420  78.350  1.00  0.00           H
ATOM   2564  C   LEU   207      16.710 -11.810  77.120  1.00  0.00           C
ATOM   2565  O   LEU   207      16.880 -11.840  75.910  1.00  0.00           O
ATOM   2566  N   PHE   208      16.180 -10.660  77.760  1.00  0.00           N
ATOM   2567  HN  PHE   208      15.920 -10.770  78.710  1.00  0.00           H
ATOM   2568  CA  PHE   208      15.850  -9.390  77.200  1.00  0.00           C
ATOM   2569  HA  PHE   208      15.110  -9.520  76.430  1.00  0.00           H
ATOM   2570  CB  PHE   208      15.270  -8.480  78.310  1.00  0.00           C
ATOM   2571  HB1 PHE   208      16.050  -8.400  79.100  1.00  0.00           H
ATOM   2572  HB2 PHE   208      14.410  -8.910  78.870  1.00  0.00           H
ATOM   2573  CG  PHE   208      14.830  -7.130  77.900  1.00  0.00           C
ATOM   2574  CD1 PHE   208      13.610  -6.930  77.210  1.00  0.00           C
ATOM   2575  HD1 PHE   208      13.020  -7.730  76.800  1.00  0.00           H
ATOM   2576  CE1 PHE   208      13.160  -5.630  76.880  1.00  0.00           C
ATOM   2577  HE1 PHE   208      12.240  -5.500  76.320  1.00  0.00           H
ATOM   2578  CZ  PHE   208      13.920  -4.540  77.280  1.00  0.00           C
ATOM   2579  HZ  PHE   208      13.610  -3.520  77.140  1.00  0.00           H
ATOM   2580  CD2 PHE   208      15.570  -6.040  78.220  1.00  0.00           C
ATOM   2581  HD2 PHE   208      16.510  -6.160  78.740  1.00  0.00           H
ATOM   2582  CE2 PHE   208      15.170  -4.760  77.900  1.00  0.00           C
ATOM   2583  HE2 PHE   208      15.730  -3.920  78.280  1.00  0.00           H
ATOM   2584  C   PHE   208      17.070  -8.920  76.500  1.00  0.00           C
ATOM   2585  O   PHE   208      16.910  -8.430  75.360  1.00  0.00           O
ATOM   2586  N   VAL   209      18.260  -9.110  76.970  1.00  0.00           N
ATOM   2587  HN  VAL   209      18.360  -9.570  77.850  1.00  0.00           H
ATOM   2588  CA  VAL   209      19.490  -8.560  76.330  1.00  0.00           C
ATOM   2589  HA  VAL   209      19.350  -7.520  76.050  1.00  0.00           H
ATOM   2590  CB  VAL   209      20.730  -8.490  77.220  1.00  0.00           C
ATOM   2591  HB  VAL   209      21.000  -9.510  77.560  1.00  0.00           H
ATOM   2592  CG1 VAL   209      21.900  -7.820  76.430  1.00  0.00           C
ATOM   2593 HG11 VAL   209      21.760  -6.720  76.360  1.00  0.00           H
ATOM   2594 HG12 VAL   209      22.060  -8.210  75.400  1.00  0.00           H
ATOM   2595 HG13 VAL   209      22.890  -8.120  76.830  1.00  0.00           H
ATOM   2596  CG2 VAL   209      20.450  -7.480  78.340  1.00  0.00           C
ATOM   2597 HG21 VAL   209      19.670  -7.870  79.030  1.00  0.00           H
ATOM   2598 HG22 VAL   209      19.980  -6.540  77.980  1.00  0.00           H
ATOM   2599 HG23 VAL   209      21.350  -7.220  78.930  1.00  0.00           H
ATOM   2600  C   VAL   209      19.800  -9.330  75.030  1.00  0.00           C
ATOM   2601  O   VAL   209      20.090  -8.760  73.990  1.00  0.00           O
ATOM   2602  N   VAL   210      19.720 -10.660  75.060  1.00  0.00           N
ATOM   2603  HN  VAL   210      19.450 -11.120  75.900  1.00  0.00           H
ATOM   2604  CA  VAL   210      19.870 -11.520  73.870  1.00  0.00           C
ATOM   2605  HA  VAL   210      20.800 -11.230  73.400  1.00  0.00           H
ATOM   2606  CB  VAL   210      20.100 -12.910  74.400  1.00  0.00           C
ATOM   2607  HB  VAL   210      19.410 -13.170  75.230  1.00  0.00           H
ATOM   2608  CG1 VAL   210      19.860 -14.080  73.520  1.00  0.00           C
ATOM   2609 HG11 VAL   210      18.800 -14.200  73.220  1.00  0.00           H
ATOM   2610 HG12 VAL   210      20.030 -15.070  73.990  1.00  0.00           H
ATOM   2611 HG13 VAL   210      20.480 -13.970  72.610  1.00  0.00           H
ATOM   2612  CG2 VAL   210      21.550 -12.950  75.000  1.00  0.00           C
ATOM   2613 HG21 VAL   210      21.590 -12.290  75.890  1.00  0.00           H
ATOM   2614 HG22 VAL   210      22.300 -12.520  74.300  1.00  0.00           H
ATOM   2615 HG23 VAL   210      21.770 -14.020  75.200  1.00  0.00           H
ATOM   2616  C   VAL   210      18.780 -11.350  72.830  1.00  0.00           C
ATOM   2617  O   VAL   210      19.160 -11.280  71.660  1.00  0.00           O
ATOM   2618  N   VAL   211      17.550 -11.250  73.290  1.00  0.00           N
ATOM   2619  HN  VAL   211      17.430 -11.380  74.280  1.00  0.00           H
ATOM   2620  CA  VAL   211      16.400 -10.910  72.450  1.00  0.00           C
ATOM   2621  HA  VAL   211      16.310 -11.580  71.600  1.00  0.00           H
ATOM   2622  CB  VAL   211      15.070 -11.130  73.230  1.00  0.00           C
ATOM   2623  HB  VAL   211      15.150 -10.620  74.210  1.00  0.00           H
ATOM   2624  CG1 VAL   211      13.920 -10.480  72.380  1.00  0.00           C
ATOM   2625 HG11 VAL   211      14.050  -9.380  72.270  1.00  0.00           H
ATOM   2626 HG12 VAL   211      13.000 -10.730  72.960  1.00  0.00           H
ATOM   2627 HG13 VAL   211      13.860 -11.010  71.410  1.00  0.00           H
ATOM   2628  CG2 VAL   211      14.940 -12.640  73.420  1.00  0.00           C
ATOM   2629 HG21 VAL   211      15.680 -13.000  74.170  1.00  0.00           H
ATOM   2630 HG22 VAL   211      14.930 -13.270  72.500  1.00  0.00           H
ATOM   2631 HG23 VAL   211      14.030 -12.980  73.960  1.00  0.00           H
ATOM   2632  C   VAL   211      16.580  -9.560  71.810  1.00  0.00           C
ATOM   2633  O   VAL   211      16.450  -9.360  70.660  1.00  0.00           O
ATOM   2634  N   PHE   212      16.940  -8.530  72.600  1.00  0.00           N
ATOM   2635  HN  PHE   212      16.890  -8.700  73.580  1.00  0.00           H
ATOM   2636  CA  PHE   212      17.200  -7.170  72.160  1.00  0.00           C
ATOM   2637  HA  PHE   212      16.260  -6.760  71.820  1.00  0.00           H
ATOM   2638  CB  PHE   212      17.520  -6.280  73.340  1.00  0.00           C
ATOM   2639  HB1 PHE   212      18.240  -6.910  73.900  1.00  0.00           H
ATOM   2640  HB2 PHE   212      16.540  -6.240  73.880  1.00  0.00           H
ATOM   2641  CG  PHE   212      18.070  -4.870  73.170  1.00  0.00           C
ATOM   2642  CD1 PHE   212      19.060  -4.450  74.040  1.00  0.00           C
ATOM   2643  HD1 PHE   212      19.480  -5.070  74.830  1.00  0.00           H
ATOM   2644  CE1 PHE   212      19.400  -3.100  74.030  1.00  0.00           C
ATOM   2645  HE1 PHE   212      20.140  -2.680  74.680  1.00  0.00           H
ATOM   2646  CZ  PHE   212      18.840  -2.120  73.130  1.00  0.00           C
ATOM   2647  HZ  PHE   212      19.040  -1.060  73.190  1.00  0.00           H
ATOM   2648  CD2 PHE   212      17.610  -4.060  72.210  1.00  0.00           C
ATOM   2649  HD2 PHE   212      16.990  -4.460  71.420  1.00  0.00           H
ATOM   2650  CE2 PHE   212      17.940  -2.650  72.170  1.00  0.00           C
ATOM   2651  HE2 PHE   212      17.610  -2.040  71.340  1.00  0.00           H
ATOM   2652  C   PHE   212      18.310  -7.090  71.140  1.00  0.00           C
ATOM   2653  O   PHE   212      18.140  -6.570  70.040  1.00  0.00           O
ATOM   2654  N   ALA   213      19.410  -7.750  71.370  1.00  0.00           N
ATOM   2655  HN  ALA   213      19.560  -8.230  72.240  1.00  0.00           H
ATOM   2656  CA  ALA   213      20.470  -7.820  70.360  1.00  0.00           C
ATOM   2657  HA  ALA   213      20.630  -6.810  70.010  1.00  0.00           H
ATOM   2658  CB  ALA   213      21.750  -8.480  70.880  1.00  0.00           C
ATOM   2659  HB1 ALA   213      22.030  -7.920  71.800  1.00  0.00           H
ATOM   2660  HB2 ALA   213      22.540  -8.270  70.130  1.00  0.00           H
ATOM   2661  HB3 ALA   213      21.680  -9.560  71.100  1.00  0.00           H
ATOM   2662  C   ALA   213      20.140  -8.500  69.080  1.00  0.00           C
ATOM   2663  O   ALA   213      20.480  -8.140  67.940  1.00  0.00           O
ATOM   2664  N   VAL   214      19.430  -9.660  69.210  1.00  0.00           N
ATOM   2665  HN  VAL   214      19.220 -10.080  70.090  1.00  0.00           H
ATOM   2666  CA  VAL   214      18.820 -10.300  68.100  1.00  0.00           C
ATOM   2667  HA  VAL   214      19.620 -10.580  67.430  1.00  0.00           H
ATOM   2668  CB  VAL   214      18.160 -11.630  68.520  1.00  0.00           C
ATOM   2669  HB  VAL   214      17.840 -11.530  69.580  1.00  0.00           H
ATOM   2670  CG1 VAL   214      16.940 -12.140  67.690  1.00  0.00           C
ATOM   2671 HG11 VAL   214      16.100 -11.470  67.940  1.00  0.00           H
ATOM   2672 HG12 VAL   214      16.720 -13.200  67.940  1.00  0.00           H
ATOM   2673 HG13 VAL   214      17.100 -12.140  66.590  1.00  0.00           H
ATOM   2674  CG2 VAL   214      19.320 -12.660  68.480  1.00  0.00           C
ATOM   2675 HG21 VAL   214      19.650 -12.680  67.420  1.00  0.00           H
ATOM   2676 HG22 VAL   214      19.060 -13.680  68.830  1.00  0.00           H
ATOM   2677 HG23 VAL   214      20.200 -12.260  69.020  1.00  0.00           H
ATOM   2678  C   VAL   214      17.890  -9.430  67.320  1.00  0.00           C
ATOM   2679  O   VAL   214      17.910  -9.470  66.060  1.00  0.00           O
ATOM   2680  N   LEU   215      17.020  -8.670  67.980  1.00  0.00           N
ATOM   2681  HN  LEU   215      17.040  -8.800  68.960  1.00  0.00           H
ATOM   2682  CA  LEU   215      16.010  -7.870  67.420  1.00  0.00           C
ATOM   2683  HA  LEU   215      15.590  -8.510  66.670  1.00  0.00           H
ATOM   2684  CB  LEU   215      14.870  -7.610  68.450  1.00  0.00           C
ATOM   2685  HB1 LEU   215      15.390  -6.970  69.200  1.00  0.00           H
ATOM   2686  HB2 LEU   215      14.530  -8.570  68.900  1.00  0.00           H
ATOM   2687  CG  LEU   215      13.640  -6.850  67.990  1.00  0.00           C
ATOM   2688  HG  LEU   215      13.960  -5.780  67.910  1.00  0.00           H
ATOM   2689  CD1 LEU   215      13.090  -7.250  66.590  1.00  0.00           C
ATOM   2690 HD11 LEU   215      12.010  -6.970  66.550  1.00  0.00           H
ATOM   2691 HD12 LEU   215      13.230  -8.350  66.550  1.00  0.00           H
ATOM   2692 HD13 LEU   215      13.720  -6.780  65.800  1.00  0.00           H
ATOM   2693  CD2 LEU   215      12.500  -6.880  69.050  1.00  0.00           C
ATOM   2694 HD21 LEU   215      12.840  -6.420  70.000  1.00  0.00           H
ATOM   2695 HD22 LEU   215      12.360  -7.970  69.260  1.00  0.00           H
ATOM   2696 HD23 LEU   215      11.710  -6.190  68.700  1.00  0.00           H
ATOM   2697  C   LEU   215      16.550  -6.640  66.800  1.00  0.00           C
ATOM   2698  O   LEU   215      16.320  -6.300  65.630  1.00  0.00           O
ATOM   2699  N   TYR   216      17.300  -5.890  67.600  1.00  0.00           N
ATOM   2700  HN  TYR   216      17.610  -6.250  68.470  1.00  0.00           H
ATOM   2701  CA  TYR   216      17.680  -4.570  67.090  1.00  0.00           C
ATOM   2702  HA  TYR   216      17.010  -4.290  66.290  1.00  0.00           H
ATOM   2703  CB  TYR   216      17.510  -3.490  68.230  1.00  0.00           C
ATOM   2704  HB1 TYR   216      17.910  -2.500  67.940  1.00  0.00           H
ATOM   2705  HB2 TYR   216      17.910  -3.770  69.230  1.00  0.00           H
ATOM   2706  CG  TYR   216      16.050  -3.170  68.480  1.00  0.00           C
ATOM   2707  CD1 TYR   216      15.300  -4.040  69.360  1.00  0.00           C
ATOM   2708  HD1 TYR   216      15.770  -4.840  69.920  1.00  0.00           H
ATOM   2709  CE1 TYR   216      13.910  -3.760  69.530  1.00  0.00           C
ATOM   2710  HE1 TYR   216      13.330  -4.480  70.090  1.00  0.00           H
ATOM   2711  CZ  TYR   216      13.290  -2.770  68.850  1.00  0.00           C
ATOM   2712  OH  TYR   216      11.930  -2.560  68.980  1.00  0.00           O
ATOM   2713  HH  TYR   216      11.600  -2.890  69.820  1.00  0.00           H
ATOM   2714  CD2 TYR   216      15.380  -2.100  67.810  1.00  0.00           C
ATOM   2715  HD2 TYR   216      15.860  -1.460  67.080  1.00  0.00           H
ATOM   2716  CE2 TYR   216      13.980  -1.970  68.030  1.00  0.00           C
ATOM   2717  HE2 TYR   216      13.460  -1.160  67.540  1.00  0.00           H
ATOM   2718  C   TYR   216      19.060  -4.470  66.580  1.00  0.00           C
ATOM   2719  O   TYR   216      19.590  -3.370  66.270  1.00  0.00           O
ATOM   2720  N   PHE   217      19.740  -5.600  66.320  1.00  0.00           N
ATOM   2721  HN  PHE   217      19.400  -6.500  66.580  1.00  0.00           H
ATOM   2722  CA  PHE   217      21.110  -5.490  65.740  1.00  0.00           C
ATOM   2723  HA  PHE   217      21.190  -4.570  65.180  1.00  0.00           H
ATOM   2724  CB  PHE   217      22.200  -5.510  66.830  1.00  0.00           C
ATOM   2725  HB1 PHE   217      22.050  -6.300  67.590  1.00  0.00           H
ATOM   2726  HB2 PHE   217      22.150  -4.560  67.400  1.00  0.00           H
ATOM   2727  CG  PHE   217      23.630  -5.650  66.320  1.00  0.00           C
ATOM   2728  CD1 PHE   217      24.130  -4.580  65.450  1.00  0.00           C
ATOM   2729  HD1 PHE   217      23.540  -3.710  65.200  1.00  0.00           H
ATOM   2730  CE1 PHE   217      25.320  -4.730  64.780  1.00  0.00           C
ATOM   2731  HE1 PHE   217      25.600  -3.950  64.080  1.00  0.00           H
ATOM   2732  CZ  PHE   217      26.170  -5.850  65.050  1.00  0.00           C
ATOM   2733  HZ  PHE   217      27.110  -5.820  64.530  1.00  0.00           H
ATOM   2734  CD2 PHE   217      24.540  -6.650  66.720  1.00  0.00           C
ATOM   2735  HD2 PHE   217      24.190  -7.460  67.340  1.00  0.00           H
ATOM   2736  CE2 PHE   217      25.760  -6.750  66.010  1.00  0.00           C
ATOM   2737  HE2 PHE   217      26.440  -7.550  66.280  1.00  0.00           H
ATOM   2738  C   PHE   217      21.250  -6.390  64.610  1.00  0.00           C
ATOM   2739  O   PHE   217      21.410  -5.960  63.430  1.00  0.00           O
ATOM   2740  N   LEU   218      21.150  -7.730  64.950  1.00  0.00           N
ATOM   2741  HN  LEU   218      20.970  -7.990  65.900  1.00  0.00           H
ATOM   2742  CA  LEU   218      21.280  -8.760  63.980  1.00  0.00           C
ATOM   2743  HA  LEU   218      22.190  -8.590  63.420  1.00  0.00           H
ATOM   2744  CB  LEU   218      21.250 -10.100  64.760  1.00  0.00           C
ATOM   2745  HB1 LEU   218      21.140 -10.950  64.060  1.00  0.00           H
ATOM   2746  HB2 LEU   218      20.340  -9.950  65.390  1.00  0.00           H
ATOM   2747  CG  LEU   218      22.460 -10.310  65.600  1.00  0.00           C
ATOM   2748  HG  LEU   218      22.720  -9.430  66.230  1.00  0.00           H
ATOM   2749  CD1 LEU   218      22.280 -11.510  66.570  1.00  0.00           C
ATOM   2750 HD11 LEU   218      23.180 -11.650  67.210  1.00  0.00           H
ATOM   2751 HD12 LEU   218      22.310 -12.420  65.930  1.00  0.00           H
ATOM   2752 HD13 LEU   218      21.280 -11.470  67.040  1.00  0.00           H
ATOM   2753  CD2 LEU   218      23.670 -10.430  64.760  1.00  0.00           C
ATOM   2754 HD21 LEU   218      23.400 -10.850  63.770  1.00  0.00           H
ATOM   2755 HD22 LEU   218      24.610 -10.870  65.160  1.00  0.00           H
ATOM   2756 HD23 LEU   218      23.950  -9.420  64.380  1.00  0.00           H
ATOM   2757  C   LEU   218      20.220  -8.790  62.850  1.00  0.00           C
ATOM   2758  O   LEU   218      20.570  -8.800  61.680  1.00  0.00           O
ATOM   2759  N   LEU   219      18.940  -8.750  63.240  1.00  0.00           N
ATOM   2760  HN  LEU   219      18.610  -8.670  64.180  1.00  0.00           H
ATOM   2761  CA  LEU   219      17.880  -8.680  62.200  1.00  0.00           C
ATOM   2762  HA  LEU   219      18.080  -9.440  61.470  1.00  0.00           H
ATOM   2763  CB  LEU   219      16.450  -9.010  62.750  1.00  0.00           C
ATOM   2764  HB1 LEU   219      15.700  -8.830  61.950  1.00  0.00           H
ATOM   2765  HB2 LEU   219      16.240  -8.330  63.600  1.00  0.00           H
ATOM   2766  CG  LEU   219      16.130 -10.490  63.140  1.00  0.00           C
ATOM   2767  HG  LEU   219      16.990 -10.660  63.830  1.00  0.00           H
ATOM   2768  CD1 LEU   219      14.760 -10.740  63.750  1.00  0.00           C
ATOM   2769 HD11 LEU   219      14.560 -11.830  63.810  1.00  0.00           H
ATOM   2770 HD12 LEU   219      13.970 -10.390  63.050  1.00  0.00           H
ATOM   2771 HD13 LEU   219      14.580 -10.250  64.730  1.00  0.00           H
ATOM   2772  CD2 LEU   219      16.300 -11.530  61.940  1.00  0.00           C
ATOM   2773 HD21 LEU   219      17.300 -11.340  61.490  1.00  0.00           H
ATOM   2774 HD22 LEU   219      15.520 -11.300  61.180  1.00  0.00           H
ATOM   2775 HD23 LEU   219      16.200 -12.570  62.300  1.00  0.00           H
ATOM   2776  C   LEU   219      17.840  -7.420  61.260  1.00  0.00           C
ATOM   2777  O   LEU   219      17.580  -7.600  60.080  1.00  0.00           O
ATOM   2778  N   PRO   220      18.040  -6.170  61.610  1.00  0.00           N
ATOM   2779  CD  PRO   220      17.990  -5.640  63.040  1.00  0.00           C
ATOM   2780  HD1 PRO   220      18.540  -6.290  63.760  1.00  0.00           H
ATOM   2781  HD2 PRO   220      16.990  -5.480  63.490  1.00  0.00           H
ATOM   2782  CA  PRO   220      18.130  -5.020  60.690  1.00  0.00           C
ATOM   2783  HA  PRO   220      17.250  -5.080  60.060  1.00  0.00           H
ATOM   2784  CB  PRO   220      18.090  -3.800  61.600  1.00  0.00           C
ATOM   2785  HB1 PRO   220      17.010  -3.550  61.590  1.00  0.00           H
ATOM   2786  HB2 PRO   220      18.710  -2.980  61.170  1.00  0.00           H
ATOM   2787  CG  PRO   220      18.440  -4.140  63.010  1.00  0.00           C
ATOM   2788  HG1 PRO   220      19.550  -4.090  63.120  1.00  0.00           H
ATOM   2789  HG2 PRO   220      17.900  -3.600  63.810  1.00  0.00           H
ATOM   2790  C   PRO   220      19.480  -5.090  59.930  1.00  0.00           C
ATOM   2791  O   PRO   220      19.510  -4.760  58.750  1.00  0.00           O
ATOM   2792  N   LEU   221      20.620  -5.520  60.620  1.00  0.00           N
ATOM   2793  HN  LEU   221      20.600  -5.840  61.560  1.00  0.00           H
ATOM   2794  CA  LEU   221      21.790  -5.770  59.830  1.00  0.00           C
ATOM   2795  HA  LEU   221      22.130  -4.860  59.370  1.00  0.00           H
ATOM   2796  CB  LEU   221      22.920  -6.130  60.870  1.00  0.00           C
ATOM   2797  HB1 LEU   221      22.610  -7.090  61.330  1.00  0.00           H
ATOM   2798  HB2 LEU   221      22.910  -5.330  61.640  1.00  0.00           H
ATOM   2799  CG  LEU   221      24.280  -6.490  60.260  1.00  0.00           C
ATOM   2800  HG  LEU   221      24.120  -7.370  59.610  1.00  0.00           H
ATOM   2801  CD1 LEU   221      24.830  -5.410  59.390  1.00  0.00           C
ATOM   2802 HD11 LEU   221      25.870  -5.670  59.120  1.00  0.00           H
ATOM   2803 HD12 LEU   221      24.850  -4.440  59.930  1.00  0.00           H
ATOM   2804 HD13 LEU   221      24.290  -5.220  58.430  1.00  0.00           H
ATOM   2805  CD2 LEU   221      25.260  -6.890  61.410  1.00  0.00           C
ATOM   2806 HD21 LEU   221      25.530  -5.900  61.820  1.00  0.00           H
ATOM   2807 HD22 LEU   221      26.260  -7.330  61.220  1.00  0.00           H
ATOM   2808 HD23 LEU   221      24.770  -7.390  62.280  1.00  0.00           H
ATOM   2809  C   LEU   221      21.590  -6.740  58.760  1.00  0.00           C
ATOM   2810  O   LEU   221      22.060  -6.560  57.660  1.00  0.00           O
ATOM   2811  N   LEU   222      20.770  -7.850  58.980  1.00  0.00           N
ATOM   2812  HN  LEU   222      20.410  -8.050  59.890  1.00  0.00           H
ATOM   2813  CA  LEU   222      20.410  -8.820  57.930  1.00  0.00           C
ATOM   2814  HA  LEU   222      21.400  -9.090  57.590  1.00  0.00           H
ATOM   2815  CB  LEU   222      19.690 -10.000  58.590  1.00  0.00           C
ATOM   2816  HB1 LEU   222      18.700  -9.750  59.030  1.00  0.00           H
ATOM   2817  HB2 LEU   222      20.260 -10.380  59.460  1.00  0.00           H
ATOM   2818  CG  LEU   222      19.570 -11.220  57.680  1.00  0.00           C
ATOM   2819  HG  LEU   222      19.010 -10.930  56.770  1.00  0.00           H
ATOM   2820  CD1 LEU   222      20.970 -11.650  57.200  1.00  0.00           C
ATOM   2821 HD11 LEU   222      21.390 -10.870  56.540  1.00  0.00           H
ATOM   2822 HD12 LEU   222      20.940 -12.570  56.580  1.00  0.00           H
ATOM   2823 HD13 LEU   222      21.650 -11.750  58.080  1.00  0.00           H
ATOM   2824  CD2 LEU   222      18.970 -12.450  58.430  1.00  0.00           C
ATOM   2825 HD21 LEU   222      18.050 -12.290  59.030  1.00  0.00           H
ATOM   2826 HD22 LEU   222      19.710 -12.960  59.080  1.00  0.00           H
ATOM   2827 HD23 LEU   222      18.680 -13.100  57.570  1.00  0.00           H
ATOM   2828  C   LEU   222      19.590  -8.170  56.780  1.00  0.00           C
ATOM   2829  O   LEU   222      19.950  -8.360  55.640  1.00  0.00           O
ATOM   2830  N   LEU   223      18.710  -7.250  57.170  1.00  0.00           N
ATOM   2831  HN  LEU   223      18.460  -7.140  58.120  1.00  0.00           H
ATOM   2832  CA  LEU   223      17.910  -6.540  56.220  1.00  0.00           C
ATOM   2833  HA  LEU   223      17.460  -7.240  55.540  1.00  0.00           H
ATOM   2834  CB  LEU   223      16.790  -5.790  56.950  1.00  0.00           C
ATOM   2835  HB1 LEU   223      17.310  -5.040  57.580  1.00  0.00           H
ATOM   2836  HB2 LEU   223      16.350  -6.500  57.680  1.00  0.00           H
ATOM   2837  CG  LEU   223      15.740  -4.960  56.190  1.00  0.00           C
ATOM   2838  HG  LEU   223      16.200  -4.380  55.370  1.00  0.00           H
ATOM   2839  CD1 LEU   223      14.770  -5.990  55.560  1.00  0.00           C
ATOM   2840 HD11 LEU   223      13.990  -6.300  56.280  1.00  0.00           H
ATOM   2841 HD12 LEU   223      15.220  -6.920  55.160  1.00  0.00           H
ATOM   2842 HD13 LEU   223      14.190  -5.550  54.720  1.00  0.00           H
ATOM   2843  CD2 LEU   223      14.940  -4.130  57.160  1.00  0.00           C
ATOM   2844 HD21 LEU   223      14.050  -3.640  56.710  1.00  0.00           H
ATOM   2845 HD22 LEU   223      15.590  -3.440  57.730  1.00  0.00           H
ATOM   2846 HD23 LEU   223      14.420  -4.680  57.980  1.00  0.00           H
ATOM   2847  C   LEU   223      18.760  -5.590  55.330  1.00  0.00           C
ATOM   2848  O   LEU   223      18.490  -5.350  54.150  1.00  0.00           O
ATOM   2849  N   ILE   224      19.800  -4.930  55.910  1.00  0.00           N
ATOM   2850  HN  ILE   224      19.970  -5.180  56.860  1.00  0.00           H
ATOM   2851  CA  ILE   224      20.730  -4.100  55.140  1.00  0.00           C
ATOM   2852  HA  ILE   224      20.210  -3.350  54.570  1.00  0.00           H
ATOM   2853  CB  ILE   224      21.690  -3.460  56.130  1.00  0.00           C
ATOM   2854  HB  ILE   224      22.010  -4.190  56.890  1.00  0.00           H
ATOM   2855  CG2 ILE   224      22.860  -2.780  55.380  1.00  0.00           C
ATOM   2856 HG21 ILE   224      23.460  -3.510  54.790  1.00  0.00           H
ATOM   2857 HG22 ILE   224      23.540  -2.190  56.040  1.00  0.00           H
ATOM   2858 HG23 ILE   224      22.500  -2.030  54.650  1.00  0.00           H
ATOM   2859  CG1 ILE   224      20.980  -2.280  57.000  1.00  0.00           C
ATOM   2860 HG11 ILE   224      19.930  -2.600  57.140  1.00  0.00           H
ATOM   2861 HG12 ILE   224      20.970  -1.390  56.340  1.00  0.00           H
ATOM   2862  CD  ILE   224      21.670  -1.960  58.360  1.00  0.00           C
ATOM   2863  HD1 ILE   224      22.760  -2.140  58.270  1.00  0.00           H
ATOM   2864  HD2 ILE   224      21.370  -2.700  59.130  1.00  0.00           H
ATOM   2865  HD3 ILE   224      21.320  -0.970  58.710  1.00  0.00           H
ATOM   2866  C   ILE   224      21.480  -4.870  54.100  1.00  0.00           C
ATOM   2867  O   ILE   224      21.590  -4.440  52.980  1.00  0.00           O
ATOM   2868  N   LEU   225      22.010  -6.060  54.410  1.00  0.00           N
ATOM   2869  HN  LEU   225      21.870  -6.380  55.340  1.00  0.00           H
ATOM   2870  CA  LEU   225      22.730  -6.930  53.490  1.00  0.00           C
ATOM   2871  HA  LEU   225      23.490  -6.330  53.030  1.00  0.00           H
ATOM   2872  CB  LEU   225      23.280  -8.220  54.070  1.00  0.00           C
ATOM   2873  HB1 LEU   225      23.860  -8.780  53.300  1.00  0.00           H
ATOM   2874  HB2 LEU   225      22.480  -8.850  54.510  1.00  0.00           H
ATOM   2875  CG  LEU   225      24.150  -8.100  55.380  1.00  0.00           C
ATOM   2876  HG  LEU   225      23.460  -7.970  56.240  1.00  0.00           H
ATOM   2877  CD1 LEU   225      24.820  -9.460  55.640  1.00  0.00           C
ATOM   2878 HD11 LEU   225      25.800  -9.470  55.130  1.00  0.00           H
ATOM   2879 HD12 LEU   225      24.090 -10.260  55.390  1.00  0.00           H
ATOM   2880 HD13 LEU   225      25.060  -9.670  56.710  1.00  0.00           H
ATOM   2881  CD2 LEU   225      25.210  -6.950  55.300  1.00  0.00           C
ATOM   2882 HD21 LEU   225      25.560  -6.750  56.340  1.00  0.00           H
ATOM   2883 HD22 LEU   225      24.820  -5.980  54.930  1.00  0.00           H
ATOM   2884 HD23 LEU   225      26.020  -7.090  54.560  1.00  0.00           H
ATOM   2885  C   LEU   225      21.820  -7.340  52.340  1.00  0.00           C
ATOM   2886  O   LEU   225      22.230  -7.280  51.150  1.00  0.00           O
ATOM   2887  N   VAL   226      20.550  -7.760  52.610  1.00  0.00           N
ATOM   2888  HN  VAL   226      20.190  -7.770  53.540  1.00  0.00           H
ATOM   2889  CA  VAL   226      19.600  -8.070  51.560  1.00  0.00           C
ATOM   2890  HA  VAL   226      20.090  -8.790  50.930  1.00  0.00           H
ATOM   2891  CB  VAL   226      18.390  -8.780  52.130  1.00  0.00           C
ATOM   2892  HB  VAL   226      17.810  -8.110  52.790  1.00  0.00           H
ATOM   2893  CG1 VAL   226      17.470  -9.470  51.080  1.00  0.00           C
ATOM   2894 HG11 VAL   226      17.130  -8.750  50.310  1.00  0.00           H
ATOM   2895 HG12 VAL   226      16.590  -9.920  51.590  1.00  0.00           H
ATOM   2896 HG13 VAL   226      17.890 -10.360  50.570  1.00  0.00           H
ATOM   2897  CG2 VAL   226      18.950  -9.970  52.900  1.00  0.00           C
ATOM   2898 HG21 VAL   226      19.600 -10.580  52.240  1.00  0.00           H
ATOM   2899 HG22 VAL   226      18.080 -10.600  53.210  1.00  0.00           H
ATOM   2900 HG23 VAL   226      19.600  -9.720  53.770  1.00  0.00           H
ATOM   2901  C   VAL   226      19.030  -6.930  50.600  1.00  0.00           C
ATOM   2902  O   VAL   226      19.010  -7.050  49.400  1.00  0.00           O
ATOM   2903  N   VAL   227      18.530  -5.790  51.200  1.00  0.00           N
ATOM   2904  HN  VAL   227      18.470  -5.760  52.190  1.00  0.00           H
ATOM   2905  CA  VAL   227      18.120  -4.630  50.430  1.00  0.00           C
ATOM   2906  HA  VAL   227      17.320  -4.930  49.770  1.00  0.00           H
ATOM   2907  CB  VAL   227      17.630  -3.670  51.480  1.00  0.00           C
ATOM   2908  HB  VAL   227      18.450  -3.550  52.210  1.00  0.00           H
ATOM   2909  CG1 VAL   227      17.470  -2.290  50.920  1.00  0.00           C
ATOM   2910 HG11 VAL   227      18.410  -1.780  50.620  1.00  0.00           H
ATOM   2911 HG12 VAL   227      16.730  -1.810  51.590  1.00  0.00           H
ATOM   2912 HG13 VAL   227      16.960  -2.380  49.930  1.00  0.00           H
ATOM   2913  CG2 VAL   227      16.330  -4.180  52.130  1.00  0.00           C
ATOM   2914 HG21 VAL   227      16.460  -5.240  52.430  1.00  0.00           H
ATOM   2915 HG22 VAL   227      15.510  -4.050  51.390  1.00  0.00           H
ATOM   2916 HG23 VAL   227      16.150  -3.610  53.060  1.00  0.00           H
ATOM   2917  C   VAL   227      19.290  -3.990  49.500  1.00  0.00           C
ATOM   2918  O   VAL   227      19.050  -3.740  48.360  1.00  0.00           O
ATOM   2919  N   TYR   228      20.480  -3.840  50.070  1.00  0.00           N
ATOM   2920  HN  TYR   228      20.700  -4.070  51.020  1.00  0.00           H
ATOM   2921  CA  TYR   228      21.520  -3.230  49.300  1.00  0.00           C
ATOM   2922  HA  TYR   228      21.010  -2.520  48.660  1.00  0.00           H
ATOM   2923  CB  TYR   228      22.500  -2.400  50.070  1.00  0.00           C
ATOM   2924  HB1 TYR   228      23.250  -1.860  49.450  1.00  0.00           H
ATOM   2925  HB2 TYR   228      22.860  -3.060  50.900  1.00  0.00           H
ATOM   2926  CG  TYR   228      21.720  -1.230  50.570  1.00  0.00           C
ATOM   2927  CD1 TYR   228      21.270  -1.190  51.860  1.00  0.00           C
ATOM   2928  HD1 TYR   228      21.440  -2.030  52.520  1.00  0.00           H
ATOM   2929  CE1 TYR   228      20.660   0.040  52.320  1.00  0.00           C
ATOM   2930  HE1 TYR   228      20.600   0.130  53.390  1.00  0.00           H
ATOM   2931  CZ  TYR   228      20.370   1.050  51.370  1.00  0.00           C
ATOM   2932  OH  TYR   228      19.600   2.100  51.790  1.00  0.00           O
ATOM   2933  HH  TYR   228      19.330   1.840  52.680  1.00  0.00           H
ATOM   2934  CD2 TYR   228      21.570  -0.140  49.720  1.00  0.00           C
ATOM   2935  HD2 TYR   228      21.810  -0.110  48.660  1.00  0.00           H
ATOM   2936  CE2 TYR   228      20.820   0.950  50.060  1.00  0.00           C
ATOM   2937  HE2 TYR   228      20.640   1.720  49.330  1.00  0.00           H
ATOM   2938  C   TYR   228      22.220  -4.160  48.310  1.00  0.00           C
ATOM   2939  O   TYR   228      22.550  -3.620  47.290  1.00  0.00           O
ATOM   2940  N   CYS   229      22.370  -5.480  48.590  1.00  0.00           N
ATOM   2941  HN  CYS   229      22.140  -5.830  49.500  1.00  0.00           H
ATOM   2942  CA  CYS   229      22.740  -6.450  47.550  1.00  0.00           C
ATOM   2943  HA  CYS   229      23.680  -6.100  47.150  1.00  0.00           H
ATOM   2944  CB  CYS   229      22.910  -7.860  48.150  1.00  0.00           C
ATOM   2945  HB1 CYS   229      21.950  -8.350  48.430  1.00  0.00           H
ATOM   2946  HB2 CYS   229      23.460  -7.740  49.110  1.00  0.00           H
ATOM   2947  SG  CYS   229      23.920  -9.020  47.120  1.00  0.00           S
ATOM   2948  HG1 CYS   229      23.120  -9.060  46.060  1.00  0.00           H
ATOM   2949  C   CYS   229      21.720  -6.520  46.380  1.00  0.00           C
ATOM   2950  O   CYS   229      22.090  -6.400  45.250  1.00  0.00           O
ATOM   2951  N   SER   230      20.420  -6.640  46.740  1.00  0.00           N
ATOM   2952  HN  SER   230      20.200  -6.630  47.710  1.00  0.00           H
ATOM   2953  CA  SER   230      19.330  -6.770  45.820  1.00  0.00           C
ATOM   2954  HA  SER   230      19.620  -7.630  45.220  1.00  0.00           H
ATOM   2955  CB  SER   230      17.950  -7.080  46.430  1.00  0.00           C
ATOM   2956  HB1 SER   230      17.730  -6.380  47.260  1.00  0.00           H
ATOM   2957  HB2 SER   230      18.120  -8.040  46.960  1.00  0.00           H
ATOM   2958  OG  SER   230      16.960  -7.250  45.420  1.00  0.00           O
ATOM   2959  HG1 SER   230      17.390  -7.750  44.720  1.00  0.00           H
ATOM   2960  C   SER   230      19.260  -5.580  44.800  1.00  0.00           C
ATOM   2961  O   SER   230      19.190  -5.740  43.530  1.00  0.00           O
ATOM   2962  N   MET   231      19.360  -4.330  45.320  1.00  0.00           N
ATOM   2963  HN  MET   231      19.250  -4.310  46.310  1.00  0.00           H
ATOM   2964  CA  MET   231      19.530  -3.140  44.510  1.00  0.00           C
ATOM   2965  HA  MET   231      18.670  -3.080  43.860  1.00  0.00           H
ATOM   2966  CB  MET   231      19.520  -1.820  45.290  1.00  0.00           C
ATOM   2967  HB1 MET   231      19.830  -0.910  44.730  1.00  0.00           H
ATOM   2968  HB2 MET   231      20.310  -1.970  46.050  1.00  0.00           H
ATOM   2969  CG  MET   231      18.150  -1.530  46.010  1.00  0.00           C
ATOM   2970  HG1 MET   231      17.590  -2.490  46.070  1.00  0.00           H
ATOM   2971  HG2 MET   231      17.540  -0.890  45.350  1.00  0.00           H
ATOM   2972  SD  MET   231      18.340  -0.780  47.650  1.00  0.00           S
ATOM   2973  CE  MET   231      19.000   0.810  47.210  1.00  0.00           C
ATOM   2974  HE1 MET   231      18.870   1.520  48.060  1.00  0.00           H
ATOM   2975  HE2 MET   231      18.410   1.270  46.380  1.00  0.00           H
ATOM   2976  HE3 MET   231      20.060   0.820  46.890  1.00  0.00           H
ATOM   2977  C   MET   231      20.700  -3.140  43.460  1.00  0.00           C
ATOM   2978  O   MET   231      20.600  -2.720  42.300  1.00  0.00           O
ATOM   2979  N   PHE   232      21.880  -3.600  43.890  1.00  0.00           N
ATOM   2980  HN  PHE   232      21.890  -4.030  44.790  1.00  0.00           H
ATOM   2981  CA  PHE   232      23.100  -3.820  43.140  1.00  0.00           C
ATOM   2982  HA  PHE   232      23.330  -2.840  42.740  1.00  0.00           H
ATOM   2983  CB  PHE   232      24.280  -4.270  44.030  1.00  0.00           C
ATOM   2984  HB1 PHE   232      24.030  -4.980  44.850  1.00  0.00           H
ATOM   2985  HB2 PHE   232      24.590  -3.340  44.550  1.00  0.00           H
ATOM   2986  CG  PHE   232      25.430  -4.840  43.200  1.00  0.00           C
ATOM   2987  CD1 PHE   232      26.100  -4.260  42.130  1.00  0.00           C
ATOM   2988  HD1 PHE   232      25.910  -3.250  41.780  1.00  0.00           H
ATOM   2989  CE1 PHE   232      27.150  -4.910  41.430  1.00  0.00           C
ATOM   2990  HE1 PHE   232      27.610  -4.530  40.530  1.00  0.00           H
ATOM   2991  CZ  PHE   232      27.490  -6.170  41.840  1.00  0.00           C
ATOM   2992  HZ  PHE   232      28.290  -6.690  41.340  1.00  0.00           H
ATOM   2993  CD2 PHE   232      25.750  -6.190  43.530  1.00  0.00           C
ATOM   2994  HD2 PHE   232      25.200  -6.730  44.290  1.00  0.00           H
ATOM   2995  CE2 PHE   232      26.780  -6.810  42.810  1.00  0.00           C
ATOM   2996  HE2 PHE   232      26.960  -7.860  43.010  1.00  0.00           H
ATOM   2997  C   PHE   232      22.830  -4.750  41.950  1.00  0.00           C
ATOM   2998  O   PHE   232      23.030  -4.380  40.830  1.00  0.00           O
ATOM   2999  N   ARG   233      22.170  -5.930  42.170  1.00  0.00           N
ATOM   3000  HN  ARG   233      21.940  -6.160  43.120  1.00  0.00           H
ATOM   3001  CA  ARG   233      21.790  -6.900  41.170  1.00  0.00           C
ATOM   3002  HA  ARG   233      22.680  -7.180  40.620  1.00  0.00           H
ATOM   3003  CB  ARG   233      21.180  -8.200  41.750  1.00  0.00           C
ATOM   3004  HB1 ARG   233      21.100  -9.030  41.020  1.00  0.00           H
ATOM   3005  HB2 ARG   233      20.210  -7.970  42.260  1.00  0.00           H
ATOM   3006  CG  ARG   233      22.050  -8.980  42.830  1.00  0.00           C
ATOM   3007  HG1 ARG   233      21.480  -9.760  43.370  1.00  0.00           H
ATOM   3008  HG2 ARG   233      22.240  -8.270  43.650  1.00  0.00           H
ATOM   3009  CD  ARG   233      23.290  -9.500  42.220  1.00  0.00           C
ATOM   3010  HD1 ARG   233      23.910  -8.750  41.690  1.00  0.00           H
ATOM   3011  HD2 ARG   233      22.920 -10.130  41.370  1.00  0.00           H
ATOM   3012  NE  ARG   233      24.050 -10.260  43.270  1.00  0.00           N
ATOM   3013  HE  ARG   233      23.500 -10.690  43.980  1.00  0.00           H
ATOM   3014  CZ  ARG   233      25.190 -10.870  42.930  1.00  0.00           C
ATOM   3015  NH1 ARG   233      25.910 -10.600  41.810  1.00  0.00           N
ATOM   3016 HH11 ARG   233      25.660  -9.780  41.290  1.00  0.00           H
ATOM   3017 HH12 ARG   233      26.830 -10.970  41.860  1.00  0.00           H
ATOM   3018  NH2 ARG   233      25.600 -11.860  43.660  1.00  0.00           N
ATOM   3019 HH21 ARG   233      25.170 -12.140  44.520  1.00  0.00           H
ATOM   3020 HH22 ARG   233      26.390 -12.390  43.340  1.00  0.00           H
ATOM   3021  C   ARG   233      20.720  -6.460  40.130  1.00  0.00           C
ATOM   3022  O   ARG   233      20.900  -6.710  38.960  1.00  0.00           O
ATOM   3023  N   VAL   234      19.700  -5.650  40.500  1.00  0.00           N
ATOM   3024  HN  VAL   234      19.480  -5.380  41.440  1.00  0.00           H
ATOM   3025  CA  VAL   234      18.730  -4.970  39.630  1.00  0.00           C
ATOM   3026  HA  VAL   234      18.490  -5.660  38.830  1.00  0.00           H
ATOM   3027  CB  VAL   234      17.330  -4.600  40.230  1.00  0.00           C
ATOM   3028  HB  VAL   234      16.670  -4.070  39.510  1.00  0.00           H
ATOM   3029  CG1 VAL   234      16.680  -5.900  40.740  1.00  0.00           C
ATOM   3030 HG11 VAL   234      16.680  -6.620  39.900  1.00  0.00           H
ATOM   3031 HG12 VAL   234      15.620  -5.620  40.950  1.00  0.00           H
ATOM   3032 HG13 VAL   234      17.150  -6.200  41.700  1.00  0.00           H
ATOM   3033  CG2 VAL   234      17.500  -3.670  41.450  1.00  0.00           C
ATOM   3034 HG21 VAL   234      17.950  -4.180  42.330  1.00  0.00           H
ATOM   3035 HG22 VAL   234      16.480  -3.410  41.810  1.00  0.00           H
ATOM   3036 HG23 VAL   234      18.090  -2.780  41.130  1.00  0.00           H
ATOM   3037  C   VAL   234      19.360  -3.770  38.940  1.00  0.00           C
ATOM   3038  O   VAL   234      18.740  -3.220  38.070  1.00  0.00           O
ATOM   3039  N   ALA   235      20.570  -3.310  39.230  1.00  0.00           N
ATOM   3040  HN  ALA   235      20.970  -3.670  40.070  1.00  0.00           H
ATOM   3041  CA  ALA   235      21.320  -2.370  38.460  1.00  0.00           C
ATOM   3042  HA  ALA   235      20.650  -1.910  37.750  1.00  0.00           H
ATOM   3043  CB  ALA   235      21.930  -1.340  39.480  1.00  0.00           C
ATOM   3044  HB1 ALA   235      22.380  -0.500  38.920  1.00  0.00           H
ATOM   3045  HB2 ALA   235      22.750  -1.890  39.980  1.00  0.00           H
ATOM   3046  HB3 ALA   235      21.170  -0.980  40.200  1.00  0.00           H
ATOM   3047  C   ALA   235      22.400  -3.140  37.640  1.00  0.00           C
ATOM   3048  O   ALA   235      23.260  -2.480  37.050  1.00  0.00           O
ATOM   3049  N   CYS   236      22.350  -4.470  37.590  1.00  0.00           N
ATOM   3050  HN  CYS   236      21.720  -4.950  38.200  1.00  0.00           H
ATOM   3051  CA  CYS   236      23.340  -5.260  36.820  1.00  0.00           C
ATOM   3052  HA  CYS   236      24.000  -4.730  36.140  1.00  0.00           H
ATOM   3053  CB  CYS   236      24.120  -6.250  37.690  1.00  0.00           C
ATOM   3054  HB1 CYS   236      24.790  -6.860  37.040  1.00  0.00           H
ATOM   3055  HB2 CYS   236      23.410  -6.850  38.290  1.00  0.00           H
ATOM   3056  SG  CYS   236      25.270  -5.290  38.740  1.00  0.00           S
ATOM   3057  HG1 CYS   236      24.530  -4.870  39.750  1.00  0.00           H
ATOM   3058  C   CYS   236      22.530  -6.050  35.790  1.00  0.00           C
ATOM   3059  O   CYS   236      22.330  -7.250  35.870  1.00  0.00           O
ATOM   3060  N   VAL   237      22.030  -5.310  34.760  1.00  0.00           N
ATOM   3061  HN  VAL   237      22.210  -4.330  34.730  1.00  0.00           H
ATOM   3062  CA  VAL   237      21.220  -5.820  33.690  1.00  0.00           C
ATOM   3063  HA  VAL   237      20.390  -6.290  34.200  1.00  0.00           H
ATOM   3064  CB  VAL   237      20.470  -4.690  32.920  1.00  0.00           C
ATOM   3065  HB  VAL   237      21.210  -4.090  32.340  1.00  0.00           H
ATOM   3066  CG1 VAL   237      19.520  -5.190  31.800  1.00  0.00           C
ATOM   3067 HG11 VAL   237      18.630  -4.530  31.820  1.00  0.00           H
ATOM   3068 HG12 VAL   237      19.060  -6.180  31.980  1.00  0.00           H
ATOM   3069 HG13 VAL   237      20.010  -5.210  30.800  1.00  0.00           H
ATOM   3070  CG2 VAL   237      19.780  -3.820  33.900  1.00  0.00           C
ATOM   3071 HG21 VAL   237      19.210  -3.000  33.410  1.00  0.00           H
ATOM   3072 HG22 VAL   237      20.460  -3.300  34.600  1.00  0.00           H
ATOM   3073 HG23 VAL   237      19.090  -4.480  34.460  1.00  0.00           H
ATOM   3074  C   VAL   237      22.140  -6.680  32.790  1.00  0.00           C
ATOM   3075  O   VAL   237      23.290  -6.300  32.570  1.00  0.00           O
ATOM   3076  N   ALA   238      21.650  -7.800  32.270  1.00  0.00           N
ATOM   3077  HN  ALA   238      20.760  -8.170  32.540  1.00  0.00           H
ATOM   3078  CA  ALA   238      22.440  -8.590  31.420  1.00  0.00           C
ATOM   3079  HA  ALA   238      23.330  -8.840  31.980  1.00  0.00           H
ATOM   3080  CB  ALA   238      21.600  -9.960  31.190  1.00  0.00           C
ATOM   3081  HB1 ALA   238      21.590 -10.420  32.200  1.00  0.00           H
ATOM   3082  HB2 ALA   238      21.970 -10.580  30.340  1.00  0.00           H
ATOM   3083  HB3 ALA   238      20.610  -9.690  30.780  1.00  0.00           H
ATOM   3084  C   ALA   238      22.760  -7.870  30.070  1.00  0.00           C
ATOM   3085  O   ALA   238      23.820  -8.110  29.440  1.00  0.00           O
ATOM   3086  N   ALA   239      21.920  -6.920  29.570  1.00  0.00           N
ATOM   3087  HN  ALA   239      21.120  -6.840  30.160  1.00  0.00           H
ATOM   3088  CA  ALA   239      21.940  -6.260  28.230  1.00  0.00           C
ATOM   3089  HA  ALA   239      21.910  -7.070  27.520  1.00  0.00           H
ATOM   3090  CB  ALA   239      20.570  -5.360  27.950  1.00  0.00           C
ATOM   3091  HB1 ALA   239      19.600  -5.890  27.990  1.00  0.00           H
ATOM   3092  HB2 ALA   239      20.580  -4.990  26.900  1.00  0.00           H
ATOM   3093  HB3 ALA   239      20.620  -4.390  28.490  1.00  0.00           H
ATOM   3094  C   ALA   239      23.240  -5.350  28.080  1.00  0.00           C
ATOM   3095  O   ALA   239      23.650  -4.990  26.980  1.00  0.00           O
ATOM   3096  N   MET   240      23.920  -5.050  29.210  1.00  0.00           N
ATOM   3097  HN  MET   240      23.570  -5.420  30.070  1.00  0.00           H
ATOM   3098  CA  MET   240      25.260  -4.370  29.270  1.00  0.00           C
ATOM   3099  HA  MET   240      25.210  -3.310  29.080  1.00  0.00           H
ATOM   3100  CB  MET   240      25.760  -4.220  30.750  1.00  0.00           C
ATOM   3101  HB1 MET   240      26.720  -3.660  30.720  1.00  0.00           H
ATOM   3102  HB2 MET   240      25.950  -5.270  31.060  1.00  0.00           H
ATOM   3103  CG  MET   240      24.700  -3.370  31.580  1.00  0.00           C
ATOM   3104  HG1 MET   240      25.020  -3.530  32.630  1.00  0.00           H
ATOM   3105  HG2 MET   240      23.750  -3.940  31.680  1.00  0.00           H
ATOM   3106  SD  MET   240      24.610  -1.610  31.120  1.00  0.00           S
ATOM   3107  CE  MET   240      22.930  -1.560  31.690  1.00  0.00           C
ATOM   3108  HE1 MET   240      22.540  -0.530  31.560  1.00  0.00           H
ATOM   3109  HE2 MET   240      22.840  -1.710  32.780  1.00  0.00           H
ATOM   3110  HE3 MET   240      22.400  -2.330  31.090  1.00  0.00           H
ATOM   3111  C   MET   240      26.400  -4.930  28.410  1.00  0.00           C
ATOM   3112  O   MET   240      26.780  -6.070  28.640  1.00  0.00           O
ATOM   3113  N   GLN   241      26.880  -4.070  27.560  1.00  0.00           N
ATOM   3114  HN  GLN   241      26.450  -3.180  27.480  1.00  0.00           H
ATOM   3115  CA  GLN   241      27.990  -4.340  26.660  1.00  0.00           C
ATOM   3116  HA  GLN   241      27.680  -5.190  26.060  1.00  0.00           H
ATOM   3117  CB  GLN   241      28.100  -3.220  25.620  1.00  0.00           C
ATOM   3118  HB1 GLN   241      27.850  -2.280  26.160  1.00  0.00           H
ATOM   3119  HB2 GLN   241      27.150  -3.340  25.050  1.00  0.00           H
ATOM   3120  CG  GLN   241      29.240  -3.010  24.620  1.00  0.00           C
ATOM   3121  HG1 GLN   241      30.030  -2.290  24.920  1.00  0.00           H
ATOM   3122  HG2 GLN   241      28.880  -2.520  23.700  1.00  0.00           H
ATOM   3123  CD  GLN   241      29.940  -4.270  24.190  1.00  0.00           C
ATOM   3124  OE1 GLN   241      29.510  -5.160  23.460  1.00  0.00           O
ATOM   3125  NE2 GLN   241      31.230  -4.380  24.660  1.00  0.00           N
ATOM   3126 HE21 GLN   241      31.680  -5.120  24.170  1.00  0.00           H
ATOM   3127 HE22 GLN   241      31.840  -3.630  24.930  1.00  0.00           H
ATOM   3128  C   GLN   241      29.240  -4.690  27.370  1.00  0.00           C
ATOM   3129  O   GLN   241      29.820  -5.750  27.270  1.00  0.00           O
HETATM 3130  N   HSD   242      29.580  -3.820  28.290  1.00  0.00           N
HETATM 3131  HN  HSD   242      29.000  -3.040  28.510  1.00  0.00           H
HETATM 3132  CA  HSD   242      30.890  -3.870  28.940  1.00  0.00           C
HETATM 3133  HA  HSD   242      31.550  -4.480  28.350  1.00  0.00           H
HETATM 3134  CB  HSD   242      31.640  -2.520  29.010  1.00  0.00           C
HETATM 3135  HB1 HSD   242      32.720  -2.520  29.260  1.00  0.00           H
HETATM 3136  HB2 HSD   242      31.130  -1.880  29.770  1.00  0.00           H
HETATM 3137  ND1 HSD   242      32.490  -1.940  26.730  1.00  0.00           N
HETATM 3138  HD1 HSD   242      33.010  -2.790  26.730  1.00  0.00           H
HETATM 3139  CG  HSD   242      31.540  -1.750  27.740  1.00  0.00           C
HETATM 3140  CE1 HSD   242      32.340  -0.950  25.850  1.00  0.00           C
HETATM 3141  HE1 HSD   242      32.920  -0.990  24.930  1.00  0.00           H
HETATM 3142  NE2 HSD   242      31.440  -0.100  26.240  1.00  0.00           N
HETATM 3143  CD2 HSD   242      30.990  -0.510  27.450  1.00  0.00           C
HETATM 3144  HD2 HSD   242      30.550   0.190  28.140  1.00  0.00           H
HETATM 3145  C   HSD   242      30.640  -4.430  30.410  1.00  0.00           C
HETATM 3146  O   HSD   242      31.390  -4.370  31.440  1.00  0.00           O
ATOM   3147  N   GLY   243      29.440  -5.010  30.670  1.00  0.00           N
ATOM   3148  HN  GLY   243      28.800  -5.080  29.900  1.00  0.00           H
ATOM   3149  CA  GLY   243      28.910  -5.160  32.040  1.00  0.00           C
ATOM   3150  HA1 GLY   243      29.680  -5.650  32.610  1.00  0.00           H
ATOM   3151  HA2 GLY   243      28.080  -5.830  31.940  1.00  0.00           H
ATOM   3152  C   GLY   243      28.550  -3.820  32.690  1.00  0.00           C
ATOM   3153  O   GLY   243      28.740  -2.730  32.180  1.00  0.00           O
ATOM   3154  N   PRO   244      27.980  -3.830  33.860  1.00  0.00           N
ATOM   3155  CD  PRO   244      27.700  -5.080  34.560  1.00  0.00           C
ATOM   3156  HD1 PRO   244      28.570  -5.740  34.740  1.00  0.00           H
ATOM   3157  HD2 PRO   244      26.880  -5.610  34.020  1.00  0.00           H
ATOM   3158  CA  PRO   244      27.570  -2.610  34.580  1.00  0.00           C
ATOM   3159  HA  PRO   244      27.080  -1.910  33.910  1.00  0.00           H
ATOM   3160  CB  PRO   244      26.650  -3.220  35.620  1.00  0.00           C
ATOM   3161  HB1 PRO   244      25.610  -3.260  35.250  1.00  0.00           H
ATOM   3162  HB2 PRO   244      26.550  -2.550  36.510  1.00  0.00           H
ATOM   3163  CG  PRO   244      27.250  -4.590  35.930  1.00  0.00           C
ATOM   3164  HG1 PRO   244      28.140  -4.380  36.550  1.00  0.00           H
ATOM   3165  HG2 PRO   244      26.550  -5.360  36.320  1.00  0.00           H
ATOM   3166  C   PRO   244      28.700  -1.890  35.330  1.00  0.00           C
ATOM   3167  O   PRO   244      28.440  -0.820  35.950  1.00  0.00           O
ATOM   3168  N   LEU   245      29.900  -2.480  35.170  1.00  0.00           N
ATOM   3169  HN  LEU   245      30.070  -3.190  34.490  1.00  0.00           H
ATOM   3170  CA  LEU   245      31.120  -2.030  35.770  1.00  0.00           C
ATOM   3171  HA  LEU   245      31.800  -2.850  35.580  1.00  0.00           H
ATOM   3172  CB  LEU   245      31.600  -0.580  35.250  1.00  0.00           C
ATOM   3173  HB1 LEU   245      32.540  -0.230  35.740  1.00  0.00           H
ATOM   3174  HB2 LEU   245      30.830   0.200  35.430  1.00  0.00           H
ATOM   3175  CG  LEU   245      31.880  -0.550  33.700  1.00  0.00           C
ATOM   3176  HG  LEU   245      31.010  -0.800  33.070  1.00  0.00           H
ATOM   3177  CD1 LEU   245      32.250   0.850  33.270  1.00  0.00           C
ATOM   3178 HD11 LEU   245      31.370   1.440  32.920  1.00  0.00           H
ATOM   3179 HD12 LEU   245      33.070   0.690  32.540  1.00  0.00           H
ATOM   3180 HD13 LEU   245      32.740   1.400  34.100  1.00  0.00           H
ATOM   3181  CD2 LEU   245      32.980  -1.560  33.300  1.00  0.00           C
ATOM   3182 HD21 LEU   245      32.720  -2.590  33.630  1.00  0.00           H
ATOM   3183 HD22 LEU   245      33.980  -1.250  33.670  1.00  0.00           H
ATOM   3184 HD23 LEU   245      33.030  -1.530  32.190  1.00  0.00           H
ATOM   3185  C   LEU   245      31.030  -1.980  37.320  1.00  0.00           C
ATOM   3186  O   LEU   245      31.090  -0.930  37.920  1.00  0.00           O
ATOM   3187  N   PRO   246      30.860  -3.030  38.080  1.00  0.00           N
ATOM   3188  CD  PRO   246      31.010  -4.380  37.540  1.00  0.00           C
ATOM   3189  HD1 PRO   246      32.120  -4.480  37.450  1.00  0.00           H
ATOM   3190  HD2 PRO   246      30.490  -4.690  36.610  1.00  0.00           H
ATOM   3191  CA  PRO   246      30.660  -3.030  39.540  1.00  0.00           C
ATOM   3192  HA  PRO   246      29.620  -2.730  39.580  1.00  0.00           H
ATOM   3193  CB  PRO   246      30.730  -4.510  39.980  1.00  0.00           C
ATOM   3194  HB1 PRO   246      30.070  -4.620  40.870  1.00  0.00           H
ATOM   3195  HB2 PRO   246      31.810  -4.690  40.170  1.00  0.00           H
ATOM   3196  CG  PRO   246      30.330  -5.210  38.630  1.00  0.00           C
ATOM   3197  HG1 PRO   246      30.760  -6.230  38.540  1.00  0.00           H
ATOM   3198  HG2 PRO   246      29.240  -5.150  38.410  1.00  0.00           H
ATOM   3199  C   PRO   246      31.350  -2.110  40.470  1.00  0.00           C
ATOM   3200  O   PRO   246      30.740  -1.600  41.340  1.00  0.00           O
ATOM   3201  N   THR   247      32.680  -1.880  40.480  1.00  0.00           N
ATOM   3202  HN  THR   247      32.960  -1.240  41.190  1.00  0.00           H
ATOM   3203  CA  THR   247      33.790  -2.660  39.800  1.00  0.00           C
ATOM   3204  HA  THR   247      33.370  -3.060  38.890  1.00  0.00           H
ATOM   3205  CB  THR   247      34.950  -1.720  39.410  1.00  0.00           C
ATOM   3206  HB  THR   247      35.770  -2.270  38.900  1.00  0.00           H
ATOM   3207  OG1 THR   247      35.350  -0.980  40.510  1.00  0.00           O
ATOM   3208  HG1 THR   247      34.570  -0.580  40.900  1.00  0.00           H
ATOM   3209  CG2 THR   247      34.450  -0.760  38.280  1.00  0.00           C
ATOM   3210 HG21 THR   247      35.320  -0.100  38.120  1.00  0.00           H
ATOM   3211 HG22 THR   247      33.690  -0.020  38.620  1.00  0.00           H
ATOM   3212 HG23 THR   247      34.110  -1.380  37.430  1.00  0.00           H
ATOM   3213  C   THR   247      34.310  -3.960  40.460  1.00  0.00           C
ATOM   3214  O   THR   247      33.830  -4.360  41.550  1.00  0.00           O
ATOM   3215  N   TRP   248      35.180  -4.700  39.810  1.00  0.00           N
ATOM   3216  HN  TRP   248      35.260  -4.570  38.820  1.00  0.00           H
ATOM   3217  CA  TRP   248      36.030  -5.810  40.210  1.00  0.00           C
ATOM   3218  HA  TRP   248      35.400  -6.690  40.090  1.00  0.00           H
ATOM   3219  CB  TRP   248      37.140  -6.010  39.090  1.00  0.00           C
ATOM   3220  HB1 TRP   248      37.600  -5.000  38.980  1.00  0.00           H
ATOM   3221  HB2 TRP   248      36.600  -6.390  38.200  1.00  0.00           H
ATOM   3222  CG  TRP   248      38.250  -6.980  39.370  1.00  0.00           C
ATOM   3223  CD1 TRP   248      39.560  -6.620  39.300  1.00  0.00           C
ATOM   3224  HD1 TRP   248      39.920  -5.610  39.180  1.00  0.00           H
ATOM   3225  NE1 TRP   248      40.400  -7.730  39.360  1.00  0.00           N
ATOM   3226  HE1 TRP   248      41.350  -7.710  39.170  1.00  0.00           H
ATOM   3227  CE2 TRP   248      39.630  -8.810  39.300  1.00  0.00           C
ATOM   3228  CD2 TRP   248      38.280  -8.420  39.300  1.00  0.00           C
ATOM   3229  CE3 TRP   248      37.260  -9.330  39.070  1.00  0.00           C
ATOM   3230  HE3 TRP   248      36.210  -9.080  39.140  1.00  0.00           H
ATOM   3231  CZ3 TRP   248      37.640 -10.700  39.040  1.00  0.00           C
ATOM   3232  HZ3 TRP   248      36.930 -11.500  38.950  1.00  0.00           H
ATOM   3233  CZ2 TRP   248      40.010 -10.110  39.170  1.00  0.00           C
ATOM   3234  HZ2 TRP   248      41.070 -10.320  39.160  1.00  0.00           H
ATOM   3235  CH2 TRP   248      38.950 -11.030  39.170  1.00  0.00           C
ATOM   3236  HH2 TRP   248      39.240 -12.070  39.180  1.00  0.00           H
ATOM   3237  C   TRP   248      36.500  -5.970  41.690  1.00  0.00           C
ATOM   3238  O   TRP   248      36.250  -7.020  42.220  1.00  0.00           O
ATOM   3239  N   MET   249      37.120  -4.990  42.340  1.00  0.00           N
ATOM   3240  HN  MET   249      37.330  -4.150  41.850  1.00  0.00           H
ATOM   3241  CA  MET   249      37.610  -5.050  43.710  1.00  0.00           C
ATOM   3242  HA  MET   249      37.600  -6.080  44.020  1.00  0.00           H
ATOM   3243  CB  MET   249      39.030  -4.360  43.750  1.00  0.00           C
ATOM   3244  HB1 MET   249      39.390  -4.280  44.800  1.00  0.00           H
ATOM   3245  HB2 MET   249      39.010  -3.330  43.340  1.00  0.00           H
ATOM   3246  CG  MET   249      40.050  -5.090  42.920  1.00  0.00           C
ATOM   3247  HG1 MET   249      40.960  -4.480  43.060  1.00  0.00           H
ATOM   3248  HG2 MET   249      39.870  -4.970  41.830  1.00  0.00           H
ATOM   3249  SD  MET   249      40.430  -6.870  43.370  1.00  0.00           S
ATOM   3250  CE  MET   249      42.070  -6.810  42.540  1.00  0.00           C
ATOM   3251  HE1 MET   249      42.580  -7.800  42.490  1.00  0.00           H
ATOM   3252  HE2 MET   249      42.780  -6.140  43.050  1.00  0.00           H
ATOM   3253  HE3 MET   249      42.110  -6.330  41.540  1.00  0.00           H
ATOM   3254  C   MET   249      36.690  -4.390  44.750  1.00  0.00           C
ATOM   3255  O   MET   249      36.880  -4.440  45.990  1.00  0.00           O
ATOM   3256  N   GLU   250      35.650  -3.810  44.230  1.00  0.00           N
ATOM   3257  HN  GLU   250      35.490  -3.950  43.260  1.00  0.00           H
ATOM   3258  CA  GLU   250      34.630  -3.120  44.970  1.00  0.00           C
ATOM   3259  HA  GLU   250      35.000  -2.910  45.960  1.00  0.00           H
ATOM   3260  CB  GLU   250      34.070  -1.860  44.340  1.00  0.00           C
ATOM   3261  HB1 GLU   250      33.170  -1.510  44.900  1.00  0.00           H
ATOM   3262  HB2 GLU   250      33.700  -2.160  43.330  1.00  0.00           H
ATOM   3263  CG  GLU   250      35.040  -0.680  44.170  1.00  0.00           C
ATOM   3264  HG1 GLU   250      36.030  -0.970  43.760  1.00  0.00           H
ATOM   3265  HG2 GLU   250      35.380  -0.170  45.090  1.00  0.00           H
ATOM   3266  CD  GLU   250      34.340   0.280  43.270  1.00  0.00           C
ATOM   3267  OE1 GLU   250      34.540   1.510  43.470  1.00  0.00           O
ATOM   3268  OE2 GLU   250      33.670  -0.130  42.240  1.00  0.00           O
ATOM   3269  C   GLU   250      33.500  -4.110  45.300  1.00  0.00           C
ATOM   3270  O   GLU   250      32.890  -4.060  46.350  1.00  0.00           O
ATOM   3271  N   THR   251      33.190  -5.050  44.360  1.00  0.00           N
ATOM   3272  HN  THR   251      33.690  -5.130  43.510  1.00  0.00           H
ATOM   3273  CA  THR   251      32.200  -6.070  44.600  1.00  0.00           C
ATOM   3274  HA  THR   251      31.350  -5.470  44.890  1.00  0.00           H
ATOM   3275  CB  THR   251      31.830  -6.960  43.450  1.00  0.00           C
ATOM   3276  HB  THR   251      31.640  -6.290  42.580  1.00  0.00           H
ATOM   3277  OG1 THR   251      30.680  -7.730  43.800  1.00  0.00           O
ATOM   3278  HG1 THR   251      30.450  -8.240  43.020  1.00  0.00           H
ATOM   3279  CG2 THR   251      32.980  -7.880  43.020  1.00  0.00           C
ATOM   3280 HG21 THR   251      33.920  -7.310  42.890  1.00  0.00           H
ATOM   3281 HG22 THR   251      32.750  -8.340  42.030  1.00  0.00           H
ATOM   3282 HG23 THR   251      33.210  -8.740  43.690  1.00  0.00           H
ATOM   3283  C   THR   251      32.740  -7.010  45.730  1.00  0.00           C
ATOM   3284  O   THR   251      33.910  -7.280  45.710  1.00  0.00           O
ATOM   3285  N   PRO   252      31.910  -7.380  46.720  1.00  0.00           N
ATOM   3286  CD  PRO   252      30.660  -6.710  46.890  1.00  0.00           C
ATOM   3287  HD1 PRO   252      30.030  -6.680  45.970  1.00  0.00           H
ATOM   3288  HD2 PRO   252      30.890  -5.690  47.240  1.00  0.00           H
ATOM   3289  CA  PRO   252      32.330  -8.240  47.820  1.00  0.00           C
ATOM   3290  HA  PRO   252      33.280  -7.940  48.230  1.00  0.00           H
ATOM   3291  CB  PRO   252      31.320  -7.980  48.890  1.00  0.00           C
ATOM   3292  HB1 PRO   252      31.660  -7.180  49.580  1.00  0.00           H
ATOM   3293  HB2 PRO   252      31.080  -8.880  49.510  1.00  0.00           H
ATOM   3294  CG  PRO   252      30.140  -7.610  48.050  1.00  0.00           C
ATOM   3295  HG1 PRO   252      29.660  -8.530  47.650  1.00  0.00           H
ATOM   3296  HG2 PRO   252      29.280  -7.220  48.640  1.00  0.00           H
ATOM   3297  C   PRO   252      32.410  -9.640  47.430  1.00  0.00           C
ATOM   3298  O   PRO   252      32.890 -10.500  48.160  1.00  0.00           O
ATOM   3299  N   ARG   253      32.030 -10.020  46.210  1.00  0.00           N
ATOM   3300  HN  ARG   253      31.690  -9.330  45.580  1.00  0.00           H
ATOM   3301  CA  ARG   253      31.990 -11.410  45.680  1.00  0.00           C
ATOM   3302  HA  ARG   253      32.090 -12.140  46.480  1.00  0.00           H
ATOM   3303  CB  ARG   253      30.700 -11.670  44.870  1.00  0.00           C
ATOM   3304  HB1 ARG   253      30.860 -12.670  44.410  1.00  0.00           H
ATOM   3305  HB2 ARG   253      30.600 -11.030  43.960  1.00  0.00           H
ATOM   3306  CG  ARG   253      29.390 -11.760  45.690  1.00  0.00           C
ATOM   3307  HG1 ARG   253      28.470 -11.920  45.080  1.00  0.00           H
ATOM   3308  HG2 ARG   253      29.390 -10.730  46.090  1.00  0.00           H
ATOM   3309  CD  ARG   253      29.420 -12.810  46.810  1.00  0.00           C
ATOM   3310  HD1 ARG   253      30.080 -12.480  47.640  1.00  0.00           H
ATOM   3311  HD2 ARG   253      29.670 -13.810  46.410  1.00  0.00           H
ATOM   3312  NE  ARG   253      28.020 -12.890  47.410  1.00  0.00           N
ATOM   3313  HE  ARG   253      27.440 -12.160  47.060  1.00  0.00           H
ATOM   3314  CZ  ARG   253      27.470 -13.750  48.190  1.00  0.00           C
ATOM   3315  NH1 ARG   253      28.130 -14.770  48.730  1.00  0.00           N
ATOM   3316 HH11 ARG   253      29.090 -14.800  48.450  1.00  0.00           H
ATOM   3317 HH12 ARG   253      27.550 -15.320  49.340  1.00  0.00           H
ATOM   3318  NH2 ARG   253      26.160 -13.700  48.340  1.00  0.00           N
ATOM   3319 HH21 ARG   253      25.550 -13.450  47.590  1.00  0.00           H
ATOM   3320 HH22 ARG   253      25.770 -14.500  48.800  1.00  0.00           H
ATOM   3321  C   ARG   253      33.190 -11.590  44.730  1.00  0.00           C
ATOM   3322  O   ARG   253      33.180 -12.460  43.820  1.00  0.00           O
ATOM   3323  N   GLN   254      34.270 -10.840  45.000  1.00  0.00           N
ATOM   3324  HN  GLN   254      34.190 -10.020  45.560  1.00  0.00           H
ATOM   3325  CA  GLN   254      35.510 -11.020  44.330  1.00  0.00           C
ATOM   3326  HA  GLN   254      35.380 -10.720  43.300  1.00  0.00           H
ATOM   3327  CB  GLN   254      36.530  -9.880  44.900  1.00  0.00           C
ATOM   3328  HB1 GLN   254      36.500  -9.780  46.000  1.00  0.00           H
ATOM   3329  HB2 GLN   254      36.140  -8.980  44.400  1.00  0.00           H
ATOM   3330  CG  GLN   254      38.040 -10.110  44.580  1.00  0.00           C
ATOM   3331  HG1 GLN   254      38.350 -11.050  45.070  1.00  0.00           H
ATOM   3332  HG2 GLN   254      38.620  -9.290  45.040  1.00  0.00           H
ATOM   3333  CD  GLN   254      38.490 -10.050  43.110  1.00  0.00           C
ATOM   3334  OE1 GLN   254      39.470 -10.660  42.710  1.00  0.00           O
ATOM   3335  NE2 GLN   254      37.770  -9.180  42.380  1.00  0.00           N
ATOM   3336 HE21 GLN   254      37.640  -9.430  41.420  1.00  0.00           H
ATOM   3337 HE22 GLN   254      37.270  -8.440  42.830  1.00  0.00           H
ATOM   3338  C   GLN   254      36.130 -12.400  44.280  1.00  0.00           C
ATOM   3339  O   GLN   254      36.460 -12.880  43.220  1.00  0.00           O
ATOM   3340  N   ARG   255      36.080 -13.260  45.320  1.00  0.00           N
ATOM   3341  HN  ARG   255      35.680 -13.040  46.200  1.00  0.00           H
ATOM   3342  CA  ARG   255      36.490 -14.660  45.180  1.00  0.00           C
ATOM   3343  HA  ARG   255      37.520 -14.620  44.850  1.00  0.00           H
ATOM   3344  CB  ARG   255      36.540 -15.440  46.500  1.00  0.00           C
ATOM   3345  HB1 ARG   255      36.860 -16.490  46.370  1.00  0.00           H
ATOM   3346  HB2 ARG   255      35.550 -15.590  46.990  1.00  0.00           H
ATOM   3347  CG  ARG   255      37.270 -14.720  47.670  1.00  0.00           C
ATOM   3348  HG1 ARG   255      37.200 -15.520  48.440  1.00  0.00           H
ATOM   3349  HG2 ARG   255      36.660 -13.840  47.980  1.00  0.00           H
ATOM   3350  CD  ARG   255      38.750 -14.340  47.310  1.00  0.00           C
ATOM   3351  HD1 ARG   255      39.350 -14.010  48.180  1.00  0.00           H
ATOM   3352  HD2 ARG   255      38.920 -13.450  46.670  1.00  0.00           H
ATOM   3353  NE  ARG   255      39.480 -15.530  46.860  1.00  0.00           N
ATOM   3354  HE  ARG   255      39.240 -16.370  47.350  1.00  0.00           H
ATOM   3355  CZ  ARG   255      40.330 -15.560  45.900  1.00  0.00           C
ATOM   3356  NH1 ARG   255      40.760 -14.490  45.260  1.00  0.00           N
ATOM   3357 HH11 ARG   255      40.660 -13.560  45.620  1.00  0.00           H
ATOM   3358 HH12 ARG   255      41.500 -14.600  44.600  1.00  0.00           H
ATOM   3359  NH2 ARG   255      40.810 -16.690  45.420  1.00  0.00           N
ATOM   3360 HH21 ARG   255      40.570 -17.550  45.870  1.00  0.00           H
ATOM   3361 HH22 ARG   255      41.400 -16.750  44.610  1.00  0.00           H
ATOM   3362  C   ARG   255      35.710 -15.460  44.170  1.00  0.00           C
ATOM   3363  O   ARG   255      36.240 -16.190  43.360  1.00  0.00           O
ATOM   3364  N   SER   256      34.420 -15.160  44.120  1.00  0.00           N
ATOM   3365  HN  SER   256      33.970 -14.580  44.790  1.00  0.00           H
ATOM   3366  CA  SER   256      33.600 -15.890  43.140  1.00  0.00           C
ATOM   3367  HA  SER   256      33.820 -16.950  43.110  1.00  0.00           H
ATOM   3368  CB  SER   256      32.080 -15.870  43.410  1.00  0.00           C
ATOM   3369  HB1 SER   256      31.490 -16.320  42.590  1.00  0.00           H
ATOM   3370  HB2 SER   256      31.710 -14.830  43.520  1.00  0.00           H
ATOM   3371  OG  SER   256      31.790 -16.600  44.610  1.00  0.00           O
ATOM   3372  HG1 SER   256      32.130 -16.110  45.360  1.00  0.00           H
ATOM   3373  C   SER   256      33.940 -15.440  41.700  1.00  0.00           C
ATOM   3374  O   SER   256      34.140 -16.290  40.800  1.00  0.00           O
ATOM   3375  N   GLU   257      33.980 -14.120  41.510  1.00  0.00           N
ATOM   3376  HN  GLU   257      33.650 -13.490  42.210  1.00  0.00           H
ATOM   3377  CA  GLU   257      34.260 -13.510  40.220  1.00  0.00           C
ATOM   3378  HA  GLU   257      33.530 -13.880  39.520  1.00  0.00           H
ATOM   3379  CB  GLU   257      34.100 -12.000  40.300  1.00  0.00           C
ATOM   3380  HB1 GLU   257      34.510 -11.510  39.390  1.00  0.00           H
ATOM   3381  HB2 GLU   257      34.760 -11.570  41.090  1.00  0.00           H
ATOM   3382  CG  GLU   257      32.690 -11.370  40.480  1.00  0.00           C
ATOM   3383  HG1 GLU   257      32.770 -10.270  40.600  1.00  0.00           H
ATOM   3384  HG2 GLU   257      32.330 -11.690  41.480  1.00  0.00           H
ATOM   3385  CD  GLU   257      31.600 -11.750  39.420  1.00  0.00           C
ATOM   3386  OE1 GLU   257      31.900 -11.480  38.220  1.00  0.00           O
ATOM   3387  OE2 GLU   257      30.560 -12.340  39.740  1.00  0.00           O
ATOM   3388  C   GLU   257      35.710 -13.830  39.690  1.00  0.00           C
ATOM   3389  O   GLU   257      36.000 -14.040  38.470  1.00  0.00           O
ATOM   3390  N   SER   258      36.630 -13.960  40.740  1.00  0.00           N
ATOM   3391  HN  SER   258      36.340 -13.690  41.660  1.00  0.00           H
ATOM   3392  CA  SER   258      38.010 -14.470  40.570  1.00  0.00           C
ATOM   3393  HA  SER   258      38.540 -14.030  39.730  1.00  0.00           H
ATOM   3394  CB  SER   258      38.750 -14.400  41.920  1.00  0.00           C
ATOM   3395  HB1 SER   258      38.230 -15.020  42.680  1.00  0.00           H
ATOM   3396  HB2 SER   258      38.670 -13.380  42.360  1.00  0.00           H
ATOM   3397  OG  SER   258      40.130 -14.810  41.970  1.00  0.00           O
ATOM   3398  HG1 SER   258      40.680 -14.120  41.590  1.00  0.00           H
ATOM   3399  C   SER   258      37.860 -15.880  40.050  1.00  0.00           C
ATOM   3400  O   SER   258      38.320 -16.130  38.920  1.00  0.00           O
ATOM   3401  N   LEU   259      37.240 -16.860  40.760  1.00  0.00           N
ATOM   3402  HN  LEU   259      36.880 -16.680  41.680  1.00  0.00           H
ATOM   3403  CA  LEU   259      37.250 -18.290  40.350  1.00  0.00           C
ATOM   3404  HA  LEU   259      38.220 -18.610  40.000  1.00  0.00           H
ATOM   3405  CB  LEU   259      36.700 -19.250  41.420  1.00  0.00           C
ATOM   3406  HB1 LEU   259      36.670 -20.290  41.030  1.00  0.00           H
ATOM   3407  HB2 LEU   259      35.730 -18.870  41.800  1.00  0.00           H
ATOM   3408  CG  LEU   259      37.540 -19.280  42.710  1.00  0.00           C
ATOM   3409  HG  LEU   259      37.730 -18.250  43.080  1.00  0.00           H
ATOM   3410  CD1 LEU   259      36.730 -20.070  43.760  1.00  0.00           C
ATOM   3411 HD11 LEU   259      35.690 -19.720  43.880  1.00  0.00           H
ATOM   3412 HD12 LEU   259      37.210 -20.100  44.770  1.00  0.00           H
ATOM   3413 HD13 LEU   259      36.660 -21.120  43.400  1.00  0.00           H
ATOM   3414  CD2 LEU   259      38.850 -20.020  42.440  1.00  0.00           C
ATOM   3415 HD21 LEU   259      39.580 -19.240  42.160  1.00  0.00           H
ATOM   3416 HD22 LEU   259      38.900 -20.760  41.600  1.00  0.00           H
ATOM   3417 HD23 LEU   259      39.160 -20.540  43.360  1.00  0.00           H
ATOM   3418  C   LEU   259      36.510 -18.550  39.080  1.00  0.00           C
ATOM   3419  O   LEU   259      36.930 -19.280  38.180  1.00  0.00           O
ATOM   3420  N   SER   260      35.310 -17.870  38.920  1.00  0.00           N
ATOM   3421  HN  SER   260      35.060 -17.230  39.640  1.00  0.00           H
ATOM   3422  CA  SER   260      34.510 -18.010  37.720  1.00  0.00           C
ATOM   3423  HA  SER   260      34.180 -19.030  37.610  1.00  0.00           H
ATOM   3424  CB  SER   260      33.260 -17.090  37.820  1.00  0.00           C
ATOM   3425  HB1 SER   260      33.540 -16.020  37.710  1.00  0.00           H
ATOM   3426  HB2 SER   260      32.780 -17.310  38.800  1.00  0.00           H
ATOM   3427  OG  SER   260      32.410 -17.310  36.740  1.00  0.00           O
ATOM   3428  HG1 SER   260      32.040 -16.460  36.480  1.00  0.00           H
ATOM   3429  C   SER   260      35.250 -17.560  36.390  1.00  0.00           C
ATOM   3430  O   SER   260      35.350 -18.410  35.530  1.00  0.00           O
ATOM   3431  N   SER   261      35.870 -16.360  36.410  1.00  0.00           N
ATOM   3432  HN  SER   261      35.590 -15.750  37.150  1.00  0.00           H
ATOM   3433  CA  SER   261      36.790 -15.970  35.360  1.00  0.00           C
ATOM   3434  HA  SER   261      36.340 -16.260  34.420  1.00  0.00           H
ATOM   3435  CB  SER   261      37.050 -14.380  35.210  1.00  0.00           C
ATOM   3436  HB1 SER   261      36.050 -13.930  35.010  1.00  0.00           H
ATOM   3437  HB2 SER   261      37.730 -14.260  34.340  1.00  0.00           H
ATOM   3438  OG  SER   261      37.570 -13.850  36.420  1.00  0.00           O
ATOM   3439  HG1 SER   261      36.860 -13.960  37.050  1.00  0.00           H
ATOM   3440  C   SER   261      38.040 -16.810  35.190  1.00  0.00           C
ATOM   3441  O   SER   261      38.330 -17.210  34.070  1.00  0.00           O
ATOM   3442  N   ARG   262      38.690 -17.160  36.260  1.00  0.00           N
ATOM   3443  HN  ARG   262      38.300 -16.880  37.130  1.00  0.00           H
ATOM   3444  CA  ARG   262      39.920 -17.940  36.180  1.00  0.00           C
ATOM   3445  HA  ARG   262      40.620 -17.400  35.560  1.00  0.00           H
ATOM   3446  CB  ARG   262      40.440 -17.990  37.660  1.00  0.00           C
ATOM   3447  HB1 ARG   262      39.590 -18.300  38.310  1.00  0.00           H
ATOM   3448  HB2 ARG   262      40.730 -17.000  38.070  1.00  0.00           H
ATOM   3449  CG  ARG   262      41.510 -19.020  38.010  1.00  0.00           C
ATOM   3450  HG1 ARG   262      41.020 -20.020  38.050  1.00  0.00           H
ATOM   3451  HG2 ARG   262      41.720 -18.830  39.090  1.00  0.00           H
ATOM   3452  CD  ARG   262      42.790 -19.140  37.120  1.00  0.00           C
ATOM   3453  HD1 ARG   262      43.470 -18.310  37.400  1.00  0.00           H
ATOM   3454  HD2 ARG   262      42.600 -19.110  36.030  1.00  0.00           H
ATOM   3455  NE  ARG   262      43.570 -20.350  37.540  1.00  0.00           N
ATOM   3456  HE  ARG   262      44.440 -20.160  37.980  1.00  0.00           H
ATOM   3457  CZ  ARG   262      43.610 -21.510  36.910  1.00  0.00           C
ATOM   3458  NH1 ARG   262      42.830 -21.800  35.960  1.00  0.00           N
ATOM   3459 HH11 ARG   262      42.060 -21.180  35.790  1.00  0.00           H
ATOM   3460 HH12 ARG   262      42.920 -22.710  35.560  1.00  0.00           H
ATOM   3461  NH2 ARG   262      44.430 -22.420  37.310  1.00  0.00           N
ATOM   3462 HH21 ARG   262      44.950 -22.060  38.090  1.00  0.00           H
ATOM   3463 HH22 ARG   262      44.920 -23.070  36.740  1.00  0.00           H
ATOM   3464  C   ARG   262      39.760 -19.320  35.620  1.00  0.00           C
ATOM   3465  O   ARG   262      40.500 -19.890  34.830  1.00  0.00           O
ATOM   3466  N   SER   263      38.670 -20.050  36.060  1.00  0.00           N
ATOM   3467  HN  SER   263      37.990 -19.520  36.560  1.00  0.00           H
ATOM   3468  CA  SER   263      38.310 -21.380  35.590  1.00  0.00           C
ATOM   3469  HA  SER   263      39.190 -21.960  35.360  1.00  0.00           H
ATOM   3470  CB  SER   263      37.590 -22.240  36.660  1.00  0.00           C
ATOM   3471  HB1 SER   263      38.170 -22.400  37.590  1.00  0.00           H
ATOM   3472  HB2 SER   263      37.310 -23.280  36.380  1.00  0.00           H
ATOM   3473  OG  SER   263      36.400 -21.530  36.990  1.00  0.00           O
ATOM   3474  HG1 SER   263      36.650 -20.680  37.380  1.00  0.00           H
ATOM   3475  C   SER   263      37.530 -21.380  34.320  1.00  0.00           C
ATOM   3476  O   SER   263      37.070 -22.430  33.850  1.00  0.00           O
ATOM   3477  N   THR   264      37.420 -20.260  33.580  1.00  0.00           N
ATOM   3478  HN  THR   264      37.780 -19.400  33.920  1.00  0.00           H
ATOM   3479  CA  THR   264      36.710 -20.280  32.300  1.00  0.00           C
ATOM   3480  HA  THR   264      36.260 -21.250  32.180  1.00  0.00           H
ATOM   3481  CB  THR   264      35.530 -19.440  32.240  1.00  0.00           C
ATOM   3482  HB  THR   264      35.880 -18.400  32.430  1.00  0.00           H
ATOM   3483  OG1 THR   264      34.590 -19.660  33.300  1.00  0.00           O
ATOM   3484  HG1 THR   264      35.070 -19.480  34.110  1.00  0.00           H
ATOM   3485  CG2 THR   264      34.780 -19.470  30.970  1.00  0.00           C
ATOM   3486 HG21 THR   264      34.160 -18.550  30.950  1.00  0.00           H
ATOM   3487 HG22 THR   264      34.130 -20.370  30.920  1.00  0.00           H
ATOM   3488 HG23 THR   264      35.420 -19.420  30.060  1.00  0.00           H
ATOM   3489  C   THR   264      37.690 -19.920  31.170  1.00  0.00           C
ATOM   3490  O   THR   264      38.100 -18.770  31.130  1.00  0.00           O
ATOM   3491  N   MET   265      38.040 -20.920  30.320  1.00  0.00           N
ATOM   3492  HN  MET   265      37.820 -21.870  30.520  1.00  0.00           H
ATOM   3493  CA  MET   265      38.970 -20.830  29.160  1.00  0.00           C
ATOM   3494  HA  MET   265      39.690 -20.090  29.460  1.00  0.00           H
ATOM   3495  CB  MET   265      39.560 -22.190  28.860  1.00  0.00           C
ATOM   3496  HB1 MET   265      40.280 -22.070  28.030  1.00  0.00           H
ATOM   3497  HB2 MET   265      38.870 -22.990  28.520  1.00  0.00           H
ATOM   3498  CG  MET   265      40.290 -22.800  30.140  1.00  0.00           C
ATOM   3499  HG1 MET   265      40.810 -23.740  29.840  1.00  0.00           H
ATOM   3500  HG2 MET   265      39.450 -23.120  30.800  1.00  0.00           H
ATOM   3501  SD  MET   265      41.460 -21.690  30.940  1.00  0.00           S
ATOM   3502  CE  MET   265      42.370 -22.700  32.190  1.00  0.00           C
ATOM   3503  HE1 MET   265      41.650 -23.300  32.780  1.00  0.00           H
ATOM   3504  HE2 MET   265      43.030 -22.210  32.940  1.00  0.00           H
ATOM   3505  HE3 MET   265      42.960 -23.510  31.720  1.00  0.00           H
ATOM   3506  C   MET   265      38.230 -20.380  27.950  1.00  0.00           C
ATOM   3507  O   MET   265      37.040 -20.260  27.990  1.00  0.00           O
ATOM   3508  N   VAL   266      38.940 -19.970  26.950  1.00  0.00           N
ATOM   3509  HN  VAL   266      39.920 -19.940  27.140  1.00  0.00           H
ATOM   3510  CA  VAL   266      38.450 -19.360  25.710  1.00  0.00           C
ATOM   3511  HA  VAL   266      37.400 -19.150  25.850  1.00  0.00           H
ATOM   3512  CB  VAL   266      39.240 -18.120  25.250  1.00  0.00           C
ATOM   3513  HB  VAL   266      38.920 -17.770  24.250  1.00  0.00           H
ATOM   3514  CG1 VAL   266      38.990 -17.120  26.300  1.00  0.00           C
ATOM   3515 HG11 VAL   266      39.180 -17.590  27.280  1.00  0.00           H
ATOM   3516 HG12 VAL   266      38.000 -16.610  26.310  1.00  0.00           H
ATOM   3517 HG13 VAL   266      39.830 -16.400  26.210  1.00  0.00           H
ATOM   3518  CG2 VAL   266      40.700 -18.440  25.160  1.00  0.00           C
ATOM   3519 HG21 VAL   266      41.300 -18.810  26.020  1.00  0.00           H
ATOM   3520 HG22 VAL   266      41.220 -17.550  24.730  1.00  0.00           H
ATOM   3521 HG23 VAL   266      40.820 -19.170  24.330  1.00  0.00           H
ATOM   3522  C   VAL   266      38.580 -20.370  24.650  1.00  0.00           C
ATOM   3523  O   VAL   266      38.400 -20.110  23.490  1.00  0.00           O
ATOM   3524  N   THR   267      38.910 -21.610  25.020  1.00  0.00           N
ATOM   3525  HN  THR   267      38.920 -21.900  25.970  1.00  0.00           H
ATOM   3526  CA  THR   267      39.130 -22.720  24.080  1.00  0.00           C
ATOM   3527  HA  THR   267      38.290 -22.680  23.410  1.00  0.00           H
ATOM   3528  CB  THR   267      40.440 -22.650  23.350  1.00  0.00           C
ATOM   3529  HB  THR   267      40.480 -21.630  22.920  1.00  0.00           H
ATOM   3530  OG1 THR   267      40.400 -23.590  22.270  1.00  0.00           O
ATOM   3531  HG1 THR   267      41.280 -23.890  22.030  1.00  0.00           H
ATOM   3532  CG2 THR   267      41.670 -22.870  24.140  1.00  0.00           C
ATOM   3533 HG21 THR   267      42.670 -22.760  23.660  1.00  0.00           H
ATOM   3534 HG22 THR   267      41.710 -23.880  24.590  1.00  0.00           H
ATOM   3535 HG23 THR   267      41.710 -22.070  24.910  1.00  0.00           H
ATOM   3536  C   THR   267      39.120 -23.960  24.950  1.00  0.00           C
ATOM   3537  O   THR   267      39.060 -23.870  26.150  1.00  0.00           O
ATOM   3538  N   SER   268      39.120 -25.190  24.380  1.00  0.00           N
ATOM   3539  HN  SER   268      39.030 -25.200  23.390  1.00  0.00           H
ATOM   3540  CA  SER   268      39.020 -26.450  25.080  1.00  0.00           C
ATOM   3541  HA  SER   268      38.260 -26.310  25.830  1.00  0.00           H
ATOM   3542  CB  SER   268      38.350 -27.670  24.340  1.00  0.00           C
ATOM   3543  HB1 SER   268      38.860 -27.770  23.360  1.00  0.00           H
ATOM   3544  HB2 SER   268      37.300 -27.350  24.150  1.00  0.00           H
ATOM   3545  OG  SER   268      38.260 -28.830  25.140  1.00  0.00           O
ATOM   3546  HG1 SER   268      37.570 -28.680  25.790  1.00  0.00           H
ATOM   3547  C   SER   268      40.210 -26.870  25.870  1.00  0.00           C
ATOM   3548  O   SER   268      41.290 -27.090  25.280  1.00  0.00           O
ATOM   3549  N   SER   269      40.140 -26.830  27.240  1.00  0.00           N
ATOM   3550  HN  SER   269      39.330 -26.740  27.810  1.00  0.00           H
ATOM   3551  CA  SER   269      41.270 -27.210  28.040  1.00  0.00           C
ATOM   3552  HA  SER   269      41.030 -27.130  29.090  1.00  0.00           H
ATOM   3553  CB  SER   269      41.910 -28.620  27.800  1.00  0.00           C
ATOM   3554  HB1 SER   269      42.490 -28.510  26.860  1.00  0.00           H
ATOM   3555  HB2 SER   269      41.020 -29.290  27.700  1.00  0.00           H
ATOM   3556  OG  SER   269      42.770 -29.090  28.850  1.00  0.00           O
ATOM   3557  HG1 SER   269      43.540 -28.530  28.860  1.00  0.00           H
ATOM   3558  C   SER   269      42.410 -26.130  27.960  1.00  0.00           C
ATOM   3559  O   SER   269      43.570 -26.480  28.000  1.00  0.00           O
ATOM   3560  N   GLY   270      42.080 -24.860  27.840  1.00  0.00           N
ATOM   3561  HN  GLY   270      41.130 -24.590  27.710  1.00  0.00           H
ATOM   3562  CA  GLY   270      43.050 -23.750  27.730  1.00  0.00           C
ATOM   3563  HA1 GLY   270      42.440 -22.860  27.810  1.00  0.00           H
ATOM   3564  HA2 GLY   270      43.590 -23.840  26.800  1.00  0.00           H
ATOM   3565  C   GLY   270      44.100 -23.470  28.740  1.00  0.00           C
ATOM   3566  O   GLY   270      44.380 -24.280  29.670  1.00  0.00           O
ATOM   3567  N   ALA   271      44.610 -22.240  28.620  1.00  0.00           N
ATOM   3568  HN  ALA   271      44.400 -21.700  27.810  1.00  0.00           H
ATOM   3569  CA  ALA   271      45.560 -21.620  29.530  1.00  0.00           C
ATOM   3570  HA  ALA   271      45.850 -22.390  30.230  1.00  0.00           H
ATOM   3571  CB  ALA   271      46.870 -21.100  28.880  1.00  0.00           C
ATOM   3572  HB1 ALA   271      46.730 -20.210  28.230  1.00  0.00           H
ATOM   3573  HB2 ALA   271      47.290 -21.970  28.320  1.00  0.00           H
ATOM   3574  HB3 ALA   271      47.610 -20.830  29.670  1.00  0.00           H
ATOM   3575  C   ALA   271      44.830 -20.500  30.220  1.00  0.00           C
ATOM   3576  O   ALA   271      44.070 -19.730  29.560  1.00  0.00           O
ATOM   3577  N   PRO   272      45.060 -20.270  31.550  1.00  0.00           N
ATOM   3578  CD  PRO   272      45.960 -21.030  32.420  1.00  0.00           C
ATOM   3579  HD1 PRO   272      47.060 -20.950  32.290  1.00  0.00           H
ATOM   3580  HD2 PRO   272      45.690 -22.110  32.480  1.00  0.00           H
ATOM   3581  CA  PRO   272      44.610 -19.050  32.120  1.00  0.00           C
ATOM   3582  HA  PRO   272      43.530 -19.090  32.140  1.00  0.00           H
ATOM   3583  CB  PRO   272      45.310 -18.960  33.520  1.00  0.00           C
ATOM   3584  HB1 PRO   272      44.670 -18.520  34.310  1.00  0.00           H
ATOM   3585  HB2 PRO   272      46.310 -18.470  33.470  1.00  0.00           H
ATOM   3586  CG  PRO   272      45.650 -20.440  33.770  1.00  0.00           C
ATOM   3587  HG1 PRO   272      46.500 -20.470  34.490  1.00  0.00           H
ATOM   3588  HG2 PRO   272      44.880 -21.070  34.260  1.00  0.00           H
ATOM   3589  C   PRO   272      44.720 -17.730  31.380  1.00  0.00           C
ATOM   3590  O   PRO   272      45.770 -17.130  31.100  1.00  0.00           O
ATOM   3591  N   GLN   273      43.620 -17.120  31.090  1.00  0.00           N
ATOM   3592  HN  GLN   273      42.780 -17.660  31.140  1.00  0.00           H
ATOM   3593  CA  GLN   273      43.450 -15.760  30.670  1.00  0.00           C
ATOM   3594  HA  GLN   273      44.210 -15.570  29.930  1.00  0.00           H
ATOM   3595  CB  GLN   273      42.050 -15.650  29.940  1.00  0.00           C
ATOM   3596  HB1 GLN   273      41.950 -14.600  29.580  1.00  0.00           H
ATOM   3597  HB2 GLN   273      41.240 -15.900  30.660  1.00  0.00           H
ATOM   3598  CG  GLN   273      41.900 -16.590  28.750  1.00  0.00           C
ATOM   3599  HG1 GLN   273      40.930 -16.460  28.220  1.00  0.00           H
ATOM   3600  HG2 GLN   273      41.830 -17.610  29.180  1.00  0.00           H
ATOM   3601  CD  GLN   273      43.080 -16.480  27.760  1.00  0.00           C
ATOM   3602  OE1 GLN   273      43.240 -15.460  27.120  1.00  0.00           O
ATOM   3603  NE2 GLN   273      43.840 -17.610  27.530  1.00  0.00           N
ATOM   3604 HE21 GLN   273      44.440 -17.660  26.720  1.00  0.00           H
ATOM   3605 HE22 GLN   273      43.770 -18.360  28.180  1.00  0.00           H
ATOM   3606  C   GLN   273      43.630 -14.630  31.840  1.00  0.00           C
ATOM   3607  O   GLN   273      43.230 -14.770  32.980  1.00  0.00           O
ATOM   3608  N   THR   274      44.210 -13.480  31.520  1.00  0.00           N
ATOM   3609  HN  THR   274      44.550 -13.400  30.580  1.00  0.00           H
ATOM   3610  CA  THR   274      44.200 -12.290  32.290  1.00  0.00           C
ATOM   3611  HA  THR   274      44.900 -12.410  33.100  1.00  0.00           H
ATOM   3612  CB  THR   274      44.590 -11.030  31.440  1.00  0.00           C
ATOM   3613  HB  THR   274      44.350 -10.060  31.930  1.00  0.00           H
ATOM   3614  OG1 THR   274      44.100 -11.120  30.130  1.00  0.00           O
ATOM   3615  HG1 THR   274      43.140 -11.110  30.110  1.00  0.00           H
ATOM   3616  CG2 THR   274      46.180 -11.050  31.270  1.00  0.00           C
ATOM   3617 HG21 THR   274      46.540 -11.970  30.770  1.00  0.00           H
ATOM   3618 HG22 THR   274      46.810 -11.020  32.190  1.00  0.00           H
ATOM   3619 HG23 THR   274      46.430 -10.180  30.630  1.00  0.00           H
ATOM   3620  C   THR   274      42.880 -11.900  32.910  1.00  0.00           C
ATOM   3621  O   THR   274      41.770 -12.250  32.550  1.00  0.00           O
ATOM   3622  N   THR   275      42.930 -11.100  33.980  1.00  0.00           N
ATOM   3623  HN  THR   275      43.810 -10.760  34.300  1.00  0.00           H
ATOM   3624  CA  THR   275      41.860 -10.640  34.830  1.00  0.00           C
ATOM   3625  HA  THR   275      41.280 -11.560  34.850  1.00  0.00           H
ATOM   3626  CB  THR   275      42.300 -10.250  36.230  1.00  0.00           C
ATOM   3627  HB  THR   275      41.470 -10.090  36.950  1.00  0.00           H
ATOM   3628  OG1 THR   275      43.210  -9.180  36.250  1.00  0.00           O
ATOM   3629  HG1 THR   275      43.980  -9.550  35.820  1.00  0.00           H
ATOM   3630  CG2 THR   275      43.070 -11.370  36.960  1.00  0.00           C
ATOM   3631 HG21 THR   275      42.410 -12.250  36.850  1.00  0.00           H
ATOM   3632 HG22 THR   275      43.130 -11.210  38.060  1.00  0.00           H
ATOM   3633 HG23 THR   275      44.080 -11.620  36.590  1.00  0.00           H
ATOM   3634  C   THR   275      41.080  -9.490  34.180  1.00  0.00           C
ATOM   3635  O   THR   275      41.650  -8.790  33.380  1.00  0.00           O
ATOM   3636  N   PRO   276      39.820  -9.210  34.450  1.00  0.00           N
ATOM   3637  CD  PRO   276      39.020  -9.890  35.440  1.00  0.00           C
ATOM   3638  HD1 PRO   276      39.370  -9.550  36.430  1.00  0.00           H
ATOM   3639  HD2 PRO   276      39.120 -10.990  35.320  1.00  0.00           H
ATOM   3640  CA  PRO   276      39.040  -8.080  33.940  1.00  0.00           C
ATOM   3641  HA  PRO   276      38.860  -8.350  32.910  1.00  0.00           H
ATOM   3642  CB  PRO   276      37.770  -8.040  34.790  1.00  0.00           C
ATOM   3643  HB1 PRO   276      36.950  -7.560  34.220  1.00  0.00           H
ATOM   3644  HB2 PRO   276      37.900  -7.350  35.650  1.00  0.00           H
ATOM   3645  CG  PRO   276      37.580  -9.490  35.260  1.00  0.00           C
ATOM   3646  HG1 PRO   276      36.940  -9.540  36.160  1.00  0.00           H
ATOM   3647  HG2 PRO   276      37.060 -10.090  34.490  1.00  0.00           H
ATOM   3648  C   PRO   276      39.830  -6.750  33.970  1.00  0.00           C
ATOM   3649  O   PRO   276      40.380  -6.340  35.070  1.00  0.00           O
HETATM 3650  N   HSD   277      39.870  -6.050  32.780  1.00  0.00           N
HETATM 3651  HN  HSD   277      39.320  -6.480  32.070  1.00  0.00           H
HETATM 3652  CA  HSD   277      40.700  -4.850  32.640  1.00  0.00           C
HETATM 3653  HA  HSD   277      41.650  -5.060  33.110  1.00  0.00           H
HETATM 3654  CB  HSD   277      41.100  -4.480  31.220  1.00  0.00           C
HETATM 3655  HB1 HSD   277      41.900  -5.150  30.820  1.00  0.00           H
HETATM 3656  HB2 HSD   277      41.470  -3.430  31.240  1.00  0.00           H
HETATM 3657  ND1 HSD   277      39.440  -2.950  30.090  1.00  0.00           N
HETATM 3658  HD1 HSD   277      39.590  -2.130  30.640  1.00  0.00           H
HETATM 3659  CG  HSD   277      40.040  -4.160  30.300  1.00  0.00           C
HETATM 3660  CE1 HSD   277      38.670  -2.960  29.000  1.00  0.00           C
HETATM 3661  HE1 HSD   277      38.050  -2.130  28.670  1.00  0.00           H
HETATM 3662  NE2 HSD   277      38.590  -4.120  28.490  1.00  0.00           N
HETATM 3663  CD2 HSD   277      39.510  -4.900  29.290  1.00  0.00           C
HETATM 3664  HD2 HSD   277      39.610  -5.970  29.130  1.00  0.00           H
HETATM 3665  C   HSD   277      40.190  -3.620  33.460  1.00  0.00           C
HETATM 3666  O   HSD   277      39.010  -3.320  33.610  1.00  0.00           O
ATOM   3667  N   ARG   278      41.190  -2.900  34.140  1.00  0.00           N
ATOM   3668  HN  ARG   278      42.140  -3.070  33.910  1.00  0.00           H
ATOM   3669  CA  ARG   278      40.970  -1.770  35.060  1.00  0.00           C
ATOM   3670  HA  ARG   278      40.250  -2.170  35.750  1.00  0.00           H
ATOM   3671  CB  ARG   278      42.290  -1.420  35.680  1.00  0.00           C
ATOM   3672  HB1 ARG   278      42.140  -0.560  36.380  1.00  0.00           H
ATOM   3673  HB2 ARG   278      42.970  -1.020  34.900  1.00  0.00           H
ATOM   3674  CG  ARG   278      42.960  -2.550  36.540  1.00  0.00           C
ATOM   3675  HG1 ARG   278      43.850  -2.210  37.110  1.00  0.00           H
ATOM   3676  HG2 ARG   278      43.320  -3.310  35.820  1.00  0.00           H
ATOM   3677  CD  ARG   278      41.920  -3.200  37.530  1.00  0.00           C
ATOM   3678  HD1 ARG   278      41.200  -3.780  36.920  1.00  0.00           H
ATOM   3679  HD2 ARG   278      41.340  -2.460  38.120  1.00  0.00           H
ATOM   3680  NE  ARG   278      42.640  -4.210  38.370  1.00  0.00           N
ATOM   3681  HE  ARG   278      42.860  -5.090  37.950  1.00  0.00           H
ATOM   3682  CZ  ARG   278      43.220  -3.940  39.520  1.00  0.00           C
ATOM   3683  NH1 ARG   278      43.250  -2.760  40.070  1.00  0.00           N
ATOM   3684 HH11 ARG   278      43.170  -1.950  39.480  1.00  0.00           H
ATOM   3685 HH12 ARG   278      43.900  -2.660  40.830  1.00  0.00           H
ATOM   3686  NH2 ARG   278      43.760  -4.960  40.140  1.00  0.00           N
ATOM   3687 HH21 ARG   278      43.540  -5.920  39.940  1.00  0.00           H
ATOM   3688 HH22 ARG   278      44.310  -4.910  40.970  1.00  0.00           H
ATOM   3689  C   ARG   278      40.240  -0.500  34.440  1.00  0.00           C
ATOM   3690  O   ARG   278      40.490  -0.040  33.330  1.00  0.00           O
ATOM   3691  N   THR   279      39.300   0.060  35.260  1.00  0.00           N
ATOM   3692  HN  THR   279      39.050  -0.330  36.140  1.00  0.00           H
ATOM   3693  CA  THR   279      38.560   1.280  34.850  1.00  0.00           C
ATOM   3694  HA  THR   279      39.080   1.730  34.020  1.00  0.00           H
ATOM   3695  CB  THR   279      37.180   1.080  34.310  1.00  0.00           C
ATOM   3696  HB  THR   279      37.190   0.180  33.660  1.00  0.00           H
ATOM   3697  OG1 THR   279      36.670   2.210  33.590  1.00  0.00           O
ATOM   3698  HG1 THR   279      37.280   2.490  32.890  1.00  0.00           H
ATOM   3699  CG2 THR   279      36.060   0.670  35.280  1.00  0.00           C
ATOM   3700 HG21 THR   279      36.200  -0.360  35.670  1.00  0.00           H
ATOM   3701 HG22 THR   279      35.150   0.670  34.640  1.00  0.00           H
ATOM   3702 HG23 THR   279      35.930   1.390  36.110  1.00  0.00           H
ATOM   3703  C   THR   279      38.540   2.250  36.010  1.00  0.00           C
ATOM   3704  O   THR   279      38.530   1.810  37.170  1.00  0.00           O
ATOM   3705  N   PHE   280      38.590   3.590  35.790  1.00  0.00           N
ATOM   3706  HN  PHE   280      38.660   3.810  34.820  1.00  0.00           H
ATOM   3707  CA  PHE   280      38.470   4.580  36.860  1.00  0.00           C
ATOM   3708  HA  PHE   280      38.850   4.230  37.800  1.00  0.00           H
ATOM   3709  CB  PHE   280      39.370   5.770  36.430  1.00  0.00           C
ATOM   3710  HB1 PHE   280      38.900   6.090  35.470  1.00  0.00           H
ATOM   3711  HB2 PHE   280      40.390   5.420  36.200  1.00  0.00           H
ATOM   3712  CG  PHE   280      39.490   6.960  37.380  1.00  0.00           C
ATOM   3713  CD1 PHE   280      39.440   6.870  38.740  1.00  0.00           C
ATOM   3714  HD1 PHE   280      39.110   5.990  39.280  1.00  0.00           H
ATOM   3715  CE1 PHE   280      39.760   7.940  39.580  1.00  0.00           C
ATOM   3716  HE1 PHE   280      39.830   7.830  40.650  1.00  0.00           H
ATOM   3717  CZ  PHE   280      40.120   9.140  39.030  1.00  0.00           C
ATOM   3718  HZ  PHE   280      40.500  10.000  39.540  1.00  0.00           H
ATOM   3719  CD2 PHE   280      39.730   8.200  36.810  1.00  0.00           C
ATOM   3720  HD2 PHE   280      39.760   8.430  35.750  1.00  0.00           H
ATOM   3721  CE2 PHE   280      40.000   9.260  37.650  1.00  0.00           C
ATOM   3722  HE2 PHE   280      40.240  10.180  37.140  1.00  0.00           H
ATOM   3723  C   PHE   280      37.000   4.820  37.100  1.00  0.00           C
ATOM   3724  O   PHE   280      36.640   5.330  38.190  1.00  0.00           O
ATOM   3725  N   GLY   281      36.060   4.550  36.150  1.00  0.00           N
ATOM   3726  HN  GLY   281      36.410   4.040  35.360  1.00  0.00           H
ATOM   3727  CA  GLY   281      34.590   4.750  36.180  1.00  0.00           C
ATOM   3728  HA1 GLY   281      34.100   4.780  35.210  1.00  0.00           H
ATOM   3729  HA2 GLY   281      34.490   5.680  36.720  1.00  0.00           H
ATOM   3730  C   GLY   281      33.910   3.550  36.840  1.00  0.00           C
ATOM   3731  O   GLY   281      34.510   2.810  37.640  1.00  0.00           O
ATOM   3732  N   GLY   282      32.570   3.430  36.640  1.00  0.00           N
ATOM   3733  HN  GLY   282      32.110   4.060  36.020  1.00  0.00           H
ATOM   3734  CA  GLY   282      31.820   2.320  37.180  1.00  0.00           C
ATOM   3735  HA1 GLY   282      32.440   1.480  37.470  1.00  0.00           H
ATOM   3736  HA2 GLY   282      31.150   1.920  36.430  1.00  0.00           H
ATOM   3737  C   GLY   282      30.860   2.780  38.230  1.00  0.00           C
ATOM   3738  O   GLY   282      30.940   3.990  38.610  1.00  0.00           O
ATOM   3739  N   GLY   283      30.070   1.900  38.730  1.00  0.00           N
ATOM   3740  HN  GLY   283      30.150   0.940  38.480  1.00  0.00           H
ATOM   3741  CA  GLY   283      29.010   2.310  39.650  1.00  0.00           C
ATOM   3742  HA1 GLY   283      28.190   1.600  39.630  1.00  0.00           H
ATOM   3743  HA2 GLY   283      28.620   3.290  39.410  1.00  0.00           H
ATOM   3744  C   GLY   283      29.470   2.270  41.030  1.00  0.00           C
ATOM   3745  O   GLY   283      30.660   1.990  41.240  1.00  0.00           O
ATOM   3746  N   LYS   284      28.550   2.460  41.930  1.00  0.00           N
ATOM   3747  HN  LYS   284      27.580   2.590  41.720  1.00  0.00           H
ATOM   3748  CA  LYS   284      28.830   2.480  43.370  1.00  0.00           C
ATOM   3749  HA  LYS   284      29.860   2.140  43.450  1.00  0.00           H
ATOM   3750  CB  LYS   284      28.880   3.960  43.930  1.00  0.00           C
ATOM   3751  HB1 LYS   284      28.710   3.830  45.020  1.00  0.00           H
ATOM   3752  HB2 LYS   284      27.960   4.440  43.540  1.00  0.00           H
ATOM   3753  CG  LYS   284      30.110   4.820  43.460  1.00  0.00           C
ATOM   3754  HG1 LYS   284      30.130   5.830  43.910  1.00  0.00           H
ATOM   3755  HG2 LYS   284      29.930   4.900  42.360  1.00  0.00           H
ATOM   3756  CD  LYS   284      31.520   4.100  43.700  1.00  0.00           C
ATOM   3757  HD1 LYS   284      31.630   3.180  43.080  1.00  0.00           H
ATOM   3758  HD2 LYS   284      31.570   3.760  44.760  1.00  0.00           H
ATOM   3759  CE  LYS   284      32.720   4.950  43.240  1.00  0.00           C
ATOM   3760  HE1 LYS   284      32.910   5.830  43.880  1.00  0.00           H
ATOM   3761  HE2 LYS   284      32.580   5.340  42.210  1.00  0.00           H
ATOM   3762  NZ  LYS   284      33.970   4.230  43.420  1.00  0.00           N
ATOM   3763  HZ1 LYS   284      34.230   4.210  44.430  1.00  0.00           H
ATOM   3764  HZ2 LYS   284      34.820   4.680  43.030  1.00  0.00           H
ATOM   3765  HZ3 LYS   284      33.970   3.260  43.040  1.00  0.00           H
ATOM   3766  C   LYS   284      27.920   1.560  44.180  1.00  0.00           C
ATOM   3767  O   LYS   284      28.060   1.430  45.390  1.00  0.00           O
ATOM   3768  N   ALA   285      26.910   0.950  43.520  1.00  0.00           N
ATOM   3769  HN  ALA   285      26.840   1.020  42.530  1.00  0.00           H
ATOM   3770  CA  ALA   285      26.010   0.100  44.240  1.00  0.00           C
ATOM   3771  HA  ALA   285      25.480   0.800  44.860  1.00  0.00           H
ATOM   3772  CB  ALA   285      25.030  -0.530  43.290  1.00  0.00           C
ATOM   3773  HB1 ALA   285      25.610  -1.100  42.540  1.00  0.00           H
ATOM   3774  HB2 ALA   285      24.390   0.220  42.790  1.00  0.00           H
ATOM   3775  HB3 ALA   285      24.240  -1.100  43.830  1.00  0.00           H
ATOM   3776  C   ALA   285      26.560  -1.060  45.130  1.00  0.00           C
ATOM   3777  O   ALA   285      25.900  -1.450  46.040  1.00  0.00           O
ATOM   3778  N   ALA   286      27.770  -1.530  44.710  1.00  0.00           N
ATOM   3779  HN  ALA   286      28.170  -1.170  43.880  1.00  0.00           H
ATOM   3780  CA  ALA   286      28.590  -2.510  45.550  1.00  0.00           C
ATOM   3781  HA  ALA   286      27.950  -3.330  45.840  1.00  0.00           H
ATOM   3782  CB  ALA   286      29.820  -3.130  44.840  1.00  0.00           C
ATOM   3783  HB1 ALA   286      30.820  -2.660  44.940  1.00  0.00           H
ATOM   3784  HB2 ALA   286      29.580  -3.320  43.770  1.00  0.00           H
ATOM   3785  HB3 ALA   286      29.900  -4.200  45.120  1.00  0.00           H
ATOM   3786  C   ALA   286      29.170  -1.800  46.790  1.00  0.00           C
ATOM   3787  O   ALA   286      29.120  -2.400  47.880  1.00  0.00           O
ATOM   3788  N   VAL   287      29.820  -0.570  46.570  1.00  0.00           N
ATOM   3789  HN  VAL   287      29.670  -0.000  45.770  1.00  0.00           H
ATOM   3790  CA  VAL   287      30.400   0.320  47.580  1.00  0.00           C
ATOM   3791  HA  VAL   287      31.110  -0.350  48.050  1.00  0.00           H
ATOM   3792  CB  VAL   287      31.190   1.480  46.980  1.00  0.00           C
ATOM   3793  HB  VAL   287      30.700   1.810  46.040  1.00  0.00           H
ATOM   3794  CG1 VAL   287      31.210   2.700  47.960  1.00  0.00           C
ATOM   3795 HG11 VAL   287      31.560   2.320  48.940  1.00  0.00           H
ATOM   3796 HG12 VAL   287      30.200   3.160  48.000  1.00  0.00           H
ATOM   3797 HG13 VAL   287      31.910   3.500  47.650  1.00  0.00           H
ATOM   3798  CG2 VAL   287      32.620   1.130  46.500  1.00  0.00           C
ATOM   3799 HG21 VAL   287      33.270   0.870  47.360  1.00  0.00           H
ATOM   3800 HG22 VAL   287      33.120   1.970  45.980  1.00  0.00           H
ATOM   3801 HG23 VAL   287      32.730   0.310  45.760  1.00  0.00           H
ATOM   3802  C   VAL   287      29.390   0.700  48.630  1.00  0.00           C
ATOM   3803  O   VAL   287      29.640   0.600  49.830  1.00  0.00           O
ATOM   3804  N   VAL   288      28.170   1.150  48.140  1.00  0.00           N
ATOM   3805  HN  VAL   288      27.950   1.120  47.170  1.00  0.00           H
ATOM   3806  CA  VAL   288      27.020   1.460  49.040  1.00  0.00           C
ATOM   3807  HA  VAL   288      27.350   2.330  49.590  1.00  0.00           H
ATOM   3808  CB  VAL   288      25.730   1.740  48.260  1.00  0.00           C
ATOM   3809  HB  VAL   288      25.550   0.980  47.480  1.00  0.00           H
ATOM   3810  CG1 VAL   288      24.470   1.850  49.100  1.00  0.00           C
ATOM   3811 HG11 VAL   288      23.530   2.020  48.550  1.00  0.00           H
ATOM   3812 HG12 VAL   288      24.520   2.560  49.950  1.00  0.00           H
ATOM   3813 HG13 VAL   288      24.300   0.930  49.700  1.00  0.00           H
ATOM   3814  CG2 VAL   288      26.020   3.080  47.580  1.00  0.00           C
ATOM   3815 HG21 VAL   288      25.060   3.510  47.200  1.00  0.00           H
ATOM   3816 HG22 VAL   288      26.640   2.900  46.680  1.00  0.00           H
ATOM   3817 HG23 VAL   288      26.460   3.910  48.170  1.00  0.00           H
ATOM   3818  C   VAL   288      26.670   0.350  50.090  1.00  0.00           C
ATOM   3819  O   VAL   288      26.370   0.550  51.250  1.00  0.00           O
ATOM   3820  N   LEU   289      26.600  -0.970  49.640  1.00  0.00           N
ATOM   3821  HN  LEU   289      26.890  -1.050  48.680  1.00  0.00           H
ATOM   3822  CA  LEU   289      26.370  -2.060  50.570  1.00  0.00           C
ATOM   3823  HA  LEU   289      25.470  -1.910  51.160  1.00  0.00           H
ATOM   3824  CB  LEU   289      26.140  -3.370  49.650  1.00  0.00           C
ATOM   3825  HB1 LEU   289      27.050  -3.310  49.010  1.00  0.00           H
ATOM   3826  HB2 LEU   289      25.330  -3.190  48.910  1.00  0.00           H
ATOM   3827  CG  LEU   289      26.300  -4.810  50.240  1.00  0.00           C
ATOM   3828  HG  LEU   289      27.220  -4.870  50.870  1.00  0.00           H
ATOM   3829  CD1 LEU   289      25.110  -5.240  51.150  1.00  0.00           C
ATOM   3830 HD11 LEU   289      24.070  -5.250  50.760  1.00  0.00           H
ATOM   3831 HD12 LEU   289      25.090  -4.660  52.100  1.00  0.00           H
ATOM   3832 HD13 LEU   289      25.350  -6.280  51.460  1.00  0.00           H
ATOM   3833  CD2 LEU   289      26.480  -5.850  49.050  1.00  0.00           C
ATOM   3834 HD21 LEU   289      27.340  -5.750  48.350  1.00  0.00           H
ATOM   3835 HD22 LEU   289      25.540  -5.710  48.470  1.00  0.00           H
ATOM   3836 HD23 LEU   289      26.460  -6.870  49.480  1.00  0.00           H
ATOM   3837  C   LEU   289      27.490  -2.150  51.680  1.00  0.00           C
ATOM   3838  O   LEU   289      27.210  -2.270  52.910  1.00  0.00           O
ATOM   3839  N   LEU   290      28.760  -2.100  51.340  1.00  0.00           N
ATOM   3840  HN  LEU   290      29.050  -1.750  50.450  1.00  0.00           H
ATOM   3841  CA  LEU   290      29.840  -2.140  52.260  1.00  0.00           C
ATOM   3842  HA  LEU   290      29.670  -2.950  52.950  1.00  0.00           H
ATOM   3843  CB  LEU   290      31.200  -2.390  51.620  1.00  0.00           C
ATOM   3844  HB1 LEU   290      32.050  -2.290  52.330  1.00  0.00           H
ATOM   3845  HB2 LEU   290      31.330  -1.560  50.890  1.00  0.00           H
ATOM   3846  CG  LEU   290      31.280  -3.610  50.700  1.00  0.00           C
ATOM   3847  HG  LEU   290      30.360  -3.600  50.080  1.00  0.00           H
ATOM   3848  CD1 LEU   290      32.560  -3.520  49.850  1.00  0.00           C
ATOM   3849 HD11 LEU   290      32.780  -4.530  49.460  1.00  0.00           H
ATOM   3850 HD12 LEU   290      33.490  -3.300  50.410  1.00  0.00           H
ATOM   3851 HD13 LEU   290      32.470  -2.910  48.920  1.00  0.00           H
ATOM   3852  CD2 LEU   290      31.220  -4.870  51.580  1.00  0.00           C
ATOM   3853 HD21 LEU   290      30.210  -4.880  52.040  1.00  0.00           H
ATOM   3854 HD22 LEU   290      31.990  -4.830  52.370  1.00  0.00           H
ATOM   3855 HD23 LEU   290      31.400  -5.810  51.010  1.00  0.00           H
ATOM   3856  C   LEU   290      29.850  -0.830  53.110  1.00  0.00           C
ATOM   3857  O   LEU   290      30.120  -0.920  54.320  1.00  0.00           O
ATOM   3858  N   ALA   291      29.580   0.350  52.580  1.00  0.00           N
ATOM   3859  HN  ALA   291      29.420   0.450  51.600  1.00  0.00           H
ATOM   3860  CA  ALA   291      29.640   1.620  53.290  1.00  0.00           C
ATOM   3861  HA  ALA   291      30.580   1.670  53.820  1.00  0.00           H
ATOM   3862  CB  ALA   291      29.600   2.790  52.220  1.00  0.00           C
ATOM   3863  HB1 ALA   291      30.240   2.610  51.330  1.00  0.00           H
ATOM   3864  HB2 ALA   291      30.000   3.670  52.770  1.00  0.00           H
ATOM   3865  HB3 ALA   291      28.590   2.990  51.800  1.00  0.00           H
ATOM   3866  C   ALA   291      28.560   1.780  54.350  1.00  0.00           C
ATOM   3867  O   ALA   291      28.820   1.900  55.580  1.00  0.00           O
ATOM   3868  N   VAL   292      27.280   1.540  53.940  1.00  0.00           N
ATOM   3869  HN  VAL   292      27.100   1.230  53.010  1.00  0.00           H
ATOM   3870  CA  VAL   292      26.190   1.590  54.880  1.00  0.00           C
ATOM   3871  HA  VAL   292      26.340   2.530  55.390  1.00  0.00           H
ATOM   3872  CB  VAL   292      24.810   1.710  54.170  1.00  0.00           C
ATOM   3873  HB  VAL   292      24.750   0.920  53.380  1.00  0.00           H
ATOM   3874  CG1 VAL   292      23.570   1.680  55.130  1.00  0.00           C
ATOM   3875 HG11 VAL   292      22.680   2.190  54.720  1.00  0.00           H
ATOM   3876 HG12 VAL   292      23.800   2.320  56.010  1.00  0.00           H
ATOM   3877 HG13 VAL   292      23.270   0.670  55.480  1.00  0.00           H
ATOM   3878  CG2 VAL   292      24.770   3.150  53.510  1.00  0.00           C
ATOM   3879 HG21 VAL   292      24.820   3.850  54.370  1.00  0.00           H
ATOM   3880 HG22 VAL   292      23.820   3.300  52.960  1.00  0.00           H
ATOM   3881 HG23 VAL   292      25.680   3.220  52.860  1.00  0.00           H
ATOM   3882  C   VAL   292      26.130   0.430  55.870  1.00  0.00           C
ATOM   3883  O   VAL   292      25.770   0.660  57.060  1.00  0.00           O
ATOM   3884  N   GLY   293      26.510  -0.780  55.520  1.00  0.00           N
ATOM   3885  HN  GLY   293      26.610  -1.040  54.570  1.00  0.00           H
ATOM   3886  CA  GLY   293      26.720  -1.900  56.420  1.00  0.00           C
ATOM   3887  HA1 GLY   293      27.010  -2.640  55.690  1.00  0.00           H
ATOM   3888  HA2 GLY   293      25.780  -2.090  56.920  1.00  0.00           H
ATOM   3889  C   GLY   293      27.800  -1.780  57.490  1.00  0.00           C
ATOM   3890  O   GLY   293      27.590  -2.000  58.670  1.00  0.00           O
ATOM   3891  N   GLY   294      28.910  -1.180  57.000  1.00  0.00           N
ATOM   3892  HN  GLY   294      28.990  -0.900  56.040  1.00  0.00           H
ATOM   3893  CA  GLY   294      30.030  -0.930  57.780  1.00  0.00           C
ATOM   3894  HA1 GLY   294      30.750  -0.550  57.060  1.00  0.00           H
ATOM   3895  HA2 GLY   294      30.370  -1.810  58.310  1.00  0.00           H
ATOM   3896  C   GLY   294      29.890   0.050  58.960  1.00  0.00           C
ATOM   3897  O   GLY   294      30.410  -0.220  60.030  1.00  0.00           O
ATOM   3898  N   GLN   295      29.240   1.200  58.750  1.00  0.00           N
ATOM   3899  HN  GLN   295      28.840   1.330  57.840  1.00  0.00           H
ATOM   3900  CA  GLN   295      28.780   2.200  59.720  1.00  0.00           C
ATOM   3901  HA  GLN   295      29.640   2.590  60.240  1.00  0.00           H
ATOM   3902  CB  GLN   295      27.930   3.340  58.990  1.00  0.00           C
ATOM   3903  HB1 GLN   295      27.090   2.760  58.540  1.00  0.00           H
ATOM   3904  HB2 GLN   295      28.600   3.720  58.190  1.00  0.00           H
ATOM   3905  CG  GLN   295      27.530   4.570  59.740  1.00  0.00           C
ATOM   3906  HG1 GLN   295      27.890   5.470  59.200  1.00  0.00           H
ATOM   3907  HG2 GLN   295      27.960   4.660  60.760  1.00  0.00           H
ATOM   3908  CD  GLN   295      25.970   4.790  59.930  1.00  0.00           C
ATOM   3909  OE1 GLN   295      25.160   4.010  59.450  1.00  0.00           O
ATOM   3910  NE2 GLN   295      25.660   5.930  60.540  1.00  0.00           N
ATOM   3911 HE21 GLN   295      24.710   6.200  60.690  1.00  0.00           H
ATOM   3912 HE22 GLN   295      26.480   6.380  60.900  1.00  0.00           H
ATOM   3913  C   GLN   295      27.870   1.610  60.780  1.00  0.00           C
ATOM   3914  O   GLN   295      28.050   1.700  62.010  1.00  0.00           O
ATOM   3915  N   PHE   296      26.890   0.760  60.340  1.00  0.00           N
ATOM   3916  HN  PHE   296      26.750   0.640  59.360  1.00  0.00           H
ATOM   3917  CA  PHE   296      26.100   0.040  61.270  1.00  0.00           C
ATOM   3918  HA  PHE   296      25.640   0.740  61.950  1.00  0.00           H
ATOM   3919  CB  PHE   296      25.100  -0.840  60.420  1.00  0.00           C
ATOM   3920  HB1 PHE   296      25.580  -1.750  60.020  1.00  0.00           H
ATOM   3921  HB2 PHE   296      24.670  -0.270  59.570  1.00  0.00           H
ATOM   3922  CG  PHE   296      23.900  -1.320  61.220  1.00  0.00           C
ATOM   3923  CD1 PHE   296      23.840  -2.580  61.800  1.00  0.00           C
ATOM   3924  HD1 PHE   296      24.660  -3.280  61.780  1.00  0.00           H
ATOM   3925  CE1 PHE   296      22.720  -2.980  62.600  1.00  0.00           C
ATOM   3926  HE1 PHE   296      22.860  -3.800  63.290  1.00  0.00           H
ATOM   3927  CZ  PHE   296      21.620  -2.130  62.800  1.00  0.00           C
ATOM   3928  HZ  PHE   296      20.820  -2.380  63.490  1.00  0.00           H
ATOM   3929  CD2 PHE   296      22.690  -0.500  61.390  1.00  0.00           C
ATOM   3930  HD2 PHE   296      22.700   0.430  60.840  1.00  0.00           H
ATOM   3931  CE2 PHE   296      21.640  -0.910  62.140  1.00  0.00           C
ATOM   3932  HE2 PHE   296      20.790  -0.250  62.280  1.00  0.00           H
ATOM   3933  C   PHE   296      26.920  -0.990  62.210  1.00  0.00           C
ATOM   3934  O   PHE   296      26.830  -1.050  63.430  1.00  0.00           O
ATOM   3935  N   LEU   297      27.760  -1.760  61.550  1.00  0.00           N
ATOM   3936  HN  LEU   297      27.960  -1.600  60.580  1.00  0.00           H
ATOM   3937  CA  LEU   297      28.640  -2.720  62.220  1.00  0.00           C
ATOM   3938  HA  LEU   297      27.900  -3.220  62.840  1.00  0.00           H
ATOM   3939  CB  LEU   297      29.170  -3.620  61.110  1.00  0.00           C
ATOM   3940  HB1 LEU   297      29.980  -3.070  60.590  1.00  0.00           H
ATOM   3941  HB2 LEU   297      28.430  -3.980  60.360  1.00  0.00           H
ATOM   3942  CG  LEU   297      29.740  -4.970  61.640  1.00  0.00           C
ATOM   3943  HG  LEU   297      29.620  -5.000  62.750  1.00  0.00           H
ATOM   3944  CD1 LEU   297      28.940  -6.080  60.960  1.00  0.00           C
ATOM   3945 HD11 LEU   297      29.200  -7.110  61.280  1.00  0.00           H
ATOM   3946 HD12 LEU   297      29.240  -6.180  59.890  1.00  0.00           H
ATOM   3947 HD13 LEU   297      27.840  -5.970  61.090  1.00  0.00           H
ATOM   3948  CD2 LEU   297      31.260  -5.210  61.390  1.00  0.00           C
ATOM   3949 HD21 LEU   297      31.640  -6.170  61.800  1.00  0.00           H
ATOM   3950 HD22 LEU   297      31.940  -4.360  61.590  1.00  0.00           H
ATOM   3951 HD23 LEU   297      31.330  -5.420  60.300  1.00  0.00           H
ATOM   3952  C   LEU   297      29.700  -2.100  63.150  1.00  0.00           C
ATOM   3953  O   LEU   297      29.740  -2.500  64.320  1.00  0.00           O
ATOM   3954  N   LEU   298      30.330  -0.980  62.670  1.00  0.00           N
ATOM   3955  HN  LEU   298      30.200  -0.710  61.720  1.00  0.00           H
ATOM   3956  CA  LEU   298      31.300  -0.260  63.500  1.00  0.00           C
ATOM   3957  HA  LEU   298      32.030  -1.000  63.770  1.00  0.00           H
ATOM   3958  CB  LEU   298      31.910   0.930  62.680  1.00  0.00           C
ATOM   3959  HB1 LEU   298      31.110   1.640  62.360  1.00  0.00           H
ATOM   3960  HB2 LEU   298      32.370   0.480  61.780  1.00  0.00           H
ATOM   3961  CG  LEU   298      33.060   1.750  63.310  1.00  0.00           C
ATOM   3962  HG  LEU   298      32.500   2.420  64.000  1.00  0.00           H
ATOM   3963  CD1 LEU   298      34.120   0.780  63.900  1.00  0.00           C
ATOM   3964 HD11 LEU   298      34.710   0.150  63.200  1.00  0.00           H
ATOM   3965 HD12 LEU   298      33.670   0.100  64.660  1.00  0.00           H
ATOM   3966 HD13 LEU   298      34.800   1.410  64.510  1.00  0.00           H
ATOM   3967  CD2 LEU   298      33.640   2.770  62.350  1.00  0.00           C
ATOM   3968 HD21 LEU   298      34.290   3.540  62.810  1.00  0.00           H
ATOM   3969 HD22 LEU   298      32.790   3.240  61.820  1.00  0.00           H
ATOM   3970 HD23 LEU   298      34.330   2.210  61.680  1.00  0.00           H
ATOM   3971  C   LEU   298      30.780   0.370  64.760  1.00  0.00           C
ATOM   3972  O   LEU   298      31.380   0.150  65.780  1.00  0.00           O
ATOM   3973  N   CYS   299      29.600   1.010  64.700  1.00  0.00           N
ATOM   3974  HN  CYS   299      29.150   0.980  63.800  1.00  0.00           H
ATOM   3975  CA  CYS   299      28.850   1.600  65.830  1.00  0.00           C
ATOM   3976  HA  CYS   299      29.510   2.190  66.440  1.00  0.00           H
ATOM   3977  CB  CYS   299      27.670   2.580  65.320  1.00  0.00           C
ATOM   3978  HB1 CYS   299      27.180   2.950  66.250  1.00  0.00           H
ATOM   3979  HB2 CYS   299      26.990   1.920  64.740  1.00  0.00           H
ATOM   3980  SG  CYS   299      28.200   3.880  64.270  1.00  0.00           S
ATOM   3981  HG1 CYS   299      28.600   3.150  63.240  1.00  0.00           H
ATOM   3982  C   CYS   299      28.130   0.610  66.810  1.00  0.00           C
ATOM   3983  O   CYS   299      28.240   0.570  68.070  1.00  0.00           O
ATOM   3984  N   TRP   300      27.370  -0.360  66.310  1.00  0.00           N
ATOM   3985  HN  TRP   300      27.210  -0.610  65.350  1.00  0.00           H
ATOM   3986  CA  TRP   300      26.460  -1.080  67.180  1.00  0.00           C
ATOM   3987  HA  TRP   300      26.420  -0.560  68.130  1.00  0.00           H
ATOM   3988  CB  TRP   300      25.020  -1.270  66.540  1.00  0.00           C
ATOM   3989  HB1 TRP   300      24.270  -1.830  67.140  1.00  0.00           H
ATOM   3990  HB2 TRP   300      25.150  -1.730  65.540  1.00  0.00           H
ATOM   3991  CG  TRP   300      24.410   0.020  66.180  1.00  0.00           C
ATOM   3992  CD1 TRP   300      23.910   0.360  64.900  1.00  0.00           C
ATOM   3993  HD1 TRP   300      24.000  -0.250  64.020  1.00  0.00           H
ATOM   3994  NE1 TRP   300      23.440   1.720  64.930  1.00  0.00           N
ATOM   3995  HE1 TRP   300      23.280   2.260  64.130  1.00  0.00           H
ATOM   3996  CE2 TRP   300      23.580   2.150  66.260  1.00  0.00           C
ATOM   3997  CD2 TRP   300      24.140   1.110  67.050  1.00  0.00           C
ATOM   3998  CE3 TRP   300      24.470   1.390  68.340  1.00  0.00           C
ATOM   3999  HE3 TRP   300      24.970   0.710  69.010  1.00  0.00           H
ATOM   4000  CZ3 TRP   300      23.960   2.540  68.970  1.00  0.00           C
ATOM   4001  HZ3 TRP   300      24.250   2.780  69.980  1.00  0.00           H
ATOM   4002  CZ2 TRP   300      23.110   3.340  66.860  1.00  0.00           C
ATOM   4003  HZ2 TRP   300      22.570   4.040  66.250  1.00  0.00           H
ATOM   4004  CH2 TRP   300      23.310   3.540  68.200  1.00  0.00           C
ATOM   4005  HH2 TRP   300      23.170   4.460  68.740  1.00  0.00           H
ATOM   4006  C   TRP   300      27.120  -2.460  67.520  1.00  0.00           C
ATOM   4007  O   TRP   300      26.660  -3.070  68.460  1.00  0.00           O
ATOM   4008  N   LEU   301      28.180  -2.920  66.860  1.00  0.00           N
ATOM   4009  HN  LEU   301      28.530  -2.370  66.100  1.00  0.00           H
ATOM   4010  CA  LEU   301      28.760  -4.200  67.120  1.00  0.00           C
ATOM   4011  HA  LEU   301      27.920  -4.880  67.230  1.00  0.00           H
ATOM   4012  CB  LEU   301      29.760  -4.800  66.050  1.00  0.00           C
ATOM   4013  HB1 LEU   301      30.580  -4.060  65.910  1.00  0.00           H
ATOM   4014  HB2 LEU   301      29.180  -4.910  65.110  1.00  0.00           H
ATOM   4015  CG  LEU   301      30.350  -6.170  66.290  1.00  0.00           C
ATOM   4016  HG  LEU   301      29.520  -6.730  66.750  1.00  0.00           H
ATOM   4017  CD1 LEU   301      30.710  -6.900  64.950  1.00  0.00           C
ATOM   4018 HD11 LEU   301      29.790  -7.180  64.390  1.00  0.00           H
ATOM   4019 HD12 LEU   301      31.420  -7.750  65.120  1.00  0.00           H
ATOM   4020 HD13 LEU   301      31.330  -6.230  64.320  1.00  0.00           H
ATOM   4021  CD2 LEU   301      31.560  -6.310  67.250  1.00  0.00           C
ATOM   4022 HD21 LEU   301      32.290  -5.480  67.120  1.00  0.00           H
ATOM   4023 HD22 LEU   301      32.170  -7.180  66.930  1.00  0.00           H
ATOM   4024 HD23 LEU   301      31.110  -6.440  68.260  1.00  0.00           H
ATOM   4025  C   LEU   301      29.400  -4.250  68.520  1.00  0.00           C
ATOM   4026  O   LEU   301      28.990  -5.070  69.350  1.00  0.00           O
ATOM   4027  N   PRO   302      30.270  -3.320  68.990  1.00  0.00           N
ATOM   4028  CD  PRO   302      31.010  -2.370  68.200  1.00  0.00           C
ATOM   4029  HD1 PRO   302      30.350  -1.650  67.680  1.00  0.00           H
ATOM   4030  HD2 PRO   302      31.650  -2.960  67.500  1.00  0.00           H
ATOM   4031  CA  PRO   302      30.820  -3.460  70.300  1.00  0.00           C
ATOM   4032  HA  PRO   302      31.060  -4.500  70.470  1.00  0.00           H
ATOM   4033  CB  PRO   302      32.030  -2.610  70.310  1.00  0.00           C
ATOM   4034  HB1 PRO   302      32.920  -3.160  69.930  1.00  0.00           H
ATOM   4035  HB2 PRO   302      32.340  -2.130  71.270  1.00  0.00           H
ATOM   4036  CG  PRO   302      31.730  -1.490  69.270  1.00  0.00           C
ATOM   4037  HG1 PRO   302      30.920  -0.760  69.500  1.00  0.00           H
ATOM   4038  HG2 PRO   302      32.640  -1.030  68.830  1.00  0.00           H
ATOM   4039  C   PRO   302      29.760  -3.050  71.320  1.00  0.00           C
ATOM   4040  O   PRO   302      29.810  -3.550  72.370  1.00  0.00           O
ATOM   4041  N   TYR   303      28.860  -2.100  70.960  1.00  0.00           N
ATOM   4042  HN  TYR   303      28.980  -1.650  70.080  1.00  0.00           H
ATOM   4043  CA  TYR   303      27.840  -1.640  71.890  1.00  0.00           C
ATOM   4044  HA  TYR   303      28.320  -1.420  72.830  1.00  0.00           H
ATOM   4045  CB  TYR   303      26.940  -0.480  71.250  1.00  0.00           C
ATOM   4046  HB1 TYR   303      26.480  -0.880  70.320  1.00  0.00           H
ATOM   4047  HB2 TYR   303      27.690   0.280  70.960  1.00  0.00           H
ATOM   4048  CG  TYR   303      25.810   0.040  72.020  1.00  0.00           C
ATOM   4049  CD1 TYR   303      24.570  -0.610  72.150  1.00  0.00           C
ATOM   4050  HD1 TYR   303      24.420  -1.580  71.690  1.00  0.00           H
ATOM   4051  CE1 TYR   303      23.500  -0.060  72.840  1.00  0.00           C
ATOM   4052  HE1 TYR   303      22.580  -0.600  72.950  1.00  0.00           H
ATOM   4053  CZ  TYR   303      23.660   1.210  73.450  1.00  0.00           C
ATOM   4054  OH  TYR   303      22.630   1.680  74.350  1.00  0.00           O
ATOM   4055  HH  TYR   303      22.960   2.520  74.660  1.00  0.00           H
ATOM   4056  CD2 TYR   303      25.910   1.310  72.510  1.00  0.00           C
ATOM   4057  HD2 TYR   303      26.760   1.960  72.370  1.00  0.00           H
ATOM   4058  CE2 TYR   303      24.870   1.950  73.170  1.00  0.00           C
ATOM   4059  HE2 TYR   303      25.010   2.900  73.660  1.00  0.00           H
ATOM   4060  C   TYR   303      26.940  -2.770  72.360  1.00  0.00           C
ATOM   4061  O   TYR   303      26.650  -2.880  73.550  1.00  0.00           O
ATOM   4062  N   PHE   304      26.540  -3.600  71.350  1.00  0.00           N
ATOM   4063  HN  PHE   304      26.830  -3.490  70.400  1.00  0.00           H
ATOM   4064  CA  PHE   304      25.720  -4.770  71.630  1.00  0.00           C
ATOM   4065  HA  PHE   304      25.000  -4.490  72.380  1.00  0.00           H
ATOM   4066  CB  PHE   304      24.860  -5.130  70.400  1.00  0.00           C
ATOM   4067  HB1 PHE   304      24.570  -6.200  70.420  1.00  0.00           H
ATOM   4068  HB2 PHE   304      25.440  -4.980  69.460  1.00  0.00           H
ATOM   4069  CG  PHE   304      23.560  -4.350  70.380  1.00  0.00           C
ATOM   4070  CD1 PHE   304      22.320  -4.760  70.990  1.00  0.00           C
ATOM   4071  HD1 PHE   304      22.350  -5.690  71.550  1.00  0.00           H
ATOM   4072  CE1 PHE   304      21.100  -4.040  70.890  1.00  0.00           C
ATOM   4073  HE1 PHE   304      20.170  -4.360  71.310  1.00  0.00           H
ATOM   4074  CZ  PHE   304      21.070  -2.850  70.170  1.00  0.00           C
ATOM   4075  HZ  PHE   304      20.100  -2.380  70.040  1.00  0.00           H
ATOM   4076  CD2 PHE   304      23.440  -3.120  69.680  1.00  0.00           C
ATOM   4077  HD2 PHE   304      24.250  -2.890  69.000  1.00  0.00           H
ATOM   4078  CE2 PHE   304      22.220  -2.390  69.570  1.00  0.00           C
ATOM   4079  HE2 PHE   304      22.160  -1.500  68.970  1.00  0.00           H
ATOM   4080  C   PHE   304      26.570  -5.920  72.150  1.00  0.00           C
ATOM   4081  O   PHE   304      26.220  -6.650  73.090  1.00  0.00           O
ATOM   4082  N   SER   305      27.770  -6.140  71.710  1.00  0.00           N
ATOM   4083  HN  SER   305      28.310  -5.630  71.060  1.00  0.00           H
ATOM   4084  CA  SER   305      28.660  -7.230  72.160  1.00  0.00           C
ATOM   4085  HA  SER   305      27.970  -8.060  72.150  1.00  0.00           H
ATOM   4086  CB  SER   305      29.900  -7.530  71.220  1.00  0.00           C
ATOM   4087  HB1 SER   305      30.320  -8.430  71.720  1.00  0.00           H
ATOM   4088  HB2 SER   305      30.540  -6.620  71.220  1.00  0.00           H
ATOM   4089  OG  SER   305      29.470  -7.850  69.920  1.00  0.00           O
ATOM   4090  HG1 SER   305      29.110  -7.010  69.630  1.00  0.00           H
ATOM   4091  C   SER   305      29.160  -7.010  73.570  1.00  0.00           C
ATOM   4092  O   SER   305      29.310  -7.980  74.330  1.00  0.00           O
ATOM   4093  N   PHE   306      29.480  -5.770  74.030  1.00  0.00           N
ATOM   4094  HN  PHE   306      29.440  -5.030  73.360  1.00  0.00           H
ATOM   4095  CA  PHE   306      29.720  -5.500  75.430  1.00  0.00           C
ATOM   4096  HA  PHE   306      30.500  -6.210  75.700  1.00  0.00           H
ATOM   4097  CB  PHE   306      30.190  -4.060  75.570  1.00  0.00           C
ATOM   4098  HB1 PHE   306      29.440  -3.250  75.440  1.00  0.00           H
ATOM   4099  HB2 PHE   306      30.960  -3.780  74.810  1.00  0.00           H
ATOM   4100  CG  PHE   306      30.840  -3.920  76.960  1.00  0.00           C
ATOM   4101  CD1 PHE   306      31.670  -4.910  77.550  1.00  0.00           C
ATOM   4102  HD1 PHE   306      32.010  -5.820  77.090  1.00  0.00           H
ATOM   4103  CE1 PHE   306      32.000  -4.800  78.910  1.00  0.00           C
ATOM   4104  HE1 PHE   306      32.620  -5.530  79.400  1.00  0.00           H
ATOM   4105  CZ  PHE   306      31.700  -3.620  79.580  1.00  0.00           C
ATOM   4106  HZ  PHE   306      31.990  -3.520  80.610  1.00  0.00           H
ATOM   4107  CD2 PHE   306      30.350  -2.860  77.700  1.00  0.00           C
ATOM   4108  HD2 PHE   306      29.570  -2.210  77.340  1.00  0.00           H
ATOM   4109  CE2 PHE   306      30.910  -2.620  78.990  1.00  0.00           C
ATOM   4110  HE2 PHE   306      30.780  -1.750  79.620  1.00  0.00           H
ATOM   4111  C   PHE   306      28.460  -5.770  76.270  1.00  0.00           C
ATOM   4112  O   PHE   306      28.700  -6.390  77.310  1.00  0.00           O
HETATM 4113  N   HSD   307      27.250  -5.290  75.950  1.00  0.00           N
HETATM 4114  HN  HSD   307      27.130  -4.830  75.070  1.00  0.00           H
HETATM 4115  CA  HSD   307      26.080  -5.620  76.770  1.00  0.00           C
HETATM 4116  HA  HSD   307      26.170  -5.370  77.820  1.00  0.00           H
HETATM 4117  CB  HSD   307      24.850  -4.800  76.360  1.00  0.00           C
HETATM 4118  HB1 HSD   307      23.910  -5.230  76.780  1.00  0.00           H
HETATM 4119  HB2 HSD   307      24.760  -4.860  75.250  1.00  0.00           H
HETATM 4120  ND1 HSD   307      25.360  -2.370  75.930  1.00  0.00           N
HETATM 4121  HD1 HSD   307      25.770  -2.490  75.030  1.00  0.00           H
HETATM 4122  CG  HSD   307      24.850  -3.330  76.660  1.00  0.00           C
HETATM 4123  CE1 HSD   307      25.060  -1.180  76.480  1.00  0.00           C
HETATM 4124  HE1 HSD   307      25.420  -0.200  76.170  1.00  0.00           H
HETATM 4125  NE2 HSD   307      24.200  -1.320  77.480  1.00  0.00           N
HETATM 4126  CD2 HSD   307      24.090  -2.690  77.600  1.00  0.00           C
HETATM 4127  HD2 HSD   307      23.370  -3.140  78.280  1.00  0.00           H
HETATM 4128  C   HSD   307      25.800  -7.130  76.810  1.00  0.00           C
HETATM 4129  O   HSD   307      25.300  -7.670  77.830  1.00  0.00           O
ATOM   4130  N   LEU   308      26.020  -7.870  75.730  1.00  0.00           N
ATOM   4131  HN  LEU   308      26.280  -7.430  74.870  1.00  0.00           H
ATOM   4132  CA  LEU   308      26.040  -9.320  75.680  1.00  0.00           C
ATOM   4133  HA  LEU   308      25.110  -9.640  76.140  1.00  0.00           H
ATOM   4134  CB  LEU   308      26.130  -9.840  74.260  1.00  0.00           C
ATOM   4135  HB1 LEU   308      26.250 -10.940  74.410  1.00  0.00           H
ATOM   4136  HB2 LEU   308      27.020  -9.390  73.790  1.00  0.00           H
ATOM   4137  CG  LEU   308      24.880  -9.580  73.380  1.00  0.00           C
ATOM   4138  HG  LEU   308      24.570  -8.520  73.440  1.00  0.00           H
ATOM   4139  CD1 LEU   308      25.110  -9.820  71.910  1.00  0.00           C
ATOM   4140 HD11 LEU   308      25.140 -10.900  71.650  1.00  0.00           H
ATOM   4141 HD12 LEU   308      26.070  -9.370  71.580  1.00  0.00           H
ATOM   4142 HD13 LEU   308      24.350  -9.380  71.230  1.00  0.00           H
ATOM   4143  CD2 LEU   308      23.570 -10.270  73.720  1.00  0.00           C
ATOM   4144 HD21 LEU   308      23.800 -11.350  73.770  1.00  0.00           H
ATOM   4145 HD22 LEU   308      22.750 -10.120  73.000  1.00  0.00           H
ATOM   4146 HD23 LEU   308      23.240 -10.030  74.760  1.00  0.00           H
ATOM   4147  C   LEU   308      27.120  -9.910  76.580  1.00  0.00           C
ATOM   4148  O   LEU   308      26.790 -10.820  77.370  1.00  0.00           O
ATOM   4149  N   TYR   309      28.380  -9.460  76.530  1.00  0.00           N
ATOM   4150  HN  TYR   309      28.620  -8.740  75.890  1.00  0.00           H
ATOM   4151  CA  TYR   309      29.380 -10.010  77.480  1.00  0.00           C
ATOM   4152  HA  TYR   309      29.500 -11.060  77.270  1.00  0.00           H
ATOM   4153  CB  TYR   309      30.720  -9.200  77.150  1.00  0.00           C
ATOM   4154  HB1 TYR   309      30.550  -8.200  77.600  1.00  0.00           H
ATOM   4155  HB2 TYR   309      30.860  -9.080  76.050  1.00  0.00           H
ATOM   4156  CG  TYR   309      32.010  -9.820  77.720  1.00  0.00           C
ATOM   4157  CD1 TYR   309      32.460  -9.400  78.990  1.00  0.00           C
ATOM   4158  HD1 TYR   309      32.000  -8.680  79.640  1.00  0.00           H
ATOM   4159  CE1 TYR   309      33.610 -10.000  79.530  1.00  0.00           C
ATOM   4160  HE1 TYR   309      34.140  -9.780  80.450  1.00  0.00           H
ATOM   4161  CZ  TYR   309      34.390 -10.890  78.770  1.00  0.00           C
ATOM   4162  OH  TYR   309      35.580 -11.430  79.230  1.00  0.00           O
ATOM   4163  HH  TYR   309      35.760 -11.030  80.090  1.00  0.00           H
ATOM   4164  CD2 TYR   309      32.770 -10.780  77.030  1.00  0.00           C
ATOM   4165  HD2 TYR   309      32.510 -11.180  76.070  1.00  0.00           H
ATOM   4166  CE2 TYR   309      33.940 -11.330  77.580  1.00  0.00           C
ATOM   4167  HE2 TYR   309      34.450 -12.090  77.000  1.00  0.00           H
ATOM   4168  C   TYR   309      29.030  -9.760  79.000  1.00  0.00           C
ATOM   4169  O   TYR   309      29.150 -10.710  79.780  1.00  0.00           O
ATOM   4170  N   VAL   310      28.640  -8.520  79.400  1.00  0.00           N
ATOM   4171  HN  VAL   310      28.680  -7.740  78.780  1.00  0.00           H
ATOM   4172  CA  VAL   310      28.170  -8.320  80.730  1.00  0.00           C
ATOM   4173  HA  VAL   310      28.900  -8.790  81.370  1.00  0.00           H
ATOM   4174  CB  VAL   310      27.930  -6.840  80.970  1.00  0.00           C
ATOM   4175  HB  VAL   310      27.330  -6.430  80.130  1.00  0.00           H
ATOM   4176  CG1 VAL   310      27.140  -6.400  82.210  1.00  0.00           C
ATOM   4177 HG11 VAL   310      27.520  -6.880  83.140  1.00  0.00           H
ATOM   4178 HG12 VAL   310      26.070  -6.650  82.070  1.00  0.00           H
ATOM   4179 HG13 VAL   310      27.290  -5.300  82.300  1.00  0.00           H
ATOM   4180  CG2 VAL   310      29.320  -6.240  80.880  1.00  0.00           C
ATOM   4181 HG21 VAL   310      29.370  -5.130  80.850  1.00  0.00           H
ATOM   4182 HG22 VAL   310      29.830  -6.620  79.970  1.00  0.00           H
ATOM   4183 HG23 VAL   310      29.950  -6.470  81.770  1.00  0.00           H
ATOM   4184  C   VAL   310      26.900  -9.110  81.120  1.00  0.00           C
ATOM   4185  O   VAL   310      26.860  -9.660  82.280  1.00  0.00           O
ATOM   4186  N   ALA   311      25.960  -9.230  80.230  1.00  0.00           N
ATOM   4187  HN  ALA   311      25.890  -8.740  79.360  1.00  0.00           H
ATOM   4188  CA  ALA   311      24.680  -9.870  80.460  1.00  0.00           C
ATOM   4189  HA  ALA   311      24.390  -9.620  81.470  1.00  0.00           H
ATOM   4190  CB  ALA   311      23.660  -9.630  79.290  1.00  0.00           C
ATOM   4191  HB1 ALA   311      24.060  -9.860  78.280  1.00  0.00           H
ATOM   4192  HB2 ALA   311      23.410  -8.550  79.330  1.00  0.00           H
ATOM   4193  HB3 ALA   311      22.690 -10.170  79.340  1.00  0.00           H
ATOM   4194  C   ALA   311      24.890 -11.410  80.460  1.00  0.00           C
ATOM   4195  O   ALA   311      24.500 -12.080  81.400  1.00  0.00           O
ATOM   4196  N   LEU   312      25.660 -12.010  79.560  1.00  0.00           N
ATOM   4197  HN  LEU   312      25.970 -11.450  78.790  1.00  0.00           H
ATOM   4198  CA  LEU   312      25.940 -13.450  79.520  1.00  0.00           C
ATOM   4199  HA  LEU   312      25.100 -14.040  79.840  1.00  0.00           H
ATOM   4200  CB  LEU   312      26.140 -13.890  78.040  1.00  0.00           C
ATOM   4201  HB1 LEU   312      26.430 -14.970  78.050  1.00  0.00           H
ATOM   4202  HB2 LEU   312      26.940 -13.380  77.480  1.00  0.00           H
ATOM   4203  CG  LEU   312      24.790 -13.910  77.200  1.00  0.00           C
ATOM   4204  HG  LEU   312      24.720 -12.880  76.780  1.00  0.00           H
ATOM   4205  CD1 LEU   312      24.940 -15.000  76.120  1.00  0.00           C
ATOM   4206 HD11 LEU   312      25.120 -15.960  76.650  1.00  0.00           H
ATOM   4207 HD12 LEU   312      25.740 -14.770  75.390  1.00  0.00           H
ATOM   4208 HD13 LEU   312      23.990 -15.090  75.540  1.00  0.00           H
ATOM   4209  CD2 LEU   312      23.460 -14.240  77.840  1.00  0.00           C
ATOM   4210 HD21 LEU   312      23.380 -13.660  78.780  1.00  0.00           H
ATOM   4211 HD22 LEU   312      23.350 -15.320  78.120  1.00  0.00           H
ATOM   4212 HD23 LEU   312      22.550 -14.030  77.240  1.00  0.00           H
ATOM   4213  C   LEU   312      27.090 -13.970  80.330  1.00  0.00           C
ATOM   4214  O   LEU   312      27.400 -15.140  80.410  1.00  0.00           O
ATOM   4215  N   SER   313      27.870 -13.070  81.030  1.00  0.00           N
ATOM   4216  HN  SER   313      27.820 -12.090  80.890  1.00  0.00           H
ATOM   4217  CA  SER   313      28.750 -13.550  82.100  1.00  0.00           C
ATOM   4218  HA  SER   313      28.710 -14.610  82.280  1.00  0.00           H
ATOM   4219  CB  SER   313      30.270 -13.120  81.940  1.00  0.00           C
ATOM   4220  HB1 SER   313      30.600 -13.580  80.980  1.00  0.00           H
ATOM   4221  HB2 SER   313      30.820 -13.500  82.820  1.00  0.00           H
ATOM   4222  OG  SER   313      30.520 -11.700  81.780  1.00  0.00           O
ATOM   4223  HG1 SER   313      29.980 -11.430  81.030  1.00  0.00           H
ATOM   4224  C   SER   313      28.260 -13.020  83.470  1.00  0.00           C
ATOM   4225  O   SER   313      28.900 -13.230  84.480  1.00  0.00           O
ATOM   4226  N   ALA   314      27.080 -12.280  83.540  1.00  0.00           N
ATOM   4227  HN  ALA   314      26.590 -11.900  82.760  1.00  0.00           H
ATOM   4228  CA  ALA   314      26.460 -11.670  84.710  1.00  0.00           C
ATOM   4229  HA  ALA   314      25.640 -11.040  84.390  1.00  0.00           H
ATOM   4230  CB  ALA   314      25.850 -12.830  85.580  1.00  0.00           C
ATOM   4231  HB1 ALA   314      25.440 -12.460  86.540  1.00  0.00           H
ATOM   4232  HB2 ALA   314      26.510 -13.670  85.900  1.00  0.00           H
ATOM   4233  HB3 ALA   314      25.060 -13.260  84.940  1.00  0.00           H
ATOM   4234  C   ALA   314      27.440 -10.750  85.450  1.00  0.00           C
ATOM   4235  O   ALA   314      27.800 -11.010  86.630  1.00  0.00           O
ATOM   4236  N   GLN   315      28.010  -9.720  84.730  1.00  0.00           N
ATOM   4237  HN  GLN   315      27.760  -9.700  83.770  1.00  0.00           H
ATOM   4238  CA  GLN   315      29.010  -8.840  85.360  1.00  0.00           C
ATOM   4239  HA  GLN   315      29.660  -9.500  85.900  1.00  0.00           H
ATOM   4240  CB  GLN   315      29.800  -8.050  84.270  1.00  0.00           C
ATOM   4241  HB1 GLN   315      30.230  -7.170  84.800  1.00  0.00           H
ATOM   4242  HB2 GLN   315      29.150  -7.610  83.480  1.00  0.00           H
ATOM   4243  CG  GLN   315      30.930  -8.680  83.470  1.00  0.00           C
ATOM   4244  HG1 GLN   315      31.560  -7.990  82.880  1.00  0.00           H
ATOM   4245  HG2 GLN   315      30.380  -9.320  82.750  1.00  0.00           H
ATOM   4246  CD  GLN   315      31.810  -9.560  84.370  1.00  0.00           C
ATOM   4247  OE1 GLN   315      32.470  -8.940  85.220  1.00  0.00           O
ATOM   4248  NE2 GLN   315      32.010 -10.870  84.110  1.00  0.00           N
ATOM   4249 HE21 GLN   315      31.540 -11.330  83.360  1.00  0.00           H
ATOM   4250 HE22 GLN   315      32.700 -11.350  84.660  1.00  0.00           H
ATOM   4251  C   GLN   315      28.350  -7.920  86.390  1.00  0.00           C
ATOM   4252  O   GLN   315      27.290  -7.260  86.120  1.00  0.00           O
ATOM   4253  N   PRO   316      28.900  -7.800  87.680  1.00  0.00           N
ATOM   4254  CD  PRO   316      29.890  -8.760  88.200  1.00  0.00           C
ATOM   4255  HD1 PRO   316      30.750  -8.750  87.500  1.00  0.00           H
ATOM   4256  HD2 PRO   316      29.390  -9.750  88.200  1.00  0.00           H
ATOM   4257  CA  PRO   316      28.140  -7.220  88.800  1.00  0.00           C
ATOM   4258  HA  PRO   316      27.110  -7.540  88.740  1.00  0.00           H
ATOM   4259  CB  PRO   316      28.790  -7.810  90.100  1.00  0.00           C
ATOM   4260  HB1 PRO   316      28.230  -8.740  90.340  1.00  0.00           H
ATOM   4261  HB2 PRO   316      28.810  -7.080  90.930  1.00  0.00           H
ATOM   4262  CG  PRO   316      30.150  -8.270  89.610  1.00  0.00           C
ATOM   4263  HG1 PRO   316      30.840  -7.410  89.520  1.00  0.00           H
ATOM   4264  HG2 PRO   316      30.570  -9.130  90.170  1.00  0.00           H
ATOM   4265  C   PRO   316      28.220  -5.720  88.750  1.00  0.00           C
ATOM   4266  O   PRO   316      27.360  -5.030  89.310  1.00  0.00           O
ATOM   4267  N   ILE   317      29.340  -5.170  88.270  1.00  0.00           N
ATOM   4268  HN  ILE   317      30.000  -5.800  87.870  1.00  0.00           H
ATOM   4269  CA  ILE   317      29.610  -3.740  88.100  1.00  0.00           C
ATOM   4270  HA  ILE   317      28.670  -3.210  88.220  1.00  0.00           H
ATOM   4271  CB  ILE   317      30.480  -3.100  89.220  1.00  0.00           C
ATOM   4272  HB  ILE   317      29.910  -2.990  90.160  1.00  0.00           H
ATOM   4273  CG2 ILE   317      31.720  -4.010  89.390  1.00  0.00           C
ATOM   4274 HG21 ILE   317      31.470  -5.020  89.780  1.00  0.00           H
ATOM   4275 HG22 ILE   317      32.550  -3.560  89.990  1.00  0.00           H
ATOM   4276 HG23 ILE   317      32.070  -4.160  88.350  1.00  0.00           H
ATOM   4277  CG1 ILE   317      30.830  -1.680  88.860  1.00  0.00           C
ATOM   4278 HG11 ILE   317      31.400  -1.660  87.900  1.00  0.00           H
ATOM   4279 HG12 ILE   317      31.560  -1.160  89.510  1.00  0.00           H
ATOM   4280  CD  ILE   317      29.490  -0.850  88.880  1.00  0.00           C
ATOM   4281  HD1 ILE   317      28.930  -0.820  87.920  1.00  0.00           H
ATOM   4282  HD2 ILE   317      29.760   0.170  89.230  1.00  0.00           H
ATOM   4283  HD3 ILE   317      28.720  -1.180  89.610  1.00  0.00           H
ATOM   4284  C   ILE   317      30.070  -3.620  86.680  1.00  0.00           C
ATOM   4285  O   ILE   317      30.800  -4.460  86.180  1.00  0.00           O
ATOM   4286  N   SER   318      29.650  -2.600  86.050  1.00  0.00           N
ATOM   4287  HN  SER   318      28.930  -1.990  86.370  1.00  0.00           H
ATOM   4288  CA  SER   318      30.150  -2.390  84.680  1.00  0.00           C
ATOM   4289  HA  SER   318      29.960  -3.260  84.080  1.00  0.00           H
ATOM   4290  CB  SER   318      29.370  -1.330  83.760  1.00  0.00           C
ATOM   4291  HB1 SER   318      29.240  -0.380  84.330  1.00  0.00           H
ATOM   4292  HB2 SER   318      28.330  -1.730  83.640  1.00  0.00           H
ATOM   4293  OG  SER   318      29.910  -1.260  82.460  1.00  0.00           O
ATOM   4294  HG1 SER   318      30.660  -0.660  82.480  1.00  0.00           H
ATOM   4295  C   SER   318      31.660  -2.140  84.650  1.00  0.00           C
ATOM   4296  O   SER   318      32.070  -1.000  84.910  1.00  0.00           O
ATOM   4297  N   THR   319      32.460  -3.170  84.120  1.00  0.00           N
ATOM   4298  HN  THR   319      31.990  -4.010  83.860  1.00  0.00           H
ATOM   4299  CA  THR   319      33.960  -3.080  84.070  1.00  0.00           C
ATOM   4300  HA  THR   319      34.260  -2.950  85.090  1.00  0.00           H
ATOM   4301  CB  THR   319      34.620  -4.430  83.500  1.00  0.00           C
ATOM   4302  HB  THR   319      35.730  -4.390  83.570  1.00  0.00           H
ATOM   4303  OG1 THR   319      34.240  -4.740  82.190  1.00  0.00           O
ATOM   4304  HG1 THR   319      34.790  -4.260  81.570  1.00  0.00           H
ATOM   4305  CG2 THR   319      34.250  -5.600  84.380  1.00  0.00           C
ATOM   4306 HG21 THR   319      33.190  -5.900  84.280  1.00  0.00           H
ATOM   4307 HG22 THR   319      34.700  -5.350  85.360  1.00  0.00           H
ATOM   4308 HG23 THR   319      34.890  -6.430  84.000  1.00  0.00           H
ATOM   4309  C   THR   319      34.520  -1.820  83.450  1.00  0.00           C
ATOM   4310  O   THR   319      34.050  -1.290  82.410  1.00  0.00           O
ATOM   4311  N   GLY   320      35.600  -1.290  84.020  1.00  0.00           N
ATOM   4312  HN  GLY   320      35.970  -1.750  84.820  1.00  0.00           H
ATOM   4313  CA  GLY   320      36.250   0.040  83.760  1.00  0.00           C
ATOM   4314  HA1 GLY   320      36.700  -0.160  82.800  1.00  0.00           H
ATOM   4315  HA2 GLY   320      36.900   0.320  84.580  1.00  0.00           H
ATOM   4316  C   GLY   320      35.330   1.130  83.460  1.00  0.00           C
ATOM   4317  O   GLY   320      34.360   1.200  84.200  1.00  0.00           O
ATOM   4318  N   GLN   321      35.610   1.930  82.460  1.00  0.00           N
ATOM   4319  HN  GLN   321      36.510   1.800  82.030  1.00  0.00           H
ATOM   4320  CA  GLN   321      34.770   3.030  82.010  1.00  0.00           C
ATOM   4321  HA  GLN   321      33.890   3.230  82.600  1.00  0.00           H
ATOM   4322  CB  GLN   321      35.560   4.420  81.730  1.00  0.00           C
ATOM   4323  HB1 GLN   321      34.700   5.080  81.480  1.00  0.00           H
ATOM   4324  HB2 GLN   321      36.240   4.230  80.870  1.00  0.00           H
ATOM   4325  CG  GLN   321      36.410   4.950  82.900  1.00  0.00           C
ATOM   4326  HG1 GLN   321      36.480   6.050  82.740  1.00  0.00           H
ATOM   4327  HG2 GLN   321      37.480   4.630  82.820  1.00  0.00           H
ATOM   4328  CD  GLN   321      35.870   4.610  84.270  1.00  0.00           C
ATOM   4329  OE1 GLN   321      36.520   3.820  84.970  1.00  0.00           O
ATOM   4330  NE2 GLN   321      34.670   5.100  84.600  1.00  0.00           N
ATOM   4331 HE21 GLN   321      34.120   5.720  84.050  1.00  0.00           H
ATOM   4332 HE22 GLN   321      34.400   4.970  85.560  1.00  0.00           H
ATOM   4333  C   GLN   321      34.260   2.630  80.620  1.00  0.00           C
ATOM   4334  O   GLN   321      33.760   3.470  79.840  1.00  0.00           O
ATOM   4335  N   VAL   322      34.350   1.280  80.270  1.00  0.00           N
ATOM   4336  HN  VAL   322      34.530   0.520  80.880  1.00  0.00           H
ATOM   4337  CA  VAL   322      34.090   0.830  78.870  1.00  0.00           C
ATOM   4338  HA  VAL   322      34.700   1.380  78.170  1.00  0.00           H
ATOM   4339  CB  VAL   322      34.490  -0.630  78.710  1.00  0.00           C
ATOM   4340  HB  VAL   322      33.940  -1.140  79.530  1.00  0.00           H
ATOM   4341  CG1 VAL   322      34.020  -1.150  77.320  1.00  0.00           C
ATOM   4342 HG11 VAL   322      34.360  -2.210  77.230  1.00  0.00           H
ATOM   4343 HG12 VAL   322      34.430  -0.700  76.400  1.00  0.00           H
ATOM   4344 HG13 VAL   322      32.930  -1.310  77.190  1.00  0.00           H
ATOM   4345  CG2 VAL   322      35.990  -0.900  78.870  1.00  0.00           C
ATOM   4346 HG21 VAL   322      36.630  -0.160  78.340  1.00  0.00           H
ATOM   4347 HG22 VAL   322      36.210  -1.880  78.400  1.00  0.00           H
ATOM   4348 HG23 VAL   322      36.260  -0.990  79.950  1.00  0.00           H
ATOM   4349  C   VAL   322      32.620   1.120  78.410  1.00  0.00           C
ATOM   4350  O   VAL   322      32.380   1.270  77.210  1.00  0.00           O
ATOM   4351  N   GLU   323      31.600   1.180  79.340  1.00  0.00           N
ATOM   4352  HN  GLU   323      31.790   1.050  80.310  1.00  0.00           H
ATOM   4353  CA  GLU   323      30.190   1.470  79.030  1.00  0.00           C
ATOM   4354  HA  GLU   323      29.850   0.790  78.260  1.00  0.00           H
ATOM   4355  CB  GLU   323      29.220   1.390  80.300  1.00  0.00           C
ATOM   4356  HB1 GLU   323      29.810   1.910  81.090  1.00  0.00           H
ATOM   4357  HB2 GLU   323      29.190   0.310  80.570  1.00  0.00           H
ATOM   4358  CG  GLU   323      27.850   1.960  80.110  1.00  0.00           C
ATOM   4359  HG1 GLU   323      27.330   1.490  79.250  1.00  0.00           H
ATOM   4360  HG2 GLU   323      27.870   3.050  79.910  1.00  0.00           H
ATOM   4361  CD  GLU   323      27.120   1.730  81.440  1.00  0.00           C
ATOM   4362  OE1 GLU   323      27.410   2.650  82.290  1.00  0.00           O
ATOM   4363  OE2 GLU   323      26.350   0.790  81.700  1.00  0.00           O
ATOM   4364  C   GLU   323      30.040   2.880  78.420  1.00  0.00           C
ATOM   4365  O   GLU   323      29.420   3.020  77.440  1.00  0.00           O
ATOM   4366  N   SER   324      30.850   3.760  79.000  1.00  0.00           N
ATOM   4367  HN  SER   324      31.410   3.570  79.800  1.00  0.00           H
ATOM   4368  CA  SER   324      30.900   5.140  78.380  1.00  0.00           C
ATOM   4369  HA  SER   324      29.890   5.460  78.160  1.00  0.00           H
ATOM   4370  CB  SER   324      31.630   6.160  79.310  1.00  0.00           C
ATOM   4371  HB1 SER   324      32.700   5.880  79.460  1.00  0.00           H
ATOM   4372  HB2 SER   324      31.260   6.190  80.360  1.00  0.00           H
ATOM   4373  OG  SER   324      31.550   7.530  78.850  1.00  0.00           O
ATOM   4374  HG1 SER   324      30.630   7.800  78.900  1.00  0.00           H
ATOM   4375  C   SER   324      31.560   5.190  77.020  1.00  0.00           C
ATOM   4376  O   SER   324      31.020   5.690  75.990  1.00  0.00           O
ATOM   4377  N   VAL   325      32.690   4.420  76.870  1.00  0.00           N
ATOM   4378  HN  VAL   325      33.000   3.810  77.590  1.00  0.00           H
ATOM   4379  CA  VAL   325      33.340   4.310  75.550  1.00  0.00           C
ATOM   4380  HA  VAL   325      33.630   5.320  75.300  1.00  0.00           H
ATOM   4381  CB  VAL   325      34.570   3.380  75.710  1.00  0.00           C
ATOM   4382  HB  VAL   325      34.220   2.370  75.990  1.00  0.00           H
ATOM   4383  CG1 VAL   325      35.280   3.210  74.350  1.00  0.00           C
ATOM   4384 HG11 VAL   325      36.270   2.700  74.420  1.00  0.00           H
ATOM   4385 HG12 VAL   325      35.370   4.200  73.860  1.00  0.00           H
ATOM   4386 HG13 VAL   325      34.830   2.610  73.520  1.00  0.00           H
ATOM   4387  CG2 VAL   325      35.520   3.940  76.830  1.00  0.00           C
ATOM   4388 HG21 VAL   325      35.510   5.040  76.650  1.00  0.00           H
ATOM   4389 HG22 VAL   325      36.500   3.420  76.840  1.00  0.00           H
ATOM   4390 HG23 VAL   325      35.050   3.770  77.820  1.00  0.00           H
ATOM   4391  C   VAL   325      32.460   3.690  74.430  1.00  0.00           C
ATOM   4392  O   VAL   325      32.320   4.280  73.370  1.00  0.00           O
ATOM   4393  N   VAL   326      31.820   2.500  74.720  1.00  0.00           N
ATOM   4394  HN  VAL   326      32.110   2.110  75.590  1.00  0.00           H
ATOM   4395  CA  VAL   326      30.880   1.880  73.820  1.00  0.00           C
ATOM   4396  HA  VAL   326      31.400   1.870  72.870  1.00  0.00           H
ATOM   4397  CB  VAL   326      30.530   0.360  74.070  1.00  0.00           C
ATOM   4398  HB  VAL   326      29.920  -0.010  73.220  1.00  0.00           H
ATOM   4399  CG1 VAL   326      31.790  -0.510  73.950  1.00  0.00           C
ATOM   4400 HG11 VAL   326      31.470  -1.560  74.170  1.00  0.00           H
ATOM   4401 HG12 VAL   326      32.540  -0.210  74.710  1.00  0.00           H
ATOM   4402 HG13 VAL   326      32.180  -0.420  72.910  1.00  0.00           H
ATOM   4403  CG2 VAL   326      29.700   0.190  75.350  1.00  0.00           C
ATOM   4404 HG21 VAL   326      29.330  -0.850  75.470  1.00  0.00           H
ATOM   4405 HG22 VAL   326      28.810   0.850  75.400  1.00  0.00           H
ATOM   4406 HG23 VAL   326      30.360   0.530  76.180  1.00  0.00           H
ATOM   4407  C   VAL   326      29.710   2.690  73.370  1.00  0.00           C
ATOM   4408  O   VAL   326      29.300   2.650  72.260  1.00  0.00           O
ATOM   4409  N   THR   327      29.230   3.480  74.290  1.00  0.00           N
ATOM   4410  HN  THR   327      29.610   3.490  75.210  1.00  0.00           H
ATOM   4411  CA  THR   327      28.240   4.490  74.180  1.00  0.00           C
ATOM   4412  HA  THR   327      27.390   4.000  73.730  1.00  0.00           H
ATOM   4413  CB  THR   327      27.800   5.010  75.540  1.00  0.00           C
ATOM   4414  HB  THR   327      28.760   5.210  76.060  1.00  0.00           H
ATOM   4415  OG1 THR   327      27.090   4.040  76.260  1.00  0.00           O
ATOM   4416  HG1 THR   327      27.830   3.450  76.400  1.00  0.00           H
ATOM   4417  CG2 THR   327      26.990   6.340  75.400  1.00  0.00           C
ATOM   4418 HG21 THR   327      27.540   7.230  75.040  1.00  0.00           H
ATOM   4419 HG22 THR   327      26.500   6.600  76.360  1.00  0.00           H
ATOM   4420 HG23 THR   327      26.040   6.220  74.840  1.00  0.00           H
ATOM   4421  C   THR   327      28.640   5.560  73.150  1.00  0.00           C
ATOM   4422  O   THR   327      27.910   5.740  72.170  1.00  0.00           O
ATOM   4423  N   TRP   328      29.870   6.100  73.280  1.00  0.00           N
ATOM   4424  HN  TRP   328      30.410   5.990  74.110  1.00  0.00           H
ATOM   4425  CA  TRP   328      30.550   7.080  72.360  1.00  0.00           C
ATOM   4426  HA  TRP   328      29.780   7.840  72.300  1.00  0.00           H
ATOM   4427  CB  TRP   328      31.740   7.820  73.050  1.00  0.00           C
ATOM   4428  HB1 TRP   328      32.510   8.290  72.400  1.00  0.00           H
ATOM   4429  HB2 TRP   328      32.260   7.090  73.700  1.00  0.00           H
ATOM   4430  CG  TRP   328      31.310   8.920  73.960  1.00  0.00           C
ATOM   4431  CD1 TRP   328      31.530   8.870  75.330  1.00  0.00           C
ATOM   4432  HD1 TRP   328      31.980   8.020  75.820  1.00  0.00           H
ATOM   4433  NE1 TRP   328      31.050   9.970  75.900  1.00  0.00           N
ATOM   4434  HE1 TRP   328      31.110  10.150  76.860  1.00  0.00           H
ATOM   4435  CE2 TRP   328      30.630  10.830  74.920  1.00  0.00           C
ATOM   4436  CD2 TRP   328      30.890  10.220  73.600  1.00  0.00           C
ATOM   4437  CE3 TRP   328      30.810  10.980  72.520  1.00  0.00           C
ATOM   4438  HE3 TRP   328      31.220  10.680  71.560  1.00  0.00           H
ATOM   4439  CZ3 TRP   328      30.450  12.330  72.590  1.00  0.00           C
ATOM   4440  HZ3 TRP   328      30.290  12.910  71.700  1.00  0.00           H
ATOM   4441  CZ2 TRP   328      30.160  12.150  75.010  1.00  0.00           C
ATOM   4442  HZ2 TRP   328      30.060  12.640  75.970  1.00  0.00           H
ATOM   4443  CH2 TRP   328      30.040  12.920  73.810  1.00  0.00           C
ATOM   4444  HH2 TRP   328      29.720  13.950  73.880  1.00  0.00           H
ATOM   4445  C   TRP   328      30.830   6.590  70.980  1.00  0.00           C
ATOM   4446  O   TRP   328      30.590   7.320  70.060  1.00  0.00           O
ATOM   4447  N   ILE   329      31.150   5.300  70.850  1.00  0.00           N
ATOM   4448  HN  ILE   329      31.460   4.790  71.640  1.00  0.00           H
ATOM   4449  CA  ILE   329      31.090   4.560  69.610  1.00  0.00           C
ATOM   4450  HA  ILE   329      31.690   5.090  68.880  1.00  0.00           H
ATOM   4451  CB  ILE   329      31.650   3.130  69.750  1.00  0.00           C
ATOM   4452  HB  ILE   329      31.090   2.660  70.580  1.00  0.00           H
ATOM   4453  CG2 ILE   329      31.460   2.360  68.440  1.00  0.00           C
ATOM   4454 HG21 ILE   329      30.440   1.930  68.300  1.00  0.00           H
ATOM   4455 HG22 ILE   329      32.210   1.540  68.420  1.00  0.00           H
ATOM   4456 HG23 ILE   329      31.680   2.950  67.530  1.00  0.00           H
ATOM   4457  CG1 ILE   329      33.100   3.350  70.030  1.00  0.00           C
ATOM   4458 HG11 ILE   329      33.360   4.110  70.800  1.00  0.00           H
ATOM   4459 HG12 ILE   329      33.410   3.820  69.070  1.00  0.00           H
ATOM   4460  CD  ILE   329      33.900   2.070  70.320  1.00  0.00           C
ATOM   4461  HD1 ILE   329      33.320   1.420  71.000  1.00  0.00           H
ATOM   4462  HD2 ILE   329      34.800   2.290  70.940  1.00  0.00           H
ATOM   4463  HD3 ILE   329      34.050   1.510  69.370  1.00  0.00           H
ATOM   4464  C   ILE   329      29.740   4.530  68.960  1.00  0.00           C
ATOM   4465  O   ILE   329      29.530   4.510  67.740  1.00  0.00           O
ATOM   4466  N   GLY   330      28.710   4.260  69.780  1.00  0.00           N
ATOM   4467  HN  GLY   330      28.800   3.910  70.710  1.00  0.00           H
ATOM   4468  CA  GLY   330      27.350   4.390  69.280  1.00  0.00           C
ATOM   4469  HA1 GLY   330      26.670   4.160  70.090  1.00  0.00           H
ATOM   4470  HA2 GLY   330      27.230   3.710  68.450  1.00  0.00           H
ATOM   4471  C   GLY   330      26.880   5.760  68.790  1.00  0.00           C
ATOM   4472  O   GLY   330      26.060   5.840  67.890  1.00  0.00           O
ATOM   4473  N   TYR   331      27.390   6.850  69.400  1.00  0.00           N
ATOM   4474  HN  TYR   331      27.930   6.720  70.230  1.00  0.00           H
ATOM   4475  CA  TYR   331      26.990   8.230  69.190  1.00  0.00           C
ATOM   4476  HA  TYR   331      25.920   8.370  69.170  1.00  0.00           H
ATOM   4477  CB  TYR   331      27.530   9.130  70.350  1.00  0.00           C
ATOM   4478  HB1 TYR   331      27.440  10.220  70.120  1.00  0.00           H
ATOM   4479  HB2 TYR   331      28.630   9.070  70.470  1.00  0.00           H
ATOM   4480  CG  TYR   331      26.810   8.990  71.650  1.00  0.00           C
ATOM   4481  CD1 TYR   331      25.670   8.150  71.870  1.00  0.00           C
ATOM   4482  HD1 TYR   331      25.380   7.430  71.120  1.00  0.00           H
ATOM   4483  CE1 TYR   331      25.030   8.150  73.120  1.00  0.00           C
ATOM   4484  HE1 TYR   331      24.190   7.470  73.120  1.00  0.00           H
ATOM   4485  CZ  TYR   331      25.430   9.000  74.190  1.00  0.00           C
ATOM   4486  OH  TYR   331      24.780   8.790  75.430  1.00  0.00           O
ATOM   4487  HH  TYR   331      24.160   8.060  75.340  1.00  0.00           H
ATOM   4488  CD2 TYR   331      27.160   9.940  72.710  1.00  0.00           C
ATOM   4489  HD2 TYR   331      28.080  10.500  72.760  1.00  0.00           H
ATOM   4490  CE2 TYR   331      26.440   9.940  73.990  1.00  0.00           C
ATOM   4491  HE2 TYR   331      26.800  10.680  74.690  1.00  0.00           H
ATOM   4492  C   TYR   331      27.540   8.620  67.810  1.00  0.00           C
ATOM   4493  O   TYR   331      27.120   9.590  67.130  1.00  0.00           O
ATOM   4494  N   PHE   332      28.530   7.870  67.310  1.00  0.00           N
ATOM   4495  HN  PHE   332      28.860   7.120  67.870  1.00  0.00           H
ATOM   4496  CA  PHE   332      28.940   7.940  65.970  1.00  0.00           C
ATOM   4497  HA  PHE   332      29.270   8.970  65.900  1.00  0.00           H
ATOM   4498  CB  PHE   332      30.120   7.050  65.730  1.00  0.00           C
ATOM   4499  HB1 PHE   332      29.850   5.970  65.680  1.00  0.00           H
ATOM   4500  HB2 PHE   332      30.830   7.070  66.570  1.00  0.00           H
ATOM   4501  CG  PHE   332      31.000   7.400  64.440  1.00  0.00           C
ATOM   4502  CD1 PHE   332      31.600   6.360  63.750  1.00  0.00           C
ATOM   4503  HD1 PHE   332      31.550   5.350  64.110  1.00  0.00           H
ATOM   4504  CE1 PHE   332      32.470   6.620  62.690  1.00  0.00           C
ATOM   4505  HE1 PHE   332      32.900   5.850  62.070  1.00  0.00           H
ATOM   4506  CZ  PHE   332      32.490   7.900  62.100  1.00  0.00           C
ATOM   4507  HZ  PHE   332      32.880   8.090  61.110  1.00  0.00           H
ATOM   4508  CD2 PHE   332      31.070   8.650  63.870  1.00  0.00           C
ATOM   4509  HD2 PHE   332      30.570   9.530  64.240  1.00  0.00           H
ATOM   4510  CE2 PHE   332      31.820   8.950  62.680  1.00  0.00           C
ATOM   4511  HE2 PHE   332      31.890   9.930  62.250  1.00  0.00           H
ATOM   4512  C   PHE   332      27.820   7.680  64.920  1.00  0.00           C
ATOM   4513  O   PHE   332      27.790   8.220  63.800  1.00  0.00           O
ATOM   4514  N   CYS   333      26.750   6.890  65.230  1.00  0.00           N
ATOM   4515  HN  CYS   333      26.690   6.430  66.110  1.00  0.00           H
ATOM   4516  CA  CYS   333      25.610   6.710  64.360  1.00  0.00           C
ATOM   4517  HA  CYS   333      26.080   6.420  63.430  1.00  0.00           H
ATOM   4518  CB  CYS   333      24.680   5.620  64.820  1.00  0.00           C
ATOM   4519  HB1 CYS   333      24.300   5.950  65.810  1.00  0.00           H
ATOM   4520  HB2 CYS   333      25.180   4.640  64.940  1.00  0.00           H
ATOM   4521  SG  CYS   333      23.170   5.400  63.790  1.00  0.00           S
ATOM   4522  HG1 CYS   333      23.590   4.720  62.730  1.00  0.00           H
ATOM   4523  C   CYS   333      24.850   7.980  64.090  1.00  0.00           C
ATOM   4524  O   CYS   333      24.900   8.400  62.990  1.00  0.00           O
ATOM   4525  N   PHE   334      24.390   8.620  65.240  1.00  0.00           N
ATOM   4526  HN  PHE   334      24.540   8.140  66.100  1.00  0.00           H
ATOM   4527  CA  PHE   334      23.600   9.840  65.180  1.00  0.00           C
ATOM   4528  HA  PHE   334      22.710   9.630  64.630  1.00  0.00           H
ATOM   4529  CB  PHE   334      23.390  10.460  66.690  1.00  0.00           C
ATOM   4530  HB1 PHE   334      22.780  11.390  66.790  1.00  0.00           H
ATOM   4531  HB2 PHE   334      24.380  10.750  67.090  1.00  0.00           H
ATOM   4532  CG  PHE   334      22.600   9.470  67.550  1.00  0.00           C
ATOM   4533  CD1 PHE   334      21.480   8.940  67.090  1.00  0.00           C
ATOM   4534  HD1 PHE   334      21.120   9.240  66.110  1.00  0.00           H
ATOM   4535  CE1 PHE   334      20.760   7.950  67.850  1.00  0.00           C
ATOM   4536  HE1 PHE   334      19.820   7.550  67.510  1.00  0.00           H
ATOM   4537  CZ  PHE   334      21.240   7.570  69.090  1.00  0.00           C
ATOM   4538  HZ  PHE   334      20.630   6.840  69.600  1.00  0.00           H
ATOM   4539  CD2 PHE   334      23.150   9.140  68.770  1.00  0.00           C
ATOM   4540  HD2 PHE   334      24.130   9.500  69.020  1.00  0.00           H
ATOM   4541  CE2 PHE   334      22.460   8.160  69.560  1.00  0.00           C
ATOM   4542  HE2 PHE   334      22.720   7.980  70.590  1.00  0.00           H
ATOM   4543  C   PHE   334      24.330  10.920  64.400  1.00  0.00           C
ATOM   4544  O   PHE   334      23.690  11.690  63.670  1.00  0.00           O
ATOM   4545  N   THR   335      25.700  10.980  64.620  1.00  0.00           N
ATOM   4546  HN  THR   335      26.020  10.200  65.150  1.00  0.00           H
ATOM   4547  CA  THR   335      26.730  11.800  64.020  1.00  0.00           C
ATOM   4548  HA  THR   335      26.280  12.790  64.070  1.00  0.00           H
ATOM   4549  CB  THR   335      28.130  11.660  64.690  1.00  0.00           C
ATOM   4550  HB  THR   335      28.620  10.660  64.600  1.00  0.00           H
ATOM   4551  OG1 THR   335      27.990  11.890  66.050  1.00  0.00           O
ATOM   4552  HG1 THR   335      27.680  11.040  66.380  1.00  0.00           H
ATOM   4553  CG2 THR   335      29.160  12.720  64.120  1.00  0.00           C
ATOM   4554 HG21 THR   335      28.690  13.720  64.230  1.00  0.00           H
ATOM   4555 HG22 THR   335      29.370  12.520  63.050  1.00  0.00           H
ATOM   4556 HG23 THR   335      30.070  12.570  64.740  1.00  0.00           H
ATOM   4557  C   THR   335      26.890  11.530  62.610  1.00  0.00           C
ATOM   4558  O   THR   335      27.120  12.480  61.890  1.00  0.00           O
ATOM   4559  N   SER   336      26.870  10.310  62.060  1.00  0.00           N
ATOM   4560  HN  SER   336      26.660   9.500  62.600  1.00  0.00           H
ATOM   4561  CA  SER   336      27.310  10.020  60.700  1.00  0.00           C
ATOM   4562  HA  SER   336      27.800  10.880  60.270  1.00  0.00           H
ATOM   4563  CB  SER   336      28.250   8.770  60.630  1.00  0.00           C
ATOM   4564  HB1 SER   336      29.020   9.060  61.380  1.00  0.00           H
ATOM   4565  HB2 SER   336      28.680   8.710  59.610  1.00  0.00           H
ATOM   4566  OG  SER   336      27.790   7.560  61.180  1.00  0.00           O
ATOM   4567  HG1 SER   336      28.050   7.700  62.100  1.00  0.00           H
ATOM   4568  C   SER   336      26.150   9.830  59.680  1.00  0.00           C
ATOM   4569  O   SER   336      26.320   9.970  58.480  1.00  0.00           O
ATOM   4570  N   ASN   337      24.920   9.620  60.210  1.00  0.00           N
ATOM   4571  HN  ASN   337      24.880   9.590  61.200  1.00  0.00           H
ATOM   4572  CA  ASN   337      23.650   9.490  59.470  1.00  0.00           C
ATOM   4573  HA  ASN   337      23.590   8.580  58.890  1.00  0.00           H
ATOM   4574  CB  ASN   337      22.590   9.350  60.510  1.00  0.00           C
ATOM   4575  HB1 ASN   337      21.610   9.730  60.150  1.00  0.00           H
ATOM   4576  HB2 ASN   337      22.940  10.060  61.300  1.00  0.00           H
ATOM   4577  CG  ASN   337      22.480   7.970  61.090  1.00  0.00           C
ATOM   4578  OD1 ASN   337      22.960   7.000  60.510  1.00  0.00           O
ATOM   4579  ND2 ASN   337      21.620   7.770  62.140  1.00  0.00           N
ATOM   4580 HD21 ASN   337      21.580   6.830  62.460  1.00  0.00           H
ATOM   4581 HD22 ASN   337      20.930   8.420  62.440  1.00  0.00           H
ATOM   4582  C   ASN   337      23.400  10.630  58.520  1.00  0.00           C
ATOM   4583  O   ASN   337      22.770  10.220  57.510  1.00  0.00           O
ATOM   4584  N   PRO   338      23.770  11.910  58.660  1.00  0.00           N
ATOM   4585  CD  PRO   338      23.880  12.580  59.980  1.00  0.00           C
ATOM   4586  HD1 PRO   338      24.640  12.070  60.610  1.00  0.00           H
ATOM   4587  HD2 PRO   338      22.830  12.700  60.320  1.00  0.00           H
ATOM   4588  CA  PRO   338      23.370  12.820  57.670  1.00  0.00           C
ATOM   4589  HA  PRO   338      22.390  12.620  57.270  1.00  0.00           H
ATOM   4590  CB  PRO   338      23.420  14.250  58.360  1.00  0.00           C
ATOM   4591  HB1 PRO   338      22.450  14.610  58.760  1.00  0.00           H
ATOM   4592  HB2 PRO   338      23.890  15.060  57.760  1.00  0.00           H
ATOM   4593  CG  PRO   338      24.290  13.960  59.550  1.00  0.00           C
ATOM   4594  HG1 PRO   338      25.380  13.910  59.310  1.00  0.00           H
ATOM   4595  HG2 PRO   338      24.160  14.800  60.270  1.00  0.00           H
ATOM   4596  C   PRO   338      24.390  12.820  56.490  1.00  0.00           C
ATOM   4597  O   PRO   338      24.090  13.310  55.430  1.00  0.00           O
ATOM   4598  N   PHE   339      25.470  11.960  56.620  1.00  0.00           N
ATOM   4599  HN  PHE   339      25.610  11.440  57.460  1.00  0.00           H
ATOM   4600  CA  PHE   339      26.240  11.640  55.440  1.00  0.00           C
ATOM   4601  HA  PHE   339      26.120  12.440  54.730  1.00  0.00           H
ATOM   4602  CB  PHE   339      27.750  11.440  55.840  1.00  0.00           C
ATOM   4603  HB1 PHE   339      27.800  10.550  56.490  1.00  0.00           H
ATOM   4604  HB2 PHE   339      28.030  12.380  56.370  1.00  0.00           H
ATOM   4605  CG  PHE   339      28.760  11.360  54.740  1.00  0.00           C
ATOM   4606  CD1 PHE   339      29.130  12.540  54.040  1.00  0.00           C
ATOM   4607  HD1 PHE   339      28.640  13.490  54.210  1.00  0.00           H
ATOM   4608  CE1 PHE   339      30.120  12.510  53.040  1.00  0.00           C
ATOM   4609  HE1 PHE   339      30.400  13.410  52.510  1.00  0.00           H
ATOM   4610  CZ  PHE   339      30.740  11.250  52.710  1.00  0.00           C
ATOM   4611  HZ  PHE   339      31.370  11.270  51.830  1.00  0.00           H
ATOM   4612  CD2 PHE   339      29.430  10.150  54.400  1.00  0.00           C
ATOM   4613  HD2 PHE   339      29.210   9.270  55.000  1.00  0.00           H
ATOM   4614  CE2 PHE   339      30.470  10.090  53.480  1.00  0.00           C
ATOM   4615  HE2 PHE   339      30.990   9.160  53.310  1.00  0.00           H
ATOM   4616  C   PHE   339      25.720  10.370  54.770  1.00  0.00           C
ATOM   4617  O   PHE   339      25.410  10.390  53.590  1.00  0.00           O
ATOM   4618  N   PHE   340      25.560   9.220  55.530  1.00  0.00           N
ATOM   4619  HN  PHE   340      25.700   9.160  56.520  1.00  0.00           H
ATOM   4620  CA  PHE   340      25.260   7.910  54.980  1.00  0.00           C
ATOM   4621  HA  PHE   340      25.920   7.870  54.120  1.00  0.00           H
ATOM   4622  CB  PHE   340      25.570   6.860  56.080  1.00  0.00           C
ATOM   4623  HB1 PHE   340      24.940   5.970  55.880  1.00  0.00           H
ATOM   4624  HB2 PHE   340      25.350   7.100  57.140  1.00  0.00           H
ATOM   4625  CG  PHE   340      27.060   6.570  56.130  1.00  0.00           C
ATOM   4626  CD1 PHE   340      28.000   7.090  57.070  1.00  0.00           C
ATOM   4627  HD1 PHE   340      27.680   7.610  57.960  1.00  0.00           H
ATOM   4628  CE1 PHE   340      29.410   6.910  56.950  1.00  0.00           C
ATOM   4629  HE1 PHE   340      30.100   7.330  57.660  1.00  0.00           H
ATOM   4630  CZ  PHE   340      29.950   6.130  55.970  1.00  0.00           C
ATOM   4631  HZ  PHE   340      31.010   5.980  55.890  1.00  0.00           H
ATOM   4632  CD2 PHE   340      27.670   5.630  55.190  1.00  0.00           C
ATOM   4633  HD2 PHE   340      26.980   5.110  54.540  1.00  0.00           H
ATOM   4634  CE2 PHE   340      29.080   5.430  55.060  1.00  0.00           C
ATOM   4635  HE2 PHE   340      29.440   4.670  54.380  1.00  0.00           H
ATOM   4636  C   PHE   340      23.840   7.760  54.390  1.00  0.00           C
ATOM   4637  O   PHE   340      23.610   7.360  53.230  1.00  0.00           O
ATOM   4638  N   TYR   341      22.830   8.310  55.050  1.00  0.00           N
ATOM   4639  HN  TYR   341      23.000   8.780  55.910  1.00  0.00           H
ATOM   4640  CA  TYR   341      21.470   8.240  54.590  1.00  0.00           C
ATOM   4641  HA  TYR   341      21.310   7.520  53.810  1.00  0.00           H
ATOM   4642  CB  TYR   341      20.490   7.950  55.740  1.00  0.00           C
ATOM   4643  HB1 TYR   341      19.430   8.140  55.480  1.00  0.00           H
ATOM   4644  HB2 TYR   341      20.570   8.550  56.670  1.00  0.00           H
ATOM   4645  CG  TYR   341      20.690   6.480  56.190  1.00  0.00           C
ATOM   4646  CD1 TYR   341      21.550   6.170  57.210  1.00  0.00           C
ATOM   4647  HD1 TYR   341      21.990   6.880  57.890  1.00  0.00           H
ATOM   4648  CE1 TYR   341      21.760   4.850  57.540  1.00  0.00           C
ATOM   4649  HE1 TYR   341      22.260   4.530  58.450  1.00  0.00           H
ATOM   4650  CZ  TYR   341      21.180   3.800  56.810  1.00  0.00           C
ATOM   4651  OH  TYR   341      21.340   2.430  57.140  1.00  0.00           O
ATOM   4652  HH  TYR   341      22.180   2.460  57.620  1.00  0.00           H
ATOM   4653  CD2 TYR   341      20.250   5.480  55.360  1.00  0.00           C
ATOM   4654  HD2 TYR   341      19.700   5.780  54.480  1.00  0.00           H
ATOM   4655  CE2 TYR   341      20.410   4.100  55.700  1.00  0.00           C
ATOM   4656  HE2 TYR   341      20.090   3.360  54.990  1.00  0.00           H
ATOM   4657  C   TYR   341      20.960   9.560  53.940  1.00  0.00           C
ATOM   4658  O   TYR   341      19.800   9.670  53.520  1.00  0.00           O
ATOM   4659  N   GLY   342      21.810  10.600  53.880  1.00  0.00           N
ATOM   4660  HN  GLY   342      22.780  10.420  54.010  1.00  0.00           H
ATOM   4661  CA  GLY   342      21.690  12.020  53.400  1.00  0.00           C
ATOM   4662  HA1 GLY   342      21.930  12.730  54.180  1.00  0.00           H
ATOM   4663  HA2 GLY   342      20.670  12.150  53.070  1.00  0.00           H
ATOM   4664  C   GLY   342      22.480  12.320  52.200  1.00  0.00           C
ATOM   4665  O   GLY   342      22.120  11.970  51.140  1.00  0.00           O
ATOM   4666  N   CYS   343      23.680  12.930  52.380  1.00  0.00           N
ATOM   4667  HN  CYS   343      23.850  13.120  53.340  1.00  0.00           H
ATOM   4668  CA  CYS   343      24.640  13.270  51.380  1.00  0.00           C
ATOM   4669  HA  CYS   343      24.300  14.110  50.790  1.00  0.00           H
ATOM   4670  CB  CYS   343      25.880  13.900  52.070  1.00  0.00           C
ATOM   4671  HB1 CYS   343      26.710  14.060  51.340  1.00  0.00           H
ATOM   4672  HB2 CYS   343      26.240  13.070  52.710  1.00  0.00           H
ATOM   4673  SG  CYS   343      25.470  15.490  52.980  1.00  0.00           S
ATOM   4674  HG1 CYS   343      24.420  15.030  53.640  1.00  0.00           H
ATOM   4675  C   CYS   343      25.110  12.270  50.330  1.00  0.00           C
ATOM   4676  O   CYS   343      25.040  12.560  49.190  1.00  0.00           O
ATOM   4677  N   LEU   344      25.350  11.000  50.670  1.00  0.00           N
ATOM   4678  HN  LEU   344      25.270  10.730  51.630  1.00  0.00           H
ATOM   4679  CA  LEU   344      25.730   9.870  49.770  1.00  0.00           C
ATOM   4680  HA  LEU   344      26.390  10.320  49.040  1.00  0.00           H
ATOM   4681  CB  LEU   344      26.450   8.690  50.530  1.00  0.00           C
ATOM   4682  HB1 LEU   344      26.540   7.820  49.850  1.00  0.00           H
ATOM   4683  HB2 LEU   344      25.830   8.450  51.420  1.00  0.00           H
ATOM   4684  CG  LEU   344      27.810   9.060  51.080  1.00  0.00           C
ATOM   4685  HG  LEU   344      27.850   9.710  51.980  1.00  0.00           H
ATOM   4686  CD1 LEU   344      28.450   7.700  51.640  1.00  0.00           C
ATOM   4687 HD11 LEU   344      28.460   6.960  50.810  1.00  0.00           H
ATOM   4688 HD12 LEU   344      27.860   7.350  52.510  1.00  0.00           H
ATOM   4689 HD13 LEU   344      29.450   7.920  52.070  1.00  0.00           H
ATOM   4690  CD2 LEU   344      28.750   9.670  50.010  1.00  0.00           C
ATOM   4691 HD21 LEU   344      28.520   9.100  49.090  1.00  0.00           H
ATOM   4692 HD22 LEU   344      29.780   9.460  50.390  1.00  0.00           H
ATOM   4693 HD23 LEU   344      28.450  10.720  49.840  1.00  0.00           H
ATOM   4694  C   LEU   344      24.530   9.330  48.920  1.00  0.00           C
ATOM   4695  O   LEU   344      24.720   8.690  47.930  1.00  0.00           O
ATOM   4696  N   ASN   345      23.240   9.640  49.260  1.00  0.00           N
ATOM   4697  HN  ASN   345      23.000  10.310  49.960  1.00  0.00           H
ATOM   4698  CA  ASN   345      22.080   8.930  48.680  1.00  0.00           C
ATOM   4699  HA  ASN   345      22.360   7.890  48.580  1.00  0.00           H
ATOM   4700  CB  ASN   345      20.850   9.050  49.750  1.00  0.00           C
ATOM   4701  HB1 ASN   345      20.790  10.130  50.000  1.00  0.00           H
ATOM   4702  HB2 ASN   345      21.210   8.440  50.610  1.00  0.00           H
ATOM   4703  CG  ASN   345      19.500   8.640  49.390  1.00  0.00           C
ATOM   4704  OD1 ASN   345      19.230   8.310  48.250  1.00  0.00           O
ATOM   4705  ND2 ASN   345      18.580   8.470  50.350  1.00  0.00           N
ATOM   4706 HD21 ASN   345      17.660   8.230  50.030  1.00  0.00           H
ATOM   4707 HD22 ASN   345      18.710   8.830  51.270  1.00  0.00           H
ATOM   4708  C   ASN   345      21.730   9.420  47.260  1.00  0.00           C
ATOM   4709  O   ASN   345      21.570  10.640  47.030  1.00  0.00           O
ATOM   4710  N   ARG   346      21.570   8.490  46.260  1.00  0.00           N
ATOM   4711  HN  ARG   346      21.600   7.520  46.490  1.00  0.00           H
ATOM   4712  CA  ARG   346      21.340   8.880  44.910  1.00  0.00           C
ATOM   4713  HA  ARG   346      22.080   9.650  44.730  1.00  0.00           H
ATOM   4714  CB  ARG   346      21.570   7.720  43.920  1.00  0.00           C
ATOM   4715  HB1 ARG   346      20.980   6.800  44.140  1.00  0.00           H
ATOM   4716  HB2 ARG   346      22.630   7.420  44.050  1.00  0.00           H
ATOM   4717  CG  ARG   346      21.350   8.150  42.450  1.00  0.00           C
ATOM   4718  HG1 ARG   346      20.310   8.430  42.200  1.00  0.00           H
ATOM   4719  HG2 ARG   346      21.600   7.310  41.770  1.00  0.00           H
ATOM   4720  CD  ARG   346      22.370   9.280  42.110  1.00  0.00           C
ATOM   4721  HD1 ARG   346      22.060  10.130  42.760  1.00  0.00           H
ATOM   4722  HD2 ARG   346      22.270   9.650  41.070  1.00  0.00           H
ATOM   4723  NE  ARG   346      23.800   8.910  42.420  1.00  0.00           N
ATOM   4724  HE  ARG   346      24.010   7.930  42.520  1.00  0.00           H
ATOM   4725  CZ  ARG   346      24.870   9.700  42.290  1.00  0.00           C
ATOM   4726  NH1 ARG   346      24.850  10.930  41.940  1.00  0.00           N
ATOM   4727 HH11 ARG   346      23.970  11.350  41.720  1.00  0.00           H
ATOM   4728 HH12 ARG   346      25.620  11.560  41.890  1.00  0.00           H
ATOM   4729  NH2 ARG   346      26.060   9.180  42.530  1.00  0.00           N
ATOM   4730 HH21 ARG   346      26.130   8.180  42.530  1.00  0.00           H
ATOM   4731 HH22 ARG   346      26.860   9.690  42.200  1.00  0.00           H
ATOM   4732  C   ARG   346      20.060   9.620  44.660  1.00  0.00           C
ATOM   4733  O   ARG   346      20.010  10.650  44.070  1.00  0.00           O
ATOM   4734  N   GLN   347      19.010   9.230  45.370  1.00  0.00           N
ATOM   4735  HN  GLN   347      19.110   8.470  46.010  1.00  0.00           H
ATOM   4736  CA  GLN   347      17.730   9.840  45.330  1.00  0.00           C
ATOM   4737  HA  GLN   347      17.350   9.860  44.320  1.00  0.00           H
ATOM   4738  CB  GLN   347      16.680   9.040  46.140  1.00  0.00           C
ATOM   4739  HB1 GLN   347      15.780   9.650  46.350  1.00  0.00           H
ATOM   4740  HB2 GLN   347      17.090   8.860  47.160  1.00  0.00           H
ATOM   4741  CG  GLN   347      16.170   7.710  45.590  1.00  0.00           C
ATOM   4742  HG1 GLN   347      15.500   7.820  44.720  1.00  0.00           H
ATOM   4743  HG2 GLN   347      15.620   7.330  46.480  1.00  0.00           H
ATOM   4744  CD  GLN   347      17.220   6.730  45.110  1.00  0.00           C
ATOM   4745  OE1 GLN   347      17.790   6.010  46.000  1.00  0.00           O
ATOM   4746  NE2 GLN   347      17.560   6.620  43.810  1.00  0.00           N
ATOM   4747 HE21 GLN   347      18.150   5.840  43.600  1.00  0.00           H
ATOM   4748 HE22 GLN   347      17.180   7.300  43.180  1.00  0.00           H
ATOM   4749  C   GLN   347      17.700  11.360  45.770  1.00  0.00           C
ATOM   4750  O   GLN   347      17.230  12.270  45.130  1.00  0.00           O
ATOM   4751  N   ILE   348      18.450  11.590  46.860  1.00  0.00           N
ATOM   4752  HN  ILE   348      18.900  10.820  47.310  1.00  0.00           H
ATOM   4753  CA  ILE   348      18.760  12.950  47.460  1.00  0.00           C
ATOM   4754  HA  ILE   348      17.910  13.570  47.660  1.00  0.00           H
ATOM   4755  CB  ILE   348      19.510  12.760  48.850  1.00  0.00           C
ATOM   4756  HB  ILE   348      20.270  11.970  48.680  1.00  0.00           H
ATOM   4757  CG2 ILE   348      20.130  14.120  49.450  1.00  0.00           C
ATOM   4758 HG21 ILE   348      20.600  13.990  50.450  1.00  0.00           H
ATOM   4759 HG22 ILE   348      19.310  14.860  49.560  1.00  0.00           H
ATOM   4760 HG23 ILE   348      20.970  14.550  48.870  1.00  0.00           H
ATOM   4761  CG1 ILE   348      18.580  12.050  49.930  1.00  0.00           C
ATOM   4762 HG11 ILE   348      19.240  11.640  50.730  1.00  0.00           H
ATOM   4763 HG12 ILE   348      18.030  11.270  49.360  1.00  0.00           H
ATOM   4764  CD  ILE   348      17.530  12.920  50.650  1.00  0.00           C
ATOM   4765  HD1 ILE   348      17.030  13.500  49.840  1.00  0.00           H
ATOM   4766  HD2 ILE   348      17.930  13.600  51.440  1.00  0.00           H
ATOM   4767  HD3 ILE   348      16.760  12.280  51.120  1.00  0.00           H
ATOM   4768  C   ILE   348      19.570  13.790  46.490  1.00  0.00           C
ATOM   4769  O   ILE   348      19.190  14.920  46.180  1.00  0.00           O
ATOM   4770  N   ARG   349      20.700  13.220  45.960  1.00  0.00           N
ATOM   4771  HN  ARG   349      21.020  12.330  46.270  1.00  0.00           H
ATOM   4772  CA  ARG   349      21.610  13.820  45.000  1.00  0.00           C
ATOM   4773  HA  ARG   349      21.870  14.700  45.570  1.00  0.00           H
ATOM   4774  CB  ARG   349      22.820  12.850  44.650  1.00  0.00           C
ATOM   4775  HB1 ARG   349      23.370  13.440  43.890  1.00  0.00           H
ATOM   4776  HB2 ARG   349      22.400  11.930  44.200  1.00  0.00           H
ATOM   4777  CG  ARG   349      23.880  12.580  45.720  1.00  0.00           C
ATOM   4778  HG1 ARG   349      23.450  12.350  46.720  1.00  0.00           H
ATOM   4779  HG2 ARG   349      24.270  13.610  45.760  1.00  0.00           H
ATOM   4780  CD  ARG   349      24.910  11.470  45.390  1.00  0.00           C
ATOM   4781  HD1 ARG   349      25.260  11.700  44.360  1.00  0.00           H
ATOM   4782  HD2 ARG   349      24.590  10.410  45.510  1.00  0.00           H
ATOM   4783  NE  ARG   349      26.090  11.800  46.290  1.00  0.00           N
ATOM   4784  HE  ARG   349      25.990  12.490  47.010  1.00  0.00           H
ATOM   4785  CZ  ARG   349      27.270  11.180  46.400  1.00  0.00           C
ATOM   4786  NH1 ARG   349      27.550  10.290  45.450  1.00  0.00           N
ATOM   4787 HH11 ARG   349      26.750   9.870  45.020  1.00  0.00           H
ATOM   4788 HH12 ARG   349      28.520  10.110  45.280  1.00  0.00           H
ATOM   4789  NH2 ARG   349      28.240  11.670  47.140  1.00  0.00           N
ATOM   4790 HH21 ARG   349      28.050  12.600  47.460  1.00  0.00           H
ATOM   4791 HH22 ARG   349      29.150  11.250  47.130  1.00  0.00           H
ATOM   4792  C   ARG   349      21.000  14.320  43.760  1.00  0.00           C
ATOM   4793  O   ARG   349      21.380  15.340  43.230  1.00  0.00           O
ATOM   4794  N   GLY   350      20.060  13.530  43.210  1.00  0.00           N
ATOM   4795  HN  GLY   350      19.850  12.620  43.580  1.00  0.00           H
ATOM   4796  CA  GLY   350      19.400  13.820  41.950  1.00  0.00           C
ATOM   4797  HA1 GLY   350      18.910  12.920  41.610  1.00  0.00           H
ATOM   4798  HA2 GLY   350      20.160  14.190  41.280  1.00  0.00           H
ATOM   4799  C   GLY   350      18.340  14.940  42.140  1.00  0.00           C
ATOM   4800  O   GLY   350      18.220  15.860  41.300  1.00  0.00           O
ATOM   4801  N   GLU   351      17.520  14.870  43.200  1.00  0.00           N
ATOM   4802  HN  GLU   351      17.480  14.050  43.760  1.00  0.00           H
ATOM   4803  CA  GLU   351      16.480  15.810  43.610  1.00  0.00           C
ATOM   4804  HA  GLU   351      15.810  16.020  42.790  1.00  0.00           H
ATOM   4805  CB  GLU   351      15.580  15.260  44.760  1.00  0.00           C
ATOM   4806  HB1 GLU   351      14.990  16.100  45.170  1.00  0.00           H
ATOM   4807  HB2 GLU   351      16.240  14.880  45.570  1.00  0.00           H
ATOM   4808  CG  GLU   351      14.570  14.090  44.350  1.00  0.00           C
ATOM   4809  HG1 GLU   351      13.860  14.090  45.210  1.00  0.00           H
ATOM   4810  HG2 GLU   351      15.000  13.070  44.440  1.00  0.00           H
ATOM   4811  CD  GLU   351      13.740  14.320  43.120  1.00  0.00           C
ATOM   4812  OE1 GLU   351      14.120  14.000  41.950  1.00  0.00           O
ATOM   4813  OE2 GLU   351      12.630  14.920  43.290  1.00  0.00           O
ATOM   4814  C   GLU   351      17.040  17.150  43.930  1.00  0.00           C
ATOM   4815  O   GLU   351      16.660  18.200  43.430  1.00  0.00           O
ATOM   4816  N   LEU   352      18.180  17.160  44.730  1.00  0.00           N
ATOM   4817  HN  LEU   352      18.340  16.290  45.200  1.00  0.00           H
ATOM   4818  CA  LEU   352      18.990  18.340  44.950  1.00  0.00           C
ATOM   4819  HA  LEU   352      18.310  19.050  45.410  1.00  0.00           H
ATOM   4820  CB  LEU   352      20.030  18.060  46.170  1.00  0.00           C
ATOM   4821  HB1 LEU   352      20.640  17.190  45.830  1.00  0.00           H
ATOM   4822  HB2 LEU   352      19.460  17.700  47.050  1.00  0.00           H
ATOM   4823  CG  LEU   352      20.850  19.270  46.590  1.00  0.00           C
ATOM   4824  HG  LEU   352      21.270  19.760  45.680  1.00  0.00           H
ATOM   4825  CD1 LEU   352      20.020  20.200  47.420  1.00  0.00           C
ATOM   4826 HD11 LEU   352      19.010  20.380  46.980  1.00  0.00           H
ATOM   4827 HD12 LEU   352      20.470  21.210  47.450  1.00  0.00           H
ATOM   4828 HD13 LEU   352      20.000  19.820  48.460  1.00  0.00           H
ATOM   4829  CD2 LEU   352      22.200  18.900  47.390  1.00  0.00           C
ATOM   4830 HD21 LEU   352      22.090  19.020  48.490  1.00  0.00           H
ATOM   4831 HD22 LEU   352      23.050  19.570  47.150  1.00  0.00           H
ATOM   4832 HD23 LEU   352      22.600  17.900  47.110  1.00  0.00           H
ATOM   4833  C   LEU   352      19.560  18.880  43.680  1.00  0.00           C
ATOM   4834  O   LEU   352      19.780  20.060  43.580  1.00  0.00           O
ATOM   4835  N   SER   353      19.860  18.020  42.650  1.00  0.00           N
ATOM   4836  HN  SER   353      19.650  17.050  42.560  1.00  0.00           H
ATOM   4837  CA  SER   353      20.480  18.510  41.360  1.00  0.00           C
ATOM   4838  HA  SER   353      21.260  19.240  41.530  1.00  0.00           H
ATOM   4839  CB  SER   353      21.150  17.500  40.490  1.00  0.00           C
ATOM   4840  HB1 SER   353      21.550  18.020  39.590  1.00  0.00           H
ATOM   4841  HB2 SER   353      20.480  16.700  40.090  1.00  0.00           H
ATOM   4842  OG  SER   353      22.330  16.960  41.140  1.00  0.00           O
ATOM   4843  HG1 SER   353      22.020  16.570  41.960  1.00  0.00           H
ATOM   4844  C   SER   353      19.560  19.310  40.450  1.00  0.00           C
ATOM   4845  O   SER   353      20.020  20.040  39.560  1.00  0.00           O
ATOM   4846  N   LYS   354      18.280  19.240  40.700  1.00  0.00           N
ATOM   4847  HN  LYS   354      17.920  18.430  41.170  1.00  0.00           H
ATOM   4848  CA  LYS   354      17.320  19.990  39.960  1.00  0.00           C
ATOM   4849  HA  LYS   354      17.260  19.780  38.910  1.00  0.00           H
ATOM   4850  CB  LYS   354      15.870  19.680  40.430  1.00  0.00           C
ATOM   4851  HB1 LYS   354      15.180  20.420  39.970  1.00  0.00           H
ATOM   4852  HB2 LYS   354      15.660  19.790  41.520  1.00  0.00           H
ATOM   4853  CG  LYS   354      15.470  18.300  40.160  1.00  0.00           C
ATOM   4854  HG1 LYS   354      16.000  17.560  40.800  1.00  0.00           H
ATOM   4855  HG2 LYS   354      15.640  17.930  39.130  1.00  0.00           H
ATOM   4856  CD  LYS   354      14.010  17.920  40.600  1.00  0.00           C
ATOM   4857  HD1 LYS   354      13.390  18.820  40.360  1.00  0.00           H
ATOM   4858  HD2 LYS   354      14.110  17.800  41.700  1.00  0.00           H
ATOM   4859  CE  LYS   354      13.470  16.640  40.070  1.00  0.00           C
ATOM   4860  HE1 LYS   354      14.180  15.780  40.010  1.00  0.00           H
ATOM   4861  HE2 LYS   354      13.140  16.900  39.040  1.00  0.00           H
ATOM   4862  NZ  LYS   354      12.160  16.220  40.810  1.00  0.00           N
ATOM   4863  HZ1 LYS   354      11.750  17.150  41.060  1.00  0.00           H
ATOM   4864  HZ2 LYS   354      12.370  15.560  41.580  1.00  0.00           H
ATOM   4865  HZ3 LYS   354      11.530  15.810  40.090  1.00  0.00           H
ATOM   4866  C   LYS   354      17.480  21.520  40.160  1.00  0.00           C
ATOM   4867  O   LYS   354      17.940  21.980  41.220  1.00  0.00           O
ATOM   4868  N   GLN   355      16.990  22.350  39.230  1.00  0.00           N
ATOM   4869  HN  GLN   355      16.530  22.050  38.400  1.00  0.00           H
ATOM   4870  CA  GLN   355      17.210  23.790  39.240  1.00  0.00           C
ATOM   4871  HA  GLN   355      17.840  24.150  40.040  1.00  0.00           H
ATOM   4872  CB  GLN   355      18.030  24.230  37.950  1.00  0.00           C
ATOM   4873  HB1 GLN   355      17.900  25.340  37.910  1.00  0.00           H
ATOM   4874  HB2 GLN   355      17.640  23.670  37.080  1.00  0.00           H
ATOM   4875  CG  GLN   355      19.460  23.610  38.060  1.00  0.00           C
ATOM   4876  HG1 GLN   355      20.030  23.910  37.150  1.00  0.00           H
ATOM   4877  HG2 GLN   355      19.470  22.500  38.070  1.00  0.00           H
ATOM   4878  CD  GLN   355      20.280  24.220  39.230  1.00  0.00           C
ATOM   4879  OE1 GLN   355      20.650  25.380  39.450  1.00  0.00           O
ATOM   4880  NE2 GLN   355      20.840  23.270  40.040  1.00  0.00           N
ATOM   4881 HE21 GLN   355      21.450  23.640  40.750  1.00  0.00           H
ATOM   4882 HE22 GLN   355      20.790  22.300  39.800  1.00  0.00           H
ATOM   4883  C   GLN   355      15.920  24.620  39.190  1.00  0.00           C
ATOM   4884  OT1 GLN   355      15.080  24.250  38.380  1.00  0.00           O
ATOM   4885  OT2 GLN   355      15.750  25.570  39.970  1.00  0.00           O
TER    4886      GLN   355
HETATM 4887  SOD SOD   430      51.630  22.580  83.620  1.00  0.00           S
HETATM 4888  SOD SOD   431      33.050  27.290  33.820  1.00  0.00           S
HETATM 4889  SOD SOD   432      55.670  36.940  19.190  1.00  0.00           S
HETATM 4890  SOD SOD   433      60.240  30.300 103.600  1.00  0.00           S
HETATM 4891  SOD SOD   434      56.870  20.330  29.620  1.00  0.00           S
HETATM 4892  SOD SOD   435      39.920  31.940 100.500  1.00  0.00           S
HETATM 4893  SOD SOD   436      38.630  39.080 115.930  1.00  0.00           S
HETATM 4894  SOD SOD   437      38.720  63.910  98.080  1.00  0.00           S
HETATM 4895  SOD SOD   438      55.000  51.810 113.170  1.00  0.00           S
HETATM 4896  SOD SOD   439      55.790  28.450   4.350  1.00  0.00           S
HETATM 4897  SOD SOD   440      61.350  51.270 122.010  1.00  0.00           S
HETATM 4898  SOD SOD   441      26.290  48.510 103.730  1.00  0.00           S
HETATM 4899  SOD SOD   442      42.820  29.170 108.560  1.00  0.00           S
HETATM 4900  SOD SOD   443      32.240  18.360   9.580  1.00  0.00           S
HETATM 4901  SOD SOD   444      54.120  65.100 119.500  1.00  0.00           S
HETATM 4902  SOD SOD   445      68.910  43.390  27.750  1.00  0.00           S
HETATM 4903  SOD SOD   446      85.500  60.270  82.280  1.00  0.00           S
HETATM 4904  SOD SOD   447      25.460  28.850  86.460  1.00  0.00           S
HETATM 4905  SOD SOD   448      25.140  19.620  13.640  1.00  0.00           S
HETATM 4906  SOD SOD   449      59.680  40.340 105.350  1.00  0.00           S
HETATM 4907  SOD SOD   450      33.480  59.380  26.880  1.00  0.00           S
HETATM 4908  SOD SOD   451      29.720  38.230  95.750  1.00  0.00           S
HETATM 4909  SOD SOD   452      75.730  47.540  12.170  1.00  0.00           S
CONECT  371  356  373  372
CONECT  356  358  371  354  357
CONECT  358  360  364  356  359
CONECT  367  370  364  369  368
CONECT  364  358  365  367  366
CONECT  360  363  361  358  362
CONECT  357  356
CONECT  359  358
CONECT  368  367
CONECT  369  367
CONECT  370  367
CONECT  365  364
CONECT  366  364
CONECT  361  360
CONECT  362  360
CONECT  363  360
CONECT  355  354
CONECT  354  356  355  352
CONECT  372  371
CONECT  598  599  600  582
CONECT  615  617  616  602
CONECT  602  604  603  600  615
CONECT  604  606  605  609  602
CONECT  613  614  612  609
CONECT  610  607  611  612
CONECT  609  613  607  604
CONECT  603  602
CONECT  605  604
CONECT  606  604
CONECT  608  607
CONECT  614  613
CONECT  611  610
CONECT  601  600
CONECT  600  598  602  601
CONECT  607  610  609  608
CONECT  612  613  610
CONECT  616  615
CONECT  617  619  618  615
CONECT  993  985  994  995
CONECT 1010 1011 1012  997
CONECT  997  998  995 1010  999
CONECT  999 1000 1004 1001  997
CONECT 1008 1009 1007 1004
CONECT 1005 1002 1007 1006
CONECT 1004 1002  999 1008
CONECT  998  997
CONECT 1000  999
CONECT 1001  999
CONECT 1003 1002
CONECT 1009 1008
CONECT 1006 1005
CONECT  996  995
CONECT  995  996  993  997
CONECT 1002 1004 1005 1003
CONECT 1007 1005 1008
CONECT 1011 1010
CONECT 1012 1013 1010 1014
CONECT 1372 1373 1374 1357
CONECT 1357 1372 1359 1355 1358
CONECT 1359 1365 1361 1357 1360
CONECT 1368 1365 1369 1370 1371
CONECT 1365 1366 1367 1368 1359
CONECT 1361 1364 1362 1359 1363
CONECT 1358 1357
CONECT 1360 1359
CONECT 1369 1368
CONECT 1370 1368
CONECT 1371 1368
CONECT 1366 1365
CONECT 1367 1365
CONECT 1362 1361
CONECT 1363 1361
CONECT 1364 1361
CONECT 1356 1355
CONECT 1355 1356 1353 1357
CONECT 1373 1372
CONECT 1458 1443 1460 1459
CONECT 1443 1441 1444 1445 1458
CONECT 1445 1443 1446 1447 1451
CONECT 1454 1451 1455 1457 1456
CONECT 1451 1445 1454 1452 1453
CONECT 1447 1445 1448 1449 1450
CONECT 1444 1443
CONECT 1446 1445
CONECT 1455 1454
CONECT 1456 1454
CONECT 1457 1454
CONECT 1452 1451
CONECT 1453 1451
CONECT 1448 1447
CONECT 1449 1447
CONECT 1450 1447
CONECT 1442 1441
CONECT 1441 1439 1442 1443
CONECT 1459 1458
CONECT 1622 1610 1624 1623
CONECT 1639 1640 1641 1626
CONECT 1626 1627 1639 1624 1628
CONECT 1628 1630 1626 1633 1629
CONECT 1637 1636 1638 1633
CONECT 1634 1635 1636 1631
CONECT 1633 1637 1628 1631
CONECT 1627 1626
CONECT 1629 1628
CONECT 1630 1628
CONECT 1632 1631
CONECT 1638 1637
CONECT 1635 1634
CONECT 1625 1624
CONECT 1624 1625 1626 1622
CONECT 1631 1634 1632 1633
CONECT 1636 1634 1637
CONECT 1640 1639
CONECT 1641 1639 1642 1645
CONECT 2458 2459 2460 2451
CONECT 2475 2462 2476 2477
CONECT 2462 2463 2460 2475 2464
CONECT 2464 2462 2469 2465 2466
CONECT 2473 2469 2472 2474
CONECT 2470 2472 2467 2471
CONECT 2469 2467 2473 2464
CONECT 2463 2462
CONECT 2465 2464
CONECT 2466 2464
CONECT 2468 2467
CONECT 2474 2473
CONECT 2471 2470
CONECT 2461 2460
CONECT 2460 2461 2462 2458
CONECT 2467 2469 2468 2470
CONECT 2472 2470 2473
CONECT 2476 2475
CONECT 2477 2475 2478 2479
CONECT 2866 2867 2868 2851
CONECT 2851 2853 2849 2866 2852
CONECT 2853 2859 2855 2854 2851
CONECT 2862 2863 2859 2865 2864
CONECT 2859 2853 2861 2862 2860
CONECT 2855 2856 2853 2857 2858
CONECT 2852 2851
CONECT 2854 2853
CONECT 2863 2862
CONECT 2864 2862
CONECT 2865 2862
CONECT 2860 2859
CONECT 2861 2859
CONECT 2856 2855
CONECT 2857 2855
CONECT 2858 2855
CONECT 2850 2849
CONECT 2849 2850 2847 2851
CONECT 2867 2866
CONECT 3128 3115 3129 3130
CONECT 3145 3132 3147 3146
CONECT 3132 3134 3145 3133 3130
CONECT 3134 3132 3135 3136 3139
CONECT 3143 3142 3144 3139
CONECT 3140 3137 3142 3141
CONECT 3139 3137 3143 3134
CONECT 3133 3132
CONECT 3135 3134
CONECT 3136 3134
CONECT 3138 3137
CONECT 3144 3143
CONECT 3141 3140
CONECT 3131 3130
CONECT 3130 3132 3131 3128
CONECT 3137 3140 3138 3139
CONECT 3142 3140 3143
CONECT 3146 3145
CONECT 3147 3148 3145 3149
CONECT 3648 3649 3650 3640
CONECT 3665 3652 3667 3666
CONECT 3652 3653 3650 3654 3665
CONECT 3654 3652 3659 3655 3656
CONECT 3663 3659 3664 3662
CONECT 3660 3661 3657 3662
CONECT 3659 3663 3654 3657
CONECT 3653 3652
CONECT 3655 3654
CONECT 3656 3654
CONECT 3658 3657
CONECT 3664 3663
CONECT 3661 3660
CONECT 3651 3650
CONECT 3650 3648 3652 3651
CONECT 3657 3658 3660 3659
CONECT 3662 3660 3663
CONECT 3666 3665
CONECT 3667 3668 3665 3669
CONECT 4111 4095 4112 4113
CONECT 4128 4130 4115 4129
CONECT 4115 4116 4117 4128 4113
CONECT 4117 4115 4118 4122 4119
CONECT 4126 4122 4127 4125
CONECT 4123 4120 4124 4125
CONECT 4122 4120 4126 4117
CONECT 4116 4115
CONECT 4118 4117
CONECT 4119 4117
CONECT 4121 4120
CONECT 4127 4126
CONECT 4124 4123
CONECT 4114 4113
CONECT 4113 4115 4114 4111
CONECT 4120 4123 4122 4121
CONECT 4125 4123 4126
CONECT 4129 4128
CONECT 4130 4132 4128 4131
CONECT 4284 4286 4285 4269
CONECT 4269 4271 4267 4270 4284
CONECT 4271 4272 4277 4273 4269
CONECT 4280 4281 4277 4282 4283
CONECT 4277 4271 4279 4278 4280
CONECT 4273 4271 4276 4274 4275
CONECT 4270 4269
CONECT 4272 4271
CONECT 4281 4280
CONECT 4282 4280
CONECT 4283 4280
CONECT 4278 4277
CONECT 4279 4277
CONECT 4274 4273
CONECT 4275 4273
CONECT 4276 4273
CONECT 4268 4267
CONECT 4267 4268 4265 4269
CONECT 4285 4284
CONECT 4464 4449 4465 4466
CONECT 4449 4447 4450 4464 4451
CONECT 4451 4449 4453 4457 4452
CONECT 4460 4462 4463 4457 4461
CONECT 4457 4459 4458 4451 4460
CONECT 4453 4456 4455 4454 4451
CONECT 4450 4449
CONECT 4452 4451
CONECT 4461 4460
CONECT 4462 4460
CONECT 4463 4460
CONECT 4458 4457
CONECT 4459 4457
CONECT 4454 4453
CONECT 4455 4453
CONECT 4456 4453
CONECT 4448 4447
CONECT 4447 4448 4445 4449
CONECT 4465 4464
CONECT 4768 4769 4753 4770
CONECT 4753 4751 4768 4754 4755
CONECT 4755 4753 4761 4757 4756
CONECT 4764 4766 4767 4761 4765
CONECT 4761 4762 4763 4764 4755
CONECT 4757 4760 4758 4759 4755
CONECT 4754 4753
CONECT 4756 4755
CONECT 4765 4764
CONECT 4766 4764
CONECT 4767 4764
CONECT 4762 4761
CONECT 4763 4761
CONECT 4758 4757
CONECT 4759 4757
CONECT 4760 4757
CONECT 4752 4751
CONECT 4751 4753 4749 4752
CONECT 4769 4768
CONECT 4883 4870 4884 4885
CONECT 4870 4872 4868 4883 4871
CONECT 4872 4875 4870 4874 4873
CONECT 4878 4875 4879 4880
CONECT 4875 4878 4872 4876 4877
CONECT 4871 4870
CONECT 4873 4872
CONECT 4874 4872
CONECT 4881 4880
CONECT 4882 4880
CONECT 4876 4875
CONECT 4877 4875
CONECT 4869 4868
CONECT 4868 4870 4866 4869
CONECT 4880 4878 4882 4881
CONECT 4879 4878
CONECT 4884 4883
CONECT 4885 4883
END
