# Supplementary material for: Identification and molecular characterization of missense mutations in orphan G protein–coupled receptor GPR61 occurring in severe obesity
Source: Mol Pharmacol. 2025 Mar 4;107(4):100026. doi: 10.1016/j.molpha.2025.100026 (PMC12060159; doi:10.1016/j.molpha.2025.100026)
Supplement: Supplementary Material [file mmc2.zip › molpha_100026_R236C MD2_mmc2.pdb]

HELIX    1   1 VAL     44  LYS     69  1                                  26
HELIX    2   2 PRO     71  LEU     73  1                                   3
HELIX    3   3 VAL     77  SER    102  1                                  26
HELIX    4   4 PHE    105  ALA    108  1                                   4
HELIX    5   5 GLY    111  VAL    145  1                                  35
HELIX    6   6 PRO    147  ARG    153  1                                   7
HELIX    7   7 LEU    156  SER    183  1                                  28
HELIX    8   8 ALA    203  ALA    238  1                                  36
HELIX    9   9 GLN    254  SER    263  1                                  10
HELIX   10  10 ALA    286  SER    313  1                                  28
HELIX   11  11 VAL    322  CYS    343  1                                  22
HELIX   12  12 ARG    346  LEU    352  1                                   7
ATOM      1  N   SER    43      33.130  15.170  83.510  1.00  0.00           N
ATOM      2  HT1 SER    43      32.140  15.450  83.420  1.00  0.00           H
ATOM      3  HT2 SER    43      33.390  15.530  84.460  1.00  0.00           H
ATOM      4  HT3 SER    43      33.060  14.130  83.530  1.00  0.00           H
ATOM      5  CA  SER    43      33.860  15.870  82.370  1.00  0.00           C
ATOM      6  HA  SER    43      33.420  16.860  82.350  1.00  0.00           H
ATOM      7  CB  SER    43      35.430  15.810  82.580  1.00  0.00           C
ATOM      8  HB1 SER    43      35.840  14.790  82.430  1.00  0.00           H
ATOM      9  HB2 SER    43      35.630  16.140  83.620  1.00  0.00           H
ATOM     10  OG  SER    43      36.160  16.790  81.850  1.00  0.00           O
ATOM     11  HG1 SER    43      36.740  17.190  82.500  1.00  0.00           H
ATOM     12  C   SER    43      33.500  15.380  80.990  1.00  0.00           C
ATOM     13  O   SER    43      32.340  15.190  80.610  1.00  0.00           O
ATOM     14  N   VAL    44      34.450  15.180  80.110  1.00  0.00           N
ATOM     15  HN  VAL    44      35.400  15.410  80.300  1.00  0.00           H
ATOM     16  CA  VAL    44      34.320  14.820  78.740  1.00  0.00           C
ATOM     17  HA  VAL    44      33.900  15.650  78.190  1.00  0.00           H
ATOM     18  CB  VAL    44      35.710  14.660  78.140  1.00  0.00           C
ATOM     19  HB  VAL    44      35.590  14.370  77.070  1.00  0.00           H
ATOM     20  CG1 VAL    44      36.350  16.070  78.270  1.00  0.00           C
ATOM     21 HG11 VAL    44      37.320  15.950  77.750  1.00  0.00           H
ATOM     22 HG12 VAL    44      36.520  16.180  79.370  1.00  0.00           H
ATOM     23 HG13 VAL    44      35.760  16.820  77.710  1.00  0.00           H
ATOM     24  CG2 VAL    44      36.490  13.560  78.800  1.00  0.00           C
ATOM     25 HG21 VAL    44      36.080  12.600  78.440  1.00  0.00           H
ATOM     26 HG22 VAL    44      36.520  13.640  79.910  1.00  0.00           H
ATOM     27 HG23 VAL    44      37.510  13.630  78.360  1.00  0.00           H
ATOM     28  C   VAL    44      33.440  13.680  78.360  1.00  0.00           C
ATOM     29  O   VAL    44      32.720  13.860  77.390  1.00  0.00           O
ATOM     30  N   ALA    45      33.380  12.620  79.130  1.00  0.00           N
ATOM     31  HN  ALA    45      33.790  12.560  80.040  1.00  0.00           H
ATOM     32  CA  ALA    45      32.500  11.490  78.960  1.00  0.00           C
ATOM     33  HA  ALA    45      32.570  11.280  77.900  1.00  0.00           H
ATOM     34  CB  ALA    45      32.880  10.300  79.720  1.00  0.00           C
ATOM     35  HB1 ALA    45      33.980  10.130  79.720  1.00  0.00           H
ATOM     36  HB2 ALA    45      32.520   9.420  79.150  1.00  0.00           H
ATOM     37  HB3 ALA    45      32.550  10.300  80.780  1.00  0.00           H
ATOM     38  C   ALA    45      31.030  11.800  79.210  1.00  0.00           C
ATOM     39  O   ALA    45      30.180  11.470  78.380  1.00  0.00           O
ATOM     40  N   LEU    46      30.610  12.470  80.290  1.00  0.00           N
ATOM     41  HN  LEU    46      31.230  12.650  81.050  1.00  0.00           H
ATOM     42  CA  LEU    46      29.260  12.970  80.560  1.00  0.00           C
ATOM     43  HA  LEU    46      28.620  12.170  80.220  1.00  0.00           H
ATOM     44  CB  LEU    46      28.990  13.310  82.100  1.00  0.00           C
ATOM     45  HB1 LEU    46      28.000  13.790  82.270  1.00  0.00           H
ATOM     46  HB2 LEU    46      29.760  14.020  82.480  1.00  0.00           H
ATOM     47  CG  LEU    46      29.080  12.050  83.030  1.00  0.00           C
ATOM     48  HG  LEU    46      30.060  11.530  82.890  1.00  0.00           H
ATOM     49  CD1 LEU    46      29.060  12.650  84.430  1.00  0.00           C
ATOM     50 HD11 LEU    46      29.190  11.840  85.180  1.00  0.00           H
ATOM     51 HD12 LEU    46      28.090  13.150  84.630  1.00  0.00           H
ATOM     52 HD13 LEU    46      29.900  13.360  84.520  1.00  0.00           H
ATOM     53  CD2 LEU    46      28.030  10.970  82.850  1.00  0.00           C
ATOM     54 HD21 LEU    46      28.030  10.120  83.560  1.00  0.00           H
ATOM     55 HD22 LEU    46      28.350  10.470  81.920  1.00  0.00           H
ATOM     56 HD23 LEU    46      26.970  11.300  82.760  1.00  0.00           H
ATOM     57  C   LEU    46      28.850  14.140  79.620  1.00  0.00           C
ATOM     58  O   LEU    46      27.660  14.300  79.240  1.00  0.00           O
ATOM     59  N   PHE    47      29.840  14.920  79.150  1.00  0.00           N
ATOM     60  HN  PHE    47      30.730  14.790  79.560  1.00  0.00           H
ATOM     61  CA  PHE    47      29.710  15.850  78.070  1.00  0.00           C
ATOM     62  HA  PHE    47      28.810  16.390  78.330  1.00  0.00           H
ATOM     63  CB  PHE    47      30.950  16.780  78.060  1.00  0.00           C
ATOM     64  HB1 PHE    47      31.850  16.130  77.940  1.00  0.00           H
ATOM     65  HB2 PHE    47      31.050  17.370  79.000  1.00  0.00           H
ATOM     66  CG  PHE    47      30.920  17.770  76.960  1.00  0.00           C
ATOM     67  CD1 PHE    47      32.030  17.970  76.110  1.00  0.00           C
ATOM     68  HD1 PHE    47      32.840  17.260  76.140  1.00  0.00           H
ATOM     69  CE1 PHE    47      32.050  18.950  75.110  1.00  0.00           C
ATOM     70  HE1 PHE    47      32.890  19.050  74.440  1.00  0.00           H
ATOM     71  CZ  PHE    47      31.020  19.800  75.010  1.00  0.00           C
ATOM     72  HZ  PHE    47      30.990  20.730  74.450  1.00  0.00           H
ATOM     73  CD2 PHE    47      29.890  18.660  76.840  1.00  0.00           C
ATOM     74  HD2 PHE    47      29.120  18.650  77.600  1.00  0.00           H
ATOM     75  CE2 PHE    47      29.940  19.700  75.950  1.00  0.00           C
ATOM     76  HE2 PHE    47      29.240  20.530  75.930  1.00  0.00           H
ATOM     77  C   PHE    47      29.380  15.220  76.750  1.00  0.00           C
ATOM     78  O   PHE    47      28.550  15.700  76.010  1.00  0.00           O
ATOM     79  N   PHE    48      30.030  14.130  76.400  1.00  0.00           N
ATOM     80  HN  PHE    48      30.650  13.710  77.060  1.00  0.00           H
ATOM     81  CA  PHE    48      29.780  13.380  75.170  1.00  0.00           C
ATOM     82  HA  PHE    48      29.930  14.140  74.420  1.00  0.00           H
ATOM     83  CB  PHE    48      30.750  12.220  75.000  1.00  0.00           C
ATOM     84  HB1 PHE    48      30.900  11.570  75.890  1.00  0.00           H
ATOM     85  HB2 PHE    48      31.720  12.750  74.900  1.00  0.00           H
ATOM     86  CG  PHE    48      30.540  11.320  73.750  1.00  0.00           C
ATOM     87  CD1 PHE    48      31.150  11.710  72.570  1.00  0.00           C
ATOM     88  HD1 PHE    48      31.820  12.550  72.540  1.00  0.00           H
ATOM     89  CE1 PHE    48      30.880  11.050  71.350  1.00  0.00           C
ATOM     90  HE1 PHE    48      31.300  11.360  70.410  1.00  0.00           H
ATOM     91  CZ  PHE    48      30.140   9.860  71.360  1.00  0.00           C
ATOM     92  HZ  PHE    48      29.880   9.490  70.380  1.00  0.00           H
ATOM     93  CD2 PHE    48      29.630  10.240  73.750  1.00  0.00           C
ATOM     94  HD2 PHE    48      29.060  10.040  74.650  1.00  0.00           H
ATOM     95  CE2 PHE    48      29.460   9.460  72.590  1.00  0.00           C
ATOM     96  HE2 PHE    48      28.860   8.560  72.630  1.00  0.00           H
ATOM     97  C   PHE    48      28.270  13.010  75.000  1.00  0.00           C
ATOM     98  O   PHE    48      27.520  13.260  74.030  1.00  0.00           O
ATOM     99  N   MET    49      27.710  12.560  76.100  1.00  0.00           N
ATOM    100  HN  MET    49      28.290  12.660  76.910  1.00  0.00           H
ATOM    101  CA  MET    49      26.300  12.350  76.270  1.00  0.00           C
ATOM    102  HA  MET    49      26.040  11.600  75.540  1.00  0.00           H
ATOM    103  CB  MET    49      26.010  11.800  77.690  1.00  0.00           C
ATOM    104  HB1 MET    49      24.900  11.740  77.750  1.00  0.00           H
ATOM    105  HB2 MET    49      26.360  12.600  78.370  1.00  0.00           H
ATOM    106  CG  MET    49      26.460  10.400  77.950  1.00  0.00           C
ATOM    107  HG1 MET    49      27.530  10.310  77.650  1.00  0.00           H
ATOM    108  HG2 MET    49      25.950   9.680  77.280  1.00  0.00           H
ATOM    109  SD  MET    49      26.190   9.870  79.690  1.00  0.00           S
ATOM    110  CE  MET    49      27.670   8.760  79.760  1.00  0.00           C
ATOM    111  HE1 MET    49      27.770   8.250  80.750  1.00  0.00           H
ATOM    112  HE2 MET    49      28.590   9.370  79.830  1.00  0.00           H
ATOM    113  HE3 MET    49      27.730   8.010  78.950  1.00  0.00           H
ATOM    114  C   MET    49      25.390  13.530  76.140  1.00  0.00           C
ATOM    115  O   MET    49      24.340  13.470  75.420  1.00  0.00           O
ATOM    116  N   LEU    50      25.810  14.670  76.770  1.00  0.00           N
ATOM    117  HN  LEU    50      26.610  14.700  77.360  1.00  0.00           H
ATOM    118  CA  LEU    50      25.140  15.930  76.500  1.00  0.00           C
ATOM    119  HA  LEU    50      24.090  15.860  76.740  1.00  0.00           H
ATOM    120  CB  LEU    50      25.760  16.970  77.460  1.00  0.00           C
ATOM    121  HB1 LEU    50      25.530  18.030  77.200  1.00  0.00           H
ATOM    122  HB2 LEU    50      26.870  16.890  77.370  1.00  0.00           H
ATOM    123  CG  LEU    50      25.470  16.660  79.000  1.00  0.00           C
ATOM    124  HG  LEU    50      25.820  15.640  79.260  1.00  0.00           H
ATOM    125  CD1 LEU    50      26.280  17.620  79.860  1.00  0.00           C
ATOM    126 HD11 LEU    50      26.040  17.500  80.940  1.00  0.00           H
ATOM    127 HD12 LEU    50      26.090  18.660  79.510  1.00  0.00           H
ATOM    128 HD13 LEU    50      27.340  17.300  79.770  1.00  0.00           H
ATOM    129  CD2 LEU    50      23.990  16.850  79.390  1.00  0.00           C
ATOM    130 HD21 LEU    50      23.360  16.320  78.640  1.00  0.00           H
ATOM    131 HD22 LEU    50      23.740  17.940  79.370  1.00  0.00           H
ATOM    132 HD23 LEU    50      23.860  16.520  80.440  1.00  0.00           H
ATOM    133  C   LEU    50      25.160  16.390  75.040  1.00  0.00           C
ATOM    134  O   LEU    50      24.100  16.820  74.580  1.00  0.00           O
ATOM    135  N   LEU    51      26.220  16.200  74.330  1.00  0.00           N
ATOM    136  HN  LEU    51      27.090  15.930  74.730  1.00  0.00           H
ATOM    137  CA  LEU    51      26.260  16.530  72.890  1.00  0.00           C
ATOM    138  HA  LEU    51      25.820  17.500  72.710  1.00  0.00           H
ATOM    139  CB  LEU    51      27.730  16.400  72.550  1.00  0.00           C
ATOM    140  HB1 LEU    51      27.960  15.320  72.520  1.00  0.00           H
ATOM    141  HB2 LEU    51      28.380  16.850  73.330  1.00  0.00           H
ATOM    142  CG  LEU    51      28.080  16.940  71.170  1.00  0.00           C
ATOM    143  HG  LEU    51      27.460  16.320  70.480  1.00  0.00           H
ATOM    144  CD1 LEU    51      27.770  18.480  70.910  1.00  0.00           C
ATOM    145 HD11 LEU    51      28.540  19.030  71.490  1.00  0.00           H
ATOM    146 HD12 LEU    51      26.770  18.780  71.270  1.00  0.00           H
ATOM    147 HD13 LEU    51      27.900  18.790  69.850  1.00  0.00           H
ATOM    148  CD2 LEU    51      29.510  16.580  70.810  1.00  0.00           C
ATOM    149 HD21 LEU    51      30.300  17.160  71.340  1.00  0.00           H
ATOM    150 HD22 LEU    51      29.570  16.890  69.750  1.00  0.00           H
ATOM    151 HD23 LEU    51      29.630  15.490  70.940  1.00  0.00           H
ATOM    152  C   LEU    51      25.300  15.620  72.160  1.00  0.00           C
ATOM    153  O   LEU    51      24.500  16.130  71.340  1.00  0.00           O
ATOM    154  N   LEU    52      25.180  14.260  72.450  1.00  0.00           N
ATOM    155  HN  LEU    52      25.790  13.850  73.120  1.00  0.00           H
ATOM    156  CA  LEU    52      24.190  13.400  71.900  1.00  0.00           C
ATOM    157  HA  LEU    52      24.220  13.500  70.830  1.00  0.00           H
ATOM    158  CB  LEU    52      24.260  11.950  72.340  1.00  0.00           C
ATOM    159  HB1 LEU    52      23.350  11.380  72.040  1.00  0.00           H
ATOM    160  HB2 LEU    52      24.400  11.890  73.440  1.00  0.00           H
ATOM    161  CG  LEU    52      25.430  11.190  71.710  1.00  0.00           C
ATOM    162  HG  LEU    52      26.380  11.740  71.920  1.00  0.00           H
ATOM    163  CD1 LEU    52      25.430   9.770  72.280  1.00  0.00           C
ATOM    164 HD11 LEU    52      26.350   9.170  72.100  1.00  0.00           H
ATOM    165 HD12 LEU    52      24.600   9.100  71.990  1.00  0.00           H
ATOM    166 HD13 LEU    52      25.420   9.920  73.380  1.00  0.00           H
ATOM    167  CD2 LEU    52      25.380  11.100  70.190  1.00  0.00           C
ATOM    168 HD21 LEU    52      24.410  10.600  69.990  1.00  0.00           H
ATOM    169 HD22 LEU    52      26.170  10.360  69.920  1.00  0.00           H
ATOM    170 HD23 LEU    52      25.470  12.140  69.820  1.00  0.00           H
ATOM    171  C   LEU    52      22.780  13.760  72.200  1.00  0.00           C
ATOM    172  O   LEU    52      21.930  13.780  71.310  1.00  0.00           O
ATOM    173  N   ASP    53      22.380  14.080  73.530  1.00  0.00           N
ATOM    174  HN  ASP    53      23.020  14.070  74.290  1.00  0.00           H
ATOM    175  CA  ASP    53      21.100  14.580  74.010  1.00  0.00           C
ATOM    176  HA  ASP    53      20.340  13.830  73.860  1.00  0.00           H
ATOM    177  CB  ASP    53      21.350  14.850  75.490  1.00  0.00           C
ATOM    178  HB1 ASP    53      22.450  14.950  75.590  1.00  0.00           H
ATOM    179  HB2 ASP    53      21.180  13.860  75.970  1.00  0.00           H
ATOM    180  CG  ASP    53      20.670  16.020  76.150  1.00  0.00           C
ATOM    181  OD1 ASP    53      19.580  16.560  75.750  1.00  0.00           O
ATOM    182  OD2 ASP    53      21.120  16.300  77.300  1.00  0.00           O
ATOM    183  C   ASP    53      20.750  15.790  73.120  1.00  0.00           C
ATOM    184  O   ASP    53      19.710  15.860  72.460  1.00  0.00           O
ATOM    185  N   LEU    54      21.640  16.830  73.160  1.00  0.00           N
ATOM    186  HN  LEU    54      22.490  16.720  73.680  1.00  0.00           H
ATOM    187  CA  LEU    54      21.360  18.070  72.510  1.00  0.00           C
ATOM    188  HA  LEU    54      20.410  18.400  72.890  1.00  0.00           H
ATOM    189  CB  LEU    54      22.510  19.000  72.960  1.00  0.00           C
ATOM    190  HB1 LEU    54      23.530  18.660  72.670  1.00  0.00           H
ATOM    191  HB2 LEU    54      22.400  19.030  74.070  1.00  0.00           H
ATOM    192  CG  LEU    54      22.410  20.430  72.340  1.00  0.00           C
ATOM    193  HG  LEU    54      22.870  21.030  73.150  1.00  0.00           H
ATOM    194  CD1 LEU    54      23.050  20.640  70.960  1.00  0.00           C
ATOM    195 HD11 LEU    54      24.120  20.410  71.120  1.00  0.00           H
ATOM    196 HD12 LEU    54      22.910  21.700  70.640  1.00  0.00           H
ATOM    197 HD13 LEU    54      22.650  20.000  70.140  1.00  0.00           H
ATOM    198  CD2 LEU    54      21.010  20.970  72.360  1.00  0.00           C
ATOM    199 HD21 LEU    54      20.430  20.560  71.510  1.00  0.00           H
ATOM    200 HD22 LEU    54      21.030  22.070  72.230  1.00  0.00           H
ATOM    201 HD23 LEU    54      20.550  20.750  73.350  1.00  0.00           H
ATOM    202  C   LEU    54      21.240  17.960  70.970  1.00  0.00           C
ATOM    203  O   LEU    54      20.240  18.410  70.360  1.00  0.00           O
ATOM    204  N   THR    55      22.100  17.210  70.320  1.00  0.00           N
ATOM    205  HN  THR    55      22.870  16.940  70.890  1.00  0.00           H
ATOM    206  CA  THR    55      22.130  16.750  68.910  1.00  0.00           C
ATOM    207  HA  THR    55      22.140  17.670  68.340  1.00  0.00           H
ATOM    208  CB  THR    55      23.340  16.040  68.450  1.00  0.00           C
ATOM    209  HB  THR    55      23.500  15.100  69.020  1.00  0.00           H
ATOM    210  OG1 THR    55      24.460  16.860  68.710  1.00  0.00           O
ATOM    211  HG1 THR    55      24.690  16.730  69.630  1.00  0.00           H
ATOM    212  CG2 THR    55      23.410  15.770  66.950  1.00  0.00           C
ATOM    213 HG21 THR    55      23.240  16.760  66.480  1.00  0.00           H
ATOM    214 HG22 THR    55      22.660  15.040  66.590  1.00  0.00           H
ATOM    215 HG23 THR    55      24.390  15.350  66.620  1.00  0.00           H
ATOM    216  C   THR    55      20.930  15.930  68.530  1.00  0.00           C
ATOM    217  O   THR    55      20.400  16.180  67.470  1.00  0.00           O
ATOM    218  N   ALA    56      20.400  14.950  69.360  1.00  0.00           N
ATOM    219  HN  ALA    56      20.810  14.760  70.240  1.00  0.00           H
ATOM    220  CA  ALA    56      19.070  14.410  69.150  1.00  0.00           C
ATOM    221  HA  ALA    56      19.100  13.940  68.180  1.00  0.00           H
ATOM    222  CB  ALA    56      18.870  13.290  70.120  1.00  0.00           C
ATOM    223  HB1 ALA    56      18.760  13.680  71.160  1.00  0.00           H
ATOM    224  HB2 ALA    56      19.770  12.640  70.090  1.00  0.00           H
ATOM    225  HB3 ALA    56      17.960  12.700  69.860  1.00  0.00           H
ATOM    226  C   ALA    56      17.910  15.370  69.170  1.00  0.00           C
ATOM    227  O   ALA    56      16.920  15.090  68.510  1.00  0.00           O
ATOM    228  N   VAL    57      17.850  16.380  70.050  1.00  0.00           N
ATOM    229  HN  VAL    57      18.660  16.630  70.590  1.00  0.00           H
ATOM    230  CA  VAL    57      16.750  17.360  70.000  1.00  0.00           C
ATOM    231  HA  VAL    57      15.820  16.800  70.070  1.00  0.00           H
ATOM    232  CB  VAL    57      16.820  18.180  71.310  1.00  0.00           C
ATOM    233  HB  VAL    57      17.770  18.760  71.400  1.00  0.00           H
ATOM    234  CG1 VAL    57      15.530  19.040  71.510  1.00  0.00           C
ATOM    235 HG11 VAL    57      15.320  19.840  70.760  1.00  0.00           H
ATOM    236 HG12 VAL    57      15.570  19.590  72.470  1.00  0.00           H
ATOM    237 HG13 VAL    57      14.560  18.490  71.600  1.00  0.00           H
ATOM    238  CG2 VAL    57      16.760  17.210  72.510  1.00  0.00           C
ATOM    239 HG21 VAL    57      15.780  16.690  72.570  1.00  0.00           H
ATOM    240 HG22 VAL    57      16.760  17.740  73.490  1.00  0.00           H
ATOM    241 HG23 VAL    57      17.570  16.450  72.600  1.00  0.00           H
ATOM    242  C   VAL    57      16.680  18.330  68.890  1.00  0.00           C
ATOM    243  O   VAL    57      15.670  18.460  68.190  1.00  0.00           O
ATOM    244  N   ALA    58      17.750  18.990  68.580  1.00  0.00           N
ATOM    245  HN  ALA    58      18.560  18.940  69.160  1.00  0.00           H
ATOM    246  CA  ALA    58      17.930  19.980  67.580  1.00  0.00           C
ATOM    247  HA  ALA    58      17.070  20.620  67.580  1.00  0.00           H
ATOM    248  CB  ALA    58      19.210  20.660  67.790  1.00  0.00           C
ATOM    249  HB1 ALA    58      19.420  21.530  67.120  1.00  0.00           H
ATOM    250  HB2 ALA    58      20.120  20.040  67.660  1.00  0.00           H
ATOM    251  HB3 ALA    58      19.310  21.060  68.820  1.00  0.00           H
ATOM    252  C   ALA    58      17.940  19.270  66.210  1.00  0.00           C
ATOM    253  O   ALA    58      17.680  19.840  65.150  1.00  0.00           O
ATOM    254  N   GLY    59      18.400  17.970  66.190  1.00  0.00           N
ATOM    255  HN  GLY    59      18.720  17.640  67.080  1.00  0.00           H
ATOM    256  CA  GLY    59      18.610  17.230  64.960  1.00  0.00           C
ATOM    257  HA1 GLY    59      19.220  16.390  65.230  1.00  0.00           H
ATOM    258  HA2 GLY    59      18.980  17.970  64.260  1.00  0.00           H
ATOM    259  C   GLY    59      17.370  16.700  64.400  1.00  0.00           C
ATOM    260  O   GLY    59      17.050  16.980  63.210  1.00  0.00           O
ATOM    261  N   ASN    60      16.550  15.970  65.180  1.00  0.00           N
ATOM    262  HN  ASN    60      16.870  15.640  66.070  1.00  0.00           H
ATOM    263  CA  ASN    60      15.240  15.610  64.800  1.00  0.00           C
ATOM    264  HA  ASN    60      15.420  15.080  63.870  1.00  0.00           H
ATOM    265  CB  ASN    60      14.540  14.730  65.770  1.00  0.00           C
ATOM    266  HB1 ASN    60      13.520  14.480  65.400  1.00  0.00           H
ATOM    267  HB2 ASN    60      14.470  15.110  66.820  1.00  0.00           H
ATOM    268  CG  ASN    60      15.270  13.380  65.790  1.00  0.00           C
ATOM    269  OD1 ASN    60      15.190  12.560  64.860  1.00  0.00           O
ATOM    270  ND2 ASN    60      16.140  13.130  66.800  1.00  0.00           N
ATOM    271 HD21 ASN    60      16.810  12.390  66.720  1.00  0.00           H
ATOM    272 HD22 ASN    60      16.380  13.800  67.500  1.00  0.00           H
ATOM    273  C   ASN    60      14.320  16.870  64.490  1.00  0.00           C
ATOM    274  O   ASN    60      13.510  16.800  63.560  1.00  0.00           O
ATOM    275  N   ALA    61      14.380  17.930  65.350  1.00  0.00           N
ATOM    276  HN  ALA    61      15.080  17.850  66.060  1.00  0.00           H
ATOM    277  CA  ALA    61      13.570  19.150  65.200  1.00  0.00           C
ATOM    278  HA  ALA    61      12.550  18.830  65.060  1.00  0.00           H
ATOM    279  CB  ALA    61      13.740  19.980  66.500  1.00  0.00           C
ATOM    280  HB1 ALA    61      13.620  19.320  67.400  1.00  0.00           H
ATOM    281  HB2 ALA    61      13.170  20.900  66.700  1.00  0.00           H
ATOM    282  HB3 ALA    61      14.790  20.330  66.420  1.00  0.00           H
ATOM    283  C   ALA    61      13.760  19.880  63.930  1.00  0.00           C
ATOM    284  O   ALA    61      12.760  20.280  63.360  1.00  0.00           O
ATOM    285  N   ALA    62      15.010  20.060  63.430  1.00  0.00           N
ATOM    286  HN  ALA    62      15.780  19.640  63.910  1.00  0.00           H
ATOM    287  CA  ALA    62      15.400  20.700  62.160  1.00  0.00           C
ATOM    288  HA  ALA    62      14.950  21.680  62.170  1.00  0.00           H
ATOM    289  CB  ALA    62      16.990  20.750  62.130  1.00  0.00           C
ATOM    290  HB1 ALA    62      17.500  19.770  62.290  1.00  0.00           H
ATOM    291  HB2 ALA    62      17.340  21.380  62.970  1.00  0.00           H
ATOM    292  HB3 ALA    62      17.390  21.200  61.190  1.00  0.00           H
ATOM    293  C   ALA    62      14.840  19.920  60.930  1.00  0.00           C
ATOM    294  O   ALA    62      14.420  20.470  59.920  1.00  0.00           O
ATOM    295  N   VAL    63      14.830  18.580  60.920  1.00  0.00           N
ATOM    296  HN  VAL    63      14.940  18.160  61.820  1.00  0.00           H
ATOM    297  CA  VAL    63      14.090  17.780  59.870  1.00  0.00           C
ATOM    298  HA  VAL    63      14.480  18.050  58.900  1.00  0.00           H
ATOM    299  CB  VAL    63      14.500  16.310  60.090  1.00  0.00           C
ATOM    300  HB  VAL    63      14.400  16.070  61.170  1.00  0.00           H
ATOM    301  CG1 VAL    63      13.610  15.400  59.280  1.00  0.00           C
ATOM    302 HG11 VAL    63      13.490  15.670  58.210  1.00  0.00           H
ATOM    303 HG12 VAL    63      12.660  15.280  59.850  1.00  0.00           H
ATOM    304 HG13 VAL    63      14.140  14.420  59.270  1.00  0.00           H
ATOM    305  CG2 VAL    63      16.000  16.180  59.730  1.00  0.00           C
ATOM    306 HG21 VAL    63      16.310  15.110  59.650  1.00  0.00           H
ATOM    307 HG22 VAL    63      16.610  16.710  60.490  1.00  0.00           H
ATOM    308 HG23 VAL    63      16.140  16.670  58.740  1.00  0.00           H
ATOM    309  C   VAL    63      12.620  17.940  59.940  1.00  0.00           C
ATOM    310  O   VAL    63      11.910  18.270  58.990  1.00  0.00           O
ATOM    311  N   MET    64      11.980  17.770  61.040  1.00  0.00           N
ATOM    312  HN  MET    64      12.440  17.530  61.900  1.00  0.00           H
ATOM    313  CA  MET    64      10.550  17.930  61.230  1.00  0.00           C
ATOM    314  HA  MET    64      10.050  17.220  60.590  1.00  0.00           H
ATOM    315  CB  MET    64      10.130  17.570  62.700  1.00  0.00           C
ATOM    316  HB1 MET    64       9.030  17.720  62.710  1.00  0.00           H
ATOM    317  HB2 MET    64      10.560  18.270  63.440  1.00  0.00           H
ATOM    318  CG  MET    64      10.410  16.140  63.070  1.00  0.00           C
ATOM    319  HG1 MET    64      11.470  15.990  62.750  1.00  0.00           H
ATOM    320  HG2 MET    64       9.780  15.450  62.480  1.00  0.00           H
ATOM    321  SD  MET    64      10.180  15.840  64.840  1.00  0.00           S
ATOM    322  CE  MET    64       8.380  15.970  64.660  1.00  0.00           C
ATOM    323  HE1 MET    64       7.980  15.710  65.670  1.00  0.00           H
ATOM    324  HE2 MET    64       7.980  15.280  63.880  1.00  0.00           H
ATOM    325  HE3 MET    64       8.220  17.040  64.410  1.00  0.00           H
ATOM    326  C   MET    64      10.100  19.370  60.900  1.00  0.00           C
ATOM    327  O   MET    64       9.040  19.490  60.270  1.00  0.00           O
ATOM    328  N   ALA    65      10.840  20.460  61.190  1.00  0.00           N
ATOM    329  HN  ALA    65      11.690  20.360  61.700  1.00  0.00           H
ATOM    330  CA  ALA    65      10.620  21.820  60.690  1.00  0.00           C
ATOM    331  HA  ALA    65       9.610  22.120  60.930  1.00  0.00           H
ATOM    332  CB  ALA    65      11.600  22.680  61.450  1.00  0.00           C
ATOM    333  HB1 ALA    65      12.620  22.470  61.060  1.00  0.00           H
ATOM    334  HB2 ALA    65      11.510  22.630  62.560  1.00  0.00           H
ATOM    335  HB3 ALA    65      11.480  23.730  61.100  1.00  0.00           H
ATOM    336  C   ALA    65      10.810  21.890  59.130  1.00  0.00           C
ATOM    337  O   ALA    65      10.030  22.500  58.390  1.00  0.00           O
ATOM    338  N   VAL    66      11.860  21.200  58.570  1.00  0.00           N
ATOM    339  HN  VAL    66      12.560  20.840  59.170  1.00  0.00           H
ATOM    340  CA  VAL    66      12.070  21.060  57.120  1.00  0.00           C
ATOM    341  HA  VAL    66      12.120  22.080  56.750  1.00  0.00           H
ATOM    342  CB  VAL    66      13.370  20.320  56.740  1.00  0.00           C
ATOM    343  HB  VAL    66      13.570  19.710  57.650  1.00  0.00           H
ATOM    344  CG1 VAL    66      13.350  19.560  55.410  1.00  0.00           C
ATOM    345 HG11 VAL    66      14.320  19.100  55.140  1.00  0.00           H
ATOM    346 HG12 VAL    66      13.000  20.160  54.530  1.00  0.00           H
ATOM    347 HG13 VAL    66      12.670  18.690  55.500  1.00  0.00           H
ATOM    348  CG2 VAL    66      14.520  21.380  56.550  1.00  0.00           C
ATOM    349 HG21 VAL    66      14.700  22.030  57.430  1.00  0.00           H
ATOM    350 HG22 VAL    66      14.330  22.050  55.690  1.00  0.00           H
ATOM    351 HG23 VAL    66      15.490  20.840  56.530  1.00  0.00           H
ATOM    352  C   VAL    66      10.880  20.410  56.400  1.00  0.00           C
ATOM    353  O   VAL    66      10.370  20.990  55.420  1.00  0.00           O
ATOM    354  N   ILE    67      10.390  19.260  56.820  1.00  0.00           N
ATOM    355  HN  ILE    67      10.800  18.890  57.650  1.00  0.00           H
ATOM    356  CA  ILE    67       9.150  18.600  56.400  1.00  0.00           C
ATOM    357  HA  ILE    67       9.330  18.510  55.330  1.00  0.00           H
ATOM    358  CB  ILE    67       9.100  17.160  56.930  1.00  0.00           C
ATOM    359  HB  ILE    67       9.280  17.140  58.030  1.00  0.00           H
ATOM    360  CG2 ILE    67       7.620  16.600  56.890  1.00  0.00           C
ATOM    361 HG21 ILE    67       7.150  17.040  55.990  1.00  0.00           H
ATOM    362 HG22 ILE    67       7.180  17.000  57.830  1.00  0.00           H
ATOM    363 HG23 ILE    67       7.580  15.500  56.700  1.00  0.00           H
ATOM    364  CG1 ILE    67      10.180  16.200  56.340  1.00  0.00           C
ATOM    365 HG11 ILE    67      11.100  16.760  56.080  1.00  0.00           H
ATOM    366 HG12 ILE    67       9.800  15.870  55.350  1.00  0.00           H
ATOM    367  CD  ILE    67      10.470  15.000  57.200  1.00  0.00           C
ATOM    368  HD1 ILE    67       9.610  14.310  57.320  1.00  0.00           H
ATOM    369  HD2 ILE    67      10.780  15.380  58.200  1.00  0.00           H
ATOM    370  HD3 ILE    67      11.340  14.450  56.760  1.00  0.00           H
ATOM    371  C   ILE    67       7.830  19.420  56.500  1.00  0.00           C
ATOM    372  O   ILE    67       7.010  19.350  55.580  1.00  0.00           O
ATOM    373  N   ALA    68       7.710  20.240  57.490  1.00  0.00           N
ATOM    374  HN  ALA    68       8.380  20.190  58.230  1.00  0.00           H
ATOM    375  CA  ALA    68       6.710  21.220  57.660  1.00  0.00           C
ATOM    376  HA  ALA    68       5.740  20.840  57.380  1.00  0.00           H
ATOM    377  CB  ALA    68       6.570  21.720  59.110  1.00  0.00           C
ATOM    378  HB1 ALA    68       6.520  20.830  59.780  1.00  0.00           H
ATOM    379  HB2 ALA    68       5.540  22.130  59.180  1.00  0.00           H
ATOM    380  HB3 ALA    68       7.340  22.400  59.530  1.00  0.00           H
ATOM    381  C   ALA    68       6.700  22.470  56.690  1.00  0.00           C
ATOM    382  O   ALA    68       5.680  22.980  56.240  1.00  0.00           O
ATOM    383  N   LYS    69       7.880  22.890  56.180  1.00  0.00           N
ATOM    384  HN  LYS    69       8.750  22.610  56.600  1.00  0.00           H
ATOM    385  CA  LYS    69       7.970  24.070  55.400  1.00  0.00           C
ATOM    386  HA  LYS    69       7.100  24.670  55.640  1.00  0.00           H
ATOM    387  CB  LYS    69       9.210  24.850  55.820  1.00  0.00           C
ATOM    388  HB1 LYS    69       9.980  24.060  55.750  1.00  0.00           H
ATOM    389  HB2 LYS    69       9.130  25.020  56.910  1.00  0.00           H
ATOM    390  CG  LYS    69       9.690  26.060  55.030  1.00  0.00           C
ATOM    391  HG1 LYS    69       9.940  25.810  53.980  1.00  0.00           H
ATOM    392  HG2 LYS    69      10.630  26.380  55.540  1.00  0.00           H
ATOM    393  CD  LYS    69       8.560  27.090  54.940  1.00  0.00           C
ATOM    394  HD1 LYS    69       8.400  27.510  55.960  1.00  0.00           H
ATOM    395  HD2 LYS    69       7.600  26.690  54.540  1.00  0.00           H
ATOM    396  CE  LYS    69       9.000  28.300  54.070  1.00  0.00           C
ATOM    397  HE1 LYS    69       9.950  28.690  54.500  1.00  0.00           H
ATOM    398  HE2 LYS    69       8.190  29.070  54.020  1.00  0.00           H
ATOM    399  NZ  LYS    69       9.220  27.990  52.580  1.00  0.00           N
ATOM    400  HZ1 LYS    69       8.310  27.800  52.100  1.00  0.00           H
ATOM    401  HZ2 LYS    69       9.860  27.170  52.470  1.00  0.00           H
ATOM    402  HZ3 LYS    69       9.590  28.830  52.100  1.00  0.00           H
ATOM    403  C   LYS    69       7.950  23.940  53.900  1.00  0.00           C
ATOM    404  O   LYS    69       7.840  24.850  53.050  1.00  0.00           O
ATOM    405  N   THR    70       8.120  22.700  53.500  1.00  0.00           N
ATOM    406  HN  THR    70       7.980  21.940  54.120  1.00  0.00           H
ATOM    407  CA  THR    70       8.300  22.350  52.140  1.00  0.00           C
ATOM    408  HA  THR    70       8.450  23.220  51.530  1.00  0.00           H
ATOM    409  CB  THR    70       9.570  21.470  52.010  1.00  0.00           C
ATOM    410  HB  THR    70       9.320  20.470  52.450  1.00  0.00           H
ATOM    411  OG1 THR    70      10.610  22.080  52.780  1.00  0.00           O
ATOM    412  HG1 THR    70      10.340  21.910  53.680  1.00  0.00           H
ATOM    413  CG2 THR    70      10.030  21.230  50.570  1.00  0.00           C
ATOM    414 HG21 THR    70      10.470  22.150  50.140  1.00  0.00           H
ATOM    415 HG22 THR    70       9.210  20.850  49.930  1.00  0.00           H
ATOM    416 HG23 THR    70      10.820  20.440  50.570  1.00  0.00           H
ATOM    417  C   THR    70       7.160  21.550  51.640  1.00  0.00           C
ATOM    418  O   THR    70       6.990  20.470  52.190  1.00  0.00           O
ATOM    419  N   PRO    71       6.430  21.910  50.590  1.00  0.00           N
ATOM    420  CD  PRO    71       6.290  23.280  50.180  1.00  0.00           C
ATOM    421  HD1 PRO    71       7.100  23.570  49.490  1.00  0.00           H
ATOM    422  HD2 PRO    71       6.470  24.060  50.950  1.00  0.00           H
ATOM    423  CA  PRO    71       5.250  21.090  50.260  1.00  0.00           C
ATOM    424  HA  PRO    71       4.610  21.010  51.120  1.00  0.00           H
ATOM    425  CB  PRO    71       4.690  21.940  49.080  1.00  0.00           C
ATOM    426  HB1 PRO    71       3.600  21.800  48.860  1.00  0.00           H
ATOM    427  HB2 PRO    71       5.240  21.690  48.150  1.00  0.00           H
ATOM    428  CG  PRO    71       4.920  23.450  49.420  1.00  0.00           C
ATOM    429  HG1 PRO    71       4.860  24.000  48.460  1.00  0.00           H
ATOM    430  HG2 PRO    71       4.200  23.830  50.170  1.00  0.00           H
ATOM    431  C   PRO    71       5.370  19.690  49.790  1.00  0.00           C
ATOM    432  O   PRO    71       4.510  18.850  49.910  1.00  0.00           O
ATOM    433  N   ALA    72       6.490  19.380  49.170  1.00  0.00           N
ATOM    434  HN  ALA    72       7.170  20.110  49.090  1.00  0.00           H
ATOM    435  CA  ALA    72       6.790  18.080  48.590  1.00  0.00           C
ATOM    436  HA  ALA    72       5.940  17.490  48.280  1.00  0.00           H
ATOM    437  CB  ALA    72       7.590  18.340  47.360  1.00  0.00           C
ATOM    438  HB1 ALA    72       8.650  18.560  47.600  1.00  0.00           H
ATOM    439  HB2 ALA    72       7.190  19.170  46.730  1.00  0.00           H
ATOM    440  HB3 ALA    72       7.540  17.420  46.730  1.00  0.00           H
ATOM    441  C   ALA    72       7.450  17.200  49.630  1.00  0.00           C
ATOM    442  O   ALA    72       7.740  16.020  49.330  1.00  0.00           O
ATOM    443  N   LEU    73       7.680  17.620  50.880  1.00  0.00           N
ATOM    444  HN  LEU    73       7.500  18.500  51.320  1.00  0.00           H
ATOM    445  CA  LEU    73       8.160  16.690  51.840  1.00  0.00           C
ATOM    446  HA  LEU    73       8.640  15.820  51.430  1.00  0.00           H
ATOM    447  CB  LEU    73       9.350  17.270  52.640  1.00  0.00           C
ATOM    448  HB1 LEU    73       9.700  16.590  53.460  1.00  0.00           H
ATOM    449  HB2 LEU    73       9.120  18.190  53.210  1.00  0.00           H
ATOM    450  CG  LEU    73      10.610  17.610  51.870  1.00  0.00           C
ATOM    451  HG  LEU    73      10.310  18.290  51.040  1.00  0.00           H
ATOM    452  CD1 LEU    73      11.660  18.290  52.790  1.00  0.00           C
ATOM    453 HD11 LEU    73      11.170  18.990  53.500  1.00  0.00           H
ATOM    454 HD12 LEU    73      12.290  18.940  52.140  1.00  0.00           H
ATOM    455 HD13 LEU    73      12.250  17.540  53.360  1.00  0.00           H
ATOM    456  CD2 LEU    73      11.260  16.400  51.320  1.00  0.00           C
ATOM    457 HD21 LEU    73      12.100  16.790  50.710  1.00  0.00           H
ATOM    458 HD22 LEU    73      10.460  15.950  50.680  1.00  0.00           H
ATOM    459 HD23 LEU    73      11.500  15.650  52.100  1.00  0.00           H
ATOM    460  C   LEU    73       7.100  16.230  52.850  1.00  0.00           C
ATOM    461  O   LEU    73       7.410  15.370  53.730  1.00  0.00           O
ATOM    462  N   ARG    74       5.850  16.740  52.810  1.00  0.00           N
ATOM    463  HN  ARG    74       5.650  17.430  52.110  1.00  0.00           H
ATOM    464  CA  ARG    74       4.810  16.450  53.760  1.00  0.00           C
ATOM    465  HA  ARG    74       5.160  16.370  54.780  1.00  0.00           H
ATOM    466  CB  ARG    74       3.780  17.660  53.570  1.00  0.00           C
ATOM    467  HB1 ARG    74       3.020  17.430  54.340  1.00  0.00           H
ATOM    468  HB2 ARG    74       3.380  17.750  52.540  1.00  0.00           H
ATOM    469  CG  ARG    74       4.320  19.000  53.940  1.00  0.00           C
ATOM    470  HG1 ARG    74       5.110  19.250  53.200  1.00  0.00           H
ATOM    471  HG2 ARG    74       4.720  18.970  54.970  1.00  0.00           H
ATOM    472  CD  ARG    74       3.230  20.070  53.970  1.00  0.00           C
ATOM    473  HD1 ARG    74       3.740  21.040  54.170  1.00  0.00           H
ATOM    474  HD2 ARG    74       2.430  19.890  54.720  1.00  0.00           H
ATOM    475  NE  ARG    74       2.470  20.070  52.690  1.00  0.00           N
ATOM    476  HE  ARG    74       2.320  19.200  52.210  1.00  0.00           H
ATOM    477  CZ  ARG    74       1.920  21.100  52.120  1.00  0.00           C
ATOM    478  NH1 ARG    74       2.230  22.350  52.330  1.00  0.00           N
ATOM    479 HH11 ARG    74       3.070  22.540  52.840  1.00  0.00           H
ATOM    480 HH12 ARG    74       1.840  23.070  51.750  1.00  0.00           H
ATOM    481  NH2 ARG    74       1.160  20.770  51.060  1.00  0.00           N
ATOM    482 HH21 ARG    74       0.980  21.490  50.390  1.00  0.00           H
ATOM    483 HH22 ARG    74       1.080  19.790  50.880  1.00  0.00           H
ATOM    484  C   ARG    74       4.030  15.190  53.470  1.00  0.00           C
ATOM    485  O   ARG    74       3.090  14.810  54.180  1.00  0.00           O
ATOM    486  N   LYS    75       4.520  14.450  52.500  1.00  0.00           N
ATOM    487  HN  LYS    75       5.180  14.920  51.930  1.00  0.00           H
ATOM    488  CA  LYS    75       4.110  13.080  52.260  1.00  0.00           C
ATOM    489  HA  LYS    75       3.160  12.900  52.750  1.00  0.00           H
ATOM    490  CB  LYS    75       4.070  12.820  50.740  1.00  0.00           C
ATOM    491  HB1 LYS    75       3.170  13.440  50.520  1.00  0.00           H
ATOM    492  HB2 LYS    75       3.790  11.750  50.650  1.00  0.00           H
ATOM    493  CG  LYS    75       5.400  13.270  50.150  1.00  0.00           C
ATOM    494  HG1 LYS    75       6.270  12.820  50.680  1.00  0.00           H
ATOM    495  HG2 LYS    75       5.570  14.360  50.260  1.00  0.00           H
ATOM    496  CD  LYS    75       5.580  13.120  48.600  1.00  0.00           C
ATOM    497  HD1 LYS    75       5.300  12.090  48.280  1.00  0.00           H
ATOM    498  HD2 LYS    75       6.660  13.290  48.400  1.00  0.00           H
ATOM    499  CE  LYS    75       4.660  14.140  47.850  1.00  0.00           C
ATOM    500  HE1 LYS    75       5.040  15.170  48.040  1.00  0.00           H
ATOM    501  HE2 LYS    75       3.590  13.970  48.110  1.00  0.00           H
ATOM    502  NZ  LYS    75       4.670  13.820  46.410  1.00  0.00           N
ATOM    503  HZ1 LYS    75       4.300  12.870  46.200  1.00  0.00           H
ATOM    504  HZ2 LYS    75       5.680  13.750  46.180  1.00  0.00           H
ATOM    505  HZ3 LYS    75       4.300  14.540  45.750  1.00  0.00           H
ATOM    506  C   LYS    75       5.040  12.080  52.960  1.00  0.00           C
ATOM    507  O   LYS    75       4.800  10.860  52.910  1.00  0.00           O
ATOM    508  N   PHE    76       6.090  12.520  53.670  1.00  0.00           N
ATOM    509  HN  PHE    76       6.290  13.480  53.840  1.00  0.00           H
ATOM    510  CA  PHE    76       6.960  11.590  54.370  1.00  0.00           C
ATOM    511  HA  PHE    76       6.770  10.650  53.880  1.00  0.00           H
ATOM    512  CB  PHE    76       8.450  11.910  54.080  1.00  0.00           C
ATOM    513  HB1 PHE    76       9.090  11.170  54.610  1.00  0.00           H
ATOM    514  HB2 PHE    76       8.660  12.920  54.490  1.00  0.00           H
ATOM    515  CG  PHE    76       8.760  11.980  52.650  1.00  0.00           C
ATOM    516  CD1 PHE    76       8.720  10.810  51.860  1.00  0.00           C
ATOM    517  HD1 PHE    76       8.400   9.930  52.400  1.00  0.00           H
ATOM    518  CE1 PHE    76       8.880  10.840  50.460  1.00  0.00           C
ATOM    519  HE1 PHE    76       8.870   9.970  49.820  1.00  0.00           H
ATOM    520  CZ  PHE    76       9.230  12.060  49.890  1.00  0.00           C
ATOM    521  HZ  PHE    76       9.350  12.020  48.820  1.00  0.00           H
ATOM    522  CD2 PHE    76       9.220  13.140  52.030  1.00  0.00           C
ATOM    523  HD2 PHE    76       9.430  14.060  52.560  1.00  0.00           H
ATOM    524  CE2 PHE    76       9.370  13.230  50.630  1.00  0.00           C
ATOM    525  HE2 PHE    76       9.610  14.150  50.120  1.00  0.00           H
ATOM    526  C   PHE    76       6.600  11.410  55.870  1.00  0.00           C
ATOM    527  O   PHE    76       7.370  11.860  56.690  1.00  0.00           O
ATOM    528  N   VAL    77       5.390  10.830  56.110  1.00  0.00           N
ATOM    529  HN  VAL    77       4.840  10.640  55.310  1.00  0.00           H
ATOM    530  CA  VAL    77       4.890  10.560  57.390  1.00  0.00           C
ATOM    531  HA  VAL    77       4.900  11.520  57.900  1.00  0.00           H
ATOM    532  CB  VAL    77       3.450  10.190  57.240  1.00  0.00           C
ATOM    533  HB  VAL    77       3.420   9.340  56.530  1.00  0.00           H
ATOM    534  CG1 VAL    77       2.920   9.910  58.670  1.00  0.00           C
ATOM    535 HG11 VAL    77       1.820   9.820  58.580  1.00  0.00           H
ATOM    536 HG12 VAL    77       2.970  10.800  59.340  1.00  0.00           H
ATOM    537 HG13 VAL    77       3.280   8.940  59.070  1.00  0.00           H
ATOM    538  CG2 VAL    77       2.640  11.320  56.650  1.00  0.00           C
ATOM    539 HG21 VAL    77       1.760  10.840  56.180  1.00  0.00           H
ATOM    540 HG22 VAL    77       3.220  11.810  55.840  1.00  0.00           H
ATOM    541 HG23 VAL    77       2.460  12.040  57.480  1.00  0.00           H
ATOM    542  C   VAL    77       5.690   9.580  58.200  1.00  0.00           C
ATOM    543  O   VAL    77       5.960   9.880  59.350  1.00  0.00           O
ATOM    544  N   PHE    78       6.160   8.450  57.680  1.00  0.00           N
ATOM    545  HN  PHE    78       5.890   8.190  56.760  1.00  0.00           H
ATOM    546  CA  PHE    78       6.930   7.420  58.420  1.00  0.00           C
ATOM    547  HA  PHE    78       6.370   7.250  59.330  1.00  0.00           H
ATOM    548  CB  PHE    78       7.180   6.110  57.560  1.00  0.00           C
ATOM    549  HB1 PHE    78       7.850   5.330  57.990  1.00  0.00           H
ATOM    550  HB2 PHE    78       7.630   6.330  56.570  1.00  0.00           H
ATOM    551  CG  PHE    78       5.800   5.510  57.410  1.00  0.00           C
ATOM    552  CD1 PHE    78       5.430   5.250  56.100  1.00  0.00           C
ATOM    553  HD1 PHE    78       6.240   5.250  55.390  1.00  0.00           H
ATOM    554  CE1 PHE    78       4.200   4.810  55.620  1.00  0.00           C
ATOM    555  HE1 PHE    78       4.130   4.600  54.560  1.00  0.00           H
ATOM    556  CZ  PHE    78       3.190   4.610  56.570  1.00  0.00           C
ATOM    557  HZ  PHE    78       2.270   4.220  56.150  1.00  0.00           H
ATOM    558  CD2 PHE    78       4.720   5.410  58.300  1.00  0.00           C
ATOM    559  HD2 PHE    78       4.890   5.650  59.340  1.00  0.00           H
ATOM    560  CE2 PHE    78       3.430   5.010  57.910  1.00  0.00           C
ATOM    561  HE2 PHE    78       2.750   4.870  58.740  1.00  0.00           H
ATOM    562  C   PHE    78       8.260   8.120  58.910  1.00  0.00           C
ATOM    563  O   PHE    78       8.690   7.930  60.030  1.00  0.00           O
ATOM    564  N   VAL    79       8.950   8.900  58.020  1.00  0.00           N
ATOM    565  HN  VAL    79       8.750   8.860  57.050  1.00  0.00           H
ATOM    566  CA  VAL    79      10.090   9.690  58.430  1.00  0.00           C
ATOM    567  HA  VAL    79      10.780   8.950  58.810  1.00  0.00           H
ATOM    568  CB  VAL    79      10.660  10.550  57.290  1.00  0.00           C
ATOM    569  HB  VAL    79       9.790  10.940  56.710  1.00  0.00           H
ATOM    570  CG1 VAL    79      11.550  11.760  57.680  1.00  0.00           C
ATOM    571 HG11 VAL    79      12.080  12.170  56.800  1.00  0.00           H
ATOM    572 HG12 VAL    79      12.250  11.490  58.500  1.00  0.00           H
ATOM    573 HG13 VAL    79      11.010  12.620  58.130  1.00  0.00           H
ATOM    574  CG2 VAL    79      11.430   9.760  56.320  1.00  0.00           C
ATOM    575 HG21 VAL    79      10.770   9.050  55.760  1.00  0.00           H
ATOM    576 HG22 VAL    79      12.210   9.090  56.740  1.00  0.00           H
ATOM    577 HG23 VAL    79      11.790  10.430  55.510  1.00  0.00           H
ATOM    578  C   VAL    79       9.750  10.630  59.580  1.00  0.00           C
ATOM    579  O   VAL    79      10.380  10.520  60.630  1.00  0.00           O
ATOM    580  N   PHE    80       8.740  11.570  59.430  1.00  0.00           N
ATOM    581  HN  PHE    80       8.270  11.560  58.540  1.00  0.00           H
ATOM    582  CA  PHE    80       8.200  12.420  60.480  1.00  0.00           C
ATOM    583  HA  PHE    80       8.910  13.230  60.580  1.00  0.00           H
ATOM    584  CB  PHE    80       6.880  13.050  59.960  1.00  0.00           C
ATOM    585  HB1 PHE    80       6.060  12.310  59.890  1.00  0.00           H
ATOM    586  HB2 PHE    80       6.990  13.420  58.920  1.00  0.00           H
ATOM    587  CG  PHE    80       6.310  14.080  60.950  1.00  0.00           C
ATOM    588  CD1 PHE    80       6.620  15.400  60.770  1.00  0.00           C
ATOM    589  HD1 PHE    80       7.290  15.680  59.980  1.00  0.00           H
ATOM    590  CE1 PHE    80       6.040  16.430  61.580  1.00  0.00           C
ATOM    591  HE1 PHE    80       6.270  17.480  61.460  1.00  0.00           H
ATOM    592  CZ  PHE    80       5.160  16.050  62.640  1.00  0.00           C
ATOM    593  HZ  PHE    80       4.560  16.700  63.250  1.00  0.00           H
ATOM    594  CD2 PHE    80       5.480  13.690  62.040  1.00  0.00           C
ATOM    595  HD2 PHE    80       5.090  12.690  62.130  1.00  0.00           H
ATOM    596  CE2 PHE    80       4.940  14.690  62.870  1.00  0.00           C
ATOM    597  HE2 PHE    80       4.210  14.280  63.550  1.00  0.00           H
ATOM    598  C   PHE    80       7.970  11.620  61.800  1.00  0.00           C
ATOM    599  O   PHE    80       8.510  11.980  62.830  1.00  0.00           O
HETATM  600  N   HSD    81       7.280  10.480  61.680  1.00  0.00           N
HETATM  601  HN  HSD    81       6.950  10.230  60.770  1.00  0.00           H
HETATM  602  CA  HSD    81       7.020   9.540  62.800  1.00  0.00           C
HETATM  603  HA  HSD    81       6.480  10.100  63.540  1.00  0.00           H
HETATM  604  CB  HSD    81       6.100   8.330  62.220  1.00  0.00           C
HETATM  605  HB1 HSD    81       6.740   7.740  61.520  1.00  0.00           H
HETATM  606  HB2 HSD    81       5.220   8.790  61.730  1.00  0.00           H
HETATM  607  ND1 HSD    81       5.740   6.080  63.360  1.00  0.00           N
HETATM  608  HD1 HSD    81       6.410   5.490  62.900  1.00  0.00           H
HETATM  609  CG  HSD    81       5.570   7.450  63.250  1.00  0.00           C
HETATM  610  CE1 HSD    81       5.010   5.670  64.430  1.00  0.00           C
HETATM  611  HE1 HSD    81       4.950   4.630  64.770  1.00  0.00           H
HETATM  612  NE2 HSD    81       4.330   6.640  64.990  1.00  0.00           N
HETATM  613  CD2 HSD    81       4.800   7.780  64.300  1.00  0.00           C
HETATM  614  HD2 HSD    81       4.510   8.740  64.720  1.00  0.00           H
HETATM  615  C   HSD    81       8.210   8.980  63.450  1.00  0.00           C
HETATM  616  O   HSD    81       8.240   9.120  64.690  1.00  0.00           O
ATOM    617  N   LEU    82       9.240   8.480  62.750  1.00  0.00           N
ATOM    618  HN  LEU    82       9.120   8.470  61.760  1.00  0.00           H
ATOM    619  CA  LEU    82      10.490   8.110  63.350  1.00  0.00           C
ATOM    620  HA  LEU    82      10.220   7.480  64.190  1.00  0.00           H
ATOM    621  CB  LEU    82      11.380   7.430  62.310  1.00  0.00           C
ATOM    622  HB1 LEU    82      11.540   8.070  61.410  1.00  0.00           H
ATOM    623  HB2 LEU    82      10.730   6.570  62.040  1.00  0.00           H
ATOM    624  CG  LEU    82      12.790   7.050  62.750  1.00  0.00           C
ATOM    625  HG  LEU    82      13.230   8.030  63.040  1.00  0.00           H
ATOM    626  CD1 LEU    82      12.800   5.950  63.880  1.00  0.00           C
ATOM    627 HD11 LEU    82      13.800   5.960  64.350  1.00  0.00           H
ATOM    628 HD12 LEU    82      12.700   4.900  63.510  1.00  0.00           H
ATOM    629 HD13 LEU    82      12.070   6.050  64.710  1.00  0.00           H
ATOM    630  CD2 LEU    82      13.610   6.630  61.510  1.00  0.00           C
ATOM    631 HD21 LEU    82      13.580   7.370  60.690  1.00  0.00           H
ATOM    632 HD22 LEU    82      13.230   5.660  61.120  1.00  0.00           H
ATOM    633 HD23 LEU    82      14.690   6.590  61.790  1.00  0.00           H
ATOM    634  C   LEU    82      11.240   9.270  64.020  1.00  0.00           C
ATOM    635  O   LEU    82      11.670   9.130  65.180  1.00  0.00           O
ATOM    636  N   CYS    83      11.320  10.440  63.360  1.00  0.00           N
ATOM    637  HN  CYS    83      10.940  10.450  62.430  1.00  0.00           H
ATOM    638  CA  CYS    83      11.970  11.630  63.890  1.00  0.00           C
ATOM    639  HA  CYS    83      13.010  11.520  64.160  1.00  0.00           H
ATOM    640  CB  CYS    83      11.910  12.750  62.880  1.00  0.00           C
ATOM    641  HB1 CYS    83      12.270  13.670  63.390  1.00  0.00           H
ATOM    642  HB2 CYS    83      10.860  12.930  62.560  1.00  0.00           H
ATOM    643  SG  CYS    83      12.860  12.450  61.350  1.00  0.00           S
ATOM    644  HG1 CYS    83      11.980  11.620  60.810  1.00  0.00           H
ATOM    645  C   CYS    83      11.370  12.180  65.170  1.00  0.00           C
ATOM    646  O   CYS    83      12.050  12.590  66.110  1.00  0.00           O
ATOM    647  N   LEU    84      10.030  12.250  65.250  1.00  0.00           N
ATOM    648  HN  LEU    84       9.530  12.170  64.390  1.00  0.00           H
ATOM    649  CA  LEU    84       9.350  12.410  66.490  1.00  0.00           C
ATOM    650  HA  LEU    84       9.620  13.410  66.810  1.00  0.00           H
ATOM    651  CB  LEU    84       7.810  12.540  66.260  1.00  0.00           C
ATOM    652  HB1 LEU    84       7.430  11.740  65.580  1.00  0.00           H
ATOM    653  HB2 LEU    84       7.650  13.390  65.560  1.00  0.00           H
ATOM    654  CG  LEU    84       6.850  12.810  67.510  1.00  0.00           C
ATOM    655  HG  LEU    84       6.940  11.990  68.260  1.00  0.00           H
ATOM    656  CD1 LEU    84       7.220  14.150  68.190  1.00  0.00           C
ATOM    657 HD11 LEU    84       6.300  14.670  68.560  1.00  0.00           H
ATOM    658 HD12 LEU    84       7.820  14.890  67.610  1.00  0.00           H
ATOM    659 HD13 LEU    84       7.940  13.960  69.010  1.00  0.00           H
ATOM    660  CD2 LEU    84       5.410  12.780  66.950  1.00  0.00           C
ATOM    661 HD21 LEU    84       5.250  11.830  66.410  1.00  0.00           H
ATOM    662 HD22 LEU    84       5.280  13.560  66.170  1.00  0.00           H
ATOM    663 HD23 LEU    84       4.660  12.890  67.760  1.00  0.00           H
ATOM    664  C   LEU    84       9.610  11.430  67.680  1.00  0.00           C
ATOM    665  O   LEU    84       9.830  11.780  68.810  1.00  0.00           O
ATOM    666  N   VAL    85       9.680  10.140  67.380  1.00  0.00           N
ATOM    667  HN  VAL    85       9.470   9.960  66.420  1.00  0.00           H
ATOM    668  CA  VAL    85      10.030   8.990  68.260  1.00  0.00           C
ATOM    669  HA  VAL    85       9.480   9.120  69.180  1.00  0.00           H
ATOM    670  CB  VAL    85       9.800   7.580  67.670  1.00  0.00           C
ATOM    671  HB  VAL    85      10.350   7.500  66.710  1.00  0.00           H
ATOM    672  CG1 VAL    85      10.250   6.500  68.640  1.00  0.00           C
ATOM    673 HG11 VAL    85       9.800   5.530  68.350  1.00  0.00           H
ATOM    674 HG12 VAL    85      10.000   6.710  69.700  1.00  0.00           H
ATOM    675 HG13 VAL    85      11.350   6.370  68.570  1.00  0.00           H
ATOM    676  CG2 VAL    85       8.260   7.360  67.510  1.00  0.00           C
ATOM    677 HG21 VAL    85       8.040   6.330  67.170  1.00  0.00           H
ATOM    678 HG22 VAL    85       7.720   8.090  66.860  1.00  0.00           H
ATOM    679 HG23 VAL    85       7.750   7.440  68.490  1.00  0.00           H
ATOM    680  C   VAL    85      11.460   9.080  68.760  1.00  0.00           C
ATOM    681  O   VAL    85      11.780   8.950  69.910  1.00  0.00           O
ATOM    682  N   ASP    86      12.330   9.420  67.870  1.00  0.00           N
ATOM    683  HN  ASP    86      11.960   9.530  66.950  1.00  0.00           H
ATOM    684  CA  ASP    86      13.740   9.690  68.150  1.00  0.00           C
ATOM    685  HA  ASP    86      14.240   8.870  68.640  1.00  0.00           H
ATOM    686  CB  ASP    86      14.510  10.150  66.850  1.00  0.00           C
ATOM    687  HB1 ASP    86      15.550  10.370  67.180  1.00  0.00           H
ATOM    688  HB2 ASP    86      14.040  11.060  66.430  1.00  0.00           H
ATOM    689  CG  ASP    86      14.660   9.120  65.780  1.00  0.00           C
ATOM    690  OD1 ASP    86      14.890   7.920  65.980  1.00  0.00           O
ATOM    691  OD2 ASP    86      14.570   9.710  64.570  1.00  0.00           O
ATOM    692  HD2 ASP    86      14.550  10.660  64.720  1.00  0.00           H
ATOM    693  C   ASP    86      13.850  10.970  69.070  1.00  0.00           C
ATOM    694  O   ASP    86      14.610  10.990  70.000  1.00  0.00           O
ATOM    695  N   LEU    87      13.030  12.040  68.790  1.00  0.00           N
ATOM    696  HN  LEU    87      12.430  12.100  68.000  1.00  0.00           H
ATOM    697  CA  LEU    87      12.950  13.300  69.560  1.00  0.00           C
ATOM    698  HA  LEU    87      13.940  13.730  69.720  1.00  0.00           H
ATOM    699  CB  LEU    87      12.090  14.340  68.870  1.00  0.00           C
ATOM    700  HB1 LEU    87      11.160  14.030  68.340  1.00  0.00           H
ATOM    701  HB2 LEU    87      12.620  14.800  68.000  1.00  0.00           H
ATOM    702  CG  LEU    87      11.700  15.660  69.600  1.00  0.00           C
ATOM    703  HG  LEU    87      11.320  15.440  70.620  1.00  0.00           H
ATOM    704  CD1 LEU    87      12.900  16.530  69.850  1.00  0.00           C
ATOM    705 HD11 LEU    87      13.350  16.810  68.880  1.00  0.00           H
ATOM    706 HD12 LEU    87      13.690  16.010  70.440  1.00  0.00           H
ATOM    707 HD13 LEU    87      12.720  17.530  70.310  1.00  0.00           H
ATOM    708  CD2 LEU    87      10.610  16.360  68.910  1.00  0.00           C
ATOM    709 HD21 LEU    87      10.380  17.360  69.350  1.00  0.00           H
ATOM    710 HD22 LEU    87       9.680  15.760  69.030  1.00  0.00           H
ATOM    711 HD23 LEU    87      10.830  16.370  67.820  1.00  0.00           H
ATOM    712  C   LEU    87      12.270  13.080  71.010  1.00  0.00           C
ATOM    713  O   LEU    87      12.860  13.530  72.000  1.00  0.00           O
ATOM    714  N   LEU    88      11.150  12.320  71.090  1.00  0.00           N
ATOM    715  HN  LEU    88      10.620  12.020  70.300  1.00  0.00           H
ATOM    716  CA  LEU    88      10.540  11.860  72.380  1.00  0.00           C
ATOM    717  HA  LEU    88      10.230  12.750  72.920  1.00  0.00           H
ATOM    718  CB  LEU    88       9.250  11.080  72.270  1.00  0.00           C
ATOM    719  HB1 LEU    88       8.970  10.780  73.300  1.00  0.00           H
ATOM    720  HB2 LEU    88       9.470  10.100  71.790  1.00  0.00           H
ATOM    721  CG  LEU    88       8.050  11.730  71.640  1.00  0.00           C
ATOM    722  HG  LEU    88       8.300  12.150  70.650  1.00  0.00           H
ATOM    723  CD1 LEU    88       6.880  10.770  71.440  1.00  0.00           C
ATOM    724 HD11 LEU    88       6.560  10.330  72.400  1.00  0.00           H
ATOM    725 HD12 LEU    88       7.310   9.890  70.900  1.00  0.00           H
ATOM    726 HD13 LEU    88       5.990  11.150  70.900  1.00  0.00           H
ATOM    727  CD2 LEU    88       7.570  13.060  72.310  1.00  0.00           C
ATOM    728 HD21 LEU    88       6.670  13.320  71.720  1.00  0.00           H
ATOM    729 HD22 LEU    88       8.330  13.860  72.410  1.00  0.00           H
ATOM    730 HD23 LEU    88       7.230  12.850  73.350  1.00  0.00           H
ATOM    731  C   LEU    88      11.640  11.180  73.270  1.00  0.00           C
ATOM    732  O   LEU    88      11.820  11.490  74.440  1.00  0.00           O
ATOM    733  N   ALA    89      12.380  10.260  72.570  1.00  0.00           N
ATOM    734  HN  ALA    89      12.220  10.150  71.590  1.00  0.00           H
ATOM    735  CA  ALA    89      13.460   9.500  73.240  1.00  0.00           C
ATOM    736  HA  ALA    89      13.060   9.090  74.150  1.00  0.00           H
ATOM    737  CB  ALA    89      13.990   8.350  72.310  1.00  0.00           C
ATOM    738  HB1 ALA    89      14.140   8.790  71.310  1.00  0.00           H
ATOM    739  HB2 ALA    89      13.170   7.610  72.230  1.00  0.00           H
ATOM    740  HB3 ALA    89      14.940   7.880  72.650  1.00  0.00           H
ATOM    741  C   ALA    89      14.600  10.330  73.730  1.00  0.00           C
ATOM    742  O   ALA    89      15.090  10.160  74.840  1.00  0.00           O
ATOM    743  N   ALA    90      15.000  11.390  72.990  1.00  0.00           N
ATOM    744  HN  ALA    90      14.590  11.630  72.120  1.00  0.00           H
ATOM    745  CA  ALA    90      16.030  12.290  73.280  1.00  0.00           C
ATOM    746  HA  ALA    90      16.960  11.790  73.510  1.00  0.00           H
ATOM    747  CB  ALA    90      16.240  13.150  72.080  1.00  0.00           C
ATOM    748  HB1 ALA    90      17.090  13.870  72.130  1.00  0.00           H
ATOM    749  HB2 ALA    90      15.360  13.740  71.760  1.00  0.00           H
ATOM    750  HB3 ALA    90      16.490  12.540  71.180  1.00  0.00           H
ATOM    751  C   ALA    90      15.720  13.070  74.540  1.00  0.00           C
ATOM    752  O   ALA    90      16.550  13.420  75.370  1.00  0.00           O
ATOM    753  N   LEU    91      14.400  13.380  74.670  1.00  0.00           N
ATOM    754  HN  LEU    91      13.820  13.110  73.910  1.00  0.00           H
ATOM    755  CA  LEU    91      13.780  14.230  75.740  1.00  0.00           C
ATOM    756  HA  LEU    91      14.610  14.880  76.000  1.00  0.00           H
ATOM    757  CB  LEU    91      12.450  14.890  75.210  1.00  0.00           C
ATOM    758  HB1 LEU    91      11.790  15.260  76.020  1.00  0.00           H
ATOM    759  HB2 LEU    91      11.960  14.010  74.730  1.00  0.00           H
ATOM    760  CG  LEU    91      12.670  16.090  74.180  1.00  0.00           C
ATOM    761  HG  LEU    91      13.380  15.760  73.400  1.00  0.00           H
ATOM    762  CD1 LEU    91      11.300  16.390  73.380  1.00  0.00           C
ATOM    763 HD11 LEU    91      10.600  17.020  73.970  1.00  0.00           H
ATOM    764 HD12 LEU    91      10.660  15.520  73.110  1.00  0.00           H
ATOM    765 HD13 LEU    91      11.530  16.980  72.460  1.00  0.00           H
ATOM    766  CD2 LEU    91      13.270  17.330  74.840  1.00  0.00           C
ATOM    767 HD21 LEU    91      13.140  18.120  74.060  1.00  0.00           H
ATOM    768 HD22 LEU    91      14.370  17.250  74.980  1.00  0.00           H
ATOM    769 HD23 LEU    91      12.830  17.510  75.850  1.00  0.00           H
ATOM    770  C   LEU    91      13.510  13.460  77.020  1.00  0.00           C
ATOM    771  O   LEU    91      13.300  14.040  78.020  1.00  0.00           O
ATOM    772  N   THR    92      13.550  12.070  76.960  1.00  0.00           N
ATOM    773  HN  THR    92      13.450  11.680  76.050  1.00  0.00           H
ATOM    774  CA  THR    92      13.220  11.210  78.070  1.00  0.00           C
ATOM    775  HA  THR    92      12.960  11.710  78.990  1.00  0.00           H
ATOM    776  CB  THR    92      12.150  10.210  77.770  1.00  0.00           C
ATOM    777  HB  THR    92      12.330   9.360  78.460  1.00  0.00           H
ATOM    778  OG1 THR    92      12.160   9.610  76.540  1.00  0.00           O
ATOM    779  HG1 THR    92      11.710  10.240  75.980  1.00  0.00           H
ATOM    780  CG2 THR    92      10.840  10.930  78.060  1.00  0.00           C
ATOM    781 HG21 THR    92      10.790  11.060  79.160  1.00  0.00           H
ATOM    782 HG22 THR    92       9.980  10.270  77.820  1.00  0.00           H
ATOM    783 HG23 THR    92      10.750  11.930  77.570  1.00  0.00           H
ATOM    784  C   THR    92      14.550  10.470  78.360  1.00  0.00           C
ATOM    785  O   THR    92      15.250  10.810  79.330  1.00  0.00           O
ATOM    786  N   LEU    93      14.920   9.500  77.540  1.00  0.00           N
ATOM    787  HN  LEU    93      14.370   9.570  76.710  1.00  0.00           H
ATOM    788  CA  LEU    93      15.730   8.410  77.810  1.00  0.00           C
ATOM    789  HA  LEU    93      15.400   7.910  78.700  1.00  0.00           H
ATOM    790  CB  LEU    93      15.730   7.360  76.720  1.00  0.00           C
ATOM    791  HB1 LEU    93      16.260   6.580  77.310  1.00  0.00           H
ATOM    792  HB2 LEU    93      16.300   7.700  75.830  1.00  0.00           H
ATOM    793  CG  LEU    93      14.310   6.860  76.210  1.00  0.00           C
ATOM    794  HG  LEU    93      13.880   7.830  75.890  1.00  0.00           H
ATOM    795  CD1 LEU    93      14.650   5.940  75.090  1.00  0.00           C
ATOM    796 HD11 LEU    93      14.990   4.990  75.560  1.00  0.00           H
ATOM    797 HD12 LEU    93      15.370   6.330  74.330  1.00  0.00           H
ATOM    798 HD13 LEU    93      13.700   5.860  74.520  1.00  0.00           H
ATOM    799  CD2 LEU    93      13.390   6.240  77.280  1.00  0.00           C
ATOM    800 HD21 LEU    93      13.380   6.970  78.110  1.00  0.00           H
ATOM    801 HD22 LEU    93      13.750   5.300  77.750  1.00  0.00           H
ATOM    802 HD23 LEU    93      12.370   6.260  76.840  1.00  0.00           H
ATOM    803  C   LEU    93      17.190   8.940  78.010  1.00  0.00           C
ATOM    804  O   LEU    93      17.910   8.540  78.940  1.00  0.00           O
ATOM    805  N   MET    94      17.650   9.930  77.180  1.00  0.00           N
ATOM    806  HN  MET    94      17.130  10.250  76.400  1.00  0.00           H
ATOM    807  CA  MET    94      19.010  10.500  77.350  1.00  0.00           C
ATOM    808  HA  MET    94      19.630   9.610  77.320  1.00  0.00           H
ATOM    809  CB  MET    94      19.450  11.520  76.220  1.00  0.00           C
ATOM    810  HB1 MET    94      20.280  12.160  76.570  1.00  0.00           H
ATOM    811  HB2 MET    94      18.590  12.220  76.100  1.00  0.00           H
ATOM    812  CG  MET    94      19.830  10.950  74.830  1.00  0.00           C
ATOM    813  HG1 MET    94      20.780  10.420  75.080  1.00  0.00           H
ATOM    814  HG2 MET    94      20.060  11.850  74.220  1.00  0.00           H
ATOM    815  SD  MET    94      18.780   9.780  73.870  1.00  0.00           S
ATOM    816  CE  MET    94      19.920   9.590  72.490  1.00  0.00           C
ATOM    817  HE1 MET    94      20.970   9.660  72.870  1.00  0.00           H
ATOM    818  HE2 MET    94      19.640  10.350  71.730  1.00  0.00           H
ATOM    819  HE3 MET    94      19.770   8.540  72.150  1.00  0.00           H
ATOM    820  C   MET    94      19.280  11.120  78.720  1.00  0.00           C
ATOM    821  O   MET    94      20.340  10.860  79.300  1.00  0.00           O
ATOM    822  N   PRO    95      18.480  12.050  79.270  1.00  0.00           N
ATOM    823  CD  PRO    95      17.490  12.910  78.570  1.00  0.00           C
ATOM    824  HD1 PRO    95      16.720  12.280  78.080  1.00  0.00           H
ATOM    825  HD2 PRO    95      18.030  13.610  77.900  1.00  0.00           H
ATOM    826  CA  PRO    95      18.830  12.590  80.560  1.00  0.00           C
ATOM    827  HA  PRO    95      19.900  12.730  80.670  1.00  0.00           H
ATOM    828  CB  PRO    95      18.020  13.850  80.760  1.00  0.00           C
ATOM    829  HB1 PRO    95      18.570  14.770  80.470  1.00  0.00           H
ATOM    830  HB2 PRO    95      17.540  13.940  81.750  1.00  0.00           H
ATOM    831  CG  PRO    95      16.830  13.600  79.730  1.00  0.00           C
ATOM    832  HG1 PRO    95      16.110  12.860  80.150  1.00  0.00           H
ATOM    833  HG2 PRO    95      16.340  14.580  79.540  1.00  0.00           H
ATOM    834  C   PRO    95      18.650  11.540  81.670  1.00  0.00           C
ATOM    835  O   PRO    95      19.220  11.660  82.760  1.00  0.00           O
ATOM    836  N   LEU    96      17.820  10.540  81.520  1.00  0.00           N
ATOM    837  HN  LEU    96      17.330  10.350  80.680  1.00  0.00           H
ATOM    838  CA  LEU    96      17.610   9.400  82.390  1.00  0.00           C
ATOM    839  HA  LEU    96      17.480   9.750  83.400  1.00  0.00           H
ATOM    840  CB  LEU    96      16.330   8.560  82.090  1.00  0.00           C
ATOM    841  HB1 LEU    96      16.180   7.820  82.900  1.00  0.00           H
ATOM    842  HB2 LEU    96      16.300   7.980  81.140  1.00  0.00           H
ATOM    843  CG  LEU    96      15.090   9.430  82.190  1.00  0.00           C
ATOM    844  HG  LEU    96      15.210  10.370  81.610  1.00  0.00           H
ATOM    845  CD1 LEU    96      14.000   8.600  81.480  1.00  0.00           C
ATOM    846 HD11 LEU    96      13.650   7.780  82.140  1.00  0.00           H
ATOM    847 HD12 LEU    96      14.320   8.160  80.510  1.00  0.00           H
ATOM    848 HD13 LEU    96      13.150   9.310  81.370  1.00  0.00           H
ATOM    849  CD2 LEU    96      14.730   9.770  83.630  1.00  0.00           C
ATOM    850 HD21 LEU    96      14.610   8.940  84.360  1.00  0.00           H
ATOM    851 HD22 LEU    96      13.840  10.430  83.600  1.00  0.00           H
ATOM    852 HD23 LEU    96      15.390  10.490  84.150  1.00  0.00           H
ATOM    853  C   LEU    96      18.840   8.480  82.420  1.00  0.00           C
ATOM    854  O   LEU    96      19.270   7.960  83.450  1.00  0.00           O
ATOM    855  N   ALA    97      19.540   8.270  81.290  1.00  0.00           N
ATOM    856  HN  ALA    97      19.100   8.410  80.410  1.00  0.00           H
ATOM    857  CA  ALA    97      20.810   7.650  81.230  1.00  0.00           C
ATOM    858  HA  ALA    97      20.770   6.850  81.950  1.00  0.00           H
ATOM    859  CB  ALA    97      21.000   7.030  79.850  1.00  0.00           C
ATOM    860  HB1 ALA    97      21.060   7.850  79.100  1.00  0.00           H
ATOM    861  HB2 ALA    97      20.230   6.300  79.520  1.00  0.00           H
ATOM    862  HB3 ALA    97      22.000   6.550  79.740  1.00  0.00           H
ATOM    863  C   ALA    97      21.950   8.540  81.730  1.00  0.00           C
ATOM    864  O   ALA    97      22.770   8.030  82.460  1.00  0.00           O
ATOM    865  N   MET    98      21.870   9.900  81.590  1.00  0.00           N
ATOM    866  HN  MET    98      21.180  10.200  80.930  1.00  0.00           H
ATOM    867  CA  MET    98      22.840  10.830  82.120  1.00  0.00           C
ATOM    868  HA  MET    98      23.870  10.580  81.890  1.00  0.00           H
ATOM    869  CB  MET    98      22.470  12.190  81.530  1.00  0.00           C
ATOM    870  HB1 MET    98      21.390  12.300  81.730  1.00  0.00           H
ATOM    871  HB2 MET    98      22.640  12.210  80.430  1.00  0.00           H
ATOM    872  CG  MET    98      23.160  13.390  82.170  1.00  0.00           C
ATOM    873  HG1 MET    98      22.750  13.410  83.200  1.00  0.00           H
ATOM    874  HG2 MET    98      22.840  14.320  81.640  1.00  0.00           H
ATOM    875  SD  MET    98      24.950  13.250  82.140  1.00  0.00           S
ATOM    876  CE  MET    98      25.200  14.520  83.460  1.00  0.00           C
ATOM    877  HE1 MET    98      24.870  15.480  83.020  1.00  0.00           H
ATOM    878  HE2 MET    98      26.220  14.470  83.900  1.00  0.00           H
ATOM    879  HE3 MET    98      24.480  14.330  84.290  1.00  0.00           H
ATOM    880  C   MET    98      22.810  10.840  83.640  1.00  0.00           C
ATOM    881  O   MET    98      23.860  10.740  84.240  1.00  0.00           O
ATOM    882  N   LEU    99      21.560  10.840  84.230  1.00  0.00           N
ATOM    883  HN  LEU    99      20.760  11.060  83.670  1.00  0.00           H
ATOM    884  CA  LEU    99      21.450  10.720  85.660  1.00  0.00           C
ATOM    885  HA  LEU    99      22.050  11.520  86.050  1.00  0.00           H
ATOM    886  CB  LEU    99      19.940  10.750  86.020  1.00  0.00           C
ATOM    887  HB1 LEU    99      19.720  10.410  87.050  1.00  0.00           H
ATOM    888  HB2 LEU    99      19.330  10.080  85.370  1.00  0.00           H
ATOM    889  CG  LEU    99      19.390  12.180  85.840  1.00  0.00           C
ATOM    890  HG  LEU    99      19.690  12.610  84.860  1.00  0.00           H
ATOM    891  CD1 LEU    99      17.940  12.070  85.930  1.00  0.00           C
ATOM    892 HD11 LEU    99      17.530  13.100  86.010  1.00  0.00           H
ATOM    893 HD12 LEU    99      17.730  11.450  86.830  1.00  0.00           H
ATOM    894 HD13 LEU    99      17.500  11.700  84.970  1.00  0.00           H
ATOM    895  CD2 LEU    99      19.840  13.060  87.000  1.00  0.00           C
ATOM    896 HD21 LEU    99      20.940  13.000  86.910  1.00  0.00           H
ATOM    897 HD22 LEU    99      19.650  12.600  87.990  1.00  0.00           H
ATOM    898 HD23 LEU    99      19.430  14.100  86.980  1.00  0.00           H
ATOM    899  C   LEU    99      22.000   9.460  86.200  1.00  0.00           C
ATOM    900  O   LEU    99      22.820   9.460  87.100  1.00  0.00           O
ATOM    901  N   SER   100      21.700   8.360  85.530  1.00  0.00           N
ATOM    902  HN  SER   100      21.040   8.470  84.790  1.00  0.00           H
ATOM    903  CA  SER   100      22.250   6.960  85.790  1.00  0.00           C
ATOM    904  HA  SER   100      22.070   6.800  86.840  1.00  0.00           H
ATOM    905  CB  SER   100      21.370   5.830  85.130  1.00  0.00           C
ATOM    906  HB1 SER   100      21.280   6.050  84.040  1.00  0.00           H
ATOM    907  HB2 SER   100      20.350   5.800  85.560  1.00  0.00           H
ATOM    908  OG  SER   100      22.050   4.550  85.250  1.00  0.00           O
ATOM    909  HG1 SER   100      22.010   4.270  86.160  1.00  0.00           H
ATOM    910  C   SER   100      23.760   6.780  85.780  1.00  0.00           C
ATOM    911  O   SER   100      24.400   6.250  86.710  1.00  0.00           O
ATOM    912  N   SER   101      24.380   7.330  84.720  1.00  0.00           N
ATOM    913  HN  SER   101      23.890   7.700  83.930  1.00  0.00           H
ATOM    914  CA  SER   101      25.800   7.340  84.360  1.00  0.00           C
ATOM    915  HA  SER   101      26.300   6.380  84.430  1.00  0.00           H
ATOM    916  CB  SER   101      26.070   7.970  82.920  1.00  0.00           C
ATOM    917  HB1 SER   101      27.120   7.990  82.560  1.00  0.00           H
ATOM    918  HB2 SER   101      25.650   8.990  82.820  1.00  0.00           H
ATOM    919  OG  SER   101      25.430   7.170  81.950  1.00  0.00           O
ATOM    920  HG1 SER   101      24.480   7.190  82.070  1.00  0.00           H
ATOM    921  C   SER   101      26.620   8.200  85.340  1.00  0.00           C
ATOM    922  O   SER   101      27.840   7.880  85.520  1.00  0.00           O
ATOM    923  N   SER   102      26.030   9.170  85.950  1.00  0.00           N
ATOM    924  HN  SER   102      25.040   9.200  86.000  1.00  0.00           H
ATOM    925  CA  SER   102      26.670  10.160  86.730  1.00  0.00           C
ATOM    926  HA  SER   102      27.740  10.090  86.580  1.00  0.00           H
ATOM    927  CB  SER   102      26.320  11.580  86.310  1.00  0.00           C
ATOM    928  HB1 SER   102      26.570  11.840  85.260  1.00  0.00           H
ATOM    929  HB2 SER   102      27.000  12.230  86.890  1.00  0.00           H
ATOM    930  OG  SER   102      24.980  11.980  86.550  1.00  0.00           O
ATOM    931  HG1 SER   102      24.440  11.520  85.900  1.00  0.00           H
ATOM    932  C   SER   102      26.320   9.900  88.280  1.00  0.00           C
ATOM    933  O   SER   102      26.790  10.650  89.100  1.00  0.00           O
ATOM    934  N   ALA   103      25.590   8.790  88.480  1.00  0.00           N
ATOM    935  HN  ALA   103      25.120   8.360  87.710  1.00  0.00           H
ATOM    936  CA  ALA   103      25.320   8.130  89.800  1.00  0.00           C
ATOM    937  HA  ALA   103      24.840   7.170  89.640  1.00  0.00           H
ATOM    938  CB  ALA   103      26.590   7.910  90.640  1.00  0.00           C
ATOM    939  HB1 ALA   103      27.020   8.910  90.860  1.00  0.00           H
ATOM    940  HB2 ALA   103      27.370   7.330  90.100  1.00  0.00           H
ATOM    941  HB3 ALA   103      26.280   7.420  91.590  1.00  0.00           H
ATOM    942  C   ALA   103      24.290   8.900  90.510  1.00  0.00           C
ATOM    943  O   ALA   103      24.210   8.780  91.720  1.00  0.00           O
ATOM    944  N   LEU   104      23.420   9.720  89.820  1.00  0.00           N
ATOM    945  HN  LEU   104      23.600   9.910  88.850  1.00  0.00           H
ATOM    946  CA  LEU   104      22.420  10.640  90.480  1.00  0.00           C
ATOM    947  HA  LEU   104      22.660  10.740  91.520  1.00  0.00           H
ATOM    948  CB  LEU   104      22.500  12.050  89.760  1.00  0.00           C
ATOM    949  HB1 LEU   104      21.750  12.750  90.190  1.00  0.00           H
ATOM    950  HB2 LEU   104      22.200  11.970  88.700  1.00  0.00           H
ATOM    951  CG  LEU   104      23.920  12.730  89.810  1.00  0.00           C
ATOM    952  HG  LEU   104      24.620  12.160  89.150  1.00  0.00           H
ATOM    953  CD1 LEU   104      23.800  14.170  89.300  1.00  0.00           C
ATOM    954 HD11 LEU   104      24.790  14.670  89.320  1.00  0.00           H
ATOM    955 HD12 LEU   104      23.120  14.760  89.950  1.00  0.00           H
ATOM    956 HD13 LEU   104      23.430  14.200  88.260  1.00  0.00           H
ATOM    957  CD2 LEU   104      24.410  12.780  91.240  1.00  0.00           C
ATOM    958 HD21 LEU   104      24.700  11.810  91.710  1.00  0.00           H
ATOM    959 HD22 LEU   104      23.930  13.480  91.960  1.00  0.00           H
ATOM    960 HD23 LEU   104      25.360  13.340  91.090  1.00  0.00           H
ATOM    961  C   LEU   104      20.990  10.140  90.390  1.00  0.00           C
ATOM    962  O   LEU   104      20.030  10.690  90.930  1.00  0.00           O
ATOM    963  N   PHE   105      20.740   9.000  89.740  1.00  0.00           N
ATOM    964  HN  PHE   105      21.520   8.500  89.360  1.00  0.00           H
ATOM    965  CA  PHE   105      19.420   8.480  89.440  1.00  0.00           C
ATOM    966  HA  PHE   105      18.930   9.250  88.880  1.00  0.00           H
ATOM    967  CB  PHE   105      19.490   7.370  88.390  1.00  0.00           C
ATOM    968  HB1 PHE   105      20.070   6.530  88.840  1.00  0.00           H
ATOM    969  HB2 PHE   105      20.080   7.700  87.500  1.00  0.00           H
ATOM    970  CG  PHE   105      18.070   6.970  87.890  1.00  0.00           C
ATOM    971  CD1 PHE   105      17.340   5.960  88.580  1.00  0.00           C
ATOM    972  HD1 PHE   105      17.780   5.470  89.440  1.00  0.00           H
ATOM    973  CE1 PHE   105      16.170   5.410  88.040  1.00  0.00           C
ATOM    974  HE1 PHE   105      15.790   4.530  88.540  1.00  0.00           H
ATOM    975  CZ  PHE   105      15.570   5.890  86.900  1.00  0.00           C
ATOM    976  HZ  PHE   105      14.650   5.470  86.540  1.00  0.00           H
ATOM    977  CD2 PHE   105      17.430   7.510  86.790  1.00  0.00           C
ATOM    978  HD2 PHE   105      18.030   8.250  86.280  1.00  0.00           H
ATOM    979  CE2 PHE   105      16.170   7.060  86.310  1.00  0.00           C
ATOM    980  HE2 PHE   105      15.690   7.470  85.430  1.00  0.00           H
ATOM    981  C   PHE   105      18.500   8.150  90.650  1.00  0.00           C
ATOM    982  O   PHE   105      17.340   8.340  90.650  1.00  0.00           O
ATOM    983  N   ASP   106      19.090   7.680  91.750  1.00  0.00           N
ATOM    984  HN  ASP   106      20.080   7.560  91.790  1.00  0.00           H
ATOM    985  CA  ASP   106      18.470   7.180  92.970  1.00  0.00           C
ATOM    986  HA  ASP   106      17.600   6.610  92.680  1.00  0.00           H
ATOM    987  CB  ASP   106      19.490   6.260  93.810  1.00  0.00           C
ATOM    988  HB1 ASP   106      19.700   5.390  93.160  1.00  0.00           H
ATOM    989  HB2 ASP   106      19.080   5.890  94.780  1.00  0.00           H
ATOM    990  CG  ASP   106      20.770   6.940  94.190  1.00  0.00           C
ATOM    991  OD1 ASP   106      21.040   8.080  93.760  1.00  0.00           O
ATOM    992  OD2 ASP   106      21.620   6.250  94.840  1.00  0.00           O
ATOM    993  C   ASP   106      17.850   8.330  93.790  1.00  0.00           C
ATOM    994  O   ASP   106      16.910   8.230  94.580  1.00  0.00           O
HETATM  995  N   HSD   107      18.530   9.490  93.650  1.00  0.00           N
HETATM  996  HN  HSD   107      19.440   9.470  93.250  1.00  0.00           H
HETATM  997  CA  HSD   107      18.100  10.700  94.360  1.00  0.00           C
HETATM  998  HA  HSD   107      17.490  10.550  95.240  1.00  0.00           H
HETATM  999  CB  HSD   107      19.330  11.510  94.830  1.00  0.00           C
HETATM 1000  HB1 HSD   107      19.030  12.570  94.960  1.00  0.00           H
HETATM 1001  HB2 HSD   107      20.090  11.600  94.020  1.00  0.00           H
HETATM 1002  ND1 HSD   107      20.680   9.890  96.260  1.00  0.00           N
HETATM 1003  HD1 HSD   107      20.930   9.200  95.580  1.00  0.00           H
HETATM 1004  CG  HSD   107      19.860  11.040  96.110  1.00  0.00           C
HETATM 1005  CE1 HSD   107      21.100   9.890  97.570  1.00  0.00           C
HETATM 1006  HE1 HSD   107      21.660   9.050  97.980  1.00  0.00           H
HETATM 1007  NE2 HSD   107      20.630  10.950  98.280  1.00  0.00           N
HETATM 1008  CD2 HSD   107      19.870  11.640  97.330  1.00  0.00           C
HETATM 1009  HD2 HSD   107      19.370  12.570  97.590  1.00  0.00           H
HETATM 1010  C   HSD   107      17.270  11.610  93.410  1.00  0.00           C
HETATM 1011  O   HSD   107      16.540  12.460  93.890  1.00  0.00           O
ATOM   1012  N   ALA   108      17.350  11.460  92.090  1.00  0.00           N
ATOM   1013  HN  ALA   108      18.030  10.840  91.700  1.00  0.00           H
ATOM   1014  CA  ALA   108      16.680  12.360  91.160  1.00  0.00           C
ATOM   1015  HA  ALA   108      16.610  13.350  91.600  1.00  0.00           H
ATOM   1016  CB  ALA   108      17.550  12.390  89.910  1.00  0.00           C
ATOM   1017  HB1 ALA   108      17.720  11.350  89.570  1.00  0.00           H
ATOM   1018  HB2 ALA   108      18.560  12.790  90.130  1.00  0.00           H
ATOM   1019  HB3 ALA   108      17.130  13.000  89.090  1.00  0.00           H
ATOM   1020  C   ALA   108      15.290  11.920  90.800  1.00  0.00           C
ATOM   1021  O   ALA   108      14.580  12.650  90.090  1.00  0.00           O
ATOM   1022  N   LEU   109      14.980  10.620  91.160  1.00  0.00           N
ATOM   1023  HN  LEU   109      15.600   9.900  91.480  1.00  0.00           H
ATOM   1024  CA  LEU   109      13.800  10.000  90.670  1.00  0.00           C
ATOM   1025  HA  LEU   109      12.990  10.720  90.630  1.00  0.00           H
ATOM   1026  CB  LEU   109      13.850   9.740  89.130  1.00  0.00           C
ATOM   1027  HB1 LEU   109      14.440   8.790  89.100  1.00  0.00           H
ATOM   1028  HB2 LEU   109      14.480  10.490  88.610  1.00  0.00           H
ATOM   1029  CG  LEU   109      12.560   9.700  88.310  1.00  0.00           C
ATOM   1030  HG  LEU   109      11.760   9.140  88.830  1.00  0.00           H
ATOM   1031  CD1 LEU   109      11.950  11.050  87.960  1.00  0.00           C
ATOM   1032 HD11 LEU   109      11.620  11.540  88.900  1.00  0.00           H
ATOM   1033 HD12 LEU   109      10.990  11.060  87.410  1.00  0.00           H
ATOM   1034 HD13 LEU   109      12.670  11.680  87.400  1.00  0.00           H
ATOM   1035  CD2 LEU   109      12.880   8.950  87.020  1.00  0.00           C
ATOM   1036 HD21 LEU   109      11.940   8.720  86.480  1.00  0.00           H
ATOM   1037 HD22 LEU   109      13.380   7.980  87.220  1.00  0.00           H
ATOM   1038 HD23 LEU   109      13.510   9.690  86.490  1.00  0.00           H
ATOM   1039  C   LEU   109      13.270   8.950  91.510  1.00  0.00           C
ATOM   1040  O   LEU   109      14.060   8.210  92.150  1.00  0.00           O
ATOM   1041  N   PHE   110      11.960   8.890  91.580  1.00  0.00           N
ATOM   1042  HN  PHE   110      11.370   9.470  91.020  1.00  0.00           H
ATOM   1043  CA  PHE   110      11.280   8.040  92.510  1.00  0.00           C
ATOM   1044  HA  PHE   110      11.770   8.170  93.470  1.00  0.00           H
ATOM   1045  CB  PHE   110       9.900   8.710  92.750  1.00  0.00           C
ATOM   1046  HB1 PHE   110      10.180   9.690  93.180  1.00  0.00           H
ATOM   1047  HB2 PHE   110       9.260   8.120  93.430  1.00  0.00           H
ATOM   1048  CG  PHE   110       9.070   8.820  91.470  1.00  0.00           C
ATOM   1049  CD1 PHE   110       9.090   9.990  90.650  1.00  0.00           C
ATOM   1050  HD1 PHE   110       9.630  10.830  91.050  1.00  0.00           H
ATOM   1051  CE1 PHE   110       8.300  10.010  89.480  1.00  0.00           C
ATOM   1052  HE1 PHE   110       8.560  10.860  88.870  1.00  0.00           H
ATOM   1053  CZ  PHE   110       7.620   8.850  89.040  1.00  0.00           C
ATOM   1054  HZ  PHE   110       6.940   8.820  88.190  1.00  0.00           H
ATOM   1055  CD2 PHE   110       8.330   7.730  91.030  1.00  0.00           C
ATOM   1056  HD2 PHE   110       8.410   6.850  91.650  1.00  0.00           H
ATOM   1057  CE2 PHE   110       7.610   7.780  89.890  1.00  0.00           C
ATOM   1058  HE2 PHE   110       7.000   6.910  89.730  1.00  0.00           H
ATOM   1059  C   PHE   110      11.330   6.460  92.320  1.00  0.00           C
ATOM   1060  O   PHE   110      10.690   5.860  91.480  1.00  0.00           O
ATOM   1061  N   GLY   111      12.170   5.790  93.220  1.00  0.00           N
ATOM   1062  HN  GLY   111      12.750   6.380  93.780  1.00  0.00           H
ATOM   1063  CA  GLY   111      12.350   4.370  93.410  1.00  0.00           C
ATOM   1064  HA1 GLY   111      11.450   4.110  93.960  1.00  0.00           H
ATOM   1065  HA2 GLY   111      13.240   4.200  94.000  1.00  0.00           H
ATOM   1066  C   GLY   111      12.320   3.390  92.230  1.00  0.00           C
ATOM   1067  O   GLY   111      12.690   3.670  91.070  1.00  0.00           O
ATOM   1068  N   GLU   112      11.790   2.180  92.410  1.00  0.00           N
ATOM   1069  HN  GLU   112      11.430   1.780  93.260  1.00  0.00           H
ATOM   1070  CA  GLU   112      11.780   1.160  91.350  1.00  0.00           C
ATOM   1071  HA  GLU   112      12.730   1.140  90.830  1.00  0.00           H
ATOM   1072  CB  GLU   112      11.930  -0.230  92.030  1.00  0.00           C
ATOM   1073  HB1 GLU   112      11.480  -1.000  91.390  1.00  0.00           H
ATOM   1074  HB2 GLU   112      11.350  -0.170  92.980  1.00  0.00           H
ATOM   1075  CG  GLU   112      13.390  -0.480  92.390  1.00  0.00           C
ATOM   1076  HG1 GLU   112      13.540   0.160  93.290  1.00  0.00           H
ATOM   1077  HG2 GLU   112      14.120  -0.340  91.560  1.00  0.00           H
ATOM   1078  CD  GLU   112      13.540  -1.900  92.750  1.00  0.00           C
ATOM   1079  OE1 GLU   112      14.380  -2.620  92.110  1.00  0.00           O
ATOM   1080  OE2 GLU   112      12.800  -2.400  93.600  1.00  0.00           O
ATOM   1081  C   GLU   112      10.660   1.340  90.330  1.00  0.00           C
ATOM   1082  O   GLU   112      10.780   0.940  89.220  1.00  0.00           O
ATOM   1083  N   VAL   113       9.540   1.970  90.640  1.00  0.00           N
ATOM   1084  HN  VAL   113       9.460   2.310  91.570  1.00  0.00           H
ATOM   1085  CA  VAL   113       8.460   2.230  89.740  1.00  0.00           C
ATOM   1086  HA  VAL   113       8.340   1.330  89.160  1.00  0.00           H
ATOM   1087  CB  VAL   113       7.100   2.650  90.390  1.00  0.00           C
ATOM   1088  HB  VAL   113       6.870   1.750  90.990  1.00  0.00           H
ATOM   1089  CG1 VAL   113       7.080   3.760  91.430  1.00  0.00           C
ATOM   1090 HG11 VAL   113       6.060   4.200  91.540  1.00  0.00           H
ATOM   1091 HG12 VAL   113       7.690   4.590  91.000  1.00  0.00           H
ATOM   1092 HG13 VAL   113       7.400   3.520  92.460  1.00  0.00           H
ATOM   1093  CG2 VAL   113       6.130   2.890  89.280  1.00  0.00           C
ATOM   1094 HG21 VAL   113       6.260   3.840  88.740  1.00  0.00           H
ATOM   1095 HG22 VAL   113       5.150   2.940  89.800  1.00  0.00           H
ATOM   1096 HG23 VAL   113       6.170   2.000  88.620  1.00  0.00           H
ATOM   1097  C   VAL   113       8.820   3.250  88.700  1.00  0.00           C
ATOM   1098  O   VAL   113       8.530   3.130  87.470  1.00  0.00           O
ATOM   1099  N   ALA   114       9.590   4.420  89.080  1.00  0.00           N
ATOM   1100  HN  ALA   114       9.730   4.670  90.030  1.00  0.00           H
ATOM   1101  CA  ALA   114      10.200   5.150  87.940  1.00  0.00           C
ATOM   1102  HA  ALA   114       9.410   5.560  87.320  1.00  0.00           H
ATOM   1103  CB  ALA   114      10.900   6.410  88.430  1.00  0.00           C
ATOM   1104  HB1 ALA   114      11.310   6.950  87.550  1.00  0.00           H
ATOM   1105  HB2 ALA   114      11.840   6.210  88.990  1.00  0.00           H
ATOM   1106  HB3 ALA   114      10.220   7.090  88.970  1.00  0.00           H
ATOM   1107  C   ALA   114      11.170   4.360  87.070  1.00  0.00           C
ATOM   1108  O   ALA   114      11.200   4.480  85.850  1.00  0.00           O
ATOM   1109  N   CYS   115      12.080   3.450  87.670  1.00  0.00           N
ATOM   1110  HN  CYS   115      12.310   3.300  88.630  1.00  0.00           H
ATOM   1111  CA  CYS   115      13.010   2.720  86.720  1.00  0.00           C
ATOM   1112  HA  CYS   115      13.430   3.450  86.050  1.00  0.00           H
ATOM   1113  CB  CYS   115      14.220   2.000  87.380  1.00  0.00           C
ATOM   1114  HB1 CYS   115      13.910   1.030  87.820  1.00  0.00           H
ATOM   1115  HB2 CYS   115      14.440   2.610  88.280  1.00  0.00           H
ATOM   1116  SG  CYS   115      15.710   2.020  86.350  1.00  0.00           S
ATOM   1117  C   CYS   115      12.170   1.720  85.860  1.00  0.00           C
ATOM   1118  O   CYS   115      12.620   1.260  84.810  1.00  0.00           O
ATOM   1119  N   ARG   116      10.930   1.250  86.380  1.00  0.00           N
ATOM   1120  HN  ARG   116      10.680   1.650  87.260  1.00  0.00           H
ATOM   1121  CA  ARG   116       9.960   0.420  85.680  1.00  0.00           C
ATOM   1122  HA  ARG   116      10.540  -0.400  85.270  1.00  0.00           H
ATOM   1123  CB  ARG   116       8.810  -0.080  86.540  1.00  0.00           C
ATOM   1124  HB1 ARG   116       7.920  -0.310  85.920  1.00  0.00           H
ATOM   1125  HB2 ARG   116       8.510   0.740  87.230  1.00  0.00           H
ATOM   1126  CG  ARG   116       9.220  -1.330  87.280  1.00  0.00           C
ATOM   1127  HG1 ARG   116      10.330  -1.230  87.370  1.00  0.00           H
ATOM   1128  HG2 ARG   116       9.150  -2.160  86.530  1.00  0.00           H
ATOM   1129  CD  ARG   116       8.680  -1.700  88.600  1.00  0.00           C
ATOM   1130  HD1 ARG   116       9.030  -0.990  89.380  1.00  0.00           H
ATOM   1131  HD2 ARG   116       8.960  -2.680  89.040  1.00  0.00           H
ATOM   1132  NE  ARG   116       7.190  -1.730  88.410  1.00  0.00           N
ATOM   1133  HE  ARG   116       6.880  -2.080  87.530  1.00  0.00           H
ATOM   1134  CZ  ARG   116       6.270  -1.740  89.370  1.00  0.00           C
ATOM   1135  NH1 ARG   116       5.150  -2.310  89.200  1.00  0.00           N
ATOM   1136 HH11 ARG   116       4.740  -2.500  88.310  1.00  0.00           H
ATOM   1137 HH12 ARG   116       4.390  -2.230  89.850  1.00  0.00           H
ATOM   1138  NH2 ARG   116       6.530  -1.280  90.570  1.00  0.00           N
ATOM   1139 HH21 ARG   116       7.510  -1.160  90.760  1.00  0.00           H
ATOM   1140 HH22 ARG   116       5.880  -1.330  91.330  1.00  0.00           H
ATOM   1141  C   ARG   116       9.440   1.210  84.480  1.00  0.00           C
ATOM   1142  O   ARG   116       9.410   0.720  83.350  1.00  0.00           O
ATOM   1143  N   LEU   117       9.010   2.450  84.770  1.00  0.00           N
ATOM   1144  HN  LEU   117       8.990   2.730  85.730  1.00  0.00           H
ATOM   1145  CA  LEU   117       8.420   3.400  83.890  1.00  0.00           C
ATOM   1146  HA  LEU   117       7.600   2.870  83.430  1.00  0.00           H
ATOM   1147  CB  LEU   117       7.780   4.600  84.660  1.00  0.00           C
ATOM   1148  HB1 LEU   117       7.490   5.490  84.080  1.00  0.00           H
ATOM   1149  HB2 LEU   117       8.510   4.880  85.450  1.00  0.00           H
ATOM   1150  CG  LEU   117       6.390   4.280  85.290  1.00  0.00           C
ATOM   1151  HG  LEU   117       6.340   3.290  85.780  1.00  0.00           H
ATOM   1152  CD1 LEU   117       6.210   5.280  86.450  1.00  0.00           C
ATOM   1153 HD11 LEU   117       6.120   6.300  86.020  1.00  0.00           H
ATOM   1154 HD12 LEU   117       7.060   5.230  87.160  1.00  0.00           H
ATOM   1155 HD13 LEU   117       5.290   5.060  87.040  1.00  0.00           H
ATOM   1156  CD2 LEU   117       5.260   4.310  84.330  1.00  0.00           C
ATOM   1157 HD21 LEU   117       5.030   5.300  83.880  1.00  0.00           H
ATOM   1158 HD22 LEU   117       4.270   4.110  84.810  1.00  0.00           H
ATOM   1159 HD23 LEU   117       5.340   3.610  83.480  1.00  0.00           H
ATOM   1160  C   LEU   117       9.350   3.780  82.840  1.00  0.00           C
ATOM   1161  O   LEU   117       9.000   3.730  81.630  1.00  0.00           O
ATOM   1162  N   TYR   118      10.670   3.920  83.170  1.00  0.00           N
ATOM   1163  HN  TYR   118      10.910   3.990  84.140  1.00  0.00           H
ATOM   1164  CA  TYR   118      11.750   4.110  82.170  1.00  0.00           C
ATOM   1165  HA  TYR   118      11.450   4.990  81.630  1.00  0.00           H
ATOM   1166  CB  TYR   118      13.040   4.450  83.000  1.00  0.00           C
ATOM   1167  HB1 TYR   118      13.190   3.660  83.760  1.00  0.00           H
ATOM   1168  HB2 TYR   118      12.900   5.440  83.490  1.00  0.00           H
ATOM   1169  CG  TYR   118      14.420   4.480  82.280  1.00  0.00           C
ATOM   1170  CD1 TYR   118      15.550   4.110  83.040  1.00  0.00           C
ATOM   1171  HD1 TYR   118      15.500   3.830  84.080  1.00  0.00           H
ATOM   1172  CE1 TYR   118      16.840   4.280  82.420  1.00  0.00           C
ATOM   1173  HE1 TYR   118      17.760   4.060  82.940  1.00  0.00           H
ATOM   1174  CZ  TYR   118      16.890   4.710  81.150  1.00  0.00           C
ATOM   1175  OH  TYR   118      18.200   4.640  80.510  1.00  0.00           O
ATOM   1176  HH  TYR   118      18.080   4.480  79.570  1.00  0.00           H
ATOM   1177  CD2 TYR   118      14.510   4.920  81.010  1.00  0.00           C
ATOM   1178  HD2 TYR   118      13.630   5.310  80.540  1.00  0.00           H
ATOM   1179  CE2 TYR   118      15.720   5.000  80.390  1.00  0.00           C
ATOM   1180  HE2 TYR   118      15.800   5.310  79.360  1.00  0.00           H
ATOM   1181  C   TYR   118      12.060   2.990  81.230  1.00  0.00           C
ATOM   1182  O   TYR   118      12.120   3.110  80.020  1.00  0.00           O
ATOM   1183  N   LEU   119      12.130   1.710  81.740  1.00  0.00           N
ATOM   1184  HN  LEU   119      12.010   1.600  82.720  1.00  0.00           H
ATOM   1185  CA  LEU   119      12.240   0.470  80.970  1.00  0.00           C
ATOM   1186  HA  LEU   119      13.190   0.480  80.440  1.00  0.00           H
ATOM   1187  CB  LEU   119      12.160  -0.670  82.010  1.00  0.00           C
ATOM   1188  HB1 LEU   119      11.390  -0.640  82.820  1.00  0.00           H
ATOM   1189  HB2 LEU   119      13.090  -0.660  82.620  1.00  0.00           H
ATOM   1190  CG  LEU   119      12.220  -2.110  81.470  1.00  0.00           C
ATOM   1191  HG  LEU   119      12.470  -2.660  82.400  1.00  0.00           H
ATOM   1192  CD1 LEU   119      10.860  -2.700  80.960  1.00  0.00           C
ATOM   1193 HD11 LEU   119       9.990  -2.450  81.600  1.00  0.00           H
ATOM   1194 HD12 LEU   119      10.880  -3.800  80.830  1.00  0.00           H
ATOM   1195 HD13 LEU   119      10.630  -2.270  79.970  1.00  0.00           H
ATOM   1196  CD2 LEU   119      13.270  -2.310  80.390  1.00  0.00           C
ATOM   1197 HD21 LEU   119      14.310  -2.210  80.760  1.00  0.00           H
ATOM   1198 HD22 LEU   119      13.150  -1.630  79.520  1.00  0.00           H
ATOM   1199 HD23 LEU   119      13.090  -3.330  79.980  1.00  0.00           H
ATOM   1200  C   LEU   119      11.160   0.350  79.950  1.00  0.00           C
ATOM   1201  O   LEU   119      11.410   0.040  78.790  1.00  0.00           O
ATOM   1202  N   PHE   120       9.890   0.560  80.420  1.00  0.00           N
ATOM   1203  HN  PHE   120       9.860   0.520  81.410  1.00  0.00           H
ATOM   1204  CA  PHE   120       8.660   0.510  79.680  1.00  0.00           C
ATOM   1205  HA  PHE   120       8.630  -0.470  79.240  1.00  0.00           H
ATOM   1206  CB  PHE   120       7.360   0.600  80.590  1.00  0.00           C
ATOM   1207  HB1 PHE   120       7.770   1.370  81.270  1.00  0.00           H
ATOM   1208  HB2 PHE   120       7.140  -0.400  81.030  1.00  0.00           H
ATOM   1209  CG  PHE   120       6.030   1.160  80.010  1.00  0.00           C
ATOM   1210  CD1 PHE   120       5.460   2.300  80.510  1.00  0.00           C
ATOM   1211  HD1 PHE   120       5.870   2.910  81.300  1.00  0.00           H
ATOM   1212  CE1 PHE   120       4.350   2.860  79.860  1.00  0.00           C
ATOM   1213  HE1 PHE   120       3.950   3.840  80.090  1.00  0.00           H
ATOM   1214  CZ  PHE   120       3.860   2.230  78.700  1.00  0.00           C
ATOM   1215  HZ  PHE   120       3.020   2.720  78.230  1.00  0.00           H
ATOM   1216  CD2 PHE   120       5.440   0.470  78.950  1.00  0.00           C
ATOM   1217  HD2 PHE   120       5.950  -0.400  78.590  1.00  0.00           H
ATOM   1218  CE2 PHE   120       4.340   1.020  78.300  1.00  0.00           C
ATOM   1219  HE2 PHE   120       3.740   0.430  77.620  1.00  0.00           H
ATOM   1220  C   PHE   120       8.690   1.550  78.540  1.00  0.00           C
ATOM   1221  O   PHE   120       8.360   1.210  77.380  1.00  0.00           O
ATOM   1222  N   LEU   121       9.040   2.780  78.890  1.00  0.00           N
ATOM   1223  HN  LEU   121       9.180   3.010  79.850  1.00  0.00           H
ATOM   1224  CA  LEU   121       9.190   3.840  77.920  1.00  0.00           C
ATOM   1225  HA  LEU   121       8.220   3.860  77.450  1.00  0.00           H
ATOM   1226  CB  LEU   121       9.490   5.190  78.520  1.00  0.00           C
ATOM   1227  HB1 LEU   121       9.800   5.900  77.730  1.00  0.00           H
ATOM   1228  HB2 LEU   121      10.360   5.040  79.190  1.00  0.00           H
ATOM   1229  CG  LEU   121       8.270   5.870  79.260  1.00  0.00           C
ATOM   1230  HG  LEU   121       7.860   5.030  79.850  1.00  0.00           H
ATOM   1231  CD1 LEU   121       8.830   6.860  80.370  1.00  0.00           C
ATOM   1232 HD11 LEU   121       8.080   7.010  81.170  1.00  0.00           H
ATOM   1233 HD12 LEU   121       8.960   7.870  79.910  1.00  0.00           H
ATOM   1234 HD13 LEU   121       9.750   6.540  80.920  1.00  0.00           H
ATOM   1235  CD2 LEU   121       7.200   6.520  78.380  1.00  0.00           C
ATOM   1236 HD21 LEU   121       7.720   7.320  77.820  1.00  0.00           H
ATOM   1237 HD22 LEU   121       6.390   7.030  78.930  1.00  0.00           H
ATOM   1238 HD23 LEU   121       6.700   5.850  77.640  1.00  0.00           H
ATOM   1239  C   LEU   121      10.210   3.510  76.840  1.00  0.00           C
ATOM   1240  O   LEU   121       9.980   3.540  75.630  1.00  0.00           O
ATOM   1241  N   SER   122      11.400   3.020  77.380  1.00  0.00           N
ATOM   1242  HN  SER   122      11.470   2.980  78.370  1.00  0.00           H
ATOM   1243  CA  SER   122      12.540   2.580  76.580  1.00  0.00           C
ATOM   1244  HA  SER   122      12.980   3.380  76.000  1.00  0.00           H
ATOM   1245  CB  SER   122      13.670   2.070  77.590  1.00  0.00           C
ATOM   1246  HB1 SER   122      13.350   1.140  78.100  1.00  0.00           H
ATOM   1247  HB2 SER   122      13.840   2.810  78.400  1.00  0.00           H
ATOM   1248  OG  SER   122      14.900   1.740  76.870  1.00  0.00           O
ATOM   1249  HG1 SER   122      14.760   0.880  76.470  1.00  0.00           H
ATOM   1250  C   SER   122      12.140   1.500  75.610  1.00  0.00           C
ATOM   1251  O   SER   122      12.420   1.590  74.420  1.00  0.00           O
ATOM   1252  N   VAL   123      11.430   0.450  76.050  1.00  0.00           N
ATOM   1253  HN  VAL   123      11.230   0.300  77.010  1.00  0.00           H
ATOM   1254  CA  VAL   123      10.900  -0.610  75.160  1.00  0.00           C
ATOM   1255  HA  VAL   123      11.770  -0.970  74.630  1.00  0.00           H
ATOM   1256  CB  VAL   123      10.380  -1.840  75.880  1.00  0.00           C
ATOM   1257  HB  VAL   123       9.520  -1.650  76.550  1.00  0.00           H
ATOM   1258  CG1 VAL   123       9.880  -2.920  74.870  1.00  0.00           C
ATOM   1259 HG11 VAL   123      10.570  -2.960  74.000  1.00  0.00           H
ATOM   1260 HG12 VAL   123       8.860  -2.780  74.470  1.00  0.00           H
ATOM   1261 HG13 VAL   123       9.960  -3.960  75.240  1.00  0.00           H
ATOM   1262  CG2 VAL   123      11.460  -2.530  76.680  1.00  0.00           C
ATOM   1263 HG21 VAL   123      11.100  -3.420  77.230  1.00  0.00           H
ATOM   1264 HG22 VAL   123      11.910  -1.940  77.500  1.00  0.00           H
ATOM   1265 HG23 VAL   123      12.330  -2.880  76.080  1.00  0.00           H
ATOM   1266  C   VAL   123       9.920   0.000  74.160  1.00  0.00           C
ATOM   1267  O   VAL   123       9.950  -0.360  73.000  1.00  0.00           O
ATOM   1268  N   CYS   124       8.990   0.850  74.600  1.00  0.00           N
ATOM   1269  HN  CYS   124       8.920   1.110  75.560  1.00  0.00           H
ATOM   1270  CA  CYS   124       8.020   1.330  73.620  1.00  0.00           C
ATOM   1271  HA  CYS   124       7.580   0.480  73.120  1.00  0.00           H
ATOM   1272  CB  CYS   124       6.820   2.200  74.170  1.00  0.00           C
ATOM   1273  HB1 CYS   124       7.220   3.190  74.480  1.00  0.00           H
ATOM   1274  HB2 CYS   124       6.360   1.710  75.050  1.00  0.00           H
ATOM   1275  SG  CYS   124       5.420   2.420  72.930  1.00  0.00           S
ATOM   1276  HG1 CYS   124       5.180   1.120  72.930  1.00  0.00           H
ATOM   1277  C   CYS   124       8.700   2.200  72.530  1.00  0.00           C
ATOM   1278  O   CYS   124       8.340   2.090  71.370  1.00  0.00           O
ATOM   1279  N   PHE   125       9.630   3.130  72.770  1.00  0.00           N
ATOM   1280  HN  PHE   125       9.780   3.460  73.690  1.00  0.00           H
ATOM   1281  CA  PHE   125      10.350   3.890  71.770  1.00  0.00           C
ATOM   1282  HA  PHE   125       9.620   4.360  71.120  1.00  0.00           H
ATOM   1283  CB  PHE   125      11.170   5.040  72.470  1.00  0.00           C
ATOM   1284  HB1 PHE   125      11.780   5.590  71.720  1.00  0.00           H
ATOM   1285  HB2 PHE   125      11.840   4.710  73.290  1.00  0.00           H
ATOM   1286  CG  PHE   125      10.160   6.060  73.080  1.00  0.00           C
ATOM   1287  CD1 PHE   125       8.980   6.550  72.420  1.00  0.00           C
ATOM   1288  HD1 PHE   125       8.660   6.200  71.460  1.00  0.00           H
ATOM   1289  CE1 PHE   125       8.230   7.520  73.040  1.00  0.00           C
ATOM   1290  HE1 PHE   125       7.430   8.050  72.540  1.00  0.00           H
ATOM   1291  CZ  PHE   125       8.600   8.030  74.300  1.00  0.00           C
ATOM   1292  HZ  PHE   125       7.980   8.790  74.750  1.00  0.00           H
ATOM   1293  CD2 PHE   125      10.430   6.480  74.360  1.00  0.00           C
ATOM   1294  HD2 PHE   125      11.370   6.230  74.850  1.00  0.00           H
ATOM   1295  CE2 PHE   125       9.690   7.500  74.960  1.00  0.00           C
ATOM   1296  HE2 PHE   125       9.940   7.890  75.930  1.00  0.00           H
ATOM   1297  C   PHE   125      11.250   3.080  70.880  1.00  0.00           C
ATOM   1298  O   PHE   125      11.200   3.320  69.680  1.00  0.00           O
ATOM   1299  N   VAL   126      12.070   2.150  71.410  1.00  0.00           N
ATOM   1300  HN  VAL   126      12.130   1.960  72.390  1.00  0.00           H
ATOM   1301  CA  VAL   126      13.030   1.360  70.680  1.00  0.00           C
ATOM   1302  HA  VAL   126      13.640   2.120  70.230  1.00  0.00           H
ATOM   1303  CB  VAL   126      13.820   0.520  71.680  1.00  0.00           C
ATOM   1304  HB  VAL   126      13.170   0.130  72.480  1.00  0.00           H
ATOM   1305  CG1 VAL   126      14.580  -0.560  70.880  1.00  0.00           C
ATOM   1306 HG11 VAL   126      14.830  -0.370  69.810  1.00  0.00           H
ATOM   1307 HG12 VAL   126      14.040  -1.530  70.900  1.00  0.00           H
ATOM   1308 HG13 VAL   126      15.510  -0.990  71.300  1.00  0.00           H
ATOM   1309  CG2 VAL   126      14.900   1.400  72.330  1.00  0.00           C
ATOM   1310 HG21 VAL   126      15.460   0.770  73.060  1.00  0.00           H
ATOM   1311 HG22 VAL   126      14.460   2.190  72.990  1.00  0.00           H
ATOM   1312 HG23 VAL   126      15.610   1.850  71.600  1.00  0.00           H
ATOM   1313  C   VAL   126      12.290   0.480  69.600  1.00  0.00           C
ATOM   1314  O   VAL   126      12.670   0.340  68.410  1.00  0.00           O
ATOM   1315  N   SER   127      11.240  -0.240  70.060  1.00  0.00           N
ATOM   1316  HN  SER   127      10.860  -0.050  70.960  1.00  0.00           H
ATOM   1317  CA  SER   127      10.600  -1.240  69.210  1.00  0.00           C
ATOM   1318  HA  SER   127      11.380  -1.790  68.700  1.00  0.00           H
ATOM   1319  CB  SER   127       9.640  -2.170  70.060  1.00  0.00           C
ATOM   1320  HB1 SER   127      10.170  -2.670  70.900  1.00  0.00           H
ATOM   1321  HB2 SER   127       9.220  -2.960  69.400  1.00  0.00           H
ATOM   1322  OG  SER   127       8.620  -1.470  70.740  1.00  0.00           O
ATOM   1323  HG1 SER   127       9.060  -1.010  71.460  1.00  0.00           H
ATOM   1324  C   SER   127       9.850  -0.560  68.080  1.00  0.00           C
ATOM   1325  O   SER   127       9.880  -1.010  66.930  1.00  0.00           O
ATOM   1326  N   LEU   128       9.180   0.590  68.410  1.00  0.00           N
ATOM   1327  HN  LEU   128       9.200   0.830  69.380  1.00  0.00           H
ATOM   1328  CA  LEU   128       8.440   1.460  67.560  1.00  0.00           C
ATOM   1329  HA  LEU   128       7.750   0.840  67.010  1.00  0.00           H
ATOM   1330  CB  LEU   128       7.660   2.600  68.360  1.00  0.00           C
ATOM   1331  HB1 LEU   128       8.370   3.260  68.900  1.00  0.00           H
ATOM   1332  HB2 LEU   128       7.110   2.050  69.160  1.00  0.00           H
ATOM   1333  CG  LEU   128       6.700   3.480  67.560  1.00  0.00           C
ATOM   1334  HG  LEU   128       7.290   4.020  66.790  1.00  0.00           H
ATOM   1335  CD1 LEU   128       5.580   2.730  66.870  1.00  0.00           C
ATOM   1336 HD11 LEU   128       4.800   3.370  66.390  1.00  0.00           H
ATOM   1337 HD12 LEU   128       5.010   2.110  67.590  1.00  0.00           H
ATOM   1338 HD13 LEU   128       6.020   2.050  66.100  1.00  0.00           H
ATOM   1339  CD2 LEU   128       6.140   4.620  68.450  1.00  0.00           C
ATOM   1340 HD21 LEU   128       7.050   5.130  68.820  1.00  0.00           H
ATOM   1341 HD22 LEU   128       5.600   4.190  69.320  1.00  0.00           H
ATOM   1342 HD23 LEU   128       5.440   5.370  68.010  1.00  0.00           H
ATOM   1343  C   LEU   128       9.280   2.220  66.570  1.00  0.00           C
ATOM   1344  O   LEU   128       8.870   2.420  65.460  1.00  0.00           O
ATOM   1345  N   ALA   129      10.490   2.670  66.980  1.00  0.00           N
ATOM   1346  HN  ALA   129      10.730   2.710  67.950  1.00  0.00           H
ATOM   1347  CA  ALA   129      11.500   3.140  66.000  1.00  0.00           C
ATOM   1348  HA  ALA   129      11.160   3.950  65.360  1.00  0.00           H
ATOM   1349  CB  ALA   129      12.750   3.560  66.780  1.00  0.00           C
ATOM   1350  HB1 ALA   129      12.430   4.170  67.650  1.00  0.00           H
ATOM   1351  HB2 ALA   129      13.350   4.180  66.080  1.00  0.00           H
ATOM   1352  HB3 ALA   129      13.460   2.770  67.130  1.00  0.00           H
ATOM   1353  C   ALA   129      11.990   2.060  65.010  1.00  0.00           C
ATOM   1354  O   ALA   129      11.980   2.310  63.780  1.00  0.00           O
ATOM   1355  N   ILE   130      12.290   0.860  65.450  1.00  0.00           N
ATOM   1356  HN  ILE   130      12.230   0.680  66.430  1.00  0.00           H
ATOM   1357  CA  ILE   130      12.700  -0.250  64.590  1.00  0.00           C
ATOM   1358  HA  ILE   130      13.430   0.210  63.950  1.00  0.00           H
ATOM   1359  CB  ILE   130      13.450  -1.380  65.250  1.00  0.00           C
ATOM   1360  HB  ILE   130      12.850  -1.770  66.110  1.00  0.00           H
ATOM   1361  CG2 ILE   130      13.510  -2.680  64.360  1.00  0.00           C
ATOM   1362 HG21 ILE   130      14.140  -3.530  64.700  1.00  0.00           H
ATOM   1363 HG22 ILE   130      13.690  -2.420  63.300  1.00  0.00           H
ATOM   1364 HG23 ILE   130      12.490  -3.120  64.380  1.00  0.00           H
ATOM   1365  CG1 ILE   130      14.820  -0.990  65.690  1.00  0.00           C
ATOM   1366 HG11 ILE   130      14.820   0.050  66.080  1.00  0.00           H
ATOM   1367 HG12 ILE   130      15.560  -0.950  64.870  1.00  0.00           H
ATOM   1368  CD  ILE   130      15.440  -1.960  66.720  1.00  0.00           C
ATOM   1369  HD1 ILE   130      15.720  -2.950  66.290  1.00  0.00           H
ATOM   1370  HD2 ILE   130      14.730  -2.080  67.560  1.00  0.00           H
ATOM   1371  HD3 ILE   130      16.350  -1.480  67.140  1.00  0.00           H
ATOM   1372  C   ILE   130      11.610  -0.620  63.530  1.00  0.00           C
ATOM   1373  O   ILE   130      11.950  -0.740  62.350  1.00  0.00           O
ATOM   1374  N   LEU   131      10.330  -0.670  63.850  1.00  0.00           N
ATOM   1375  HN  LEU   131      10.110  -0.560  64.820  1.00  0.00           H
ATOM   1376  CA  LEU   131       9.210  -0.740  62.880  1.00  0.00           C
ATOM   1377  HA  LEU   131       9.420  -1.610  62.270  1.00  0.00           H
ATOM   1378  CB  LEU   131       7.900  -0.810  63.690  1.00  0.00           C
ATOM   1379  HB1 LEU   131       6.990  -0.690  63.060  1.00  0.00           H
ATOM   1380  HB2 LEU   131       8.010   0.000  64.440  1.00  0.00           H
ATOM   1381  CG  LEU   131       7.690  -2.010  64.440  1.00  0.00           C
ATOM   1382  HG  LEU   131       8.590  -2.330  65.020  1.00  0.00           H
ATOM   1383  CD1 LEU   131       6.570  -1.980  65.510  1.00  0.00           C
ATOM   1384 HD11 LEU   131       5.600  -2.280  65.060  1.00  0.00           H
ATOM   1385 HD12 LEU   131       6.410  -0.940  65.880  1.00  0.00           H
ATOM   1386 HD13 LEU   131       6.840  -2.500  66.460  1.00  0.00           H
ATOM   1387  CD2 LEU   131       7.520  -3.210  63.490  1.00  0.00           C
ATOM   1388 HD21 LEU   131       8.440  -3.380  62.890  1.00  0.00           H
ATOM   1389 HD22 LEU   131       6.570  -3.000  62.960  1.00  0.00           H
ATOM   1390 HD23 LEU   131       7.420  -4.150  64.080  1.00  0.00           H
ATOM   1391  C   LEU   131       9.050   0.490  61.940  1.00  0.00           C
ATOM   1392  O   LEU   131       8.810   0.330  60.760  1.00  0.00           O
ATOM   1393  N   SER   132       9.250   1.700  62.420  1.00  0.00           N
ATOM   1394  HN  SER   132       9.520   1.820  63.370  1.00  0.00           H
ATOM   1395  CA  SER   132       9.110   2.910  61.640  1.00  0.00           C
ATOM   1396  HA  SER   132       8.110   2.900  61.220  1.00  0.00           H
ATOM   1397  CB  SER   132       9.310   4.210  62.500  1.00  0.00           C
ATOM   1398  HB1 SER   132       9.060   5.080  61.850  1.00  0.00           H
ATOM   1399  HB2 SER   132      10.330   4.270  62.940  1.00  0.00           H
ATOM   1400  OG  SER   132       8.350   4.280  63.590  1.00  0.00           O
ATOM   1401  HG1 SER   132       8.630   3.610  64.200  1.00  0.00           H
ATOM   1402  C   SER   132      10.190   2.980  60.510  1.00  0.00           C
ATOM   1403  O   SER   132       9.840   3.090  59.330  1.00  0.00           O
ATOM   1404  N   VAL   133      11.440   2.700  60.890  1.00  0.00           N
ATOM   1405  HN  VAL   133      11.740   2.500  61.820  1.00  0.00           H
ATOM   1406  CA  VAL   133      12.460   2.490  59.880  1.00  0.00           C
ATOM   1407  HA  VAL   133      12.710   3.370  59.310  1.00  0.00           H
ATOM   1408  CB  VAL   133      13.740   2.120  60.690  1.00  0.00           C
ATOM   1409  HB  VAL   133      13.550   1.260  61.370  1.00  0.00           H
ATOM   1410  CG1 VAL   133      14.870   1.430  59.820  1.00  0.00           C
ATOM   1411 HG11 VAL   133      15.830   1.260  60.360  1.00  0.00           H
ATOM   1412 HG12 VAL   133      15.030   2.170  59.010  1.00  0.00           H
ATOM   1413 HG13 VAL   133      14.510   0.440  59.470  1.00  0.00           H
ATOM   1414  CG2 VAL   133      14.380   3.360  61.430  1.00  0.00           C
ATOM   1415 HG21 VAL   133      13.600   3.840  62.060  1.00  0.00           H
ATOM   1416 HG22 VAL   133      14.710   4.120  60.690  1.00  0.00           H
ATOM   1417 HG23 VAL   133      15.130   3.050  62.180  1.00  0.00           H
ATOM   1418  C   VAL   133      12.160   1.300  58.930  1.00  0.00           C
ATOM   1419  O   VAL   133      12.390   1.450  57.730  1.00  0.00           O
ATOM   1420  N   SER   134      11.540   0.170  59.380  1.00  0.00           N
ATOM   1421  HN  SER   134      11.440   0.100  60.370  1.00  0.00           H
ATOM   1422  CA  SER   134      11.130  -0.880  58.470  1.00  0.00           C
ATOM   1423  HA  SER   134      11.970  -1.240  57.900  1.00  0.00           H
ATOM   1424  CB  SER   134      10.560  -2.220  59.150  1.00  0.00           C
ATOM   1425  HB1 SER   134      10.260  -2.960  58.380  1.00  0.00           H
ATOM   1426  HB2 SER   134       9.630  -1.980  59.700  1.00  0.00           H
ATOM   1427  OG  SER   134      11.620  -2.760  59.950  1.00  0.00           O
ATOM   1428  HG1 SER   134      11.630  -2.240  60.750  1.00  0.00           H
ATOM   1429  C   SER   134      10.130  -0.370  57.420  1.00  0.00           C
ATOM   1430  O   SER   134      10.110  -0.780  56.270  1.00  0.00           O
ATOM   1431  N   ALA   135       9.220   0.580  57.760  1.00  0.00           N
ATOM   1432  HN  ALA   135       9.100   0.860  58.710  1.00  0.00           H
ATOM   1433  CA  ALA   135       8.320   1.160  56.840  1.00  0.00           C
ATOM   1434  HA  ALA   135       7.830   0.420  56.230  1.00  0.00           H
ATOM   1435  CB  ALA   135       7.190   1.880  57.560  1.00  0.00           C
ATOM   1436  HB1 ALA   135       6.330   2.040  56.870  1.00  0.00           H
ATOM   1437  HB2 ALA   135       7.580   2.890  57.800  1.00  0.00           H
ATOM   1438  HB3 ALA   135       6.880   1.250  58.420  1.00  0.00           H
ATOM   1439  C   ALA   135       8.910   2.080  55.820  1.00  0.00           C
ATOM   1440  O   ALA   135       8.520   2.070  54.620  1.00  0.00           O
ATOM   1441  N   ILE   136       9.940   2.860  56.230  1.00  0.00           N
ATOM   1442  HN  ILE   136      10.200   2.960  57.190  1.00  0.00           H
ATOM   1443  CA  ILE   136      10.730   3.780  55.380  1.00  0.00           C
ATOM   1444  HA  ILE   136       9.980   4.340  54.830  1.00  0.00           H
ATOM   1445  CB  ILE   136      11.620   4.570  56.280  1.00  0.00           C
ATOM   1446  HB  ILE   136      12.120   3.930  57.040  1.00  0.00           H
ATOM   1447  CG2 ILE   136      12.610   5.410  55.420  1.00  0.00           C
ATOM   1448 HG21 ILE   136      12.050   6.230  54.920  1.00  0.00           H
ATOM   1449 HG22 ILE   136      13.130   4.880  54.600  1.00  0.00           H
ATOM   1450 HG23 ILE   136      13.440   5.840  56.020  1.00  0.00           H
ATOM   1451  CG1 ILE   136      10.690   5.500  57.110  1.00  0.00           C
ATOM   1452 HG11 ILE   136       9.840   4.990  57.590  1.00  0.00           H
ATOM   1453 HG12 ILE   136      10.220   6.220  56.400  1.00  0.00           H
ATOM   1454  CD  ILE   136      11.450   6.240  58.230  1.00  0.00           C
ATOM   1455  HD1 ILE   136      12.200   5.570  58.710  1.00  0.00           H
ATOM   1456  HD2 ILE   136      10.770   6.550  59.050  1.00  0.00           H
ATOM   1457  HD3 ILE   136      12.010   7.100  57.810  1.00  0.00           H
ATOM   1458  C   ILE   136      11.510   2.950  54.340  1.00  0.00           C
ATOM   1459  O   ILE   136      11.720   3.430  53.240  1.00  0.00           O
ATOM   1460  N   ASN   137      12.140   1.800  54.770  1.00  0.00           N
ATOM   1461  HN  ASN   137      12.280   1.630  55.740  1.00  0.00           H
ATOM   1462  CA  ASN   137      12.880   0.970  53.840  1.00  0.00           C
ATOM   1463  HA  ASN   137      13.630   1.460  53.250  1.00  0.00           H
ATOM   1464  CB  ASN   137      13.660  -0.060  54.660  1.00  0.00           C
ATOM   1465  HB1 ASN   137      14.210  -0.750  53.980  1.00  0.00           H
ATOM   1466  HB2 ASN   137      12.940  -0.670  55.240  1.00  0.00           H
ATOM   1467  CG  ASN   137      14.740   0.580  55.530  1.00  0.00           C
ATOM   1468  OD1 ASN   137      15.300   1.580  55.030  1.00  0.00           O
ATOM   1469  ND2 ASN   137      15.070   0.090  56.710  1.00  0.00           N
ATOM   1470 HD21 ASN   137      14.640  -0.750  57.060  1.00  0.00           H
ATOM   1471 HD22 ASN   137      15.620   0.610  57.360  1.00  0.00           H
ATOM   1472  C   ASN   137      11.980   0.410  52.780  1.00  0.00           C
ATOM   1473  O   ASN   137      12.260   0.520  51.580  1.00  0.00           O
ATOM   1474  N   VAL   138      10.900  -0.300  53.190  1.00  0.00           N
ATOM   1475  HN  VAL   138      10.760  -0.460  54.160  1.00  0.00           H
ATOM   1476  CA  VAL   138       9.930  -0.680  52.120  1.00  0.00           C
ATOM   1477  HA  VAL   138      10.510  -1.350  51.500  1.00  0.00           H
ATOM   1478  CB  VAL   138       8.760  -1.520  52.810  1.00  0.00           C
ATOM   1479  HB  VAL   138       8.180  -0.770  53.400  1.00  0.00           H
ATOM   1480  CG1 VAL   138       7.800  -2.130  51.730  1.00  0.00           C
ATOM   1481 HG11 VAL   138       7.240  -1.320  51.200  1.00  0.00           H
ATOM   1482 HG12 VAL   138       7.020  -2.750  52.200  1.00  0.00           H
ATOM   1483 HG13 VAL   138       8.310  -2.720  50.930  1.00  0.00           H
ATOM   1484  CG2 VAL   138       9.430  -2.640  53.580  1.00  0.00           C
ATOM   1485 HG21 VAL   138      10.180  -3.070  52.880  1.00  0.00           H
ATOM   1486 HG22 VAL   138       8.720  -3.480  53.780  1.00  0.00           H
ATOM   1487 HG23 VAL   138       9.900  -2.480  54.580  1.00  0.00           H
ATOM   1488  C   VAL   138       9.380   0.500  51.260  1.00  0.00           C
ATOM   1489  O   VAL   138       9.190   0.350  50.010  1.00  0.00           O
ATOM   1490  N   GLU   139       9.070   1.620  51.820  1.00  0.00           N
ATOM   1491  HN  GLU   139       8.980   1.730  52.810  1.00  0.00           H
ATOM   1492  CA  GLU   139       8.660   2.840  51.070  1.00  0.00           C
ATOM   1493  HA  GLU   139       7.760   2.660  50.520  1.00  0.00           H
ATOM   1494  CB  GLU   139       8.480   3.960  52.130  1.00  0.00           C
ATOM   1495  HB1 GLU   139       9.220   3.880  52.940  1.00  0.00           H
ATOM   1496  HB2 GLU   139       7.520   3.870  52.680  1.00  0.00           H
ATOM   1497  CG  GLU   139       8.520   5.400  51.500  1.00  0.00           C
ATOM   1498  HG1 GLU   139       7.840   5.400  50.620  1.00  0.00           H
ATOM   1499  HG2 GLU   139       9.570   5.580  51.210  1.00  0.00           H
ATOM   1500  CD  GLU   139       8.000   6.440  52.480  1.00  0.00           C
ATOM   1501  OE1 GLU   139       6.780   6.750  52.440  1.00  0.00           O
ATOM   1502  OE2 GLU   139       8.850   6.920  53.300  1.00  0.00           O
ATOM   1503  C   GLU   139       9.640   3.340  50.050  1.00  0.00           C
ATOM   1504  O   GLU   139       9.360   3.620  48.900  1.00  0.00           O
ATOM   1505  N   ARG   140      10.950   3.400  50.440  1.00  0.00           N
ATOM   1506  HN  ARG   140      11.150   3.280  51.410  1.00  0.00           H
ATOM   1507  CA  ARG   140      12.020   3.710  49.480  1.00  0.00           C
ATOM   1508  HA  ARG   140      11.800   4.670  49.050  1.00  0.00           H
ATOM   1509  CB  ARG   140      13.390   3.860  50.210  1.00  0.00           C
ATOM   1510  HB1 ARG   140      14.170   3.890  49.410  1.00  0.00           H
ATOM   1511  HB2 ARG   140      13.550   2.980  50.870  1.00  0.00           H
ATOM   1512  CG  ARG   140      13.610   5.160  51.140  1.00  0.00           C
ATOM   1513  HG1 ARG   140      12.660   5.330  51.680  1.00  0.00           H
ATOM   1514  HG2 ARG   140      13.690   6.020  50.450  1.00  0.00           H
ATOM   1515  CD  ARG   140      14.810   5.200  52.140  1.00  0.00           C
ATOM   1516  HD1 ARG   140      14.950   4.180  52.560  1.00  0.00           H
ATOM   1517  HD2 ARG   140      14.850   6.000  52.900  1.00  0.00           H
ATOM   1518  NE  ARG   140      15.950   5.460  51.140  1.00  0.00           N
ATOM   1519  HE  ARG   140      15.800   5.910  50.260  1.00  0.00           H
ATOM   1520  CZ  ARG   140      17.130   5.840  51.580  1.00  0.00           C
ATOM   1521  NH1 ARG   140      17.540   5.880  52.810  1.00  0.00           N
ATOM   1522 HH11 ARG   140      17.110   5.190  53.380  1.00  0.00           H
ATOM   1523 HH12 ARG   140      18.500   6.100  52.990  1.00  0.00           H
ATOM   1524  NH2 ARG   140      17.970   6.230  50.600  1.00  0.00           N
ATOM   1525 HH21 ARG   140      17.870   5.900  49.670  1.00  0.00           H
ATOM   1526 HH22 ARG   140      18.940   6.300  50.860  1.00  0.00           H
ATOM   1527  C   ARG   140      12.190   2.690  48.400  1.00  0.00           C
ATOM   1528  O   ARG   140      12.380   3.090  47.210  1.00  0.00           O
ATOM   1529  N   TYR   141      11.960   1.360  48.650  1.00  0.00           N
ATOM   1530  HN  TYR   141      11.830   1.150  49.620  1.00  0.00           H
ATOM   1531  CA  TYR   141      11.790   0.250  47.800  1.00  0.00           C
ATOM   1532  HA  TYR   141      12.610   0.320  47.100  1.00  0.00           H
ATOM   1533  CB  TYR   141      11.970  -1.110  48.540  1.00  0.00           C
ATOM   1534  HB1 TYR   141      11.430  -0.970  49.510  1.00  0.00           H
ATOM   1535  HB2 TYR   141      13.050  -1.190  48.790  1.00  0.00           H
ATOM   1536  CG  TYR   141      11.380  -2.330  47.830  1.00  0.00           C
ATOM   1537  CD1 TYR   141      10.100  -2.760  48.190  1.00  0.00           C
ATOM   1538  HD1 TYR   141       9.530  -2.350  49.010  1.00  0.00           H
ATOM   1539  CE1 TYR   141       9.500  -3.800  47.520  1.00  0.00           C
ATOM   1540  HE1 TYR   141       8.470  -3.970  47.760  1.00  0.00           H
ATOM   1541  CZ  TYR   141      10.160  -4.460  46.470  1.00  0.00           C
ATOM   1542  OH  TYR   141       9.670  -5.510  45.710  1.00  0.00           O
ATOM   1543  HH  TYR   141      10.490  -5.870  45.370  1.00  0.00           H
ATOM   1544  CD2 TYR   141      12.120  -2.970  46.840  1.00  0.00           C
ATOM   1545  HD2 TYR   141      13.120  -2.730  46.520  1.00  0.00           H
ATOM   1546  CE2 TYR   141      11.460  -4.070  46.200  1.00  0.00           C
ATOM   1547  HE2 TYR   141      12.040  -4.620  45.480  1.00  0.00           H
ATOM   1548  C   TYR   141      10.680   0.430  46.850  1.00  0.00           C
ATOM   1549  O   TYR   141      10.860   0.400  45.590  1.00  0.00           O
ATOM   1550  N   TYR   142       9.480   0.910  47.320  1.00  0.00           N
ATOM   1551  HN  TYR   142       9.310   0.950  48.300  1.00  0.00           H
ATOM   1552  CA  TYR   142       8.370   1.320  46.450  1.00  0.00           C
ATOM   1553  HA  TYR   142       8.310   0.480  45.780  1.00  0.00           H
ATOM   1554  CB  TYR   142       7.030   1.490  47.250  1.00  0.00           C
ATOM   1555  HB1 TYR   142       6.300   2.110  46.690  1.00  0.00           H
ATOM   1556  HB2 TYR   142       7.290   1.930  48.240  1.00  0.00           H
ATOM   1557  CG  TYR   142       6.340   0.130  47.410  1.00  0.00           C
ATOM   1558  CD1 TYR   142       5.860  -0.520  46.280  1.00  0.00           C
ATOM   1559  HD1 TYR   142       5.970  -0.110  45.280  1.00  0.00           H
ATOM   1560  CE1 TYR   142       5.300  -1.800  46.340  1.00  0.00           C
ATOM   1561  HE1 TYR   142       4.830  -2.150  45.430  1.00  0.00           H
ATOM   1562  CZ  TYR   142       5.070  -2.340  47.590  1.00  0.00           C
ATOM   1563  OH  TYR   142       4.440  -3.560  47.770  1.00  0.00           O
ATOM   1564  HH  TYR   142       4.600  -4.040  46.960  1.00  0.00           H
ATOM   1565  CD2 TYR   142       6.240  -0.520  48.600  1.00  0.00           C
ATOM   1566  HD2 TYR   142       6.810  -0.110  49.430  1.00  0.00           H
ATOM   1567  CE2 TYR   142       5.570  -1.730  48.790  1.00  0.00           C
ATOM   1568  HE2 TYR   142       5.520  -2.280  49.720  1.00  0.00           H
ATOM   1569  C   TYR   142       8.660   2.520  45.550  1.00  0.00           C
ATOM   1570  O   TYR   142       8.260   2.600  44.440  1.00  0.00           O
ATOM   1571  N   TYR   143       9.370   3.550  45.990  1.00  0.00           N
ATOM   1572  HN  TYR   143       9.820   3.500  46.880  1.00  0.00           H
ATOM   1573  CA  TYR   143       9.770   4.700  45.190  1.00  0.00           C
ATOM   1574  HA  TYR   143       8.940   5.080  44.610  1.00  0.00           H
ATOM   1575  CB  TYR   143      10.430   5.850  45.980  1.00  0.00           C
ATOM   1576  HB1 TYR   143      10.850   6.520  45.200  1.00  0.00           H
ATOM   1577  HB2 TYR   143      11.200   5.540  46.730  1.00  0.00           H
ATOM   1578  CG  TYR   143       9.380   6.730  46.690  1.00  0.00           C
ATOM   1579  CD1 TYR   143       8.340   7.330  45.980  1.00  0.00           C
ATOM   1580  HD1 TYR   143       8.210   7.150  44.920  1.00  0.00           H
ATOM   1581  CE1 TYR   143       7.360   8.140  46.700  1.00  0.00           C
ATOM   1582  HE1 TYR   143       6.630   8.680  46.130  1.00  0.00           H
ATOM   1583  CZ  TYR   143       7.370   8.210  48.060  1.00  0.00           C
ATOM   1584  OH  TYR   143       6.420   8.980  48.770  1.00  0.00           O
ATOM   1585  HH  TYR   143       6.350   8.810  49.720  1.00  0.00           H
ATOM   1586  CD2 TYR   143       9.330   6.810  48.080  1.00  0.00           C
ATOM   1587  HD2 TYR   143      10.110   6.330  48.640  1.00  0.00           H
ATOM   1588  CE2 TYR   143       8.430   7.590  48.710  1.00  0.00           C
ATOM   1589  HE2 TYR   143       8.460   7.790  49.770  1.00  0.00           H
ATOM   1590  C   TYR   143      10.720   4.240  44.110  1.00  0.00           C
ATOM   1591  O   TYR   143      10.560   4.600  42.940  1.00  0.00           O
ATOM   1592  N   VAL   144      11.760   3.430  44.390  1.00  0.00           N
ATOM   1593  HN  VAL   144      11.880   3.180  45.350  1.00  0.00           H
ATOM   1594  CA  VAL   144      12.520   2.720  43.370  1.00  0.00           C
ATOM   1595  HA  VAL   144      12.910   3.590  42.840  1.00  0.00           H
ATOM   1596  CB  VAL   144      13.690   1.980  43.990  1.00  0.00           C
ATOM   1597  HB  VAL   144      13.240   1.440  44.850  1.00  0.00           H
ATOM   1598  CG1 VAL   144      14.340   0.890  43.150  1.00  0.00           C
ATOM   1599 HG11 VAL   144      13.600   0.060  43.160  1.00  0.00           H
ATOM   1600 HG12 VAL   144      15.270   0.510  43.640  1.00  0.00           H
ATOM   1601 HG13 VAL   144      14.500   1.290  42.130  1.00  0.00           H
ATOM   1602  CG2 VAL   144      14.670   2.970  44.510  1.00  0.00           C
ATOM   1603 HG21 VAL   144      15.550   2.500  45.000  1.00  0.00           H
ATOM   1604 HG22 VAL   144      14.150   3.480  45.350  1.00  0.00           H
ATOM   1605 HG23 VAL   144      15.030   3.710  43.760  1.00  0.00           H
ATOM   1606  C   VAL   144      11.760   1.880  42.450  1.00  0.00           C
ATOM   1607  O   VAL   144      11.990   1.930  41.240  1.00  0.00           O
ATOM   1608  N   VAL   145      10.750   1.110  42.890  1.00  0.00           N
ATOM   1609  HN  VAL   145      10.610   0.950  43.870  1.00  0.00           H
ATOM   1610  CA  VAL   145       9.890   0.380  42.000  1.00  0.00           C
ATOM   1611  HA  VAL   145      10.600  -0.040  41.300  1.00  0.00           H
ATOM   1612  CB  VAL   145       9.140  -0.790  42.590  1.00  0.00           C
ATOM   1613  HB  VAL   145       8.620  -0.410  43.500  1.00  0.00           H
ATOM   1614  CG1 VAL   145       8.060  -1.420  41.670  1.00  0.00           C
ATOM   1615 HG11 VAL   145       8.560  -1.470  40.680  1.00  0.00           H
ATOM   1616 HG12 VAL   145       7.160  -0.760  41.670  1.00  0.00           H
ATOM   1617 HG13 VAL   145       7.630  -2.330  42.150  1.00  0.00           H
ATOM   1618  CG2 VAL   145      10.200  -1.830  42.850  1.00  0.00           C
ATOM   1619 HG21 VAL   145      11.160  -1.330  43.090  1.00  0.00           H
ATOM   1620 HG22 VAL   145      10.450  -2.460  41.970  1.00  0.00           H
ATOM   1621 HG23 VAL   145       9.970  -2.400  43.780  1.00  0.00           H
ATOM   1622  C   VAL   145       9.010   1.270  41.100  1.00  0.00           C
ATOM   1623  O   VAL   145       9.040   1.170  39.870  1.00  0.00           O
HETATM 1624  N   HSD   146       8.160   2.230  41.670  1.00  0.00           N
HETATM 1625  HN  HSD   146       8.210   2.450  42.650  1.00  0.00           H
HETATM 1626  CA  HSD   146       7.190   2.980  40.860  1.00  0.00           C
HETATM 1627  HA  HSD   146       7.710   3.390  40.010  1.00  0.00           H
HETATM 1628  CB  HSD   146       6.020   2.170  40.220  1.00  0.00           C
HETATM 1629  HB1 HSD   146       6.480   1.640  39.360  1.00  0.00           H
HETATM 1630  HB2 HSD   146       5.310   2.880  39.760  1.00  0.00           H
HETATM 1631  ND1 HSD   146       4.390   0.300  40.640  1.00  0.00           N
HETATM 1632  HD1 HSD   146       4.100   0.150  39.690  1.00  0.00           H
HETATM 1633  CG  HSD   146       5.390   1.100  41.110  1.00  0.00           C
HETATM 1634  CE1 HSD   146       3.870  -0.370  41.660  1.00  0.00           C
HETATM 1635  HE1 HSD   146       3.180  -1.210  41.540  1.00  0.00           H
HETATM 1636  NE2 HSD   146       4.480  -0.070  42.790  1.00  0.00           N
HETATM 1637  CD2 HSD   146       5.460   0.820  42.420  1.00  0.00           C
HETATM 1638  HD2 HSD   146       5.990   1.300  43.230  1.00  0.00           H
HETATM 1639  C   HSD   146       6.440   4.030  41.720  1.00  0.00           C
HETATM 1640  O   HSD   146       5.420   3.680  42.340  1.00  0.00           O
ATOM   1641  N   PRO   147       6.840   5.320  41.680  1.00  0.00           N
ATOM   1642  CD  PRO   147       8.090   5.710  41.070  1.00  0.00           C
ATOM   1643  HD1 PRO   147       7.990   6.190  40.080  1.00  0.00           H
ATOM   1644  HD2 PRO   147       8.900   4.950  41.080  1.00  0.00           H
ATOM   1645  CA  PRO   147       6.510   6.300  42.700  1.00  0.00           C
ATOM   1646  HA  PRO   147       6.680   5.850  43.670  1.00  0.00           H
ATOM   1647  CB  PRO   147       7.320   7.510  42.280  1.00  0.00           C
ATOM   1648  HB1 PRO   147       7.540   8.150  43.160  1.00  0.00           H
ATOM   1649  HB2 PRO   147       6.830   8.200  41.560  1.00  0.00           H
ATOM   1650  CG  PRO   147       8.650   6.870  41.970  1.00  0.00           C
ATOM   1651  HG1 PRO   147       9.330   7.530  41.400  1.00  0.00           H
ATOM   1652  HG2 PRO   147       9.100   6.450  42.890  1.00  0.00           H
ATOM   1653  C   PRO   147       5.000   6.680  42.670  1.00  0.00           C
ATOM   1654  O   PRO   147       4.510   6.990  43.770  1.00  0.00           O
ATOM   1655  N   MET   148       4.360   6.750  41.520  1.00  0.00           N
ATOM   1656  HN  MET   148       4.850   6.530  40.680  1.00  0.00           H
ATOM   1657  CA  MET   148       2.970   7.200  41.490  1.00  0.00           C
ATOM   1658  HA  MET   148       2.890   8.060  42.130  1.00  0.00           H
ATOM   1659  CB  MET   148       2.510   7.580  40.040  1.00  0.00           C
ATOM   1660  HB1 MET   148       1.430   7.790  40.130  1.00  0.00           H
ATOM   1661  HB2 MET   148       2.640   6.770  39.280  1.00  0.00           H
ATOM   1662  CG  MET   148       3.270   8.860  39.590  1.00  0.00           C
ATOM   1663  HG1 MET   148       4.370   8.740  39.510  1.00  0.00           H
ATOM   1664  HG2 MET   148       3.110   9.670  40.340  1.00  0.00           H
ATOM   1665  SD  MET   148       2.630   9.590  38.110  1.00  0.00           S
ATOM   1666  CE  MET   148       3.860  11.010  38.310  1.00  0.00           C
ATOM   1667  HE1 MET   148       3.780  11.710  37.460  1.00  0.00           H
ATOM   1668  HE2 MET   148       4.930  10.700  38.280  1.00  0.00           H
ATOM   1669  HE3 MET   148       3.730  11.630  39.220  1.00  0.00           H
ATOM   1670  C   MET   148       2.040   6.130  42.110  1.00  0.00           C
ATOM   1671  O   MET   148       1.240   6.470  42.970  1.00  0.00           O
ATOM   1672  N   ARG   149       2.130   4.850  41.840  1.00  0.00           N
ATOM   1673  HN  ARG   149       2.880   4.610  41.230  1.00  0.00           H
ATOM   1674  CA  ARG   149       1.180   3.890  42.390  1.00  0.00           C
ATOM   1675  HA  ARG   149       0.220   4.240  42.060  1.00  0.00           H
ATOM   1676  CB  ARG   149       1.520   2.510  41.780  1.00  0.00           C
ATOM   1677  HB1 ARG   149       0.720   1.860  42.210  1.00  0.00           H
ATOM   1678  HB2 ARG   149       2.460   2.130  42.210  1.00  0.00           H
ATOM   1679  CG  ARG   149       1.480   2.490  40.230  1.00  0.00           C
ATOM   1680  HG1 ARG   149       1.600   1.420  39.950  1.00  0.00           H
ATOM   1681  HG2 ARG   149       2.410   2.990  39.870  1.00  0.00           H
ATOM   1682  CD  ARG   149       0.290   3.070  39.500  1.00  0.00           C
ATOM   1683  HD1 ARG   149       0.320   2.850  38.410  1.00  0.00           H
ATOM   1684  HD2 ARG   149       0.280   4.140  39.820  1.00  0.00           H
ATOM   1685  NE  ARG   149      -0.860   2.390  40.130  1.00  0.00           N
ATOM   1686  HE  ARG   149      -0.800   1.400  40.260  1.00  0.00           H
ATOM   1687  CZ  ARG   149      -2.110   2.900  40.070  1.00  0.00           C
ATOM   1688  NH1 ARG   149      -2.380   4.120  39.820  1.00  0.00           N
ATOM   1689 HH11 ARG   149      -1.710   4.580  39.240  1.00  0.00           H
ATOM   1690 HH12 ARG   149      -3.360   4.270  39.660  1.00  0.00           H
ATOM   1691  NH2 ARG   149      -3.100   2.170  40.580  1.00  0.00           N
ATOM   1692 HH21 ARG   149      -2.760   1.500  41.240  1.00  0.00           H
ATOM   1693 HH22 ARG   149      -3.980   2.620  40.720  1.00  0.00           H
ATOM   1694  C   ARG   149       1.190   3.910  43.950  1.00  0.00           C
ATOM   1695  O   ARG   149       0.120   3.770  44.530  1.00  0.00           O
ATOM   1696  N   TYR   150       2.380   4.110  44.540  1.00  0.00           N
ATOM   1697  HN  TYR   150       3.180   4.180  43.960  1.00  0.00           H
ATOM   1698  CA  TYR   150       2.610   4.150  45.940  1.00  0.00           C
ATOM   1699  HA  TYR   150       2.190   3.200  46.240  1.00  0.00           H
ATOM   1700  CB  TYR   150       4.100   4.100  46.320  1.00  0.00           C
ATOM   1701  HB1 TYR   150       4.490   4.950  45.710  1.00  0.00           H
ATOM   1702  HB2 TYR   150       4.420   3.130  45.880  1.00  0.00           H
ATOM   1703  CG  TYR   150       4.530   4.230  47.730  1.00  0.00           C
ATOM   1704  CD1 TYR   150       4.220   3.170  48.620  1.00  0.00           C
ATOM   1705  HD1 TYR   150       3.700   2.310  48.220  1.00  0.00           H
ATOM   1706  CE1 TYR   150       4.510   3.300  49.960  1.00  0.00           C
ATOM   1707  HE1 TYR   150       4.150   2.530  50.620  1.00  0.00           H
ATOM   1708  CZ  TYR   150       5.010   4.500  50.460  1.00  0.00           C
ATOM   1709  OH  TYR   150       5.190   4.600  51.850  1.00  0.00           O
ATOM   1710  HH  TYR   150       5.930   5.200  52.000  1.00  0.00           H
ATOM   1711  CD2 TYR   150       5.110   5.400  48.250  1.00  0.00           C
ATOM   1712  HD2 TYR   150       5.430   6.140  47.540  1.00  0.00           H
ATOM   1713  CE2 TYR   150       5.330   5.590  49.580  1.00  0.00           C
ATOM   1714  HE2 TYR   150       5.800   6.480  49.960  1.00  0.00           H
ATOM   1715  C   TYR   150       1.870   5.360  46.660  1.00  0.00           C
ATOM   1716  O   TYR   150       1.190   5.200  47.690  1.00  0.00           O
ATOM   1717  N   GLU   151       1.990   6.550  46.040  1.00  0.00           N
ATOM   1718  HN  GLU   151       2.510   6.560  45.190  1.00  0.00           H
ATOM   1719  CA  GLU   151       1.350   7.810  46.510  1.00  0.00           C
ATOM   1720  HA  GLU   151       1.600   7.930  47.560  1.00  0.00           H
ATOM   1721  CB  GLU   151       1.860   9.020  45.770  1.00  0.00           C
ATOM   1722  HB1 GLU   151       1.260   9.910  46.080  1.00  0.00           H
ATOM   1723  HB2 GLU   151       1.760   9.020  44.670  1.00  0.00           H
ATOM   1724  CG  GLU   151       3.360   9.390  45.990  1.00  0.00           C
ATOM   1725  HG1 GLU   151       3.920   8.990  45.120  1.00  0.00           H
ATOM   1726  HG2 GLU   151       3.740   8.950  46.930  1.00  0.00           H
ATOM   1727  CD  GLU   151       3.680  10.870  46.020  1.00  0.00           C
ATOM   1728  OE1 GLU   151       4.380  11.430  45.160  1.00  0.00           O
ATOM   1729  OE2 GLU   151       3.050  11.590  46.840  1.00  0.00           O
ATOM   1730  C   GLU   151      -0.150   7.740  46.310  1.00  0.00           C
ATOM   1731  O   GLU   151      -0.990   8.010  47.170  1.00  0.00           O
ATOM   1732  N   VAL   152      -0.570   7.300  45.080  1.00  0.00           N
ATOM   1733  HN  VAL   152       0.050   6.990  44.360  1.00  0.00           H
ATOM   1734  CA  VAL   152      -1.950   7.080  44.730  1.00  0.00           C
ATOM   1735  HA  VAL   152      -2.500   7.970  44.960  1.00  0.00           H
ATOM   1736  CB  VAL   152      -2.200   6.630  43.360  1.00  0.00           C
ATOM   1737  HB  VAL   152      -1.530   5.790  43.080  1.00  0.00           H
ATOM   1738  CG1 VAL   152      -3.620   6.100  43.100  1.00  0.00           C
ATOM   1739 HG11 VAL   152      -3.760   5.810  42.040  1.00  0.00           H
ATOM   1740 HG12 VAL   152      -4.440   6.810  43.350  1.00  0.00           H
ATOM   1741 HG13 VAL   152      -3.830   5.140  43.620  1.00  0.00           H
ATOM   1742  CG2 VAL   152      -1.960   7.650  42.260  1.00  0.00           C
ATOM   1743 HG21 VAL   152      -0.900   8.000  42.280  1.00  0.00           H
ATOM   1744 HG22 VAL   152      -2.660   8.510  42.240  1.00  0.00           H
ATOM   1745 HG23 VAL   152      -2.030   7.250  41.220  1.00  0.00           H
ATOM   1746  C   VAL   152      -2.560   6.040  45.640  1.00  0.00           C
ATOM   1747  O   VAL   152      -3.680   6.250  46.140  1.00  0.00           O
ATOM   1748  N   ARG   153      -1.940   4.890  45.980  1.00  0.00           N
ATOM   1749  HN  ARG   153      -1.040   4.700  45.580  1.00  0.00           H
ATOM   1750  CA  ARG   153      -2.510   3.910  47.000  1.00  0.00           C
ATOM   1751  HA  ARG   153      -3.550   3.830  46.740  1.00  0.00           H
ATOM   1752  CB  ARG   153      -1.960   2.510  46.710  1.00  0.00           C
ATOM   1753  HB1 ARG   153      -2.140   1.900  47.620  1.00  0.00           H
ATOM   1754  HB2 ARG   153      -0.870   2.700  46.590  1.00  0.00           H
ATOM   1755  CG  ARG   153      -2.450   1.820  45.390  1.00  0.00           C
ATOM   1756  HG1 ARG   153      -2.040   0.800  45.310  1.00  0.00           H
ATOM   1757  HG2 ARG   153      -2.100   2.510  44.600  1.00  0.00           H
ATOM   1758  CD  ARG   153      -4.020   1.710  45.220  1.00  0.00           C
ATOM   1759  HD1 ARG   153      -4.590   2.650  45.350  1.00  0.00           H
ATOM   1760  HD2 ARG   153      -4.290   0.920  45.960  1.00  0.00           H
ATOM   1761  NE  ARG   153      -4.320   1.130  43.860  1.00  0.00           N
ATOM   1762  HE  ARG   153      -3.600   0.640  43.360  1.00  0.00           H
ATOM   1763  CZ  ARG   153      -5.510   1.210  43.210  1.00  0.00           C
ATOM   1764  NH1 ARG   153      -6.530   1.870  43.640  1.00  0.00           N
ATOM   1765 HH11 ARG   153      -6.470   2.400  44.490  1.00  0.00           H
ATOM   1766 HH12 ARG   153      -7.200   2.050  42.920  1.00  0.00           H
ATOM   1767  NH2 ARG   153      -5.460   0.730  41.960  1.00  0.00           N
ATOM   1768 HH21 ARG   153      -4.870  -0.070  41.870  1.00  0.00           H
ATOM   1769 HH22 ARG   153      -6.280   0.770  41.390  1.00  0.00           H
ATOM   1770  C   ARG   153      -2.460   4.320  48.450  1.00  0.00           C
ATOM   1771  O   ARG   153      -3.400   3.990  49.190  1.00  0.00           O
ATOM   1772  N   MET   154      -1.430   5.060  48.920  1.00  0.00           N
ATOM   1773  HN  MET   154      -0.590   5.220  48.400  1.00  0.00           H
ATOM   1774  CA  MET   154      -1.370   5.690  50.200  1.00  0.00           C
ATOM   1775  HA  MET   154      -1.750   4.950  50.890  1.00  0.00           H
ATOM   1776  CB  MET   154       0.120   6.070  50.580  1.00  0.00           C
ATOM   1777  HB1 MET   154       0.200   6.830  51.390  1.00  0.00           H
ATOM   1778  HB2 MET   154       0.530   6.460  49.630  1.00  0.00           H
ATOM   1779  CG  MET   154       1.000   4.940  51.090  1.00  0.00           C
ATOM   1780  HG1 MET   154       1.910   5.420  51.520  1.00  0.00           H
ATOM   1781  HG2 MET   154       1.370   4.270  50.290  1.00  0.00           H
ATOM   1782  SD  MET   154       0.210   4.030  52.400  1.00  0.00           S
ATOM   1783  CE  MET   154       1.630   2.870  52.770  1.00  0.00           C
ATOM   1784  HE1 MET   154       1.330   2.270  53.650  1.00  0.00           H
ATOM   1785  HE2 MET   154       2.550   3.480  52.910  1.00  0.00           H
ATOM   1786  HE3 MET   154       1.760   2.150  51.930  1.00  0.00           H
ATOM   1787  C   MET   154      -2.450   6.810  50.440  1.00  0.00           C
ATOM   1788  O   MET   154      -2.140   7.980  50.650  1.00  0.00           O
ATOM   1789  N   THR   155      -3.730   6.380  50.560  1.00  0.00           N
ATOM   1790  HN  THR   155      -3.910   5.470  50.210  1.00  0.00           H
ATOM   1791  CA  THR   155      -4.860   7.070  51.250  1.00  0.00           C
ATOM   1792  HA  THR   155      -4.940   7.950  50.630  1.00  0.00           H
ATOM   1793  CB  THR   155      -6.280   6.420  51.150  1.00  0.00           C
ATOM   1794  HB  THR   155      -7.050   7.160  51.450  1.00  0.00           H
ATOM   1795  OG1 THR   155      -6.370   5.280  52.070  1.00  0.00           O
ATOM   1796  HG1 THR   155      -7.270   4.940  51.970  1.00  0.00           H
ATOM   1797  CG2 THR   155      -6.610   5.940  49.720  1.00  0.00           C
ATOM   1798 HG21 THR   155      -7.680   5.690  49.560  1.00  0.00           H
ATOM   1799 HG22 THR   155      -6.080   4.990  49.470  1.00  0.00           H
ATOM   1800 HG23 THR   155      -6.370   6.670  48.920  1.00  0.00           H
ATOM   1801  C   THR   155      -4.570   7.490  52.680  1.00  0.00           C
ATOM   1802  O   THR   155      -3.670   7.010  53.330  1.00  0.00           O
ATOM   1803  N   LEU   156      -5.350   8.380  53.290  1.00  0.00           N
ATOM   1804  HN  LEU   156      -6.070   8.900  52.830  1.00  0.00           H
ATOM   1805  CA  LEU   156      -5.280   8.830  54.660  1.00  0.00           C
ATOM   1806  HA  LEU   156      -4.230   9.030  54.850  1.00  0.00           H
ATOM   1807  CB  LEU   156      -6.230  10.020  54.800  1.00  0.00           C
ATOM   1808  HB1 LEU   156      -7.250   9.610  54.600  1.00  0.00           H
ATOM   1809  HB2 LEU   156      -5.980  10.740  54.000  1.00  0.00           H
ATOM   1810  CG  LEU   156      -6.190  10.840  56.160  1.00  0.00           C
ATOM   1811  HG  LEU   156      -5.130  10.950  56.490  1.00  0.00           H
ATOM   1812  CD1 LEU   156      -6.830  12.260  55.910  1.00  0.00           C
ATOM   1813 HD11 LEU   156      -7.940  12.230  55.780  1.00  0.00           H
ATOM   1814 HD12 LEU   156      -6.280  12.750  55.080  1.00  0.00           H
ATOM   1815 HD13 LEU   156      -6.640  12.860  56.830  1.00  0.00           H
ATOM   1816  CD2 LEU   156      -7.060  10.200  57.230  1.00  0.00           C
ATOM   1817 HD21 LEU   156      -7.120  10.910  58.080  1.00  0.00           H
ATOM   1818 HD22 LEU   156      -6.790   9.180  57.590  1.00  0.00           H
ATOM   1819 HD23 LEU   156      -8.120  10.230  56.880  1.00  0.00           H
ATOM   1820  C   LEU   156      -5.650   7.720  55.610  1.00  0.00           C
ATOM   1821  O   LEU   156      -5.030   7.600  56.690  1.00  0.00           O
ATOM   1822  N   GLY   157      -6.640   6.840  55.160  1.00  0.00           N
ATOM   1823  HN  GLY   157      -7.050   6.990  54.270  1.00  0.00           H
ATOM   1824  CA  GLY   157      -7.030   5.610  55.840  1.00  0.00           C
ATOM   1825  HA1 GLY   157      -7.820   5.150  55.260  1.00  0.00           H
ATOM   1826  HA2 GLY   157      -7.270   5.740  56.880  1.00  0.00           H
ATOM   1827  C   GLY   157      -5.920   4.680  55.870  1.00  0.00           C
ATOM   1828  O   GLY   157      -5.660   4.030  56.910  1.00  0.00           O
ATOM   1829  N   LEU   158      -5.300   4.390  54.740  1.00  0.00           N
ATOM   1830  HN  LEU   158      -5.570   4.860  53.900  1.00  0.00           H
ATOM   1831  CA  LEU   158      -4.190   3.420  54.610  1.00  0.00           C
ATOM   1832  HA  LEU   158      -4.590   2.650  55.250  1.00  0.00           H
ATOM   1833  CB  LEU   158      -4.050   2.950  53.140  1.00  0.00           C
ATOM   1834  HB1 LEU   158      -3.620   3.780  52.540  1.00  0.00           H
ATOM   1835  HB2 LEU   158      -5.090   2.650  52.910  1.00  0.00           H
ATOM   1836  CG  LEU   158      -3.100   1.800  52.810  1.00  0.00           C
ATOM   1837  HG  LEU   158      -2.240   1.870  53.510  1.00  0.00           H
ATOM   1838  CD1 LEU   158      -3.620   0.410  53.270  1.00  0.00           C
ATOM   1839 HD11 LEU   158      -3.760   0.420  54.370  1.00  0.00           H
ATOM   1840 HD12 LEU   158      -2.940  -0.440  53.050  1.00  0.00           H
ATOM   1841 HD13 LEU   158      -4.610   0.260  52.800  1.00  0.00           H
ATOM   1842  CD2 LEU   158      -2.690   1.680  51.340  1.00  0.00           C
ATOM   1843 HD21 LEU   158      -1.990   0.830  51.190  1.00  0.00           H
ATOM   1844 HD22 LEU   158      -2.180   2.600  50.980  1.00  0.00           H
ATOM   1845 HD23 LEU   158      -3.550   1.490  50.660  1.00  0.00           H
ATOM   1846  C   LEU   158      -2.900   3.820  55.310  1.00  0.00           C
ATOM   1847  O   LEU   158      -2.370   3.060  56.030  1.00  0.00           O
ATOM   1848  N   VAL   159      -2.560   5.140  55.300  1.00  0.00           N
ATOM   1849  HN  VAL   159      -2.940   5.880  54.760  1.00  0.00           H
ATOM   1850  CA  VAL   159      -1.480   5.600  56.190  1.00  0.00           C
ATOM   1851  HA  VAL   159      -0.630   4.940  56.180  1.00  0.00           H
ATOM   1852  CB  VAL   159      -0.980   6.970  55.740  1.00  0.00           C
ATOM   1853  HB  VAL   159      -1.810   7.710  55.730  1.00  0.00           H
ATOM   1854  CG1 VAL   159       0.060   7.590  56.640  1.00  0.00           C
ATOM   1855 HG11 VAL   159      -0.230   7.850  57.680  1.00  0.00           H
ATOM   1856 HG12 VAL   159       0.430   8.500  56.120  1.00  0.00           H
ATOM   1857 HG13 VAL   159       0.930   6.900  56.720  1.00  0.00           H
ATOM   1858  CG2 VAL   159      -0.410   6.900  54.250  1.00  0.00           C
ATOM   1859 HG21 VAL   159       0.510   6.280  54.190  1.00  0.00           H
ATOM   1860 HG22 VAL   159      -0.310   7.950  53.900  1.00  0.00           H
ATOM   1861 HG23 VAL   159      -1.150   6.410  53.580  1.00  0.00           H
ATOM   1862  C   VAL   159      -1.760   5.660  57.660  1.00  0.00           C
ATOM   1863  O   VAL   159      -0.920   5.270  58.490  1.00  0.00           O
ATOM   1864  N   ALA   160      -3.010   6.090  58.090  1.00  0.00           N
ATOM   1865  HN  ALA   160      -3.670   6.500  57.470  1.00  0.00           H
ATOM   1866  CA  ALA   160      -3.500   6.000  59.470  1.00  0.00           C
ATOM   1867  HA  ALA   160      -2.770   6.500  60.080  1.00  0.00           H
ATOM   1868  CB  ALA   160      -4.870   6.690  59.710  1.00  0.00           C
ATOM   1869  HB1 ALA   160      -5.720   6.370  59.060  1.00  0.00           H
ATOM   1870  HB2 ALA   160      -4.800   7.750  59.380  1.00  0.00           H
ATOM   1871  HB3 ALA   160      -5.160   6.600  60.780  1.00  0.00           H
ATOM   1872  C   ALA   160      -3.500   4.550  59.940  1.00  0.00           C
ATOM   1873  O   ALA   160      -3.350   4.380  61.160  1.00  0.00           O
ATOM   1874  N   SER   161      -3.870   3.620  59.080  1.00  0.00           N
ATOM   1875  HN  SER   161      -4.210   3.870  58.180  1.00  0.00           H
ATOM   1876  CA  SER   161      -3.890   2.220  59.470  1.00  0.00           C
ATOM   1877  HA  SER   161      -4.420   2.150  60.400  1.00  0.00           H
ATOM   1878  CB  SER   161      -4.690   1.300  58.510  1.00  0.00           C
ATOM   1879  HB1 SER   161      -4.550   0.230  58.770  1.00  0.00           H
ATOM   1880  HB2 SER   161      -4.400   1.560  57.470  1.00  0.00           H
ATOM   1881  OG  SER   161      -6.100   1.530  58.580  1.00  0.00           O
ATOM   1882  HG1 SER   161      -6.370   2.230  57.980  1.00  0.00           H
ATOM   1883  C   SER   161      -2.460   1.730  59.650  1.00  0.00           C
ATOM   1884  O   SER   161      -2.150   1.080  60.660  1.00  0.00           O
ATOM   1885  N   VAL   162      -1.510   2.150  58.760  1.00  0.00           N
ATOM   1886  HN  VAL   162      -1.760   2.580  57.900  1.00  0.00           H
ATOM   1887  CA  VAL   162      -0.090   1.730  58.960  1.00  0.00           C
ATOM   1888  HA  VAL   162      -0.070   0.680  59.220  1.00  0.00           H
ATOM   1889  CB  VAL   162       0.740   1.970  57.700  1.00  0.00           C
ATOM   1890  HB  VAL   162       0.760   3.010  57.330  1.00  0.00           H
ATOM   1891  CG1 VAL   162       2.200   1.530  58.010  1.00  0.00           C
ATOM   1892 HG11 VAL   162       2.620   2.030  58.910  1.00  0.00           H
ATOM   1893 HG12 VAL   162       2.880   1.650  57.140  1.00  0.00           H
ATOM   1894 HG13 VAL   162       2.210   0.460  58.310  1.00  0.00           H
ATOM   1895  CG2 VAL   162       0.200   1.180  56.520  1.00  0.00           C
ATOM   1896 HG21 VAL   162       0.170   0.090  56.720  1.00  0.00           H
ATOM   1897 HG22 VAL   162       0.910   1.210  55.670  1.00  0.00           H
ATOM   1898 HG23 VAL   162      -0.830   1.540  56.310  1.00  0.00           H
ATOM   1899  C   VAL   162       0.460   2.290  60.260  1.00  0.00           C
ATOM   1900  O   VAL   162       1.110   1.580  61.000  1.00  0.00           O
ATOM   1901  N   LEU   163       0.180   3.590  60.610  1.00  0.00           N
ATOM   1902  HN  LEU   163      -0.150   4.180  59.880  1.00  0.00           H
ATOM   1903  CA  LEU   163       0.610   4.160  61.880  1.00  0.00           C
ATOM   1904  HA  LEU   163       1.670   3.960  61.930  1.00  0.00           H
ATOM   1905  CB  LEU   163       0.210   5.710  61.970  1.00  0.00           C
ATOM   1906  HB1 LEU   163       0.300   6.040  63.020  1.00  0.00           H
ATOM   1907  HB2 LEU   163      -0.840   5.800  61.640  1.00  0.00           H
ATOM   1908  CG  LEU   163       1.120   6.650  61.190  1.00  0.00           C
ATOM   1909  HG  LEU   163       1.340   6.180  60.200  1.00  0.00           H
ATOM   1910  CD1 LEU   163       0.760   8.130  61.040  1.00  0.00           C
ATOM   1911 HD11 LEU   163      -0.330   8.200  60.820  1.00  0.00           H
ATOM   1912 HD12 LEU   163       1.400   8.610  60.280  1.00  0.00           H
ATOM   1913 HD13 LEU   163       0.920   8.520  62.070  1.00  0.00           H
ATOM   1914  CD2 LEU   163       2.530   6.490  61.850  1.00  0.00           C
ATOM   1915 HD21 LEU   163       2.420   6.840  62.890  1.00  0.00           H
ATOM   1916 HD22 LEU   163       3.260   7.240  61.490  1.00  0.00           H
ATOM   1917 HD23 LEU   163       2.910   5.460  61.680  1.00  0.00           H
ATOM   1918  C   LEU   163       0.030   3.560  63.090  1.00  0.00           C
ATOM   1919  O   LEU   163       0.700   3.300  64.070  1.00  0.00           O
ATOM   1920  N   VAL   164      -1.250   3.240  63.030  1.00  0.00           N
ATOM   1921  HN  VAL   164      -1.730   3.390  62.170  1.00  0.00           H
ATOM   1922  CA  VAL   164      -1.920   2.450  64.080  1.00  0.00           C
ATOM   1923  HA  VAL   164      -1.730   2.990  65.000  1.00  0.00           H
ATOM   1924  CB  VAL   164      -3.470   2.470  63.920  1.00  0.00           C
ATOM   1925  HB  VAL   164      -3.660   2.250  62.840  1.00  0.00           H
ATOM   1926  CG1 VAL   164      -4.240   1.500  64.830  1.00  0.00           C
ATOM   1927 HG11 VAL   164      -4.080   0.490  64.390  1.00  0.00           H
ATOM   1928 HG12 VAL   164      -5.310   1.670  65.060  1.00  0.00           H
ATOM   1929 HG13 VAL   164      -3.860   1.570  65.870  1.00  0.00           H
ATOM   1930  CG2 VAL   164      -4.090   3.840  64.150  1.00  0.00           C
ATOM   1931 HG21 VAL   164      -4.360   3.870  65.220  1.00  0.00           H
ATOM   1932 HG22 VAL   164      -5.050   3.750  63.610  1.00  0.00           H
ATOM   1933 HG23 VAL   164      -3.340   4.570  63.760  1.00  0.00           H
ATOM   1934  C   VAL   164      -1.340   1.100  64.320  1.00  0.00           C
ATOM   1935  O   VAL   164      -1.100   0.700  65.450  1.00  0.00           O
ATOM   1936  N   GLY   165      -1.130   0.370  63.230  1.00  0.00           N
ATOM   1937  HN  GLY   165      -1.440   0.730  62.350  1.00  0.00           H
ATOM   1938  CA  GLY   165      -0.420  -0.860  63.080  1.00  0.00           C
ATOM   1939  HA1 GLY   165      -0.180  -0.920  62.020  1.00  0.00           H
ATOM   1940  HA2 GLY   165      -1.010  -1.640  63.540  1.00  0.00           H
ATOM   1941  C   GLY   165       0.830  -1.010  63.710  1.00  0.00           C
ATOM   1942  O   GLY   165       1.070  -1.990  64.340  1.00  0.00           O
ATOM   1943  N   VAL   166       1.690   0.000  63.650  1.00  0.00           N
ATOM   1944  HN  VAL   166       1.320   0.790  63.170  1.00  0.00           H
ATOM   1945  CA  VAL   166       2.980  -0.030  64.390  1.00  0.00           C
ATOM   1946  HA  VAL   166       3.340  -1.050  64.450  1.00  0.00           H
ATOM   1947  CB  VAL   166       4.070   0.810  63.680  1.00  0.00           C
ATOM   1948  HB  VAL   166       5.000   0.620  64.260  1.00  0.00           H
ATOM   1949  CG1 VAL   166       4.330   0.220  62.250  1.00  0.00           C
ATOM   1950 HG11 VAL   166       5.130   0.720  61.670  1.00  0.00           H
ATOM   1951 HG12 VAL   166       3.430   0.240  61.610  1.00  0.00           H
ATOM   1952 HG13 VAL   166       4.550  -0.870  62.300  1.00  0.00           H
ATOM   1953  CG2 VAL   166       3.630   2.290  63.580  1.00  0.00           C
ATOM   1954 HG21 VAL   166       4.430   2.770  62.980  1.00  0.00           H
ATOM   1955 HG22 VAL   166       3.520   2.720  64.590  1.00  0.00           H
ATOM   1956 HG23 VAL   166       2.700   2.420  62.990  1.00  0.00           H
ATOM   1957  C   VAL   166       2.820   0.400  65.840  1.00  0.00           C
ATOM   1958  O   VAL   166       3.420  -0.250  66.690  1.00  0.00           O
ATOM   1959  N   TRP   167       1.960   1.370  66.190  1.00  0.00           N
ATOM   1960  HN  TRP   167       1.470   1.900  65.510  1.00  0.00           H
ATOM   1961  CA  TRP   167       1.550   1.700  67.520  1.00  0.00           C
ATOM   1962  HA  TRP   167       2.340   1.980  68.210  1.00  0.00           H
ATOM   1963  CB  TRP   167       0.440   2.810  67.380  1.00  0.00           C
ATOM   1964  HB1 TRP   167      -0.270   2.810  68.230  1.00  0.00           H
ATOM   1965  HB2 TRP   167      -0.060   2.620  66.410  1.00  0.00           H
ATOM   1966  CG  TRP   167       0.930   4.190  67.330  1.00  0.00           C
ATOM   1967  CD1 TRP   167       2.200   4.590  67.490  1.00  0.00           C
ATOM   1968  HD1 TRP   167       3.070   3.960  67.560  1.00  0.00           H
ATOM   1969  NE1 TRP   167       2.400   5.910  67.190  1.00  0.00           N
ATOM   1970  HE1 TRP   167       3.170   6.290  66.720  1.00  0.00           H
ATOM   1971  CE2 TRP   167       1.200   6.380  66.790  1.00  0.00           C
ATOM   1972  CD2 TRP   167       0.280   5.370  66.940  1.00  0.00           C
ATOM   1973  CE3 TRP   167      -1.050   5.550  66.530  1.00  0.00           C
ATOM   1974  HE3 TRP   167      -1.780   4.760  66.600  1.00  0.00           H
ATOM   1975  CZ3 TRP   167      -1.340   6.750  65.860  1.00  0.00           C
ATOM   1976  HZ3 TRP   167      -2.310   7.080  65.520  1.00  0.00           H
ATOM   1977  CZ2 TRP   167       0.950   7.600  66.270  1.00  0.00           C
ATOM   1978  HZ2 TRP   167       1.630   8.420  66.120  1.00  0.00           H
ATOM   1979  CH2 TRP   167      -0.320   7.700  65.730  1.00  0.00           C
ATOM   1980  HH2 TRP   167      -0.530   8.590  65.170  1.00  0.00           H
ATOM   1981  C   TRP   167       0.900   0.490  68.250  1.00  0.00           C
ATOM   1982  O   TRP   167       1.240   0.240  69.420  1.00  0.00           O
ATOM   1983  N   VAL   168       0.030  -0.330  67.650  1.00  0.00           N
ATOM   1984  HN  VAL   168      -0.220  -0.210  66.690  1.00  0.00           H
ATOM   1985  CA  VAL   168      -0.460  -1.560  68.220  1.00  0.00           C
ATOM   1986  HA  VAL   168      -0.900  -1.290  69.170  1.00  0.00           H
ATOM   1987  CB  VAL   168      -1.630  -2.020  67.320  1.00  0.00           C
ATOM   1988  HB  VAL   168      -1.320  -1.880  66.260  1.00  0.00           H
ATOM   1989  CG1 VAL   168      -2.030  -3.530  67.580  1.00  0.00           C
ATOM   1990 HG11 VAL   168      -2.970  -3.890  67.110  1.00  0.00           H
ATOM   1991 HG12 VAL   168      -2.210  -3.650  68.670  1.00  0.00           H
ATOM   1992 HG13 VAL   168      -1.200  -4.220  67.310  1.00  0.00           H
ATOM   1993  CG2 VAL   168      -2.890  -1.100  67.600  1.00  0.00           C
ATOM   1994 HG21 VAL   168      -2.570  -0.070  67.850  1.00  0.00           H
ATOM   1995 HG22 VAL   168      -3.300  -1.510  68.550  1.00  0.00           H
ATOM   1996 HG23 VAL   168      -3.650  -1.100  66.800  1.00  0.00           H
ATOM   1997  C   VAL   168       0.560  -2.650  68.450  1.00  0.00           C
ATOM   1998  O   VAL   168       0.550  -3.280  69.530  1.00  0.00           O
ATOM   1999  N   LYS   169       1.570  -2.830  67.560  1.00  0.00           N
ATOM   2000  HN  LYS   169       1.570  -2.360  66.680  1.00  0.00           H
ATOM   2001  CA  LYS   169       2.750  -3.640  67.910  1.00  0.00           C
ATOM   2002  HA  LYS   169       2.340  -4.550  68.330  1.00  0.00           H
ATOM   2003  CB  LYS   169       3.650  -3.980  66.620  1.00  0.00           C
ATOM   2004  HB1 LYS   169       4.480  -4.690  66.840  1.00  0.00           H
ATOM   2005  HB2 LYS   169       3.990  -3.010  66.200  1.00  0.00           H
ATOM   2006  CG  LYS   169       2.920  -4.780  65.510  1.00  0.00           C
ATOM   2007  HG1 LYS   169       3.700  -4.950  64.740  1.00  0.00           H
ATOM   2008  HG2 LYS   169       2.140  -4.130  65.050  1.00  0.00           H
ATOM   2009  CD  LYS   169       2.190  -6.080  65.910  1.00  0.00           C
ATOM   2010  HD1 LYS   169       1.820  -6.550  64.980  1.00  0.00           H
ATOM   2011  HD2 LYS   169       1.330  -5.740  66.530  1.00  0.00           H
ATOM   2012  CE  LYS   169       3.010  -6.990  66.780  1.00  0.00           C
ATOM   2013  HE1 LYS   169       3.560  -6.660  67.690  1.00  0.00           H
ATOM   2014  HE2 LYS   169       3.880  -7.310  66.170  1.00  0.00           H
ATOM   2015  NZ  LYS   169       2.230  -8.170  67.110  1.00  0.00           N
ATOM   2016  HZ1 LYS   169       1.320  -8.080  66.600  1.00  0.00           H
ATOM   2017  HZ2 LYS   169       2.020  -8.050  68.120  1.00  0.00           H
ATOM   2018  HZ3 LYS   169       2.750  -9.060  66.950  1.00  0.00           H
ATOM   2019  C   LYS   169       3.660  -3.160  69.010  1.00  0.00           C
ATOM   2020  O   LYS   169       3.980  -3.900  69.910  1.00  0.00           O
ATOM   2021  N   ALA   170       3.950  -1.790  69.050  1.00  0.00           N
ATOM   2022  HN  ALA   170       3.780  -1.240  68.230  1.00  0.00           H
ATOM   2023  CA  ALA   170       4.720  -1.180  70.120  1.00  0.00           C
ATOM   2024  HA  ALA   170       5.600  -1.800  70.260  1.00  0.00           H
ATOM   2025  CB  ALA   170       4.970   0.310  69.700  1.00  0.00           C
ATOM   2026  HB1 ALA   170       5.710   0.800  70.370  1.00  0.00           H
ATOM   2027  HB2 ALA   170       4.020   0.880  69.700  1.00  0.00           H
ATOM   2028  HB3 ALA   170       5.370   0.310  68.660  1.00  0.00           H
ATOM   2029  C   ALA   170       4.090  -1.170  71.500  1.00  0.00           C
ATOM   2030  O   ALA   170       4.700  -1.540  72.510  1.00  0.00           O
ATOM   2031  N   LEU   171       2.790  -0.740  71.650  1.00  0.00           N
ATOM   2032  HN  LEU   171       2.370  -0.230  70.910  1.00  0.00           H
ATOM   2033  CA  LEU   171       2.040  -0.710  72.890  1.00  0.00           C
ATOM   2034  HA  LEU   171       2.650  -0.210  73.630  1.00  0.00           H
ATOM   2035  CB  LEU   171       0.690   0.010  72.780  1.00  0.00           C
ATOM   2036  HB1 LEU   171      -0.030  -0.200  73.590  1.00  0.00           H
ATOM   2037  HB2 LEU   171       0.070  -0.280  71.910  1.00  0.00           H
ATOM   2038  CG  LEU   171       0.830   1.520  72.640  1.00  0.00           C
ATOM   2039  HG  LEU   171       1.650   1.670  71.900  1.00  0.00           H
ATOM   2040  CD1 LEU   171      -0.410   2.120  71.920  1.00  0.00           C
ATOM   2041 HD11 LEU   171      -0.650   1.550  70.990  1.00  0.00           H
ATOM   2042 HD12 LEU   171      -0.180   3.160  71.620  1.00  0.00           H
ATOM   2043 HD13 LEU   171      -1.280   1.980  72.600  1.00  0.00           H
ATOM   2044  CD2 LEU   171       1.040   2.240  73.960  1.00  0.00           C
ATOM   2045 HD21 LEU   171       1.120   3.310  73.670  1.00  0.00           H
ATOM   2046 HD22 LEU   171       1.950   1.930  74.500  1.00  0.00           H
ATOM   2047 HD23 LEU   171       0.160   2.160  74.640  1.00  0.00           H
ATOM   2048  C   LEU   171       1.800  -2.170  73.360  1.00  0.00           C
ATOM   2049  O   LEU   171       1.810  -2.340  74.600  1.00  0.00           O
ATOM   2050  N   ALA   172       1.750  -3.220  72.540  1.00  0.00           N
ATOM   2051  HN  ALA   172       1.780  -3.000  71.570  1.00  0.00           H
ATOM   2052  CA  ALA   172       1.690  -4.610  72.980  1.00  0.00           C
ATOM   2053  HA  ALA   172       0.980  -4.670  73.790  1.00  0.00           H
ATOM   2054  CB  ALA   172       1.240  -5.590  71.920  1.00  0.00           C
ATOM   2055  HB1 ALA   172       2.040  -5.650  71.160  1.00  0.00           H
ATOM   2056  HB2 ALA   172       0.320  -5.240  71.410  1.00  0.00           H
ATOM   2057  HB3 ALA   172       1.000  -6.590  72.360  1.00  0.00           H
ATOM   2058  C   ALA   172       3.020  -5.010  73.630  1.00  0.00           C
ATOM   2059  O   ALA   172       3.130  -5.650  74.740  1.00  0.00           O
ATOM   2060  N   MET   173       4.130  -4.730  72.950  1.00  0.00           N
ATOM   2061  HN  MET   173       4.000  -4.390  72.020  1.00  0.00           H
ATOM   2062  CA  MET   173       5.490  -5.050  73.390  1.00  0.00           C
ATOM   2063  HA  MET   173       5.530  -6.110  73.610  1.00  0.00           H
ATOM   2064  CB  MET   173       6.370  -4.730  72.190  1.00  0.00           C
ATOM   2065  HB1 MET   173       7.420  -4.510  72.460  1.00  0.00           H
ATOM   2066  HB2 MET   173       5.900  -3.800  71.810  1.00  0.00           H
ATOM   2067  CG  MET   173       6.340  -5.830  71.060  1.00  0.00           C
ATOM   2068  HG1 MET   173       7.100  -5.480  70.340  1.00  0.00           H
ATOM   2069  HG2 MET   173       5.360  -5.890  70.530  1.00  0.00           H
ATOM   2070  SD  MET   173       6.780  -7.530  71.410  1.00  0.00           S
ATOM   2071  CE  MET   173       8.510  -7.170  71.870  1.00  0.00           C
ATOM   2072  HE1 MET   173       9.180  -8.050  71.780  1.00  0.00           H
ATOM   2073  HE2 MET   173       8.500  -6.670  72.860  1.00  0.00           H
ATOM   2074  HE3 MET   173       8.960  -6.470  71.140  1.00  0.00           H
ATOM   2075  C   MET   173       5.910  -4.430  74.730  1.00  0.00           C
ATOM   2076  O   MET   173       6.400  -5.140  75.620  1.00  0.00           O
ATOM   2077  N   ALA   174       5.500  -3.130  74.910  1.00  0.00           N
ATOM   2078  HN  ALA   174       4.810  -2.770  74.270  1.00  0.00           H
ATOM   2079  CA  ALA   174       5.810  -2.470  76.090  1.00  0.00           C
ATOM   2080  HA  ALA   174       6.840  -2.680  76.320  1.00  0.00           H
ATOM   2081  CB  ALA   174       5.690  -1.030  75.620  1.00  0.00           C
ATOM   2082  HB1 ALA   174       4.650  -0.740  75.330  1.00  0.00           H
ATOM   2083  HB2 ALA   174       6.400  -0.860  74.780  1.00  0.00           H
ATOM   2084  HB3 ALA   174       6.150  -0.420  76.420  1.00  0.00           H
ATOM   2085  C   ALA   174       4.750  -2.780  77.230  1.00  0.00           C
ATOM   2086  O   ALA   174       5.010  -2.540  78.390  1.00  0.00           O
ATOM   2087  N   SER   175       3.560  -3.410  76.890  1.00  0.00           N
ATOM   2088  HN  SER   175       3.300  -3.610  75.950  1.00  0.00           H
ATOM   2089  CA  SER   175       2.640  -3.910  77.910  1.00  0.00           C
ATOM   2090  HA  SER   175       2.480  -3.070  78.570  1.00  0.00           H
ATOM   2091  CB  SER   175       1.270  -4.260  77.270  1.00  0.00           C
ATOM   2092  HB1 SER   175       1.040  -3.490  76.500  1.00  0.00           H
ATOM   2093  HB2 SER   175       0.400  -4.290  77.970  1.00  0.00           H
ATOM   2094  OG  SER   175       1.270  -5.530  76.520  1.00  0.00           O
ATOM   2095  HG1 SER   175       2.080  -5.510  75.990  1.00  0.00           H
ATOM   2096  C   SER   175       3.140  -5.100  78.700  1.00  0.00           C
ATOM   2097  O   SER   175       2.820  -5.330  79.850  1.00  0.00           O
ATOM   2098  N   VAL   176       3.930  -6.000  78.120  1.00  0.00           N
ATOM   2099  HN  VAL   176       4.160  -5.920  77.150  1.00  0.00           H
ATOM   2100  CA  VAL   176       4.230  -7.260  78.780  1.00  0.00           C
ATOM   2101  HA  VAL   176       3.270  -7.690  79.040  1.00  0.00           H
ATOM   2102  CB  VAL   176       4.880  -8.300  77.900  1.00  0.00           C
ATOM   2103  HB  VAL   176       5.720  -7.790  77.370  1.00  0.00           H
ATOM   2104  CG1 VAL   176       5.470  -9.450  78.720  1.00  0.00           C
ATOM   2105 HG11 VAL   176       6.270  -9.110  79.410  1.00  0.00           H
ATOM   2106 HG12 VAL   176       5.960 -10.210  78.070  1.00  0.00           H
ATOM   2107 HG13 VAL   176       4.640 -10.030  79.180  1.00  0.00           H
ATOM   2108  CG2 VAL   176       3.850  -8.660  76.780  1.00  0.00           C
ATOM   2109 HG21 VAL   176       4.380  -9.260  76.010  1.00  0.00           H
ATOM   2110 HG22 VAL   176       3.390  -7.770  76.290  1.00  0.00           H
ATOM   2111 HG23 VAL   176       2.970  -9.130  77.260  1.00  0.00           H
ATOM   2112  C   VAL   176       4.950  -7.140  80.100  1.00  0.00           C
ATOM   2113  O   VAL   176       4.510  -7.810  81.010  1.00  0.00           O
ATOM   2114  N   PRO   177       5.920  -6.350  80.320  1.00  0.00           N
ATOM   2115  CD  PRO   177       6.780  -5.860  79.280  1.00  0.00           C
ATOM   2116  HD1 PRO   177       6.350  -5.420  78.350  1.00  0.00           H
ATOM   2117  HD2 PRO   177       7.370  -6.740  78.950  1.00  0.00           H
ATOM   2118  CA  PRO   177       6.580  -6.330  81.600  1.00  0.00           C
ATOM   2119  HA  PRO   177       6.900  -7.290  81.990  1.00  0.00           H
ATOM   2120  CB  PRO   177       7.890  -5.520  81.270  1.00  0.00           C
ATOM   2121  HB1 PRO   177       8.820  -6.130  81.190  1.00  0.00           H
ATOM   2122  HB2 PRO   177       8.250  -4.790  82.030  1.00  0.00           H
ATOM   2123  CG  PRO   177       7.620  -4.890  79.950  1.00  0.00           C
ATOM   2124  HG1 PRO   177       7.090  -3.930  80.120  1.00  0.00           H
ATOM   2125  HG2 PRO   177       8.540  -4.740  79.350  1.00  0.00           H
ATOM   2126  C   PRO   177       5.750  -5.650  82.730  1.00  0.00           C
ATOM   2127  O   PRO   177       5.690  -6.210  83.810  1.00  0.00           O
ATOM   2128  N   VAL   178       5.170  -4.450  82.410  1.00  0.00           N
ATOM   2129  HN  VAL   178       5.310  -4.120  81.480  1.00  0.00           H
ATOM   2130  CA  VAL   178       4.230  -3.700  83.230  1.00  0.00           C
ATOM   2131  HA  VAL   178       4.740  -3.370  84.130  1.00  0.00           H
ATOM   2132  CB  VAL   178       3.700  -2.400  82.630  1.00  0.00           C
ATOM   2133  HB  VAL   178       2.930  -1.980  83.310  1.00  0.00           H
ATOM   2134  CG1 VAL   178       4.840  -1.360  82.410  1.00  0.00           C
ATOM   2135 HG11 VAL   178       5.120  -1.130  83.460  1.00  0.00           H
ATOM   2136 HG12 VAL   178       4.460  -0.450  81.900  1.00  0.00           H
ATOM   2137 HG13 VAL   178       5.740  -1.730  81.880  1.00  0.00           H
ATOM   2138  CG2 VAL   178       3.070  -2.650  81.240  1.00  0.00           C
ATOM   2139 HG21 VAL   178       2.200  -3.340  81.120  1.00  0.00           H
ATOM   2140 HG22 VAL   178       3.850  -3.180  80.660  1.00  0.00           H
ATOM   2141 HG23 VAL   178       2.830  -1.690  80.730  1.00  0.00           H
ATOM   2142  C   VAL   178       3.010  -4.540  83.740  1.00  0.00           C
ATOM   2143  O   VAL   178       2.740  -4.540  84.960  1.00  0.00           O
ATOM   2144  N   LEU   179       2.440  -5.350  82.830  1.00  0.00           N
ATOM   2145  HN  LEU   179       2.660  -5.240  81.860  1.00  0.00           H
ATOM   2146  CA  LEU   179       1.390  -6.310  83.180  1.00  0.00           C
ATOM   2147  HA  LEU   179       0.700  -5.790  83.830  1.00  0.00           H
ATOM   2148  CB  LEU   179       0.690  -6.780  81.850  1.00  0.00           C
ATOM   2149  HB1 LEU   179       0.430  -7.850  81.710  1.00  0.00           H
ATOM   2150  HB2 LEU   179       1.480  -6.620  81.090  1.00  0.00           H
ATOM   2151  CG  LEU   179      -0.450  -6.000  81.230  1.00  0.00           C
ATOM   2152  HG  LEU   179      -0.290  -4.900  81.260  1.00  0.00           H
ATOM   2153  CD1 LEU   179      -0.700  -6.360  79.740  1.00  0.00           C
ATOM   2154 HD11 LEU   179       0.250  -6.210  79.180  1.00  0.00           H
ATOM   2155 HD12 LEU   179      -1.510  -5.690  79.380  1.00  0.00           H
ATOM   2156 HD13 LEU   179      -1.050  -7.370  79.430  1.00  0.00           H
ATOM   2157  CD2 LEU   179      -1.750  -6.200  82.050  1.00  0.00           C
ATOM   2158 HD21 LEU   179      -1.600  -6.040  83.140  1.00  0.00           H
ATOM   2159 HD22 LEU   179      -2.190  -7.220  81.940  1.00  0.00           H
ATOM   2160 HD23 LEU   179      -2.520  -5.440  81.810  1.00  0.00           H
ATOM   2161  C   LEU   179       1.990  -7.540  83.940  1.00  0.00           C
ATOM   2162  O   LEU   179       1.290  -8.140  84.760  1.00  0.00           O
ATOM   2163  N   GLY   180       3.230  -7.920  83.540  1.00  0.00           N
ATOM   2164  HN  GLY   180       3.710  -7.380  82.850  1.00  0.00           H
ATOM   2165  CA  GLY   180       4.010  -8.990  84.180  1.00  0.00           C
ATOM   2166  HA1 GLY   180       5.020  -8.910  83.800  1.00  0.00           H
ATOM   2167  HA2 GLY   180       3.610  -9.940  83.860  1.00  0.00           H
ATOM   2168  C   GLY   180       4.170  -8.960  85.620  1.00  0.00           C
ATOM   2169  O   GLY   180       3.780  -9.840  86.400  1.00  0.00           O
ATOM   2170  N   ARG   181       4.760  -7.890  86.120  1.00  0.00           N
ATOM   2171  HN  ARG   181       5.090  -7.280  85.410  1.00  0.00           H
ATOM   2172  CA  ARG   181       4.910  -7.590  87.530  1.00  0.00           C
ATOM   2173  HA  ARG   181       5.680  -8.280  87.850  1.00  0.00           H
ATOM   2174  CB  ARG   181       5.570  -6.250  87.640  1.00  0.00           C
ATOM   2175  HB1 ARG   181       5.670  -6.080  88.740  1.00  0.00           H
ATOM   2176  HB2 ARG   181       4.950  -5.420  87.230  1.00  0.00           H
ATOM   2177  CG  ARG   181       7.070  -6.330  87.120  1.00  0.00           C
ATOM   2178  HG1 ARG   181       6.980  -6.300  86.010  1.00  0.00           H
ATOM   2179  HG2 ARG   181       7.520  -7.330  87.320  1.00  0.00           H
ATOM   2180  CD  ARG   181       7.960  -5.300  87.730  1.00  0.00           C
ATOM   2181  HD1 ARG   181       8.110  -5.490  88.810  1.00  0.00           H
ATOM   2182  HD2 ARG   181       7.700  -4.250  87.460  1.00  0.00           H
ATOM   2183  NE  ARG   181       9.280  -5.390  86.970  1.00  0.00           N
ATOM   2184  HE  ARG   181       9.330  -5.170  86.000  1.00  0.00           H
ATOM   2185  CZ  ARG   181      10.490  -5.440  87.620  1.00  0.00           C
ATOM   2186  NH1 ARG   181      10.680  -5.380  88.910  1.00  0.00           N
ATOM   2187 HH11 ARG   181       9.930  -5.260  89.560  1.00  0.00           H
ATOM   2188 HH12 ARG   181      11.550  -5.660  89.320  1.00  0.00           H
ATOM   2189  NH2 ARG   181      11.510  -5.770  86.860  1.00  0.00           N
ATOM   2190 HH21 ARG   181      11.330  -6.350  86.060  1.00  0.00           H
ATOM   2191 HH22 ARG   181      12.350  -6.020  87.340  1.00  0.00           H
ATOM   2192  C   ARG   181       3.710  -7.690  88.450  1.00  0.00           C
ATOM   2193  O   ARG   181       3.760  -8.290  89.540  1.00  0.00           O
ATOM   2194  N   VAL   182       2.550  -7.140  88.040  1.00  0.00           N
ATOM   2195  HN  VAL   182       2.540  -6.740  87.130  1.00  0.00           H
ATOM   2196  CA  VAL   182       1.300  -7.190  88.770  1.00  0.00           C
ATOM   2197  HA  VAL   182       1.630  -7.120  89.790  1.00  0.00           H
ATOM   2198  CB  VAL   182       0.400  -6.040  88.400  1.00  0.00           C
ATOM   2199  HB  VAL   182      -0.520  -6.160  89.010  1.00  0.00           H
ATOM   2200  CG1 VAL   182       1.170  -4.810  88.800  1.00  0.00           C
ATOM   2201 HG11 VAL   182       2.130  -4.510  88.320  1.00  0.00           H
ATOM   2202 HG12 VAL   182       1.610  -4.990  89.810  1.00  0.00           H
ATOM   2203 HG13 VAL   182       0.580  -3.860  88.780  1.00  0.00           H
ATOM   2204  CG2 VAL   182       0.030  -6.080  86.940  1.00  0.00           C
ATOM   2205 HG21 VAL   182      -0.640  -6.920  86.660  1.00  0.00           H
ATOM   2206 HG22 VAL   182       0.930  -6.250  86.320  1.00  0.00           H
ATOM   2207 HG23 VAL   182      -0.450  -5.130  86.620  1.00  0.00           H
ATOM   2208  C   VAL   182       0.540  -8.450  88.630  1.00  0.00           C
ATOM   2209  O   VAL   182      -0.400  -8.740  89.310  1.00  0.00           O
ATOM   2210  N   SER   183       0.880  -9.270  87.610  1.00  0.00           N
ATOM   2211  HN  SER   183       1.470  -8.910  86.900  1.00  0.00           H
ATOM   2212  CA  SER   183       0.260 -10.610  87.370  1.00  0.00           C
ATOM   2213  HA  SER   183      -0.720 -10.620  87.830  1.00  0.00           H
ATOM   2214  CB  SER   183       0.280 -11.130  85.900  1.00  0.00           C
ATOM   2215  HB1 SER   183      -0.110 -12.170  85.850  1.00  0.00           H
ATOM   2216  HB2 SER   183       1.350 -11.020  85.600  1.00  0.00           H
ATOM   2217  OG  SER   183      -0.480 -10.280  85.030  1.00  0.00           O
ATOM   2218  HG1 SER   183      -0.030  -9.440  85.030  1.00  0.00           H
ATOM   2219  C   SER   183       1.010 -11.640  88.150  1.00  0.00           C
ATOM   2220  O   SER   183       0.370 -12.520  88.690  1.00  0.00           O
ATOM   2221  N   TRP   184       2.330 -11.490  88.370  1.00  0.00           N
ATOM   2222  HN  TRP   184       2.850 -10.840  87.810  1.00  0.00           H
ATOM   2223  CA  TRP   184       3.180 -12.310  89.260  1.00  0.00           C
ATOM   2224  HA  TRP   184       3.060 -13.330  88.910  1.00  0.00           H
ATOM   2225  CB  TRP   184       4.630 -11.730  89.220  1.00  0.00           C
ATOM   2226  HB1 TRP   184       4.610 -10.760  89.770  1.00  0.00           H
ATOM   2227  HB2 TRP   184       4.910 -11.500  88.170  1.00  0.00           H
ATOM   2228  CG  TRP   184       5.640 -12.740  89.700  1.00  0.00           C
ATOM   2229  CD1 TRP   184       6.320 -12.540  90.860  1.00  0.00           C
ATOM   2230  HD1 TRP   184       6.280 -11.640  91.460  1.00  0.00           H
ATOM   2231  NE1 TRP   184       7.270 -13.570  91.070  1.00  0.00           N
ATOM   2232  HE1 TRP   184       8.130 -13.440  91.510  1.00  0.00           H
ATOM   2233  CE2 TRP   184       7.110 -14.430  90.020  1.00  0.00           C
ATOM   2234  CD2 TRP   184       6.120 -13.960  89.160  1.00  0.00           C
ATOM   2235  CE3 TRP   184       5.800 -14.620  87.990  1.00  0.00           C
ATOM   2236  HE3 TRP   184       5.030 -14.330  87.290  1.00  0.00           H
ATOM   2237  CZ3 TRP   184       6.540 -15.780  87.670  1.00  0.00           C
ATOM   2238  HZ3 TRP   184       6.220 -16.360  86.820  1.00  0.00           H
ATOM   2239  CZ2 TRP   184       7.870 -15.550  89.680  1.00  0.00           C
ATOM   2240  HZ2 TRP   184       8.720 -15.910  90.240  1.00  0.00           H
ATOM   2241  CH2 TRP   184       7.600 -16.200  88.490  1.00  0.00           C
ATOM   2242  HH2 TRP   184       8.090 -17.150  88.270  1.00  0.00           H
ATOM   2243  C   TRP   184       2.670 -12.310  90.720  1.00  0.00           C
ATOM   2244  O   TRP   184       2.280 -11.280  91.370  1.00  0.00           O
ATOM   2245  N   GLU   185       2.600 -13.550  91.260  1.00  0.00           N
ATOM   2246  HN  GLU   185       2.910 -14.360  90.760  1.00  0.00           H
ATOM   2247  CA  GLU   185       2.080 -14.040  92.510  1.00  0.00           C
ATOM   2248  HA  GLU   185       1.310 -13.330  92.780  1.00  0.00           H
ATOM   2249  CB  GLU   185       1.530 -15.460  92.470  1.00  0.00           C
ATOM   2250  HB1 GLU   185       1.140 -15.840  93.440  1.00  0.00           H
ATOM   2251  HB2 GLU   185       2.320 -16.120  92.060  1.00  0.00           H
ATOM   2252  CG  GLU   185       0.320 -15.400  91.490  1.00  0.00           C
ATOM   2253  HG1 GLU   185       0.640 -15.160  90.450  1.00  0.00           H
ATOM   2254  HG2 GLU   185      -0.400 -14.570  91.630  1.00  0.00           H
ATOM   2255  CD  GLU   185      -0.470 -16.670  91.510  1.00  0.00           C
ATOM   2256  OE1 GLU   185      -1.720 -16.590  91.840  1.00  0.00           O
ATOM   2257  OE2 GLU   185       0.040 -17.770  91.270  1.00  0.00           O
ATOM   2258  C   GLU   185       3.100 -13.740  93.650  1.00  0.00           C
ATOM   2259  O   GLU   185       4.300 -13.850  93.430  1.00  0.00           O
ATOM   2260  N   GLU   186       2.560 -13.400  94.840  1.00  0.00           N
ATOM   2261  HN  GLU   186       1.610 -13.120  94.920  1.00  0.00           H
ATOM   2262  CA  GLU   186       3.360 -13.130  96.080  1.00  0.00           C
ATOM   2263  HA  GLU   186       4.260 -12.550  95.890  1.00  0.00           H
ATOM   2264  CB  GLU   186       2.470 -12.450  97.190  1.00  0.00           C
ATOM   2265  HB1 GLU   186       3.190 -12.230  98.010  1.00  0.00           H
ATOM   2266  HB2 GLU   186       1.700 -13.130  97.610  1.00  0.00           H
ATOM   2267  CG  GLU   186       1.780 -11.070  96.910  1.00  0.00           C
ATOM   2268  HG1 GLU   186       2.600 -10.380  96.610  1.00  0.00           H
ATOM   2269  HG2 GLU   186       1.430 -10.590  97.850  1.00  0.00           H
ATOM   2270  CD  GLU   186       0.700 -11.080  95.930  1.00  0.00           C
ATOM   2271  OE1 GLU   186       0.220 -12.200  95.500  1.00  0.00           O
ATOM   2272  OE2 GLU   186       0.220  -9.980  95.620  1.00  0.00           O
ATOM   2273  C   GLU   186       3.810 -14.350  96.790  1.00  0.00           C
ATOM   2274  O   GLU   186       4.750 -14.390  97.560  1.00  0.00           O
ATOM   2275  N   GLY   187       3.160 -15.490  96.460  1.00  0.00           N
ATOM   2276  HN  GLY   187       2.340 -15.510  95.890  1.00  0.00           H
ATOM   2277  CA  GLY   187       3.810 -16.830  96.800  1.00  0.00           C
ATOM   2278  HA1 GLY   187       3.150 -17.670  96.670  1.00  0.00           H
ATOM   2279  HA2 GLY   187       4.190 -16.790  97.810  1.00  0.00           H
ATOM   2280  C   GLY   187       4.990 -17.330  96.000  1.00  0.00           C
ATOM   2281  O   GLY   187       5.760 -18.260  96.300  1.00  0.00           O
ATOM   2282  N   ALA   188       5.110 -16.740  94.760  1.00  0.00           N
ATOM   2283  HN  ALA   188       4.520 -15.950  94.610  1.00  0.00           H
ATOM   2284  CA  ALA   188       6.150 -17.010  93.740  1.00  0.00           C
ATOM   2285  HA  ALA   188       6.350 -18.070  93.720  1.00  0.00           H
ATOM   2286  CB  ALA   188       5.710 -16.710  92.320  1.00  0.00           C
ATOM   2287  HB1 ALA   188       4.790 -17.260  92.030  1.00  0.00           H
ATOM   2288  HB2 ALA   188       6.510 -16.890  91.570  1.00  0.00           H
ATOM   2289  HB3 ALA   188       5.480 -15.640  92.180  1.00  0.00           H
ATOM   2290  C   ALA   188       7.420 -16.200  94.200  1.00  0.00           C
ATOM   2291  O   ALA   188       7.360 -15.090  94.740  1.00  0.00           O
ATOM   2292  N   PRO   189       8.640 -16.700  93.970  1.00  0.00           N
ATOM   2293  CD  PRO   189       8.910 -18.000  93.250  1.00  0.00           C
ATOM   2294  HD1 PRO   189       8.490 -18.010  92.220  1.00  0.00           H
ATOM   2295  HD2 PRO   189       8.350 -18.830  93.720  1.00  0.00           H
ATOM   2296  CA  PRO   189       9.940 -16.050  94.150  1.00  0.00           C
ATOM   2297  HA  PRO   189      10.070 -15.920  95.210  1.00  0.00           H
ATOM   2298  CB  PRO   189      11.030 -16.930  93.540  1.00  0.00           C
ATOM   2299  HB1 PRO   189      11.920 -17.080  94.180  1.00  0.00           H
ATOM   2300  HB2 PRO   189      11.410 -16.610  92.550  1.00  0.00           H
ATOM   2301  CG  PRO   189      10.430 -18.280  93.340  1.00  0.00           C
ATOM   2302  HG1 PRO   189      10.920 -18.730  92.460  1.00  0.00           H
ATOM   2303  HG2 PRO   189      10.620 -19.020  94.160  1.00  0.00           H
ATOM   2304  C   PRO   189      10.040 -14.610  93.610  1.00  0.00           C
ATOM   2305  O   PRO   189       9.520 -14.310  92.550  1.00  0.00           O
ATOM   2306  N   SER   190      10.660 -13.700  94.400  1.00  0.00           N
ATOM   2307  HN  SER   190      11.140 -13.920  95.240  1.00  0.00           H
ATOM   2308  CA  SER   190      10.750 -12.250  94.190  1.00  0.00           C
ATOM   2309  HA  SER   190       9.780 -11.780  94.230  1.00  0.00           H
ATOM   2310  CB  SER   190      11.580 -11.580  95.280  1.00  0.00           C
ATOM   2311  HB1 SER   190      11.620 -10.480  95.110  1.00  0.00           H
ATOM   2312  HB2 SER   190      12.590 -12.050  95.270  1.00  0.00           H
ATOM   2313  OG  SER   190      10.860 -11.760  96.520  1.00  0.00           O
ATOM   2314  HG1 SER   190      11.580 -11.610  97.140  1.00  0.00           H
ATOM   2315  C   SER   190      11.160 -11.820  92.810  1.00  0.00           C
ATOM   2316  O   SER   190      12.120 -12.370  92.280  1.00  0.00           O
ATOM   2317  N   VAL   191      10.490 -10.860  92.160  1.00  0.00           N
ATOM   2318  HN  VAL   191       9.630 -10.500  92.510  1.00  0.00           H
ATOM   2319  CA  VAL   191      10.890 -10.250  90.890  1.00  0.00           C
ATOM   2320  HA  VAL   191      10.690 -11.070  90.210  1.00  0.00           H
ATOM   2321  CB  VAL   191       9.960  -9.160  90.410  1.00  0.00           C
ATOM   2322  HB  VAL   191      10.300  -8.870  89.390  1.00  0.00           H
ATOM   2323  CG1 VAL   191       8.540  -9.810  90.350  1.00  0.00           C
ATOM   2324 HG11 VAL   191       8.550 -10.600  89.570  1.00  0.00           H
ATOM   2325 HG12 VAL   191       7.840  -9.010  90.030  1.00  0.00           H
ATOM   2326 HG13 VAL   191       8.070 -10.190  91.280  1.00  0.00           H
ATOM   2327  CG2 VAL   191       9.850  -7.930  91.350  1.00  0.00           C
ATOM   2328 HG21 VAL   191       9.830  -8.250  92.420  1.00  0.00           H
ATOM   2329 HG22 VAL   191       8.930  -7.340  91.140  1.00  0.00           H
ATOM   2330 HG23 VAL   191      10.770  -7.320  91.280  1.00  0.00           H
ATOM   2331  C   VAL   191      12.290  -9.640  90.820  1.00  0.00           C
ATOM   2332  O   VAL   191      12.820  -9.220  91.850  1.00  0.00           O
ATOM   2333  N   PRO   192      12.950  -9.680  89.670  1.00  0.00           N
ATOM   2334  CD  PRO   192      12.620 -10.550  88.500  1.00  0.00           C
ATOM   2335  HD1 PRO   192      11.800 -10.030  87.960  1.00  0.00           H
ATOM   2336  HD2 PRO   192      12.230 -11.550  88.760  1.00  0.00           H
ATOM   2337  CA  PRO   192      14.090  -8.840  89.370  1.00  0.00           C
ATOM   2338  HA  PRO   192      14.970  -9.110  89.940  1.00  0.00           H
ATOM   2339  CB  PRO   192      14.370  -9.090  87.820  1.00  0.00           C
ATOM   2340  HB1 PRO   192      15.430  -9.030  87.480  1.00  0.00           H
ATOM   2341  HB2 PRO   192      13.830  -8.340  87.210  1.00  0.00           H
ATOM   2342  CG  PRO   192      13.840 -10.530  87.620  1.00  0.00           C
ATOM   2343  HG1 PRO   192      13.540 -10.680  86.560  1.00  0.00           H
ATOM   2344  HG2 PRO   192      14.640 -11.230  87.930  1.00  0.00           H
ATOM   2345  C   PRO   192      13.990  -7.340  89.650  1.00  0.00           C
ATOM   2346  O   PRO   192      12.850  -6.910  89.590  1.00  0.00           O
ATOM   2347  N   PRO   193      15.040  -6.520  89.890  1.00  0.00           N
ATOM   2348  CD  PRO   193      16.380  -6.980  90.070  1.00  0.00           C
ATOM   2349  HD1 PRO   193      16.700  -7.390  89.090  1.00  0.00           H
ATOM   2350  HD2 PRO   193      16.460  -7.700  90.910  1.00  0.00           H
ATOM   2351  CA  PRO   193      15.110  -5.050  89.890  1.00  0.00           C
ATOM   2352  HA  PRO   193      14.820  -4.790  90.900  1.00  0.00           H
ATOM   2353  CB  PRO   193      16.560  -4.630  89.630  1.00  0.00           C
ATOM   2354  HB1 PRO   193      16.920  -3.710  90.130  1.00  0.00           H
ATOM   2355  HB2 PRO   193      16.820  -4.570  88.550  1.00  0.00           H
ATOM   2356  CG  PRO   193      17.290  -5.740  90.360  1.00  0.00           C
ATOM   2357  HG1 PRO   193      18.350  -5.830  90.020  1.00  0.00           H
ATOM   2358  HG2 PRO   193      17.150  -5.510  91.440  1.00  0.00           H
ATOM   2359  C   PRO   193      14.180  -4.320  88.950  1.00  0.00           C
ATOM   2360  O   PRO   193      14.050  -4.830  87.870  1.00  0.00           O
ATOM   2361  N   GLY   194      13.580  -3.140  89.360  1.00  0.00           N
ATOM   2362  HN  GLY   194      13.810  -2.730  90.250  1.00  0.00           H
ATOM   2363  CA  GLY   194      12.730  -2.310  88.490  1.00  0.00           C
ATOM   2364  HA1 GLY   194      12.430  -1.460  89.080  1.00  0.00           H
ATOM   2365  HA2 GLY   194      11.810  -2.870  88.360  1.00  0.00           H
ATOM   2366  C   GLY   194      13.230  -1.790  87.160  1.00  0.00           C
ATOM   2367  O   GLY   194      12.530  -1.690  86.160  1.00  0.00           O
ATOM   2368  N   CYS   195      14.510  -1.420  87.090  1.00  0.00           N
ATOM   2369  HN  CYS   195      15.080  -1.330  87.900  1.00  0.00           H
ATOM   2370  CA  CYS   195      15.170  -1.120  85.850  1.00  0.00           C
ATOM   2371  HA  CYS   195      14.690  -0.270  85.390  1.00  0.00           H
ATOM   2372  CB  CYS   195      16.660  -0.810  86.050  1.00  0.00           C
ATOM   2373  HB1 CYS   195      17.200  -0.590  85.100  1.00  0.00           H
ATOM   2374  HB2 CYS   195      17.090  -1.750  86.460  1.00  0.00           H
ATOM   2375  SG  CYS   195      16.900   0.650  87.170  1.00  0.00           S
ATOM   2376  C   CYS   195      15.190  -2.290  84.800  1.00  0.00           C
ATOM   2377  O   CYS   195      15.120  -2.170  83.620  1.00  0.00           O
ATOM   2378  N   SER   196      15.360  -3.490  85.330  1.00  0.00           N
ATOM   2379  HN  SER   196      15.320  -3.680  86.310  1.00  0.00           H
ATOM   2380  CA  SER   196      15.370  -4.710  84.490  1.00  0.00           C
ATOM   2381  HA  SER   196      16.230  -4.740  83.830  1.00  0.00           H
ATOM   2382  CB  SER   196      15.530  -5.890  85.500  1.00  0.00           C
ATOM   2383  HB1 SER   196      14.540  -6.120  85.950  1.00  0.00           H
ATOM   2384  HB2 SER   196      16.090  -5.570  86.410  1.00  0.00           H
ATOM   2385  OG  SER   196      15.970  -7.170  84.950  1.00  0.00           O
ATOM   2386  HG1 SER   196      16.930  -7.170  84.960  1.00  0.00           H
ATOM   2387  C   SER   196      14.130  -4.960  83.670  1.00  0.00           C
ATOM   2388  O   SER   196      12.970  -4.810  84.080  1.00  0.00           O
ATOM   2389  N   LEU   197      14.370  -5.430  82.410  1.00  0.00           N
ATOM   2390  HN  LEU   197      15.270  -5.530  82.010  1.00  0.00           H
ATOM   2391  CA  LEU   197      13.390  -5.760  81.450  1.00  0.00           C
ATOM   2392  HA  LEU   197      12.730  -4.910  81.330  1.00  0.00           H
ATOM   2393  CB  LEU   197      14.020  -6.160  80.100  1.00  0.00           C
ATOM   2394  HB1 LEU   197      14.780  -6.940  80.290  1.00  0.00           H
ATOM   2395  HB2 LEU   197      14.570  -5.270  79.700  1.00  0.00           H
ATOM   2396  CG  LEU   197      13.050  -6.760  78.980  1.00  0.00           C
ATOM   2397  HG  LEU   197      12.450  -7.650  79.260  1.00  0.00           H
ATOM   2398  CD1 LEU   197      11.990  -5.690  78.530  1.00  0.00           C
ATOM   2399 HD11 LEU   197      11.370  -5.990  77.660  1.00  0.00           H
ATOM   2400 HD12 LEU   197      12.530  -4.770  78.230  1.00  0.00           H
ATOM   2401 HD13 LEU   197      11.240  -5.610  79.340  1.00  0.00           H
ATOM   2402  CD2 LEU   197      13.960  -7.170  77.860  1.00  0.00           C
ATOM   2403 HD21 LEU   197      13.390  -7.650  77.030  1.00  0.00           H
ATOM   2404 HD22 LEU   197      14.730  -7.890  78.180  1.00  0.00           H
ATOM   2405 HD23 LEU   197      14.440  -6.290  77.380  1.00  0.00           H
ATOM   2406  C   LEU   197      12.480  -6.860  82.020  1.00  0.00           C
ATOM   2407  O   LEU   197      11.240  -6.860  81.960  1.00  0.00           O
ATOM   2408  N   GLN   198      13.080  -7.860  82.570  1.00  0.00           N
ATOM   2409  HN  GLN   198      14.080  -7.800  82.530  1.00  0.00           H
ATOM   2410  CA  GLN   198      12.450  -9.020  83.120  1.00  0.00           C
ATOM   2411  HA  GLN   198      11.820  -9.420  82.340  1.00  0.00           H
ATOM   2412  CB  GLN   198      13.460 -10.130  83.510  1.00  0.00           C
ATOM   2413  HB1 GLN   198      12.930 -11.020  83.890  1.00  0.00           H
ATOM   2414  HB2 GLN   198      14.030  -9.730  84.380  1.00  0.00           H
ATOM   2415  CG  GLN   198      14.350 -10.740  82.440  1.00  0.00           C
ATOM   2416  HG1 GLN   198      13.820 -11.240  81.610  1.00  0.00           H
ATOM   2417  HG2 GLN   198      15.020 -11.560  82.780  1.00  0.00           H
ATOM   2418  CD  GLN   198      15.450  -9.810  81.800  1.00  0.00           C
ATOM   2419  OE1 GLN   198      15.890  -9.910  80.660  1.00  0.00           O
ATOM   2420  NE2 GLN   198      16.000  -8.990  82.690  1.00  0.00           N
ATOM   2421 HE21 GLN   198      16.870  -8.580  82.390  1.00  0.00           H
ATOM   2422 HE22 GLN   198      15.730  -8.870  83.650  1.00  0.00           H
ATOM   2423  C   GLN   198      11.560  -8.750  84.400  1.00  0.00           C
ATOM   2424  O   GLN   198      11.830  -7.820  85.170  1.00  0.00           O
ATOM   2425  N   TRP   199      10.520  -9.540  84.530  1.00  0.00           N
ATOM   2426  HN  TRP   199      10.260 -10.240  83.880  1.00  0.00           H
ATOM   2427  CA  TRP   199       9.470  -9.390  85.560  1.00  0.00           C
ATOM   2428  HA  TRP   199       9.680  -8.540  86.190  1.00  0.00           H
ATOM   2429  CB  TRP   199       8.150  -9.100  84.800  1.00  0.00           C
ATOM   2430  HB1 TRP   199       8.060  -8.040  84.450  1.00  0.00           H
ATOM   2431  HB2 TRP   199       7.390  -9.180  85.610  1.00  0.00           H
ATOM   2432  CG  TRP   199       7.630 -10.110  83.830  1.00  0.00           C
ATOM   2433  CD1 TRP   199       6.680 -11.020  84.050  1.00  0.00           C
ATOM   2434  HD1 TRP   199       6.240 -11.220  85.020  1.00  0.00           H
ATOM   2435  NE1 TRP   199       6.440 -11.820  82.960  1.00  0.00           N
ATOM   2436  HE1 TRP   199       5.630 -12.350  82.840  1.00  0.00           H
ATOM   2437  CE2 TRP   199       7.220 -11.400  81.940  1.00  0.00           C
ATOM   2438  CD2 TRP   199       7.930 -10.340  82.430  1.00  0.00           C
ATOM   2439  CE3 TRP   199       8.870  -9.720  81.630  1.00  0.00           C
ATOM   2440  HE3 TRP   199       9.500  -8.880  81.900  1.00  0.00           H
ATOM   2441  CZ3 TRP   199       8.860  -9.970  80.220  1.00  0.00           C
ATOM   2442  HZ3 TRP   199       9.540  -9.510  79.520  1.00  0.00           H
ATOM   2443  CZ2 TRP   199       7.240 -11.720  80.610  1.00  0.00           C
ATOM   2444  HZ2 TRP   199       6.590 -12.530  80.310  1.00  0.00           H
ATOM   2445  CH2 TRP   199       8.110 -11.030  79.710  1.00  0.00           C
ATOM   2446  HH2 TRP   199       8.030 -11.280  78.660  1.00  0.00           H
ATOM   2447  C   TRP   199       9.490 -10.670  86.320  1.00  0.00           C
ATOM   2448  O   TRP   199       8.710 -10.910  87.320  1.00  0.00           O
ATOM   2449  N   SER   200      10.350 -11.650  86.020  1.00  0.00           N
ATOM   2450  HN  SER   200      10.880 -11.470  85.200  1.00  0.00           H
ATOM   2451  CA  SER   200      10.400 -12.950  86.650  1.00  0.00           C
ATOM   2452  HA  SER   200      10.510 -12.790  87.720  1.00  0.00           H
ATOM   2453  CB  SER   200       9.210 -13.840  86.410  1.00  0.00           C
ATOM   2454  HB1 SER   200       8.260 -13.320  86.640  1.00  0.00           H
ATOM   2455  HB2 SER   200       9.140 -14.710  87.100  1.00  0.00           H
ATOM   2456  OG  SER   200       9.060 -14.360  85.100  1.00  0.00           O
ATOM   2457  HG1 SER   200       8.230 -14.810  84.960  1.00  0.00           H
ATOM   2458  C   SER   200      11.690 -13.680  86.200  1.00  0.00           C
ATOM   2459  O   SER   200      12.320 -13.280  85.240  1.00  0.00           O
HETATM 2460  N   HSD   201      12.040 -14.840  86.830  1.00  0.00           N
HETATM 2461  HN  HSD   201      11.580 -15.140  87.660  1.00  0.00           H
HETATM 2462  CA  HSD   201      13.070 -15.790  86.360  1.00  0.00           C
HETATM 2463  HA  HSD   201      13.760 -15.240  85.740  1.00  0.00           H
HETATM 2464  CB  HSD   201      13.850 -16.370  87.610  1.00  0.00           C
HETATM 2465  HB1 HSD   201      14.840 -16.800  87.340  1.00  0.00           H
HETATM 2466  HB2 HSD   201      13.270 -17.180  88.100  1.00  0.00           H
HETATM 2467  ND1 HSD   201      14.850 -14.310  88.670  1.00  0.00           N
HETATM 2468  HD1 HSD   201      15.180 -13.940  87.800  1.00  0.00           H
HETATM 2469  CG  HSD   201      14.070 -15.410  88.680  1.00  0.00           C
HETATM 2470  CE1 HSD   201      14.890 -13.790  89.890  1.00  0.00           C
HETATM 2471  HE1 HSD   201      15.410 -12.880  90.200  1.00  0.00           H
HETATM 2472  NE2 HSD   201      14.030 -14.390  90.700  1.00  0.00           N
HETATM 2473  CD2 HSD   201      13.510 -15.360  89.930  1.00  0.00           C
HETATM 2474  HD2 HSD   201      12.710 -16.010  90.270  1.00  0.00           H
HETATM 2475  C   HSD   201      12.610 -17.000  85.540  1.00  0.00           C
HETATM 2476  O   HSD   201      13.240 -18.000  85.450  1.00  0.00           O
ATOM   2477  N   SER   202      11.390 -16.810  85.020  1.00  0.00           N
ATOM   2478  HN  SER   202      10.910 -15.970  85.260  1.00  0.00           H
ATOM   2479  CA  SER   202      10.760 -17.820  84.220  1.00  0.00           C
ATOM   2480  HA  SER   202      10.930 -18.740  84.770  1.00  0.00           H
ATOM   2481  CB  SER   202       9.250 -17.680  83.970  1.00  0.00           C
ATOM   2482  HB1 SER   202       8.760 -17.540  84.960  1.00  0.00           H
ATOM   2483  HB2 SER   202       8.850 -18.610  83.510  1.00  0.00           H
ATOM   2484  OG  SER   202       8.880 -16.650  83.090  1.00  0.00           O
ATOM   2485  HG1 SER   202       8.010 -16.270  83.250  1.00  0.00           H
ATOM   2486  C   SER   202      11.280 -18.060  82.810  1.00  0.00           C
ATOM   2487  O   SER   202      11.860 -17.240  82.150  1.00  0.00           O
ATOM   2488  N   ALA   203      10.920 -19.260  82.320  1.00  0.00           N
ATOM   2489  HN  ALA   203      10.300 -19.840  82.840  1.00  0.00           H
ATOM   2490  CA  ALA   203      11.390 -19.700  80.990  1.00  0.00           C
ATOM   2491  HA  ALA   203      12.460 -19.670  80.860  1.00  0.00           H
ATOM   2492  CB  ALA   203      11.040 -21.210  80.820  1.00  0.00           C
ATOM   2493  HB1 ALA   203       9.950 -21.440  80.840  1.00  0.00           H
ATOM   2494  HB2 ALA   203      11.470 -21.780  81.660  1.00  0.00           H
ATOM   2495  HB3 ALA   203      11.430 -21.700  79.900  1.00  0.00           H
ATOM   2496  C   ALA   203      10.750 -18.710  79.910  1.00  0.00           C
ATOM   2497  O   ALA   203      11.450 -18.140  79.090  1.00  0.00           O
ATOM   2498  N   TYR   204       9.400 -18.400  80.010  1.00  0.00           N
ATOM   2499  HN  TYR   204       8.730 -18.920  80.530  1.00  0.00           H
ATOM   2500  CA  TYR   204       8.740 -17.400  79.180  1.00  0.00           C
ATOM   2501  HA  TYR   204       8.710 -17.830  78.190  1.00  0.00           H
ATOM   2502  CB  TYR   204       7.200 -17.300  79.690  1.00  0.00           C
ATOM   2503  HB1 TYR   204       7.230 -16.970  80.750  1.00  0.00           H
ATOM   2504  HB2 TYR   204       6.760 -18.320  79.660  1.00  0.00           H
ATOM   2505  CG  TYR   204       6.260 -16.350  78.980  1.00  0.00           C
ATOM   2506  CD1 TYR   204       6.450 -16.000  77.610  1.00  0.00           C
ATOM   2507  HD1 TYR   204       7.300 -16.490  77.150  1.00  0.00           H
ATOM   2508  CE1 TYR   204       5.800 -14.940  76.960  1.00  0.00           C
ATOM   2509  HE1 TYR   204       5.940 -14.620  75.940  1.00  0.00           H
ATOM   2510  CZ  TYR   204       4.950 -14.130  77.800  1.00  0.00           C
ATOM   2511  OH  TYR   204       4.500 -12.870  77.380  1.00  0.00           O
ATOM   2512  HH  TYR   204       3.760 -12.640  77.950  1.00  0.00           H
ATOM   2513  CD2 TYR   204       5.250 -15.660  79.620  1.00  0.00           C
ATOM   2514  HD2 TYR   204       5.130 -15.920  80.660  1.00  0.00           H
ATOM   2515  CE2 TYR   204       4.660 -14.500  79.120  1.00  0.00           C
ATOM   2516  HE2 TYR   204       3.930 -13.980  79.720  1.00  0.00           H
ATOM   2517  C   TYR   204       9.320 -15.970  79.180  1.00  0.00           C
ATOM   2518  O   TYR   204       9.440 -15.360  78.120  1.00  0.00           O
ATOM   2519  N   CYS   205       9.600 -15.440  80.370  1.00  0.00           N
ATOM   2520  HN  CYS   205       9.400 -15.900  81.230  1.00  0.00           H
ATOM   2521  CA  CYS   205      10.270 -14.210  80.490  1.00  0.00           C
ATOM   2522  HA  CYS   205       9.740 -13.420  79.980  1.00  0.00           H
ATOM   2523  CB  CYS   205      10.330 -13.840  81.980  1.00  0.00           C
ATOM   2524  HB1 CYS   205      10.900 -14.550  82.620  1.00  0.00           H
ATOM   2525  HB2 CYS   205       9.250 -13.880  82.240  1.00  0.00           H
ATOM   2526  SG  CYS   205      11.010 -12.070  81.990  1.00  0.00           S
ATOM   2527  HG1 CYS   205       9.960 -11.620  81.310  1.00  0.00           H
ATOM   2528  C   CYS   205      11.620 -14.150  79.840  1.00  0.00           C
ATOM   2529  O   CYS   205      11.980 -13.170  79.150  1.00  0.00           O
ATOM   2530  N   GLN   206      12.410 -15.240  79.950  1.00  0.00           N
ATOM   2531  HN  GLN   206      12.120 -16.020  80.500  1.00  0.00           H
ATOM   2532  CA  GLN   206      13.700 -15.420  79.290  1.00  0.00           C
ATOM   2533  HA  GLN   206      14.170 -14.460  79.480  1.00  0.00           H
ATOM   2534  CB  GLN   206      14.560 -16.590  79.850  1.00  0.00           C
ATOM   2535  HB1 GLN   206      15.460 -16.670  79.200  1.00  0.00           H
ATOM   2536  HB2 GLN   206      14.100 -17.580  79.610  1.00  0.00           H
ATOM   2537  CG  GLN   206      14.920 -16.570  81.380  1.00  0.00           C
ATOM   2538  HG1 GLN   206      15.960 -16.940  81.460  1.00  0.00           H
ATOM   2539  HG2 GLN   206      14.280 -17.320  81.900  1.00  0.00           H
ATOM   2540  CD  GLN   206      14.770 -15.240  82.030  1.00  0.00           C
ATOM   2541  OE1 GLN   206      15.560 -14.310  81.830  1.00  0.00           O
ATOM   2542  NE2 GLN   206      13.670 -15.070  82.830  1.00  0.00           N
ATOM   2543 HE21 GLN   206      13.560 -14.290  83.450  1.00  0.00           H
ATOM   2544 HE22 GLN   206      12.960 -15.770  82.740  1.00  0.00           H
ATOM   2545  C   GLN   206      13.530 -15.560  77.800  1.00  0.00           C
ATOM   2546  O   GLN   206      14.360 -15.120  77.020  1.00  0.00           O
ATOM   2547  N   LEU   207      12.420 -16.170  77.360  1.00  0.00           N
ATOM   2548  HN  LEU   207      11.710 -16.490  77.980  1.00  0.00           H
ATOM   2549  CA  LEU   207      12.140 -16.490  75.970  1.00  0.00           C
ATOM   2550  HA  LEU   207      13.150 -16.760  75.700  1.00  0.00           H
ATOM   2551  CB  LEU   207      11.060 -17.680  76.000  1.00  0.00           C
ATOM   2552  HB1 LEU   207      10.090 -17.340  76.410  1.00  0.00           H
ATOM   2553  HB2 LEU   207      11.560 -18.430  76.640  1.00  0.00           H
ATOM   2554  CG  LEU   207      11.010 -18.490  74.680  1.00  0.00           C
ATOM   2555  HG  LEU   207      10.540 -17.860  73.900  1.00  0.00           H
ATOM   2556  CD1 LEU   207      12.460 -18.910  74.250  1.00  0.00           C
ATOM   2557 HD11 LEU   207      12.360 -19.600  73.380  1.00  0.00           H
ATOM   2558 HD12 LEU   207      13.010 -19.530  74.990  1.00  0.00           H
ATOM   2559 HD13 LEU   207      12.970 -17.990  73.890  1.00  0.00           H
ATOM   2560  CD2 LEU   207      10.190 -19.680  75.090  1.00  0.00           C
ATOM   2561 HD21 LEU   207       9.390 -19.320  75.780  1.00  0.00           H
ATOM   2562 HD22 LEU   207      10.720 -20.420  75.720  1.00  0.00           H
ATOM   2563 HD23 LEU   207       9.740 -20.130  74.180  1.00  0.00           H
ATOM   2564  C   LEU   207      11.650 -15.350  75.300  1.00  0.00           C
ATOM   2565  O   LEU   207      11.880 -15.080  74.110  1.00  0.00           O
ATOM   2566  N   PHE   208      10.830 -14.520  76.030  1.00  0.00           N
ATOM   2567  HN  PHE   208      10.680 -14.820  76.970  1.00  0.00           H
ATOM   2568  CA  PHE   208      10.400 -13.190  75.590  1.00  0.00           C
ATOM   2569  HA  PHE   208       9.780 -13.470  74.750  1.00  0.00           H
ATOM   2570  CB  PHE   208       9.410 -12.500  76.570  1.00  0.00           C
ATOM   2571  HB1 PHE   208       9.960 -12.390  77.540  1.00  0.00           H
ATOM   2572  HB2 PHE   208       8.480 -13.090  76.700  1.00  0.00           H
ATOM   2573  CG  PHE   208       8.990 -11.040  76.090  1.00  0.00           C
ATOM   2574  CD1 PHE   208       9.680  -9.880  76.300  1.00  0.00           C
ATOM   2575  HD1 PHE   208      10.700  -9.820  76.650  1.00  0.00           H
ATOM   2576  CE1 PHE   208       9.120  -8.610  75.940  1.00  0.00           C
ATOM   2577  HE1 PHE   208       9.670  -7.700  76.110  1.00  0.00           H
ATOM   2578  CZ  PHE   208       7.860  -8.580  75.300  1.00  0.00           C
ATOM   2579  HZ  PHE   208       7.390  -7.690  74.920  1.00  0.00           H
ATOM   2580  CD2 PHE   208       7.730 -10.960  75.540  1.00  0.00           C
ATOM   2581  HD2 PHE   208       7.200 -11.860  75.270  1.00  0.00           H
ATOM   2582  CE2 PHE   208       7.070  -9.750  75.180  1.00  0.00           C
ATOM   2583  HE2 PHE   208       6.090  -9.790  74.720  1.00  0.00           H
ATOM   2584  C   PHE   208      11.530 -12.260  74.990  1.00  0.00           C
ATOM   2585  O   PHE   208      11.380 -11.660  73.900  1.00  0.00           O
ATOM   2586  N   VAL   209      12.740 -12.290  75.570  1.00  0.00           N
ATOM   2587  HN  VAL   209      12.830 -12.920  76.340  1.00  0.00           H
ATOM   2588  CA  VAL   209      13.940 -11.680  75.020  1.00  0.00           C
ATOM   2589  HA  VAL   209      13.740 -10.640  74.840  1.00  0.00           H
ATOM   2590  CB  VAL   209      14.960 -11.730  76.160  1.00  0.00           C
ATOM   2591  HB  VAL   209      14.990 -12.790  76.510  1.00  0.00           H
ATOM   2592  CG1 VAL   209      16.360 -11.160  75.830  1.00  0.00           C
ATOM   2593 HG11 VAL   209      16.290 -10.220  75.260  1.00  0.00           H
ATOM   2594 HG12 VAL   209      17.030 -11.900  75.340  1.00  0.00           H
ATOM   2595 HG13 VAL   209      16.870 -11.000  76.810  1.00  0.00           H
ATOM   2596  CG2 VAL   209      14.410 -11.020  77.480  1.00  0.00           C
ATOM   2597 HG21 VAL   209      14.360  -9.920  77.320  1.00  0.00           H
ATOM   2598 HG22 VAL   209      15.150 -11.110  78.300  1.00  0.00           H
ATOM   2599 HG23 VAL   209      13.510 -11.440  77.980  1.00  0.00           H
ATOM   2600  C   VAL   209      14.440 -12.250  73.640  1.00  0.00           C
ATOM   2601  O   VAL   209      14.910 -11.590  72.740  1.00  0.00           O
ATOM   2602  N   VAL   210      14.350 -13.660  73.420  1.00  0.00           N
ATOM   2603  HN  VAL   210      14.030 -14.240  74.160  1.00  0.00           H
ATOM   2604  CA  VAL   210      14.640 -14.240  72.110  1.00  0.00           C
ATOM   2605  HA  VAL   210      15.570 -13.870  71.700  1.00  0.00           H
ATOM   2606  CB  VAL   210      14.570 -15.760  72.230  1.00  0.00           C
ATOM   2607  HB  VAL   210      13.610 -16.090  72.680  1.00  0.00           H
ATOM   2608  CG1 VAL   210      14.820 -16.430  70.900  1.00  0.00           C
ATOM   2609 HG11 VAL   210      14.920 -17.530  70.950  1.00  0.00           H
ATOM   2610 HG12 VAL   210      15.730 -15.960  70.460  1.00  0.00           H
ATOM   2611 HG13 VAL   210      13.960 -16.290  70.220  1.00  0.00           H
ATOM   2612  CG2 VAL   210      15.630 -16.280  73.260  1.00  0.00           C
ATOM   2613 HG21 VAL   210      15.430 -15.850  74.260  1.00  0.00           H
ATOM   2614 HG22 VAL   210      16.700 -16.120  73.020  1.00  0.00           H
ATOM   2615 HG23 VAL   210      15.420 -17.370  73.320  1.00  0.00           H
ATOM   2616  C   VAL   210      13.620 -13.740  71.130  1.00  0.00           C
ATOM   2617  O   VAL   210      13.880 -13.440  69.970  1.00  0.00           O
ATOM   2618  N   VAL   211      12.320 -13.670  71.500  1.00  0.00           N
ATOM   2619  HN  VAL   211      12.140 -13.910  72.450  1.00  0.00           H
ATOM   2620  CA  VAL   211      11.260 -13.230  70.580  1.00  0.00           C
ATOM   2621  HA  VAL   211      11.480 -13.780  69.680  1.00  0.00           H
ATOM   2622  CB  VAL   211       9.850 -13.630  70.960  1.00  0.00           C
ATOM   2623  HB  VAL   211       9.580 -13.240  71.960  1.00  0.00           H
ATOM   2624  CG1 VAL   211       8.890 -13.150  69.860  1.00  0.00           C
ATOM   2625 HG11 VAL   211       7.850 -13.440  70.140  1.00  0.00           H
ATOM   2626 HG12 VAL   211       9.150 -13.480  68.830  1.00  0.00           H
ATOM   2627 HG13 VAL   211       8.820 -12.050  69.990  1.00  0.00           H
ATOM   2628  CG2 VAL   211       9.830 -15.190  71.030  1.00  0.00           C
ATOM   2629 HG21 VAL   211      10.300 -15.630  70.120  1.00  0.00           H
ATOM   2630 HG22 VAL   211       8.800 -15.560  71.220  1.00  0.00           H
ATOM   2631 HG23 VAL   211      10.340 -15.610  71.920  1.00  0.00           H
ATOM   2632  C   VAL   211      11.360 -11.690  70.380  1.00  0.00           C
ATOM   2633  O   VAL   211      11.110 -11.230  69.260  1.00  0.00           O
ATOM   2634  N   PHE   212      11.910 -10.870  71.350  1.00  0.00           N
ATOM   2635  HN  PHE   212      12.180 -11.370  72.170  1.00  0.00           H
ATOM   2636  CA  PHE   212      12.140  -9.460  71.090  1.00  0.00           C
ATOM   2637  HA  PHE   212      11.260  -9.030  70.640  1.00  0.00           H
ATOM   2638  CB  PHE   212      12.250  -8.700  72.470  1.00  0.00           C
ATOM   2639  HB1 PHE   212      13.250  -8.930  72.880  1.00  0.00           H
ATOM   2640  HB2 PHE   212      11.450  -9.030  73.170  1.00  0.00           H
ATOM   2641  CG  PHE   212      12.380  -7.230  72.470  1.00  0.00           C
ATOM   2642  CD1 PHE   212      12.780  -6.620  73.700  1.00  0.00           C
ATOM   2643  HD1 PHE   212      12.910  -7.250  74.570  1.00  0.00           H
ATOM   2644  CE1 PHE   212      12.940  -5.200  73.760  1.00  0.00           C
ATOM   2645  HE1 PHE   212      13.080  -4.670  74.680  1.00  0.00           H
ATOM   2646  CZ  PHE   212      12.570  -4.420  72.670  1.00  0.00           C
ATOM   2647  HZ  PHE   212      12.560  -3.340  72.570  1.00  0.00           H
ATOM   2648  CD2 PHE   212      12.090  -6.410  71.390  1.00  0.00           C
ATOM   2649  HD2 PHE   212      11.770  -6.750  70.420  1.00  0.00           H
ATOM   2650  CE2 PHE   212      12.140  -5.010  71.430  1.00  0.00           C
ATOM   2651  HE2 PHE   212      11.850  -4.320  70.660  1.00  0.00           H
ATOM   2652  C   PHE   212      13.320  -9.250  70.070  1.00  0.00           C
ATOM   2653  O   PHE   212      13.130  -8.660  69.040  1.00  0.00           O
ATOM   2654  N   ALA   213      14.480  -9.940  70.260  1.00  0.00           N
ATOM   2655  HN  ALA   213      14.600 -10.450  71.110  1.00  0.00           H
ATOM   2656  CA  ALA   213      15.570  -9.910  69.300  1.00  0.00           C
ATOM   2657  HA  ALA   213      15.740  -8.870  69.070  1.00  0.00           H
ATOM   2658  CB  ALA   213      16.780 -10.700  69.820  1.00  0.00           C
ATOM   2659  HB1 ALA   213      16.490 -11.760  69.950  1.00  0.00           H
ATOM   2660  HB2 ALA   213      17.150 -10.230  70.760  1.00  0.00           H
ATOM   2661  HB3 ALA   213      17.650 -10.640  69.130  1.00  0.00           H
ATOM   2662  C   ALA   213      15.180 -10.550  67.930  1.00  0.00           C
ATOM   2663  O   ALA   213      15.500  -9.990  66.920  1.00  0.00           O
ATOM   2664  N   VAL   214      14.440 -11.730  67.870  1.00  0.00           N
ATOM   2665  HN  VAL   214      14.230 -12.360  68.620  1.00  0.00           H
ATOM   2666  CA  VAL   214      13.980 -12.200  66.570  1.00  0.00           C
ATOM   2667  HA  VAL   214      14.860 -12.560  66.040  1.00  0.00           H
ATOM   2668  CB  VAL   214      13.230 -13.540  66.710  1.00  0.00           C
ATOM   2669  HB  VAL   214      12.480 -13.330  67.500  1.00  0.00           H
ATOM   2670  CG1 VAL   214      12.480 -14.020  65.400  1.00  0.00           C
ATOM   2671 HG11 VAL   214      13.310 -14.130  64.670  1.00  0.00           H
ATOM   2672 HG12 VAL   214      11.730 -13.380  64.890  1.00  0.00           H
ATOM   2673 HG13 VAL   214      12.050 -15.040  65.400  1.00  0.00           H
ATOM   2674  CG2 VAL   214      14.160 -14.680  67.150  1.00  0.00           C
ATOM   2675 HG21 VAL   214      14.630 -14.570  68.150  1.00  0.00           H
ATOM   2676 HG22 VAL   214      14.980 -14.790  66.400  1.00  0.00           H
ATOM   2677 HG23 VAL   214      13.590 -15.630  67.080  1.00  0.00           H
ATOM   2678  C   VAL   214      13.150 -11.190  65.720  1.00  0.00           C
ATOM   2679  O   VAL   214      13.590 -10.880  64.580  1.00  0.00           O
ATOM   2680  N   LEU   215      12.090 -10.620  66.260  1.00  0.00           N
ATOM   2681  HN  LEU   215      11.850 -10.910  67.180  1.00  0.00           H
ATOM   2682  CA  LEU   215      11.170  -9.760  65.580  1.00  0.00           C
ATOM   2683  HA  LEU   215      11.130 -10.070  64.540  1.00  0.00           H
ATOM   2684  CB  LEU   215       9.770  -9.940  66.270  1.00  0.00           C
ATOM   2685  HB1 LEU   215       9.020  -9.320  65.730  1.00  0.00           H
ATOM   2686  HB2 LEU   215       9.800  -9.680  67.350  1.00  0.00           H
ATOM   2687  CG  LEU   215       9.160 -11.370  66.300  1.00  0.00           C
ATOM   2688  HG  LEU   215       9.860 -12.090  66.770  1.00  0.00           H
ATOM   2689  CD1 LEU   215       7.900 -11.600  67.160  1.00  0.00           C
ATOM   2690 HD11 LEU   215       7.520 -12.650  67.100  1.00  0.00           H
ATOM   2691 HD12 LEU   215       7.130 -10.870  66.850  1.00  0.00           H
ATOM   2692 HD13 LEU   215       8.140 -11.330  68.210  1.00  0.00           H
ATOM   2693  CD2 LEU   215       8.850 -11.700  64.830  1.00  0.00           C
ATOM   2694 HD21 LEU   215       9.440 -11.190  64.040  1.00  0.00           H
ATOM   2695 HD22 LEU   215       7.860 -11.260  64.620  1.00  0.00           H
ATOM   2696 HD23 LEU   215       8.760 -12.800  64.670  1.00  0.00           H
ATOM   2697  C   LEU   215      11.500  -8.270  65.510  1.00  0.00           C
ATOM   2698  O   LEU   215      11.080  -7.520  64.640  1.00  0.00           O
ATOM   2699  N   TYR   216      12.290  -7.780  66.450  1.00  0.00           N
ATOM   2700  HN  TYR   216      12.670  -8.270  67.230  1.00  0.00           H
ATOM   2701  CA  TYR   216      12.680  -6.390  66.500  1.00  0.00           C
ATOM   2702  HA  TYR   216      12.240  -5.890  65.660  1.00  0.00           H
ATOM   2703  CB  TYR   216      11.970  -5.650  67.660  1.00  0.00           C
ATOM   2704  HB1 TYR   216      12.130  -4.560  67.530  1.00  0.00           H
ATOM   2705  HB2 TYR   216      12.300  -5.940  68.680  1.00  0.00           H
ATOM   2706  CG  TYR   216      10.480  -5.820  67.640  1.00  0.00           C
ATOM   2707  CD1 TYR   216       9.820  -6.940  68.260  1.00  0.00           C
ATOM   2708  HD1 TYR   216      10.460  -7.640  68.780  1.00  0.00           H
ATOM   2709  CE1 TYR   216       8.400  -7.270  68.120  1.00  0.00           C
ATOM   2710  HE1 TYR   216       8.070  -8.230  68.500  1.00  0.00           H
ATOM   2711  CZ  TYR   216       7.570  -6.330  67.500  1.00  0.00           C
ATOM   2712  OH  TYR   216       6.240  -6.720  67.360  1.00  0.00           O
ATOM   2713  HH  TYR   216       6.090  -7.580  67.750  1.00  0.00           H
ATOM   2714  CD2 TYR   216       9.520  -4.980  66.940  1.00  0.00           C
ATOM   2715  HD2 TYR   216       9.920  -4.160  66.360  1.00  0.00           H
ATOM   2716  CE2 TYR   216       8.130  -5.240  66.900  1.00  0.00           C
ATOM   2717  HE2 TYR   216       7.400  -4.660  66.360  1.00  0.00           H
ATOM   2718  C   TYR   216      14.160  -6.150  66.400  1.00  0.00           C
ATOM   2719  O   TYR   216      14.580  -5.020  66.660  1.00  0.00           O
ATOM   2720  N   PHE   217      14.970  -7.130  66.020  1.00  0.00           N
ATOM   2721  HN  PHE   217      14.760  -8.100  65.900  1.00  0.00           H
ATOM   2722  CA  PHE   217      16.300  -6.810  65.630  1.00  0.00           C
ATOM   2723  HA  PHE   217      16.350  -5.830  65.190  1.00  0.00           H
ATOM   2724  CB  PHE   217      17.240  -6.900  66.860  1.00  0.00           C
ATOM   2725  HB1 PHE   217      16.840  -7.780  67.400  1.00  0.00           H
ATOM   2726  HB2 PHE   217      17.090  -5.900  67.320  1.00  0.00           H
ATOM   2727  CG  PHE   217      18.690  -7.090  66.580  1.00  0.00           C
ATOM   2728  CD1 PHE   217      19.550  -6.170  65.880  1.00  0.00           C
ATOM   2729  HD1 PHE   217      19.120  -5.300  65.420  1.00  0.00           H
ATOM   2730  CE1 PHE   217      20.880  -6.560  65.520  1.00  0.00           C
ATOM   2731  HE1 PHE   217      21.300  -5.870  64.800  1.00  0.00           H
ATOM   2732  CZ  PHE   217      21.400  -7.700  66.040  1.00  0.00           C
ATOM   2733  HZ  PHE   217      22.400  -7.970  65.730  1.00  0.00           H
ATOM   2734  CD2 PHE   217      19.330  -8.210  67.160  1.00  0.00           C
ATOM   2735  HD2 PHE   217      18.750  -8.760  67.880  1.00  0.00           H
ATOM   2736  CE2 PHE   217      20.690  -8.520  66.930  1.00  0.00           C
ATOM   2737  HE2 PHE   217      21.290  -9.240  67.470  1.00  0.00           H
ATOM   2738  C   PHE   217      16.690  -7.760  64.530  1.00  0.00           C
ATOM   2739  O   PHE   217      17.090  -7.250  63.450  1.00  0.00           O
ATOM   2740  N   LEU   218      16.640  -9.080  64.680  1.00  0.00           N
ATOM   2741  HN  LEU   218      16.270  -9.530  65.490  1.00  0.00           H
ATOM   2742  CA  LEU   218      17.180  -9.990  63.730  1.00  0.00           C
ATOM   2743  HA  LEU   218      18.200  -9.700  63.510  1.00  0.00           H
ATOM   2744  CB  LEU   218      17.210 -11.480  64.310  1.00  0.00           C
ATOM   2745  HB1 LEU   218      17.720 -12.120  63.570  1.00  0.00           H
ATOM   2746  HB2 LEU   218      16.140 -11.770  64.360  1.00  0.00           H
ATOM   2747  CG  LEU   218      17.970 -11.740  65.700  1.00  0.00           C
ATOM   2748  HG  LEU   218      17.540 -11.190  66.570  1.00  0.00           H
ATOM   2749  CD1 LEU   218      17.900 -13.160  66.220  1.00  0.00           C
ATOM   2750 HD11 LEU   218      16.890 -13.530  66.480  1.00  0.00           H
ATOM   2751 HD12 LEU   218      18.480 -13.270  67.160  1.00  0.00           H
ATOM   2752 HD13 LEU   218      18.370 -13.870  65.500  1.00  0.00           H
ATOM   2753  CD2 LEU   218      19.440 -11.410  65.420  1.00  0.00           C
ATOM   2754 HD21 LEU   218      19.820 -12.050  64.590  1.00  0.00           H
ATOM   2755 HD22 LEU   218      20.150 -11.470  66.280  1.00  0.00           H
ATOM   2756 HD23 LEU   218      19.500 -10.370  65.020  1.00  0.00           H
ATOM   2757  C   LEU   218      16.450  -9.960  62.380  1.00  0.00           C
ATOM   2758  O   LEU   218      17.010 -10.150  61.310  1.00  0.00           O
ATOM   2759  N   LEU   219      15.140  -9.800  62.420  1.00  0.00           N
ATOM   2760  HN  LEU   219      14.650  -9.820  63.290  1.00  0.00           H
ATOM   2761  CA  LEU   219      14.390  -9.690  61.200  1.00  0.00           C
ATOM   2762  HA  LEU   219      14.970 -10.280  60.500  1.00  0.00           H
ATOM   2763  CB  LEU   219      12.970 -10.370  61.260  1.00  0.00           C
ATOM   2764  HB1 LEU   219      12.280 -10.130  60.420  1.00  0.00           H
ATOM   2765  HB2 LEU   219      12.450  -9.810  62.060  1.00  0.00           H
ATOM   2766  CG  LEU   219      12.940 -11.970  61.380  1.00  0.00           C
ATOM   2767  HG  LEU   219      13.700 -12.270  62.140  1.00  0.00           H
ATOM   2768  CD1 LEU   219      11.630 -12.510  62.000  1.00  0.00           C
ATOM   2769 HD11 LEU   219      10.760 -12.120  61.440  1.00  0.00           H
ATOM   2770 HD12 LEU   219      11.610 -12.210  63.070  1.00  0.00           H
ATOM   2771 HD13 LEU   219      11.600 -13.620  62.030  1.00  0.00           H
ATOM   2772  CD2 LEU   219      13.440 -12.650  60.070  1.00  0.00           C
ATOM   2773 HD21 LEU   219      14.410 -12.240  59.720  1.00  0.00           H
ATOM   2774 HD22 LEU   219      12.650 -12.540  59.290  1.00  0.00           H
ATOM   2775 HD23 LEU   219      13.510 -13.740  60.290  1.00  0.00           H
ATOM   2776  C   LEU   219      14.270  -8.390  60.540  1.00  0.00           C
ATOM   2777  O   LEU   219      14.350  -8.440  59.280  1.00  0.00           O
ATOM   2778  N   PRO   220      14.170  -7.240  61.110  1.00  0.00           N
ATOM   2779  CD  PRO   220      13.440  -7.080  62.390  1.00  0.00           C
ATOM   2780  HD1 PRO   220      14.100  -7.090  63.280  1.00  0.00           H
ATOM   2781  HD2 PRO   220      12.540  -7.720  62.540  1.00  0.00           H
ATOM   2782  CA  PRO   220      14.350  -5.940  60.490  1.00  0.00           C
ATOM   2783  HA  PRO   220      13.630  -5.970  59.680  1.00  0.00           H
ATOM   2784  CB  PRO   220      13.990  -4.930  61.620  1.00  0.00           C
ATOM   2785  HB1 PRO   220      13.750  -3.910  61.260  1.00  0.00           H
ATOM   2786  HB2 PRO   220      14.870  -4.650  62.240  1.00  0.00           H
ATOM   2787  CG  PRO   220      12.910  -5.610  62.400  1.00  0.00           C
ATOM   2788  HG1 PRO   220      12.720  -5.100  63.370  1.00  0.00           H
ATOM   2789  HG2 PRO   220      12.010  -5.590  61.750  1.00  0.00           H
ATOM   2790  C   PRO   220      15.770  -5.670  59.870  1.00  0.00           C
ATOM   2791  O   PRO   220      15.760  -4.890  58.910  1.00  0.00           O
ATOM   2792  N   LEU   221      16.920  -6.330  60.380  1.00  0.00           N
ATOM   2793  HN  LEU   221      16.740  -6.820  61.230  1.00  0.00           H
ATOM   2794  CA  LEU   221      18.220  -6.450  59.700  1.00  0.00           C
ATOM   2795  HA  LEU   221      18.610  -5.460  59.490  1.00  0.00           H
ATOM   2796  CB  LEU   221      19.150  -7.190  60.710  1.00  0.00           C
ATOM   2797  HB1 LEU   221      18.730  -8.200  60.920  1.00  0.00           H
ATOM   2798  HB2 LEU   221      19.190  -6.650  61.680  1.00  0.00           H
ATOM   2799  CG  LEU   221      20.640  -7.390  60.310  1.00  0.00           C
ATOM   2800  HG  LEU   221      20.760  -7.620  59.230  1.00  0.00           H
ATOM   2801  CD1 LEU   221      21.490  -6.140  60.680  1.00  0.00           C
ATOM   2802 HD11 LEU   221      21.600  -6.040  61.780  1.00  0.00           H
ATOM   2803 HD12 LEU   221      21.190  -5.180  60.200  1.00  0.00           H
ATOM   2804 HD13 LEU   221      22.480  -6.280  60.190  1.00  0.00           H
ATOM   2805  CD2 LEU   221      21.240  -8.680  60.840  1.00  0.00           C
ATOM   2806 HD21 LEU   221      20.710  -9.580  60.450  1.00  0.00           H
ATOM   2807 HD22 LEU   221      21.190  -8.700  61.950  1.00  0.00           H
ATOM   2808 HD23 LEU   221      22.340  -8.810  60.720  1.00  0.00           H
ATOM   2809  C   LEU   221      18.220  -7.150  58.360  1.00  0.00           C
ATOM   2810  O   LEU   221      18.820  -6.540  57.500  1.00  0.00           O
ATOM   2811  N   LEU   222      17.520  -8.280  58.240  1.00  0.00           N
ATOM   2812  HN  LEU   222      16.940  -8.650  58.970  1.00  0.00           H
ATOM   2813  CA  LEU   222      17.370  -9.100  57.050  1.00  0.00           C
ATOM   2814  HA  LEU   222      18.350  -9.260  56.620  1.00  0.00           H
ATOM   2815  CB  LEU   222      16.620 -10.450  57.230  1.00  0.00           C
ATOM   2816  HB1 LEU   222      15.650 -10.290  57.750  1.00  0.00           H
ATOM   2817  HB2 LEU   222      17.320 -10.970  57.910  1.00  0.00           H
ATOM   2818  CG  LEU   222      16.200 -11.340  56.010  1.00  0.00           C
ATOM   2819  HG  LEU   222      15.620 -10.860  55.200  1.00  0.00           H
ATOM   2820  CD1 LEU   222      17.510 -11.870  55.340  1.00  0.00           C
ATOM   2821 HD11 LEU   222      18.000 -11.050  54.760  1.00  0.00           H
ATOM   2822 HD12 LEU   222      17.210 -12.630  54.590  1.00  0.00           H
ATOM   2823 HD13 LEU   222      18.250 -12.300  56.050  1.00  0.00           H
ATOM   2824  CD2 LEU   222      15.350 -12.430  56.640  1.00  0.00           C
ATOM   2825 HD21 LEU   222      15.100 -13.150  55.830  1.00  0.00           H
ATOM   2826 HD22 LEU   222      14.370 -12.020  56.950  1.00  0.00           H
ATOM   2827 HD23 LEU   222      15.790 -13.020  57.470  1.00  0.00           H
ATOM   2828  C   LEU   222      16.670  -8.250  55.970  1.00  0.00           C
ATOM   2829  O   LEU   222      17.080  -8.180  54.840  1.00  0.00           O
ATOM   2830  N   LEU   223      15.580  -7.540  56.380  1.00  0.00           N
ATOM   2831  HN  LEU   223      15.340  -7.490  57.340  1.00  0.00           H
ATOM   2832  CA  LEU   223      14.800  -6.620  55.550  1.00  0.00           C
ATOM   2833  HA  LEU   223      14.520  -7.100  54.630  1.00  0.00           H
ATOM   2834  CB  LEU   223      13.540  -6.160  56.330  1.00  0.00           C
ATOM   2835  HB1 LEU   223      13.880  -5.540  57.190  1.00  0.00           H
ATOM   2836  HB2 LEU   223      13.080  -7.080  56.760  1.00  0.00           H
ATOM   2837  CG  LEU   223      12.360  -5.460  55.620  1.00  0.00           C
ATOM   2838  HG  LEU   223      12.420  -5.900  54.600  1.00  0.00           H
ATOM   2839  CD1 LEU   223      10.990  -5.870  56.180  1.00  0.00           C
ATOM   2840 HD11 LEU   223      10.980  -5.330  57.140  1.00  0.00           H
ATOM   2841 HD12 LEU   223      10.870  -6.970  56.320  1.00  0.00           H
ATOM   2842 HD13 LEU   223      10.230  -5.480  55.470  1.00  0.00           H
ATOM   2843  CD2 LEU   223      12.340  -3.980  55.490  1.00  0.00           C
ATOM   2844 HD21 LEU   223      11.590  -3.680  54.730  1.00  0.00           H
ATOM   2845 HD22 LEU   223      13.260  -3.690  54.930  1.00  0.00           H
ATOM   2846 HD23 LEU   223      12.360  -3.470  56.470  1.00  0.00           H
ATOM   2847  C   LEU   223      15.650  -5.470  54.990  1.00  0.00           C
ATOM   2848  O   LEU   223      15.520  -5.100  53.840  1.00  0.00           O
ATOM   2849  N   ILE   224      16.560  -4.900  55.870  1.00  0.00           N
ATOM   2850  HN  ILE   224      16.570  -5.100  56.850  1.00  0.00           H
ATOM   2851  CA  ILE   224      17.520  -3.930  55.480  1.00  0.00           C
ATOM   2852  HA  ILE   224      16.890  -3.130  55.140  1.00  0.00           H
ATOM   2853  CB  ILE   224      18.320  -3.370  56.690  1.00  0.00           C
ATOM   2854  HB  ILE   224      18.180  -4.110  57.510  1.00  0.00           H
ATOM   2855  CG2 ILE   224      19.810  -3.140  56.370  1.00  0.00           C
ATOM   2856 HG21 ILE   224      20.360  -2.640  57.190  1.00  0.00           H
ATOM   2857 HG22 ILE   224      19.860  -2.540  55.430  1.00  0.00           H
ATOM   2858 HG23 ILE   224      20.300  -4.120  56.190  1.00  0.00           H
ATOM   2859  CG1 ILE   224      17.670  -2.030  57.210  1.00  0.00           C
ATOM   2860 HG11 ILE   224      16.570  -2.170  57.300  1.00  0.00           H
ATOM   2861 HG12 ILE   224      17.940  -1.180  56.550  1.00  0.00           H
ATOM   2862  CD  ILE   224      18.090  -1.710  58.620  1.00  0.00           C
ATOM   2863  HD1 ILE   224      19.130  -1.340  58.480  1.00  0.00           H
ATOM   2864  HD2 ILE   224      18.120  -2.580  59.320  1.00  0.00           H
ATOM   2865  HD3 ILE   224      17.460  -0.980  59.170  1.00  0.00           H
ATOM   2866  C   ILE   224      18.510  -4.400  54.390  1.00  0.00           C
ATOM   2867  O   ILE   224      18.640  -3.750  53.340  1.00  0.00           O
ATOM   2868  N   LEU   225      19.120  -5.620  54.580  1.00  0.00           N
ATOM   2869  HN  LEU   225      18.910  -6.140  55.410  1.00  0.00           H
ATOM   2870  CA  LEU   225      20.060  -6.100  53.640  1.00  0.00           C
ATOM   2871  HA  LEU   225      20.820  -5.360  53.440  1.00  0.00           H
ATOM   2872  CB  LEU   225      20.750  -7.400  54.220  1.00  0.00           C
ATOM   2873  HB1 LEU   225      21.330  -7.850  53.390  1.00  0.00           H
ATOM   2874  HB2 LEU   225      20.020  -8.220  54.440  1.00  0.00           H
ATOM   2875  CG  LEU   225      21.480  -7.290  55.550  1.00  0.00           C
ATOM   2876  HG  LEU   225      20.850  -6.940  56.400  1.00  0.00           H
ATOM   2877  CD1 LEU   225      22.060  -8.670  55.950  1.00  0.00           C
ATOM   2878 HD11 LEU   225      21.310  -9.480  55.810  1.00  0.00           H
ATOM   2879 HD12 LEU   225      22.320  -8.700  57.030  1.00  0.00           H
ATOM   2880 HD13 LEU   225      22.950  -8.920  55.350  1.00  0.00           H
ATOM   2881  CD2 LEU   225      22.570  -6.180  55.510  1.00  0.00           C
ATOM   2882 HD21 LEU   225      22.190  -5.210  55.130  1.00  0.00           H
ATOM   2883 HD22 LEU   225      23.420  -6.470  54.850  1.00  0.00           H
ATOM   2884 HD23 LEU   225      22.890  -5.990  56.560  1.00  0.00           H
ATOM   2885  C   LEU   225      19.460  -6.510  52.270  1.00  0.00           C
ATOM   2886  O   LEU   225      19.840  -6.190  51.150  1.00  0.00           O
ATOM   2887  N   VAL   226      18.300  -7.180  52.280  1.00  0.00           N
ATOM   2888  HN  VAL   226      17.920  -7.480  53.160  1.00  0.00           H
ATOM   2889  CA  VAL   226      17.450  -7.480  51.150  1.00  0.00           C
ATOM   2890  HA  VAL   226      18.080  -8.070  50.490  1.00  0.00           H
ATOM   2891  CB  VAL   226      16.320  -8.420  51.440  1.00  0.00           C
ATOM   2892  HB  VAL   226      15.560  -7.900  52.060  1.00  0.00           H
ATOM   2893  CG1 VAL   226      15.550  -8.790  50.210  1.00  0.00           C
ATOM   2894 HG11 VAL   226      15.220  -7.910  49.600  1.00  0.00           H
ATOM   2895 HG12 VAL   226      14.640  -9.290  50.610  1.00  0.00           H
ATOM   2896 HG13 VAL   226      16.130  -9.490  49.570  1.00  0.00           H
ATOM   2897  CG2 VAL   226      16.870  -9.740  52.090  1.00  0.00           C
ATOM   2898 HG21 VAL   226      17.430  -9.460  53.010  1.00  0.00           H
ATOM   2899 HG22 VAL   226      17.560 -10.220  51.370  1.00  0.00           H
ATOM   2900 HG23 VAL   226      16.120 -10.510  52.360  1.00  0.00           H
ATOM   2901  C   VAL   226      16.920  -6.280  50.420  1.00  0.00           C
ATOM   2902  O   VAL   226      16.900  -6.280  49.180  1.00  0.00           O
ATOM   2903  N   VAL   227      16.450  -5.290  51.110  1.00  0.00           N
ATOM   2904  HN  VAL   227      16.250  -5.420  52.080  1.00  0.00           H
ATOM   2905  CA  VAL   227      15.990  -4.080  50.480  1.00  0.00           C
ATOM   2906  HA  VAL   227      15.300  -4.400  49.710  1.00  0.00           H
ATOM   2907  CB  VAL   227      15.230  -3.110  51.390  1.00  0.00           C
ATOM   2908  HB  VAL   227      15.650  -3.070  52.420  1.00  0.00           H
ATOM   2909  CG1 VAL   227      15.060  -1.640  50.850  1.00  0.00           C
ATOM   2910 HG11 VAL   227      14.290  -1.100  51.450  1.00  0.00           H
ATOM   2911 HG12 VAL   227      14.830  -1.600  49.770  1.00  0.00           H
ATOM   2912 HG13 VAL   227      15.960  -0.990  50.950  1.00  0.00           H
ATOM   2913  CG2 VAL   227      13.770  -3.830  51.450  1.00  0.00           C
ATOM   2914 HG21 VAL   227      13.230  -3.810  50.480  1.00  0.00           H
ATOM   2915 HG22 VAL   227      13.070  -3.410  52.200  1.00  0.00           H
ATOM   2916 HG23 VAL   227      13.990  -4.840  51.880  1.00  0.00           H
ATOM   2917  C   VAL   227      16.990  -3.240  49.790  1.00  0.00           C
ATOM   2918  O   VAL   227      16.830  -2.970  48.590  1.00  0.00           O
ATOM   2919  N   TYR   228      18.120  -2.850  50.440  1.00  0.00           N
ATOM   2920  HN  TYR   228      18.310  -2.990  51.410  1.00  0.00           H
ATOM   2921  CA  TYR   228      19.040  -2.030  49.690  1.00  0.00           C
ATOM   2922  HA  TYR   228      18.460  -1.330  49.110  1.00  0.00           H
ATOM   2923  CB  TYR   228      19.950  -1.090  50.540  1.00  0.00           C
ATOM   2924  HB1 TYR   228      20.720  -0.570  49.930  1.00  0.00           H
ATOM   2925  HB2 TYR   228      20.400  -1.780  51.280  1.00  0.00           H
ATOM   2926  CG  TYR   228      19.080  -0.160  51.320  1.00  0.00           C
ATOM   2927  CD1 TYR   228      18.930   1.090  50.780  1.00  0.00           C
ATOM   2928  HD1 TYR   228      19.440   1.390  49.870  1.00  0.00           H
ATOM   2929  CE1 TYR   228      18.140   2.070  51.380  1.00  0.00           C
ATOM   2930  HE1 TYR   228      18.010   2.960  50.790  1.00  0.00           H
ATOM   2931  CZ  TYR   228      17.650   1.860  52.660  1.00  0.00           C
ATOM   2932  OH  TYR   228      17.080   2.870  53.560  1.00  0.00           O
ATOM   2933  HH  TYR   228      16.350   2.410  53.990  1.00  0.00           H
ATOM   2934  CD2 TYR   228      18.490  -0.450  52.540  1.00  0.00           C
ATOM   2935  HD2 TYR   228      18.500  -1.440  52.980  1.00  0.00           H
ATOM   2936  CE2 TYR   228      17.830   0.580  53.200  1.00  0.00           C
ATOM   2937  HE2 TYR   228      17.470   0.350  54.190  1.00  0.00           H
ATOM   2938  C   TYR   228      19.840  -2.780  48.650  1.00  0.00           C
ATOM   2939  O   TYR   228      20.340  -2.200  47.720  1.00  0.00           O
ATOM   2940  N   CYS   229      19.940  -4.130  48.750  1.00  0.00           N
ATOM   2941  HN  CYS   229      19.520  -4.650  49.480  1.00  0.00           H
ATOM   2942  CA  CYS   229      20.370  -4.850  47.590  1.00  0.00           C
ATOM   2943  HA  CYS   229      21.240  -4.400  47.130  1.00  0.00           H
ATOM   2944  CB  CYS   229      20.720  -6.280  48.060  1.00  0.00           C
ATOM   2945  HB1 CYS   229      19.830  -6.870  48.400  1.00  0.00           H
ATOM   2946  HB2 CYS   229      21.450  -6.210  48.900  1.00  0.00           H
ATOM   2947  SG  CYS   229      21.640  -7.190  46.830  1.00  0.00           S
ATOM   2948  HG1 CYS   229      20.620  -7.710  46.160  1.00  0.00           H
ATOM   2949  C   CYS   229      19.340  -4.920  46.490  1.00  0.00           C
ATOM   2950  O   CYS   229      19.720  -4.760  45.360  1.00  0.00           O
ATOM   2951  N   SER   230      17.980  -5.190  46.740  1.00  0.00           N
ATOM   2952  HN  SER   230      17.640  -5.560  47.610  1.00  0.00           H
ATOM   2953  CA  SER   230      16.840  -5.040  45.870  1.00  0.00           C
ATOM   2954  HA  SER   230      16.980  -5.850  45.170  1.00  0.00           H
ATOM   2955  CB  SER   230      15.460  -5.250  46.600  1.00  0.00           C
ATOM   2956  HB1 SER   230      15.320  -4.430  47.340  1.00  0.00           H
ATOM   2957  HB2 SER   230      15.450  -6.220  47.140  1.00  0.00           H
ATOM   2958  OG  SER   230      14.390  -5.130  45.680  1.00  0.00           O
ATOM   2959  HG1 SER   230      14.410  -5.970  45.220  1.00  0.00           H
ATOM   2960  C   SER   230      16.830  -3.740  45.100  1.00  0.00           C
ATOM   2961  O   SER   230      16.810  -3.740  43.910  1.00  0.00           O
ATOM   2962  N   MET   231      16.910  -2.570  45.790  1.00  0.00           N
ATOM   2963  HN  MET   231      16.810  -2.520  46.780  1.00  0.00           H
ATOM   2964  CA  MET   231      17.020  -1.310  45.170  1.00  0.00           C
ATOM   2965  HA  MET   231      16.140  -1.160  44.560  1.00  0.00           H
ATOM   2966  CB  MET   231      16.970  -0.140  46.150  1.00  0.00           C
ATOM   2967  HB1 MET   231      16.970   0.840  45.610  1.00  0.00           H
ATOM   2968  HB2 MET   231      17.880  -0.180  46.790  1.00  0.00           H
ATOM   2969  CG  MET   231      15.750  -0.060  47.130  1.00  0.00           C
ATOM   2970  HG1 MET   231      15.440  -1.090  47.400  1.00  0.00           H
ATOM   2971  HG2 MET   231      14.860   0.380  46.630  1.00  0.00           H
ATOM   2972  SD  MET   231      16.170   0.840  48.660  1.00  0.00           S
ATOM   2973  CE  MET   231      16.260   2.450  47.780  1.00  0.00           C
ATOM   2974  HE1 MET   231      17.160   2.390  47.140  1.00  0.00           H
ATOM   2975  HE2 MET   231      16.250   3.340  48.450  1.00  0.00           H
ATOM   2976  HE3 MET   231      15.380   2.600  47.120  1.00  0.00           H
ATOM   2977  C   MET   231      18.160  -1.130  44.080  1.00  0.00           C
ATOM   2978  O   MET   231      17.920  -0.600  43.010  1.00  0.00           O
ATOM   2979  N   PHE   232      19.410  -1.600  44.400  1.00  0.00           N
ATOM   2980  HN  PHE   232      19.670  -1.800  45.340  1.00  0.00           H
ATOM   2981  CA  PHE   232      20.510  -1.840  43.420  1.00  0.00           C
ATOM   2982  HA  PHE   232      20.660  -0.910  42.900  1.00  0.00           H
ATOM   2983  CB  PHE   232      21.690  -2.250  44.200  1.00  0.00           C
ATOM   2984  HB1 PHE   232      21.340  -3.130  44.770  1.00  0.00           H
ATOM   2985  HB2 PHE   232      22.040  -1.370  44.780  1.00  0.00           H
ATOM   2986  CG  PHE   232      22.910  -2.690  43.390  1.00  0.00           C
ATOM   2987  CD1 PHE   232      23.460  -1.810  42.450  1.00  0.00           C
ATOM   2988  HD1 PHE   232      22.980  -0.850  42.350  1.00  0.00           H
ATOM   2989  CE1 PHE   232      24.640  -2.130  41.720  1.00  0.00           C
ATOM   2990  HE1 PHE   232      25.050  -1.480  40.960  1.00  0.00           H
ATOM   2991  CZ  PHE   232      25.270  -3.380  41.950  1.00  0.00           C
ATOM   2992  HZ  PHE   232      26.130  -3.620  41.350  1.00  0.00           H
ATOM   2993  CD2 PHE   232      23.630  -3.840  43.720  1.00  0.00           C
ATOM   2994  HD2 PHE   232      23.230  -4.480  44.490  1.00  0.00           H
ATOM   2995  CE2 PHE   232      24.710  -4.270  42.920  1.00  0.00           C
ATOM   2996  HE2 PHE   232      24.990  -5.290  43.130  1.00  0.00           H
ATOM   2997  C   PHE   232      20.210  -2.810  42.220  1.00  0.00           C
ATOM   2998  O   PHE   232      20.350  -2.390  41.130  1.00  0.00           O
ATOM   2999  N   ARG   233      19.530  -3.940  42.400  1.00  0.00           N
ATOM   3000  HN  ARG   233      19.330  -4.200  43.340  1.00  0.00           H
ATOM   3001  CA  ARG   233      19.130  -4.910  41.440  1.00  0.00           C
ATOM   3002  HA  ARG   233      19.960  -5.120  40.780  1.00  0.00           H
ATOM   3003  CB  ARG   233      18.800  -6.290  42.110  1.00  0.00           C
ATOM   3004  HB1 ARG   233      18.390  -7.030  41.390  1.00  0.00           H
ATOM   3005  HB2 ARG   233      17.930  -6.110  42.780  1.00  0.00           H
ATOM   3006  CG  ARG   233      19.890  -6.940  42.870  1.00  0.00           C
ATOM   3007  HG1 ARG   233      19.640  -8.020  42.840  1.00  0.00           H
ATOM   3008  HG2 ARG   233      19.870  -6.600  43.930  1.00  0.00           H
ATOM   3009  CD  ARG   233      21.420  -6.840  42.390  1.00  0.00           C
ATOM   3010  HD1 ARG   233      21.790  -5.800  42.540  1.00  0.00           H
ATOM   3011  HD2 ARG   233      21.360  -7.160  41.330  1.00  0.00           H
ATOM   3012  NE  ARG   233      22.290  -7.810  43.220  1.00  0.00           N
ATOM   3013  HE  ARG   233      21.850  -8.270  43.990  1.00  0.00           H
ATOM   3014  CZ  ARG   233      23.420  -8.270  42.740  1.00  0.00           C
ATOM   3015  NH1 ARG   233      24.030  -7.700  41.710  1.00  0.00           N
ATOM   3016 HH11 ARG   233      23.700  -6.860  41.280  1.00  0.00           H
ATOM   3017 HH12 ARG   233      24.810  -8.190  41.320  1.00  0.00           H
ATOM   3018  NH2 ARG   233      24.110  -9.220  43.270  1.00  0.00           N
ATOM   3019 HH21 ARG   233      23.650  -9.790  43.940  1.00  0.00           H
ATOM   3020 HH22 ARG   233      24.860  -9.490  42.660  1.00  0.00           H
ATOM   3021  C   ARG   233      17.990  -4.440  40.530  1.00  0.00           C
ATOM   3022  O   ARG   233      18.100  -4.550  39.340  1.00  0.00           O
ATOM   3023  N   VAL   234      16.910  -3.910  41.130  1.00  0.00           N
ATOM   3024  HN  VAL   234      16.750  -3.870  42.110  1.00  0.00           H
ATOM   3025  CA  VAL   234      15.910  -3.140  40.340  1.00  0.00           C
ATOM   3026  HA  VAL   234      15.440  -3.860  39.680  1.00  0.00           H
ATOM   3027  CB  VAL   234      14.730  -2.520  41.240  1.00  0.00           C
ATOM   3028  HB  VAL   234      15.230  -1.820  41.940  1.00  0.00           H
ATOM   3029  CG1 VAL   234      13.770  -1.790  40.240  1.00  0.00           C
ATOM   3030 HG11 VAL   234      13.340  -2.510  39.500  1.00  0.00           H
ATOM   3031 HG12 VAL   234      14.200  -1.020  39.580  1.00  0.00           H
ATOM   3032 HG13 VAL   234      12.990  -1.340  40.890  1.00  0.00           H
ATOM   3033  CG2 VAL   234      13.940  -3.610  41.940  1.00  0.00           C
ATOM   3034 HG21 VAL   234      14.620  -4.100  42.670  1.00  0.00           H
ATOM   3035 HG22 VAL   234      13.670  -4.470  41.290  1.00  0.00           H
ATOM   3036 HG23 VAL   234      13.000  -3.210  42.380  1.00  0.00           H
ATOM   3037  C   VAL   234      16.550  -2.140  39.430  1.00  0.00           C
ATOM   3038  O   VAL   234      16.260  -2.080  38.210  1.00  0.00           O
ATOM   3039  N   ALA   235      17.550  -1.320  40.010  1.00  0.00           N
ATOM   3040  HN  ALA   235      17.700  -1.370  40.990  1.00  0.00           H
ATOM   3041  CA  ALA   235      18.160  -0.270  39.190  1.00  0.00           C
ATOM   3042  HA  ALA   235      17.330   0.180  38.670  1.00  0.00           H
ATOM   3043  CB  ALA   235      19.040   0.710  40.000  1.00  0.00           C
ATOM   3044  HB1 ALA   235      19.280   1.630  39.430  1.00  0.00           H
ATOM   3045  HB2 ALA   235      19.980   0.220  40.350  1.00  0.00           H
ATOM   3046  HB3 ALA   235      18.500   1.100  40.890  1.00  0.00           H
ATOM   3047  C   ALA   235      19.000  -0.740  37.950  1.00  0.00           C
ATOM   3048  O   ALA   235      18.810  -0.140  36.940  1.00  0.00           O
ATOM   3049  N   CYS   236      19.810  -1.770  38.150  1.00  0.00           N
ATOM   3050  HN  CYS   236      20.030  -2.110  39.060  1.00  0.00           H
ATOM   3051  CA  CYS   236      20.610  -2.390  37.090  1.00  0.00           C
ATOM   3052  HA  CYS   236      20.880  -1.500  36.550  1.00  0.00           H
ATOM   3053  CB  CYS   236      21.920  -3.180  37.560  1.00  0.00           C
ATOM   3054  HB1 CYS   236      22.360  -3.530  36.600  1.00  0.00           H
ATOM   3055  HB2 CYS   236      21.570  -4.060  38.150  1.00  0.00           H
ATOM   3056  SG  CYS   236      23.190  -2.170  38.340  1.00  0.00           S
ATOM   3057  HG1 CYS   236      23.560  -1.740  37.150  1.00  0.00           H
ATOM   3058  C   CYS   236      19.840  -3.180  36.050  1.00  0.00           C
ATOM   3059  O   CYS   236      20.170  -3.240  34.910  1.00  0.00           O
ATOM   3060  N   VAL   237      18.690  -3.800  36.430  1.00  0.00           N
ATOM   3061  HN  VAL   237      18.520  -3.800  37.410  1.00  0.00           H
ATOM   3062  CA  VAL   237      17.800  -4.360  35.400  1.00  0.00           C
ATOM   3063  HA  VAL   237      18.170  -5.170  34.790  1.00  0.00           H
ATOM   3064  CB  VAL   237      16.780  -5.230  36.080  1.00  0.00           C
ATOM   3065  HB  VAL   237      16.400  -4.710  36.990  1.00  0.00           H
ATOM   3066  CG1 VAL   237      15.640  -5.630  35.110  1.00  0.00           C
ATOM   3067 HG11 VAL   237      15.150  -6.530  35.550  1.00  0.00           H
ATOM   3068 HG12 VAL   237      16.130  -6.040  34.200  1.00  0.00           H
ATOM   3069 HG13 VAL   237      14.920  -4.800  35.010  1.00  0.00           H
ATOM   3070  CG2 VAL   237      17.490  -6.560  36.540  1.00  0.00           C
ATOM   3071 HG21 VAL   237      17.900  -7.050  35.630  1.00  0.00           H
ATOM   3072 HG22 VAL   237      16.630  -7.180  36.850  1.00  0.00           H
ATOM   3073 HG23 VAL   237      18.170  -6.590  37.420  1.00  0.00           H
ATOM   3074  C   VAL   237      17.140  -3.270  34.540  1.00  0.00           C
ATOM   3075  O   VAL   237      17.210  -3.300  33.320  1.00  0.00           O
ATOM   3076  N   ALA   238      16.410  -2.360  35.160  1.00  0.00           N
ATOM   3077  HN  ALA   238      16.330  -2.310  36.150  1.00  0.00           H
ATOM   3078  CA  ALA   238      15.550  -1.390  34.460  1.00  0.00           C
ATOM   3079  HA  ALA   238      14.860  -1.920  33.830  1.00  0.00           H
ATOM   3080  CB  ALA   238      14.700  -0.650  35.520  1.00  0.00           C
ATOM   3081  HB1 ALA   238      14.110  -1.420  36.060  1.00  0.00           H
ATOM   3082  HB2 ALA   238      13.950   0.010  35.030  1.00  0.00           H
ATOM   3083  HB3 ALA   238      15.240  -0.170  36.360  1.00  0.00           H
ATOM   3084  C   ALA   238      16.070  -0.210  33.600  1.00  0.00           C
ATOM   3085  O   ALA   238      15.570   0.220  32.550  1.00  0.00           O
ATOM   3086  N   ALA   239      17.230   0.380  34.030  1.00  0.00           N
ATOM   3087  HN  ALA   239      17.510   0.020  34.920  1.00  0.00           H
ATOM   3088  CA  ALA   239      18.110   1.210  33.210  1.00  0.00           C
ATOM   3089  HA  ALA   239      17.470   1.890  32.670  1.00  0.00           H
ATOM   3090  CB  ALA   239      19.090   2.110  34.030  1.00  0.00           C
ATOM   3091  HB1 ALA   239      18.550   3.040  34.290  1.00  0.00           H
ATOM   3092  HB2 ALA   239      19.980   2.190  33.370  1.00  0.00           H
ATOM   3093  HB3 ALA   239      19.360   1.630  35.000  1.00  0.00           H
ATOM   3094  C   ALA   239      18.800   0.350  32.110  1.00  0.00           C
ATOM   3095  O   ALA   239      18.920  -0.880  32.300  1.00  0.00           O
ATOM   3096  N   MET   240      19.120   1.050  30.980  1.00  0.00           N
ATOM   3097  HN  MET   240      19.070   2.050  30.990  1.00  0.00           H
ATOM   3098  CA  MET   240      19.770   0.440  29.840  1.00  0.00           C
ATOM   3099  HA  MET   240      19.190  -0.450  29.630  1.00  0.00           H
ATOM   3100  CB  MET   240      19.790   1.470  28.680  1.00  0.00           C
ATOM   3101  HB1 MET   240      20.230   0.910  27.820  1.00  0.00           H
ATOM   3102  HB2 MET   240      20.510   2.270  28.960  1.00  0.00           H
ATOM   3103  CG  MET   240      18.450   2.060  28.190  1.00  0.00           C
ATOM   3104  HG1 MET   240      18.660   2.590  27.230  1.00  0.00           H
ATOM   3105  HG2 MET   240      18.160   2.850  28.920  1.00  0.00           H
ATOM   3106  SD  MET   240      17.070   0.830  27.840  1.00  0.00           S
ATOM   3107  CE  MET   240      17.490   0.540  26.120  1.00  0.00           C
ATOM   3108  HE1 MET   240      18.590   0.510  26.030  1.00  0.00           H
ATOM   3109  HE2 MET   240      17.150   1.370  25.470  1.00  0.00           H
ATOM   3110  HE3 MET   240      17.140  -0.470  25.790  1.00  0.00           H
ATOM   3111  C   MET   240      21.160  -0.060  30.020  1.00  0.00           C
ATOM   3112  O   MET   240      21.820   0.300  30.930  1.00  0.00           O
ATOM   3113  N   GLN   241      21.620  -0.960  29.180  1.00  0.00           N
ATOM   3114  HN  GLN   241      20.970  -1.260  28.490  1.00  0.00           H
ATOM   3115  CA  GLN   241      22.990  -1.440  29.040  1.00  0.00           C
ATOM   3116  HA  GLN   241      22.840  -2.320  28.440  1.00  0.00           H
ATOM   3117  CB  GLN   241      23.990  -0.480  28.420  1.00  0.00           C
ATOM   3118  HB1 GLN   241      25.000  -0.940  28.370  1.00  0.00           H
ATOM   3119  HB2 GLN   241      23.950   0.320  29.190  1.00  0.00           H
ATOM   3120  CG  GLN   241      23.700   0.210  27.140  1.00  0.00           C
ATOM   3121  HG1 GLN   241      24.610   0.650  26.660  1.00  0.00           H
ATOM   3122  HG2 GLN   241      22.970   1.040  27.140  1.00  0.00           H
ATOM   3123  CD  GLN   241      23.030  -0.810  26.180  1.00  0.00           C
ATOM   3124  OE1 GLN   241      21.920  -0.580  25.720  1.00  0.00           O
ATOM   3125  NE2 GLN   241      23.810  -1.900  25.820  1.00  0.00           N
ATOM   3126 HE21 GLN   241      23.360  -2.700  25.430  1.00  0.00           H
ATOM   3127 HE22 GLN   241      24.760  -2.010  26.110  1.00  0.00           H
ATOM   3128  C   GLN   241      23.620  -2.050  30.340  1.00  0.00           C
ATOM   3129  O   GLN   241      24.760  -1.770  30.660  1.00  0.00           O
HETATM 3130  N   HSD   242      22.880  -2.810  31.130  1.00  0.00           N
HETATM 3131  HN  HSD   242      21.920  -2.990  30.940  1.00  0.00           H
HETATM 3132  CA  HSD   242      23.350  -3.420  32.360  1.00  0.00           C
HETATM 3133  HA  HSD   242      22.570  -4.110  32.650  1.00  0.00           H
HETATM 3134  CB  HSD   242      24.740  -4.150  32.350  1.00  0.00           C
HETATM 3135  HB1 HSD   242      24.660  -4.590  33.370  1.00  0.00           H
HETATM 3136  HB2 HSD   242      25.670  -3.570  32.480  1.00  0.00           H
HETATM 3137  ND1 HSD   242      24.360  -6.510  31.400  1.00  0.00           N
HETATM 3138  HD1 HSD   242      23.610  -6.850  31.960  1.00  0.00           H
HETATM 3139  CG  HSD   242      25.030  -5.240  31.410  1.00  0.00           C
HETATM 3140  CE1 HSD   242      24.930  -7.260  30.420  1.00  0.00           C
HETATM 3141  HE1 HSD   242      24.630  -8.300  30.280  1.00  0.00           H
HETATM 3142  NE2 HSD   242      25.860  -6.560  29.760  1.00  0.00           N
HETATM 3143  CD2 HSD   242      25.970  -5.340  30.370  1.00  0.00           C
HETATM 3144  HD2 HSD   242      26.650  -4.590  29.990  1.00  0.00           H
HETATM 3145  C   HSD   242      23.330  -2.350  33.470  1.00  0.00           C
HETATM 3146  O   HSD   242      23.780  -2.610  34.570  1.00  0.00           O
ATOM   3147  N   GLY   243      22.720  -1.100  33.340  1.00  0.00           N
ATOM   3148  HN  GLY   243      22.280  -0.940  32.460  1.00  0.00           H
ATOM   3149  CA  GLY   243      22.480  -0.140  34.390  1.00  0.00           C
ATOM   3150  HA1 GLY   243      21.910  -0.650  35.160  1.00  0.00           H
ATOM   3151  HA2 GLY   243      21.990   0.670  33.880  1.00  0.00           H
ATOM   3152  C   GLY   243      23.680   0.520  35.020  1.00  0.00           C
ATOM   3153  O   GLY   243      24.770   0.400  34.430  1.00  0.00           O
ATOM   3154  N   PRO   244      23.520   1.280  36.100  1.00  0.00           N
ATOM   3155  CD  PRO   244      22.270   1.470  36.860  1.00  0.00           C
ATOM   3156  HD1 PRO   244      22.120   0.600  37.530  1.00  0.00           H
ATOM   3157  HD2 PRO   244      21.440   1.600  36.130  1.00  0.00           H
ATOM   3158  CA  PRO   244      24.650   1.900  36.850  1.00  0.00           C
ATOM   3159  HA  PRO   244      24.860   2.730  36.190  1.00  0.00           H
ATOM   3160  CB  PRO   244      24.010   2.480  38.130  1.00  0.00           C
ATOM   3161  HB1 PRO   244      24.520   3.390  38.530  1.00  0.00           H
ATOM   3162  HB2 PRO   244      24.090   1.650  38.860  1.00  0.00           H
ATOM   3163  CG  PRO   244      22.560   2.740  37.730  1.00  0.00           C
ATOM   3164  HG1 PRO   244      21.790   2.730  38.530  1.00  0.00           H
ATOM   3165  HG2 PRO   244      22.530   3.690  37.170  1.00  0.00           H
ATOM   3166  C   PRO   244      25.830   1.010  37.020  1.00  0.00           C
ATOM   3167  O   PRO   244      25.640  -0.150  37.090  1.00  0.00           O
ATOM   3168  N   LEU   245      27.050   1.630  37.220  1.00  0.00           N
ATOM   3169  HN  LEU   245      27.140   2.610  37.100  1.00  0.00           H
ATOM   3170  CA  LEU   245      28.270   0.910  37.610  1.00  0.00           C
ATOM   3171  HA  LEU   245      28.380   0.050  36.970  1.00  0.00           H
ATOM   3172  CB  LEU   245      29.520   1.800  37.520  1.00  0.00           C
ATOM   3173  HB1 LEU   245      30.400   1.170  37.760  1.00  0.00           H
ATOM   3174  HB2 LEU   245      29.550   2.640  38.240  1.00  0.00           H
ATOM   3175  CG  LEU   245      29.860   2.360  36.090  1.00  0.00           C
ATOM   3176  HG  LEU   245      29.150   3.200  35.930  1.00  0.00           H
ATOM   3177  CD1 LEU   245      31.320   2.970  36.140  1.00  0.00           C
ATOM   3178 HD11 LEU   245      31.380   3.650  37.010  1.00  0.00           H
ATOM   3179 HD12 LEU   245      31.550   3.450  35.160  1.00  0.00           H
ATOM   3180 HD13 LEU   245      31.980   2.080  36.160  1.00  0.00           H
ATOM   3181  CD2 LEU   245      29.750   1.340  34.960  1.00  0.00           C
ATOM   3182 HD21 LEU   245      30.400   0.480  35.200  1.00  0.00           H
ATOM   3183 HD22 LEU   245      30.080   1.850  34.020  1.00  0.00           H
ATOM   3184 HD23 LEU   245      28.690   1.120  34.730  1.00  0.00           H
ATOM   3185  C   LEU   245      28.090   0.360  39.120  1.00  0.00           C
ATOM   3186  O   LEU   245      27.430   1.060  39.890  1.00  0.00           O
ATOM   3187  N   PRO   246      28.470  -0.870  39.410  1.00  0.00           N
ATOM   3188  CD  PRO   246      28.910  -1.940  38.470  1.00  0.00           C
ATOM   3189  HD1 PRO   246      29.750  -1.680  37.790  1.00  0.00           H
ATOM   3190  HD2 PRO   246      28.050  -2.340  37.890  1.00  0.00           H
ATOM   3191  CA  PRO   246      28.490  -1.460  40.790  1.00  0.00           C
ATOM   3192  HA  PRO   246      27.430  -1.610  40.930  1.00  0.00           H
ATOM   3193  CB  PRO   246      29.110  -2.830  40.760  1.00  0.00           C
ATOM   3194  HB1 PRO   246      28.440  -3.560  41.260  1.00  0.00           H
ATOM   3195  HB2 PRO   246      30.140  -2.750  41.170  1.00  0.00           H
ATOM   3196  CG  PRO   246      29.260  -3.220  39.260  1.00  0.00           C
ATOM   3197  HG1 PRO   246      30.320  -3.530  39.180  1.00  0.00           H
ATOM   3198  HG2 PRO   246      28.620  -4.130  39.210  1.00  0.00           H
ATOM   3199  C   PRO   246      28.810  -0.560  41.990  1.00  0.00           C
ATOM   3200  O   PRO   246      28.070  -0.700  42.930  1.00  0.00           O
ATOM   3201  N   THR   247      29.890   0.360  42.160  1.00  0.00           N
ATOM   3202  HN  THR   247      29.880   0.910  42.990  1.00  0.00           H
ATOM   3203  CA  THR   247      30.940   0.570  41.210  1.00  0.00           C
ATOM   3204  HA  THR   247      30.580   0.640  40.190  1.00  0.00           H
ATOM   3205  CB  THR   247      31.750   1.840  41.440  1.00  0.00           C
ATOM   3206  HB  THR   247      32.640   1.720  42.090  1.00  0.00           H
ATOM   3207  OG1 THR   247      30.940   2.890  41.970  1.00  0.00           O
ATOM   3208  HG1 THR   247      30.920   2.620  42.890  1.00  0.00           H
ATOM   3209  CG2 THR   247      32.390   2.320  40.170  1.00  0.00           C
ATOM   3210 HG21 THR   247      31.730   2.150  39.300  1.00  0.00           H
ATOM   3211 HG22 THR   247      33.300   1.730  39.890  1.00  0.00           H
ATOM   3212 HG23 THR   247      32.680   3.390  40.130  1.00  0.00           H
ATOM   3213  C   THR   247      31.840  -0.610  41.080  1.00  0.00           C
ATOM   3214  O   THR   247      32.120  -1.060  39.950  1.00  0.00           O
ATOM   3215  N   TRP   248      32.350  -1.190  42.210  1.00  0.00           N
ATOM   3216  HN  TRP   248      32.300  -0.770  43.110  1.00  0.00           H
ATOM   3217  CA  TRP   248      33.140  -2.390  42.160  1.00  0.00           C
ATOM   3218  HA  TRP   248      32.640  -3.020  41.440  1.00  0.00           H
ATOM   3219  CB  TRP   248      34.580  -2.290  41.650  1.00  0.00           C
ATOM   3220  HB1 TRP   248      34.970  -1.500  42.330  1.00  0.00           H
ATOM   3221  HB2 TRP   248      34.480  -1.850  40.630  1.00  0.00           H
ATOM   3222  CG  TRP   248      35.440  -3.510  41.710  1.00  0.00           C
ATOM   3223  CD1 TRP   248      36.510  -3.750  42.550  1.00  0.00           C
ATOM   3224  HD1 TRP   248      36.860  -3.010  43.260  1.00  0.00           H
ATOM   3225  NE1 TRP   248      37.020  -4.980  42.380  1.00  0.00           N
ATOM   3226  HE1 TRP   248      37.910  -5.310  42.600  1.00  0.00           H
ATOM   3227  CE2 TRP   248      36.230  -5.640  41.530  1.00  0.00           C
ATOM   3228  CD2 TRP   248      35.170  -4.860  41.160  1.00  0.00           C
ATOM   3229  CE3 TRP   248      34.180  -5.380  40.360  1.00  0.00           C
ATOM   3230  HE3 TRP   248      33.330  -4.760  40.110  1.00  0.00           H
ATOM   3231  CZ3 TRP   248      34.220  -6.650  39.920  1.00  0.00           C
ATOM   3232  HZ3 TRP   248      33.450  -6.990  39.250  1.00  0.00           H
ATOM   3233  CZ2 TRP   248      36.350  -6.950  41.030  1.00  0.00           C
ATOM   3234  HZ2 TRP   248      37.190  -7.570  41.330  1.00  0.00           H
ATOM   3235  CH2 TRP   248      35.320  -7.480  40.160  1.00  0.00           C
ATOM   3236  HH2 TRP   248      35.370  -8.480  39.780  1.00  0.00           H
ATOM   3237  C   TRP   248      33.030  -3.050  43.520  1.00  0.00           C
ATOM   3238  O   TRP   248      32.480  -4.160  43.600  1.00  0.00           O
ATOM   3239  N   MET   249      33.500  -2.450  44.580  1.00  0.00           N
ATOM   3240  HN  MET   249      33.980  -1.600  44.390  1.00  0.00           H
ATOM   3241  CA  MET   249      33.430  -2.860  45.990  1.00  0.00           C
ATOM   3242  HA  MET   249      33.540  -3.940  45.950  1.00  0.00           H
ATOM   3243  CB  MET   249      34.570  -2.140  46.840  1.00  0.00           C
ATOM   3244  HB1 MET   249      34.610  -2.550  47.870  1.00  0.00           H
ATOM   3245  HB2 MET   249      34.300  -1.070  46.940  1.00  0.00           H
ATOM   3246  CG  MET   249      36.050  -2.270  46.290  1.00  0.00           C
ATOM   3247  HG1 MET   249      36.550  -1.680  47.090  1.00  0.00           H
ATOM   3248  HG2 MET   249      36.330  -1.830  45.310  1.00  0.00           H
ATOM   3249  SD  MET   249      36.690  -3.940  46.250  1.00  0.00           S
ATOM   3250  CE  MET   249      38.460  -3.540  46.010  1.00  0.00           C
ATOM   3251  HE1 MET   249      38.970  -3.170  46.930  1.00  0.00           H
ATOM   3252  HE2 MET   249      38.630  -2.770  45.230  1.00  0.00           H
ATOM   3253  HE3 MET   249      39.000  -4.470  45.740  1.00  0.00           H
ATOM   3254  C   MET   249      32.040  -2.810  46.610  1.00  0.00           C
ATOM   3255  O   MET   249      31.840  -3.370  47.730  1.00  0.00           O
ATOM   3256  N   GLU   250      31.150  -1.970  46.090  1.00  0.00           N
ATOM   3257  HN  GLU   250      31.640  -1.350  45.470  1.00  0.00           H
ATOM   3258  CA  GLU   250      29.880  -1.650  46.640  1.00  0.00           C
ATOM   3259  HA  GLU   250      29.940  -1.600  47.710  1.00  0.00           H
ATOM   3260  CB  GLU   250      29.460  -0.300  45.980  1.00  0.00           C
ATOM   3261  HB1 GLU   250      28.510   0.080  46.410  1.00  0.00           H
ATOM   3262  HB2 GLU   250      29.310  -0.500  44.900  1.00  0.00           H
ATOM   3263  CG  GLU   250      30.490   0.820  46.310  1.00  0.00           C
ATOM   3264  HG1 GLU   250      31.150   0.540  47.160  1.00  0.00           H
ATOM   3265  HG2 GLU   250      30.050   1.800  46.610  1.00  0.00           H
ATOM   3266  CD  GLU   250      31.230   1.110  45.020  1.00  0.00           C
ATOM   3267  OE1 GLU   250      32.070   0.330  44.510  1.00  0.00           O
ATOM   3268  OE2 GLU   250      30.960   2.210  44.490  1.00  0.00           O
ATOM   3269  C   GLU   250      28.820  -2.700  46.370  1.00  0.00           C
ATOM   3270  O   GLU   250      27.810  -2.850  47.040  1.00  0.00           O
ATOM   3271  N   THR   251      28.960  -3.520  45.330  1.00  0.00           N
ATOM   3272  HN  THR   251      29.750  -3.440  44.720  1.00  0.00           H
ATOM   3273  CA  THR   251      28.130  -4.710  45.160  1.00  0.00           C
ATOM   3274  HA  THR   251      27.110  -4.380  45.220  1.00  0.00           H
ATOM   3275  CB  THR   251      28.200  -5.450  43.820  1.00  0.00           C
ATOM   3276  HB  THR   251      27.700  -4.720  43.150  1.00  0.00           H
ATOM   3277  OG1 THR   251      27.480  -6.680  43.700  1.00  0.00           O
ATOM   3278  HG1 THR   251      27.500  -7.010  42.800  1.00  0.00           H
ATOM   3279  CG2 THR   251      29.630  -5.750  43.430  1.00  0.00           C
ATOM   3280 HG21 THR   251      30.190  -4.790  43.490  1.00  0.00           H
ATOM   3281 HG22 THR   251      29.710  -5.980  42.340  1.00  0.00           H
ATOM   3282 HG23 THR   251      30.140  -6.500  44.070  1.00  0.00           H
ATOM   3283  C   THR   251      28.380  -5.660  46.280  1.00  0.00           C
ATOM   3284  O   THR   251      29.540  -5.990  46.530  1.00  0.00           O
ATOM   3285  N   PRO   252      27.320  -6.290  46.950  1.00  0.00           N
ATOM   3286  CD  PRO   252      25.890  -5.950  46.890  1.00  0.00           C
ATOM   3287  HD1 PRO   252      25.550  -5.830  45.840  1.00  0.00           H
ATOM   3288  HD2 PRO   252      25.830  -5.030  47.510  1.00  0.00           H
ATOM   3289  CA  PRO   252      27.560  -7.220  48.070  1.00  0.00           C
ATOM   3290  HA  PRO   252      28.280  -6.800  48.760  1.00  0.00           H
ATOM   3291  CB  PRO   252      26.180  -7.450  48.750  1.00  0.00           C
ATOM   3292  HB1 PRO   252      25.990  -6.750  49.590  1.00  0.00           H
ATOM   3293  HB2 PRO   252      25.990  -8.450  49.210  1.00  0.00           H
ATOM   3294  CG  PRO   252      25.280  -7.120  47.630  1.00  0.00           C
ATOM   3295  HG1 PRO   252      25.360  -7.940  46.880  1.00  0.00           H
ATOM   3296  HG2 PRO   252      24.210  -6.910  47.840  1.00  0.00           H
ATOM   3297  C   PRO   252      28.040  -8.610  47.590  1.00  0.00           C
ATOM   3298  O   PRO   252      28.000  -9.480  48.410  1.00  0.00           O
ATOM   3299  N   ARG   253      28.290  -8.840  46.290  1.00  0.00           N
ATOM   3300  HN  ARG   253      28.170  -8.060  45.680  1.00  0.00           H
ATOM   3301  CA  ARG   253      28.740 -10.140  45.730  1.00  0.00           C
ATOM   3302  HA  ARG   253      28.850 -10.960  46.440  1.00  0.00           H
ATOM   3303  CB  ARG   253      27.750 -10.570  44.580  1.00  0.00           C
ATOM   3304  HB1 ARG   253      28.170 -11.420  44.000  1.00  0.00           H
ATOM   3305  HB2 ARG   253      27.700  -9.870  43.720  1.00  0.00           H
ATOM   3306  CG  ARG   253      26.290 -10.840  45.100  1.00  0.00           C
ATOM   3307  HG1 ARG   253      25.720 -11.310  44.270  1.00  0.00           H
ATOM   3308  HG2 ARG   253      25.800  -9.860  45.300  1.00  0.00           H
ATOM   3309  CD  ARG   253      26.230 -11.800  46.340  1.00  0.00           C
ATOM   3310  HD1 ARG   253      26.620 -11.260  47.230  1.00  0.00           H
ATOM   3311  HD2 ARG   253      26.600 -12.810  46.060  1.00  0.00           H
ATOM   3312  NE  ARG   253      24.730 -11.980  46.550  1.00  0.00           N
ATOM   3313  HE  ARG   253      24.020 -11.500  46.030  1.00  0.00           H
ATOM   3314  CZ  ARG   253      24.190 -12.790  47.410  1.00  0.00           C
ATOM   3315  NH1 ARG   253      25.020 -13.570  48.080  1.00  0.00           N
ATOM   3316 HH11 ARG   253      26.000 -13.510  47.880  1.00  0.00           H
ATOM   3317 HH12 ARG   253      24.610 -14.380  48.510  1.00  0.00           H
ATOM   3318  NH2 ARG   253      22.890 -13.060  47.370  1.00  0.00           N
ATOM   3319 HH21 ARG   253      22.420 -12.250  47.020  1.00  0.00           H
ATOM   3320 HH22 ARG   253      22.510 -13.840  47.870  1.00  0.00           H
ATOM   3321  C   ARG   253      30.100  -9.830  45.120  1.00  0.00           C
ATOM   3322  O   ARG   253      30.610 -10.600  44.300  1.00  0.00           O
ATOM   3323  N   GLN   254      30.780  -8.760  45.640  1.00  0.00           N
ATOM   3324  HN  GLN   254      30.330  -8.160  46.300  1.00  0.00           H
ATOM   3325  CA  GLN   254      32.200  -8.470  45.310  1.00  0.00           C
ATOM   3326  HA  GLN   254      32.170  -8.250  44.260  1.00  0.00           H
ATOM   3327  CB  GLN   254      32.680  -7.110  46.000  1.00  0.00           C
ATOM   3328  HB1 GLN   254      32.090  -7.040  46.930  1.00  0.00           H
ATOM   3329  HB2 GLN   254      32.320  -6.330  45.310  1.00  0.00           H
ATOM   3330  CG  GLN   254      34.210  -6.850  46.390  1.00  0.00           C
ATOM   3331  HG1 GLN   254      34.540  -7.500  47.240  1.00  0.00           H
ATOM   3332  HG2 GLN   254      34.320  -5.800  46.740  1.00  0.00           H
ATOM   3333  CD  GLN   254      35.130  -7.100  45.140  1.00  0.00           C
ATOM   3334  OE1 GLN   254      36.170  -7.740  45.250  1.00  0.00           O
ATOM   3335  NE2 GLN   254      34.730  -6.520  43.970  1.00  0.00           N
ATOM   3336 HE21 GLN   254      35.230  -6.750  43.140  1.00  0.00           H
ATOM   3337 HE22 GLN   254      33.960  -5.870  44.020  1.00  0.00           H
ATOM   3338  C   GLN   254      33.170  -9.660  45.490  1.00  0.00           C
ATOM   3339  O   GLN   254      34.160  -9.760  44.750  1.00  0.00           O
ATOM   3340  N   ARG   255      32.950 -10.600  46.460  1.00  0.00           N
ATOM   3341  HN  ARG   255      32.150 -10.420  47.030  1.00  0.00           H
ATOM   3342  CA  ARG   255      33.800 -11.840  46.470  1.00  0.00           C
ATOM   3343  HA  ARG   255      34.820 -11.530  46.320  1.00  0.00           H
ATOM   3344  CB  ARG   255      33.470 -12.590  47.860  1.00  0.00           C
ATOM   3345  HB1 ARG   255      33.860 -13.630  47.850  1.00  0.00           H
ATOM   3346  HB2 ARG   255      32.360 -12.630  47.910  1.00  0.00           H
ATOM   3347  CG  ARG   255      33.930 -11.810  49.090  1.00  0.00           C
ATOM   3348  HG1 ARG   255      33.560 -12.410  49.950  1.00  0.00           H
ATOM   3349  HG2 ARG   255      33.400 -10.840  49.160  1.00  0.00           H
ATOM   3350  CD  ARG   255      35.420 -11.560  49.310  1.00  0.00           C
ATOM   3351  HD1 ARG   255      35.540 -11.320  50.380  1.00  0.00           H
ATOM   3352  HD2 ARG   255      35.840 -10.770  48.650  1.00  0.00           H
ATOM   3353  NE  ARG   255      36.100 -12.830  49.090  1.00  0.00           N
ATOM   3354  HE  ARG   255      35.640 -13.570  48.600  1.00  0.00           H
ATOM   3355  CZ  ARG   255      37.420 -12.890  49.170  1.00  0.00           C
ATOM   3356  NH1 ARG   255      38.200 -12.040  49.830  1.00  0.00           N
ATOM   3357 HH11 ARG   255      37.800 -11.560  50.600  1.00  0.00           H
ATOM   3358 HH12 ARG   255      39.190 -12.180  49.810  1.00  0.00           H
ATOM   3359  NH2 ARG   255      38.060 -13.750  48.400  1.00  0.00           N
ATOM   3360 HH21 ARG   255      37.510 -14.310  47.780  1.00  0.00           H
ATOM   3361 HH22 ARG   255      39.060 -13.820  48.410  1.00  0.00           H
ATOM   3362  C   ARG   255      33.520 -12.820  45.340  1.00  0.00           C
ATOM   3363  O   ARG   255      34.430 -13.310  44.620  1.00  0.00           O
ATOM   3364  N   SER   256      32.190 -12.980  45.060  1.00  0.00           N
ATOM   3365  HN  SER   256      31.470 -12.680  45.680  1.00  0.00           H
ATOM   3366  CA  SER   256      31.840 -13.570  43.770  1.00  0.00           C
ATOM   3367  HA  SER   256      32.380 -14.500  43.730  1.00  0.00           H
ATOM   3368  CB  SER   256      30.350 -13.780  43.570  1.00  0.00           C
ATOM   3369  HB1 SER   256      29.960 -14.170  42.600  1.00  0.00           H
ATOM   3370  HB2 SER   256      29.910 -12.800  43.850  1.00  0.00           H
ATOM   3371  OG  SER   256      29.770 -14.580  44.590  1.00  0.00           O
ATOM   3372  HG1 SER   256      29.860 -14.130  45.430  1.00  0.00           H
ATOM   3373  C   SER   256      32.330 -12.920  42.470  1.00  0.00           C
ATOM   3374  O   SER   256      32.860 -13.590  41.570  1.00  0.00           O
ATOM   3375  N   GLU   257      32.280 -11.570  42.350  1.00  0.00           N
ATOM   3376  HN  GLU   257      31.730 -11.070  43.020  1.00  0.00           H
ATOM   3377  CA  GLU   257      32.630 -10.650  41.290  1.00  0.00           C
ATOM   3378  HA  GLU   257      32.140 -11.080  40.420  1.00  0.00           H
ATOM   3379  CB  GLU   257      32.110  -9.180  41.480  1.00  0.00           C
ATOM   3380  HB1 GLU   257      32.410  -8.560  40.610  1.00  0.00           H
ATOM   3381  HB2 GLU   257      32.710  -8.810  42.340  1.00  0.00           H
ATOM   3382  CG  GLU   257      30.570  -9.080  41.510  1.00  0.00           C
ATOM   3383  HG1 GLU   257      30.260  -8.130  41.990  1.00  0.00           H
ATOM   3384  HG2 GLU   257      30.090  -9.720  42.280  1.00  0.00           H
ATOM   3385  CD  GLU   257      29.940  -9.180  40.150  1.00  0.00           C
ATOM   3386  OE1 GLU   257      29.650  -8.170  39.500  1.00  0.00           O
ATOM   3387  OE2 GLU   257      29.650 -10.310  39.690  1.00  0.00           O
ATOM   3388  C   GLU   257      34.120 -10.680  41.030  1.00  0.00           C
ATOM   3389  O   GLU   257      34.480 -10.940  39.900  1.00  0.00           O
ATOM   3390  N   SER   258      34.970 -10.570  42.070  1.00  0.00           N
ATOM   3391  HN  SER   258      34.510 -10.450  42.950  1.00  0.00           H
ATOM   3392  CA  SER   258      36.360 -10.770  41.990  1.00  0.00           C
ATOM   3393  HA  SER   258      36.720 -10.130  41.190  1.00  0.00           H
ATOM   3394  CB  SER   258      37.130 -10.400  43.320  1.00  0.00           C
ATOM   3395  HB1 SER   258      37.110  -9.290  43.230  1.00  0.00           H
ATOM   3396  HB2 SER   258      38.150 -10.820  43.280  1.00  0.00           H
ATOM   3397  OG  SER   258      36.510 -10.860  44.500  1.00  0.00           O
ATOM   3398  HG1 SER   258      35.770 -10.260  44.600  1.00  0.00           H
ATOM   3399  C   SER   258      36.860 -12.120  41.600  1.00  0.00           C
ATOM   3400  O   SER   258      37.640 -12.220  40.690  1.00  0.00           O
ATOM   3401  N   LEU   259      36.250 -13.200  42.110  1.00  0.00           N
ATOM   3402  HN  LEU   259      35.580 -12.950  42.800  1.00  0.00           H
ATOM   3403  CA  LEU   259      36.380 -14.580  41.640  1.00  0.00           C
ATOM   3404  HA  LEU   259      37.370 -14.990  41.780  1.00  0.00           H
ATOM   3405  CB  LEU   259      35.580 -15.590  42.530  1.00  0.00           C
ATOM   3406  HB1 LEU   259      34.480 -15.480  42.400  1.00  0.00           H
ATOM   3407  HB2 LEU   259      35.790 -15.300  43.580  1.00  0.00           H
ATOM   3408  CG  LEU   259      35.770 -17.100  42.330  1.00  0.00           C
ATOM   3409  HG  LEU   259      35.400 -17.350  41.310  1.00  0.00           H
ATOM   3410  CD1 LEU   259      37.250 -17.600  42.590  1.00  0.00           C
ATOM   3411 HD11 LEU   259      37.300 -18.670  42.850  1.00  0.00           H
ATOM   3412 HD12 LEU   259      37.600 -16.870  43.350  1.00  0.00           H
ATOM   3413 HD13 LEU   259      37.950 -17.530  41.730  1.00  0.00           H
ATOM   3414  CD2 LEU   259      34.860 -17.740  43.320  1.00  0.00           C
ATOM   3415 HD21 LEU   259      34.890 -18.850  43.310  1.00  0.00           H
ATOM   3416 HD22 LEU   259      33.820 -17.350  43.290  1.00  0.00           H
ATOM   3417 HD23 LEU   259      35.180 -17.450  44.340  1.00  0.00           H
ATOM   3418  C   LEU   259      35.950 -14.820  40.250  1.00  0.00           C
ATOM   3419  O   LEU   259      36.670 -15.500  39.470  1.00  0.00           O
ATOM   3420  N   SER   260      34.820 -14.240  39.790  1.00  0.00           N
ATOM   3421  HN  SER   260      34.110 -13.830  40.370  1.00  0.00           H
ATOM   3422  CA  SER   260      34.300 -14.250  38.470  1.00  0.00           C
ATOM   3423  HA  SER   260      34.150 -15.280  38.170  1.00  0.00           H
ATOM   3424  CB  SER   260      32.830 -13.670  38.290  1.00  0.00           C
ATOM   3425  HB1 SER   260      32.670 -13.450  37.210  1.00  0.00           H
ATOM   3426  HB2 SER   260      32.770 -12.690  38.800  1.00  0.00           H
ATOM   3427  OG  SER   260      31.750 -14.550  38.720  1.00  0.00           O
ATOM   3428  HG1 SER   260      31.680 -15.230  38.050  1.00  0.00           H
ATOM   3429  C   SER   260      35.200 -13.600  37.500  1.00  0.00           C
ATOM   3430  O   SER   260      35.440 -13.960  36.340  1.00  0.00           O
ATOM   3431  N   SER   261      35.780 -12.460  37.900  1.00  0.00           N
ATOM   3432  HN  SER   261      35.530 -12.230  38.840  1.00  0.00           H
ATOM   3433  CA  SER   261      36.670 -11.670  37.090  1.00  0.00           C
ATOM   3434  HA  SER   261      36.410 -11.620  36.040  1.00  0.00           H
ATOM   3435  CB  SER   261      36.710 -10.180  37.590  1.00  0.00           C
ATOM   3436  HB1 SER   261      36.790 -10.150  38.700  1.00  0.00           H
ATOM   3437  HB2 SER   261      35.750  -9.780  37.190  1.00  0.00           H
ATOM   3438  OG  SER   261      37.820  -9.420  37.050  1.00  0.00           O
ATOM   3439  HG1 SER   261      38.400  -9.440  37.820  1.00  0.00           H
ATOM   3440  C   SER   261      38.080 -12.340  37.040  1.00  0.00           C
ATOM   3441  O   SER   261      38.650 -12.480  35.930  1.00  0.00           O
ATOM   3442  N   ARG   262      38.610 -12.840  38.160  1.00  0.00           N
ATOM   3443  HN  ARG   262      38.230 -12.740  39.070  1.00  0.00           H
ATOM   3444  CA  ARG   262      39.830 -13.620  38.230  1.00  0.00           C
ATOM   3445  HA  ARG   262      40.580 -12.970  37.800  1.00  0.00           H
ATOM   3446  CB  ARG   262      40.040 -13.790  39.770  1.00  0.00           C
ATOM   3447  HB1 ARG   262      39.120 -14.340  40.040  1.00  0.00           H
ATOM   3448  HB2 ARG   262      40.040 -12.760  40.190  1.00  0.00           H
ATOM   3449  CG  ARG   262      41.220 -14.600  40.310  1.00  0.00           C
ATOM   3450  HG1 ARG   262      41.160 -15.660  39.980  1.00  0.00           H
ATOM   3451  HG2 ARG   262      41.220 -14.760  41.410  1.00  0.00           H
ATOM   3452  CD  ARG   262      42.600 -13.980  39.970  1.00  0.00           C
ATOM   3453  HD1 ARG   262      42.740 -13.030  40.530  1.00  0.00           H
ATOM   3454  HD2 ARG   262      42.790 -13.740  38.900  1.00  0.00           H
ATOM   3455  NE  ARG   262      43.500 -15.020  40.400  1.00  0.00           N
ATOM   3456  HE  ARG   262      43.160 -15.880  40.780  1.00  0.00           H
ATOM   3457  CZ  ARG   262      44.790 -14.970  40.580  1.00  0.00           C
ATOM   3458  NH1 ARG   262      45.630 -13.930  40.430  1.00  0.00           N
ATOM   3459 HH11 ARG   262      45.310 -13.040  40.120  1.00  0.00           H
ATOM   3460 HH12 ARG   262      46.560 -13.950  40.810  1.00  0.00           H
ATOM   3461  NH2 ARG   262      45.330 -16.050  41.060  1.00  0.00           N
ATOM   3462 HH21 ARG   262      44.710 -16.830  41.090  1.00  0.00           H
ATOM   3463 HH22 ARG   262      46.320 -16.140  41.150  1.00  0.00           H
ATOM   3464  C   ARG   262      39.940 -14.960  37.450  1.00  0.00           C
ATOM   3465  O   ARG   262      40.950 -15.420  36.980  1.00  0.00           O
ATOM   3466  N   SER   263      38.820 -15.700  37.400  1.00  0.00           N
ATOM   3467  HN  SER   263      37.980 -15.450  37.870  1.00  0.00           H
ATOM   3468  CA  SER   263      38.670 -16.960  36.810  1.00  0.00           C
ATOM   3469  HA  SER   263      39.680 -17.330  36.850  1.00  0.00           H
ATOM   3470  CB  SER   263      37.820 -18.010  37.580  1.00  0.00           C
ATOM   3471  HB1 SER   263      38.110 -18.080  38.650  1.00  0.00           H
ATOM   3472  HB2 SER   263      37.950 -19.060  37.240  1.00  0.00           H
ATOM   3473  OG  SER   263      36.420 -17.590  37.610  1.00  0.00           O
ATOM   3474  HG1 SER   263      36.400 -16.900  38.280  1.00  0.00           H
ATOM   3475  C   SER   263      38.140 -16.870  35.420  1.00  0.00           C
ATOM   3476  O   SER   263      38.130 -17.910  34.700  1.00  0.00           O
ATOM   3477  N   THR   264      37.790 -15.680  34.860  1.00  0.00           N
ATOM   3478  HN  THR   264      38.060 -14.900  35.420  1.00  0.00           H
ATOM   3479  CA  THR   264      37.440 -15.480  33.430  1.00  0.00           C
ATOM   3480  HA  THR   264      36.830 -16.350  33.230  1.00  0.00           H
ATOM   3481  CB  THR   264      36.610 -14.290  33.060  1.00  0.00           C
ATOM   3482  HB  THR   264      37.050 -13.350  33.440  1.00  0.00           H
ATOM   3483  OG1 THR   264      35.360 -14.350  33.680  1.00  0.00           O
ATOM   3484  HG1 THR   264      35.530 -14.410  34.620  1.00  0.00           H
ATOM   3485  CG2 THR   264      36.230 -14.040  31.510  1.00  0.00           C
ATOM   3486 HG21 THR   264      37.060 -13.470  31.060  1.00  0.00           H
ATOM   3487 HG22 THR   264      35.280 -13.520  31.270  1.00  0.00           H
ATOM   3488 HG23 THR   264      36.170 -15.080  31.120  1.00  0.00           H
ATOM   3489  C   THR   264      38.730 -15.500  32.650  1.00  0.00           C
ATOM   3490  O   THR   264      39.580 -14.690  32.870  1.00  0.00           O
ATOM   3491  N   MET   265      38.790 -16.350  31.640  1.00  0.00           N
ATOM   3492  HN  MET   265      38.040 -16.980  31.440  1.00  0.00           H
ATOM   3493  CA  MET   265      39.880 -16.400  30.660  1.00  0.00           C
ATOM   3494  HA  MET   265      40.570 -15.600  30.880  1.00  0.00           H
ATOM   3495  CB  MET   265      40.690 -17.760  30.710  1.00  0.00           C
ATOM   3496  HB1 MET   265      41.290 -17.850  29.780  1.00  0.00           H
ATOM   3497  HB2 MET   265      39.980 -18.610  30.670  1.00  0.00           H
ATOM   3498  CG  MET   265      41.420 -17.870  32.060  1.00  0.00           C
ATOM   3499  HG1 MET   265      42.090 -18.750  32.070  1.00  0.00           H
ATOM   3500  HG2 MET   265      40.600 -17.930  32.800  1.00  0.00           H
ATOM   3501  SD  MET   265      42.560 -16.500  32.500  1.00  0.00           S
ATOM   3502  CE  MET   265      42.910 -17.180  34.110  1.00  0.00           C
ATOM   3503  HE1 MET   265      43.760 -16.680  34.620  1.00  0.00           H
ATOM   3504  HE2 MET   265      43.230 -18.250  34.070  1.00  0.00           H
ATOM   3505  HE3 MET   265      41.990 -17.210  34.730  1.00  0.00           H
ATOM   3506  C   MET   265      39.400 -16.270  29.210  1.00  0.00           C
ATOM   3507  O   MET   265      38.510 -16.910  28.780  1.00  0.00           O
ATOM   3508  N   VAL   266      40.050 -15.410  28.570  1.00  0.00           N
ATOM   3509  HN  VAL   266      40.830 -15.010  29.050  1.00  0.00           H
ATOM   3510  CA  VAL   266      39.620 -14.840  27.350  1.00  0.00           C
ATOM   3511  HA  VAL   266      38.630 -15.200  27.080  1.00  0.00           H
ATOM   3512  CB  VAL   266      39.520 -13.300  27.410  1.00  0.00           C
ATOM   3513  HB  VAL   266      39.210 -12.870  26.440  1.00  0.00           H
ATOM   3514  CG1 VAL   266      38.480 -12.810  28.370  1.00  0.00           C
ATOM   3515 HG11 VAL   266      38.840 -12.940  29.420  1.00  0.00           H
ATOM   3516 HG12 VAL   266      37.600 -13.470  28.210  1.00  0.00           H
ATOM   3517 HG13 VAL   266      38.110 -11.780  28.170  1.00  0.00           H
ATOM   3518  CG2 VAL   266      40.760 -12.420  27.650  1.00  0.00           C
ATOM   3519 HG21 VAL   266      40.480 -11.350  27.670  1.00  0.00           H
ATOM   3520 HG22 VAL   266      41.450 -12.690  26.810  1.00  0.00           H
ATOM   3521 HG23 VAL   266      41.250 -12.560  28.630  1.00  0.00           H
ATOM   3522  C   VAL   266      40.510 -15.280  26.240  1.00  0.00           C
ATOM   3523  O   VAL   266      40.330 -14.840  25.090  1.00  0.00           O
ATOM   3524  N   THR   267      41.410 -16.330  26.460  1.00  0.00           N
ATOM   3525  HN  THR   267      41.270 -16.940  27.240  1.00  0.00           H
ATOM   3526  CA  THR   267      42.290 -16.870  25.490  1.00  0.00           C
ATOM   3527  HA  THR   267      41.750 -17.170  24.600  1.00  0.00           H
ATOM   3528  CB  THR   267      43.440 -15.950  25.110  1.00  0.00           C
ATOM   3529  HB  THR   267      43.070 -15.080  24.530  1.00  0.00           H
ATOM   3530  OG1 THR   267      44.390 -16.570  24.200  1.00  0.00           O
ATOM   3531  HG1 THR   267      43.880 -17.030  23.530  1.00  0.00           H
ATOM   3532  CG2 THR   267      44.280 -15.320  26.290  1.00  0.00           C
ATOM   3533 HG21 THR   267      45.140 -14.760  25.850  1.00  0.00           H
ATOM   3534 HG22 THR   267      44.580 -16.190  26.920  1.00  0.00           H
ATOM   3535 HG23 THR   267      43.640 -14.600  26.850  1.00  0.00           H
ATOM   3536  C   THR   267      42.880 -18.080  26.210  1.00  0.00           C
ATOM   3537  O   THR   267      42.780 -18.140  27.420  1.00  0.00           O
ATOM   3538  N   SER   268      43.510 -19.000  25.510  1.00  0.00           N
ATOM   3539  HN  SER   268      43.590 -18.880  24.520  1.00  0.00           H
ATOM   3540  CA  SER   268      44.240 -20.180  26.030  1.00  0.00           C
ATOM   3541  HA  SER   268      43.540 -20.670  26.690  1.00  0.00           H
ATOM   3542  CB  SER   268      44.600 -21.160  24.890  1.00  0.00           C
ATOM   3543  HB1 SER   268      45.270 -20.690  24.130  1.00  0.00           H
ATOM   3544  HB2 SER   268      43.610 -21.370  24.420  1.00  0.00           H
ATOM   3545  OG  SER   268      45.130 -22.330  25.550  1.00  0.00           O
ATOM   3546  HG1 SER   268      44.340 -22.850  25.750  1.00  0.00           H
ATOM   3547  C   SER   268      45.520 -19.800  26.820  1.00  0.00           C
ATOM   3548  O   SER   268      46.340 -18.900  26.510  1.00  0.00           O
ATOM   3549  N   SER   269      45.680 -20.310  28.010  1.00  0.00           N
ATOM   3550  HN  SER   269      45.100 -21.070  28.280  1.00  0.00           H
ATOM   3551  CA  SER   269      46.770 -20.080  28.970  1.00  0.00           C
ATOM   3552  HA  SER   269      46.480 -20.710  29.800  1.00  0.00           H
ATOM   3553  CB  SER   269      48.200 -20.630  28.570  1.00  0.00           C
ATOM   3554  HB1 SER   269      48.640 -19.940  27.820  1.00  0.00           H
ATOM   3555  HB2 SER   269      48.010 -21.660  28.200  1.00  0.00           H
ATOM   3556  OG  SER   269      49.140 -20.660  29.670  1.00  0.00           O
ATOM   3557  HG1 SER   269      49.570 -19.820  29.840  1.00  0.00           H
ATOM   3558  C   SER   269      46.810 -18.600  29.520  1.00  0.00           C
ATOM   3559  O   SER   269      47.730 -18.230  30.260  1.00  0.00           O
ATOM   3560  N   GLY   270      45.790 -17.830  29.120  1.00  0.00           N
ATOM   3561  HN  GLY   270      45.050 -18.290  28.630  1.00  0.00           H
ATOM   3562  CA  GLY   270      45.600 -16.360  29.270  1.00  0.00           C
ATOM   3563  HA1 GLY   270      44.560 -16.100  29.160  1.00  0.00           H
ATOM   3564  HA2 GLY   270      46.250 -15.840  28.580  1.00  0.00           H
ATOM   3565  C   GLY   270      45.910 -15.760  30.660  1.00  0.00           C
ATOM   3566  O   GLY   270      45.920 -16.410  31.700  1.00  0.00           O
ATOM   3567  N   ALA   271      46.200 -14.390  30.710  1.00  0.00           N
ATOM   3568  HN  ALA   271      46.260 -13.740  29.960  1.00  0.00           H
ATOM   3569  CA  ALA   271      46.350 -13.710  31.900  1.00  0.00           C
ATOM   3570  HA  ALA   271      47.080 -14.230  32.500  1.00  0.00           H
ATOM   3571  CB  ALA   271      47.000 -12.340  31.670  1.00  0.00           C
ATOM   3572  HB1 ALA   271      48.000 -12.360  31.200  1.00  0.00           H
ATOM   3573  HB2 ALA   271      46.980 -11.790  32.640  1.00  0.00           H
ATOM   3574  HB3 ALA   271      46.430 -11.730  30.940  1.00  0.00           H
ATOM   3575  C   ALA   271      45.000 -13.540  32.650  1.00  0.00           C
ATOM   3576  O   ALA   271      44.010 -13.400  31.920  1.00  0.00           O
ATOM   3577  N   PRO   272      44.880 -13.540  33.960  1.00  0.00           N
ATOM   3578  CD  PRO   272      46.100 -13.830  34.890  1.00  0.00           C
ATOM   3579  HD1 PRO   272      46.710 -12.900  34.950  1.00  0.00           H
ATOM   3580  HD2 PRO   272      46.670 -14.740  34.640  1.00  0.00           H
ATOM   3581  CA  PRO   272      43.660 -13.090  34.620  1.00  0.00           C
ATOM   3582  HA  PRO   272      42.830 -13.730  34.350  1.00  0.00           H
ATOM   3583  CB  PRO   272      44.000 -13.270  36.130  1.00  0.00           C
ATOM   3584  HB1 PRO   272      43.220 -13.810  36.700  1.00  0.00           H
ATOM   3585  HB2 PRO   272      44.020 -12.200  36.460  1.00  0.00           H
ATOM   3586  CG  PRO   272      45.360 -14.020  36.200  1.00  0.00           C
ATOM   3587  HG1 PRO   272      46.050 -13.850  37.050  1.00  0.00           H
ATOM   3588  HG2 PRO   272      45.050 -15.080  36.310  1.00  0.00           H
ATOM   3589  C   PRO   272      43.230 -11.640  34.190  1.00  0.00           C
ATOM   3590  O   PRO   272      44.060 -10.700  33.970  1.00  0.00           O
ATOM   3591  N   GLN   273      41.930 -11.500  34.170  1.00  0.00           N
ATOM   3592  HN  GLN   273      41.190 -12.150  34.300  1.00  0.00           H
ATOM   3593  CA  GLN   273      41.360 -10.110  33.890  1.00  0.00           C
ATOM   3594  HA  GLN   273      41.780  -9.770  32.950  1.00  0.00           H
ATOM   3595  CB  GLN   273      39.810 -10.170  33.680  1.00  0.00           C
ATOM   3596  HB1 GLN   273      39.440  -9.170  33.370  1.00  0.00           H
ATOM   3597  HB2 GLN   273      39.190 -10.280  34.600  1.00  0.00           H
ATOM   3598  CG  GLN   273      39.340 -11.220  32.680  1.00  0.00           C
ATOM   3599  HG1 GLN   273      38.480 -10.950  32.030  1.00  0.00           H
ATOM   3600  HG2 GLN   273      39.040 -12.160  33.180  1.00  0.00           H
ATOM   3601  CD  GLN   273      40.380 -11.530  31.580  1.00  0.00           C
ATOM   3602  OE1 GLN   273      40.830 -10.620  30.890  1.00  0.00           O
ATOM   3603  NE2 GLN   273      40.780 -12.810  31.450  1.00  0.00           N
ATOM   3604 HE21 GLN   273      41.720 -12.890  31.110  1.00  0.00           H
ATOM   3605 HE22 GLN   273      40.330 -13.470  32.050  1.00  0.00           H
ATOM   3606  C   GLN   273      41.800  -9.040  34.830  1.00  0.00           C
ATOM   3607  O   GLN   273      42.220  -9.410  35.960  1.00  0.00           O
ATOM   3608  N   THR   274      41.790  -7.780  34.380  1.00  0.00           N
ATOM   3609  HN  THR   274      41.490  -7.580  33.450  1.00  0.00           H
ATOM   3610  CA  THR   274      42.030  -6.620  35.370  1.00  0.00           C
ATOM   3611  HA  THR   274      42.610  -6.890  36.250  1.00  0.00           H
ATOM   3612  CB  THR   274      42.590  -5.400  34.670  1.00  0.00           C
ATOM   3613  HB  THR   274      42.400  -4.510  35.310  1.00  0.00           H
ATOM   3614  OG1 THR   274      41.890  -4.980  33.460  1.00  0.00           O
ATOM   3615  HG1 THR   274      41.690  -4.050  33.580  1.00  0.00           H
ATOM   3616  CG2 THR   274      44.100  -5.580  34.390  1.00  0.00           C
ATOM   3617 HG21 THR   274      44.580  -5.660  35.390  1.00  0.00           H
ATOM   3618 HG22 THR   274      44.480  -4.640  33.930  1.00  0.00           H
ATOM   3619 HG23 THR   274      44.290  -6.410  33.670  1.00  0.00           H
ATOM   3620  C   THR   274      40.720  -6.290  36.000  1.00  0.00           C
ATOM   3621  O   THR   274      39.660  -6.570  35.510  1.00  0.00           O
ATOM   3622  N   THR   275      40.790  -5.730  37.270  1.00  0.00           N
ATOM   3623  HN  THR   275      41.670  -5.770  37.750  1.00  0.00           H
ATOM   3624  CA  THR   275      39.780  -4.950  38.030  1.00  0.00           C
ATOM   3625  HA  THR   275      39.000  -5.650  38.290  1.00  0.00           H
ATOM   3626  CB  THR   275      40.320  -4.260  39.230  1.00  0.00           C
ATOM   3627  HB  THR   275      39.750  -3.370  39.580  1.00  0.00           H
ATOM   3628  OG1 THR   275      41.620  -3.800  39.010  1.00  0.00           O
ATOM   3629  HG1 THR   275      41.670  -3.080  38.370  1.00  0.00           H
ATOM   3630  CG2 THR   275      40.360  -5.220  40.440  1.00  0.00           C
ATOM   3631 HG21 THR   275      39.410  -5.720  40.740  1.00  0.00           H
ATOM   3632 HG22 THR   275      40.820  -4.660  41.280  1.00  0.00           H
ATOM   3633 HG23 THR   275      41.060  -6.060  40.250  1.00  0.00           H
ATOM   3634  C   THR   275      39.220  -3.800  37.150  1.00  0.00           C
ATOM   3635  O   THR   275      39.910  -3.180  36.400  1.00  0.00           O
ATOM   3636  N   PRO   276      37.970  -3.470  37.280  1.00  0.00           N
ATOM   3637  CD  PRO   276      36.940  -4.480  37.460  1.00  0.00           C
ATOM   3638  HD1 PRO   276      37.040  -4.730  38.540  1.00  0.00           H
ATOM   3639  HD2 PRO   276      37.130  -5.300  36.740  1.00  0.00           H
ATOM   3640  CA  PRO   276      37.410  -2.110  37.020  1.00  0.00           C
ATOM   3641  HA  PRO   276      37.430  -1.880  35.960  1.00  0.00           H
ATOM   3642  CB  PRO   276      36.060  -2.310  37.650  1.00  0.00           C
ATOM   3643  HB1 PRO   276      35.350  -1.470  37.460  1.00  0.00           H
ATOM   3644  HB2 PRO   276      36.260  -2.300  38.740  1.00  0.00           H
ATOM   3645  CG  PRO   276      35.670  -3.670  37.260  1.00  0.00           C
ATOM   3646  HG1 PRO   276      34.870  -4.060  37.910  1.00  0.00           H
ATOM   3647  HG2 PRO   276      35.360  -3.590  36.190  1.00  0.00           H
ATOM   3648  C   PRO   276      38.200  -0.950  37.620  1.00  0.00           C
ATOM   3649  O   PRO   276      38.490  -0.950  38.820  1.00  0.00           O
HETATM 3650  N   HSD   277      38.470   0.070  36.770  1.00  0.00           N
HETATM 3651  HN  HSD   277      38.230  -0.070  35.810  1.00  0.00           H
HETATM 3652  CA  HSD   277      39.170   1.250  37.290  1.00  0.00           C
HETATM 3653  HA  HSD   277      40.100   0.820  37.610  1.00  0.00           H
HETATM 3654  CB  HSD   277      39.510   2.210  36.150  1.00  0.00           C
HETATM 3655  HB1 HSD   277      39.840   3.190  36.560  1.00  0.00           H
HETATM 3656  HB2 HSD   277      38.620   2.510  35.560  1.00  0.00           H
HETATM 3657  ND1 HSD   277      41.730   1.200  35.240  1.00  0.00           N
HETATM 3658  HD1 HSD   277      42.430   1.460  35.920  1.00  0.00           H
HETATM 3659  CG  HSD   277      40.420   1.530  35.130  1.00  0.00           C
HETATM 3660  CE1 HSD   277      42.040   0.670  34.030  1.00  0.00           C
HETATM 3661  HE1 HSD   277      43.080   0.450  33.770  1.00  0.00           H
HETATM 3662  NE2 HSD   277      41.050   0.620  33.210  1.00  0.00           N
HETATM 3663  CD2 HSD   277      40.030   1.110  33.900  1.00  0.00           C
HETATM 3664  HD2 HSD   277      39.010   1.260  33.580  1.00  0.00           H
HETATM 3665  C   HSD   277      38.510   2.010  38.450  1.00  0.00           C
HETATM 3666  O   HSD   277      39.160   2.490  39.380  1.00  0.00           O
ATOM   3667  N   ARG   278      37.170   2.110  38.290  1.00  0.00           N
ATOM   3668  HN  ARG   278      36.640   1.810  37.510  1.00  0.00           H
ATOM   3669  CA  ARG   278      36.230   2.690  39.320  1.00  0.00           C
ATOM   3670  HA  ARG   278      35.220   2.380  39.070  1.00  0.00           H
ATOM   3671  CB  ARG   278      36.420   2.190  40.830  1.00  0.00           C
ATOM   3672  HB1 ARG   278      35.500   2.690  41.220  1.00  0.00           H
ATOM   3673  HB2 ARG   278      37.410   2.510  41.220  1.00  0.00           H
ATOM   3674  CG  ARG   278      36.320   0.660  40.880  1.00  0.00           C
ATOM   3675  HG1 ARG   278      36.110   0.180  39.890  1.00  0.00           H
ATOM   3676  HG2 ARG   278      35.370   0.400  41.410  1.00  0.00           H
ATOM   3677  CD  ARG   278      37.500  -0.090  41.500  1.00  0.00           C
ATOM   3678  HD1 ARG   278      38.460  -0.060  40.940  1.00  0.00           H
ATOM   3679  HD2 ARG   278      37.170  -1.130  41.700  1.00  0.00           H
ATOM   3680  NE  ARG   278      37.810   0.540  42.810  1.00  0.00           N
ATOM   3681  HE  ARG   278      37.170   1.190  43.220  1.00  0.00           H
ATOM   3682  CZ  ARG   278      38.630   0.130  43.760  1.00  0.00           C
ATOM   3683  NH1 ARG   278      39.580  -0.800  43.580  1.00  0.00           N
ATOM   3684 HH11 ARG   278      39.720  -1.160  42.660  1.00  0.00           H
ATOM   3685 HH12 ARG   278      39.960  -1.250  44.390  1.00  0.00           H
ATOM   3686  NH2 ARG   278      38.560   0.600  44.960  1.00  0.00           N
ATOM   3687 HH21 ARG   278      37.900   1.310  45.200  1.00  0.00           H
ATOM   3688 HH22 ARG   278      39.220   0.370  45.680  1.00  0.00           H
ATOM   3689  C   ARG   278      36.090   4.160  39.190  1.00  0.00           C
ATOM   3690  O   ARG   278      36.580   4.910  40.020  1.00  0.00           O
ATOM   3691  N   THR   279      35.540   4.640  38.110  1.00  0.00           N
ATOM   3692  HN  THR   279      35.200   3.990  37.440  1.00  0.00           H
ATOM   3693  CA  THR   279      35.280   6.030  37.650  1.00  0.00           C
ATOM   3694  HA  THR   279      35.940   6.550  38.330  1.00  0.00           H
ATOM   3695  CB  THR   279      35.650   6.320  36.220  1.00  0.00           C
ATOM   3696  HB  THR   279      36.460   5.580  36.030  1.00  0.00           H
ATOM   3697  OG1 THR   279      36.140   7.670  36.120  1.00  0.00           O
ATOM   3698  HG1 THR   279      36.830   7.740  36.780  1.00  0.00           H
ATOM   3699  CG2 THR   279      34.540   6.020  35.090  1.00  0.00           C
ATOM   3700 HG21 THR   279      35.010   5.730  34.130  1.00  0.00           H
ATOM   3701 HG22 THR   279      33.880   6.900  34.950  1.00  0.00           H
ATOM   3702 HG23 THR   279      33.910   5.160  35.390  1.00  0.00           H
ATOM   3703  C   THR   279      33.810   6.260  37.990  1.00  0.00           C
ATOM   3704  O   THR   279      33.110   5.370  38.510  1.00  0.00           O
ATOM   3705  N   PHE   280      33.400   7.480  37.780  1.00  0.00           N
ATOM   3706  HN  PHE   280      34.110   8.090  37.430  1.00  0.00           H
ATOM   3707  CA  PHE   280      32.040   8.010  37.850  1.00  0.00           C
ATOM   3708  HA  PHE   280      31.780   8.050  38.900  1.00  0.00           H
ATOM   3709  CB  PHE   280      31.930   9.530  37.310  1.00  0.00           C
ATOM   3710  HB1 PHE   280      30.910   9.960  37.380  1.00  0.00           H
ATOM   3711  HB2 PHE   280      32.280   9.550  36.260  1.00  0.00           H
ATOM   3712  CG  PHE   280      32.890  10.460  38.130  1.00  0.00           C
ATOM   3713  CD1 PHE   280      33.940  11.080  37.510  1.00  0.00           C
ATOM   3714  HD1 PHE   280      33.990  11.140  36.430  1.00  0.00           H
ATOM   3715  CE1 PHE   280      34.760  11.960  38.190  1.00  0.00           C
ATOM   3716  HE1 PHE   280      35.630  12.420  37.740  1.00  0.00           H
ATOM   3717  CZ  PHE   280      34.560  12.140  39.540  1.00  0.00           C
ATOM   3718  HZ  PHE   280      35.280  12.750  40.070  1.00  0.00           H
ATOM   3719  CD2 PHE   280      32.730  10.620  39.540  1.00  0.00           C
ATOM   3720  HD2 PHE   280      31.930  10.120  40.060  1.00  0.00           H
ATOM   3721  CE2 PHE   280      33.550  11.540  40.220  1.00  0.00           C
ATOM   3722  HE2 PHE   280      33.390  11.740  41.270  1.00  0.00           H
ATOM   3723  C   PHE   280      31.020   7.210  37.110  1.00  0.00           C
ATOM   3724  O   PHE   280      31.290   6.470  36.160  1.00  0.00           O
ATOM   3725  N   GLY   281      29.790   7.260  37.630  1.00  0.00           N
ATOM   3726  HN  GLY   281      29.650   7.770  38.470  1.00  0.00           H
ATOM   3727  CA  GLY   281      28.550   6.800  36.940  1.00  0.00           C
ATOM   3728  HA1 GLY   281      28.760   6.350  35.980  1.00  0.00           H
ATOM   3729  HA2 GLY   281      27.960   7.700  36.840  1.00  0.00           H
ATOM   3730  C   GLY   281      27.890   5.820  37.840  1.00  0.00           C
ATOM   3731  O   GLY   281      26.890   5.170  37.480  1.00  0.00           O
ATOM   3732  N   GLY   282      28.330   5.680  39.130  1.00  0.00           N
ATOM   3733  HN  GLY   282      29.160   6.120  39.450  1.00  0.00           H
ATOM   3734  CA  GLY   282      27.760   4.840  40.120  1.00  0.00           C
ATOM   3735  HA1 GLY   282      28.190   5.130  41.070  1.00  0.00           H
ATOM   3736  HA2 GLY   282      27.880   3.790  39.870  1.00  0.00           H
ATOM   3737  C   GLY   282      26.340   4.990  40.510  1.00  0.00           C
ATOM   3738  O   GLY   282      25.700   6.030  40.410  1.00  0.00           O
ATOM   3739  N   GLY   283      25.720   3.860  41.000  1.00  0.00           N
ATOM   3740  HN  GLY   283      26.280   3.030  41.080  1.00  0.00           H
ATOM   3741  CA  GLY   283      24.280   3.790  41.510  1.00  0.00           C
ATOM   3742  HA1 GLY   283      24.090   2.740  41.670  1.00  0.00           H
ATOM   3743  HA2 GLY   283      23.580   4.090  40.750  1.00  0.00           H
ATOM   3744  C   GLY   283      24.050   4.480  42.800  1.00  0.00           C
ATOM   3745  O   GLY   283      25.020   5.130  43.270  1.00  0.00           O
ATOM   3746  N   LYS   284      22.890   4.290  43.540  1.00  0.00           N
ATOM   3747  HN  LYS   284      22.280   3.600  43.150  1.00  0.00           H
ATOM   3748  CA  LYS   284      22.450   5.100  44.660  1.00  0.00           C
ATOM   3749  HA  LYS   284      23.270   5.740  44.950  1.00  0.00           H
ATOM   3750  CB  LYS   284      21.060   5.880  44.300  1.00  0.00           C
ATOM   3751  HB1 LYS   284      20.670   6.470  45.160  1.00  0.00           H
ATOM   3752  HB2 LYS   284      20.370   5.070  43.980  1.00  0.00           H
ATOM   3753  CG  LYS   284      21.330   6.870  43.130  1.00  0.00           C
ATOM   3754  HG1 LYS   284      21.590   6.290  42.220  1.00  0.00           H
ATOM   3755  HG2 LYS   284      22.280   7.380  43.380  1.00  0.00           H
ATOM   3756  CD  LYS   284      20.370   8.060  42.900  1.00  0.00           C
ATOM   3757  HD1 LYS   284      20.170   8.560  43.870  1.00  0.00           H
ATOM   3758  HD2 LYS   284      19.480   7.610  42.410  1.00  0.00           H
ATOM   3759  CE  LYS   284      20.990   9.140  41.980  1.00  0.00           C
ATOM   3760  HE1 LYS   284      21.900   9.560  42.460  1.00  0.00           H
ATOM   3761  HE2 LYS   284      20.320   9.970  41.680  1.00  0.00           H
ATOM   3762  NZ  LYS   284      21.490   8.630  40.650  1.00  0.00           N
ATOM   3763  HZ1 LYS   284      21.010   7.740  40.400  1.00  0.00           H
ATOM   3764  HZ2 LYS   284      22.480   8.320  40.700  1.00  0.00           H
ATOM   3765  HZ3 LYS   284      21.430   9.310  39.860  1.00  0.00           H
ATOM   3766  C   LYS   284      22.100   4.310  45.900  1.00  0.00           C
ATOM   3767  O   LYS   284      22.110   4.920  47.000  1.00  0.00           O
ATOM   3768  N   ALA   285      21.750   3.010  45.880  1.00  0.00           N
ATOM   3769  HN  ALA   285      21.720   2.500  45.030  1.00  0.00           H
ATOM   3770  CA  ALA   285      21.440   2.190  47.050  1.00  0.00           C
ATOM   3771  HA  ALA   285      21.330   2.750  47.970  1.00  0.00           H
ATOM   3772  CB  ALA   285      20.220   1.300  46.720  1.00  0.00           C
ATOM   3773  HB1 ALA   285      19.430   1.980  46.330  1.00  0.00           H
ATOM   3774  HB2 ALA   285      20.040   0.700  47.640  1.00  0.00           H
ATOM   3775  HB3 ALA   285      20.500   0.690  45.840  1.00  0.00           H
ATOM   3776  C   ALA   285      22.600   1.270  47.430  1.00  0.00           C
ATOM   3777  O   ALA   285      22.640   0.670  48.480  1.00  0.00           O
ATOM   3778  N   ALA   286      23.610   1.140  46.590  1.00  0.00           N
ATOM   3779  HN  ALA   286      23.490   1.610  45.710  1.00  0.00           H
ATOM   3780  CA  ALA   286      24.770   0.260  46.790  1.00  0.00           C
ATOM   3781  HA  ALA   286      24.390  -0.690  47.130  1.00  0.00           H
ATOM   3782  CB  ALA   286      25.600   0.060  45.490  1.00  0.00           C
ATOM   3783  HB1 ALA   286      26.500  -0.550  45.730  1.00  0.00           H
ATOM   3784  HB2 ALA   286      26.100   1.010  45.200  1.00  0.00           H
ATOM   3785  HB3 ALA   286      25.070  -0.220  44.560  1.00  0.00           H
ATOM   3786  C   ALA   286      25.630   0.650  48.070  1.00  0.00           C
ATOM   3787  O   ALA   286      25.810  -0.100  49.000  1.00  0.00           O
ATOM   3788  N   VAL   287      26.020   1.970  48.200  1.00  0.00           N
ATOM   3789  HN  VAL   287      26.040   2.480  47.350  1.00  0.00           H
ATOM   3790  CA  VAL   287      26.640   2.660  49.330  1.00  0.00           C
ATOM   3791  HA  VAL   287      27.540   2.190  49.690  1.00  0.00           H
ATOM   3792  CB  VAL   287      27.040   4.090  48.950  1.00  0.00           C
ATOM   3793  HB  VAL   287      26.260   4.600  48.340  1.00  0.00           H
ATOM   3794  CG1 VAL   287      27.240   4.910  50.240  1.00  0.00           C
ATOM   3795 HG11 VAL   287      27.360   5.990  50.020  1.00  0.00           H
ATOM   3796 HG12 VAL   287      28.020   4.440  50.880  1.00  0.00           H
ATOM   3797 HG13 VAL   287      26.400   4.870  50.960  1.00  0.00           H
ATOM   3798  CG2 VAL   287      28.280   4.300  48.110  1.00  0.00           C
ATOM   3799 HG21 VAL   287      29.200   3.930  48.600  1.00  0.00           H
ATOM   3800 HG22 VAL   287      28.430   5.400  48.020  1.00  0.00           H
ATOM   3801 HG23 VAL   287      28.180   3.760  47.150  1.00  0.00           H
ATOM   3802  C   VAL   287      25.760   2.570  50.580  1.00  0.00           C
ATOM   3803  O   VAL   287      26.180   2.320  51.670  1.00  0.00           O
ATOM   3804  N   VAL   288      24.480   2.880  50.400  1.00  0.00           N
ATOM   3805  HN  VAL   288      24.110   3.010  49.480  1.00  0.00           H
ATOM   3806  CA  VAL   288      23.470   2.960  51.440  1.00  0.00           C
ATOM   3807  HA  VAL   288      23.820   3.640  52.200  1.00  0.00           H
ATOM   3808  CB  VAL   288      22.040   3.460  51.000  1.00  0.00           C
ATOM   3809  HB  VAL   288      21.660   2.700  50.280  1.00  0.00           H
ATOM   3810  CG1 VAL   288      20.980   3.430  52.170  1.00  0.00           C
ATOM   3811 HG11 VAL   288      20.930   2.410  52.610  1.00  0.00           H
ATOM   3812 HG12 VAL   288      19.970   3.800  51.890  1.00  0.00           H
ATOM   3813 HG13 VAL   288      21.380   4.100  52.960  1.00  0.00           H
ATOM   3814  CG2 VAL   288      22.070   4.810  50.250  1.00  0.00           C
ATOM   3815 HG21 VAL   288      22.840   4.790  49.460  1.00  0.00           H
ATOM   3816 HG22 VAL   288      22.430   5.550  51.000  1.00  0.00           H
ATOM   3817 HG23 VAL   288      21.050   5.070  49.870  1.00  0.00           H
ATOM   3818  C   VAL   288      23.390   1.580  52.150  1.00  0.00           C
ATOM   3819  O   VAL   288      23.600   1.560  53.370  1.00  0.00           O
ATOM   3820  N   LEU   289      23.390   0.470  51.370  1.00  0.00           N
ATOM   3821  HN  LEU   289      23.410   0.620  50.380  1.00  0.00           H
ATOM   3822  CA  LEU   289      23.530  -0.910  51.810  1.00  0.00           C
ATOM   3823  HA  LEU   289      22.600  -1.170  52.290  1.00  0.00           H
ATOM   3824  CB  LEU   289      23.660  -1.920  50.610  1.00  0.00           C
ATOM   3825  HB1 LEU   289      24.670  -1.720  50.170  1.00  0.00           H
ATOM   3826  HB2 LEU   289      22.780  -1.730  49.960  1.00  0.00           H
ATOM   3827  CG  LEU   289      23.680  -3.400  50.930  1.00  0.00           C
ATOM   3828  HG  LEU   289      24.560  -3.670  51.550  1.00  0.00           H
ATOM   3829  CD1 LEU   289      22.500  -3.860  51.820  1.00  0.00           C
ATOM   3830 HD11 LEU   289      21.550  -3.730  51.250  1.00  0.00           H
ATOM   3831 HD12 LEU   289      22.410  -3.320  52.780  1.00  0.00           H
ATOM   3832 HD13 LEU   289      22.480  -4.930  52.120  1.00  0.00           H
ATOM   3833  CD2 LEU   289      23.640  -4.100  49.610  1.00  0.00           C
ATOM   3834 HD21 LEU   289      22.620  -4.030  49.170  1.00  0.00           H
ATOM   3835 HD22 LEU   289      23.830  -5.190  49.690  1.00  0.00           H
ATOM   3836 HD23 LEU   289      24.350  -3.690  48.860  1.00  0.00           H
ATOM   3837  C   LEU   289      24.700  -1.190  52.830  1.00  0.00           C
ATOM   3838  O   LEU   289      24.510  -1.670  53.960  1.00  0.00           O
ATOM   3839  N   LEU   290      25.890  -0.670  52.550  1.00  0.00           N
ATOM   3840  HN  LEU   290      26.120  -0.160  51.730  1.00  0.00           H
ATOM   3841  CA  LEU   290      27.020  -0.910  53.410  1.00  0.00           C
ATOM   3842  HA  LEU   290      26.950  -1.920  53.770  1.00  0.00           H
ATOM   3843  CB  LEU   290      28.330  -0.730  52.510  1.00  0.00           C
ATOM   3844  HB1 LEU   290      29.030  -0.210  53.200  1.00  0.00           H
ATOM   3845  HB2 LEU   290      28.200  -0.020  51.670  1.00  0.00           H
ATOM   3846  CG  LEU   290      28.930  -2.060  51.900  1.00  0.00           C
ATOM   3847  HG  LEU   290      29.770  -1.760  51.230  1.00  0.00           H
ATOM   3848  CD1 LEU   290      29.590  -2.940  53.070  1.00  0.00           C
ATOM   3849 HD11 LEU   290      30.360  -2.450  53.690  1.00  0.00           H
ATOM   3850 HD12 LEU   290      30.040  -3.860  52.630  1.00  0.00           H
ATOM   3851 HD13 LEU   290      28.830  -3.270  53.820  1.00  0.00           H
ATOM   3852  CD2 LEU   290      27.900  -2.840  51.050  1.00  0.00           C
ATOM   3853 HD21 LEU   290      27.830  -2.300  50.080  1.00  0.00           H
ATOM   3854 HD22 LEU   290      27.010  -2.790  51.710  1.00  0.00           H
ATOM   3855 HD23 LEU   290      28.280  -3.860  50.830  1.00  0.00           H
ATOM   3856  C   LEU   290      27.030  -0.050  54.690  1.00  0.00           C
ATOM   3857  O   LEU   290      27.590  -0.350  55.750  1.00  0.00           O
ATOM   3858  N   ALA   291      26.420   1.140  54.560  1.00  0.00           N
ATOM   3859  HN  ALA   291      25.810   1.380  53.810  1.00  0.00           H
ATOM   3860  CA  ALA   291      26.350   2.100  55.670  1.00  0.00           C
ATOM   3861  HA  ALA   291      27.200   1.980  56.330  1.00  0.00           H
ATOM   3862  CB  ALA   291      26.320   3.470  55.020  1.00  0.00           C
ATOM   3863  HB1 ALA   291      27.230   3.670  54.420  1.00  0.00           H
ATOM   3864  HB2 ALA   291      26.220   4.260  55.790  1.00  0.00           H
ATOM   3865  HB3 ALA   291      25.470   3.590  54.320  1.00  0.00           H
ATOM   3866  C   ALA   291      25.190   1.920  56.660  1.00  0.00           C
ATOM   3867  O   ALA   291      25.360   1.790  57.860  1.00  0.00           O
ATOM   3868  N   VAL   292      23.980   1.740  56.150  1.00  0.00           N
ATOM   3869  HN  VAL   292      23.780   1.780  55.180  1.00  0.00           H
ATOM   3870  CA  VAL   292      22.820   1.480  56.970  1.00  0.00           C
ATOM   3871  HA  VAL   292      22.720   2.250  57.720  1.00  0.00           H
ATOM   3872  CB  VAL   292      21.510   1.620  56.130  1.00  0.00           C
ATOM   3873  HB  VAL   292      21.700   1.190  55.120  1.00  0.00           H
ATOM   3874  CG1 VAL   292      20.350   0.890  56.740  1.00  0.00           C
ATOM   3875 HG11 VAL   292      20.170   1.190  57.790  1.00  0.00           H
ATOM   3876 HG12 VAL   292      20.340  -0.220  56.720  1.00  0.00           H
ATOM   3877 HG13 VAL   292      19.380   1.100  56.240  1.00  0.00           H
ATOM   3878  CG2 VAL   292      21.100   3.060  55.860  1.00  0.00           C
ATOM   3879 HG21 VAL   292      20.230   3.080  55.160  1.00  0.00           H
ATOM   3880 HG22 VAL   292      21.960   3.560  55.370  1.00  0.00           H
ATOM   3881 HG23 VAL   292      21.020   3.760  56.710  1.00  0.00           H
ATOM   3882  C   VAL   292      22.870   0.130  57.680  1.00  0.00           C
ATOM   3883  O   VAL   292      22.570   0.020  58.850  1.00  0.00           O
ATOM   3884  N   GLY   293      23.260  -0.900  56.890  1.00  0.00           N
ATOM   3885  HN  GLY   293      23.720  -0.610  56.050  1.00  0.00           H
ATOM   3886  CA  GLY   293      23.310  -2.300  57.370  1.00  0.00           C
ATOM   3887  HA1 GLY   293      23.430  -3.080  56.630  1.00  0.00           H
ATOM   3888  HA2 GLY   293      22.360  -2.410  57.860  1.00  0.00           H
ATOM   3889  C   GLY   293      24.370  -2.500  58.390  1.00  0.00           C
ATOM   3890  O   GLY   293      24.190  -3.170  59.410  1.00  0.00           O
ATOM   3891  N   GLY   294      25.560  -1.860  58.210  1.00  0.00           N
ATOM   3892  HN  GLY   294      25.850  -1.330  57.410  1.00  0.00           H
ATOM   3893  CA  GLY   294      26.500  -1.720  59.270  1.00  0.00           C
ATOM   3894  HA1 GLY   294      27.240  -1.140  58.750  1.00  0.00           H
ATOM   3895  HA2 GLY   294      26.770  -2.680  59.690  1.00  0.00           H
ATOM   3896  C   GLY   294      26.050  -0.910  60.480  1.00  0.00           C
ATOM   3897  O   GLY   294      26.440  -1.260  61.590  1.00  0.00           O
ATOM   3898  N   GLN   295      25.310   0.230  60.280  1.00  0.00           N
ATOM   3899  HN  GLN   295      25.210   0.440  59.310  1.00  0.00           H
ATOM   3900  CA  GLN   295      25.020   1.260  61.330  1.00  0.00           C
ATOM   3901  HA  GLN   295      25.920   1.510  61.880  1.00  0.00           H
ATOM   3902  CB  GLN   295      24.410   2.570  60.780  1.00  0.00           C
ATOM   3903  HB1 GLN   295      23.600   2.320  60.060  1.00  0.00           H
ATOM   3904  HB2 GLN   295      25.120   3.160  60.160  1.00  0.00           H
ATOM   3905  CG  GLN   295      23.830   3.540  61.850  1.00  0.00           C
ATOM   3906  HG1 GLN   295      23.120   3.090  62.570  1.00  0.00           H
ATOM   3907  HG2 GLN   295      23.370   4.380  61.280  1.00  0.00           H
ATOM   3908  CD  GLN   295      24.950   4.170  62.730  1.00  0.00           C
ATOM   3909  OE1 GLN   295      25.440   5.300  62.470  1.00  0.00           O
ATOM   3910  NE2 GLN   295      25.360   3.480  63.790  1.00  0.00           N
ATOM   3911 HE21 GLN   295      26.090   3.860  64.360  1.00  0.00           H
ATOM   3912 HE22 GLN   295      24.870   2.700  64.190  1.00  0.00           H
ATOM   3913  C   GLN   295      24.070   0.640  62.310  1.00  0.00           C
ATOM   3914  O   GLN   295      24.140   0.710  63.520  1.00  0.00           O
ATOM   3915  N   PHE   296      23.130  -0.050  61.680  1.00  0.00           N
ATOM   3916  HN  PHE   296      23.140  -0.080  60.680  1.00  0.00           H
ATOM   3917  CA  PHE   296      22.120  -0.880  62.330  1.00  0.00           C
ATOM   3918  HA  PHE   296      21.670  -0.320  63.140  1.00  0.00           H
ATOM   3919  CB  PHE   296      21.140  -1.430  61.300  1.00  0.00           C
ATOM   3920  HB1 PHE   296      21.660  -2.180  60.660  1.00  0.00           H
ATOM   3921  HB2 PHE   296      20.780  -0.640  60.610  1.00  0.00           H
ATOM   3922  CG  PHE   296      19.960  -2.030  61.970  1.00  0.00           C
ATOM   3923  CD1 PHE   296      18.760  -1.370  62.110  1.00  0.00           C
ATOM   3924  HD1 PHE   296      18.660  -0.310  61.930  1.00  0.00           H
ATOM   3925  CE1 PHE   296      17.570  -2.020  62.670  1.00  0.00           C
ATOM   3926  HE1 PHE   296      16.760  -1.340  62.910  1.00  0.00           H
ATOM   3927  CZ  PHE   296      17.580  -3.380  62.960  1.00  0.00           C
ATOM   3928  HZ  PHE   296      16.800  -3.980  63.410  1.00  0.00           H
ATOM   3929  CD2 PHE   296      19.930  -3.390  62.280  1.00  0.00           C
ATOM   3930  HD2 PHE   296      20.880  -3.900  62.210  1.00  0.00           H
ATOM   3931  CE2 PHE   296      18.790  -4.030  62.740  1.00  0.00           C
ATOM   3932  HE2 PHE   296      18.910  -5.080  62.950  1.00  0.00           H
ATOM   3933  C   PHE   296      22.900  -2.020  63.000  1.00  0.00           C
ATOM   3934  O   PHE   296      22.620  -2.260  64.200  1.00  0.00           O
ATOM   3935  N   LEU   297      23.810  -2.680  62.330  1.00  0.00           N
ATOM   3936  HN  LEU   297      23.930  -2.570  61.340  1.00  0.00           H
ATOM   3937  CA  LEU   297      24.490  -3.740  63.050  1.00  0.00           C
ATOM   3938  HA  LEU   297      23.760  -4.530  63.220  1.00  0.00           H
ATOM   3939  CB  LEU   297      25.440  -4.580  62.170  1.00  0.00           C
ATOM   3940  HB1 LEU   297      26.300  -3.970  61.820  1.00  0.00           H
ATOM   3941  HB2 LEU   297      24.820  -4.760  61.260  1.00  0.00           H
ATOM   3942  CG  LEU   297      26.000  -5.880  62.820  1.00  0.00           C
ATOM   3943  HG  LEU   297      26.420  -5.730  63.830  1.00  0.00           H
ATOM   3944  CD1 LEU   297      24.880  -6.960  62.850  1.00  0.00           C
ATOM   3945 HD11 LEU   297      25.080  -7.970  63.250  1.00  0.00           H
ATOM   3946 HD12 LEU   297      24.470  -7.000  61.820  1.00  0.00           H
ATOM   3947 HD13 LEU   297      24.030  -6.590  63.450  1.00  0.00           H
ATOM   3948  CD2 LEU   297      27.300  -6.210  62.020  1.00  0.00           C
ATOM   3949 HD21 LEU   297      27.150  -6.380  60.940  1.00  0.00           H
ATOM   3950 HD22 LEU   297      27.690  -7.180  62.400  1.00  0.00           H
ATOM   3951 HD23 LEU   297      28.110  -5.460  62.100  1.00  0.00           H
ATOM   3952  C   LEU   297      25.260  -3.280  64.330  1.00  0.00           C
ATOM   3953  O   LEU   297      25.150  -3.780  65.450  1.00  0.00           O
ATOM   3954  N   LEU   298      26.080  -2.160  64.220  1.00  0.00           N
ATOM   3955  HN  LEU   298      26.150  -1.770  63.300  1.00  0.00           H
ATOM   3956  CA  LEU   298      26.870  -1.550  65.320  1.00  0.00           C
ATOM   3957  HA  LEU   298      27.640  -2.260  65.560  1.00  0.00           H
ATOM   3958  CB  LEU   298      27.470  -0.180  64.830  1.00  0.00           C
ATOM   3959  HB1 LEU   298      26.630   0.530  64.670  1.00  0.00           H
ATOM   3960  HB2 LEU   298      28.000  -0.320  63.860  1.00  0.00           H
ATOM   3961  CG  LEU   298      28.510   0.470  65.860  1.00  0.00           C
ATOM   3962  HG  LEU   298      28.200   0.450  66.930  1.00  0.00           H
ATOM   3963  CD1 LEU   298      29.990   0.010  65.740  1.00  0.00           C
ATOM   3964 HD11 LEU   298      30.290   0.170  64.680  1.00  0.00           H
ATOM   3965 HD12 LEU   298      30.030  -1.100  65.790  1.00  0.00           H
ATOM   3966 HD13 LEU   298      30.660   0.640  66.360  1.00  0.00           H
ATOM   3967  CD2 LEU   298      28.500   1.920  65.330  1.00  0.00           C
ATOM   3968 HD21 LEU   298      27.450   2.260  65.430  1.00  0.00           H
ATOM   3969 HD22 LEU   298      28.870   2.000  64.290  1.00  0.00           H
ATOM   3970 HD23 LEU   298      29.110   2.610  65.950  1.00  0.00           H
ATOM   3971  C   LEU   298      26.090  -1.330  66.550  1.00  0.00           C
ATOM   3972  O   LEU   298      26.460  -1.690  67.670  1.00  0.00           O
ATOM   3973  N   CYS   299      24.980  -0.550  66.450  1.00  0.00           N
ATOM   3974  HN  CYS   299      24.700  -0.240  65.550  1.00  0.00           H
ATOM   3975  CA  CYS   299      24.150  -0.100  67.570  1.00  0.00           C
ATOM   3976  HA  CYS   299      24.720   0.510  68.260  1.00  0.00           H
ATOM   3977  CB  CYS   299      22.970   0.780  67.140  1.00  0.00           C
ATOM   3978  HB1 CYS   299      22.340   0.990  68.040  1.00  0.00           H
ATOM   3979  HB2 CYS   299      22.270   0.270  66.440  1.00  0.00           H
ATOM   3980  SG  CYS   299      23.300   2.430  66.530  1.00  0.00           S
ATOM   3981  HG1 CYS   299      24.070   2.760  67.550  1.00  0.00           H
ATOM   3982  C   CYS   299      23.490  -1.280  68.310  1.00  0.00           C
ATOM   3983  O   CYS   299      23.430  -1.320  69.550  1.00  0.00           O
ATOM   3984  N   TRP   300      22.750  -2.030  67.470  1.00  0.00           N
ATOM   3985  HN  TRP   300      22.690  -1.800  66.500  1.00  0.00           H
ATOM   3986  CA  TRP   300      21.850  -3.050  68.010  1.00  0.00           C
ATOM   3987  HA  TRP   300      21.480  -2.570  68.910  1.00  0.00           H
ATOM   3988  CB  TRP   300      20.660  -3.270  67.080  1.00  0.00           C
ATOM   3989  HB1 TRP   300      19.990  -4.010  67.580  1.00  0.00           H
ATOM   3990  HB2 TRP   300      20.990  -3.580  66.060  1.00  0.00           H
ATOM   3991  CG  TRP   300      19.900  -2.030  66.780  1.00  0.00           C
ATOM   3992  CD1 TRP   300      19.880  -1.200  65.650  1.00  0.00           C
ATOM   3993  HD1 TRP   300      20.280  -1.350  64.660  1.00  0.00           H
ATOM   3994  NE1 TRP   300      19.130  -0.070  65.950  1.00  0.00           N
ATOM   3995  HE1 TRP   300      19.200   0.770  65.450  1.00  0.00           H
ATOM   3996  CE2 TRP   300      18.730  -0.080  67.230  1.00  0.00           C
ATOM   3997  CD2 TRP   300      19.260  -1.300  67.770  1.00  0.00           C
ATOM   3998  CE3 TRP   300      19.020  -1.590  69.170  1.00  0.00           C
ATOM   3999  HE3 TRP   300      19.400  -2.440  69.710  1.00  0.00           H
ATOM   4000  CZ3 TRP   300      18.200  -0.690  69.870  1.00  0.00           C
ATOM   4001  HZ3 TRP   300      17.880  -0.960  70.870  1.00  0.00           H
ATOM   4002  CZ2 TRP   300      17.940   0.730  67.990  1.00  0.00           C
ATOM   4003  HZ2 TRP   300      17.400   1.560  67.550  1.00  0.00           H
ATOM   4004  CH2 TRP   300      17.720   0.500  69.300  1.00  0.00           C
ATOM   4005  HH2 TRP   300      17.100   1.160  69.890  1.00  0.00           H
ATOM   4006  C   TRP   300      22.410  -4.420  68.370  1.00  0.00           C
ATOM   4007  O   TRP   300      21.960  -5.020  69.380  1.00  0.00           O
ATOM   4008  N   LEU   301      23.480  -4.880  67.700  1.00  0.00           N
ATOM   4009  HN  LEU   301      23.920  -4.400  66.950  1.00  0.00           H
ATOM   4010  CA  LEU   301      24.140  -6.150  67.980  1.00  0.00           C
ATOM   4011  HA  LEU   301      23.350  -6.890  67.960  1.00  0.00           H
ATOM   4012  CB  LEU   301      25.150  -6.540  66.920  1.00  0.00           C
ATOM   4013  HB1 LEU   301      25.910  -5.740  66.830  1.00  0.00           H
ATOM   4014  HB2 LEU   301      24.620  -6.610  65.940  1.00  0.00           H
ATOM   4015  CG  LEU   301      25.920  -7.790  67.330  1.00  0.00           C
ATOM   4016  HG  LEU   301      26.370  -7.730  68.340  1.00  0.00           H
ATOM   4017  CD1 LEU   301      25.020  -8.970  67.240  1.00  0.00           C
ATOM   4018 HD11 LEU   301      25.650  -9.890  67.270  1.00  0.00           H
ATOM   4019 HD12 LEU   301      24.500  -9.010  66.260  1.00  0.00           H
ATOM   4020 HD13 LEU   301      24.280  -8.980  68.060  1.00  0.00           H
ATOM   4021  CD2 LEU   301      27.070  -7.950  66.320  1.00  0.00           C
ATOM   4022 HD21 LEU   301      27.870  -7.230  66.590  1.00  0.00           H
ATOM   4023 HD22 LEU   301      26.830  -7.780  65.250  1.00  0.00           H
ATOM   4024 HD23 LEU   301      27.620  -8.910  66.320  1.00  0.00           H
ATOM   4025  C   LEU   301      24.650  -6.200  69.420  1.00  0.00           C
ATOM   4026  O   LEU   301      24.370  -7.080  70.180  1.00  0.00           O
ATOM   4027  N   PRO   302      25.290  -5.140  69.960  1.00  0.00           N
ATOM   4028  CD  PRO   302      26.020  -4.070  69.270  1.00  0.00           C
ATOM   4029  HD1 PRO   302      25.510  -3.110  69.460  1.00  0.00           H
ATOM   4030  HD2 PRO   302      26.120  -4.210  68.180  1.00  0.00           H
ATOM   4031  CA  PRO   302      25.810  -5.190  71.380  1.00  0.00           C
ATOM   4032  HA  PRO   302      26.220  -6.170  71.530  1.00  0.00           H
ATOM   4033  CB  PRO   302      26.900  -4.070  71.380  1.00  0.00           C
ATOM   4034  HB1 PRO   302      27.710  -4.250  72.130  1.00  0.00           H
ATOM   4035  HB2 PRO   302      26.470  -3.070  71.630  1.00  0.00           H
ATOM   4036  CG  PRO   302      27.410  -3.940  69.980  1.00  0.00           C
ATOM   4037  HG1 PRO   302      27.890  -2.970  69.710  1.00  0.00           H
ATOM   4038  HG2 PRO   302      28.010  -4.790  69.620  1.00  0.00           H
ATOM   4039  C   PRO   302      24.700  -5.070  72.400  1.00  0.00           C
ATOM   4040  O   PRO   302      24.810  -5.720  73.430  1.00  0.00           O
ATOM   4041  N   TYR   303      23.720  -4.320  72.010  1.00  0.00           N
ATOM   4042  HN  TYR   303      23.780  -3.990  71.070  1.00  0.00           H
ATOM   4043  CA  TYR   303      22.620  -3.950  72.840  1.00  0.00           C
ATOM   4044  HA  TYR   303      23.040  -3.520  73.730  1.00  0.00           H
ATOM   4045  CB  TYR   303      21.780  -2.770  72.240  1.00  0.00           C
ATOM   4046  HB1 TYR   303      21.340  -2.980  71.240  1.00  0.00           H
ATOM   4047  HB2 TYR   303      22.380  -1.860  72.050  1.00  0.00           H
ATOM   4048  CG  TYR   303      20.560  -2.440  73.010  1.00  0.00           C
ATOM   4049  CD1 TYR   303      19.230  -2.810  72.740  1.00  0.00           C
ATOM   4050  HD1 TYR   303      19.080  -3.420  71.860  1.00  0.00           H
ATOM   4051  CE1 TYR   303      18.130  -2.600  73.620  1.00  0.00           C
ATOM   4052  HE1 TYR   303      17.190  -3.070  73.360  1.00  0.00           H
ATOM   4053  CZ  TYR   303      18.400  -1.940  74.880  1.00  0.00           C
ATOM   4054  OH  TYR   303      17.400  -1.760  75.800  1.00  0.00           O
ATOM   4055  HH  TYR   303      17.740  -1.120  76.430  1.00  0.00           H
ATOM   4056  CD2 TYR   303      20.740  -1.730  74.140  1.00  0.00           C
ATOM   4057  HD2 TYR   303      21.730  -1.470  74.480  1.00  0.00           H
ATOM   4058  CE2 TYR   303      19.700  -1.480  75.040  1.00  0.00           C
ATOM   4059  HE2 TYR   303      19.970  -0.910  75.920  1.00  0.00           H
ATOM   4060  C   TYR   303      21.700  -5.210  73.040  1.00  0.00           C
ATOM   4061  O   TYR   303      21.420  -5.690  74.150  1.00  0.00           O
ATOM   4062  N   PHE   304      21.230  -5.870  72.000  1.00  0.00           N
ATOM   4063  HN  PHE   304      21.490  -5.580  71.090  1.00  0.00           H
ATOM   4064  CA  PHE   304      20.540  -7.120  72.050  1.00  0.00           C
ATOM   4065  HA  PHE   304      19.840  -7.010  72.870  1.00  0.00           H
ATOM   4066  CB  PHE   304      19.780  -7.450  70.690  1.00  0.00           C
ATOM   4067  HB1 PHE   304      19.470  -8.510  70.660  1.00  0.00           H
ATOM   4068  HB2 PHE   304      20.460  -7.250  69.830  1.00  0.00           H
ATOM   4069  CG  PHE   304      18.610  -6.510  70.570  1.00  0.00           C
ATOM   4070  CD1 PHE   304      17.410  -6.640  71.320  1.00  0.00           C
ATOM   4071  HD1 PHE   304      17.430  -7.450  72.040  1.00  0.00           H
ATOM   4072  CE1 PHE   304      16.260  -5.740  71.110  1.00  0.00           C
ATOM   4073  HE1 PHE   304      15.350  -5.890  71.670  1.00  0.00           H
ATOM   4074  CZ  PHE   304      16.360  -4.690  70.210  1.00  0.00           C
ATOM   4075  HZ  PHE   304      15.520  -4.030  70.010  1.00  0.00           H
ATOM   4076  CD2 PHE   304      18.670  -5.450  69.690  1.00  0.00           C
ATOM   4077  HD2 PHE   304      19.580  -5.330  69.130  1.00  0.00           H
ATOM   4078  CE2 PHE   304      17.550  -4.590  69.430  1.00  0.00           C
ATOM   4079  HE2 PHE   304      17.580  -3.750  68.750  1.00  0.00           H
ATOM   4080  C   PHE   304      21.390  -8.350  72.560  1.00  0.00           C
ATOM   4081  O   PHE   304      20.870  -9.240  73.270  1.00  0.00           O
ATOM   4082  N   SER   305      22.700  -8.380  72.370  1.00  0.00           N
ATOM   4083  HN  SER   305      23.160  -7.510  72.200  1.00  0.00           H
ATOM   4084  CA  SER   305      23.520  -9.530  72.910  1.00  0.00           C
ATOM   4085  HA  SER   305      23.200 -10.460  72.470  1.00  0.00           H
ATOM   4086  CB  SER   305      24.990  -9.390  72.470  1.00  0.00           C
ATOM   4087  HB1 SER   305      25.650 -10.210  72.800  1.00  0.00           H
ATOM   4088  HB2 SER   305      25.560  -8.490  72.780  1.00  0.00           H
ATOM   4089  OG  SER   305      25.030  -9.490  71.050  1.00  0.00           O
ATOM   4090  HG1 SER   305      24.660  -8.660  70.720  1.00  0.00           H
ATOM   4091  C   SER   305      23.580  -9.770  74.400  1.00  0.00           C
ATOM   4092  O   SER   305      23.440 -10.770  75.030  1.00  0.00           O
ATOM   4093  N   PHE   306      23.760  -8.580  75.080  1.00  0.00           N
ATOM   4094  HN  PHE   306      23.760  -7.720  74.570  1.00  0.00           H
ATOM   4095  CA  PHE   306      23.790  -8.430  76.510  1.00  0.00           C
ATOM   4096  HA  PHE   306      24.630  -9.030  76.840  1.00  0.00           H
ATOM   4097  CB  PHE   306      23.960  -6.880  76.770  1.00  0.00           C
ATOM   4098  HB1 PHE   306      22.980  -6.400  76.560  1.00  0.00           H
ATOM   4099  HB2 PHE   306      24.800  -6.390  76.250  1.00  0.00           H
ATOM   4100  CG  PHE   306      24.190  -6.760  78.230  1.00  0.00           C
ATOM   4101  CD1 PHE   306      25.520  -6.880  78.770  1.00  0.00           C
ATOM   4102  HD1 PHE   306      26.340  -7.260  78.180  1.00  0.00           H
ATOM   4103  CE1 PHE   306      25.710  -6.590  80.100  1.00  0.00           C
ATOM   4104  HE1 PHE   306      26.700  -6.640  80.540  1.00  0.00           H
ATOM   4105  CZ  PHE   306      24.620  -6.270  80.910  1.00  0.00           C
ATOM   4106  HZ  PHE   306      24.840  -6.150  81.960  1.00  0.00           H
ATOM   4107  CD2 PHE   306      23.120  -6.390  79.050  1.00  0.00           C
ATOM   4108  HD2 PHE   306      22.130  -6.170  78.660  1.00  0.00           H
ATOM   4109  CE2 PHE   306      23.270  -6.260  80.400  1.00  0.00           C
ATOM   4110  HE2 PHE   306      22.440  -5.990  81.030  1.00  0.00           H
ATOM   4111  C   PHE   306      22.490  -8.890  77.170  1.00  0.00           C
ATOM   4112  O   PHE   306      22.500  -9.630  78.190  1.00  0.00           O
HETATM 4113  N   HSD   307      21.320  -8.530  76.610  1.00  0.00           N
HETATM 4114  HN  HSD   307      21.270  -7.890  75.850  1.00  0.00           H
HETATM 4115  CA  HSD   307      20.020  -9.070  77.010  1.00  0.00           C
HETATM 4116  HA  HSD   307      19.910  -8.760  78.040  1.00  0.00           H
HETATM 4117  CB  HSD   307      18.880  -8.220  76.270  1.00  0.00           C
HETATM 4118  HB1 HSD   307      17.880  -8.680  76.370  1.00  0.00           H
HETATM 4119  HB2 HSD   307      19.060  -8.090  75.180  1.00  0.00           H
HETATM 4120  ND1 HSD   307      19.490  -5.620  76.510  1.00  0.00           N
HETATM 4121  HD1 HSD   307      20.110  -5.520  75.730  1.00  0.00           H
HETATM 4122  CG  HSD   307      18.870  -6.890  76.950  1.00  0.00           C
HETATM 4123  CE1 HSD   307      19.110  -4.650  77.410  1.00  0.00           C
HETATM 4124  HE1 HSD   307      19.330  -3.580  77.430  1.00  0.00           H
HETATM 4125  NE2 HSD   307      18.270  -5.160  78.320  1.00  0.00           N
HETATM 4126  CD2 HSD   307      18.110  -6.510  78.010  1.00  0.00           C
HETATM 4127  HD2 HSD   307      17.320  -6.960  78.600  1.00  0.00           H
HETATM 4128  C   HSD   307      19.830 -10.540  76.840  1.00  0.00           C
HETATM 4129  O   HSD   307      19.270 -11.250  77.710  1.00  0.00           O
ATOM   4130  N   LEU   308      20.220 -11.050  75.640  1.00  0.00           N
ATOM   4131  HN  LEU   308      20.770 -10.570  74.950  1.00  0.00           H
ATOM   4132  CA  LEU   308      20.140 -12.500  75.450  1.00  0.00           C
ATOM   4133  HA  LEU   308      19.130 -12.800  75.700  1.00  0.00           H
ATOM   4134  CB  LEU   308      20.510 -12.840  74.000  1.00  0.00           C
ATOM   4135  HB1 LEU   308      20.460 -13.950  73.890  1.00  0.00           H
ATOM   4136  HB2 LEU   308      21.590 -12.590  73.950  1.00  0.00           H
ATOM   4137  CG  LEU   308      19.590 -12.300  72.920  1.00  0.00           C
ATOM   4138  HG  LEU   308      19.280 -11.270  73.210  1.00  0.00           H
ATOM   4139  CD1 LEU   308      20.310 -12.200  71.520  1.00  0.00           C
ATOM   4140 HD11 LEU   308      19.650 -12.430  70.660  1.00  0.00           H
ATOM   4141 HD12 LEU   308      21.080 -12.990  71.430  1.00  0.00           H
ATOM   4142 HD13 LEU   308      20.830 -11.240  71.330  1.00  0.00           H
ATOM   4143  CD2 LEU   308      18.390 -13.310  72.830  1.00  0.00           C
ATOM   4144 HD21 LEU   308      17.550 -12.750  72.350  1.00  0.00           H
ATOM   4145 HD22 LEU   308      18.130 -13.680  73.840  1.00  0.00           H
ATOM   4146 HD23 LEU   308      18.720 -14.180  72.220  1.00  0.00           H
ATOM   4147  C   LEU   308      21.040 -13.230  76.500  1.00  0.00           C
ATOM   4148  O   LEU   308      20.710 -14.280  77.020  1.00  0.00           O
ATOM   4149  N   TYR   309      22.190 -12.730  76.730  1.00  0.00           N
ATOM   4150  HN  TYR   309      22.500 -11.930  76.230  1.00  0.00           H
ATOM   4151  CA  TYR   309      23.080 -13.160  77.760  1.00  0.00           C
ATOM   4152  HA  TYR   309      23.280 -14.190  77.520  1.00  0.00           H
ATOM   4153  CB  TYR   309      24.420 -12.370  77.650  1.00  0.00           C
ATOM   4154  HB1 TYR   309      24.170 -11.430  77.100  1.00  0.00           H
ATOM   4155  HB2 TYR   309      25.070 -12.920  76.940  1.00  0.00           H
ATOM   4156  CG  TYR   309      25.360 -12.280  78.830  1.00  0.00           C
ATOM   4157  CD1 TYR   309      26.200 -13.350  79.240  1.00  0.00           C
ATOM   4158  HD1 TYR   309      26.260 -14.270  78.660  1.00  0.00           H
ATOM   4159  CE1 TYR   309      26.890 -13.340  80.470  1.00  0.00           C
ATOM   4160  HE1 TYR   309      27.400 -14.220  80.830  1.00  0.00           H
ATOM   4161  CZ  TYR   309      26.810 -12.160  81.260  1.00  0.00           C
ATOM   4162  OH  TYR   309      27.540 -12.070  82.450  1.00  0.00           O
ATOM   4163  HH  TYR   309      27.710 -12.910  82.880  1.00  0.00           H
ATOM   4164  CD2 TYR   309      25.410 -11.090  79.580  1.00  0.00           C
ATOM   4165  HD2 TYR   309      24.760 -10.260  79.370  1.00  0.00           H
ATOM   4166  CE2 TYR   309      26.090 -11.060  80.780  1.00  0.00           C
ATOM   4167  HE2 TYR   309      26.230 -10.190  81.400  1.00  0.00           H
ATOM   4168  C   TYR   309      22.490 -13.070  79.120  1.00  0.00           C
ATOM   4169  O   TYR   309      22.490 -14.070  79.850  1.00  0.00           O
ATOM   4170  N   VAL   310      21.890 -11.930  79.560  1.00  0.00           N
ATOM   4171  HN  VAL   310      21.850 -11.040  79.110  1.00  0.00           H
ATOM   4172  CA  VAL   310      21.220 -11.780  80.780  1.00  0.00           C
ATOM   4173  HA  VAL   310      21.860 -11.970  81.630  1.00  0.00           H
ATOM   4174  CB  VAL   310      20.600 -10.340  80.780  1.00  0.00           C
ATOM   4175  HB  VAL   310      20.410 -10.010  79.730  1.00  0.00           H
ATOM   4176  CG1 VAL   310      19.250 -10.200  81.490  1.00  0.00           C
ATOM   4177 HG11 VAL   310      18.450 -10.670  80.880  1.00  0.00           H
ATOM   4178 HG12 VAL   310      19.010  -9.140  81.750  1.00  0.00           H
ATOM   4179 HG13 VAL   310      19.290 -10.820  82.400  1.00  0.00           H
ATOM   4180  CG2 VAL   310      21.710  -9.390  81.270  1.00  0.00           C
ATOM   4181 HG21 VAL   310      22.610  -9.540  80.640  1.00  0.00           H
ATOM   4182 HG22 VAL   310      22.020  -9.500  82.330  1.00  0.00           H
ATOM   4183 HG23 VAL   310      21.230  -8.390  81.160  1.00  0.00           H
ATOM   4184  C   VAL   310      20.090 -12.790  80.820  1.00  0.00           C
ATOM   4185  O   VAL   310      19.870 -13.420  81.870  1.00  0.00           O
ATOM   4186  N   ALA   311      19.310 -13.070  79.720  1.00  0.00           N
ATOM   4187  HN  ALA   311      19.390 -12.460  78.930  1.00  0.00           H
ATOM   4188  CA  ALA   311      18.260 -14.060  79.790  1.00  0.00           C
ATOM   4189  HA  ALA   311      17.520 -13.840  80.540  1.00  0.00           H
ATOM   4190  CB  ALA   311      17.400 -13.840  78.500  1.00  0.00           C
ATOM   4191  HB1 ALA   311      16.890 -12.860  78.510  1.00  0.00           H
ATOM   4192  HB2 ALA   311      16.580 -14.590  78.400  1.00  0.00           H
ATOM   4193  HB3 ALA   311      18.080 -13.950  77.630  1.00  0.00           H
ATOM   4194  C   ALA   311      18.810 -15.500  80.100  1.00  0.00           C
ATOM   4195  O   ALA   311      18.310 -16.310  80.950  1.00  0.00           O
ATOM   4196  N   LEU   312      19.860 -15.930  79.360  1.00  0.00           N
ATOM   4197  HN  LEU   312      20.140 -15.370  78.580  1.00  0.00           H
ATOM   4198  CA  LEU   312      20.310 -17.350  79.290  1.00  0.00           C
ATOM   4199  HA  LEU   312      19.450 -17.980  79.430  1.00  0.00           H
ATOM   4200  CB  LEU   312      20.960 -17.610  77.960  1.00  0.00           C
ATOM   4201  HB1 LEU   312      21.390 -18.620  77.770  1.00  0.00           H
ATOM   4202  HB2 LEU   312      21.800 -16.900  77.780  1.00  0.00           H
ATOM   4203  CG  LEU   312      20.010 -17.460  76.700  1.00  0.00           C
ATOM   4204  HG  LEU   312      19.670 -16.410  76.580  1.00  0.00           H
ATOM   4205  CD1 LEU   312      20.640 -17.860  75.380  1.00  0.00           C
ATOM   4206 HD11 LEU   312      19.890 -17.770  74.560  1.00  0.00           H
ATOM   4207 HD12 LEU   312      20.870 -18.950  75.450  1.00  0.00           H
ATOM   4208 HD13 LEU   312      21.570 -17.350  75.060  1.00  0.00           H
ATOM   4209  CD2 LEU   312      18.760 -18.240  76.940  1.00  0.00           C
ATOM   4210 HD21 LEU   312      19.120 -19.290  77.000  1.00  0.00           H
ATOM   4211 HD22 LEU   312      18.070 -18.070  76.090  1.00  0.00           H
ATOM   4212 HD23 LEU   312      18.200 -17.860  77.820  1.00  0.00           H
ATOM   4213  C   LEU   312      21.240 -17.590  80.420  1.00  0.00           C
ATOM   4214  O   LEU   312      21.590 -18.690  80.750  1.00  0.00           O
ATOM   4215  N   SER   313      21.660 -16.490  81.100  1.00  0.00           N
ATOM   4216  HN  SER   313      21.530 -15.560  80.770  1.00  0.00           H
ATOM   4217  CA  SER   313      22.470 -16.650  82.330  1.00  0.00           C
ATOM   4218  HA  SER   313      22.930 -17.630  82.360  1.00  0.00           H
ATOM   4219  CB  SER   313      23.700 -15.740  82.410  1.00  0.00           C
ATOM   4220  HB1 SER   313      24.200 -15.890  83.390  1.00  0.00           H
ATOM   4221  HB2 SER   313      23.280 -14.720  82.510  1.00  0.00           H
ATOM   4222  OG  SER   313      24.570 -15.840  81.320  1.00  0.00           O
ATOM   4223  HG1 SER   313      24.150 -15.320  80.630  1.00  0.00           H
ATOM   4224  C   SER   313      21.720 -16.460  83.650  1.00  0.00           C
ATOM   4225  O   SER   313      22.110 -16.830  84.790  1.00  0.00           O
ATOM   4226  N   ALA   314      20.560 -15.860  83.360  1.00  0.00           N
ATOM   4227  HN  ALA   314      20.280 -15.580  82.450  1.00  0.00           H
ATOM   4228  CA  ALA   314      19.550 -15.610  84.400  1.00  0.00           C
ATOM   4229  HA  ALA   314      18.730 -15.270  83.790  1.00  0.00           H
ATOM   4230  CB  ALA   314      18.990 -16.860  85.070  1.00  0.00           C
ATOM   4231  HB1 ALA   314      18.740 -17.720  84.420  1.00  0.00           H
ATOM   4232  HB2 ALA   314      18.090 -16.630  85.680  1.00  0.00           H
ATOM   4233  HB3 ALA   314      19.770 -17.140  85.810  1.00  0.00           H
ATOM   4234  C   ALA   314      19.890 -14.560  85.430  1.00  0.00           C
ATOM   4235  O   ALA   314      19.450 -14.460  86.530  1.00  0.00           O
ATOM   4236  N   GLN   315      20.710 -13.640  84.980  1.00  0.00           N
ATOM   4237  HN  GLN   315      21.130 -13.710  84.070  1.00  0.00           H
ATOM   4238  CA  GLN   315      21.270 -12.540  85.900  1.00  0.00           C
ATOM   4239  HA  GLN   315      21.080 -12.870  86.910  1.00  0.00           H
ATOM   4240  CB  GLN   315      22.810 -12.440  85.700  1.00  0.00           C
ATOM   4241  HB1 GLN   315      23.210 -11.640  86.360  1.00  0.00           H
ATOM   4242  HB2 GLN   315      23.010 -12.090  84.670  1.00  0.00           H
ATOM   4243  CG  GLN   315      23.530 -13.750  85.950  1.00  0.00           C
ATOM   4244  HG1 GLN   315      24.630 -13.710  85.800  1.00  0.00           H
ATOM   4245  HG2 GLN   315      23.070 -14.530  85.300  1.00  0.00           H
ATOM   4246  CD  GLN   315      23.490 -14.280  87.420  1.00  0.00           C
ATOM   4247  OE1 GLN   315      23.810 -13.540  88.370  1.00  0.00           O
ATOM   4248  NE2 GLN   315      23.040 -15.600  87.590  1.00  0.00           N
ATOM   4249 HE21 GLN   315      22.750 -15.860  88.510  1.00  0.00           H
ATOM   4250 HE22 GLN   315      22.860 -16.120  86.750  1.00  0.00           H
ATOM   4251  C   GLN   315      20.720 -11.170  85.550  1.00  0.00           C
ATOM   4252  O   GLN   315      21.100 -10.500  84.560  1.00  0.00           O
ATOM   4253  N   PRO   316      19.900 -10.630  86.380  1.00  0.00           N
ATOM   4254  CD  PRO   316      19.040 -11.340  87.330  1.00  0.00           C
ATOM   4255  HD1 PRO   316      19.560 -11.610  88.280  1.00  0.00           H
ATOM   4256  HD2 PRO   316      18.760 -12.340  86.940  1.00  0.00           H
ATOM   4257  CA  PRO   316      19.300  -9.360  86.000  1.00  0.00           C
ATOM   4258  HA  PRO   316      19.410  -9.090  84.960  1.00  0.00           H
ATOM   4259  CB  PRO   316      17.820  -9.590  86.270  1.00  0.00           C
ATOM   4260  HB1 PRO   316      17.280 -10.150  85.480  1.00  0.00           H
ATOM   4261  HB2 PRO   316      17.220  -8.670  86.450  1.00  0.00           H
ATOM   4262  CG  PRO   316      17.770 -10.490  87.510  1.00  0.00           C
ATOM   4263  HG1 PRO   316      17.750  -9.790  88.370  1.00  0.00           H
ATOM   4264  HG2 PRO   316      16.910 -11.180  87.650  1.00  0.00           H
ATOM   4265  C   PRO   316      19.780  -8.220  86.870  1.00  0.00           C
ATOM   4266  O   PRO   316      19.030  -7.250  87.080  1.00  0.00           O
ATOM   4267  N   ILE   317      21.080  -8.210  87.300  1.00  0.00           N
ATOM   4268  HN  ILE   317      21.660  -8.990  87.080  1.00  0.00           H
ATOM   4269  CA  ILE   317      21.550  -7.410  88.400  1.00  0.00           C
ATOM   4270  HA  ILE   317      20.690  -6.910  88.850  1.00  0.00           H
ATOM   4271  CB  ILE   317      22.210  -8.310  89.530  1.00  0.00           C
ATOM   4272  HB  ILE   317      22.630  -7.520  90.190  1.00  0.00           H
ATOM   4273  CG2 ILE   317      21.030  -8.820  90.370  1.00  0.00           C
ATOM   4274 HG21 ILE   317      20.230  -8.060  90.370  1.00  0.00           H
ATOM   4275 HG22 ILE   317      21.230  -8.880  91.460  1.00  0.00           H
ATOM   4276 HG23 ILE   317      20.660  -9.800  90.010  1.00  0.00           H
ATOM   4277  CG1 ILE   317      23.130  -9.460  89.110  1.00  0.00           C
ATOM   4278 HG11 ILE   317      22.710 -10.200  88.400  1.00  0.00           H
ATOM   4279 HG12 ILE   317      23.480 -10.050  89.980  1.00  0.00           H
ATOM   4280  CD  ILE   317      24.390  -9.050  88.340  1.00  0.00           C
ATOM   4281  HD1 ILE   317      25.020  -8.290  88.860  1.00  0.00           H
ATOM   4282  HD2 ILE   317      24.160  -8.640  87.330  1.00  0.00           H
ATOM   4283  HD3 ILE   317      24.940 -10.000  88.220  1.00  0.00           H
ATOM   4284  C   ILE   317      22.510  -6.280  87.970  1.00  0.00           C
ATOM   4285  O   ILE   317      23.050  -5.540  88.740  1.00  0.00           O
ATOM   4286  N   SER   318      22.840  -6.180  86.670  1.00  0.00           N
ATOM   4287  HN  SER   318      22.420  -6.770  85.980  1.00  0.00           H
ATOM   4288  CA  SER   318      23.540  -5.010  86.040  1.00  0.00           C
ATOM   4289  HA  SER   318      23.190  -5.230  85.040  1.00  0.00           H
ATOM   4290  CB  SER   318      23.030  -3.560  86.610  1.00  0.00           C
ATOM   4291  HB1 SER   318      23.530  -3.330  87.580  1.00  0.00           H
ATOM   4292  HB2 SER   318      21.920  -3.630  86.710  1.00  0.00           H
ATOM   4293  OG  SER   318      23.370  -2.590  85.630  1.00  0.00           O
ATOM   4294  HG1 SER   318      22.680  -2.560  84.970  1.00  0.00           H
ATOM   4295  C   SER   318      25.040  -5.210  86.070  1.00  0.00           C
ATOM   4296  O   SER   318      25.820  -4.320  86.260  1.00  0.00           O
ATOM   4297  N   THR   319      25.550  -6.430  85.870  1.00  0.00           N
ATOM   4298  HN  THR   319      24.930  -7.170  85.620  1.00  0.00           H
ATOM   4299  CA  THR   319      26.980  -6.770  85.730  1.00  0.00           C
ATOM   4300  HA  THR   319      27.390  -6.570  86.710  1.00  0.00           H
ATOM   4301  CB  THR   319      27.130  -8.270  85.370  1.00  0.00           C
ATOM   4302  HB  THR   319      26.440  -8.810  86.050  1.00  0.00           H
ATOM   4303  OG1 THR   319      28.440  -8.750  85.620  1.00  0.00           O
ATOM   4304  HG1 THR   319      28.310  -9.690  85.550  1.00  0.00           H
ATOM   4305  CG2 THR   319      26.840  -8.620  83.930  1.00  0.00           C
ATOM   4306 HG21 THR   319      26.790  -9.730  83.910  1.00  0.00           H
ATOM   4307 HG22 THR   319      27.660  -8.240  83.290  1.00  0.00           H
ATOM   4308 HG23 THR   319      25.870  -8.150  83.640  1.00  0.00           H
ATOM   4309  C   THR   319      27.910  -5.880  84.880  1.00  0.00           C
ATOM   4310  O   THR   319      27.620  -5.600  83.720  1.00  0.00           O
ATOM   4311  N   GLY   320      29.060  -5.530  85.490  1.00  0.00           N
ATOM   4312  HN  GLY   320      29.280  -5.780  86.430  1.00  0.00           H
ATOM   4313  CA  GLY   320      29.900  -4.510  85.010  1.00  0.00           C
ATOM   4314  HA1 GLY   320      29.970  -4.690  83.950  1.00  0.00           H
ATOM   4315  HA2 GLY   320      30.900  -4.530  85.420  1.00  0.00           H
ATOM   4316  C   GLY   320      29.330  -3.100  85.000  1.00  0.00           C
ATOM   4317  O   GLY   320      28.260  -2.860  85.470  1.00  0.00           O
ATOM   4318  N   GLN   321      30.040  -2.200  84.350  1.00  0.00           N
ATOM   4319  HN  GLN   321      30.970  -2.370  84.040  1.00  0.00           H
ATOM   4320  CA  GLN   321      29.420  -0.920  83.820  1.00  0.00           C
ATOM   4321  HA  GLN   321      28.570  -0.600  84.410  1.00  0.00           H
ATOM   4322  CB  GLN   321      30.580   0.080  83.750  1.00  0.00           C
ATOM   4323  HB1 GLN   321      30.220   1.000  83.250  1.00  0.00           H
ATOM   4324  HB2 GLN   321      31.370  -0.400  83.130  1.00  0.00           H
ATOM   4325  CG  GLN   321      31.170   0.520  85.160  1.00  0.00           C
ATOM   4326  HG1 GLN   321      31.780   1.430  84.940  1.00  0.00           H
ATOM   4327  HG2 GLN   321      31.830  -0.280  85.540  1.00  0.00           H
ATOM   4328  CD  GLN   321      30.190   0.860  86.230  1.00  0.00           C
ATOM   4329  OE1 GLN   321      29.890  -0.030  87.030  1.00  0.00           O
ATOM   4330  NE2 GLN   321      29.680   2.090  86.290  1.00  0.00           N
ATOM   4331 HE21 GLN   321      28.970   2.280  86.960  1.00  0.00           H
ATOM   4332 HE22 GLN   321      29.650   2.680  85.480  1.00  0.00           H
ATOM   4333  C   GLN   321      28.800  -1.130  82.450  1.00  0.00           C
ATOM   4334  O   GLN   321      28.240  -0.200  81.870  1.00  0.00           O
ATOM   4335  N   VAL   322      28.920  -2.340  82.020  1.00  0.00           N
ATOM   4336  HN  VAL   322      29.640  -2.870  82.470  1.00  0.00           H
ATOM   4337  CA  VAL   322      28.600  -2.780  80.620  1.00  0.00           C
ATOM   4338  HA  VAL   322      29.180  -2.180  79.930  1.00  0.00           H
ATOM   4339  CB  VAL   322      29.000  -4.290  80.380  1.00  0.00           C
ATOM   4340  HB  VAL   322      28.410  -4.850  81.140  1.00  0.00           H
ATOM   4341  CG1 VAL   322      28.740  -4.630  78.920  1.00  0.00           C
ATOM   4342 HG11 VAL   322      27.710  -4.470  78.540  1.00  0.00           H
ATOM   4343 HG12 VAL   322      29.020  -5.680  78.710  1.00  0.00           H
ATOM   4344 HG13 VAL   322      29.390  -3.990  78.280  1.00  0.00           H
ATOM   4345  CG2 VAL   322      30.520  -4.650  80.690  1.00  0.00           C
ATOM   4346 HG21 VAL   322      31.090  -3.700  80.740  1.00  0.00           H
ATOM   4347 HG22 VAL   322      31.090  -5.240  79.940  1.00  0.00           H
ATOM   4348 HG23 VAL   322      30.710  -5.090  81.700  1.00  0.00           H
ATOM   4349  C   VAL   322      27.110  -2.510  80.210  1.00  0.00           C
ATOM   4350  O   VAL   322      26.950  -1.980  79.080  1.00  0.00           O
ATOM   4351  N   GLU   323      26.010  -2.890  80.970  1.00  0.00           N
ATOM   4352  HN  GLU   323      26.200  -3.240  81.880  1.00  0.00           H
ATOM   4353  CA  GLU   323      24.640  -2.520  80.510  1.00  0.00           C
ATOM   4354  HA  GLU   323      24.380  -3.140  79.660  1.00  0.00           H
ATOM   4355  CB  GLU   323      23.680  -2.900  81.700  1.00  0.00           C
ATOM   4356  HB1 GLU   323      23.920  -2.340  82.620  1.00  0.00           H
ATOM   4357  HB2 GLU   323      23.880  -3.980  81.890  1.00  0.00           H
ATOM   4358  CG  GLU   323      22.250  -2.790  81.330  1.00  0.00           C
ATOM   4359  HG1 GLU   323      22.070  -3.510  80.490  1.00  0.00           H
ATOM   4360  HG2 GLU   323      21.900  -1.770  81.050  1.00  0.00           H
ATOM   4361  CD  GLU   323      21.430  -3.260  82.520  1.00  0.00           C
ATOM   4362  OE1 GLU   323      21.570  -2.660  83.630  1.00  0.00           O
ATOM   4363  OE2 GLU   323      20.550  -4.140  82.330  1.00  0.00           O
ATOM   4364  C   GLU   323      24.510  -1.040  80.150  1.00  0.00           C
ATOM   4365  O   GLU   323      24.000  -0.670  79.110  1.00  0.00           O
ATOM   4366  N   SER   324      25.070  -0.090  81.020  1.00  0.00           N
ATOM   4367  HN  SER   324      25.540  -0.470  81.810  1.00  0.00           H
ATOM   4368  CA  SER   324      25.090   1.310  80.810  1.00  0.00           C
ATOM   4369  HA  SER   324      24.100   1.720  80.670  1.00  0.00           H
ATOM   4370  CB  SER   324      25.660   2.070  82.090  1.00  0.00           C
ATOM   4371  HB1 SER   324      26.750   1.890  82.060  1.00  0.00           H
ATOM   4372  HB2 SER   324      25.270   1.550  82.990  1.00  0.00           H
ATOM   4373  OG  SER   324      25.290   3.460  82.070  1.00  0.00           O
ATOM   4374  HG1 SER   324      24.370   3.420  82.330  1.00  0.00           H
ATOM   4375  C   SER   324      25.740   1.790  79.540  1.00  0.00           C
ATOM   4376  O   SER   324      25.210   2.670  78.820  1.00  0.00           O
ATOM   4377  N   VAL   325      26.960   1.210  79.230  1.00  0.00           N
ATOM   4378  HN  VAL   325      27.440   0.720  79.960  1.00  0.00           H
ATOM   4379  CA  VAL   325      27.640   1.430  77.990  1.00  0.00           C
ATOM   4380  HA  VAL   325      27.720   2.500  77.890  1.00  0.00           H
ATOM   4381  CB  VAL   325      29.020   0.710  78.150  1.00  0.00           C
ATOM   4382  HB  VAL   325      28.790  -0.300  78.560  1.00  0.00           H
ATOM   4383  CG1 VAL   325      29.710   0.500  76.790  1.00  0.00           C
ATOM   4384 HG11 VAL   325      30.600  -0.110  77.020  1.00  0.00           H
ATOM   4385 HG12 VAL   325      30.090   1.370  76.210  1.00  0.00           H
ATOM   4386 HG13 VAL   325      28.970   0.010  76.120  1.00  0.00           H
ATOM   4387  CG2 VAL   325      29.940   1.490  79.060  1.00  0.00           C
ATOM   4388 HG21 VAL   325      30.100   2.480  78.580  1.00  0.00           H
ATOM   4389 HG22 VAL   325      30.910   0.960  79.150  1.00  0.00           H
ATOM   4390 HG23 VAL   325      29.540   1.680  80.080  1.00  0.00           H
ATOM   4391  C   VAL   325      26.830   0.980  76.770  1.00  0.00           C
ATOM   4392  O   VAL   325      26.640   1.780  75.800  1.00  0.00           O
ATOM   4393  N   VAL   326      26.360  -0.250  76.710  1.00  0.00           N
ATOM   4394  HN  VAL   326      26.660  -0.890  77.420  1.00  0.00           H
ATOM   4395  CA  VAL   326      25.630  -0.850  75.630  1.00  0.00           C
ATOM   4396  HA  VAL   326      26.030  -0.620  74.650  1.00  0.00           H
ATOM   4397  CB  VAL   326      25.720  -2.350  75.630  1.00  0.00           C
ATOM   4398  HB  VAL   326      25.290  -2.730  74.680  1.00  0.00           H
ATOM   4399  CG1 VAL   326      27.220  -2.720  75.580  1.00  0.00           C
ATOM   4400 HG11 VAL   326      27.740  -2.520  76.540  1.00  0.00           H
ATOM   4401 HG12 VAL   326      27.800  -2.080  74.880  1.00  0.00           H
ATOM   4402 HG13 VAL   326      27.520  -3.730  75.230  1.00  0.00           H
ATOM   4403  CG2 VAL   326      24.980  -3.000  76.780  1.00  0.00           C
ATOM   4404 HG21 VAL   326      23.900  -2.820  76.620  1.00  0.00           H
ATOM   4405 HG22 VAL   326      25.240  -2.770  77.830  1.00  0.00           H
ATOM   4406 HG23 VAL   326      25.220  -4.080  76.730  1.00  0.00           H
ATOM   4407  C   VAL   326      24.250  -0.210  75.440  1.00  0.00           C
ATOM   4408  O   VAL   326      23.630  -0.120  74.330  1.00  0.00           O
ATOM   4409  N   THR   327      23.650   0.280  76.500  1.00  0.00           N
ATOM   4410  HN  THR   327      24.020   0.080  77.400  1.00  0.00           H
ATOM   4411  CA  THR   327      22.350   0.990  76.480  1.00  0.00           C
ATOM   4412  HA  THR   327      21.660   0.450  75.850  1.00  0.00           H
ATOM   4413  CB  THR   327      21.800   1.220  77.830  1.00  0.00           C
ATOM   4414  HB  THR   327      22.600   1.590  78.510  1.00  0.00           H
ATOM   4415  OG1 THR   327      21.350  -0.100  78.330  1.00  0.00           O
ATOM   4416  HG1 THR   327      22.170  -0.540  78.570  1.00  0.00           H
ATOM   4417  CG2 THR   327      20.580   2.150  77.870  1.00  0.00           C
ATOM   4418 HG21 THR   327      20.100   2.110  78.870  1.00  0.00           H
ATOM   4419 HG22 THR   327      19.890   1.800  77.070  1.00  0.00           H
ATOM   4420 HG23 THR   327      20.710   3.220  77.600  1.00  0.00           H
ATOM   4421  C   THR   327      22.520   2.220  75.700  1.00  0.00           C
ATOM   4422  O   THR   327      21.760   2.640  74.820  1.00  0.00           O
ATOM   4423  N   TRP   328      23.610   2.990  76.010  1.00  0.00           N
ATOM   4424  HN  TRP   328      24.270   2.640  76.670  1.00  0.00           H
ATOM   4425  CA  TRP   328      23.960   4.130  75.190  1.00  0.00           C
ATOM   4426  HA  TRP   328      23.040   4.700  75.130  1.00  0.00           H
ATOM   4427  CB  TRP   328      25.070   5.080  75.820  1.00  0.00           C
ATOM   4428  HB1 TRP   328      25.560   5.670  75.020  1.00  0.00           H
ATOM   4429  HB2 TRP   328      25.790   4.380  76.290  1.00  0.00           H
ATOM   4430  CG  TRP   328      24.510   5.990  76.890  1.00  0.00           C
ATOM   4431  CD1 TRP   328      24.700   6.020  78.260  1.00  0.00           C
ATOM   4432  HD1 TRP   328      25.210   5.190  78.730  1.00  0.00           H
ATOM   4433  NE1 TRP   328      24.140   7.130  78.810  1.00  0.00           N
ATOM   4434  HE1 TRP   328      24.270   7.360  79.750  1.00  0.00           H
ATOM   4435  CE2 TRP   328      23.710   7.970  77.790  1.00  0.00           C
ATOM   4436  CD2 TRP   328      23.970   7.300  76.580  1.00  0.00           C
ATOM   4437  CE3 TRP   328      23.850   8.000  75.350  1.00  0.00           C
ATOM   4438  HE3 TRP   328      24.110   7.540  74.410  1.00  0.00           H
ATOM   4439  CZ3 TRP   328      23.370   9.330  75.380  1.00  0.00           C
ATOM   4440  HZ3 TRP   328      23.250   9.860  74.440  1.00  0.00           H
ATOM   4441  CZ2 TRP   328      23.170   9.230  77.820  1.00  0.00           C
ATOM   4442  HZ2 TRP   328      22.930   9.690  78.770  1.00  0.00           H
ATOM   4443  CH2 TRP   328      23.020   9.870  76.660  1.00  0.00           C
ATOM   4444  HH2 TRP   328      22.660  10.890  76.680  1.00  0.00           H
ATOM   4445  C   TRP   328      24.380   3.840  73.770  1.00  0.00           C
ATOM   4446  O   TRP   328      24.150   4.630  72.900  1.00  0.00           O
ATOM   4447  N   ILE   329      25.000   2.700  73.450  1.00  0.00           N
ATOM   4448  HN  ILE   329      25.230   2.080  74.200  1.00  0.00           H
ATOM   4449  CA  ILE   329      25.300   2.190  72.140  1.00  0.00           C
ATOM   4450  HA  ILE   329      25.880   2.860  71.520  1.00  0.00           H
ATOM   4451  CB  ILE   329      26.280   0.960  72.300  1.00  0.00           C
ATOM   4452  HB  ILE   329      25.840   0.310  73.090  1.00  0.00           H
ATOM   4453  CG2 ILE   329      26.340   0.070  71.070  1.00  0.00           C
ATOM   4454 HG21 ILE   329      27.060   0.480  70.340  1.00  0.00           H
ATOM   4455 HG22 ILE   329      25.380  -0.290  70.640  1.00  0.00           H
ATOM   4456 HG23 ILE   329      26.850  -0.860  71.380  1.00  0.00           H
ATOM   4457  CG1 ILE   329      27.680   1.490  72.670  1.00  0.00           C
ATOM   4458 HG11 ILE   329      27.610   2.250  73.470  1.00  0.00           H
ATOM   4459 HG12 ILE   329      28.070   2.130  71.850  1.00  0.00           H
ATOM   4460  CD  ILE   329      28.670   0.410  73.180  1.00  0.00           C
ATOM   4461  HD1 ILE   329      28.040  -0.420  73.550  1.00  0.00           H
ATOM   4462  HD2 ILE   329      29.300   0.820  73.990  1.00  0.00           H
ATOM   4463  HD3 ILE   329      29.320   0.030  72.360  1.00  0.00           H
ATOM   4464  C   ILE   329      24.070   1.870  71.380  1.00  0.00           C
ATOM   4465  O   ILE   329      23.910   2.340  70.220  1.00  0.00           O
ATOM   4466  N   GLY   330      23.060   1.290  72.030  1.00  0.00           N
ATOM   4467  HN  GLY   330      23.240   1.000  72.960  1.00  0.00           H
ATOM   4468  CA  GLY   330      21.750   1.130  71.370  1.00  0.00           C
ATOM   4469  HA1 GLY   330      21.120   0.460  71.940  1.00  0.00           H
ATOM   4470  HA2 GLY   330      21.730   0.800  70.350  1.00  0.00           H
ATOM   4471  C   GLY   330      20.980   2.470  71.220  1.00  0.00           C
ATOM   4472  O   GLY   330      20.300   2.640  70.160  1.00  0.00           O
ATOM   4473  N   TYR   331      21.050   3.410  72.160  1.00  0.00           N
ATOM   4474  HN  TYR   331      21.530   3.170  73.000  1.00  0.00           H
ATOM   4475  CA  TYR   331      20.380   4.710  72.140  1.00  0.00           C
ATOM   4476  HA  TYR   331      19.350   4.580  71.840  1.00  0.00           H
ATOM   4477  CB  TYR   331      20.440   5.510  73.490  1.00  0.00           C
ATOM   4478  HB1 TYR   331      20.180   6.590  73.490  1.00  0.00           H
ATOM   4479  HB2 TYR   331      21.490   5.430  73.860  1.00  0.00           H
ATOM   4480  CG  TYR   331      19.650   4.870  74.580  1.00  0.00           C
ATOM   4481  CD1 TYR   331      18.780   3.770  74.430  1.00  0.00           C
ATOM   4482  HD1 TYR   331      18.700   3.260  73.490  1.00  0.00           H
ATOM   4483  CE1 TYR   331      17.870   3.520  75.430  1.00  0.00           C
ATOM   4484  HE1 TYR   331      17.160   2.700  75.470  1.00  0.00           H
ATOM   4485  CZ  TYR   331      18.000   4.170  76.700  1.00  0.00           C
ATOM   4486  OH  TYR   331      17.130   3.750  77.730  1.00  0.00           O
ATOM   4487  HH  TYR   331      16.510   3.170  77.290  1.00  0.00           H
ATOM   4488  CD2 TYR   331      19.790   5.490  75.860  1.00  0.00           C
ATOM   4489  HD2 TYR   331      20.400   6.380  75.930  1.00  0.00           H
ATOM   4490  CE2 TYR   331      19.010   5.100  76.890  1.00  0.00           C
ATOM   4491  HE2 TYR   331      19.210   5.530  77.860  1.00  0.00           H
ATOM   4492  C   TYR   331      20.960   5.640  71.220  1.00  0.00           C
ATOM   4493  O   TYR   331      20.210   6.370  70.610  1.00  0.00           O
ATOM   4494  N   PHE   332      22.260   5.500  70.970  1.00  0.00           N
ATOM   4495  HN  PHE   332      22.820   5.060  71.660  1.00  0.00           H
ATOM   4496  CA  PHE   332      22.920   6.190  69.900  1.00  0.00           C
ATOM   4497  HA  PHE   332      23.000   7.220  70.210  1.00  0.00           H
ATOM   4498  CB  PHE   332      24.420   5.620  69.710  1.00  0.00           C
ATOM   4499  HB1 PHE   332      24.480   4.520  69.530  1.00  0.00           H
ATOM   4500  HB2 PHE   332      24.900   5.870  70.680  1.00  0.00           H
ATOM   4501  CG  PHE   332      25.130   6.340  68.550  1.00  0.00           C
ATOM   4502  CD1 PHE   332      25.380   7.710  68.600  1.00  0.00           C
ATOM   4503  HD1 PHE   332      24.990   8.370  69.370  1.00  0.00           H
ATOM   4504  CE1 PHE   332      26.110   8.350  67.610  1.00  0.00           C
ATOM   4505  HE1 PHE   332      26.270   9.410  67.590  1.00  0.00           H
ATOM   4506  CZ  PHE   332      26.500   7.630  66.500  1.00  0.00           C
ATOM   4507  HZ  PHE   332      27.070   8.070  65.700  1.00  0.00           H
ATOM   4508  CD2 PHE   332      25.590   5.560  67.450  1.00  0.00           C
ATOM   4509  HD2 PHE   332      25.510   4.480  67.430  1.00  0.00           H
ATOM   4510  CE2 PHE   332      26.200   6.260  66.360  1.00  0.00           C
ATOM   4511  HE2 PHE   332      26.660   5.720  65.540  1.00  0.00           H
ATOM   4512  C   PHE   332      22.140   6.140  68.490  1.00  0.00           C
ATOM   4513  O   PHE   332      22.260   7.030  67.620  1.00  0.00           O
ATOM   4514  N   CYS   333      21.340   5.100  68.280  1.00  0.00           N
ATOM   4515  HN  CYS   333      21.220   4.360  68.940  1.00  0.00           H
ATOM   4516  CA  CYS   333      20.380   5.020  67.180  1.00  0.00           C
ATOM   4517  HA  CYS   333      20.880   5.070  66.230  1.00  0.00           H
ATOM   4518  CB  CYS   333      19.630   3.670  67.170  1.00  0.00           C
ATOM   4519  HB1 CYS   333      18.950   3.520  68.040  1.00  0.00           H
ATOM   4520  HB2 CYS   333      20.410   2.880  67.180  1.00  0.00           H
ATOM   4521  SG  CYS   333      18.690   3.430  65.650  1.00  0.00           S
ATOM   4522  HG1 CYS   333      19.330   4.240  64.820  1.00  0.00           H
ATOM   4523  C   CYS   333      19.570   6.270  66.970  1.00  0.00           C
ATOM   4524  O   CYS   333      19.320   6.670  65.800  1.00  0.00           O
ATOM   4525  N   PHE   334      19.050   6.910  68.040  1.00  0.00           N
ATOM   4526  HN  PHE   334      19.280   6.520  68.930  1.00  0.00           H
ATOM   4527  CA  PHE   334      18.220   8.120  68.010  1.00  0.00           C
ATOM   4528  HA  PHE   334      17.450   7.940  67.270  1.00  0.00           H
ATOM   4529  CB  PHE   334      17.670   8.400  69.430  1.00  0.00           C
ATOM   4530  HB1 PHE   334      16.960   9.260  69.460  1.00  0.00           H
ATOM   4531  HB2 PHE   334      18.430   8.590  70.210  1.00  0.00           H
ATOM   4532  CG  PHE   334      16.960   7.210  69.940  1.00  0.00           C
ATOM   4533  CD1 PHE   334      17.180   6.730  71.230  1.00  0.00           C
ATOM   4534  HD1 PHE   334      17.880   7.270  71.850  1.00  0.00           H
ATOM   4535  CE1 PHE   334      16.430   5.780  71.870  1.00  0.00           C
ATOM   4536  HE1 PHE   334      16.640   5.560  72.910  1.00  0.00           H
ATOM   4537  CZ  PHE   334      15.320   5.230  71.240  1.00  0.00           C
ATOM   4538  HZ  PHE   334      14.620   4.530  71.670  1.00  0.00           H
ATOM   4539  CD2 PHE   334      15.830   6.640  69.270  1.00  0.00           C
ATOM   4540  HD2 PHE   334      15.440   7.190  68.430  1.00  0.00           H
ATOM   4541  CE2 PHE   334      15.030   5.640  69.920  1.00  0.00           C
ATOM   4542  HE2 PHE   334      14.070   5.480  69.440  1.00  0.00           H
ATOM   4543  C   PHE   334      18.870   9.370  67.460  1.00  0.00           C
ATOM   4544  O   PHE   334      18.300  10.230  66.840  1.00  0.00           O
ATOM   4545  N   THR   335      20.140   9.580  67.810  1.00  0.00           N
ATOM   4546  HN  THR   335      20.620   9.070  68.510  1.00  0.00           H
ATOM   4547  CA  THR   335      20.990  10.620  67.100  1.00  0.00           C
ATOM   4548  HA  THR   335      20.490  11.580  67.090  1.00  0.00           H
ATOM   4549  CB  THR   335      22.350  10.880  67.770  1.00  0.00           C
ATOM   4550  HB  THR   335      23.100  11.210  67.020  1.00  0.00           H
ATOM   4551  OG1 THR   335      22.790   9.740  68.520  1.00  0.00           O
ATOM   4552  HG1 THR   335      23.210   9.090  67.960  1.00  0.00           H
ATOM   4553  CG2 THR   335      22.140  12.000  68.820  1.00  0.00           C
ATOM   4554 HG21 THR   335      21.690  12.910  68.380  1.00  0.00           H
ATOM   4555 HG22 THR   335      23.180  12.300  69.100  1.00  0.00           H
ATOM   4556 HG23 THR   335      21.500  11.680  69.670  1.00  0.00           H
ATOM   4557  C   THR   335      21.300  10.340  65.640  1.00  0.00           C
ATOM   4558  O   THR   335      21.160  11.220  64.800  1.00  0.00           O
ATOM   4559  N   SER   336      21.530   9.060  65.300  1.00  0.00           N
ATOM   4560  HN  SER   336      21.320   8.330  65.960  1.00  0.00           H
ATOM   4561  CA  SER   336      21.970   8.680  63.960  1.00  0.00           C
ATOM   4562  HA  SER   336      22.600   9.540  63.750  1.00  0.00           H
ATOM   4563  CB  SER   336      22.790   7.340  63.830  1.00  0.00           C
ATOM   4564  HB1 SER   336      23.700   7.490  64.450  1.00  0.00           H
ATOM   4565  HB2 SER   336      23.150   7.270  62.780  1.00  0.00           H
ATOM   4566  OG  SER   336      22.130   6.170  64.210  1.00  0.00           O
ATOM   4567  HG1 SER   336      22.240   6.170  65.170  1.00  0.00           H
ATOM   4568  C   SER   336      20.820   8.690  62.950  1.00  0.00           C
ATOM   4569  O   SER   336      21.090   8.910  61.770  1.00  0.00           O
ATOM   4570  N   ASN   337      19.560   8.500  63.340  1.00  0.00           N
ATOM   4571  HN  ASN   337      19.420   8.180  64.270  1.00  0.00           H
ATOM   4572  CA  ASN   337      18.410   8.380  62.510  1.00  0.00           C
ATOM   4573  HA  ASN   337      18.700   7.610  61.810  1.00  0.00           H
ATOM   4574  CB  ASN   337      17.110   7.810  63.180  1.00  0.00           C
ATOM   4575  HB1 ASN   337      16.250   7.920  62.480  1.00  0.00           H
ATOM   4576  HB2 ASN   337      16.970   8.420  64.100  1.00  0.00           H
ATOM   4577  CG  ASN   337      17.220   6.390  63.590  1.00  0.00           C
ATOM   4578  OD1 ASN   337      18.020   5.660  62.990  1.00  0.00           O
ATOM   4579  ND2 ASN   337      16.360   5.980  64.600  1.00  0.00           N
ATOM   4580 HD21 ASN   337      16.630   5.090  64.970  1.00  0.00           H
ATOM   4581 HD22 ASN   337      15.770   6.640  65.050  1.00  0.00           H
ATOM   4582  C   ASN   337      17.970   9.500  61.570  1.00  0.00           C
ATOM   4583  O   ASN   337      17.620   9.250  60.420  1.00  0.00           O
ATOM   4584  N   PRO   338      17.980  10.790  61.930  1.00  0.00           N
ATOM   4585  CD  PRO   338      17.940  11.240  63.320  1.00  0.00           C
ATOM   4586  HD1 PRO   338      18.820  10.860  63.900  1.00  0.00           H
ATOM   4587  HD2 PRO   338      16.950  11.020  63.750  1.00  0.00           H
ATOM   4588  CA  PRO   338      17.440  11.920  61.080  1.00  0.00           C
ATOM   4589  HA  PRO   338      16.540  11.640  60.560  1.00  0.00           H
ATOM   4590  CB  PRO   338      17.240  13.110  62.000  1.00  0.00           C
ATOM   4591  HB1 PRO   338      16.190  13.100  62.360  1.00  0.00           H
ATOM   4592  HB2 PRO   338      17.540  14.110  61.610  1.00  0.00           H
ATOM   4593  CG  PRO   338      18.130  12.790  63.130  1.00  0.00           C
ATOM   4594  HG1 PRO   338      19.220  12.980  62.990  1.00  0.00           H
ATOM   4595  HG2 PRO   338      17.830  13.270  64.090  1.00  0.00           H
ATOM   4596  C   PRO   338      18.340  12.180  60.010  1.00  0.00           C
ATOM   4597  O   PRO   338      18.020  12.880  59.070  1.00  0.00           O
ATOM   4598  N   PHE   339      19.630  11.680  60.150  1.00  0.00           N
ATOM   4599  HN  PHE   339      20.130  11.480  60.990  1.00  0.00           H
ATOM   4600  CA  PHE   339      20.590  11.650  59.030  1.00  0.00           C
ATOM   4601  HA  PHE   339      20.420  12.520  58.420  1.00  0.00           H
ATOM   4602  CB  PHE   339      22.050  11.640  59.530  1.00  0.00           C
ATOM   4603  HB1 PHE   339      22.740  11.820  58.680  1.00  0.00           H
ATOM   4604  HB2 PHE   339      22.200  10.650  60.010  1.00  0.00           H
ATOM   4605  CG  PHE   339      22.320  12.700  60.650  1.00  0.00           C
ATOM   4606  CD1 PHE   339      22.180  12.460  61.980  1.00  0.00           C
ATOM   4607  HD1 PHE   339      21.950  11.460  62.310  1.00  0.00           H
ATOM   4608  CE1 PHE   339      22.390  13.440  63.010  1.00  0.00           C
ATOM   4609  HE1 PHE   339      22.380  13.190  64.060  1.00  0.00           H
ATOM   4610  CZ  PHE   339      22.900  14.700  62.550  1.00  0.00           C
ATOM   4611  HZ  PHE   339      23.420  15.330  63.250  1.00  0.00           H
ATOM   4612  CD2 PHE   339      22.680  14.000  60.240  1.00  0.00           C
ATOM   4613  HD2 PHE   339      22.780  14.160  59.180  1.00  0.00           H
ATOM   4614  CE2 PHE   339      22.960  14.940  61.190  1.00  0.00           C
ATOM   4615  HE2 PHE   339      23.410  15.880  60.880  1.00  0.00           H
ATOM   4616  C   PHE   339      20.350  10.580  58.050  1.00  0.00           C
ATOM   4617  O   PHE   339      20.000  10.840  56.920  1.00  0.00           O
ATOM   4618  N   PHE   340      20.410   9.330  58.480  1.00  0.00           N
ATOM   4619  HN  PHE   340      20.630   9.180  59.440  1.00  0.00           H
ATOM   4620  CA  PHE   340      20.220   8.210  57.670  1.00  0.00           C
ATOM   4621  HA  PHE   340      20.920   8.250  56.850  1.00  0.00           H
ATOM   4622  CB  PHE   340      20.500   6.910  58.460  1.00  0.00           C
ATOM   4623  HB1 PHE   340      19.970   6.020  58.050  1.00  0.00           H
ATOM   4624  HB2 PHE   340      20.160   6.920  59.520  1.00  0.00           H
ATOM   4625  CG  PHE   340      22.040   6.620  58.450  1.00  0.00           C
ATOM   4626  CD1 PHE   340      22.870   6.970  59.480  1.00  0.00           C
ATOM   4627  HD1 PHE   340      22.480   7.610  60.240  1.00  0.00           H
ATOM   4628  CE1 PHE   340      24.190   6.430  59.530  1.00  0.00           C
ATOM   4629  HE1 PHE   340      24.870   6.770  60.300  1.00  0.00           H
ATOM   4630  CZ  PHE   340      24.670   5.590  58.480  1.00  0.00           C
ATOM   4631  HZ  PHE   340      25.720   5.350  58.400  1.00  0.00           H
ATOM   4632  CD2 PHE   340      22.510   5.800  57.450  1.00  0.00           C
ATOM   4633  HD2 PHE   340      21.810   5.540  56.660  1.00  0.00           H
ATOM   4634  CE2 PHE   340      23.810   5.320  57.430  1.00  0.00           C
ATOM   4635  HE2 PHE   340      24.110   4.650  56.630  1.00  0.00           H
ATOM   4636  C   PHE   340      18.900   8.090  56.930  1.00  0.00           C
ATOM   4637  O   PHE   340      18.820   7.690  55.800  1.00  0.00           O
ATOM   4638  N   TYR   341      17.770   8.480  57.500  1.00  0.00           N
ATOM   4639  HN  TYR   341      17.640   8.720  58.460  1.00  0.00           H
ATOM   4640  CA  TYR   341      16.460   8.430  56.840  1.00  0.00           C
ATOM   4641  HA  TYR   341      16.500   7.920  55.900  1.00  0.00           H
ATOM   4642  CB  TYR   341      15.560   7.720  57.810  1.00  0.00           C
ATOM   4643  HB1 TYR   341      14.530   7.610  57.420  1.00  0.00           H
ATOM   4644  HB2 TYR   341      15.620   8.290  58.770  1.00  0.00           H
ATOM   4645  CG  TYR   341      16.100   6.390  58.030  1.00  0.00           C
ATOM   4646  CD1 TYR   341      16.580   5.940  59.300  1.00  0.00           C
ATOM   4647  HD1 TYR   341      16.640   6.640  60.130  1.00  0.00           H
ATOM   4648  CE1 TYR   341      17.020   4.680  59.540  1.00  0.00           C
ATOM   4649  HE1 TYR   341      17.490   4.340  60.450  1.00  0.00           H
ATOM   4650  CZ  TYR   341      17.220   3.800  58.420  1.00  0.00           C
ATOM   4651  OH  TYR   341      17.870   2.600  58.640  1.00  0.00           O
ATOM   4652  HH  TYR   341      18.020   2.510  59.580  1.00  0.00           H
ATOM   4653  CD2 TYR   341      16.230   5.460  57.000  1.00  0.00           C
ATOM   4654  HD2 TYR   341      15.940   5.710  55.990  1.00  0.00           H
ATOM   4655  CE2 TYR   341      16.750   4.150  57.180  1.00  0.00           C
ATOM   4656  HE2 TYR   341      16.960   3.570  56.300  1.00  0.00           H
ATOM   4657  C   TYR   341      15.940   9.810  56.490  1.00  0.00           C
ATOM   4658  O   TYR   341      14.860   9.940  55.970  1.00  0.00           O
ATOM   4659  N   GLY   342      16.770  10.830  56.630  1.00  0.00           N
ATOM   4660  HN  GLY   342      17.620  10.710  57.140  1.00  0.00           H
ATOM   4661  CA  GLY   342      16.430  12.240  56.330  1.00  0.00           C
ATOM   4662  HA1 GLY   342      16.320  12.700  57.300  1.00  0.00           H
ATOM   4663  HA2 GLY   342      15.490  12.170  55.810  1.00  0.00           H
ATOM   4664  C   GLY   342      17.430  12.890  55.600  1.00  0.00           C
ATOM   4665  O   GLY   342      17.490  12.780  54.400  1.00  0.00           O
ATOM   4666  N   CYS   343      18.540  13.430  56.190  1.00  0.00           N
ATOM   4667  HN  CYS   343      18.740  13.200  57.140  1.00  0.00           H
ATOM   4668  CA  CYS   343      19.500  14.340  55.550  1.00  0.00           C
ATOM   4669  HA  CYS   343      18.970  15.200  55.190  1.00  0.00           H
ATOM   4670  CB  CYS   343      20.510  14.960  56.500  1.00  0.00           C
ATOM   4671  HB1 CYS   343      20.970  15.890  56.120  1.00  0.00           H
ATOM   4672  HB2 CYS   343      21.240  14.160  56.730  1.00  0.00           H
ATOM   4673  SG  CYS   343      19.710  15.430  58.100  1.00  0.00           S
ATOM   4674  HG1 CYS   343      19.130  16.560  57.720  1.00  0.00           H
ATOM   4675  C   CYS   343      20.190  13.620  54.420  1.00  0.00           C
ATOM   4676  O   CYS   343      20.510  14.260  53.440  1.00  0.00           O
ATOM   4677  N   LEU   344      20.550  12.320  54.640  1.00  0.00           N
ATOM   4678  HN  LEU   344      20.410  11.950  55.560  1.00  0.00           H
ATOM   4679  CA  LEU   344      21.300  11.460  53.660  1.00  0.00           C
ATOM   4680  HA  LEU   344      21.840  12.140  53.020  1.00  0.00           H
ATOM   4681  CB  LEU   344      22.360  10.610  54.460  1.00  0.00           C
ATOM   4682  HB1 LEU   344      22.810   9.890  53.750  1.00  0.00           H
ATOM   4683  HB2 LEU   344      21.750  10.050  55.210  1.00  0.00           H
ATOM   4684  CG  LEU   344      23.440  11.430  55.260  1.00  0.00           C
ATOM   4685  HG  LEU   344      22.850  12.100  55.930  1.00  0.00           H
ATOM   4686  CD1 LEU   344      24.230  10.570  56.260  1.00  0.00           C
ATOM   4687 HD11 LEU   344      23.600   9.870  56.850  1.00  0.00           H
ATOM   4688 HD12 LEU   344      24.950  11.210  56.810  1.00  0.00           H
ATOM   4689 HD13 LEU   344      24.820   9.880  55.630  1.00  0.00           H
ATOM   4690  CD2 LEU   344      24.440  12.010  54.270  1.00  0.00           C
ATOM   4691 HD21 LEU   344      24.960  11.330  53.570  1.00  0.00           H
ATOM   4692 HD22 LEU   344      25.250  12.430  54.910  1.00  0.00           H
ATOM   4693 HD23 LEU   344      23.910  12.770  53.660  1.00  0.00           H
ATOM   4694  C   LEU   344      20.290  10.620  52.870  1.00  0.00           C
ATOM   4695  O   LEU   344      20.770   9.850  52.020  1.00  0.00           O
ATOM   4696  N   ASN   345      18.970  10.780  53.000  1.00  0.00           N
ATOM   4697  HN  ASN   345      18.600  11.490  53.600  1.00  0.00           H
ATOM   4698  CA  ASN   345      18.000  10.050  52.280  1.00  0.00           C
ATOM   4699  HA  ASN   345      18.400   9.060  52.140  1.00  0.00           H
ATOM   4700  CB  ASN   345      16.710   9.800  53.160  1.00  0.00           C
ATOM   4701  HB1 ASN   345      16.320  10.810  53.400  1.00  0.00           H
ATOM   4702  HB2 ASN   345      17.090   9.200  54.020  1.00  0.00           H
ATOM   4703  CG  ASN   345      15.580   9.150  52.560  1.00  0.00           C
ATOM   4704  OD1 ASN   345      15.510   8.760  51.380  1.00  0.00           O
ATOM   4705  ND2 ASN   345      14.470   8.860  53.340  1.00  0.00           N
ATOM   4706 HD21 ASN   345      13.740   8.250  53.040  1.00  0.00           H
ATOM   4707 HD22 ASN   345      14.400   9.380  54.180  1.00  0.00           H
ATOM   4708  C   ASN   345      17.800  10.710  50.950  1.00  0.00           C
ATOM   4709  O   ASN   345      17.450  11.900  50.980  1.00  0.00           O
ATOM   4710  N   ARG   346      17.890  10.030  49.830  1.00  0.00           N
ATOM   4711  HN  ARG   346      18.110   9.060  49.900  1.00  0.00           H
ATOM   4712  CA  ARG   346      17.690  10.530  48.480  1.00  0.00           C
ATOM   4713  HA  ARG   346      18.270  11.430  48.350  1.00  0.00           H
ATOM   4714  CB  ARG   346      18.140   9.500  47.420  1.00  0.00           C
ATOM   4715  HB1 ARG   346      17.680   8.520  47.660  1.00  0.00           H
ATOM   4716  HB2 ARG   346      19.210   9.390  47.690  1.00  0.00           H
ATOM   4717  CG  ARG   346      17.970   9.860  45.930  1.00  0.00           C
ATOM   4718  HG1 ARG   346      16.900  10.070  45.740  1.00  0.00           H
ATOM   4719  HG2 ARG   346      18.130   9.000  45.240  1.00  0.00           H
ATOM   4720  CD  ARG   346      18.750  11.110  45.590  1.00  0.00           C
ATOM   4721  HD1 ARG   346      19.820  10.850  45.660  1.00  0.00           H
ATOM   4722  HD2 ARG   346      18.460  11.990  46.210  1.00  0.00           H
ATOM   4723  NE  ARG   346      18.410  11.420  44.090  1.00  0.00           N
ATOM   4724  HE  ARG   346      18.040  10.680  43.520  1.00  0.00           H
ATOM   4725  CZ  ARG   346      18.340  12.620  43.550  1.00  0.00           C
ATOM   4726  NH1 ARG   346      18.880  13.670  44.170  1.00  0.00           N
ATOM   4727 HH11 ARG   346      19.400  13.600  45.020  1.00  0.00           H
ATOM   4728 HH12 ARG   346      18.780  14.600  43.820  1.00  0.00           H
ATOM   4729  NH2 ARG   346      17.840  12.760  42.330  1.00  0.00           N
ATOM   4730 HH21 ARG   346      17.510  11.920  41.890  1.00  0.00           H
ATOM   4731 HH22 ARG   346      17.730  13.640  41.870  1.00  0.00           H
ATOM   4732  C   ARG   346      16.280  11.010  48.150  1.00  0.00           C
ATOM   4733  O   ARG   346      16.190  12.050  47.530  1.00  0.00           O
ATOM   4734  N   GLN   347      15.180  10.440  48.710  1.00  0.00           N
ATOM   4735  HN  GLN   347      15.170   9.540  49.150  1.00  0.00           H
ATOM   4736  CA  GLN   347      13.850  10.990  48.580  1.00  0.00           C
ATOM   4737  HA  GLN   347      13.640  10.950  47.520  1.00  0.00           H
ATOM   4738  CB  GLN   347      12.770  10.130  49.360  1.00  0.00           C
ATOM   4739  HB1 GLN   347      11.730  10.480  49.490  1.00  0.00           H
ATOM   4740  HB2 GLN   347      13.150  10.020  50.400  1.00  0.00           H
ATOM   4741  CG  GLN   347      12.540   8.650  48.920  1.00  0.00           C
ATOM   4742  HG1 GLN   347      11.570   8.250  49.300  1.00  0.00           H
ATOM   4743  HG2 GLN   347      13.350   8.060  49.400  1.00  0.00           H
ATOM   4744  CD  GLN   347      12.720   8.390  47.460  1.00  0.00           C
ATOM   4745  OE1 GLN   347      13.760   7.950  47.010  1.00  0.00           O
ATOM   4746  NE2 GLN   347      11.800   8.940  46.690  1.00  0.00           N
ATOM   4747 HE21 GLN   347      12.020   8.910  45.710  1.00  0.00           H
ATOM   4748 HE22 GLN   347      11.090   9.580  47.000  1.00  0.00           H
ATOM   4749  C   GLN   347      13.690  12.380  49.120  1.00  0.00           C
ATOM   4750  O   GLN   347      13.140  13.280  48.440  1.00  0.00           O
ATOM   4751  N   ILE   348      14.200  12.740  50.350  1.00  0.00           N
ATOM   4752  HN  ILE   348      14.750  12.040  50.800  1.00  0.00           H
ATOM   4753  CA  ILE   348      14.130  13.990  51.000  1.00  0.00           C
ATOM   4754  HA  ILE   348      13.100  14.320  51.050  1.00  0.00           H
ATOM   4755  CB  ILE   348      14.710  14.020  52.440  1.00  0.00           C
ATOM   4756  HB  ILE   348      15.760  13.660  52.450  1.00  0.00           H
ATOM   4757  CG2 ILE   348      14.750  15.390  53.050  1.00  0.00           C
ATOM   4758 HG21 ILE   348      15.650  15.940  52.710  1.00  0.00           H
ATOM   4759 HG22 ILE   348      14.900  15.370  54.150  1.00  0.00           H
ATOM   4760 HG23 ILE   348      13.790  15.910  52.810  1.00  0.00           H
ATOM   4761  CG1 ILE   348      13.940  12.910  53.220  1.00  0.00           C
ATOM   4762 HG11 ILE   348      14.510  12.750  54.160  1.00  0.00           H
ATOM   4763 HG12 ILE   348      14.070  11.980  52.620  1.00  0.00           H
ATOM   4764  CD  ILE   348      12.460  13.130  53.500  1.00  0.00           C
ATOM   4765  HD1 ILE   348      11.820  13.400  52.640  1.00  0.00           H
ATOM   4766  HD2 ILE   348      12.360  13.850  54.340  1.00  0.00           H
ATOM   4767  HD3 ILE   348      12.160  12.140  53.900  1.00  0.00           H
ATOM   4768  C   ILE   348      14.930  15.060  50.200  1.00  0.00           C
ATOM   4769  O   ILE   348      14.510  16.210  50.020  1.00  0.00           O
ATOM   4770  N   ARG   349      16.110  14.690  49.730  1.00  0.00           N
ATOM   4771  HN  ARG   349      16.480  13.790  49.980  1.00  0.00           H
ATOM   4772  CA  ARG   349      16.930  15.420  48.720  1.00  0.00           C
ATOM   4773  HA  ARG   349      17.170  16.370  49.180  1.00  0.00           H
ATOM   4774  CB  ARG   349      18.190  14.630  48.510  1.00  0.00           C
ATOM   4775  HB1 ARG   349      18.820  15.140  47.740  1.00  0.00           H
ATOM   4776  HB2 ARG   349      17.980  13.610  48.150  1.00  0.00           H
ATOM   4777  CG  ARG   349      19.290  14.650  49.660  1.00  0.00           C
ATOM   4778  HG1 ARG   349      18.740  14.280  50.550  1.00  0.00           H
ATOM   4779  HG2 ARG   349      19.630  15.700  49.820  1.00  0.00           H
ATOM   4780  CD  ARG   349      20.530  13.720  49.540  1.00  0.00           C
ATOM   4781  HD1 ARG   349      21.230  13.830  48.680  1.00  0.00           H
ATOM   4782  HD2 ARG   349      20.220  12.650  49.540  1.00  0.00           H
ATOM   4783  NE  ARG   349      21.330  13.890  50.790  1.00  0.00           N
ATOM   4784  HE  ARG   349      20.880  14.280  51.590  1.00  0.00           H
ATOM   4785  CZ  ARG   349      22.640  13.960  50.860  1.00  0.00           C
ATOM   4786  NH1 ARG   349      23.360  13.420  50.010  1.00  0.00           N
ATOM   4787 HH11 ARG   349      22.850  12.830  49.370  1.00  0.00           H
ATOM   4788 HH12 ARG   349      24.350  13.380  50.120  1.00  0.00           H
ATOM   4789  NH2 ARG   349      23.240  14.540  51.880  1.00  0.00           N
ATOM   4790 HH21 ARG   349      22.720  15.270  52.320  1.00  0.00           H
ATOM   4791 HH22 ARG   349      24.230  14.480  51.910  1.00  0.00           H
ATOM   4792  C   ARG   349      16.280  15.640  47.310  1.00  0.00           C
ATOM   4793  O   ARG   349      16.420  16.760  46.670  1.00  0.00           O
ATOM   4794  N   GLY   350      15.550  14.620  46.680  1.00  0.00           N
ATOM   4795  HN  GLY   350      15.510  13.710  47.080  1.00  0.00           H
ATOM   4796  CA  GLY   350      14.980  14.640  45.340  1.00  0.00           C
ATOM   4797  HA1 GLY   350      14.390  13.730  45.300  1.00  0.00           H
ATOM   4798  HA2 GLY   350      15.770  14.690  44.610  1.00  0.00           H
ATOM   4799  C   GLY   350      13.990  15.720  45.230  1.00  0.00           C
ATOM   4800  O   GLY   350      13.970  16.390  44.200  1.00  0.00           O
ATOM   4801  N   GLU   351      13.070  15.820  46.260  1.00  0.00           N
ATOM   4802  HN  GLU   351      12.970  15.130  46.970  1.00  0.00           H
ATOM   4803  CA  GLU   351      12.080  16.810  46.330  1.00  0.00           C
ATOM   4804  HA  GLU   351      11.550  16.880  45.400  1.00  0.00           H
ATOM   4805  CB  GLU   351      11.120  16.350  47.450  1.00  0.00           C
ATOM   4806  HB1 GLU   351      10.380  17.120  47.770  1.00  0.00           H
ATOM   4807  HB2 GLU   351      11.700  16.210  48.380  1.00  0.00           H
ATOM   4808  CG  GLU   351      10.230  15.040  47.280  1.00  0.00           C
ATOM   4809  HG1 GLU   351       9.410  15.010  48.030  1.00  0.00           H
ATOM   4810  HG2 GLU   351      10.840  14.170  47.600  1.00  0.00           H
ATOM   4811  CD  GLU   351       9.850  14.770  45.850  1.00  0.00           C
ATOM   4812  OE1 GLU   351       9.070  15.520  45.270  1.00  0.00           O
ATOM   4813  OE2 GLU   351      10.270  13.660  45.330  1.00  0.00           O
ATOM   4814  C   GLU   351      12.660  18.160  46.670  1.00  0.00           C
ATOM   4815  O   GLU   351      12.160  19.220  46.250  1.00  0.00           O
ATOM   4816  N   LEU   352      13.710  18.200  47.490  1.00  0.00           N
ATOM   4817  HN  LEU   352      14.140  17.390  47.880  1.00  0.00           H
ATOM   4818  CA  LEU   352      14.440  19.440  47.820  1.00  0.00           C
ATOM   4819  HA  LEU   352      13.620  20.110  48.050  1.00  0.00           H
ATOM   4820  CB  LEU   352      15.350  19.230  49.070  1.00  0.00           C
ATOM   4821  HB1 LEU   352      16.180  18.550  48.770  1.00  0.00           H
ATOM   4822  HB2 LEU   352      14.680  18.800  49.840  1.00  0.00           H
ATOM   4823  CG  LEU   352      15.970  20.510  49.740  1.00  0.00           C
ATOM   4824  HG  LEU   352      16.460  21.190  49.000  1.00  0.00           H
ATOM   4825  CD1 LEU   352      14.820  21.460  50.260  1.00  0.00           C
ATOM   4826 HD11 LEU   352      15.220  22.450  50.560  1.00  0.00           H
ATOM   4827 HD12 LEU   352      14.300  20.960  51.110  1.00  0.00           H
ATOM   4828 HD13 LEU   352      14.120  21.640  49.420  1.00  0.00           H
ATOM   4829  CD2 LEU   352      17.090  20.170  50.790  1.00  0.00           C
ATOM   4830 HD21 LEU   352      17.970  19.740  50.250  1.00  0.00           H
ATOM   4831 HD22 LEU   352      16.640  19.540  51.590  1.00  0.00           H
ATOM   4832 HD23 LEU   352      17.420  21.120  51.250  1.00  0.00           H
ATOM   4833  C   LEU   352      15.200  20.030  46.670  1.00  0.00           C
ATOM   4834  O   LEU   352      15.470  21.210  46.670  1.00  0.00           O
ATOM   4835  N   SER   353      15.640  19.270  45.690  1.00  0.00           N
ATOM   4836  HN  SER   353      15.460  18.290  45.700  1.00  0.00           H
ATOM   4837  CA  SER   353      16.450  19.820  44.610  1.00  0.00           C
ATOM   4838  HA  SER   353      16.960  20.710  44.950  1.00  0.00           H
ATOM   4839  CB  SER   353      17.470  18.830  44.120  1.00  0.00           C
ATOM   4840  HB1 SER   353      18.180  19.320  43.430  1.00  0.00           H
ATOM   4841  HB2 SER   353      16.860  18.020  43.650  1.00  0.00           H
ATOM   4842  OG  SER   353      18.130  18.340  45.310  1.00  0.00           O
ATOM   4843  HG1 SER   353      17.470  17.860  45.810  1.00  0.00           H
ATOM   4844  C   SER   353      15.690  20.230  43.420  1.00  0.00           C
ATOM   4845  O   SER   353      16.290  20.300  42.330  1.00  0.00           O
ATOM   4846  N   LYS   354      14.380  20.490  43.520  1.00  0.00           N
ATOM   4847  HN  LYS   354      13.940  20.240  44.380  1.00  0.00           H
ATOM   4848  CA  LYS   354      13.590  21.200  42.490  1.00  0.00           C
ATOM   4849  HA  LYS   354      13.770  20.820  41.500  1.00  0.00           H
ATOM   4850  CB  LYS   354      12.090  20.960  42.790  1.00  0.00           C
ATOM   4851  HB1 LYS   354      11.490  21.590  42.100  1.00  0.00           H
ATOM   4852  HB2 LYS   354      11.970  21.350  43.830  1.00  0.00           H
ATOM   4853  CG  LYS   354      11.500  19.470  42.770  1.00  0.00           C
ATOM   4854  HG1 LYS   354      10.460  19.360  43.150  1.00  0.00           H
ATOM   4855  HG2 LYS   354      12.150  18.870  43.450  1.00  0.00           H
ATOM   4856  CD  LYS   354      11.250  18.980  41.370  1.00  0.00           C
ATOM   4857  HD1 LYS   354      12.190  19.000  40.770  1.00  0.00           H
ATOM   4858  HD2 LYS   354      10.420  19.480  40.830  1.00  0.00           H
ATOM   4859  CE  LYS   354      10.910  17.490  41.250  1.00  0.00           C
ATOM   4860  HE1 LYS   354      11.570  16.970  41.970  1.00  0.00           H
ATOM   4861  HE2 LYS   354      11.240  17.020  40.300  1.00  0.00           H
ATOM   4862  NZ  LYS   354       9.460  17.060  41.500  1.00  0.00           N
ATOM   4863  HZ1 LYS   354       9.190  17.440  42.430  1.00  0.00           H
ATOM   4864  HZ2 LYS   354       9.400  16.020  41.540  1.00  0.00           H
ATOM   4865  HZ3 LYS   354       8.930  17.400  40.670  1.00  0.00           H
ATOM   4866  C   LYS   354      13.930  22.700  42.510  1.00  0.00           C
ATOM   4867  O   LYS   354      14.010  23.280  43.600  1.00  0.00           O
ATOM   4868  N   GLN   355      14.170  23.250  41.370  1.00  0.00           N
ATOM   4869  HN  GLN   355      14.130  22.720  40.530  1.00  0.00           H
ATOM   4870  CA  GLN   355      14.590  24.630  41.230  1.00  0.00           C
ATOM   4871  HA  GLN   355      14.460  25.180  42.150  1.00  0.00           H
ATOM   4872  CB  GLN   355      16.150  24.750  40.910  1.00  0.00           C
ATOM   4873  HB1 GLN   355      16.340  25.830  40.810  1.00  0.00           H
ATOM   4874  HB2 GLN   355      16.400  24.220  39.970  1.00  0.00           H
ATOM   4875  CG  GLN   355      17.040  24.200  42.000  1.00  0.00           C
ATOM   4876  HG1 GLN   355      18.010  23.980  41.490  1.00  0.00           H
ATOM   4877  HG2 GLN   355      16.650  23.250  42.420  1.00  0.00           H
ATOM   4878  CD  GLN   355      17.250  25.130  43.110  1.00  0.00           C
ATOM   4879  OE1 GLN   355      18.150  25.920  43.010  1.00  0.00           O
ATOM   4880  NE2 GLN   355      16.440  25.100  44.230  1.00  0.00           N
ATOM   4881 HE21 GLN   355      16.690  25.710  44.990  1.00  0.00           H
ATOM   4882 HE22 GLN   355      15.640  24.500  44.250  1.00  0.00           H
ATOM   4883  C   GLN   355      13.820  25.390  40.120  1.00  0.00           C
ATOM   4884  OT1 GLN   355      13.420  26.550  40.260  1.00  0.00           O
ATOM   4885  OT2 GLN   355      13.640  24.750  39.050  1.00  0.00           O
TER    4886      GLN   355
CONECT  371  373  356  372
CONECT  356  371  357  354  358
CONECT  358  359  364  356  360
CONECT  367  364  369  370  368
CONECT  364  367  365  358  366
CONECT  360  363  362  361  358
CONECT  357  356
CONECT  359  358
CONECT  368  367
CONECT  369  367
CONECT  370  367
CONECT  365  364
CONECT  366  364
CONECT  361  360
CONECT  362  360
CONECT  363  360
CONECT  355  354
CONECT  354  352  356  355
CONECT  372  371
CONECT  598  600  599  582
CONECT  615  616  602  617
CONECT  602  615  600  603  604
CONECT  604  605  606  602  609
CONECT  613  612  614  609
CONECT  610  607  612  611
CONECT  609  607  613  604
CONECT  603  602
CONECT  605  604
CONECT  606  604
CONECT  608  607
CONECT  614  613
CONECT  611  610
CONECT  601  600
CONECT  600  601  598  602
CONECT  607  610  608  609
CONECT  612  610  613
CONECT  616  615
CONECT  617  615  619  618
CONECT  993  985  995  994
CONECT 1010  997 1012 1011
CONECT  997 1010  998  999  995
CONECT  999  997 1001 1000 1004
CONECT 1008 1009 1007 1004
CONECT 1005 1002 1007 1006
CONECT 1004 1008  999 1002
CONECT  998  997
CONECT 1000  999
CONECT 1001  999
CONECT 1003 1002
CONECT 1009 1008
CONECT 1006 1005
CONECT  996  995
CONECT  995  997  993  996
CONECT 1002 1003 1005 1004
CONECT 1007 1008 1005
CONECT 1011 1010
CONECT 1012 1010 1013 1014
CONECT 1372 1374 1357 1373
CONECT 1357 1359 1355 1372 1358
CONECT 1359 1360 1357 1365 1361
CONECT 1368 1370 1371 1365 1369
CONECT 1365 1367 1359 1366 1368
CONECT 1361 1362 1364 1359 1363
CONECT 1358 1357
CONECT 1360 1359
CONECT 1369 1368
CONECT 1370 1368
CONECT 1371 1368
CONECT 1366 1365
CONECT 1367 1365
CONECT 1362 1361
CONECT 1363 1361
CONECT 1364 1361
CONECT 1356 1355
CONECT 1355 1357 1356 1353
CONECT 1373 1372
CONECT 1458 1443 1460 1459
CONECT 1443 1445 1441 1444 1458
CONECT 1445 1446 1443 1447 1451
CONECT 1454 1455 1457 1456 1451
CONECT 1451 1445 1454 1452 1453
CONECT 1447 1445 1448 1449 1450
CONECT 1444 1443
CONECT 1446 1445
CONECT 1455 1454
CONECT 1456 1454
CONECT 1457 1454
CONECT 1452 1451
CONECT 1453 1451
CONECT 1448 1447
CONECT 1449 1447
CONECT 1450 1447
CONECT 1442 1441
CONECT 1441 1442 1443 1439
CONECT 1459 1458
CONECT 1622 1623 1624 1610
CONECT 1639 1626 1640 1641
CONECT 1626 1624 1639 1628 1627
CONECT 1628 1626 1629 1633 1630
CONECT 1637 1633 1636 1638
CONECT 1634 1631 1635 1636
CONECT 1633 1631 1637 1628
CONECT 1627 1626
CONECT 1629 1628
CONECT 1630 1628
CONECT 1632 1631
CONECT 1638 1637
CONECT 1635 1634
CONECT 1625 1624
CONECT 1624 1622 1625 1626
CONECT 1631 1633 1632 1634
CONECT 1636 1637 1634
CONECT 1640 1639
CONECT 1641 1639 1645 1642
CONECT 2458 2451 2460 2459
CONECT 2475 2477 2462 2476
CONECT 2462 2475 2460 2463 2464
CONECT 2464 2466 2462 2469 2465
CONECT 2473 2474 2469 2472
CONECT 2470 2467 2471 2472
CONECT 2469 2473 2467 2464
CONECT 2463 2462
CONECT 2465 2464
CONECT 2466 2464
CONECT 2468 2467
CONECT 2474 2473
CONECT 2471 2470
CONECT 2461 2460
CONECT 2460 2461 2458 2462
CONECT 2467 2468 2469 2470
CONECT 2472 2473 2470
CONECT 2476 2475
CONECT 2477 2475 2478 2479
CONECT 2866 2851 2868 2867
CONECT 2851 2849 2866 2853 2852
CONECT 2853 2851 2855 2859 2854
CONECT 2862 2863 2864 2859 2865
CONECT 2859 2861 2862 2860 2853
CONECT 2855 2858 2856 2857 2853
CONECT 2852 2851
CONECT 2854 2853
CONECT 2863 2862
CONECT 2864 2862
CONECT 2865 2862
CONECT 2860 2859
CONECT 2861 2859
CONECT 2856 2855
CONECT 2857 2855
CONECT 2858 2855
CONECT 2850 2849
CONECT 2849 2851 2847 2850
CONECT 2867 2866
CONECT 3128 3115 3130 3129
CONECT 3145 3132 3146 3147
CONECT 3132 3134 3130 3133 3145
CONECT 3134 3135 3136 3132 3139
CONECT 3143 3144 3142 3139
CONECT 3140 3137 3142 3141
CONECT 3139 3143 3134 3137
CONECT 3133 3132
CONECT 3135 3134
CONECT 3136 3134
CONECT 3138 3137
CONECT 3144 3143
CONECT 3141 3140
CONECT 3131 3130
CONECT 3130 3128 3132 3131
CONECT 3137 3140 3138 3139
CONECT 3142 3143 3140
CONECT 3146 3145
CONECT 3147 3145 3148 3149
CONECT 3648 3649 3650 3640
CONECT 3665 3667 3666 3652
CONECT 3652 3665 3650 3653 3654
CONECT 3654 3656 3655 3652 3659
CONECT 3663 3659 3662 3664
CONECT 3660 3657 3661 3662
CONECT 3659 3663 3657 3654
CONECT 3653 3652
CONECT 3655 3654
CONECT 3656 3654
CONECT 3658 3657
CONECT 3664 3663
CONECT 3661 3660
CONECT 3651 3650
CONECT 3650 3648 3652 3651
CONECT 3657 3658 3659 3660
CONECT 3662 3663 3660
CONECT 3666 3665
CONECT 3667 3665 3669 3668
CONECT 4111 4095 4112 4113
CONECT 4128 4129 4130 4115
CONECT 4115 4116 4113 4128 4117
CONECT 4117 4118 4122 4115 4119
CONECT 4126 4125 4127 4122
CONECT 4123 4125 4120 4124
CONECT 4122 4120 4117 4126
CONECT 4116 4115
CONECT 4118 4117
CONECT 4119 4117
CONECT 4121 4120
CONECT 4127 4126
CONECT 4124 4123
CONECT 4114 4113
CONECT 4113 4114 4111 4115
CONECT 4120 4121 4122 4123
CONECT 4125 4126 4123
CONECT 4129 4128
CONECT 4130 4131 4128 4132
CONECT 4284 4285 4286 4269
CONECT 4269 4267 4271 4284 4270
CONECT 4271 4269 4273 4277 4272
CONECT 4280 4281 4277 4282 4283
CONECT 4277 4280 4271 4279 4278
CONECT 4273 4274 4276 4271 4275
CONECT 4270 4269
CONECT 4272 4271
CONECT 4281 4280
CONECT 4282 4280
CONECT 4283 4280
CONECT 4278 4277
CONECT 4279 4277
CONECT 4274 4273
CONECT 4275 4273
CONECT 4276 4273
CONECT 4268 4267
CONECT 4267 4269 4265 4268
CONECT 4285 4284
CONECT 4464 4449 4466 4465
CONECT 4449 4447 4464 4451 4450
CONECT 4451 4449 4452 4453 4457
CONECT 4460 4461 4462 4463 4457
CONECT 4457 4451 4458 4460 4459
CONECT 4453 4451 4455 4454 4456
CONECT 4450 4449
CONECT 4452 4451
CONECT 4461 4460
CONECT 4462 4460
CONECT 4463 4460
CONECT 4458 4457
CONECT 4459 4457
CONECT 4454 4453
CONECT 4455 4453
CONECT 4456 4453
CONECT 4448 4447
CONECT 4447 4448 4445 4449
CONECT 4465 4464
CONECT 4768 4769 4753 4770
CONECT 4753 4768 4751 4754 4755
CONECT 4755 4757 4761 4753 4756
CONECT 4764 4761 4765 4767 4766
CONECT 4761 4763 4764 4762 4755
CONECT 4757 4760 4759 4758 4755
CONECT 4754 4753
CONECT 4756 4755
CONECT 4765 4764
CONECT 4766 4764
CONECT 4767 4764
CONECT 4762 4761
CONECT 4763 4761
CONECT 4758 4757
CONECT 4759 4757
CONECT 4760 4757
CONECT 4752 4751
CONECT 4751 4749 4753 4752
CONECT 4769 4768
CONECT 4883 4885 4870 4884
CONECT 4870 4868 4883 4872 4871
CONECT 4872 4874 4870 4875 4873
CONECT 4878 4879 4875 4880
CONECT 4875 4876 4877 4872 4878
CONECT 4871 4870
CONECT 4873 4872
CONECT 4874 4872
CONECT 4881 4880
CONECT 4882 4880
CONECT 4876 4875
CONECT 4877 4875
CONECT 4869 4868
CONECT 4868 4866 4870 4869
CONECT 4880 4882 4881 4878
CONECT 4879 4878
CONECT 4884 4883
CONECT 4885 4883
END
