# Supplementary material for: Identification and molecular characterization of missense mutations in orphan G protein–coupled receptor GPR61 occurring in severe obesity
Source: Mol Pharmacol. 2025 Mar 4;107(4):100026. doi: 10.1016/j.molpha.2025.100026 (PMC12060159; doi:10.1016/j.molpha.2025.100026)
Supplement: Supplementary Material [file mmc3.zip › molpha_100026_R236C_MD3_mmc3.pdb]

HELIX    1   1 VAL     44  LYS     69  1                                  26
HELIX    2   2 LEU     73  LYS     75  1                                   3
HELIX    3   3 VAL     77  SER    102  1                                  26
HELIX    4   4 PHE    105  ALA    108  1                                   4
HELIX    5   5 GLY    111  VAL    145  1                                  35
HELIX    6   6 LEU    156  VAL    182  1                                  27
HELIX    7   7 ALA    203  ALA    238  1                                  36
HELIX    8   8 GLN    254  SER    261  1                                   8
HELIX    9   9 LYS    284  LEU    312  1                                  29
HELIX   10  10 VAL    322  CYS    343  1                                  22
HELIX   11  11 GLN    347  GLU    351  1                                   5
ATOM      1  N   SER    43      35.280  17.960  80.610  1.00  0.00           N
ATOM      2  HT1 SER    43      35.810  18.840  80.500  1.00  0.00           H
ATOM      3  HT2 SER    43      35.230  17.670  81.600  1.00  0.00           H
ATOM      4  HT3 SER    43      34.330  18.060  80.190  1.00  0.00           H
ATOM      5  CA  SER    43      35.970  16.820  79.800  1.00  0.00           C
ATOM      6  HA  SER    43      37.010  17.070  79.930  1.00  0.00           H
ATOM      7  CB  SER    43      35.780  15.420  80.450  1.00  0.00           C
ATOM      8  HB1 SER    43      35.830  15.520  81.550  1.00  0.00           H
ATOM      9  HB2 SER    43      36.530  14.710  80.040  1.00  0.00           H
ATOM     10  OG  SER    43      34.490  14.790  80.200  1.00  0.00           O
ATOM     11  HG1 SER    43      34.470  13.940  80.640  1.00  0.00           H
ATOM     12  C   SER    43      35.580  16.890  78.400  1.00  0.00           C
ATOM     13  O   SER    43      34.570  17.450  78.040  1.00  0.00           O
ATOM     14  N   VAL    44      36.460  16.290  77.500  1.00  0.00           N
ATOM     15  HN  VAL    44      37.380  16.030  77.770  1.00  0.00           H
ATOM     16  CA  VAL    44      36.140  16.050  76.160  1.00  0.00           C
ATOM     17  HA  VAL    44      35.810  17.020  75.800  1.00  0.00           H
ATOM     18  CB  VAL    44      37.340  15.620  75.380  1.00  0.00           C
ATOM     19  HB  VAL    44      37.660  14.670  75.850  1.00  0.00           H
ATOM     20  CG1 VAL    44      36.990  15.530  73.870  1.00  0.00           C
ATOM     21 HG11 VAL    44      37.890  15.290  73.270  1.00  0.00           H
ATOM     22 HG12 VAL    44      36.430  16.440  73.540  1.00  0.00           H
ATOM     23 HG13 VAL    44      36.430  14.610  73.600  1.00  0.00           H
ATOM     24  CG2 VAL    44      38.410  16.690  75.590  1.00  0.00           C
ATOM     25 HG21 VAL    44      39.100  16.560  76.450  1.00  0.00           H
ATOM     26 HG22 VAL    44      37.980  17.710  75.660  1.00  0.00           H
ATOM     27 HG23 VAL    44      39.080  16.650  74.700  1.00  0.00           H
ATOM     28  C   VAL    44      34.940  15.170  75.940  1.00  0.00           C
ATOM     29  O   VAL    44      34.100  15.450  75.070  1.00  0.00           O
ATOM     30  N   ALA    45      34.840  14.020  76.660  1.00  0.00           N
ATOM     31  HN  ALA    45      35.630  13.740  77.200  1.00  0.00           H
ATOM     32  CA  ALA    45      33.740  13.040  76.580  1.00  0.00           C
ATOM     33  HA  ALA    45      33.740  12.570  75.610  1.00  0.00           H
ATOM     34  CB  ALA    45      34.050  11.930  77.580  1.00  0.00           C
ATOM     35  HB1 ALA    45      34.160  12.370  78.590  1.00  0.00           H
ATOM     36  HB2 ALA    45      34.870  11.250  77.280  1.00  0.00           H
ATOM     37  HB3 ALA    45      33.120  11.320  77.620  1.00  0.00           H
ATOM     38  C   ALA    45      32.450  13.700  76.920  1.00  0.00           C
ATOM     39  O   ALA    45      31.500  13.470  76.220  1.00  0.00           O
ATOM     40  N   LEU    46      32.460  14.520  78.000  1.00  0.00           N
ATOM     41  HN  LEU    46      33.270  14.640  78.570  1.00  0.00           H
ATOM     42  CA  LEU    46      31.300  15.240  78.390  1.00  0.00           C
ATOM     43  HA  LEU    46      30.520  14.500  78.490  1.00  0.00           H
ATOM     44  CB  LEU    46      31.380  15.920  79.800  1.00  0.00           C
ATOM     45  HB1 LEU    46      32.200  16.660  79.840  1.00  0.00           H
ATOM     46  HB2 LEU    46      31.730  15.190  80.570  1.00  0.00           H
ATOM     47  CG  LEU    46      30.030  16.420  80.330  1.00  0.00           C
ATOM     48  HG  LEU    46      29.520  17.080  79.590  1.00  0.00           H
ATOM     49  CD1 LEU    46      28.980  15.300  80.700  1.00  0.00           C
ATOM     50 HD11 LEU    46      28.810  14.590  79.860  1.00  0.00           H
ATOM     51 HD12 LEU    46      27.990  15.710  81.000  1.00  0.00           H
ATOM     52 HD13 LEU    46      29.380  14.720  81.560  1.00  0.00           H
ATOM     53  CD2 LEU    46      30.100  17.250  81.590  1.00  0.00           C
ATOM     54 HD21 LEU    46      30.680  18.140  81.240  1.00  0.00           H
ATOM     55 HD22 LEU    46      30.670  16.880  82.470  1.00  0.00           H
ATOM     56 HD23 LEU    46      29.140  17.550  82.050  1.00  0.00           H
ATOM     57  C   LEU    46      30.760  16.170  77.360  1.00  0.00           C
ATOM     58  O   LEU    46      29.550  16.150  77.040  1.00  0.00           O
ATOM     59  N   PHE    47      31.620  17.060  76.810  1.00  0.00           N
ATOM     60  HN  PHE    47      32.530  17.240  77.170  1.00  0.00           H
ATOM     61  CA  PHE    47      31.370  17.780  75.550  1.00  0.00           C
ATOM     62  HA  PHE    47      30.660  18.500  75.920  1.00  0.00           H
ATOM     63  CB  PHE    47      32.700  18.410  75.100  1.00  0.00           C
ATOM     64  HB1 PHE    47      33.470  17.630  74.930  1.00  0.00           H
ATOM     65  HB2 PHE    47      33.030  19.080  75.920  1.00  0.00           H
ATOM     66  CG  PHE    47      32.590  19.310  73.850  1.00  0.00           C
ATOM     67  CD1 PHE    47      32.950  18.900  72.560  1.00  0.00           C
ATOM     68  HD1 PHE    47      33.340  17.900  72.470  1.00  0.00           H
ATOM     69  CE1 PHE    47      32.660  19.710  71.440  1.00  0.00           C
ATOM     70  HE1 PHE    47      32.940  19.410  70.440  1.00  0.00           H
ATOM     71  CZ  PHE    47      32.310  21.040  71.620  1.00  0.00           C
ATOM     72  HZ  PHE    47      32.230  21.820  70.880  1.00  0.00           H
ATOM     73  CD2 PHE    47      32.090  20.630  74.040  1.00  0.00           C
ATOM     74  HD2 PHE    47      31.860  20.930  75.050  1.00  0.00           H
ATOM     75  CE2 PHE    47      31.950  21.470  72.920  1.00  0.00           C
ATOM     76  HE2 PHE    47      31.760  22.510  73.100  1.00  0.00           H
ATOM     77  C   PHE    47      30.640  16.940  74.560  1.00  0.00           C
ATOM     78  O   PHE    47      29.590  17.370  74.090  1.00  0.00           O
ATOM     79  N   PHE    48      31.250  15.790  74.160  1.00  0.00           N
ATOM     80  HN  PHE    48      32.130  15.510  74.550  1.00  0.00           H
ATOM     81  CA  PHE    48      30.610  14.840  73.210  1.00  0.00           C
ATOM     82  HA  PHE    48      30.450  15.560  72.430  1.00  0.00           H
ATOM     83  CB  PHE    48      31.660  13.680  72.830  1.00  0.00           C
ATOM     84  HB1 PHE    48      31.880  12.970  73.660  1.00  0.00           H
ATOM     85  HB2 PHE    48      32.580  14.130  72.420  1.00  0.00           H
ATOM     86  CG  PHE    48      31.230  12.750  71.750  1.00  0.00           C
ATOM     87  CD1 PHE    48      30.440  13.220  70.570  1.00  0.00           C
ATOM     88  HD1 PHE    48      30.100  14.230  70.430  1.00  0.00           H
ATOM     89  CE1 PHE    48      30.220  12.370  69.490  1.00  0.00           C
ATOM     90  HE1 PHE    48      29.600  12.610  68.640  1.00  0.00           H
ATOM     91  CZ  PHE    48      30.700  11.070  69.540  1.00  0.00           C
ATOM     92  HZ  PHE    48      30.570  10.320  68.770  1.00  0.00           H
ATOM     93  CD2 PHE    48      31.780  11.410  71.700  1.00  0.00           C
ATOM     94  HD2 PHE    48      32.410  11.030  72.480  1.00  0.00           H
ATOM     95  CE2 PHE    48      31.490  10.620  70.580  1.00  0.00           C
ATOM     96  HE2 PHE    48      31.850   9.600  70.510  1.00  0.00           H
ATOM     97  C   PHE    48      29.260  14.380  73.600  1.00  0.00           C
ATOM     98  O   PHE    48      28.290  14.550  72.820  1.00  0.00           O
ATOM     99  N   MET    49      29.080  13.980  74.880  1.00  0.00           N
ATOM    100  HN  MET    49      29.910  13.900  75.430  1.00  0.00           H
ATOM    101  CA  MET    49      27.820  13.590  75.450  1.00  0.00           C
ATOM    102  HA  MET    49      27.400  12.760  74.910  1.00  0.00           H
ATOM    103  CB  MET    49      27.900  12.980  76.970  1.00  0.00           C
ATOM    104  HB1 MET    49      26.870  12.800  77.340  1.00  0.00           H
ATOM    105  HB2 MET    49      28.380  13.740  77.610  1.00  0.00           H
ATOM    106  CG  MET    49      28.620  11.580  77.000  1.00  0.00           C
ATOM    107  HG1 MET    49      29.650  11.770  76.630  1.00  0.00           H
ATOM    108  HG2 MET    49      28.060  10.930  76.300  1.00  0.00           H
ATOM    109  SD  MET    49      28.460  10.730  78.590  1.00  0.00           S
ATOM    110  CE  MET    49      29.910  11.420  79.460  1.00  0.00           C
ATOM    111  HE1 MET    49      29.940  10.910  80.440  1.00  0.00           H
ATOM    112  HE2 MET    49      29.810  12.510  79.680  1.00  0.00           H
ATOM    113  HE3 MET    49      30.910  11.210  79.030  1.00  0.00           H
ATOM    114  C   MET    49      26.820  14.650  75.400  1.00  0.00           C
ATOM    115  O   MET    49      25.730  14.300  75.030  1.00  0.00           O
ATOM    116  N   LEU    50      27.120  15.950  75.680  1.00  0.00           N
ATOM    117  HN  LEU    50      28.000  16.210  76.050  1.00  0.00           H
ATOM    118  CA  LEU    50      26.270  17.130  75.400  1.00  0.00           C
ATOM    119  HA  LEU    50      25.370  16.900  75.970  1.00  0.00           H
ATOM    120  CB  LEU    50      26.940  18.390  75.930  1.00  0.00           C
ATOM    121  HB1 LEU    50      27.940  18.420  75.450  1.00  0.00           H
ATOM    122  HB2 LEU    50      27.240  18.280  76.990  1.00  0.00           H
ATOM    123  CG  LEU    50      26.080  19.670  75.770  1.00  0.00           C
ATOM    124  HG  LEU    50      25.940  19.780  74.670  1.00  0.00           H
ATOM    125  CD1 LEU    50      24.670  19.530  76.350  1.00  0.00           C
ATOM    126 HD11 LEU    50      24.760  19.100  77.380  1.00  0.00           H
ATOM    127 HD12 LEU    50      24.110  18.780  75.750  1.00  0.00           H
ATOM    128 HD13 LEU    50      24.030  20.440  76.380  1.00  0.00           H
ATOM    129  CD2 LEU    50      26.840  20.870  76.290  1.00  0.00           C
ATOM    130 HD21 LEU    50      26.540  21.870  75.910  1.00  0.00           H
ATOM    131 HD22 LEU    50      27.880  20.640  75.960  1.00  0.00           H
ATOM    132 HD23 LEU    50      26.630  20.850  77.380  1.00  0.00           H
ATOM    133  C   LEU    50      25.850  17.270  73.920  1.00  0.00           C
ATOM    134  O   LEU    50      24.690  17.380  73.650  1.00  0.00           O
ATOM    135  N   LEU    51      26.820  17.180  73.000  1.00  0.00           N
ATOM    136  HN  LEU    51      27.710  16.970  73.410  1.00  0.00           H
ATOM    137  CA  LEU    51      26.540  17.180  71.610  1.00  0.00           C
ATOM    138  HA  LEU    51      26.060  18.120  71.370  1.00  0.00           H
ATOM    139  CB  LEU    51      27.810  17.220  70.660  1.00  0.00           C
ATOM    140  HB1 LEU    51      27.510  17.070  69.590  1.00  0.00           H
ATOM    141  HB2 LEU    51      28.600  16.490  70.920  1.00  0.00           H
ATOM    142  CG  LEU    51      28.570  18.570  70.820  1.00  0.00           C
ATOM    143  HG  LEU    51      28.860  18.700  71.890  1.00  0.00           H
ATOM    144  CD1 LEU    51      29.690  18.730  69.800  1.00  0.00           C
ATOM    145 HD11 LEU    51      30.120  19.750  69.840  1.00  0.00           H
ATOM    146 HD12 LEU    51      29.420  18.530  68.740  1.00  0.00           H
ATOM    147 HD13 LEU    51      30.530  18.060  70.070  1.00  0.00           H
ATOM    148  CD2 LEU    51      27.690  19.810  70.680  1.00  0.00           C
ATOM    149 HD21 LEU    51      28.390  20.650  70.490  1.00  0.00           H
ATOM    150 HD22 LEU    51      27.110  20.030  71.610  1.00  0.00           H
ATOM    151 HD23 LEU    51      27.010  19.750  69.800  1.00  0.00           H
ATOM    152  C   LEU    51      25.620  16.030  71.150  1.00  0.00           C
ATOM    153  O   LEU    51      24.680  16.170  70.380  1.00  0.00           O
ATOM    154  N   LEU    52      25.830  14.780  71.710  1.00  0.00           N
ATOM    155  HN  LEU    52      26.630  14.540  72.250  1.00  0.00           H
ATOM    156  CA  LEU    52      24.870  13.710  71.550  1.00  0.00           C
ATOM    157  HA  LEU    52      24.820  13.560  70.480  1.00  0.00           H
ATOM    158  CB  LEU    52      25.370  12.390  72.210  1.00  0.00           C
ATOM    159  HB1 LEU    52      24.560  11.630  72.230  1.00  0.00           H
ATOM    160  HB2 LEU    52      25.670  12.480  73.270  1.00  0.00           H
ATOM    161  CG  LEU    52      26.680  11.760  71.690  1.00  0.00           C
ATOM    162  HG  LEU    52      27.500  12.500  71.800  1.00  0.00           H
ATOM    163  CD1 LEU    52      26.990  10.450  72.510  1.00  0.00           C
ATOM    164 HD11 LEU    52      27.210  10.720  73.570  1.00  0.00           H
ATOM    165 HD12 LEU    52      28.020  10.150  72.200  1.00  0.00           H
ATOM    166 HD13 LEU    52      26.330   9.580  72.300  1.00  0.00           H
ATOM    167  CD2 LEU    52      26.510  11.470  70.240  1.00  0.00           C
ATOM    168 HD21 LEU    52      27.410  10.970  69.840  1.00  0.00           H
ATOM    169 HD22 LEU    52      26.340  12.410  69.660  1.00  0.00           H
ATOM    170 HD23 LEU    52      25.560  10.900  70.110  1.00  0.00           H
ATOM    171  C   LEU    52      23.460  13.950  72.000  1.00  0.00           C
ATOM    172  O   LEU    52      22.510  13.660  71.250  1.00  0.00           O
ATOM    173  N   ASP    53      23.300  14.540  73.200  1.00  0.00           N
ATOM    174  HN  ASP    53      24.080  14.780  73.780  1.00  0.00           H
ATOM    175  CA  ASP    53      21.960  14.910  73.670  1.00  0.00           C
ATOM    176  HA  ASP    53      21.280  14.070  73.650  1.00  0.00           H
ATOM    177  CB  ASP    53      21.900  15.480  75.130  1.00  0.00           C
ATOM    178  HB1 ASP    53      22.550  16.390  75.130  1.00  0.00           H
ATOM    179  HB2 ASP    53      22.270  14.780  75.910  1.00  0.00           H
ATOM    180  CG  ASP    53      20.530  15.990  75.650  1.00  0.00           C
ATOM    181  OD1 ASP    53      19.480  15.510  75.120  1.00  0.00           O
ATOM    182  OD2 ASP    53      20.450  16.770  76.660  1.00  0.00           O
ATOM    183  C   ASP    53      21.310  15.950  72.730  1.00  0.00           C
ATOM    184  O   ASP    53      20.130  15.900  72.370  1.00  0.00           O
ATOM    185  N   LEU    54      22.030  16.940  72.210  1.00  0.00           N
ATOM    186  HN  LEU    54      22.950  17.070  72.580  1.00  0.00           H
ATOM    187  CA  LEU    54      21.550  17.930  71.290  1.00  0.00           C
ATOM    188  HA  LEU    54      20.590  18.170  71.710  1.00  0.00           H
ATOM    189  CB  LEU    54      22.510  19.130  71.210  1.00  0.00           C
ATOM    190  HB1 LEU    54      21.960  19.800  70.520  1.00  0.00           H
ATOM    191  HB2 LEU    54      23.520  18.950  70.770  1.00  0.00           H
ATOM    192  CG  LEU    54      22.780  19.820  72.540  1.00  0.00           C
ATOM    193  HG  LEU    54      23.020  18.970  73.230  1.00  0.00           H
ATOM    194  CD1 LEU    54      23.890  20.880  72.500  1.00  0.00           C
ATOM    195 HD11 LEU    54      24.730  20.410  71.930  1.00  0.00           H
ATOM    196 HD12 LEU    54      24.250  21.150  73.520  1.00  0.00           H
ATOM    197 HD13 LEU    54      23.530  21.820  72.040  1.00  0.00           H
ATOM    198  CD2 LEU    54      21.520  20.500  73.060  1.00  0.00           C
ATOM    199 HD21 LEU    54      21.790  21.010  74.010  1.00  0.00           H
ATOM    200 HD22 LEU    54      20.780  19.710  73.320  1.00  0.00           H
ATOM    201 HD23 LEU    54      21.200  21.240  72.300  1.00  0.00           H
ATOM    202  C   LEU    54      21.170  17.440  69.940  1.00  0.00           C
ATOM    203  O   LEU    54      20.150  17.860  69.280  1.00  0.00           O
ATOM    204  N   THR    55      22.010  16.560  69.410  1.00  0.00           N
ATOM    205  HN  THR    55      22.810  16.340  69.960  1.00  0.00           H
ATOM    206  CA  THR    55      22.000  16.230  68.030  1.00  0.00           C
ATOM    207  HA  THR    55      21.690  17.140  67.530  1.00  0.00           H
ATOM    208  CB  THR    55      23.290  15.870  67.240  1.00  0.00           C
ATOM    209  HB  THR    55      23.060  15.370  66.280  1.00  0.00           H
ATOM    210  OG1 THR    55      24.210  15.070  67.990  1.00  0.00           O
ATOM    211  HG1 THR    55      24.310  15.560  68.810  1.00  0.00           H
ATOM    212  CG2 THR    55      24.080  17.130  66.990  1.00  0.00           C
ATOM    213 HG21 THR    55      24.410  17.700  67.880  1.00  0.00           H
ATOM    214 HG22 THR    55      23.530  17.830  66.330  1.00  0.00           H
ATOM    215 HG23 THR    55      24.970  16.830  66.400  1.00  0.00           H
ATOM    216  C   THR    55      20.940  15.140  67.890  1.00  0.00           C
ATOM    217  O   THR    55      20.230  15.060  66.890  1.00  0.00           O
ATOM    218  N   ALA    56      20.670  14.400  68.990  1.00  0.00           N
ATOM    219  HN  ALA    56      21.150  14.730  69.800  1.00  0.00           H
ATOM    220  CA  ALA    56      19.590  13.430  69.090  1.00  0.00           C
ATOM    221  HA  ALA    56      19.690  12.720  68.290  1.00  0.00           H
ATOM    222  CB  ALA    56      19.650  12.660  70.480  1.00  0.00           C
ATOM    223  HB1 ALA    56      19.680  13.420  71.290  1.00  0.00           H
ATOM    224  HB2 ALA    56      20.540  12.000  70.550  1.00  0.00           H
ATOM    225  HB3 ALA    56      18.740  12.050  70.660  1.00  0.00           H
ATOM    226  C   ALA    56      18.300  14.080  69.070  1.00  0.00           C
ATOM    227  O   ALA    56      17.500  13.800  68.180  1.00  0.00           O
ATOM    228  N   VAL    57      18.040  15.010  69.900  1.00  0.00           N
ATOM    229  HN  VAL    57      18.640  15.160  70.680  1.00  0.00           H
ATOM    230  CA  VAL    57      16.870  15.920  69.830  1.00  0.00           C
ATOM    231  HA  VAL    57      16.020  15.240  69.880  1.00  0.00           H
ATOM    232  CB  VAL    57      16.750  16.750  71.170  1.00  0.00           C
ATOM    233  HB  VAL    57      17.660  17.380  71.290  1.00  0.00           H
ATOM    234  CG1 VAL    57      15.550  17.700  71.170  1.00  0.00           C
ATOM    235 HG11 VAL    57      15.580  18.360  72.060  1.00  0.00           H
ATOM    236 HG12 VAL    57      14.590  17.130  71.180  1.00  0.00           H
ATOM    237 HG13 VAL    57      15.720  18.370  70.290  1.00  0.00           H
ATOM    238  CG2 VAL    57      16.830  15.710  72.300  1.00  0.00           C
ATOM    239 HG21 VAL    57      16.990  16.270  73.250  1.00  0.00           H
ATOM    240 HG22 VAL    57      17.780  15.150  72.370  1.00  0.00           H
ATOM    241 HG23 VAL    57      15.930  15.060  72.410  1.00  0.00           H
ATOM    242  C   VAL    57      16.690  16.610  68.530  1.00  0.00           C
ATOM    243  O   VAL    57      15.820  16.230  67.730  1.00  0.00           O
ATOM    244  N   ALA    58      17.570  17.600  68.300  1.00  0.00           N
ATOM    245  HN  ALA    58      18.240  17.860  68.980  1.00  0.00           H
ATOM    246  CA  ALA    58      17.390  18.520  67.130  1.00  0.00           C
ATOM    247  HA  ALA    58      16.400  18.950  67.180  1.00  0.00           H
ATOM    248  CB  ALA    58      18.450  19.610  67.180  1.00  0.00           C
ATOM    249  HB1 ALA    58      18.290  20.070  68.180  1.00  0.00           H
ATOM    250  HB2 ALA    58      18.260  20.370  66.400  1.00  0.00           H
ATOM    251  HB3 ALA    58      19.460  19.150  67.080  1.00  0.00           H
ATOM    252  C   ALA    58      17.480  17.850  65.770  1.00  0.00           C
ATOM    253  O   ALA    58      16.720  18.140  64.860  1.00  0.00           O
ATOM    254  N   GLY    59      18.430  16.930  65.550  1.00  0.00           N
ATOM    255  HN  GLY    59      19.100  16.740  66.270  1.00  0.00           H
ATOM    256  CA  GLY    59      18.490  16.260  64.240  1.00  0.00           C
ATOM    257  HA1 GLY    59      19.210  15.480  64.470  1.00  0.00           H
ATOM    258  HA2 GLY    59      18.740  16.910  63.410  1.00  0.00           H
ATOM    259  C   GLY    59      17.230  15.460  63.940  1.00  0.00           C
ATOM    260  O   GLY    59      16.620  15.550  62.900  1.00  0.00           O
ATOM    261  N   ASN    60      16.640  14.660  64.920  1.00  0.00           N
ATOM    262  HN  ASN    60      17.110  14.530  65.790  1.00  0.00           H
ATOM    263  CA  ASN    60      15.400  13.860  64.720  1.00  0.00           C
ATOM    264  HA  ASN    60      15.360  13.210  63.860  1.00  0.00           H
ATOM    265  CB  ASN    60      15.120  12.960  65.990  1.00  0.00           C
ATOM    266  HB1 ASN    60      14.060  12.650  66.110  1.00  0.00           H
ATOM    267  HB2 ASN    60      15.410  13.570  66.870  1.00  0.00           H
ATOM    268  CG  ASN    60      16.010  11.670  65.980  1.00  0.00           C
ATOM    269  OD1 ASN    60      15.620  10.730  65.250  1.00  0.00           O
ATOM    270  ND2 ASN    60      17.130  11.540  66.750  1.00  0.00           N
ATOM    271 HD21 ASN    60      17.750  10.760  66.770  1.00  0.00           H
ATOM    272 HD22 ASN    60      17.380  12.370  67.260  1.00  0.00           H
ATOM    273  C   ASN    60      14.200  14.820  64.550  1.00  0.00           C
ATOM    274  O   ASN    60      13.340  14.670  63.680  1.00  0.00           O
ATOM    275  N   ALA    61      14.120  15.860  65.380  1.00  0.00           N
ATOM    276  HN  ALA    61      14.690  15.820  66.200  1.00  0.00           H
ATOM    277  CA  ALA    61      13.160  17.000  65.220  1.00  0.00           C
ATOM    278  HA  ALA    61      12.150  16.640  65.390  1.00  0.00           H
ATOM    279  CB  ALA    61      13.410  18.030  66.390  1.00  0.00           C
ATOM    280  HB1 ALA    61      13.170  17.600  67.390  1.00  0.00           H
ATOM    281  HB2 ALA    61      12.710  18.890  66.320  1.00  0.00           H
ATOM    282  HB3 ALA    61      14.450  18.410  66.470  1.00  0.00           H
ATOM    283  C   ALA    61      13.220  17.710  63.910  1.00  0.00           C
ATOM    284  O   ALA    61      12.190  17.770  63.250  1.00  0.00           O
ATOM    285  N   ALA    62      14.430  18.060  63.420  1.00  0.00           N
ATOM    286  HN  ALA    62      15.240  18.010  63.980  1.00  0.00           H
ATOM    287  CA  ALA    62      14.640  18.580  62.090  1.00  0.00           C
ATOM    288  HA  ALA    62      14.170  19.550  62.030  1.00  0.00           H
ATOM    289  CB  ALA    62      16.160  19.000  61.850  1.00  0.00           C
ATOM    290  HB1 ALA    62      16.190  19.460  60.840  1.00  0.00           H
ATOM    291  HB2 ALA    62      16.880  18.150  61.870  1.00  0.00           H
ATOM    292  HB3 ALA    62      16.510  19.730  62.610  1.00  0.00           H
ATOM    293  C   ALA    62      14.090  17.590  60.960  1.00  0.00           C
ATOM    294  O   ALA    62      13.350  17.990  60.050  1.00  0.00           O
ATOM    295  N   VAL    63      14.450  16.260  61.010  1.00  0.00           N
ATOM    296  HN  VAL    63      15.100  15.920  61.680  1.00  0.00           H
ATOM    297  CA  VAL    63      13.970  15.260  60.150  1.00  0.00           C
ATOM    298  HA  VAL    63      14.220  15.520  59.130  1.00  0.00           H
ATOM    299  CB  VAL    63      14.740  13.940  60.380  1.00  0.00           C
ATOM    300  HB  VAL    63      14.690  13.640  61.450  1.00  0.00           H
ATOM    301  CG1 VAL    63      14.500  12.780  59.410  1.00  0.00           C
ATOM    302 HG11 VAL    63      15.170  11.920  59.630  1.00  0.00           H
ATOM    303 HG12 VAL    63      14.430  13.030  58.330  1.00  0.00           H
ATOM    304 HG13 VAL    63      13.450  12.420  59.490  1.00  0.00           H
ATOM    305  CG2 VAL    63      16.230  14.260  59.960  1.00  0.00           C
ATOM    306 HG21 VAL    63      16.270  14.640  58.910  1.00  0.00           H
ATOM    307 HG22 VAL    63      16.880  13.360  59.920  1.00  0.00           H
ATOM    308 HG23 VAL    63      16.640  15.040  60.630  1.00  0.00           H
ATOM    309  C   VAL    63      12.430  15.080  60.150  1.00  0.00           C
ATOM    310  O   VAL    63      11.770  14.970  59.100  1.00  0.00           O
ATOM    311  N   MET    64      11.740  15.110  61.310  1.00  0.00           N
ATOM    312  HN  MET    64      12.110  15.140  62.240  1.00  0.00           H
ATOM    313  CA  MET    64      10.280  15.300  61.350  1.00  0.00           C
ATOM    314  HA  MET    64       9.920  14.470  60.770  1.00  0.00           H
ATOM    315  CB  MET    64       9.840  15.310  62.870  1.00  0.00           C
ATOM    316  HB1 MET    64       8.780  15.630  62.950  1.00  0.00           H
ATOM    317  HB2 MET    64      10.480  16.030  63.410  1.00  0.00           H
ATOM    318  CG  MET    64      10.000  13.910  63.620  1.00  0.00           C
ATOM    319  HG1 MET    64      10.990  13.500  63.310  1.00  0.00           H
ATOM    320  HG2 MET    64       9.280  13.170  63.210  1.00  0.00           H
ATOM    321  SD  MET    64       9.890  14.040  65.460  1.00  0.00           S
ATOM    322  CE  MET    64       8.100  14.280  65.760  1.00  0.00           C
ATOM    323  HE1 MET    64       7.540  13.660  65.020  1.00  0.00           H
ATOM    324  HE2 MET    64       7.800  15.340  65.650  1.00  0.00           H
ATOM    325  HE3 MET    64       7.780  14.020  66.790  1.00  0.00           H
ATOM    326  C   MET    64       9.830  16.610  60.630  1.00  0.00           C
ATOM    327  O   MET    64       8.910  16.570  59.870  1.00  0.00           O
ATOM    328  N   ALA    65      10.460  17.760  60.940  1.00  0.00           N
ATOM    329  HN  ALA    65      11.120  17.760  61.680  1.00  0.00           H
ATOM    330  CA  ALA    65      10.100  18.980  60.320  1.00  0.00           C
ATOM    331  HA  ALA    65       9.050  19.170  60.420  1.00  0.00           H
ATOM    332  CB  ALA    65      10.760  20.030  61.210  1.00  0.00           C
ATOM    333  HB1 ALA    65      10.420  21.040  60.910  1.00  0.00           H
ATOM    334  HB2 ALA    65      11.870  19.990  61.140  1.00  0.00           H
ATOM    335  HB3 ALA    65      10.500  19.840  62.270  1.00  0.00           H
ATOM    336  C   ALA    65      10.330  19.170  58.790  1.00  0.00           C
ATOM    337  O   ALA    65       9.390  19.640  58.150  1.00  0.00           O
ATOM    338  N   VAL    66      11.480  18.750  58.240  1.00  0.00           N
ATOM    339  HN  VAL    66      12.210  18.660  58.910  1.00  0.00           H
ATOM    340  CA  VAL    66      11.730  18.750  56.800  1.00  0.00           C
ATOM    341  HA  VAL    66      11.450  19.720  56.400  1.00  0.00           H
ATOM    342  CB  VAL    66      13.210  18.560  56.410  1.00  0.00           C
ATOM    343  HB  VAL    66      13.700  19.210  57.160  1.00  0.00           H
ATOM    344  CG1 VAL    66      13.780  17.170  56.710  1.00  0.00           C
ATOM    345 HG11 VAL    66      13.720  16.950  57.790  1.00  0.00           H
ATOM    346 HG12 VAL    66      14.850  17.040  56.460  1.00  0.00           H
ATOM    347 HG13 VAL    66      13.140  16.470  56.130  1.00  0.00           H
ATOM    348  CG2 VAL    66      13.570  18.900  54.920  1.00  0.00           C
ATOM    349 HG21 VAL    66      13.340  17.950  54.390  1.00  0.00           H
ATOM    350 HG22 VAL    66      14.680  19.020  54.910  1.00  0.00           H
ATOM    351 HG23 VAL    66      13.190  19.880  54.590  1.00  0.00           H
ATOM    352  C   VAL    66      10.860  17.710  56.060  1.00  0.00           C
ATOM    353  O   VAL    66      10.320  18.130  55.090  1.00  0.00           O
ATOM    354  N   ILE    67      10.450  16.510  56.620  1.00  0.00           N
ATOM    355  HN  ILE    67      10.910  16.270  57.470  1.00  0.00           H
ATOM    356  CA  ILE    67       9.540  15.580  56.100  1.00  0.00           C
ATOM    357  HA  ILE    67       9.830  15.410  55.080  1.00  0.00           H
ATOM    358  CB  ILE    67       9.550  14.230  56.810  1.00  0.00           C
ATOM    359  HB  ILE    67       9.610  14.360  57.910  1.00  0.00           H
ATOM    360  CG2 ILE    67       8.290  13.410  56.470  1.00  0.00           C
ATOM    361 HG21 ILE    67       8.210  12.570  57.200  1.00  0.00           H
ATOM    362 HG22 ILE    67       8.480  13.070  55.430  1.00  0.00           H
ATOM    363 HG23 ILE    67       7.310  13.890  56.650  1.00  0.00           H
ATOM    364  CG1 ILE    67      10.800  13.400  56.380  1.00  0.00           C
ATOM    365 HG11 ILE    67      11.690  13.890  56.840  1.00  0.00           H
ATOM    366 HG12 ILE    67      10.870  13.590  55.290  1.00  0.00           H
ATOM    367  CD  ILE    67      10.750  11.910  56.800  1.00  0.00           C
ATOM    368  HD1 ILE    67      10.780  11.750  57.900  1.00  0.00           H
ATOM    369  HD2 ILE    67      11.630  11.370  56.380  1.00  0.00           H
ATOM    370  HD3 ILE    67       9.750  11.470  56.580  1.00  0.00           H
ATOM    371  C   ILE    67       8.160  16.200  56.090  1.00  0.00           C
ATOM    372  O   ILE    67       7.440  16.180  55.120  1.00  0.00           O
ATOM    373  N   ALA    68       7.720  16.900  57.260  1.00  0.00           N
ATOM    374  HN  ALA    68       8.300  16.950  58.070  1.00  0.00           H
ATOM    375  CA  ALA    68       6.490  17.550  57.400  1.00  0.00           C
ATOM    376  HA  ALA    68       5.700  16.870  57.120  1.00  0.00           H
ATOM    377  CB  ALA    68       6.380  18.030  58.870  1.00  0.00           C
ATOM    378  HB1 ALA    68       6.620  17.240  59.610  1.00  0.00           H
ATOM    379  HB2 ALA    68       5.340  18.390  59.070  1.00  0.00           H
ATOM    380  HB3 ALA    68       7.090  18.810  59.220  1.00  0.00           H
ATOM    381  C   ALA    68       6.200  18.770  56.560  1.00  0.00           C
ATOM    382  O   ALA    68       5.070  19.020  56.090  1.00  0.00           O
ATOM    383  N   LYS    69       7.200  19.630  56.400  1.00  0.00           N
ATOM    384  HN  LYS    69       7.910  19.530  57.090  1.00  0.00           H
ATOM    385  CA  LYS    69       7.230  20.900  55.680  1.00  0.00           C
ATOM    386  HA  LYS    69       6.270  21.360  55.900  1.00  0.00           H
ATOM    387  CB  LYS    69       8.360  21.940  56.030  1.00  0.00           C
ATOM    388  HB1 LYS    69       9.270  21.330  55.860  1.00  0.00           H
ATOM    389  HB2 LYS    69       8.220  22.290  57.080  1.00  0.00           H
ATOM    390  CG  LYS    69       8.340  23.340  55.330  1.00  0.00           C
ATOM    391  HG1 LYS    69       8.180  23.120  54.260  1.00  0.00           H
ATOM    392  HG2 LYS    69       9.350  23.800  55.260  1.00  0.00           H
ATOM    393  CD  LYS    69       7.290  24.380  55.860  1.00  0.00           C
ATOM    394  HD1 LYS    69       7.310  24.260  56.960  1.00  0.00           H
ATOM    395  HD2 LYS    69       6.300  24.080  55.450  1.00  0.00           H
ATOM    396  CE  LYS    69       7.470  25.880  55.480  1.00  0.00           C
ATOM    397  HE1 LYS    69       8.450  26.250  55.860  1.00  0.00           H
ATOM    398  HE2 LYS    69       6.600  26.430  55.890  1.00  0.00           H
ATOM    399  NZ  LYS    69       7.360  26.140  54.060  1.00  0.00           N
ATOM    400  HZ1 LYS    69       8.080  25.620  53.520  1.00  0.00           H
ATOM    401  HZ2 LYS    69       7.390  27.170  53.910  1.00  0.00           H
ATOM    402  HZ3 LYS    69       6.410  25.820  53.780  1.00  0.00           H
ATOM    403  C   LYS    69       7.210  20.790  54.150  1.00  0.00           C
ATOM    404  O   LYS    69       6.710  21.650  53.410  1.00  0.00           O
ATOM    405  N   THR    70       7.830  19.770  53.600  1.00  0.00           N
ATOM    406  HN  THR    70       8.290  19.070  54.150  1.00  0.00           H
ATOM    407  CA  THR    70       7.960  19.690  52.110  1.00  0.00           C
ATOM    408  HA  THR    70       7.850  20.590  51.540  1.00  0.00           H
ATOM    409  CB  THR    70       9.340  19.180  51.790  1.00  0.00           C
ATOM    410  HB  THR    70       9.420  18.090  51.980  1.00  0.00           H
ATOM    411  OG1 THR    70      10.340  19.860  52.540  1.00  0.00           O
ATOM    412  HG1 THR    70      10.430  19.470  53.410  1.00  0.00           H
ATOM    413  CG2 THR    70       9.640  19.530  50.320  1.00  0.00           C
ATOM    414 HG21 THR    70      10.690  19.310  50.030  1.00  0.00           H
ATOM    415 HG22 THR    70       9.540  20.620  50.150  1.00  0.00           H
ATOM    416 HG23 THR    70       8.960  19.080  49.560  1.00  0.00           H
ATOM    417  C   THR    70       6.920  18.530  51.580  1.00  0.00           C
ATOM    418  O   THR    70       6.870  17.420  52.160  1.00  0.00           O
ATOM    419  N   PRO    71       6.160  18.830  50.570  1.00  0.00           N
ATOM    420  CD  PRO    71       5.670  20.170  50.220  1.00  0.00           C
ATOM    421  HD1 PRO    71       6.280  20.650  49.420  1.00  0.00           H
ATOM    422  HD2 PRO    71       5.590  20.880  51.070  1.00  0.00           H
ATOM    423  CA  PRO    71       5.360  17.760  49.910  1.00  0.00           C
ATOM    424  HA  PRO    71       4.760  17.210  50.620  1.00  0.00           H
ATOM    425  CB  PRO    71       4.430  18.490  48.950  1.00  0.00           C
ATOM    426  HB1 PRO    71       3.500  17.910  48.750  1.00  0.00           H
ATOM    427  HB2 PRO    71       4.970  18.610  47.990  1.00  0.00           H
ATOM    428  CG  PRO    71       4.300  19.940  49.620  1.00  0.00           C
ATOM    429  HG1 PRO    71       4.030  20.850  49.040  1.00  0.00           H
ATOM    430  HG2 PRO    71       3.560  19.810  50.440  1.00  0.00           H
ATOM    431  C   PRO    71       6.260  16.640  49.240  1.00  0.00           C
ATOM    432  O   PRO    71       7.470  16.810  49.100  1.00  0.00           O
ATOM    433  N   ALA    72       5.600  15.490  48.890  1.00  0.00           N
ATOM    434  HN  ALA    72       4.610  15.400  49.030  1.00  0.00           H
ATOM    435  CA  ALA    72       6.210  14.270  48.440  1.00  0.00           C
ATOM    436  HA  ALA    72       5.440  13.600  48.090  1.00  0.00           H
ATOM    437  CB  ALA    72       7.270  14.470  47.360  1.00  0.00           C
ATOM    438  HB1 ALA    72       6.830  15.010  46.490  1.00  0.00           H
ATOM    439  HB2 ALA    72       7.650  13.490  47.010  1.00  0.00           H
ATOM    440  HB3 ALA    72       8.090  15.140  47.680  1.00  0.00           H
ATOM    441  C   ALA    72       6.770  13.430  49.570  1.00  0.00           C
ATOM    442  O   ALA    72       6.820  12.170  49.510  1.00  0.00           O
ATOM    443  N   LEU    73       7.110  14.050  50.700  1.00  0.00           N
ATOM    444  HN  LEU    73       6.990  15.040  50.660  1.00  0.00           H
ATOM    445  CA  LEU    73       7.800  13.370  51.780  1.00  0.00           C
ATOM    446  HA  LEU    73       8.430  12.530  51.510  1.00  0.00           H
ATOM    447  CB  LEU    73       8.740  14.400  52.400  1.00  0.00           C
ATOM    448  HB1 LEU    73       9.340  13.920  53.200  1.00  0.00           H
ATOM    449  HB2 LEU    73       8.170  15.170  52.960  1.00  0.00           H
ATOM    450  CG  LEU    73       9.900  15.080  51.540  1.00  0.00           C
ATOM    451  HG  LEU    73       9.490  15.960  51.000  1.00  0.00           H
ATOM    452  CD1 LEU    73      10.950  15.610  52.540  1.00  0.00           C
ATOM    453 HD11 LEU    73      11.680  16.310  52.070  1.00  0.00           H
ATOM    454 HD12 LEU    73      11.440  14.880  53.230  1.00  0.00           H
ATOM    455 HD13 LEU    73      10.460  16.310  53.250  1.00  0.00           H
ATOM    456  CD2 LEU    73      10.380  14.160  50.420  1.00  0.00           C
ATOM    457 HD21 LEU    73      11.070  14.730  49.760  1.00  0.00           H
ATOM    458 HD22 LEU    73       9.470  13.990  49.810  1.00  0.00           H
ATOM    459 HD23 LEU    73      10.940  13.260  50.740  1.00  0.00           H
ATOM    460  C   LEU    73       6.890  12.800  52.870  1.00  0.00           C
ATOM    461  O   LEU    73       7.320  12.150  53.790  1.00  0.00           O
ATOM    462  N   ARG    74       5.520  12.920  52.810  1.00  0.00           N
ATOM    463  HN  ARG    74       5.080  13.390  52.050  1.00  0.00           H
ATOM    464  CA  ARG    74       4.740  12.540  53.900  1.00  0.00           C
ATOM    465  HA  ARG    74       5.260  12.580  54.840  1.00  0.00           H
ATOM    466  CB  ARG    74       3.630  13.500  54.160  1.00  0.00           C
ATOM    467  HB1 ARG    74       3.030  13.010  54.960  1.00  0.00           H
ATOM    468  HB2 ARG    74       2.900  13.560  53.320  1.00  0.00           H
ATOM    469  CG  ARG    74       4.120  14.870  54.790  1.00  0.00           C
ATOM    470  HG1 ARG    74       4.980  14.660  55.460  1.00  0.00           H
ATOM    471  HG2 ARG    74       3.350  15.260  55.480  1.00  0.00           H
ATOM    472  CD  ARG    74       4.410  16.000  53.800  1.00  0.00           C
ATOM    473  HD1 ARG    74       5.100  15.630  53.010  1.00  0.00           H
ATOM    474  HD2 ARG    74       4.960  16.870  54.220  1.00  0.00           H
ATOM    475  NE  ARG    74       3.140  16.400  53.150  1.00  0.00           N
ATOM    476  HE  ARG    74       2.790  15.620  52.630  1.00  0.00           H
ATOM    477  CZ  ARG    74       2.930  17.600  52.690  1.00  0.00           C
ATOM    478  NH1 ARG    74       3.350  18.670  53.260  1.00  0.00           N
ATOM    479 HH11 ARG    74       3.970  18.600  54.040  1.00  0.00           H
ATOM    480 HH12 ARG    74       2.920  19.520  52.950  1.00  0.00           H
ATOM    481  NH2 ARG    74       2.120  17.780  51.660  1.00  0.00           N
ATOM    482 HH21 ARG    74       1.730  18.670  51.420  1.00  0.00           H
ATOM    483 HH22 ARG    74       1.750  16.900  51.370  1.00  0.00           H
ATOM    484  C   ARG    74       4.300  11.060  53.800  1.00  0.00           C
ATOM    485  O   ARG    74       3.690  10.560  54.760  1.00  0.00           O
ATOM    486  N   LYS    75       4.780  10.300  52.790  1.00  0.00           N
ATOM    487  HN  LYS    75       5.130  10.830  52.030  1.00  0.00           H
ATOM    488  CA  LYS    75       4.640   8.800  52.710  1.00  0.00           C
ATOM    489  HA  LYS    75       3.650   8.580  53.080  1.00  0.00           H
ATOM    490  CB  LYS    75       4.640   8.200  51.270  1.00  0.00           C
ATOM    491  HB1 LYS    75       3.760   8.630  50.740  1.00  0.00           H
ATOM    492  HB2 LYS    75       4.570   7.090  51.330  1.00  0.00           H
ATOM    493  CG  LYS    75       5.790   8.590  50.420  1.00  0.00           C
ATOM    494  HG1 LYS    75       6.800   8.190  50.660  1.00  0.00           H
ATOM    495  HG2 LYS    75       5.900   9.700  50.440  1.00  0.00           H
ATOM    496  CD  LYS    75       5.570   8.100  48.980  1.00  0.00           C
ATOM    497  HD1 LYS    75       4.510   8.310  48.700  1.00  0.00           H
ATOM    498  HD2 LYS    75       5.660   6.990  48.990  1.00  0.00           H
ATOM    499  CE  LYS    75       6.500   8.690  47.920  1.00  0.00           C
ATOM    500  HE1 LYS    75       6.280   7.960  47.110  1.00  0.00           H
ATOM    501  HE2 LYS    75       7.560   8.610  48.220  1.00  0.00           H
ATOM    502  NZ  LYS    75       6.010  10.010  47.520  1.00  0.00           N
ATOM    503  HZ1 LYS    75       5.170   9.900  46.920  1.00  0.00           H
ATOM    504  HZ2 LYS    75       6.750  10.420  46.920  1.00  0.00           H
ATOM    505  HZ3 LYS    75       5.900  10.600  48.380  1.00  0.00           H
ATOM    506  C   LYS    75       5.670   8.090  53.580  1.00  0.00           C
ATOM    507  O   LYS    75       5.410   6.970  53.920  1.00  0.00           O
ATOM    508  N   PHE    76       6.760   8.710  53.960  1.00  0.00           N
ATOM    509  HN  PHE    76       6.960   9.590  53.520  1.00  0.00           H
ATOM    510  CA  PHE    76       7.840   8.270  54.710  1.00  0.00           C
ATOM    511  HA  PHE    76       8.090   7.240  54.520  1.00  0.00           H
ATOM    512  CB  PHE    76       9.190   9.120  54.520  1.00  0.00           C
ATOM    513  HB1 PHE    76      10.040   8.550  54.950  1.00  0.00           H
ATOM    514  HB2 PHE    76       9.020  10.120  54.980  1.00  0.00           H
ATOM    515  CG  PHE    76       9.440   9.140  53.020  1.00  0.00           C
ATOM    516  CD1 PHE    76       9.970  10.280  52.320  1.00  0.00           C
ATOM    517  HD1 PHE    76      10.170  11.090  53.010  1.00  0.00           H
ATOM    518  CE1 PHE    76      10.190  10.330  50.960  1.00  0.00           C
ATOM    519  HE1 PHE    76      10.500  11.260  50.500  1.00  0.00           H
ATOM    520  CZ  PHE    76       9.860   9.170  50.240  1.00  0.00           C
ATOM    521  HZ  PHE    76       9.950   9.340  49.180  1.00  0.00           H
ATOM    522  CD2 PHE    76       9.080   8.050  52.160  1.00  0.00           C
ATOM    523  HD2 PHE    76       8.730   7.100  52.540  1.00  0.00           H
ATOM    524  CE2 PHE    76       9.420   7.990  50.770  1.00  0.00           C
ATOM    525  HE2 PHE    76       9.080   7.250  50.050  1.00  0.00           H
ATOM    526  C   PHE    76       7.500   8.290  56.230  1.00  0.00           C
ATOM    527  O   PHE    76       8.320   8.720  57.070  1.00  0.00           O
ATOM    528  N   VAL    77       6.330   7.620  56.540  1.00  0.00           N
ATOM    529  HN  VAL    77       5.870   7.290  55.730  1.00  0.00           H
ATOM    530  CA  VAL    77       5.850   7.300  57.900  1.00  0.00           C
ATOM    531  HA  VAL    77       5.800   8.230  58.450  1.00  0.00           H
ATOM    532  CB  VAL    77       4.540   6.550  57.840  1.00  0.00           C
ATOM    533  HB  VAL    77       4.650   5.650  57.200  1.00  0.00           H
ATOM    534  CG1 VAL    77       4.040   6.140  59.240  1.00  0.00           C
ATOM    535 HG11 VAL    77       2.930   6.030  59.210  1.00  0.00           H
ATOM    536 HG12 VAL    77       4.200   6.870  60.070  1.00  0.00           H
ATOM    537 HG13 VAL    77       4.520   5.190  59.530  1.00  0.00           H
ATOM    538  CG2 VAL    77       3.510   7.490  57.160  1.00  0.00           C
ATOM    539 HG21 VAL    77       2.570   6.920  56.960  1.00  0.00           H
ATOM    540 HG22 VAL    77       3.850   7.990  56.220  1.00  0.00           H
ATOM    541 HG23 VAL    77       3.240   8.320  57.840  1.00  0.00           H
ATOM    542  C   VAL    77       6.810   6.500  58.650  1.00  0.00           C
ATOM    543  O   VAL    77       6.970   6.690  59.840  1.00  0.00           O
ATOM    544  N   PHE    78       7.430   5.490  58.090  1.00  0.00           N
ATOM    545  HN  PHE    78       7.470   5.310  57.110  1.00  0.00           H
ATOM    546  CA  PHE    78       8.340   4.670  58.820  1.00  0.00           C
ATOM    547  HA  PHE    78       7.740   4.320  59.650  1.00  0.00           H
ATOM    548  CB  PHE    78       8.860   3.450  57.980  1.00  0.00           C
ATOM    549  HB1 PHE    78       9.540   2.770  58.520  1.00  0.00           H
ATOM    550  HB2 PHE    78       9.460   3.820  57.120  1.00  0.00           H
ATOM    551  CG  PHE    78       7.710   2.550  57.510  1.00  0.00           C
ATOM    552  CD1 PHE    78       7.950   1.880  56.280  1.00  0.00           C
ATOM    553  HD1 PHE    78       8.880   2.010  55.760  1.00  0.00           H
ATOM    554  CE1 PHE    78       6.900   1.160  55.660  1.00  0.00           C
ATOM    555  HE1 PHE    78       7.020   0.680  54.700  1.00  0.00           H
ATOM    556  CZ  PHE    78       5.720   0.900  56.430  1.00  0.00           C
ATOM    557  HZ  PHE    78       4.890   0.370  55.980  1.00  0.00           H
ATOM    558  CD2 PHE    78       6.400   2.470  58.080  1.00  0.00           C
ATOM    559  HD2 PHE    78       6.180   2.960  59.020  1.00  0.00           H
ATOM    560  CE2 PHE    78       5.490   1.550  57.670  1.00  0.00           C
ATOM    561  HE2 PHE    78       4.580   1.320  58.200  1.00  0.00           H
ATOM    562  C   PHE    78       9.480   5.510  59.410  1.00  0.00           C
ATOM    563  O   PHE    78       9.890   5.470  60.580  1.00  0.00           O
ATOM    564  N   VAL    79      10.070   6.360  58.500  1.00  0.00           N
ATOM    565  HN  VAL    79       9.660   6.310  57.590  1.00  0.00           H
ATOM    566  CA  VAL    79      11.160   7.280  58.790  1.00  0.00           C
ATOM    567  HA  VAL    79      11.950   6.670  59.210  1.00  0.00           H
ATOM    568  CB  VAL    79      11.780   7.930  57.600  1.00  0.00           C
ATOM    569  HB  VAL    79      11.070   8.470  56.930  1.00  0.00           H
ATOM    570  CG1 VAL    79      12.940   8.890  57.910  1.00  0.00           C
ATOM    571 HG11 VAL    79      13.540   8.590  58.800  1.00  0.00           H
ATOM    572 HG12 VAL    79      12.570   9.930  58.080  1.00  0.00           H
ATOM    573 HG13 VAL    79      13.630   9.000  57.050  1.00  0.00           H
ATOM    574  CG2 VAL    79      12.380   6.810  56.770  1.00  0.00           C
ATOM    575 HG21 VAL    79      11.740   5.900  56.750  1.00  0.00           H
ATOM    576 HG22 VAL    79      13.310   6.410  57.240  1.00  0.00           H
ATOM    577 HG23 VAL    79      12.780   7.210  55.810  1.00  0.00           H
ATOM    578  C   VAL    79      10.780   8.300  59.770  1.00  0.00           C
ATOM    579  O   VAL    79      11.430   8.570  60.780  1.00  0.00           O
ATOM    580  N   PHE    80       9.630   8.950  59.550  1.00  0.00           N
ATOM    581  HN  PHE    80       9.200   8.750  58.670  1.00  0.00           H
ATOM    582  CA  PHE    80       9.090   9.950  60.550  1.00  0.00           C
ATOM    583  HA  PHE    80       9.880  10.670  60.690  1.00  0.00           H
ATOM    584  CB  PHE    80       7.810  10.600  59.990  1.00  0.00           C
ATOM    585  HB1 PHE    80       6.940   9.920  59.900  1.00  0.00           H
ATOM    586  HB2 PHE    80       7.980  10.850  58.920  1.00  0.00           H
ATOM    587  CG  PHE    80       7.300  11.790  60.710  1.00  0.00           C
ATOM    588  CD1 PHE    80       7.170  13.090  60.160  1.00  0.00           C
ATOM    589  HD1 PHE    80       7.450  13.230  59.130  1.00  0.00           H
ATOM    590  CE1 PHE    80       6.710  14.180  60.860  1.00  0.00           C
ATOM    591  HE1 PHE    80       6.690  15.180  60.450  1.00  0.00           H
ATOM    592  CZ  PHE    80       6.160  13.960  62.140  1.00  0.00           C
ATOM    593  HZ  PHE    80       5.890  14.790  62.760  1.00  0.00           H
ATOM    594  CD2 PHE    80       6.680  11.600  61.990  1.00  0.00           C
ATOM    595  HD2 PHE    80       6.680  10.640  62.470  1.00  0.00           H
ATOM    596  CE2 PHE    80       6.070  12.660  62.670  1.00  0.00           C
ATOM    597  HE2 PHE    80       5.520  12.490  63.590  1.00  0.00           H
ATOM    598  C   PHE    80       8.850   9.220  61.970  1.00  0.00           C
ATOM    599  O   PHE    80       9.100   9.830  63.040  1.00  0.00           O
HETATM  600  N   HSD    81       8.330   8.000  61.930  1.00  0.00           N
HETATM  601  HN  HSD    81       7.930   7.550  61.140  1.00  0.00           H
HETATM  602  CA  HSD    81       8.160   7.130  63.090  1.00  0.00           C
HETATM  603  HA  HSD    81       7.540   7.650  63.800  1.00  0.00           H
HETATM  604  CB  HSD    81       7.330   5.930  62.790  1.00  0.00           C
HETATM  605  HB1 HSD    81       7.740   5.200  62.060  1.00  0.00           H
HETATM  606  HB2 HSD    81       6.370   6.260  62.360  1.00  0.00           H
HETATM  607  ND1 HSD    81       7.650   3.890  64.300  1.00  0.00           N
HETATM  608  HD1 HSD    81       8.250   3.410  63.670  1.00  0.00           H
HETATM  609  CG  HSD    81       7.130   5.160  64.060  1.00  0.00           C
HETATM  610  CE1 HSD    81       7.180   3.470  65.480  1.00  0.00           C
HETATM  611  HE1 HSD    81       7.620   2.540  65.840  1.00  0.00           H
HETATM  612  NE2 HSD    81       6.490   4.420  66.110  1.00  0.00           N
HETATM  613  CD2 HSD    81       6.420   5.470  65.180  1.00  0.00           C
HETATM  614  HD2 HSD    81       5.820   6.350  65.390  1.00  0.00           H
HETATM  615  C   HSD    81       9.490   6.820  63.830  1.00  0.00           C
HETATM  616  O   HSD    81       9.570   7.140  65.060  1.00  0.00           O
ATOM    617  N   LEU    82      10.600   6.350  63.200  1.00  0.00           N
ATOM    618  HN  LEU    82      10.520   6.130  62.230  1.00  0.00           H
ATOM    619  CA  LEU    82      11.940   6.230  63.820  1.00  0.00           C
ATOM    620  HA  LEU    82      11.790   5.520  64.630  1.00  0.00           H
ATOM    621  CB  LEU    82      12.940   5.770  62.680  1.00  0.00           C
ATOM    622  HB1 LEU    82      12.870   6.570  61.910  1.00  0.00           H
ATOM    623  HB2 LEU    82      12.610   4.820  62.210  1.00  0.00           H
ATOM    624  CG  LEU    82      14.410   5.690  63.080  1.00  0.00           C
ATOM    625  HG  LEU    82      14.730   6.680  63.470  1.00  0.00           H
ATOM    626  CD1 LEU    82      14.610   4.710  64.190  1.00  0.00           C
ATOM    627 HD11 LEU    82      14.430   5.210  65.170  1.00  0.00           H
ATOM    628 HD12 LEU    82      15.700   4.470  64.150  1.00  0.00           H
ATOM    629 HD13 LEU    82      13.950   3.830  64.030  1.00  0.00           H
ATOM    630  CD2 LEU    82      15.400   5.440  62.000  1.00  0.00           C
ATOM    631 HD21 LEU    82      15.180   4.450  61.530  1.00  0.00           H
ATOM    632 HD22 LEU    82      16.420   5.340  62.430  1.00  0.00           H
ATOM    633 HD23 LEU    82      15.440   6.340  61.350  1.00  0.00           H
ATOM    634  C   LEU    82      12.380   7.530  64.570  1.00  0.00           C
ATOM    635  O   LEU    82      12.800   7.520  65.690  1.00  0.00           O
ATOM    636  N   CYS    83      12.140   8.770  63.930  1.00  0.00           N
ATOM    637  HN  CYS    83      11.750   8.910  63.020  1.00  0.00           H
ATOM    638  CA  CYS    83      12.580  10.010  64.430  1.00  0.00           C
ATOM    639  HA  CYS    83      13.600   9.760  64.690  1.00  0.00           H
ATOM    640  CB  CYS    83      12.720  11.080  63.310  1.00  0.00           C
ATOM    641  HB1 CYS    83      13.020  12.050  63.770  1.00  0.00           H
ATOM    642  HB2 CYS    83      11.710  11.170  62.860  1.00  0.00           H
ATOM    643  SG  CYS    83      13.890  10.560  62.010  1.00  0.00           S
ATOM    644  HG1 CYS    83      12.880  10.250  61.210  1.00  0.00           H
ATOM    645  C   CYS    83      11.740  10.400  65.610  1.00  0.00           C
ATOM    646  O   CYS    83      12.240  10.830  66.600  1.00  0.00           O
ATOM    647  N   LEU    84      10.430  10.230  65.520  1.00  0.00           N
ATOM    648  HN  LEU    84       9.870  10.020  64.730  1.00  0.00           H
ATOM    649  CA  LEU    84       9.640  10.410  66.730  1.00  0.00           C
ATOM    650  HA  LEU    84       9.690  11.440  67.020  1.00  0.00           H
ATOM    651  CB  LEU    84       8.160  10.060  66.170  1.00  0.00           C
ATOM    652  HB1 LEU    84       8.150   9.040  65.730  1.00  0.00           H
ATOM    653  HB2 LEU    84       7.760  10.800  65.450  1.00  0.00           H
ATOM    654  CG  LEU    84       7.030  10.000  67.260  1.00  0.00           C
ATOM    655  HG  LEU    84       7.230   9.120  67.890  1.00  0.00           H
ATOM    656  CD1 LEU    84       6.910  11.190  68.240  1.00  0.00           C
ATOM    657 HD11 LEU    84       7.820  11.300  68.870  1.00  0.00           H
ATOM    658 HD12 LEU    84       6.030  10.920  68.870  1.00  0.00           H
ATOM    659 HD13 LEU    84       6.660  12.170  67.790  1.00  0.00           H
ATOM    660  CD2 LEU    84       5.700   9.690  66.510  1.00  0.00           C
ATOM    661 HD21 LEU    84       5.580   8.600  66.300  1.00  0.00           H
ATOM    662 HD22 LEU    84       5.380  10.240  65.600  1.00  0.00           H
ATOM    663 HD23 LEU    84       4.830   9.890  67.170  1.00  0.00           H
ATOM    664  C   LEU    84      10.020   9.520  67.940  1.00  0.00           C
ATOM    665  O   LEU    84      10.210  10.070  69.000  1.00  0.00           O
ATOM    666  N   VAL    85      10.120   8.190  67.720  1.00  0.00           N
ATOM    667  HN  VAL    85       9.850   7.830  66.830  1.00  0.00           H
ATOM    668  CA  VAL    85      10.630   7.260  68.690  1.00  0.00           C
ATOM    669  HA  VAL    85       9.900   7.250  69.480  1.00  0.00           H
ATOM    670  CB  VAL    85      10.540   5.800  68.160  1.00  0.00           C
ATOM    671  HB  VAL    85      11.080   5.650  67.200  1.00  0.00           H
ATOM    672  CG1 VAL    85      11.080   4.780  69.150  1.00  0.00           C
ATOM    673 HG11 VAL    85      10.730   3.770  68.840  1.00  0.00           H
ATOM    674 HG12 VAL    85      10.610   4.850  70.160  1.00  0.00           H
ATOM    675 HG13 VAL    85      12.170   4.950  69.230  1.00  0.00           H
ATOM    676  CG2 VAL    85       9.060   5.510  68.030  1.00  0.00           C
ATOM    677 HG21 VAL    85       8.600   6.030  67.150  1.00  0.00           H
ATOM    678 HG22 VAL    85       8.590   5.900  68.950  1.00  0.00           H
ATOM    679 HG23 VAL    85       8.820   4.430  67.890  1.00  0.00           H
ATOM    680  C   VAL    85      11.990   7.530  69.370  1.00  0.00           C
ATOM    681  O   VAL    85      12.180   7.430  70.600  1.00  0.00           O
ATOM    682  N   ASP    86      12.950   7.840  68.530  1.00  0.00           N
ATOM    683  HN  ASP    86      12.790   7.600  67.570  1.00  0.00           H
ATOM    684  CA  ASP    86      14.230   8.260  68.960  1.00  0.00           C
ATOM    685  HA  ASP    86      14.620   7.480  69.590  1.00  0.00           H
ATOM    686  CB  ASP    86      15.120   8.670  67.670  1.00  0.00           C
ATOM    687  HB1 ASP    86      16.060   9.150  68.010  1.00  0.00           H
ATOM    688  HB2 ASP    86      14.450   9.240  66.980  1.00  0.00           H
ATOM    689  CG  ASP    86      15.640   7.460  66.870  1.00  0.00           C
ATOM    690  OD1 ASP    86      15.860   6.360  67.290  1.00  0.00           O
ATOM    691  OD2 ASP    86      16.010   7.770  65.600  1.00  0.00           O
ATOM    692  HD2 ASP    86      15.720   8.630  65.300  1.00  0.00           H
ATOM    693  C   ASP    86      14.120   9.450  69.820  1.00  0.00           C
ATOM    694  O   ASP    86      14.810   9.600  70.840  1.00  0.00           O
ATOM    695  N   LEU    87      13.260  10.390  69.460  1.00  0.00           N
ATOM    696  HN  LEU    87      12.750  10.330  68.600  1.00  0.00           H
ATOM    697  CA  LEU    87      13.010  11.580  70.250  1.00  0.00           C
ATOM    698  HA  LEU    87      13.990  11.970  70.510  1.00  0.00           H
ATOM    699  CB  LEU    87      12.350  12.540  69.260  1.00  0.00           C
ATOM    700  HB1 LEU    87      11.420  12.130  68.810  1.00  0.00           H
ATOM    701  HB2 LEU    87      13.030  12.640  68.380  1.00  0.00           H
ATOM    702  CG  LEU    87      11.910  13.960  69.830  1.00  0.00           C
ATOM    703  HG  LEU    87      11.160  13.950  70.650  1.00  0.00           H
ATOM    704  CD1 LEU    87      13.090  14.730  70.260  1.00  0.00           C
ATOM    705 HD11 LEU    87      13.550  14.190  71.110  1.00  0.00           H
ATOM    706 HD12 LEU    87      12.770  15.750  70.550  1.00  0.00           H
ATOM    707 HD13 LEU    87      13.760  14.810  69.370  1.00  0.00           H
ATOM    708  CD2 LEU    87      11.220  14.580  68.620  1.00  0.00           C
ATOM    709 HD21 LEU    87      10.250  14.070  68.430  1.00  0.00           H
ATOM    710 HD22 LEU    87      11.940  14.550  67.770  1.00  0.00           H
ATOM    711 HD23 LEU    87      11.060  15.640  68.890  1.00  0.00           H
ATOM    712  C   LEU    87      12.220  11.430  71.550  1.00  0.00           C
ATOM    713  O   LEU    87      12.410  12.160  72.550  1.00  0.00           O
ATOM    714  N   LEU    88      11.320  10.400  71.630  1.00  0.00           N
ATOM    715  HN  LEU    88      11.070   9.830  70.850  1.00  0.00           H
ATOM    716  CA  LEU    88      10.690  10.010  72.850  1.00  0.00           C
ATOM    717  HA  LEU    88      10.400  10.950  73.300  1.00  0.00           H
ATOM    718  CB  LEU    88       9.620   9.010  72.570  1.00  0.00           C
ATOM    719  HB1 LEU    88       9.170   8.610  73.500  1.00  0.00           H
ATOM    720  HB2 LEU    88       9.910   8.080  72.040  1.00  0.00           H
ATOM    721  CG  LEU    88       8.350   9.580  71.840  1.00  0.00           C
ATOM    722  HG  LEU    88       8.640  10.130  70.910  1.00  0.00           H
ATOM    723  CD1 LEU    88       7.360   8.470  71.420  1.00  0.00           C
ATOM    724 HD11 LEU    88       6.700   8.830  70.610  1.00  0.00           H
ATOM    725 HD12 LEU    88       6.650   8.270  72.250  1.00  0.00           H
ATOM    726 HD13 LEU    88       7.860   7.510  71.180  1.00  0.00           H
ATOM    727  CD2 LEU    88       7.660  10.590  72.640  1.00  0.00           C
ATOM    728 HD21 LEU    88       7.130  10.130  73.510  1.00  0.00           H
ATOM    729 HD22 LEU    88       6.870  11.110  72.070  1.00  0.00           H
ATOM    730 HD23 LEU    88       8.290  11.390  73.090  1.00  0.00           H
ATOM    731  C   LEU    88      11.790   9.390  73.730  1.00  0.00           C
ATOM    732  O   LEU    88      11.760   9.690  74.930  1.00  0.00           O
ATOM    733  N   ALA    89      12.780   8.580  73.150  1.00  0.00           N
ATOM    734  HN  ALA    89      12.720   8.460  72.160  1.00  0.00           H
ATOM    735  CA  ALA    89      13.830   7.970  73.910  1.00  0.00           C
ATOM    736  HA  ALA    89      13.290   7.560  74.760  1.00  0.00           H
ATOM    737  CB  ALA    89      14.520   6.840  73.090  1.00  0.00           C
ATOM    738  HB1 ALA    89      14.990   7.250  72.170  1.00  0.00           H
ATOM    739  HB2 ALA    89      13.780   6.050  72.850  1.00  0.00           H
ATOM    740  HB3 ALA    89      15.420   6.450  73.610  1.00  0.00           H
ATOM    741  C   ALA    89      14.860   8.990  74.340  1.00  0.00           C
ATOM    742  O   ALA    89      15.450   8.890  75.430  1.00  0.00           O
ATOM    743  N   ALA    90      15.220   9.990  73.560  1.00  0.00           N
ATOM    744  HN  ALA    90      14.920  10.060  72.610  1.00  0.00           H
ATOM    745  CA  ALA    90      16.110  11.030  73.980  1.00  0.00           C
ATOM    746  HA  ALA    90      17.090  10.610  74.140  1.00  0.00           H
ATOM    747  CB  ALA    90      16.360  11.940  72.740  1.00  0.00           C
ATOM    748  HB1 ALA    90      16.620  11.280  71.890  1.00  0.00           H
ATOM    749  HB2 ALA    90      17.250  12.590  72.750  1.00  0.00           H
ATOM    750  HB3 ALA    90      15.450  12.540  72.490  1.00  0.00           H
ATOM    751  C   ALA    90      15.490  11.750  75.190  1.00  0.00           C
ATOM    752  O   ALA    90      16.120  11.780  76.230  1.00  0.00           O
ATOM    753  N   LEU    91      14.250  12.230  75.060  1.00  0.00           N
ATOM    754  HN  LEU    91      13.710  11.980  74.260  1.00  0.00           H
ATOM    755  CA  LEU    91      13.640  13.110  76.100  1.00  0.00           C
ATOM    756  HA  LEU    91      14.420  13.810  76.350  1.00  0.00           H
ATOM    757  CB  LEU    91      12.270  13.660  75.700  1.00  0.00           C
ATOM    758  HB1 LEU    91      11.670  14.200  76.460  1.00  0.00           H
ATOM    759  HB2 LEU    91      11.530  12.940  75.280  1.00  0.00           H
ATOM    760  CG  LEU    91      12.520  14.640  74.500  1.00  0.00           C
ATOM    761  HG  LEU    91      13.280  14.210  73.820  1.00  0.00           H
ATOM    762  CD1 LEU    91      11.300  15.020  73.590  1.00  0.00           C
ATOM    763 HD11 LEU    91      10.460  15.490  74.140  1.00  0.00           H
ATOM    764 HD12 LEU    91      10.980  14.080  73.090  1.00  0.00           H
ATOM    765 HD13 LEU    91      11.650  15.720  72.800  1.00  0.00           H
ATOM    766  CD2 LEU    91      13.120  15.960  74.970  1.00  0.00           C
ATOM    767 HD21 LEU    91      12.320  16.380  75.620  1.00  0.00           H
ATOM    768 HD22 LEU    91      13.390  16.620  74.130  1.00  0.00           H
ATOM    769 HD23 LEU    91      14.100  15.860  75.490  1.00  0.00           H
ATOM    770  C   LEU    91      13.460  12.310  77.410  1.00  0.00           C
ATOM    771  O   LEU    91      13.360  12.860  78.480  1.00  0.00           O
ATOM    772  N   THR    92      13.420  10.970  77.340  1.00  0.00           N
ATOM    773  HN  THR    92      13.370  10.480  76.460  1.00  0.00           H
ATOM    774  CA  THR    92      13.220  10.120  78.460  1.00  0.00           C
ATOM    775  HA  THR    92      12.700  10.630  79.250  1.00  0.00           H
ATOM    776  CB  THR    92      12.460   8.820  78.050  1.00  0.00           C
ATOM    777  HB  THR    92      12.940   8.280  77.200  1.00  0.00           H
ATOM    778  OG1 THR    92      11.130   9.200  77.720  1.00  0.00           O
ATOM    779  HG1 THR    92      11.100   9.410  76.780  1.00  0.00           H
ATOM    780  CG2 THR    92      12.270   7.860  79.220  1.00  0.00           C
ATOM    781 HG21 THR    92      11.770   6.890  78.980  1.00  0.00           H
ATOM    782 HG22 THR    92      11.720   8.400  80.020  1.00  0.00           H
ATOM    783 HG23 THR    92      13.230   7.540  79.690  1.00  0.00           H
ATOM    784  C   THR    92      14.640   9.750  79.000  1.00  0.00           C
ATOM    785  O   THR    92      14.980   9.790  80.210  1.00  0.00           O
ATOM    786  N   LEU    93      15.570   9.310  78.180  1.00  0.00           N
ATOM    787  HN  LEU    93      15.470   9.420  77.190  1.00  0.00           H
ATOM    788  CA  LEU    93      16.760   8.600  78.700  1.00  0.00           C
ATOM    789  HA  LEU    93      16.670   8.180  79.690  1.00  0.00           H
ATOM    790  CB  LEU    93      17.180   7.420  77.720  1.00  0.00           C
ATOM    791  HB1 LEU    93      17.970   6.830  78.240  1.00  0.00           H
ATOM    792  HB2 LEU    93      17.490   7.780  76.720  1.00  0.00           H
ATOM    793  CG  LEU    93      15.970   6.410  77.510  1.00  0.00           C
ATOM    794  HG  LEU    93      15.100   7.020  77.190  1.00  0.00           H
ATOM    795  CD1 LEU    93      16.270   5.450  76.380  1.00  0.00           C
ATOM    796 HD11 LEU    93      15.290   5.000  76.090  1.00  0.00           H
ATOM    797 HD12 LEU    93      16.890   4.610  76.750  1.00  0.00           H
ATOM    798 HD13 LEU    93      16.780   5.820  75.470  1.00  0.00           H
ATOM    799  CD2 LEU    93      15.560   5.750  78.770  1.00  0.00           C
ATOM    800 HD21 LEU    93      14.560   5.270  78.620  1.00  0.00           H
ATOM    801 HD22 LEU    93      15.340   6.500  79.560  1.00  0.00           H
ATOM    802 HD23 LEU    93      16.440   5.110  78.990  1.00  0.00           H
ATOM    803  C   LEU    93      18.030   9.460  78.820  1.00  0.00           C
ATOM    804  O   LEU    93      18.910   9.080  79.560  1.00  0.00           O
ATOM    805  N   MET    94      18.180  10.580  78.050  1.00  0.00           N
ATOM    806  HN  MET    94      17.440  10.870  77.440  1.00  0.00           H
ATOM    807  CA  MET    94      19.370  11.400  78.140  1.00  0.00           C
ATOM    808  HA  MET    94      20.140  10.660  78.000  1.00  0.00           H
ATOM    809  CB  MET    94      19.400  12.340  76.980  1.00  0.00           C
ATOM    810  HB1 MET    94      20.290  13.010  77.030  1.00  0.00           H
ATOM    811  HB2 MET    94      18.460  12.920  77.030  1.00  0.00           H
ATOM    812  CG  MET    94      19.630  11.560  75.600  1.00  0.00           C
ATOM    813  HG1 MET    94      19.370  12.320  74.830  1.00  0.00           H
ATOM    814  HG2 MET    94      18.830  10.800  75.500  1.00  0.00           H
ATOM    815  SD  MET    94      21.320  10.830  75.280  1.00  0.00           S
ATOM    816  CE  MET    94      20.950  10.510  73.530  1.00  0.00           C
ATOM    817  HE1 MET    94      20.140   9.780  73.310  1.00  0.00           H
ATOM    818  HE2 MET    94      21.890  10.270  72.990  1.00  0.00           H
ATOM    819  HE3 MET    94      20.500  11.360  72.970  1.00  0.00           H
ATOM    820  C   MET    94      19.670  12.050  79.540  1.00  0.00           C
ATOM    821  O   MET    94      20.800  12.090  80.020  1.00  0.00           O
ATOM    822  N   PRO    95      18.650  12.510  80.270  1.00  0.00           N
ATOM    823  CD  PRO    95      17.330  12.950  79.780  1.00  0.00           C
ATOM    824  HD1 PRO    95      16.600  12.130  79.930  1.00  0.00           H
ATOM    825  HD2 PRO    95      17.270  13.230  78.700  1.00  0.00           H
ATOM    826  CA  PRO    95      19.010  13.080  81.590  1.00  0.00           C
ATOM    827  HA  PRO    95      19.890  13.710  81.560  1.00  0.00           H
ATOM    828  CB  PRO    95      17.850  14.000  81.970  1.00  0.00           C
ATOM    829  HB1 PRO    95      18.140  14.940  82.490  1.00  0.00           H
ATOM    830  HB2 PRO    95      17.110  13.540  82.660  1.00  0.00           H
ATOM    831  CG  PRO    95      17.070  14.170  80.650  1.00  0.00           C
ATOM    832  HG1 PRO    95      16.030  14.390  80.960  1.00  0.00           H
ATOM    833  HG2 PRO    95      17.450  15.110  80.190  1.00  0.00           H
ATOM    834  C   PRO    95      19.180  11.960  82.570  1.00  0.00           C
ATOM    835  O   PRO    95      19.840  12.210  83.600  1.00  0.00           O
ATOM    836  N   LEU    96      18.530  10.780  82.420  1.00  0.00           N
ATOM    837  HN  LEU    96      17.970  10.690  81.600  1.00  0.00           H
ATOM    838  CA  LEU    96      18.830   9.590  83.230  1.00  0.00           C
ATOM    839  HA  LEU    96      18.690   9.760  84.280  1.00  0.00           H
ATOM    840  CB  LEU    96      17.790   8.440  82.880  1.00  0.00           C
ATOM    841  HB1 LEU    96      17.780   8.370  81.770  1.00  0.00           H
ATOM    842  HB2 LEU    96      16.810   8.860  83.190  1.00  0.00           H
ATOM    843  CG  LEU    96      17.850   7.000  83.440  1.00  0.00           C
ATOM    844  HG  LEU    96      18.900   6.640  83.370  1.00  0.00           H
ATOM    845  CD1 LEU    96      17.430   7.040  84.900  1.00  0.00           C
ATOM    846 HD11 LEU    96      17.750   6.110  85.420  1.00  0.00           H
ATOM    847 HD12 LEU    96      16.330   7.020  85.030  1.00  0.00           H
ATOM    848 HD13 LEU    96      17.760   7.970  85.400  1.00  0.00           H
ATOM    849  CD2 LEU    96      16.990   6.060  82.630  1.00  0.00           C
ATOM    850 HD21 LEU    96      15.950   6.420  82.770  1.00  0.00           H
ATOM    851 HD22 LEU    96      17.020   5.030  83.040  1.00  0.00           H
ATOM    852 HD23 LEU    96      17.310   5.950  81.570  1.00  0.00           H
ATOM    853  C   LEU    96      20.280   9.100  82.940  1.00  0.00           C
ATOM    854  O   LEU    96      21.020   8.760  83.880  1.00  0.00           O
ATOM    855  N   ALA    97      20.670   9.130  81.620  1.00  0.00           N
ATOM    856  HN  ALA    97      19.960   9.210  80.930  1.00  0.00           H
ATOM    857  CA  ALA    97      22.030   8.700  81.200  1.00  0.00           C
ATOM    858  HA  ALA    97      22.260   7.700  81.520  1.00  0.00           H
ATOM    859  CB  ALA    97      22.050   8.790  79.670  1.00  0.00           C
ATOM    860  HB1 ALA    97      23.000   8.350  79.290  1.00  0.00           H
ATOM    861  HB2 ALA    97      21.870   9.820  79.300  1.00  0.00           H
ATOM    862  HB3 ALA    97      21.220   8.200  79.220  1.00  0.00           H
ATOM    863  C   ALA    97      23.150   9.540  81.740  1.00  0.00           C
ATOM    864  O   ALA    97      24.190   8.990  82.070  1.00  0.00           O
ATOM    865  N   MET    98      22.940  10.910  81.790  1.00  0.00           N
ATOM    866  HN  MET    98      22.090  11.320  81.490  1.00  0.00           H
ATOM    867  CA  MET    98      23.870  11.830  82.380  1.00  0.00           C
ATOM    868  HA  MET    98      24.830  11.720  81.890  1.00  0.00           H
ATOM    869  CB  MET    98      23.300  13.290  82.100  1.00  0.00           C
ATOM    870  HB1 MET    98      24.080  13.950  82.530  1.00  0.00           H
ATOM    871  HB2 MET    98      22.360  13.590  82.610  1.00  0.00           H
ATOM    872  CG  MET    98      23.260  13.540  80.600  1.00  0.00           C
ATOM    873  HG1 MET    98      22.530  14.360  80.380  1.00  0.00           H
ATOM    874  HG2 MET    98      23.040  12.590  80.060  1.00  0.00           H
ATOM    875  SD  MET    98      24.900  14.150  80.030  1.00  0.00           S
ATOM    876  CE  MET    98      24.510  14.200  78.240  1.00  0.00           C
ATOM    877  HE1 MET    98      23.570  14.720  77.970  1.00  0.00           H
ATOM    878  HE2 MET    98      24.390  13.130  77.940  1.00  0.00           H
ATOM    879  HE3 MET    98      25.340  14.640  77.640  1.00  0.00           H
ATOM    880  C   MET    98      24.140  11.640  83.880  1.00  0.00           C
ATOM    881  O   MET    98      25.310  11.500  84.330  1.00  0.00           O
ATOM    882  N   LEU    99      23.140  11.450  84.630  1.00  0.00           N
ATOM    883  HN  LEU    99      22.230  11.540  84.240  1.00  0.00           H
ATOM    884  CA  LEU    99      23.160  11.090  86.020  1.00  0.00           C
ATOM    885  HA  LEU    99      23.790  11.800  86.550  1.00  0.00           H
ATOM    886  CB  LEU    99      21.820  11.110  86.720  1.00  0.00           C
ATOM    887  HB1 LEU    99      21.920  10.690  87.740  1.00  0.00           H
ATOM    888  HB2 LEU    99      21.150  10.430  86.150  1.00  0.00           H
ATOM    889  CG  LEU    99      21.130  12.440  86.870  1.00  0.00           C
ATOM    890  HG  LEU    99      21.130  13.020  85.920  1.00  0.00           H
ATOM    891  CD1 LEU    99      19.750  12.210  87.400  1.00  0.00           C
ATOM    892 HD11 LEU    99      18.960  11.780  86.750  1.00  0.00           H
ATOM    893 HD12 LEU    99      19.310  13.170  87.730  1.00  0.00           H
ATOM    894 HD13 LEU    99      19.830  11.630  88.350  1.00  0.00           H
ATOM    895  CD2 LEU    99      21.840  13.310  87.910  1.00  0.00           C
ATOM    896 HD21 LEU    99      21.420  14.330  87.840  1.00  0.00           H
ATOM    897 HD22 LEU    99      22.930  13.380  87.690  1.00  0.00           H
ATOM    898 HD23 LEU    99      21.670  12.920  88.940  1.00  0.00           H
ATOM    899  C   LEU    99      23.930   9.750  86.210  1.00  0.00           C
ATOM    900  O   LEU    99      24.930   9.670  86.930  1.00  0.00           O
ATOM    901  N   SER   100      23.550   8.680  85.500  1.00  0.00           N
ATOM    902  HN  SER   100      22.840   8.890  84.830  1.00  0.00           H
ATOM    903  CA  SER   100      24.150   7.380  85.500  1.00  0.00           C
ATOM    904  HA  SER   100      24.070   7.140  86.550  1.00  0.00           H
ATOM    905  CB  SER   100      23.370   6.350  84.650  1.00  0.00           C
ATOM    906  HB1 SER   100      23.710   5.330  84.940  1.00  0.00           H
ATOM    907  HB2 SER   100      23.560   6.660  83.600  1.00  0.00           H
ATOM    908  OG  SER   100      21.940   6.390  84.980  1.00  0.00           O
ATOM    909  HG1 SER   100      21.580   7.120  84.480  1.00  0.00           H
ATOM    910  C   SER   100      25.620   7.340  85.230  1.00  0.00           C
ATOM    911  O   SER   100      26.330   6.500  85.730  1.00  0.00           O
ATOM    912  N   SER   101      26.110   8.230  84.450  1.00  0.00           N
ATOM    913  HN  SER   101      25.460   8.850  84.000  1.00  0.00           H
ATOM    914  CA  SER   101      27.410   8.300  83.790  1.00  0.00           C
ATOM    915  HA  SER   101      27.680   7.260  83.670  1.00  0.00           H
ATOM    916  CB  SER   101      27.540   8.750  82.290  1.00  0.00           C
ATOM    917  HB1 SER   101      27.200   7.910  81.660  1.00  0.00           H
ATOM    918  HB2 SER   101      28.610   8.840  82.010  1.00  0.00           H
ATOM    919  OG  SER   101      26.890   9.960  82.020  1.00  0.00           O
ATOM    920  HG1 SER   101      25.960   9.710  82.080  1.00  0.00           H
ATOM    921  C   SER   101      28.510   8.780  84.720  1.00  0.00           C
ATOM    922  O   SER   101      29.710   8.530  84.550  1.00  0.00           O
ATOM    923  N   SER   102      28.030   9.390  85.810  1.00  0.00           N
ATOM    924  HN  SER   102      27.050   9.560  85.870  1.00  0.00           H
ATOM    925  CA  SER   102      28.810   9.980  86.850  1.00  0.00           C
ATOM    926  HA  SER   102      29.870   9.840  86.710  1.00  0.00           H
ATOM    927  CB  SER   102      28.640  11.440  86.950  1.00  0.00           C
ATOM    928  HB1 SER   102      29.040  11.960  87.840  1.00  0.00           H
ATOM    929  HB2 SER   102      27.560  11.720  86.930  1.00  0.00           H
ATOM    930  OG  SER   102      29.180  12.100  85.810  1.00  0.00           O
ATOM    931  HG1 SER   102      30.130  11.980  85.760  1.00  0.00           H
ATOM    932  C   SER   102      28.460   9.340  88.180  1.00  0.00           C
ATOM    933  O   SER   102      28.930   9.690  89.290  1.00  0.00           O
ATOM    934  N   ALA   103      27.620   8.270  88.110  1.00  0.00           N
ATOM    935  HN  ALA   103      27.430   8.020  87.160  1.00  0.00           H
ATOM    936  CA  ALA   103      27.310   7.310  89.170  1.00  0.00           C
ATOM    937  HA  ALA   103      26.770   6.490  88.710  1.00  0.00           H
ATOM    938  CB  ALA   103      28.480   6.540  89.960  1.00  0.00           C
ATOM    939  HB1 ALA   103      28.960   7.210  90.700  1.00  0.00           H
ATOM    940  HB2 ALA   103      29.260   6.310  89.200  1.00  0.00           H
ATOM    941  HB3 ALA   103      28.070   5.630  90.440  1.00  0.00           H
ATOM    942  C   ALA   103      26.240   7.830  90.150  1.00  0.00           C
ATOM    943  O   ALA   103      26.180   7.500  91.360  1.00  0.00           O
ATOM    944  N   LEU   104      25.330   8.660  89.680  1.00  0.00           N
ATOM    945  HN  LEU   104      25.410   9.050  88.770  1.00  0.00           H
ATOM    946  CA  LEU   104      24.290   9.260  90.360  1.00  0.00           C
ATOM    947  HA  LEU   104      24.560   9.180  91.410  1.00  0.00           H
ATOM    948  CB  LEU   104      23.930  10.660  90.020  1.00  0.00           C
ATOM    949  HB1 LEU   104      23.120  11.090  90.650  1.00  0.00           H
ATOM    950  HB2 LEU   104      23.410  10.750  89.040  1.00  0.00           H
ATOM    951  CG  LEU   104      25.000  11.730  90.130  1.00  0.00           C
ATOM    952  HG  LEU   104      24.360  12.640  90.190  1.00  0.00           H
ATOM    953  CD1 LEU   104      25.850  11.520  91.410  1.00  0.00           C
ATOM    954 HD11 LEU   104      26.720  12.220  91.450  1.00  0.00           H
ATOM    955 HD12 LEU   104      26.100  10.490  91.760  1.00  0.00           H
ATOM    956 HD13 LEU   104      25.270  11.920  92.260  1.00  0.00           H
ATOM    957  CD2 LEU   104      25.890  11.890  88.920  1.00  0.00           C
ATOM    958 HD21 LEU   104      26.390  11.010  88.470  1.00  0.00           H
ATOM    959 HD22 LEU   104      26.480  12.810  89.060  1.00  0.00           H
ATOM    960 HD23 LEU   104      25.280  12.330  88.100  1.00  0.00           H
ATOM    961  C   LEU   104      23.070   8.320  90.320  1.00  0.00           C
ATOM    962  O   LEU   104      22.010   8.730  89.820  1.00  0.00           O
ATOM    963  N   PHE   105      23.240   6.970  90.600  1.00  0.00           N
ATOM    964  HN  PHE   105      24.120   6.500  90.700  1.00  0.00           H
ATOM    965  CA  PHE   105      22.220   6.030  90.400  1.00  0.00           C
ATOM    966  HA  PHE   105      21.840   6.170  89.400  1.00  0.00           H
ATOM    967  CB  PHE   105      22.760   4.550  90.640  1.00  0.00           C
ATOM    968  HB1 PHE   105      22.070   3.820  90.180  1.00  0.00           H
ATOM    969  HB2 PHE   105      22.930   4.310  91.710  1.00  0.00           H
ATOM    970  CG  PHE   105      24.000   4.340  89.800  1.00  0.00           C
ATOM    971  CD1 PHE   105      25.200   3.850  90.310  1.00  0.00           C
ATOM    972  HD1 PHE   105      25.420   3.720  91.360  1.00  0.00           H
ATOM    973  CE1 PHE   105      26.300   3.650  89.470  1.00  0.00           C
ATOM    974  HE1 PHE   105      27.260   3.300  89.800  1.00  0.00           H
ATOM    975  CZ  PHE   105      26.110   3.800  88.090  1.00  0.00           C
ATOM    976  HZ  PHE   105      26.900   3.610  87.370  1.00  0.00           H
ATOM    977  CD2 PHE   105      23.910   4.580  88.420  1.00  0.00           C
ATOM    978  HD2 PHE   105      22.980   4.970  88.050  1.00  0.00           H
ATOM    979  CE2 PHE   105      24.940   4.210  87.560  1.00  0.00           C
ATOM    980  HE2 PHE   105      24.790   4.430  86.510  1.00  0.00           H
ATOM    981  C   PHE   105      20.950   6.170  91.280  1.00  0.00           C
ATOM    982  O   PHE   105      19.850   5.980  90.810  1.00  0.00           O
ATOM    983  N   ASP   106      21.080   6.490  92.600  1.00  0.00           N
ATOM    984  HN  ASP   106      22.010   6.680  92.910  1.00  0.00           H
ATOM    985  CA  ASP   106      19.940   6.830  93.360  1.00  0.00           C
ATOM    986  HA  ASP   106      19.170   6.080  93.330  1.00  0.00           H
ATOM    987  CB  ASP   106      20.230   7.010  94.910  1.00  0.00           C
ATOM    988  HB1 ASP   106      19.450   7.580  95.450  1.00  0.00           H
ATOM    989  HB2 ASP   106      21.240   7.410  95.150  1.00  0.00           H
ATOM    990  CG  ASP   106      20.290   5.600  95.470  1.00  0.00           C
ATOM    991  OD1 ASP   106      21.190   5.380  96.360  1.00  0.00           O
ATOM    992  OD2 ASP   106      19.370   4.790  95.300  1.00  0.00           O
ATOM    993  C   ASP   106      19.240   8.070  92.820  1.00  0.00           C
ATOM    994  O   ASP   106      18.030   8.090  92.900  1.00  0.00           O
HETATM  995  N   HSD   107      19.910   9.090  92.250  1.00  0.00           N
HETATM  996  HN  HSD   107      20.910   9.120  92.150  1.00  0.00           H
HETATM  997  CA  HSD   107      19.270  10.230  91.650  1.00  0.00           C
HETATM  998  HA  HSD   107      18.510  10.610  92.310  1.00  0.00           H
HETATM  999  CB  HSD   107      20.240  11.390  91.310  1.00  0.00           C
HETATM 1000  HB1 HSD   107      19.710  12.200  90.780  1.00  0.00           H
HETATM 1001  HB2 HSD   107      21.060  10.960  90.700  1.00  0.00           H
HETATM 1002  ND1 HSD   107      19.690  12.750  93.280  1.00  0.00           N
HETATM 1003  HD1 HSD   107      18.710  12.850  93.090  1.00  0.00           H
HETATM 1004  CG  HSD   107      20.630  12.100  92.540  1.00  0.00           C
HETATM 1005  CE1 HSD   107      20.350  13.470  94.270  1.00  0.00           C
HETATM 1006  HE1 HSD   107      19.760  14.130  94.920  1.00  0.00           H
HETATM 1007  NE2 HSD   107      21.690  13.330  94.170  1.00  0.00           N
HETATM 1008  CD2 HSD   107      21.880  12.410  93.060  1.00  0.00           C
HETATM 1009  HD2 HSD   107      22.850  12.170  92.640  1.00  0.00           H
HETATM 1010  C   HSD   107      18.520   9.810  90.430  1.00  0.00           C
HETATM 1011  O   HSD   107      17.370  10.190  90.210  1.00  0.00           O
ATOM   1012  N   ALA   108      19.220   9.010  89.570  1.00  0.00           N
ATOM   1013  HN  ALA   108      20.110   8.690  89.870  1.00  0.00           H
ATOM   1014  CA  ALA   108      18.740   8.530  88.260  1.00  0.00           C
ATOM   1015  HA  ALA   108      18.610   9.410  87.640  1.00  0.00           H
ATOM   1016  CB  ALA   108      19.790   7.600  87.580  1.00  0.00           C
ATOM   1017  HB1 ALA   108      19.920   6.650  88.140  1.00  0.00           H
ATOM   1018  HB2 ALA   108      20.750   8.110  87.340  1.00  0.00           H
ATOM   1019  HB3 ALA   108      19.360   7.160  86.660  1.00  0.00           H
ATOM   1020  C   ALA   108      17.450   7.640  88.410  1.00  0.00           C
ATOM   1021  O   ALA   108      16.420   7.890  87.710  1.00  0.00           O
ATOM   1022  N   LEU   109      17.410   6.580  89.340  1.00  0.00           N
ATOM   1023  HN  LEU   109      18.240   6.510  89.890  1.00  0.00           H
ATOM   1024  CA  LEU   109      16.260   5.820  89.690  1.00  0.00           C
ATOM   1025  HA  LEU   109      15.420   6.180  89.120  1.00  0.00           H
ATOM   1026  CB  LEU   109      16.610   4.340  89.270  1.00  0.00           C
ATOM   1027  HB1 LEU   109      15.710   3.700  89.370  1.00  0.00           H
ATOM   1028  HB2 LEU   109      17.380   3.990  89.990  1.00  0.00           H
ATOM   1029  CG  LEU   109      16.980   4.080  87.790  1.00  0.00           C
ATOM   1030  HG  LEU   109      17.910   4.550  87.410  1.00  0.00           H
ATOM   1031  CD1 LEU   109      17.120   2.550  87.570  1.00  0.00           C
ATOM   1032 HD11 LEU   109      17.400   2.230  86.550  1.00  0.00           H
ATOM   1033 HD12 LEU   109      16.230   1.970  87.910  1.00  0.00           H
ATOM   1034 HD13 LEU   109      17.850   2.140  88.290  1.00  0.00           H
ATOM   1035  CD2 LEU   109      15.780   4.480  86.870  1.00  0.00           C
ATOM   1036 HD21 LEU   109      15.920   4.210  85.800  1.00  0.00           H
ATOM   1037 HD22 LEU   109      15.520   5.560  86.860  1.00  0.00           H
ATOM   1038 HD23 LEU   109      14.940   3.960  87.370  1.00  0.00           H
ATOM   1039  C   LEU   109      15.750   5.780  91.160  1.00  0.00           C
ATOM   1040  O   LEU   109      16.480   5.280  92.020  1.00  0.00           O
ATOM   1041  N   PHE   110      14.580   6.270  91.480  1.00  0.00           N
ATOM   1042  HN  PHE   110      14.330   6.950  90.800  1.00  0.00           H
ATOM   1043  CA  PHE   110      13.950   6.040  92.760  1.00  0.00           C
ATOM   1044  HA  PHE   110      14.640   6.220  93.580  1.00  0.00           H
ATOM   1045  CB  PHE   110      12.820   7.080  93.160  1.00  0.00           C
ATOM   1046  HB1 PHE   110      12.600   7.110  94.240  1.00  0.00           H
ATOM   1047  HB2 PHE   110      12.000   6.950  92.420  1.00  0.00           H
ATOM   1048  CG  PHE   110      13.190   8.560  92.870  1.00  0.00           C
ATOM   1049  CD1 PHE   110      14.440   9.080  93.190  1.00  0.00           C
ATOM   1050  HD1 PHE   110      15.090   8.400  93.730  1.00  0.00           H
ATOM   1051  CE1 PHE   110      14.740  10.390  92.920  1.00  0.00           C
ATOM   1052  HE1 PHE   110      15.730  10.790  93.040  1.00  0.00           H
ATOM   1053  CZ  PHE   110      13.830  11.230  92.230  1.00  0.00           C
ATOM   1054  HZ  PHE   110      13.960  12.260  91.920  1.00  0.00           H
ATOM   1055  CD2 PHE   110      12.280   9.360  92.160  1.00  0.00           C
ATOM   1056  HD2 PHE   110      11.350   8.930  91.810  1.00  0.00           H
ATOM   1057  CE2 PHE   110      12.610  10.690  91.850  1.00  0.00           C
ATOM   1058  HE2 PHE   110      11.930  11.290  91.270  1.00  0.00           H
ATOM   1059  C   PHE   110      13.470   4.630  92.870  1.00  0.00           C
ATOM   1060  O   PHE   110      12.300   4.300  92.760  1.00  0.00           O
ATOM   1061  N   GLY   111      14.400   3.770  93.280  1.00  0.00           N
ATOM   1062  HN  GLY   111      15.350   4.030  93.380  1.00  0.00           H
ATOM   1063  CA  GLY   111      14.170   2.350  93.510  1.00  0.00           C
ATOM   1064  HA1 GLY   111      13.540   2.280  94.380  1.00  0.00           H
ATOM   1065  HA2 GLY   111      15.110   1.870  93.740  1.00  0.00           H
ATOM   1066  C   GLY   111      13.490   1.530  92.420  1.00  0.00           C
ATOM   1067  O   GLY   111      13.710   1.710  91.220  1.00  0.00           O
ATOM   1068  N   GLU   112      12.720   0.590  92.870  1.00  0.00           N
ATOM   1069  HN  GLU   112      12.640   0.630  93.860  1.00  0.00           H
ATOM   1070  CA  GLU   112      11.870  -0.330  92.170  1.00  0.00           C
ATOM   1071  HA  GLU   112      12.530  -0.930  91.550  1.00  0.00           H
ATOM   1072  CB  GLU   112      11.010  -1.220  93.110  1.00  0.00           C
ATOM   1073  HB1 GLU   112      10.470  -1.930  92.450  1.00  0.00           H
ATOM   1074  HB2 GLU   112      10.150  -0.730  93.610  1.00  0.00           H
ATOM   1075  CG  GLU   112      11.950  -2.190  93.970  1.00  0.00           C
ATOM   1076  HG1 GLU   112      12.820  -2.390  93.310  1.00  0.00           H
ATOM   1077  HG2 GLU   112      11.320  -3.100  94.080  1.00  0.00           H
ATOM   1078  CD  GLU   112      12.460  -1.780  95.330  1.00  0.00           C
ATOM   1079  OE1 GLU   112      13.190  -0.770  95.510  1.00  0.00           O
ATOM   1080  OE2 GLU   112      12.190  -2.540  96.300  1.00  0.00           O
ATOM   1081  C   GLU   112      10.870   0.360  91.250  1.00  0.00           C
ATOM   1082  O   GLU   112      10.620  -0.040  90.120  1.00  0.00           O
ATOM   1083  N   VAL   113      10.320   1.440  91.810  1.00  0.00           N
ATOM   1084  HN  VAL   113      10.510   1.490  92.780  1.00  0.00           H
ATOM   1085  CA  VAL   113       9.250   2.180  91.190  1.00  0.00           C
ATOM   1086  HA  VAL   113       8.580   1.510  90.680  1.00  0.00           H
ATOM   1087  CB  VAL   113       8.590   3.040  92.250  1.00  0.00           C
ATOM   1088  HB  VAL   113       9.360   3.720  92.660  1.00  0.00           H
ATOM   1089  CG1 VAL   113       7.380   3.710  91.700  1.00  0.00           C
ATOM   1090 HG11 VAL   113       7.690   4.340  90.840  1.00  0.00           H
ATOM   1091 HG12 VAL   113       6.760   4.360  92.350  1.00  0.00           H
ATOM   1092 HG13 VAL   113       6.720   2.880  91.380  1.00  0.00           H
ATOM   1093  CG2 VAL   113       8.020   2.030  93.390  1.00  0.00           C
ATOM   1094 HG21 VAL   113       7.210   1.390  92.990  1.00  0.00           H
ATOM   1095 HG22 VAL   113       7.420   2.620  94.120  1.00  0.00           H
ATOM   1096 HG23 VAL   113       8.820   1.480  93.920  1.00  0.00           H
ATOM   1097  C   VAL   113       9.830   3.040  90.040  1.00  0.00           C
ATOM   1098  O   VAL   113       9.190   3.270  89.020  1.00  0.00           O
ATOM   1099  N   ALA   114      11.080   3.520  90.130  1.00  0.00           N
ATOM   1100  HN  ALA   114      11.720   3.450  90.900  1.00  0.00           H
ATOM   1101  CA  ALA   114      11.560   4.130  88.940  1.00  0.00           C
ATOM   1102  HA  ALA   114      10.790   4.720  88.470  1.00  0.00           H
ATOM   1103  CB  ALA   114      12.750   5.070  89.240  1.00  0.00           C
ATOM   1104  HB1 ALA   114      12.270   5.710  90.010  1.00  0.00           H
ATOM   1105  HB2 ALA   114      12.900   5.650  88.310  1.00  0.00           H
ATOM   1106  HB3 ALA   114      13.580   4.430  89.620  1.00  0.00           H
ATOM   1107  C   ALA   114      12.200   3.270  87.880  1.00  0.00           C
ATOM   1108  O   ALA   114      12.110   3.400  86.720  1.00  0.00           O
ATOM   1109  N   CYS   115      12.780   2.160  88.420  1.00  0.00           N
ATOM   1110  HN  CYS   115      12.930   2.090  89.400  1.00  0.00           H
ATOM   1111  CA  CYS   115      13.240   1.060  87.580  1.00  0.00           C
ATOM   1112  HA  CYS   115      14.100   1.340  86.980  1.00  0.00           H
ATOM   1113  CB  CYS   115      13.710  -0.130  88.520  1.00  0.00           C
ATOM   1114  HB1 CYS   115      12.800  -0.530  89.020  1.00  0.00           H
ATOM   1115  HB2 CYS   115      14.390   0.140  89.360  1.00  0.00           H
ATOM   1116  SG  CYS   115      14.410  -1.560  87.660  1.00  0.00           S
ATOM   1117  C   CYS   115      12.270   0.400  86.620  1.00  0.00           C
ATOM   1118  O   CYS   115      12.470   0.270  85.390  1.00  0.00           O
ATOM   1119  N   ARG   116      11.070  -0.020  87.110  1.00  0.00           N
ATOM   1120  HN  ARG   116      10.970   0.110  88.090  1.00  0.00           H
ATOM   1121  CA  ARG   116       9.990  -0.630  86.360  1.00  0.00           C
ATOM   1122  HA  ARG   116      10.480  -1.420  85.800  1.00  0.00           H
ATOM   1123  CB  ARG   116       8.900  -1.310  87.240  1.00  0.00           C
ATOM   1124  HB1 ARG   116       8.160  -1.790  86.570  1.00  0.00           H
ATOM   1125  HB2 ARG   116       8.460  -0.440  87.770  1.00  0.00           H
ATOM   1126  CG  ARG   116       9.410  -2.470  88.110  1.00  0.00           C
ATOM   1127  HG1 ARG   116      10.240  -2.010  88.690  1.00  0.00           H
ATOM   1128  HG2 ARG   116       9.900  -3.320  87.590  1.00  0.00           H
ATOM   1129  CD  ARG   116       8.320  -2.980  89.090  1.00  0.00           C
ATOM   1130  HD1 ARG   116       8.910  -3.650  89.760  1.00  0.00           H
ATOM   1131  HD2 ARG   116       7.520  -3.630  88.670  1.00  0.00           H
ATOM   1132  NE  ARG   116       7.670  -1.810  89.830  1.00  0.00           N
ATOM   1133  HE  ARG   116       7.450  -1.010  89.280  1.00  0.00           H
ATOM   1134  CZ  ARG   116       7.210  -1.820  91.040  1.00  0.00           C
ATOM   1135  NH1 ARG   116       6.640  -0.770  91.530  1.00  0.00           N
ATOM   1136 HH11 ARG   116       6.520   0.010  90.920  1.00  0.00           H
ATOM   1137 HH12 ARG   116       6.250  -0.680  92.450  1.00  0.00           H
ATOM   1138  NH2 ARG   116       7.200  -2.900  91.810  1.00  0.00           N
ATOM   1139 HH21 ARG   116       7.950  -3.560  91.700  1.00  0.00           H
ATOM   1140 HH22 ARG   116       6.810  -2.780  92.720  1.00  0.00           H
ATOM   1141  C   ARG   116       9.450   0.220  85.260  1.00  0.00           C
ATOM   1142  O   ARG   116       9.200  -0.190  84.170  1.00  0.00           O
ATOM   1143  N   LEU   117       9.280   1.540  85.480  1.00  0.00           N
ATOM   1144  HN  LEU   117       9.510   1.950  86.360  1.00  0.00           H
ATOM   1145  CA  LEU   117       8.920   2.460  84.430  1.00  0.00           C
ATOM   1146  HA  LEU   117       8.040   2.090  83.920  1.00  0.00           H
ATOM   1147  CB  LEU   117       8.530   3.810  85.050  1.00  0.00           C
ATOM   1148  HB1 LEU   117       9.300   4.110  85.790  1.00  0.00           H
ATOM   1149  HB2 LEU   117       7.570   3.820  85.610  1.00  0.00           H
ATOM   1150  CG  LEU   117       8.390   4.920  83.940  1.00  0.00           C
ATOM   1151  HG  LEU   117       9.340   5.150  83.410  1.00  0.00           H
ATOM   1152  CD1 LEU   117       7.350   4.420  82.950  1.00  0.00           C
ATOM   1153 HD11 LEU   117       7.130   5.230  82.230  1.00  0.00           H
ATOM   1154 HD12 LEU   117       6.450   4.010  83.460  1.00  0.00           H
ATOM   1155 HD13 LEU   117       7.610   3.560  82.290  1.00  0.00           H
ATOM   1156  CD2 LEU   117       7.730   6.140  84.550  1.00  0.00           C
ATOM   1157 HD21 LEU   117       6.850   5.900  85.180  1.00  0.00           H
ATOM   1158 HD22 LEU   117       7.250   6.830  83.830  1.00  0.00           H
ATOM   1159 HD23 LEU   117       8.450   6.750  85.140  1.00  0.00           H
ATOM   1160  C   LEU   117      10.070   2.550  83.400  1.00  0.00           C
ATOM   1161  O   LEU   117       9.880   2.430  82.230  1.00  0.00           O
ATOM   1162  N   TYR   118      11.390   2.780  83.870  1.00  0.00           N
ATOM   1163  HN  TYR   118      11.640   2.930  84.830  1.00  0.00           H
ATOM   1164  CA  TYR   118      12.520   2.840  82.980  1.00  0.00           C
ATOM   1165  HA  TYR   118      12.320   3.660  82.320  1.00  0.00           H
ATOM   1166  CB  TYR   118      13.820   3.140  83.740  1.00  0.00           C
ATOM   1167  HB1 TYR   118      13.650   2.700  84.740  1.00  0.00           H
ATOM   1168  HB2 TYR   118      13.840   4.240  83.890  1.00  0.00           H
ATOM   1169  CG  TYR   118      15.110   2.530  83.110  1.00  0.00           C
ATOM   1170  CD1 TYR   118      15.750   2.940  82.010  1.00  0.00           C
ATOM   1171  HD1 TYR   118      15.270   3.760  81.490  1.00  0.00           H
ATOM   1172  CE1 TYR   118      16.820   2.260  81.480  1.00  0.00           C
ATOM   1173  HE1 TYR   118      17.280   2.610  80.570  1.00  0.00           H
ATOM   1174  CZ  TYR   118      17.380   1.180  82.150  1.00  0.00           C
ATOM   1175  OH  TYR   118      18.530   0.620  81.690  1.00  0.00           O
ATOM   1176  HH  TYR   118      18.860   0.070  82.400  1.00  0.00           H
ATOM   1177  CD2 TYR   118      15.660   1.400  83.730  1.00  0.00           C
ATOM   1178  HD2 TYR   118      15.210   0.960  84.610  1.00  0.00           H
ATOM   1179  CE2 TYR   118      16.830   0.770  83.330  1.00  0.00           C
ATOM   1180  HE2 TYR   118      17.230   0.030  84.010  1.00  0.00           H
ATOM   1181  C   TYR   118      12.630   1.630  82.070  1.00  0.00           C
ATOM   1182  O   TYR   118      12.740   1.760  80.880  1.00  0.00           O
ATOM   1183  N   LEU   119      12.580   0.390  82.600  1.00  0.00           N
ATOM   1184  HN  LEU   119      12.630   0.320  83.590  1.00  0.00           H
ATOM   1185  CA  LEU   119      12.650  -0.880  81.860  1.00  0.00           C
ATOM   1186  HA  LEU   119      13.570  -0.890  81.290  1.00  0.00           H
ATOM   1187  CB  LEU   119      12.700  -2.110  82.730  1.00  0.00           C
ATOM   1188  HB1 LEU   119      12.580  -3.100  82.240  1.00  0.00           H
ATOM   1189  HB2 LEU   119      11.910  -1.890  83.480  1.00  0.00           H
ATOM   1190  CG  LEU   119      13.880  -2.170  83.700  1.00  0.00           C
ATOM   1191  HG  LEU   119      13.900  -1.200  84.240  1.00  0.00           H
ATOM   1192  CD1 LEU   119      13.590  -3.270  84.790  1.00  0.00           C
ATOM   1193 HD11 LEU   119      12.690  -3.000  85.390  1.00  0.00           H
ATOM   1194 HD12 LEU   119      14.480  -3.470  85.420  1.00  0.00           H
ATOM   1195 HD13 LEU   119      13.220  -4.160  84.240  1.00  0.00           H
ATOM   1196  CD2 LEU   119      15.230  -2.470  83.090  1.00  0.00           C
ATOM   1197 HD21 LEU   119      15.450  -1.570  82.470  1.00  0.00           H
ATOM   1198 HD22 LEU   119      15.100  -3.340  82.420  1.00  0.00           H
ATOM   1199 HD23 LEU   119      15.960  -2.660  83.910  1.00  0.00           H
ATOM   1200  C   LEU   119      11.490  -1.010  80.900  1.00  0.00           C
ATOM   1201  O   LEU   119      11.680  -1.460  79.760  1.00  0.00           O
ATOM   1202  N   PHE   120      10.250  -0.630  81.270  1.00  0.00           N
ATOM   1203  HN  PHE   120      10.070  -0.160  82.130  1.00  0.00           H
ATOM   1204  CA  PHE   120       9.120  -0.550  80.360  1.00  0.00           C
ATOM   1205  HA  PHE   120       9.080  -1.520  79.890  1.00  0.00           H
ATOM   1206  CB  PHE   120       7.830  -0.240  81.200  1.00  0.00           C
ATOM   1207  HB1 PHE   120       7.880   0.760  81.680  1.00  0.00           H
ATOM   1208  HB2 PHE   120       7.780  -0.920  82.080  1.00  0.00           H
ATOM   1209  CG  PHE   120       6.510  -0.450  80.530  1.00  0.00           C
ATOM   1210  CD1 PHE   120       5.980  -1.780  80.460  1.00  0.00           C
ATOM   1211  HD1 PHE   120       6.620  -2.530  80.900  1.00  0.00           H
ATOM   1212  CE1 PHE   120       4.660  -2.010  79.990  1.00  0.00           C
ATOM   1213  HE1 PHE   120       4.270  -3.020  79.960  1.00  0.00           H
ATOM   1214  CZ  PHE   120       3.910  -0.880  79.570  1.00  0.00           C
ATOM   1215  HZ  PHE   120       2.900  -1.070  79.260  1.00  0.00           H
ATOM   1216  CD2 PHE   120       5.740   0.680  80.020  1.00  0.00           C
ATOM   1217  HD2 PHE   120       6.080   1.700  80.080  1.00  0.00           H
ATOM   1218  CE2 PHE   120       4.460   0.410  79.500  1.00  0.00           C
ATOM   1219  HE2 PHE   120       3.820   1.250  79.270  1.00  0.00           H
ATOM   1220  C   PHE   120       9.170   0.400  79.170  1.00  0.00           C
ATOM   1221  O   PHE   120       8.850   0.060  78.010  1.00  0.00           O
ATOM   1222  N   LEU   121       9.550   1.710  79.450  1.00  0.00           N
ATOM   1223  HN  LEU   121       9.650   2.120  80.350  1.00  0.00           H
ATOM   1224  CA  LEU   121       9.820   2.550  78.340  1.00  0.00           C
ATOM   1225  HA  LEU   121       8.990   2.500  77.660  1.00  0.00           H
ATOM   1226  CB  LEU   121       9.990   4.090  78.690  1.00  0.00           C
ATOM   1227  HB1 LEU   121      10.090   4.660  77.750  1.00  0.00           H
ATOM   1228  HB2 LEU   121      10.850   4.200  79.390  1.00  0.00           H
ATOM   1229  CG  LEU   121       8.770   4.630  79.490  1.00  0.00           C
ATOM   1230  HG  LEU   121       8.710   4.210  80.520  1.00  0.00           H
ATOM   1231  CD1 LEU   121       8.900   6.110  79.850  1.00  0.00           C
ATOM   1232 HD11 LEU   121       9.450   6.370  80.780  1.00  0.00           H
ATOM   1233 HD12 LEU   121       7.870   6.480  80.080  1.00  0.00           H
ATOM   1234 HD13 LEU   121       9.320   6.690  79.000  1.00  0.00           H
ATOM   1235  CD2 LEU   121       7.430   4.420  78.790  1.00  0.00           C
ATOM   1236 HD21 LEU   121       7.410   5.000  77.850  1.00  0.00           H
ATOM   1237 HD22 LEU   121       6.660   4.710  79.540  1.00  0.00           H
ATOM   1238 HD23 LEU   121       7.330   3.320  78.670  1.00  0.00           H
ATOM   1239  C   LEU   121      11.080   2.170  77.540  1.00  0.00           C
ATOM   1240  O   LEU   121      11.070   2.180  76.330  1.00  0.00           O
ATOM   1241  N   SER   122      12.230   1.850  78.210  1.00  0.00           N
ATOM   1242  HN  SER   122      12.250   1.650  79.190  1.00  0.00           H
ATOM   1243  CA  SER   122      13.520   1.640  77.500  1.00  0.00           C
ATOM   1244  HA  SER   122      13.700   2.480  76.840  1.00  0.00           H
ATOM   1245  CB  SER   122      14.830   1.490  78.380  1.00  0.00           C
ATOM   1246  HB1 SER   122      14.570   0.710  79.130  1.00  0.00           H
ATOM   1247  HB2 SER   122      14.890   2.490  78.880  1.00  0.00           H
ATOM   1248  OG  SER   122      16.060   1.250  77.730  1.00  0.00           O
ATOM   1249  HG1 SER   122      16.090   0.300  77.640  1.00  0.00           H
ATOM   1250  C   SER   122      13.510   0.410  76.640  1.00  0.00           C
ATOM   1251  O   SER   122      14.030   0.550  75.590  1.00  0.00           O
ATOM   1252  N   VAL   123      12.980  -0.750  77.070  1.00  0.00           N
ATOM   1253  HN  VAL   123      12.520  -0.840  77.950  1.00  0.00           H
ATOM   1254  CA  VAL   123      12.840  -1.930  76.190  1.00  0.00           C
ATOM   1255  HA  VAL   123      13.790  -2.200  75.760  1.00  0.00           H
ATOM   1256  CB  VAL   123      12.620  -3.130  77.000  1.00  0.00           C
ATOM   1257  HB  VAL   123      11.680  -2.890  77.540  1.00  0.00           H
ATOM   1258  CG1 VAL   123      12.380  -4.350  76.100  1.00  0.00           C
ATOM   1259 HG11 VAL   123      11.580  -4.240  75.330  1.00  0.00           H
ATOM   1260 HG12 VAL   123      12.270  -5.270  76.720  1.00  0.00           H
ATOM   1261 HG13 VAL   123      13.290  -4.590  75.520  1.00  0.00           H
ATOM   1262  CG2 VAL   123      13.790  -3.300  78.040  1.00  0.00           C
ATOM   1263 HG21 VAL   123      13.610  -4.320  78.440  1.00  0.00           H
ATOM   1264 HG22 VAL   123      13.680  -2.620  78.920  1.00  0.00           H
ATOM   1265 HG23 VAL   123      14.790  -3.200  77.560  1.00  0.00           H
ATOM   1266  C   VAL   123      11.950  -1.730  75.040  1.00  0.00           C
ATOM   1267  O   VAL   123      12.230  -2.180  73.910  1.00  0.00           O
ATOM   1268  N   CYS   124      10.820  -0.970  75.250  1.00  0.00           N
ATOM   1269  HN  CYS   124      10.680  -0.530  76.130  1.00  0.00           H
ATOM   1270  CA  CYS   124       9.850  -0.620  74.260  1.00  0.00           C
ATOM   1271  HA  CYS   124       9.500  -1.520  73.770  1.00  0.00           H
ATOM   1272  CB  CYS   124       8.650   0.150  74.840  1.00  0.00           C
ATOM   1273  HB1 CYS   124       9.110   1.060  75.290  1.00  0.00           H
ATOM   1274  HB2 CYS   124       8.030  -0.360  75.610  1.00  0.00           H
ATOM   1275  SG  CYS   124       7.420   0.550  73.590  1.00  0.00           S
ATOM   1276  HG1 CYS   124       8.270   0.940  72.650  1.00  0.00           H
ATOM   1277  C   CYS   124      10.650   0.260  73.190  1.00  0.00           C
ATOM   1278  O   CYS   124      10.530  -0.070  72.010  1.00  0.00           O
ATOM   1279  N   PHE   125      11.340   1.340  73.560  1.00  0.00           N
ATOM   1280  HN  PHE   125      11.350   1.540  74.540  1.00  0.00           H
ATOM   1281  CA  PHE   125      12.130   2.210  72.670  1.00  0.00           C
ATOM   1282  HA  PHE   125      11.520   2.630  71.890  1.00  0.00           H
ATOM   1283  CB  PHE   125      12.920   3.300  73.450  1.00  0.00           C
ATOM   1284  HB1 PHE   125      13.570   3.910  72.790  1.00  0.00           H
ATOM   1285  HB2 PHE   125      13.590   2.830  74.190  1.00  0.00           H
ATOM   1286  CG  PHE   125      12.050   4.290  74.120  1.00  0.00           C
ATOM   1287  CD1 PHE   125      12.370   4.820  75.370  1.00  0.00           C
ATOM   1288  HD1 PHE   125      13.050   4.310  76.030  1.00  0.00           H
ATOM   1289  CE1 PHE   125      11.530   5.820  75.950  1.00  0.00           C
ATOM   1290  HE1 PHE   125      11.790   6.390  76.830  1.00  0.00           H
ATOM   1291  CZ  PHE   125      10.470   6.380  75.150  1.00  0.00           C
ATOM   1292  HZ  PHE   125       9.940   7.270  75.480  1.00  0.00           H
ATOM   1293  CD2 PHE   125      10.930   4.820  73.440  1.00  0.00           C
ATOM   1294  HD2 PHE   125      10.800   4.480  72.430  1.00  0.00           H
ATOM   1295  CE2 PHE   125      10.130   5.900  73.920  1.00  0.00           C
ATOM   1296  HE2 PHE   125       9.430   6.350  73.240  1.00  0.00           H
ATOM   1297  C   PHE   125      13.280   1.440  71.910  1.00  0.00           C
ATOM   1298  O   PHE   125      13.420   1.630  70.710  1.00  0.00           O
ATOM   1299  N   VAL   126      14.040   0.530  72.540  1.00  0.00           N
ATOM   1300  HN  VAL   126      13.960   0.420  73.530  1.00  0.00           H
ATOM   1301  CA  VAL   126      15.140  -0.280  71.870  1.00  0.00           C
ATOM   1302  HA  VAL   126      15.860   0.390  71.430  1.00  0.00           H
ATOM   1303  CB  VAL   126      15.930  -1.150  72.900  1.00  0.00           C
ATOM   1304  HB  VAL   126      15.170  -1.650  73.540  1.00  0.00           H
ATOM   1305  CG1 VAL   126      16.800  -2.230  72.230  1.00  0.00           C
ATOM   1306 HG11 VAL   126      16.180  -3.020  71.760  1.00  0.00           H
ATOM   1307 HG12 VAL   126      17.510  -2.580  73.010  1.00  0.00           H
ATOM   1308 HG13 VAL   126      17.340  -1.740  71.390  1.00  0.00           H
ATOM   1309  CG2 VAL   126      16.930  -0.180  73.590  1.00  0.00           C
ATOM   1310 HG21 VAL   126      17.680   0.280  72.910  1.00  0.00           H
ATOM   1311 HG22 VAL   126      17.520  -0.600  74.430  1.00  0.00           H
ATOM   1312 HG23 VAL   126      16.250   0.590  74.020  1.00  0.00           H
ATOM   1313  C   VAL   126      14.420  -1.190  70.880  1.00  0.00           C
ATOM   1314  O   VAL   126      14.770  -1.210  69.700  1.00  0.00           O
ATOM   1315  N   SER   127      13.350  -1.960  71.280  1.00  0.00           N
ATOM   1316  HN  SER   127      13.060  -1.990  72.230  1.00  0.00           H
ATOM   1317  CA  SER   127      12.620  -2.880  70.460  1.00  0.00           C
ATOM   1318  HA  SER   127      13.410  -3.390  69.930  1.00  0.00           H
ATOM   1319  CB  SER   127      11.760  -3.990  71.210  1.00  0.00           C
ATOM   1320  HB1 SER   127      12.390  -4.700  71.780  1.00  0.00           H
ATOM   1321  HB2 SER   127      11.260  -4.640  70.450  1.00  0.00           H
ATOM   1322  OG  SER   127      10.790  -3.450  72.130  1.00  0.00           O
ATOM   1323  HG1 SER   127      11.240  -2.980  72.830  1.00  0.00           H
ATOM   1324  C   SER   127      11.910  -2.170  69.290  1.00  0.00           C
ATOM   1325  O   SER   127      12.040  -2.630  68.190  1.00  0.00           O
ATOM   1326  N   LEU   128      11.140  -1.120  69.520  1.00  0.00           N
ATOM   1327  HN  LEU   128      10.920  -0.850  70.450  1.00  0.00           H
ATOM   1328  CA  LEU   128      10.440  -0.330  68.590  1.00  0.00           C
ATOM   1329  HA  LEU   128       9.820  -1.070  68.100  1.00  0.00           H
ATOM   1330  CB  LEU   128       9.660   0.670  69.410  1.00  0.00           C
ATOM   1331  HB1 LEU   128      10.400   1.270  69.970  1.00  0.00           H
ATOM   1332  HB2 LEU   128       9.120   0.160  70.240  1.00  0.00           H
ATOM   1333  CG  LEU   128       8.610   1.490  68.620  1.00  0.00           C
ATOM   1334  HG  LEU   128       9.090   2.060  67.790  1.00  0.00           H
ATOM   1335  CD1 LEU   128       7.630   0.560  67.980  1.00  0.00           C
ATOM   1336 HD11 LEU   128       6.840   1.130  67.440  1.00  0.00           H
ATOM   1337 HD12 LEU   128       7.260  -0.030  68.840  1.00  0.00           H
ATOM   1338 HD13 LEU   128       8.120  -0.140  67.260  1.00  0.00           H
ATOM   1339  CD2 LEU   128       7.820   2.450  69.520  1.00  0.00           C
ATOM   1340 HD21 LEU   128       7.290   1.940  70.350  1.00  0.00           H
ATOM   1341 HD22 LEU   128       7.030   2.900  68.880  1.00  0.00           H
ATOM   1342 HD23 LEU   128       8.490   3.260  69.890  1.00  0.00           H
ATOM   1343  C   LEU   128      11.290   0.410  67.590  1.00  0.00           C
ATOM   1344  O   LEU   128      10.990   0.320  66.400  1.00  0.00           O
ATOM   1345  N   ALA   129      12.430   1.060  67.960  1.00  0.00           N
ATOM   1346  HN  ALA   129      12.780   1.050  68.900  1.00  0.00           H
ATOM   1347  CA  ALA   129      13.390   1.620  67.060  1.00  0.00           C
ATOM   1348  HA  ALA   129      12.910   2.370  66.450  1.00  0.00           H
ATOM   1349  CB  ALA   129      14.570   2.310  67.830  1.00  0.00           C
ATOM   1350  HB1 ALA   129      15.480   2.420  67.210  1.00  0.00           H
ATOM   1351  HB2 ALA   129      14.870   1.700  68.710  1.00  0.00           H
ATOM   1352  HB3 ALA   129      14.210   3.320  68.120  1.00  0.00           H
ATOM   1353  C   ALA   129      13.920   0.610  66.100  1.00  0.00           C
ATOM   1354  O   ALA   129      14.000   0.820  64.930  1.00  0.00           O
ATOM   1355  N   ILE   130      14.390  -0.600  66.590  1.00  0.00           N
ATOM   1356  HN  ILE   130      14.560  -0.770  67.560  1.00  0.00           H
ATOM   1357  CA  ILE   130      14.820  -1.680  65.730  1.00  0.00           C
ATOM   1358  HA  ILE   130      15.650  -1.310  65.160  1.00  0.00           H
ATOM   1359  CB  ILE   130      15.510  -2.790  66.490  1.00  0.00           C
ATOM   1360  HB  ILE   130      14.790  -3.140  67.260  1.00  0.00           H
ATOM   1361  CG2 ILE   130      15.840  -4.000  65.570  1.00  0.00           C
ATOM   1362 HG21 ILE   130      14.980  -4.490  65.050  1.00  0.00           H
ATOM   1363 HG22 ILE   130      16.300  -4.820  66.170  1.00  0.00           H
ATOM   1364 HG23 ILE   130      16.690  -3.700  64.920  1.00  0.00           H
ATOM   1365  CG1 ILE   130      16.790  -2.160  67.190  1.00  0.00           C
ATOM   1366 HG11 ILE   130      16.600  -1.160  67.650  1.00  0.00           H
ATOM   1367 HG12 ILE   130      17.570  -1.980  66.420  1.00  0.00           H
ATOM   1368  CD  ILE   130      17.200  -2.990  68.400  1.00  0.00           C
ATOM   1369  HD1 ILE   130      17.420  -4.050  68.150  1.00  0.00           H
ATOM   1370  HD2 ILE   130      16.400  -3.040  69.170  1.00  0.00           H
ATOM   1371  HD3 ILE   130      18.110  -2.530  68.840  1.00  0.00           H
ATOM   1372  C   ILE   130      13.650  -2.210  64.900  1.00  0.00           C
ATOM   1373  O   ILE   130      13.890  -2.470  63.750  1.00  0.00           O
ATOM   1374  N   LEU   131      12.370  -2.330  65.370  1.00  0.00           N
ATOM   1375  HN  LEU   131      12.220  -2.300  66.350  1.00  0.00           H
ATOM   1376  CA  LEU   131      11.190  -2.670  64.640  1.00  0.00           C
ATOM   1377  HA  LEU   131      11.490  -3.620  64.200  1.00  0.00           H
ATOM   1378  CB  LEU   131       9.870  -2.920  65.480  1.00  0.00           C
ATOM   1379  HB1 LEU   131       8.940  -2.970  64.870  1.00  0.00           H
ATOM   1380  HB2 LEU   131       9.800  -2.080  66.190  1.00  0.00           H
ATOM   1381  CG  LEU   131       9.920  -4.230  66.250  1.00  0.00           C
ATOM   1382  HG  LEU   131      10.920  -4.250  66.730  1.00  0.00           H
ATOM   1383  CD1 LEU   131       8.860  -4.250  67.420  1.00  0.00           C
ATOM   1384 HD11 LEU   131       9.110  -4.950  68.240  1.00  0.00           H
ATOM   1385 HD12 LEU   131       7.860  -4.470  66.980  1.00  0.00           H
ATOM   1386 HD13 LEU   131       8.740  -3.240  67.870  1.00  0.00           H
ATOM   1387  CD2 LEU   131       9.910  -5.560  65.400  1.00  0.00           C
ATOM   1388 HD21 LEU   131      10.630  -5.560  64.560  1.00  0.00           H
ATOM   1389 HD22 LEU   131       8.920  -5.970  65.080  1.00  0.00           H
ATOM   1390 HD23 LEU   131      10.320  -6.370  66.050  1.00  0.00           H
ATOM   1391  C   LEU   131      10.970  -1.680  63.530  1.00  0.00           C
ATOM   1392  O   LEU   131      10.730  -2.050  62.360  1.00  0.00           O
ATOM   1393  N   SER   132      11.130  -0.380  63.790  1.00  0.00           N
ATOM   1394  HN  SER   132      11.310  -0.050  64.720  1.00  0.00           H
ATOM   1395  CA  SER   132      10.930   0.660  62.800  1.00  0.00           C
ATOM   1396  HA  SER   132      10.010   0.420  62.280  1.00  0.00           H
ATOM   1397  CB  SER   132      10.780   2.070  63.350  1.00  0.00           C
ATOM   1398  HB1 SER   132      10.520   2.800  62.560  1.00  0.00           H
ATOM   1399  HB2 SER   132      11.650   2.570  63.810  1.00  0.00           H
ATOM   1400  OG  SER   132       9.760   2.240  64.400  1.00  0.00           O
ATOM   1401  HG1 SER   132      10.170   2.050  65.240  1.00  0.00           H
ATOM   1402  C   SER   132      12.020   0.760  61.740  1.00  0.00           C
ATOM   1403  O   SER   132      11.730   1.140  60.630  1.00  0.00           O
ATOM   1404  N   VAL   133      13.260   0.510  62.030  1.00  0.00           N
ATOM   1405  HN  VAL   133      13.530   0.370  62.980  1.00  0.00           H
ATOM   1406  CA  VAL   133      14.330   0.330  61.120  1.00  0.00           C
ATOM   1407  HA  VAL   133      14.330   1.180  60.450  1.00  0.00           H
ATOM   1408  CB  VAL   133      15.620   0.280  61.980  1.00  0.00           C
ATOM   1409  HB  VAL   133      15.430  -0.090  63.010  1.00  0.00           H
ATOM   1410  CG1 VAL   133      16.880  -0.460  61.360  1.00  0.00           C
ATOM   1411 HG11 VAL   133      17.160   0.120  60.450  1.00  0.00           H
ATOM   1412 HG12 VAL   133      16.750  -1.540  61.130  1.00  0.00           H
ATOM   1413 HG13 VAL   133      17.600  -0.470  62.200  1.00  0.00           H
ATOM   1414  CG2 VAL   133      16.050   1.790  62.280  1.00  0.00           C
ATOM   1415 HG21 VAL   133      15.260   2.380  62.800  1.00  0.00           H
ATOM   1416 HG22 VAL   133      16.120   2.380  61.340  1.00  0.00           H
ATOM   1417 HG23 VAL   133      16.990   1.880  62.850  1.00  0.00           H
ATOM   1418  C   VAL   133      14.200  -0.830  60.200  1.00  0.00           C
ATOM   1419  O   VAL   133      14.420  -0.680  58.980  1.00  0.00           O
ATOM   1420  N   SER   134      13.750  -1.980  60.810  1.00  0.00           N
ATOM   1421  HN  SER   134      13.530  -2.010  61.780  1.00  0.00           H
ATOM   1422  CA  SER   134      13.380  -3.190  60.100  1.00  0.00           C
ATOM   1423  HA  SER   134      14.300  -3.460  59.620  1.00  0.00           H
ATOM   1424  CB  SER   134      12.970  -4.330  61.080  1.00  0.00           C
ATOM   1425  HB1 SER   134      12.590  -5.190  60.480  1.00  0.00           H
ATOM   1426  HB2 SER   134      12.100  -4.020  61.710  1.00  0.00           H
ATOM   1427  OG  SER   134      13.960  -4.890  61.890  1.00  0.00           O
ATOM   1428  HG1 SER   134      14.200  -4.300  62.610  1.00  0.00           H
ATOM   1429  C   SER   134      12.300  -2.890  59.050  1.00  0.00           C
ATOM   1430  O   SER   134      12.350  -3.490  58.020  1.00  0.00           O
ATOM   1431  N   ALA   135      11.240  -2.020  59.320  1.00  0.00           N
ATOM   1432  HN  ALA   135      11.140  -1.640  60.240  1.00  0.00           H
ATOM   1433  CA  ALA   135      10.270  -1.450  58.340  1.00  0.00           C
ATOM   1434  HA  ALA   135       9.770  -2.290  57.870  1.00  0.00           H
ATOM   1435  CB  ALA   135       9.320  -0.560  59.070  1.00  0.00           C
ATOM   1436  HB1 ALA   135       9.760   0.420  59.370  1.00  0.00           H
ATOM   1437  HB2 ALA   135       8.960  -1.060  60.000  1.00  0.00           H
ATOM   1438  HB3 ALA   135       8.470  -0.300  58.410  1.00  0.00           H
ATOM   1439  C   ALA   135      10.890  -0.580  57.250  1.00  0.00           C
ATOM   1440  O   ALA   135      10.750  -0.870  56.080  1.00  0.00           O
ATOM   1441  N   ILE   136      11.740   0.410  57.660  1.00  0.00           N
ATOM   1442  HN  ILE   136      11.780   0.630  58.630  1.00  0.00           H
ATOM   1443  CA  ILE   136      12.400   1.250  56.700  1.00  0.00           C
ATOM   1444  HA  ILE   136      11.740   1.840  56.070  1.00  0.00           H
ATOM   1445  CB  ILE   136      13.370   2.260  57.340  1.00  0.00           C
ATOM   1446  HB  ILE   136      14.050   1.670  57.990  1.00  0.00           H
ATOM   1447  CG2 ILE   136      14.400   2.830  56.390  1.00  0.00           C
ATOM   1448 HG21 ILE   136      13.860   3.200  55.490  1.00  0.00           H
ATOM   1449 HG22 ILE   136      15.260   2.160  56.160  1.00  0.00           H
ATOM   1450 HG23 ILE   136      14.910   3.650  56.930  1.00  0.00           H
ATOM   1451  CG1 ILE   136      12.660   3.240  58.310  1.00  0.00           C
ATOM   1452 HG11 ILE   136      11.880   2.610  58.790  1.00  0.00           H
ATOM   1453 HG12 ILE   136      12.130   4.000  57.700  1.00  0.00           H
ATOM   1454  CD  ILE   136      13.570   3.870  59.360  1.00  0.00           C
ATOM   1455  HD1 ILE   136      14.470   4.310  58.880  1.00  0.00           H
ATOM   1456  HD2 ILE   136      13.960   3.110  60.080  1.00  0.00           H
ATOM   1457  HD3 ILE   136      13.030   4.580  60.020  1.00  0.00           H
ATOM   1458  C   ILE   136      13.230   0.350  55.680  1.00  0.00           C
ATOM   1459  O   ILE   136      13.150   0.560  54.480  1.00  0.00           O
ATOM   1460  N   ASN   137      14.030  -0.620  56.120  1.00  0.00           N
ATOM   1461  HN  ASN   137      14.160  -0.610  57.110  1.00  0.00           H
ATOM   1462  CA  ASN   137      14.910  -1.530  55.330  1.00  0.00           C
ATOM   1463  HA  ASN   137      15.520  -0.930  54.680  1.00  0.00           H
ATOM   1464  CB  ASN   137      15.780  -2.230  56.340  1.00  0.00           C
ATOM   1465  HB1 ASN   137      16.240  -3.190  56.020  1.00  0.00           H
ATOM   1466  HB2 ASN   137      15.240  -2.410  57.300  1.00  0.00           H
ATOM   1467  CG  ASN   137      16.960  -1.270  56.650  1.00  0.00           C
ATOM   1468  OD1 ASN   137      17.860  -1.070  55.870  1.00  0.00           O
ATOM   1469  ND2 ASN   137      16.890  -0.460  57.770  1.00  0.00           N
ATOM   1470 HD21 ASN   137      16.130  -0.580  58.410  1.00  0.00           H
ATOM   1471 HD22 ASN   137      17.610   0.190  58.020  1.00  0.00           H
ATOM   1472  C   ASN   137      14.080  -2.470  54.420  1.00  0.00           C
ATOM   1473  O   ASN   137      14.460  -2.550  53.220  1.00  0.00           O
ATOM   1474  N   VAL   138      12.970  -3.040  54.950  1.00  0.00           N
ATOM   1475  HN  VAL   138      12.790  -3.100  55.930  1.00  0.00           H
ATOM   1476  CA  VAL   138      12.080  -3.750  54.100  1.00  0.00           C
ATOM   1477  HA  VAL   138      12.720  -4.470  53.610  1.00  0.00           H
ATOM   1478  CB  VAL   138      11.190  -4.780  54.820  1.00  0.00           C
ATOM   1479  HB  VAL   138      11.690  -5.090  55.760  1.00  0.00           H
ATOM   1480  CG1 VAL   138       9.800  -4.150  55.220  1.00  0.00           C
ATOM   1481 HG11 VAL   138       9.270  -4.940  55.790  1.00  0.00           H
ATOM   1482 HG12 VAL   138       9.180  -3.920  54.320  1.00  0.00           H
ATOM   1483 HG13 VAL   138       9.880  -3.290  55.920  1.00  0.00           H
ATOM   1484  CG2 VAL   138      11.020  -5.930  53.820  1.00  0.00           C
ATOM   1485 HG21 VAL   138      10.380  -5.670  52.950  1.00  0.00           H
ATOM   1486 HG22 VAL   138      10.370  -6.750  54.210  1.00  0.00           H
ATOM   1487 HG23 VAL   138      11.950  -6.480  53.560  1.00  0.00           H
ATOM   1488  C   VAL   138      11.360  -2.940  52.990  1.00  0.00           C
ATOM   1489  O   VAL   138      11.360  -3.330  51.860  1.00  0.00           O
ATOM   1490  N   GLU   139      10.880  -1.710  53.290  1.00  0.00           N
ATOM   1491  HN  GLU   139      10.910  -1.380  54.230  1.00  0.00           H
ATOM   1492  CA  GLU   139      10.370  -0.700  52.390  1.00  0.00           C
ATOM   1493  HA  GLU   139       9.580  -1.220  51.860  1.00  0.00           H
ATOM   1494  CB  GLU   139       9.840   0.490  53.280  1.00  0.00           C
ATOM   1495  HB1 GLU   139      10.530   0.810  54.090  1.00  0.00           H
ATOM   1496  HB2 GLU   139       8.900   0.100  53.720  1.00  0.00           H
ATOM   1497  CG  GLU   139       9.490   1.760  52.420  1.00  0.00           C
ATOM   1498  HG1 GLU   139       8.700   1.540  51.670  1.00  0.00           H
ATOM   1499  HG2 GLU   139      10.380   2.040  51.830  1.00  0.00           H
ATOM   1500  CD  GLU   139       9.160   3.060  53.220  1.00  0.00           C
ATOM   1501  OE1 GLU   139      10.070   3.490  53.970  1.00  0.00           O
ATOM   1502  OE2 GLU   139       8.040   3.610  53.140  1.00  0.00           O
ATOM   1503  C   GLU   139      11.260  -0.410  51.170  1.00  0.00           C
ATOM   1504  O   GLU   139      10.780  -0.490  50.040  1.00  0.00           O
ATOM   1505  N   ARG   140      12.630  -0.210  51.440  1.00  0.00           N
ATOM   1506  HN  ARG   140      13.020  -0.280  52.350  1.00  0.00           H
ATOM   1507  CA  ARG   140      13.670  -0.050  50.470  1.00  0.00           C
ATOM   1508  HA  ARG   140      13.320   0.800  49.910  1.00  0.00           H
ATOM   1509  CB  ARG   140      15.120   0.230  50.980  1.00  0.00           C
ATOM   1510  HB1 ARG   140      15.950   0.120  50.260  1.00  0.00           H
ATOM   1511  HB2 ARG   140      15.340  -0.410  51.860  1.00  0.00           H
ATOM   1512  CG  ARG   140      15.320   1.630  51.470  1.00  0.00           C
ATOM   1513  HG1 ARG   140      15.130   1.690  52.560  1.00  0.00           H
ATOM   1514  HG2 ARG   140      14.640   2.370  50.990  1.00  0.00           H
ATOM   1515  CD  ARG   140      16.790   2.210  51.410  1.00  0.00           C
ATOM   1516  HD1 ARG   140      17.600   1.540  51.800  1.00  0.00           H
ATOM   1517  HD2 ARG   140      16.780   3.160  51.980  1.00  0.00           H
ATOM   1518  NE  ARG   140      17.150   2.460  49.930  1.00  0.00           N
ATOM   1519  HE  ARG   140      16.590   2.060  49.210  1.00  0.00           H
ATOM   1520  CZ  ARG   140      18.260   3.040  49.500  1.00  0.00           C
ATOM   1521  NH1 ARG   140      19.190   3.420  50.370  1.00  0.00           N
ATOM   1522 HH11 ARG   140      18.870   3.640  51.290  1.00  0.00           H
ATOM   1523 HH12 ARG   140      20.030   3.870  50.060  1.00  0.00           H
ATOM   1524  NH2 ARG   140      18.420   3.240  48.260  1.00  0.00           N
ATOM   1525 HH21 ARG   140      17.740   2.980  47.570  1.00  0.00           H
ATOM   1526 HH22 ARG   140      19.250   3.750  48.020  1.00  0.00           H
ATOM   1527  C   ARG   140      13.830  -1.150  49.470  1.00  0.00           C
ATOM   1528  O   ARG   140      14.000  -0.900  48.260  1.00  0.00           O
ATOM   1529  N   TYR   141      13.800  -2.430  50.010  1.00  0.00           N
ATOM   1530  HN  TYR   141      13.790  -2.670  50.980  1.00  0.00           H
ATOM   1531  CA  TYR   141      13.650  -3.610  49.130  1.00  0.00           C
ATOM   1532  HA  TYR   141      14.530  -3.650  48.500  1.00  0.00           H
ATOM   1533  CB  TYR   141      13.730  -4.960  49.940  1.00  0.00           C
ATOM   1534  HB1 TYR   141      13.120  -4.770  50.840  1.00  0.00           H
ATOM   1535  HB2 TYR   141      14.770  -5.140  50.270  1.00  0.00           H
ATOM   1536  CG  TYR   141      13.180  -6.190  49.200  1.00  0.00           C
ATOM   1537  CD1 TYR   141      14.050  -7.070  48.460  1.00  0.00           C
ATOM   1538  HD1 TYR   141      15.090  -6.780  48.410  1.00  0.00           H
ATOM   1539  CE1 TYR   141      13.650  -8.310  47.910  1.00  0.00           C
ATOM   1540  HE1 TYR   141      14.290  -8.970  47.340  1.00  0.00           H
ATOM   1541  CZ  TYR   141      12.290  -8.610  48.080  1.00  0.00           C
ATOM   1542  OH  TYR   141      11.870  -9.730  47.400  1.00  0.00           O
ATOM   1543  HH  TYR   141      10.920  -9.640  47.480  1.00  0.00           H
ATOM   1544  CD2 TYR   141      11.870  -6.620  49.300  1.00  0.00           C
ATOM   1545  HD2 TYR   141      11.120  -6.030  49.800  1.00  0.00           H
ATOM   1546  CE2 TYR   141      11.420  -7.740  48.700  1.00  0.00           C
ATOM   1547  HE2 TYR   141      10.380  -8.010  48.560  1.00  0.00           H
ATOM   1548  C   TYR   141      12.340  -3.520  48.260  1.00  0.00           C
ATOM   1549  O   TYR   141      12.310  -3.600  47.030  1.00  0.00           O
ATOM   1550  N   TYR   142      11.190  -3.160  48.920  1.00  0.00           N
ATOM   1551  HN  TYR   142      11.250  -2.920  49.890  1.00  0.00           H
ATOM   1552  CA  TYR   142       9.920  -3.000  48.210  1.00  0.00           C
ATOM   1553  HA  TYR   142       9.910  -3.950  47.700  1.00  0.00           H
ATOM   1554  CB  TYR   142       8.640  -3.000  49.110  1.00  0.00           C
ATOM   1555  HB1 TYR   142       7.710  -2.900  48.510  1.00  0.00           H
ATOM   1556  HB2 TYR   142       8.800  -2.180  49.840  1.00  0.00           H
ATOM   1557  CG  TYR   142       8.490  -4.370  49.870  1.00  0.00           C
ATOM   1558  CD1 TYR   142       8.490  -5.540  49.090  1.00  0.00           C
ATOM   1559  HD1 TYR   142       8.710  -5.570  48.040  1.00  0.00           H
ATOM   1560  CE1 TYR   142       8.300  -6.740  49.730  1.00  0.00           C
ATOM   1561  HE1 TYR   142       8.240  -7.600  49.080  1.00  0.00           H
ATOM   1562  CZ  TYR   142       8.090  -6.900  51.070  1.00  0.00           C
ATOM   1563  OH  TYR   142       7.830  -8.190  51.680  1.00  0.00           O
ATOM   1564  HH  TYR   142       7.330  -8.680  51.020  1.00  0.00           H
ATOM   1565  CD2 TYR   142       8.300  -4.450  51.250  1.00  0.00           C
ATOM   1566  HD2 TYR   142       8.400  -3.540  51.820  1.00  0.00           H
ATOM   1567  CE2 TYR   142       8.120  -5.690  51.870  1.00  0.00           C
ATOM   1568  HE2 TYR   142       8.060  -5.780  52.950  1.00  0.00           H
ATOM   1569  C   TYR   142       9.850  -2.030  47.100  1.00  0.00           C
ATOM   1570  O   TYR   142       9.330  -2.380  46.040  1.00  0.00           O
ATOM   1571  N   TYR   143      10.480  -0.890  47.290  1.00  0.00           N
ATOM   1572  HN  TYR   143      10.820  -0.710  48.220  1.00  0.00           H
ATOM   1573  CA  TYR   143      10.530   0.170  46.320  1.00  0.00           C
ATOM   1574  HA  TYR   143       9.560   0.390  45.910  1.00  0.00           H
ATOM   1575  CB  TYR   143      11.010   1.480  47.050  1.00  0.00           C
ATOM   1576  HB1 TYR   143      12.000   1.280  47.500  1.00  0.00           H
ATOM   1577  HB2 TYR   143      10.250   1.790  47.800  1.00  0.00           H
ATOM   1578  CG  TYR   143      11.180   2.530  46.040  1.00  0.00           C
ATOM   1579  CD1 TYR   143      12.520   2.950  45.640  1.00  0.00           C
ATOM   1580  HD1 TYR   143      13.450   2.520  46.000  1.00  0.00           H
ATOM   1581  CE1 TYR   143      12.630   4.010  44.740  1.00  0.00           C
ATOM   1582  HE1 TYR   143      13.580   4.400  44.410  1.00  0.00           H
ATOM   1583  CZ  TYR   143      11.530   4.570  44.120  1.00  0.00           C
ATOM   1584  OH  TYR   143      11.690   5.570  43.180  1.00  0.00           O
ATOM   1585  HH  TYR   143      10.780   5.860  43.060  1.00  0.00           H
ATOM   1586  CD2 TYR   143      10.080   3.190  45.550  1.00  0.00           C
ATOM   1587  HD2 TYR   143       9.120   2.910  45.960  1.00  0.00           H
ATOM   1588  CE2 TYR   143      10.220   4.140  44.520  1.00  0.00           C
ATOM   1589  HE2 TYR   143       9.410   4.760  44.170  1.00  0.00           H
ATOM   1590  C   TYR   143      11.500  -0.230  45.150  1.00  0.00           C
ATOM   1591  O   TYR   143      11.430   0.410  44.080  1.00  0.00           O
ATOM   1592  N   VAL   144      12.400  -1.210  45.370  1.00  0.00           N
ATOM   1593  HN  VAL   144      12.470  -1.740  46.210  1.00  0.00           H
ATOM   1594  CA  VAL   144      13.290  -1.720  44.410  1.00  0.00           C
ATOM   1595  HA  VAL   144      13.470  -0.910  43.730  1.00  0.00           H
ATOM   1596  CB  VAL   144      14.670  -2.080  45.000  1.00  0.00           C
ATOM   1597  HB  VAL   144      14.710  -2.480  46.030  1.00  0.00           H
ATOM   1598  CG1 VAL   144      15.350  -3.140  44.040  1.00  0.00           C
ATOM   1599 HG11 VAL   144      15.090  -2.880  43.000  1.00  0.00           H
ATOM   1600 HG12 VAL   144      14.930  -4.150  44.230  1.00  0.00           H
ATOM   1601 HG13 VAL   144      16.450  -3.240  44.160  1.00  0.00           H
ATOM   1602  CG2 VAL   144      15.520  -0.820  45.130  1.00  0.00           C
ATOM   1603 HG21 VAL   144      15.620  -0.280  44.170  1.00  0.00           H
ATOM   1604 HG22 VAL   144      16.480  -1.130  45.600  1.00  0.00           H
ATOM   1605 HG23 VAL   144      15.130  -0.170  45.950  1.00  0.00           H
ATOM   1606  C   VAL   144      12.670  -2.730  43.440  1.00  0.00           C
ATOM   1607  O   VAL   144      12.860  -2.560  42.230  1.00  0.00           O
ATOM   1608  N   VAL   145      11.950  -3.720  43.960  1.00  0.00           N
ATOM   1609  HN  VAL   145      11.770  -3.800  44.940  1.00  0.00           H
ATOM   1610  CA  VAL   145      11.150  -4.590  43.140  1.00  0.00           C
ATOM   1611  HA  VAL   145      11.860  -4.920  42.400  1.00  0.00           H
ATOM   1612  CB  VAL   145      10.690  -5.920  43.820  1.00  0.00           C
ATOM   1613  HB  VAL   145      10.020  -6.520  43.170  1.00  0.00           H
ATOM   1614  CG1 VAL   145      11.910  -6.860  44.170  1.00  0.00           C
ATOM   1615 HG11 VAL   145      12.590  -6.420  44.940  1.00  0.00           H
ATOM   1616 HG12 VAL   145      12.520  -7.050  43.260  1.00  0.00           H
ATOM   1617 HG13 VAL   145      11.530  -7.800  44.620  1.00  0.00           H
ATOM   1618  CG2 VAL   145       9.890  -5.620  45.070  1.00  0.00           C
ATOM   1619 HG21 VAL   145       9.030  -4.990  44.770  1.00  0.00           H
ATOM   1620 HG22 VAL   145      10.490  -5.130  45.870  1.00  0.00           H
ATOM   1621 HG23 VAL   145       9.430  -6.550  45.480  1.00  0.00           H
ATOM   1622  C   VAL   145      10.010  -3.970  42.400  1.00  0.00           C
ATOM   1623  O   VAL   145       9.770  -4.310  41.270  1.00  0.00           O
HETATM 1624  N   HSD   146       9.250  -3.040  43.030  1.00  0.00           N
HETATM 1625  HN  HSD   146       9.580  -2.750  43.930  1.00  0.00           H
HETATM 1626  CA  HSD   146       8.030  -2.510  42.570  1.00  0.00           C
HETATM 1627  HA  HSD   146       8.010  -2.500  41.490  1.00  0.00           H
HETATM 1628  CB  HSD   146       6.780  -3.290  42.940  1.00  0.00           C
HETATM 1629  HB1 HSD   146       5.900  -2.980  42.340  1.00  0.00           H
HETATM 1630  HB2 HSD   146       6.600  -3.160  44.030  1.00  0.00           H
HETATM 1631  ND1 HSD   146       6.670  -5.770  43.650  1.00  0.00           N
HETATM 1632  HD1 HSD   146       6.400  -5.470  44.570  1.00  0.00           H
HETATM 1633  CG  HSD   146       6.770  -4.800  42.660  1.00  0.00           C
HETATM 1634  CE1 HSD   146       6.840  -7.010  43.070  1.00  0.00           C
HETATM 1635  HE1 HSD   146       6.530  -7.890  43.630  1.00  0.00           H
HETATM 1636  NE2 HSD   146       7.100  -6.940  41.800  1.00  0.00           N
HETATM 1637  CD2 HSD   146       7.000  -5.570  41.490  1.00  0.00           C
HETATM 1638  HD2 HSD   146       7.190  -5.130  40.520  1.00  0.00           H
HETATM 1639  C   HSD   146       7.840  -1.010  43.020  1.00  0.00           C
HETATM 1640  O   HSD   146       7.060  -0.710  43.930  1.00  0.00           O
ATOM   1641  N   PRO   147       8.480  -0.090  42.290  1.00  0.00           N
ATOM   1642  CD  PRO   147       9.630  -0.440  41.440  1.00  0.00           C
ATOM   1643  HD1 PRO   147       9.290  -1.120  40.640  1.00  0.00           H
ATOM   1644  HD2 PRO   147      10.440  -0.810  42.110  1.00  0.00           H
ATOM   1645  CA  PRO   147       8.360   1.370  42.590  1.00  0.00           C
ATOM   1646  HA  PRO   147       8.300   1.520  43.660  1.00  0.00           H
ATOM   1647  CB  PRO   147       9.640   1.950  41.850  1.00  0.00           C
ATOM   1648  HB1 PRO   147      10.330   2.090  42.710  1.00  0.00           H
ATOM   1649  HB2 PRO   147       9.630   2.980  41.440  1.00  0.00           H
ATOM   1650  CG  PRO   147       9.950   0.890  40.760  1.00  0.00           C
ATOM   1651  HG1 PRO   147       9.390   1.050  39.810  1.00  0.00           H
ATOM   1652  HG2 PRO   147      10.990   1.040  40.410  1.00  0.00           H
ATOM   1653  C   PRO   147       6.990   1.910  42.180  1.00  0.00           C
ATOM   1654  O   PRO   147       6.570   2.900  42.770  1.00  0.00           O
ATOM   1655  N   MET   148       6.280   1.330  41.250  1.00  0.00           N
ATOM   1656  HN  MET   148       6.590   0.440  40.950  1.00  0.00           H
ATOM   1657  CA  MET   148       5.190   2.050  40.520  1.00  0.00           C
ATOM   1658  HA  MET   148       5.490   3.090  40.600  1.00  0.00           H
ATOM   1659  CB  MET   148       5.160   1.700  39.000  1.00  0.00           C
ATOM   1660  HB1 MET   148       4.210   1.980  38.490  1.00  0.00           H
ATOM   1661  HB2 MET   148       5.170   0.590  38.910  1.00  0.00           H
ATOM   1662  CG  MET   148       6.500   2.010  38.180  1.00  0.00           C
ATOM   1663  HG1 MET   148       6.270   1.570  37.180  1.00  0.00           H
ATOM   1664  HG2 MET   148       7.270   1.370  38.650  1.00  0.00           H
ATOM   1665  SD  MET   148       6.850   3.850  38.080  1.00  0.00           S
ATOM   1666  CE  MET   148       7.890   3.730  36.540  1.00  0.00           C
ATOM   1667  HE1 MET   148       8.570   2.860  36.680  1.00  0.00           H
ATOM   1668  HE2 MET   148       8.490   4.590  36.170  1.00  0.00           H
ATOM   1669  HE3 MET   148       7.240   3.540  35.660  1.00  0.00           H
ATOM   1670  C   MET   148       3.850   1.880  41.200  1.00  0.00           C
ATOM   1671  O   MET   148       2.930   2.650  40.920  1.00  0.00           O
ATOM   1672  N   ARG   149       3.850   0.940  42.180  1.00  0.00           N
ATOM   1673  HN  ARG   149       4.620   0.350  42.410  1.00  0.00           H
ATOM   1674  CA  ARG   149       2.730   0.550  42.950  1.00  0.00           C
ATOM   1675  HA  ARG   149       1.870   1.190  42.870  1.00  0.00           H
ATOM   1676  CB  ARG   149       2.410  -0.980  42.480  1.00  0.00           C
ATOM   1677  HB1 ARG   149       1.540  -1.520  42.900  1.00  0.00           H
ATOM   1678  HB2 ARG   149       3.320  -1.580  42.690  1.00  0.00           H
ATOM   1679  CG  ARG   149       2.140  -1.150  40.940  1.00  0.00           C
ATOM   1680  HG1 ARG   149       1.920  -2.200  40.660  1.00  0.00           H
ATOM   1681  HG2 ARG   149       3.080  -0.920  40.390  1.00  0.00           H
ATOM   1682  CD  ARG   149       1.010  -0.280  40.340  1.00  0.00           C
ATOM   1683  HD1 ARG   149       1.080  -0.190  39.240  1.00  0.00           H
ATOM   1684  HD2 ARG   149       1.040   0.770  40.700  1.00  0.00           H
ATOM   1685  NE  ARG   149      -0.270  -0.870  40.850  1.00  0.00           N
ATOM   1686  HE  ARG   149      -0.400  -1.850  41.010  1.00  0.00           H
ATOM   1687  CZ  ARG   149      -1.490  -0.270  40.720  1.00  0.00           C
ATOM   1688  NH1 ARG   149      -1.710   0.890  40.290  1.00  0.00           N
ATOM   1689 HH11 ARG   149      -1.010   1.610  40.270  1.00  0.00           H
ATOM   1690 HH12 ARG   149      -2.580   1.350  40.460  1.00  0.00           H
ATOM   1691  NH2 ARG   149      -2.420  -1.140  41.100  1.00  0.00           N
ATOM   1692 HH21 ARG   149      -2.190  -2.060  41.430  1.00  0.00           H
ATOM   1693 HH22 ARG   149      -3.360  -0.820  40.960  1.00  0.00           H
ATOM   1694  C   ARG   149       3.050   0.590  44.460  1.00  0.00           C
ATOM   1695  O   ARG   149       2.310   0.050  45.330  1.00  0.00           O
ATOM   1696  N   TYR   150       4.160   1.280  44.790  1.00  0.00           N
ATOM   1697  HN  TYR   150       4.660   1.750  44.070  1.00  0.00           H
ATOM   1698  CA  TYR   150       4.540   1.680  46.160  1.00  0.00           C
ATOM   1699  HA  TYR   150       4.630   0.740  46.690  1.00  0.00           H
ATOM   1700  CB  TYR   150       5.990   2.170  46.010  1.00  0.00           C
ATOM   1701  HB1 TYR   150       6.100   2.910  45.190  1.00  0.00           H
ATOM   1702  HB2 TYR   150       6.560   1.330  45.570  1.00  0.00           H
ATOM   1703  CG  TYR   150       6.550   2.790  47.250  1.00  0.00           C
ATOM   1704  CD1 TYR   150       6.660   2.070  48.430  1.00  0.00           C
ATOM   1705  HD1 TYR   150       6.290   1.060  48.380  1.00  0.00           H
ATOM   1706  CE1 TYR   150       7.020   2.780  49.560  1.00  0.00           C
ATOM   1707  HE1 TYR   150       7.080   2.340  50.550  1.00  0.00           H
ATOM   1708  CZ  TYR   150       7.360   4.140  49.540  1.00  0.00           C
ATOM   1709  OH  TYR   150       7.850   4.800  50.690  1.00  0.00           O
ATOM   1710  HH  TYR   150       7.670   4.230  51.440  1.00  0.00           H
ATOM   1711  CD2 TYR   150       6.840   4.190  47.210  1.00  0.00           C
ATOM   1712  HD2 TYR   150       6.860   4.740  46.280  1.00  0.00           H
ATOM   1713  CE2 TYR   150       7.290   4.820  48.350  1.00  0.00           C
ATOM   1714  HE2 TYR   150       7.580   5.850  48.210  1.00  0.00           H
ATOM   1715  C   TYR   150       3.610   2.550  46.850  1.00  0.00           C
ATOM   1716  O   TYR   150       3.220   2.280  47.970  1.00  0.00           O
ATOM   1717  N   GLU   151       3.130   3.650  46.220  1.00  0.00           N
ATOM   1718  HN  GLU   151       3.580   3.800  45.350  1.00  0.00           H
ATOM   1719  CA  GLU   151       2.090   4.590  46.730  1.00  0.00           C
ATOM   1720  HA  GLU   151       2.390   4.820  47.740  1.00  0.00           H
ATOM   1721  CB  GLU   151       2.170   5.980  46.030  1.00  0.00           C
ATOM   1722  HB1 GLU   151       1.210   6.500  46.220  1.00  0.00           H
ATOM   1723  HB2 GLU   151       2.380   5.960  44.940  1.00  0.00           H
ATOM   1724  CG  GLU   151       3.300   6.850  46.590  1.00  0.00           C
ATOM   1725  HG1 GLU   151       4.250   6.350  46.290  1.00  0.00           H
ATOM   1726  HG2 GLU   151       3.350   6.760  47.700  1.00  0.00           H
ATOM   1727  CD  GLU   151       3.200   8.280  46.190  1.00  0.00           C
ATOM   1728  OE1 GLU   151       2.110   8.900  46.400  1.00  0.00           O
ATOM   1729  OE2 GLU   151       4.180   8.780  45.630  1.00  0.00           O
ATOM   1730  C   GLU   151       0.640   4.040  46.820  1.00  0.00           C
ATOM   1731  O   GLU   151      -0.110   4.350  47.690  1.00  0.00           O
ATOM   1732  N   VAL   152       0.300   3.110  45.940  1.00  0.00           N
ATOM   1733  HN  VAL   152       1.030   2.970  45.280  1.00  0.00           H
ATOM   1734  CA  VAL   152      -0.840   2.200  46.110  1.00  0.00           C
ATOM   1735  HA  VAL   152      -1.740   2.750  46.330  1.00  0.00           H
ATOM   1736  CB  VAL   152      -1.040   1.390  44.900  1.00  0.00           C
ATOM   1737  HB  VAL   152      -0.160   0.740  44.690  1.00  0.00           H
ATOM   1738  CG1 VAL   152      -2.060   0.210  45.170  1.00  0.00           C
ATOM   1739 HG11 VAL   152      -3.040   0.700  45.340  1.00  0.00           H
ATOM   1740 HG12 VAL   152      -1.820  -0.500  45.990  1.00  0.00           H
ATOM   1741 HG13 VAL   152      -2.240  -0.500  44.330  1.00  0.00           H
ATOM   1742  CG2 VAL   152      -1.370   2.210  43.700  1.00  0.00           C
ATOM   1743 HG21 VAL   152      -0.450   2.790  43.460  1.00  0.00           H
ATOM   1744 HG22 VAL   152      -2.180   2.950  43.850  1.00  0.00           H
ATOM   1745 HG23 VAL   152      -1.590   1.560  42.830  1.00  0.00           H
ATOM   1746  C   VAL   152      -0.770   1.320  47.410  1.00  0.00           C
ATOM   1747  O   VAL   152      -1.750   1.100  48.070  1.00  0.00           O
ATOM   1748  N   ARG   153       0.430   0.800  47.810  1.00  0.00           N
ATOM   1749  HN  ARG   153       1.250   0.830  47.250  1.00  0.00           H
ATOM   1750  CA  ARG   153       0.490   0.000  49.020  1.00  0.00           C
ATOM   1751  HA  ARG   153      -0.500  -0.440  49.090  1.00  0.00           H
ATOM   1752  CB  ARG   153       1.580  -1.070  48.780  1.00  0.00           C
ATOM   1753  HB1 ARG   153       1.730  -1.630  49.730  1.00  0.00           H
ATOM   1754  HB2 ARG   153       2.530  -0.640  48.370  1.00  0.00           H
ATOM   1755  CG  ARG   153       1.150  -2.220  47.790  1.00  0.00           C
ATOM   1756  HG1 ARG   153       1.820  -3.080  48.010  1.00  0.00           H
ATOM   1757  HG2 ARG   153       1.390  -1.850  46.770  1.00  0.00           H
ATOM   1758  CD  ARG   153      -0.380  -2.740  47.820  1.00  0.00           C
ATOM   1759  HD1 ARG   153      -1.110  -1.900  47.810  1.00  0.00           H
ATOM   1760  HD2 ARG   153      -0.470  -3.250  48.800  1.00  0.00           H
ATOM   1761  NE  ARG   153      -0.620  -3.660  46.710  1.00  0.00           N
ATOM   1762  HE  ARG   153       0.010  -4.330  46.310  1.00  0.00           H
ATOM   1763  CZ  ARG   153      -1.840  -3.820  46.130  1.00  0.00           C
ATOM   1764  NH1 ARG   153      -2.870  -3.050  46.460  1.00  0.00           N
ATOM   1765 HH11 ARG   153      -2.770  -2.320  47.140  1.00  0.00           H
ATOM   1766 HH12 ARG   153      -3.620  -3.000  45.800  1.00  0.00           H
ATOM   1767  NH2 ARG   153      -1.970  -4.730  45.160  1.00  0.00           N
ATOM   1768 HH21 ARG   153      -1.280  -5.010  44.500  1.00  0.00           H
ATOM   1769 HH22 ARG   153      -2.950  -4.880  45.000  1.00  0.00           H
ATOM   1770  C   ARG   153       0.770   0.680  50.310  1.00  0.00           C
ATOM   1771  O   ARG   153       0.860   0.160  51.420  1.00  0.00           O
ATOM   1772  N   MET   154       0.870   2.010  50.210  1.00  0.00           N
ATOM   1773  HN  MET   154       0.830   2.350  49.270  1.00  0.00           H
ATOM   1774  CA  MET   154       1.080   2.940  51.290  1.00  0.00           C
ATOM   1775  HA  MET   154       1.270   2.390  52.210  1.00  0.00           H
ATOM   1776  CB  MET   154       2.310   3.850  51.170  1.00  0.00           C
ATOM   1777  HB1 MET   154       2.280   4.530  52.050  1.00  0.00           H
ATOM   1778  HB2 MET   154       2.330   4.460  50.230  1.00  0.00           H
ATOM   1779  CG  MET   154       3.620   2.950  51.180  1.00  0.00           C
ATOM   1780  HG1 MET   154       4.420   3.700  51.010  1.00  0.00           H
ATOM   1781  HG2 MET   154       3.590   2.220  50.340  1.00  0.00           H
ATOM   1782  SD  MET   154       4.170   2.060  52.690  1.00  0.00           S
ATOM   1783  CE  MET   154       4.510   3.540  53.670  1.00  0.00           C
ATOM   1784  HE1 MET   154       4.820   3.180  54.670  1.00  0.00           H
ATOM   1785  HE2 MET   154       3.690   4.260  53.850  1.00  0.00           H
ATOM   1786  HE3 MET   154       5.270   4.110  53.100  1.00  0.00           H
ATOM   1787  C   MET   154      -0.150   3.660  51.620  1.00  0.00           C
ATOM   1788  O   MET   154      -0.170   4.800  52.160  1.00  0.00           O
ATOM   1789  N   THR   155      -1.310   3.090  51.280  1.00  0.00           N
ATOM   1790  HN  THR   155      -1.240   2.270  50.720  1.00  0.00           H
ATOM   1791  CA  THR   155      -2.630   3.530  51.690  1.00  0.00           C
ATOM   1792  HA  THR   155      -2.700   4.580  51.460  1.00  0.00           H
ATOM   1793  CB  THR   155      -3.780   2.800  50.930  1.00  0.00           C
ATOM   1794  HB  THR   155      -3.630   2.810  49.830  1.00  0.00           H
ATOM   1795  OG1 THR   155      -4.930   3.530  51.180  1.00  0.00           O
ATOM   1796  HG1 THR   155      -5.200   3.300  52.080  1.00  0.00           H
ATOM   1797  CG2 THR   155      -3.890   1.270  51.320  1.00  0.00           C
ATOM   1798 HG21 THR   155      -4.800   0.780  50.920  1.00  0.00           H
ATOM   1799 HG22 THR   155      -3.770   1.090  52.410  1.00  0.00           H
ATOM   1800 HG23 THR   155      -3.050   0.720  50.850  1.00  0.00           H
ATOM   1801  C   THR   155      -2.800   3.500  53.250  1.00  0.00           C
ATOM   1802  O   THR   155      -2.300   2.580  53.910  1.00  0.00           O
ATOM   1803  N   LEU   156      -3.560   4.460  53.830  1.00  0.00           N
ATOM   1804  HN  LEU   156      -3.720   5.250  53.240  1.00  0.00           H
ATOM   1805  CA  LEU   156      -3.880   4.610  55.270  1.00  0.00           C
ATOM   1806  HA  LEU   156      -2.880   4.830  55.610  1.00  0.00           H
ATOM   1807  CB  LEU   156      -4.910   5.770  55.490  1.00  0.00           C
ATOM   1808  HB1 LEU   156      -5.590   5.730  54.610  1.00  0.00           H
ATOM   1809  HB2 LEU   156      -4.360   6.700  55.250  1.00  0.00           H
ATOM   1810  CG  LEU   156      -5.810   5.760  56.750  1.00  0.00           C
ATOM   1811  HG  LEU   156      -6.340   4.800  56.900  1.00  0.00           H
ATOM   1812  CD1 LEU   156      -4.950   6.070  58.040  1.00  0.00           C
ATOM   1813 HD11 LEU   156      -4.500   7.080  57.930  1.00  0.00           H
ATOM   1814 HD12 LEU   156      -4.120   5.360  58.220  1.00  0.00           H
ATOM   1815 HD13 LEU   156      -5.700   6.100  58.860  1.00  0.00           H
ATOM   1816  CD2 LEU   156      -6.870   6.800  56.590  1.00  0.00           C
ATOM   1817 HD21 LEU   156      -7.630   6.580  55.800  1.00  0.00           H
ATOM   1818 HD22 LEU   156      -6.480   7.800  56.300  1.00  0.00           H
ATOM   1819 HD23 LEU   156      -7.460   6.810  57.540  1.00  0.00           H
ATOM   1820  C   LEU   156      -4.110   3.330  56.140  1.00  0.00           C
ATOM   1821  O   LEU   156      -3.350   3.150  57.110  1.00  0.00           O
ATOM   1822  N   GLY   157      -5.080   2.420  55.710  1.00  0.00           N
ATOM   1823  HN  GLY   157      -5.660   2.590  54.910  1.00  0.00           H
ATOM   1824  CA  GLY   157      -5.320   1.170  56.300  1.00  0.00           C
ATOM   1825  HA1 GLY   157      -5.860   0.540  55.620  1.00  0.00           H
ATOM   1826  HA2 GLY   157      -5.820   1.260  57.250  1.00  0.00           H
ATOM   1827  C   GLY   157      -4.080   0.380  56.500  1.00  0.00           C
ATOM   1828  O   GLY   157      -3.800  -0.050  57.640  1.00  0.00           O
ATOM   1829  N   LEU   158      -3.290   0.200  55.410  1.00  0.00           N
ATOM   1830  HN  LEU   158      -3.500   0.540  54.500  1.00  0.00           H
ATOM   1831  CA  LEU   158      -2.030  -0.590  55.410  1.00  0.00           C
ATOM   1832  HA  LEU   158      -2.340  -1.470  55.970  1.00  0.00           H
ATOM   1833  CB  LEU   158      -1.570  -1.050  54.030  1.00  0.00           C
ATOM   1834  HB1 LEU   158      -0.580  -1.570  54.060  1.00  0.00           H
ATOM   1835  HB2 LEU   158      -1.280  -0.180  53.400  1.00  0.00           H
ATOM   1836  CG  LEU   158      -2.600  -1.960  53.260  1.00  0.00           C
ATOM   1837  HG  LEU   158      -3.520  -1.340  53.130  1.00  0.00           H
ATOM   1838  CD1 LEU   158      -2.070  -2.290  51.900  1.00  0.00           C
ATOM   1839 HD11 LEU   158      -1.090  -2.820  51.900  1.00  0.00           H
ATOM   1840 HD12 LEU   158      -1.860  -1.300  51.460  1.00  0.00           H
ATOM   1841 HD13 LEU   158      -2.800  -2.740  51.190  1.00  0.00           H
ATOM   1842  CD2 LEU   158      -2.970  -3.300  54.000  1.00  0.00           C
ATOM   1843 HD21 LEU   158      -3.860  -3.860  53.640  1.00  0.00           H
ATOM   1844 HD22 LEU   158      -3.210  -3.080  55.070  1.00  0.00           H
ATOM   1845 HD23 LEU   158      -2.200  -4.100  53.960  1.00  0.00           H
ATOM   1846  C   LEU   158      -0.910   0.010  56.260  1.00  0.00           C
ATOM   1847  O   LEU   158      -0.360  -0.600  57.120  1.00  0.00           O
ATOM   1848  N   VAL   159      -0.630   1.300  56.140  1.00  0.00           N
ATOM   1849  HN  VAL   159      -1.250   1.910  55.660  1.00  0.00           H
ATOM   1850  CA  VAL   159       0.410   2.000  56.940  1.00  0.00           C
ATOM   1851  HA  VAL   159       1.380   1.530  56.940  1.00  0.00           H
ATOM   1852  CB  VAL   159       0.500   3.450  56.440  1.00  0.00           C
ATOM   1853  HB  VAL   159      -0.510   3.850  56.200  1.00  0.00           H
ATOM   1854  CG1 VAL   159       1.290   4.320  57.450  1.00  0.00           C
ATOM   1855 HG11 VAL   159       1.500   5.290  56.950  1.00  0.00           H
ATOM   1856 HG12 VAL   159       2.290   3.960  57.750  1.00  0.00           H
ATOM   1857 HG13 VAL   159       0.670   4.570  58.340  1.00  0.00           H
ATOM   1858  CG2 VAL   159       1.320   3.520  55.170  1.00  0.00           C
ATOM   1859 HG21 VAL   159       1.240   4.560  54.790  1.00  0.00           H
ATOM   1860 HG22 VAL   159       0.930   2.890  54.340  1.00  0.00           H
ATOM   1861 HG23 VAL   159       2.360   3.200  55.360  1.00  0.00           H
ATOM   1862  C   VAL   159      -0.040   1.930  58.430  1.00  0.00           C
ATOM   1863  O   VAL   159       0.860   1.700  59.260  1.00  0.00           O
ATOM   1864  N   ALA   160      -1.320   2.060  58.760  1.00  0.00           N
ATOM   1865  HN  ALA   160      -2.050   2.120  58.080  1.00  0.00           H
ATOM   1866  CA  ALA   160      -1.820   2.030  60.140  1.00  0.00           C
ATOM   1867  HA  ALA   160      -1.170   2.620  60.780  1.00  0.00           H
ATOM   1868  CB  ALA   160      -3.190   2.810  60.360  1.00  0.00           C
ATOM   1869  HB1 ALA   160      -3.050   3.890  60.590  1.00  0.00           H
ATOM   1870  HB2 ALA   160      -3.690   2.480  61.300  1.00  0.00           H
ATOM   1871  HB3 ALA   160      -3.920   2.660  59.540  1.00  0.00           H
ATOM   1872  C   ALA   160      -1.800   0.610  60.620  1.00  0.00           C
ATOM   1873  O   ALA   160      -1.550   0.360  61.810  1.00  0.00           O
ATOM   1874  N   SER   161      -1.900  -0.350  59.750  1.00  0.00           N
ATOM   1875  HN  SER   161      -2.180  -0.080  58.840  1.00  0.00           H
ATOM   1876  CA  SER   161      -1.740  -1.830  59.990  1.00  0.00           C
ATOM   1877  HA  SER   161      -2.380  -2.020  60.840  1.00  0.00           H
ATOM   1878  CB  SER   161      -2.210  -2.680  58.740  1.00  0.00           C
ATOM   1879  HB1 SER   161      -1.930  -3.740  58.900  1.00  0.00           H
ATOM   1880  HB2 SER   161      -1.700  -2.440  57.790  1.00  0.00           H
ATOM   1881  OG  SER   161      -3.610  -2.550  58.440  1.00  0.00           O
ATOM   1882  HG1 SER   161      -3.770  -1.640  58.180  1.00  0.00           H
ATOM   1883  C   SER   161      -0.340  -2.240  60.420  1.00  0.00           C
ATOM   1884  O   SER   161      -0.150  -3.040  61.330  1.00  0.00           O
ATOM   1885  N   VAL   162       0.640  -1.600  59.810  1.00  0.00           N
ATOM   1886  HN  VAL   162       0.450  -1.060  59.000  1.00  0.00           H
ATOM   1887  CA  VAL   162       2.080  -1.720  60.180  1.00  0.00           C
ATOM   1888  HA  VAL   162       2.290  -2.780  60.170  1.00  0.00           H
ATOM   1889  CB  VAL   162       3.010  -1.040  59.150  1.00  0.00           C
ATOM   1890  HB  VAL   162       2.820   0.040  58.990  1.00  0.00           H
ATOM   1891  CG1 VAL   162       4.480  -1.110  59.650  1.00  0.00           C
ATOM   1892 HG11 VAL   162       4.570  -0.450  60.550  1.00  0.00           H
ATOM   1893 HG12 VAL   162       5.180  -0.780  58.850  1.00  0.00           H
ATOM   1894 HG13 VAL   162       4.800  -2.080  60.080  1.00  0.00           H
ATOM   1895  CG2 VAL   162       2.750  -1.750  57.790  1.00  0.00           C
ATOM   1896 HG21 VAL   162       1.690  -1.720  57.450  1.00  0.00           H
ATOM   1897 HG22 VAL   162       3.100  -2.800  57.750  1.00  0.00           H
ATOM   1898 HG23 VAL   162       3.320  -1.200  57.010  1.00  0.00           H
ATOM   1899  C   VAL   162       2.290  -1.160  61.640  1.00  0.00           C
ATOM   1900  O   VAL   162       2.730  -1.880  62.510  1.00  0.00           O
ATOM   1901  N   LEU   163       1.820   0.070  61.890  1.00  0.00           N
ATOM   1902  HN  LEU   163       1.520   0.680  61.160  1.00  0.00           H
ATOM   1903  CA  LEU   163       2.010   0.750  63.130  1.00  0.00           C
ATOM   1904  HA  LEU   163       3.070   0.740  63.370  1.00  0.00           H
ATOM   1905  CB  LEU   163       1.400   2.150  63.020  1.00  0.00           C
ATOM   1906  HB1 LEU   163       1.270   2.490  64.070  1.00  0.00           H
ATOM   1907  HB2 LEU   163       0.410   2.070  62.530  1.00  0.00           H
ATOM   1908  CG  LEU   163       2.230   3.260  62.300  1.00  0.00           C
ATOM   1909  HG  LEU   163       2.180   3.040  61.210  1.00  0.00           H
ATOM   1910  CD1 LEU   163       1.610   4.660  62.250  1.00  0.00           C
ATOM   1911 HD11 LEU   163       0.650   4.870  61.720  1.00  0.00           H
ATOM   1912 HD12 LEU   163       2.390   5.380  61.940  1.00  0.00           H
ATOM   1913 HD13 LEU   163       1.300   4.900  63.300  1.00  0.00           H
ATOM   1914  CD2 LEU   163       3.640   3.320  62.900  1.00  0.00           C
ATOM   1915 HD21 LEU   163       4.290   4.150  62.560  1.00  0.00           H
ATOM   1916 HD22 LEU   163       4.190   2.410  62.580  1.00  0.00           H
ATOM   1917 HD23 LEU   163       3.560   3.380  64.000  1.00  0.00           H
ATOM   1918  C   LEU   163       1.390  -0.020  64.350  1.00  0.00           C
ATOM   1919  O   LEU   163       2.140  -0.240  65.290  1.00  0.00           O
ATOM   1920  N   VAL   164       0.170  -0.490  64.210  1.00  0.00           N
ATOM   1921  HN  VAL   164      -0.250  -0.290  63.320  1.00  0.00           H
ATOM   1922  CA  VAL   164      -0.430  -1.300  65.230  1.00  0.00           C
ATOM   1923  HA  VAL   164      -0.530  -0.680  66.100  1.00  0.00           H
ATOM   1924  CB  VAL   164      -1.810  -1.700  64.740  1.00  0.00           C
ATOM   1925  HB  VAL   164      -1.730  -2.200  63.750  1.00  0.00           H
ATOM   1926  CG1 VAL   164      -2.330  -2.830  65.610  1.00  0.00           C
ATOM   1927 HG11 VAL   164      -2.270  -2.440  66.650  1.00  0.00           H
ATOM   1928 HG12 VAL   164      -1.820  -3.800  65.460  1.00  0.00           H
ATOM   1929 HG13 VAL   164      -3.370  -2.980  65.250  1.00  0.00           H
ATOM   1930  CG2 VAL   164      -2.760  -0.450  64.730  1.00  0.00           C
ATOM   1931 HG21 VAL   164      -2.880   0.010  65.730  1.00  0.00           H
ATOM   1932 HG22 VAL   164      -3.710  -0.580  64.160  1.00  0.00           H
ATOM   1933 HG23 VAL   164      -2.390   0.400  64.100  1.00  0.00           H
ATOM   1934  C   VAL   164       0.380  -2.560  65.690  1.00  0.00           C
ATOM   1935  O   VAL   164       0.480  -2.890  66.860  1.00  0.00           O
ATOM   1936  N   GLY   165       1.000  -3.090  64.650  1.00  0.00           N
ATOM   1937  HN  GLY   165       1.090  -2.550  63.820  1.00  0.00           H
ATOM   1938  CA  GLY   165       1.630  -4.360  64.840  1.00  0.00           C
ATOM   1939  HA1 GLY   165       1.790  -4.840  63.880  1.00  0.00           H
ATOM   1940  HA2 GLY   165       1.140  -4.930  65.610  1.00  0.00           H
ATOM   1941  C   GLY   165       2.920  -4.150  65.460  1.00  0.00           C
ATOM   1942  O   GLY   165       3.270  -4.890  66.410  1.00  0.00           O
ATOM   1943  N   VAL   166       3.710  -3.120  65.090  1.00  0.00           N
ATOM   1944  HN  VAL   166       3.440  -2.530  64.330  1.00  0.00           H
ATOM   1945  CA  VAL   166       4.900  -2.860  65.820  1.00  0.00           C
ATOM   1946  HA  VAL   166       5.440  -3.790  65.960  1.00  0.00           H
ATOM   1947  CB  VAL   166       5.920  -2.100  64.830  1.00  0.00           C
ATOM   1948  HB  VAL   166       6.860  -2.190  65.400  1.00  0.00           H
ATOM   1949  CG1 VAL   166       6.010  -2.960  63.450  1.00  0.00           C
ATOM   1950 HG11 VAL   166       6.560  -3.860  63.790  1.00  0.00           H
ATOM   1951 HG12 VAL   166       6.620  -2.380  62.720  1.00  0.00           H
ATOM   1952 HG13 VAL   166       5.000  -3.030  62.990  1.00  0.00           H
ATOM   1953  CG2 VAL   166       5.610  -0.630  64.610  1.00  0.00           C
ATOM   1954 HG21 VAL   166       4.510  -0.450  64.560  1.00  0.00           H
ATOM   1955 HG22 VAL   166       5.950  -0.100  63.690  1.00  0.00           H
ATOM   1956 HG23 VAL   166       5.910   0.000  65.480  1.00  0.00           H
ATOM   1957  C   VAL   166       4.790  -2.100  67.130  1.00  0.00           C
ATOM   1958  O   VAL   166       5.650  -2.220  68.000  1.00  0.00           O
ATOM   1959  N   TRP   167       3.740  -1.280  67.440  1.00  0.00           N
ATOM   1960  HN  TRP   167       3.080  -0.920  66.780  1.00  0.00           H
ATOM   1961  CA  TRP   167       3.480  -0.830  68.800  1.00  0.00           C
ATOM   1962  HA  TRP   167       4.430  -0.420  69.100  1.00  0.00           H
ATOM   1963  CB  TRP   167       2.350   0.260  68.870  1.00  0.00           C
ATOM   1964  HB1 TRP   167       2.080   0.510  69.910  1.00  0.00           H
ATOM   1965  HB2 TRP   167       1.410  -0.190  68.480  1.00  0.00           H
ATOM   1966  CG  TRP   167       2.680   1.460  68.070  1.00  0.00           C
ATOM   1967  CD1 TRP   167       3.950   2.040  67.880  1.00  0.00           C
ATOM   1968  HD1 TRP   167       4.880   1.700  68.330  1.00  0.00           H
ATOM   1969  NE1 TRP   167       3.810   3.230  67.160  1.00  0.00           N
ATOM   1970  HE1 TRP   167       4.500   3.780  66.740  1.00  0.00           H
ATOM   1971  CE2 TRP   167       2.470   3.430  66.900  1.00  0.00           C
ATOM   1972  CD2 TRP   167       1.770   2.290  67.400  1.00  0.00           C
ATOM   1973  CE3 TRP   167       0.380   2.330  67.150  1.00  0.00           C
ATOM   1974  HE3 TRP   167      -0.300   1.540  67.440  1.00  0.00           H
ATOM   1975  CZ3 TRP   167      -0.160   3.350  66.430  1.00  0.00           C
ATOM   1976  HZ3 TRP   167      -1.230   3.420  66.320  1.00  0.00           H
ATOM   1977  CZ2 TRP   167       1.910   4.490  66.210  1.00  0.00           C
ATOM   1978  HZ2 TRP   167       2.420   5.370  65.870  1.00  0.00           H
ATOM   1979  CH2 TRP   167       0.540   4.410  66.070  1.00  0.00           C
ATOM   1980  HH2 TRP   167      -0.010   5.220  65.600  1.00  0.00           H
ATOM   1981  C   TRP   167       3.130  -1.830  69.900  1.00  0.00           C
ATOM   1982  O   TRP   167       3.730  -1.830  71.000  1.00  0.00           O
ATOM   1983  N   VAL   168       2.200  -2.840  69.700  1.00  0.00           N
ATOM   1984  HN  VAL   168       1.720  -2.870  68.820  1.00  0.00           H
ATOM   1985  CA  VAL   168       1.840  -3.830  70.740  1.00  0.00           C
ATOM   1986  HA  VAL   168       1.670  -3.430  71.730  1.00  0.00           H
ATOM   1987  CB  VAL   168       0.650  -4.690  70.380  1.00  0.00           C
ATOM   1988  HB  VAL   168       0.870  -5.370  69.520  1.00  0.00           H
ATOM   1989  CG1 VAL   168       0.190  -5.500  71.650  1.00  0.00           C
ATOM   1990 HG11 VAL   168      -0.750  -5.960  71.290  1.00  0.00           H
ATOM   1991 HG12 VAL   168       0.010  -4.820  72.510  1.00  0.00           H
ATOM   1992 HG13 VAL   168       0.800  -6.390  71.930  1.00  0.00           H
ATOM   1993  CG2 VAL   168      -0.590  -3.800  69.960  1.00  0.00           C
ATOM   1994 HG21 VAL   168      -0.370  -2.930  69.310  1.00  0.00           H
ATOM   1995 HG22 VAL   168      -1.020  -3.320  70.870  1.00  0.00           H
ATOM   1996 HG23 VAL   168      -1.350  -4.420  69.440  1.00  0.00           H
ATOM   1997  C   VAL   168       2.990  -4.780  71.070  1.00  0.00           C
ATOM   1998  O   VAL   168       3.320  -5.180  72.180  1.00  0.00           O
ATOM   1999  N   LYS   169       3.630  -5.210  69.930  1.00  0.00           N
ATOM   2000  HN  LYS   169       3.200  -4.930  69.080  1.00  0.00           H
ATOM   2001  CA  LYS   169       4.840  -6.030  70.050  1.00  0.00           C
ATOM   2002  HA  LYS   169       4.520  -6.930  70.550  1.00  0.00           H
ATOM   2003  CB  LYS   169       5.440  -6.550  68.690  1.00  0.00           C
ATOM   2004  HB1 LYS   169       5.630  -5.620  68.120  1.00  0.00           H
ATOM   2005  HB2 LYS   169       4.720  -7.250  68.210  1.00  0.00           H
ATOM   2006  CG  LYS   169       6.750  -7.400  68.760  1.00  0.00           C
ATOM   2007  HG1 LYS   169       7.620  -6.720  68.900  1.00  0.00           H
ATOM   2008  HG2 LYS   169       7.000  -7.790  67.750  1.00  0.00           H
ATOM   2009  CD  LYS   169       6.770  -8.550  69.760  1.00  0.00           C
ATOM   2010  HD1 LYS   169       6.750  -8.020  70.730  1.00  0.00           H
ATOM   2011  HD2 LYS   169       7.720  -9.100  69.590  1.00  0.00           H
ATOM   2012  CE  LYS   169       5.660  -9.590  69.590  1.00  0.00           C
ATOM   2013  HE1 LYS   169       5.720  -9.980  68.550  1.00  0.00           H
ATOM   2014  HE2 LYS   169       4.700  -9.060  69.760  1.00  0.00           H
ATOM   2015  NZ  LYS   169       5.990 -10.600  70.590  1.00  0.00           N
ATOM   2016  HZ1 LYS   169       5.680 -10.300  71.530  1.00  0.00           H
ATOM   2017  HZ2 LYS   169       7.000 -10.790  70.760  1.00  0.00           H
ATOM   2018  HZ3 LYS   169       5.640 -11.570  70.420  1.00  0.00           H
ATOM   2019  C   LYS   169       5.890  -5.450  70.970  1.00  0.00           C
ATOM   2020  O   LYS   169       6.330  -6.110  71.910  1.00  0.00           O
ATOM   2021  N   ALA   170       6.340  -4.230  70.720  1.00  0.00           N
ATOM   2022  HN  ALA   170       5.950  -3.680  69.990  1.00  0.00           H
ATOM   2023  CA  ALA   170       7.280  -3.510  71.590  1.00  0.00           C
ATOM   2024  HA  ALA   170       8.200  -4.070  71.600  1.00  0.00           H
ATOM   2025  CB  ALA   170       7.530  -2.160  70.930  1.00  0.00           C
ATOM   2026  HB1 ALA   170       8.110  -1.430  71.540  1.00  0.00           H
ATOM   2027  HB2 ALA   170       6.630  -1.520  70.770  1.00  0.00           H
ATOM   2028  HB3 ALA   170       7.760  -2.320  69.860  1.00  0.00           H
ATOM   2029  C   ALA   170       6.920  -3.260  73.080  1.00  0.00           C
ATOM   2030  O   ALA   170       7.760  -3.310  73.910  1.00  0.00           O
ATOM   2031  N   LEU   171       5.640  -2.870  73.390  1.00  0.00           N
ATOM   2032  HN  LEU   171       5.100  -2.570  72.610  1.00  0.00           H
ATOM   2033  CA  LEU   171       5.190  -2.810  74.750  1.00  0.00           C
ATOM   2034  HA  LEU   171       5.960  -2.280  75.290  1.00  0.00           H
ATOM   2035  CB  LEU   171       3.850  -2.120  74.900  1.00  0.00           C
ATOM   2036  HB1 LEU   171       3.490  -2.160  75.950  1.00  0.00           H
ATOM   2037  HB2 LEU   171       3.130  -2.630  74.220  1.00  0.00           H
ATOM   2038  CG  LEU   171       3.860  -0.610  74.470  1.00  0.00           C
ATOM   2039  HG  LEU   171       4.450  -0.480  73.540  1.00  0.00           H
ATOM   2040  CD1 LEU   171       2.480  -0.010  74.140  1.00  0.00           C
ATOM   2041 HD11 LEU   171       2.150  -0.440  73.170  1.00  0.00           H
ATOM   2042 HD12 LEU   171       2.670   1.080  74.040  1.00  0.00           H
ATOM   2043 HD13 LEU   171       1.680  -0.240  74.870  1.00  0.00           H
ATOM   2044  CD2 LEU   171       4.430   0.120  75.660  1.00  0.00           C
ATOM   2045 HD21 LEU   171       5.480  -0.210  75.820  1.00  0.00           H
ATOM   2046 HD22 LEU   171       3.760   0.040  76.540  1.00  0.00           H
ATOM   2047 HD23 LEU   171       4.420   1.170  75.290  1.00  0.00           H
ATOM   2048  C   LEU   171       5.060  -4.270  75.320  1.00  0.00           C
ATOM   2049  O   LEU   171       5.410  -4.510  76.480  1.00  0.00           O
ATOM   2050  N   ALA   172       4.630  -5.300  74.530  1.00  0.00           N
ATOM   2051  HN  ALA   172       4.310  -5.140  73.600  1.00  0.00           H
ATOM   2052  CA  ALA   172       4.600  -6.680  74.970  1.00  0.00           C
ATOM   2053  HA  ALA   172       4.130  -6.540  75.930  1.00  0.00           H
ATOM   2054  CB  ALA   172       3.810  -7.620  74.080  1.00  0.00           C
ATOM   2055  HB1 ALA   172       3.860  -8.680  74.410  1.00  0.00           H
ATOM   2056  HB2 ALA   172       4.180  -7.510  73.040  1.00  0.00           H
ATOM   2057  HB3 ALA   172       2.720  -7.400  73.980  1.00  0.00           H
ATOM   2058  C   ALA   172       5.880  -7.330  75.430  1.00  0.00           C
ATOM   2059  O   ALA   172       5.910  -8.060  76.450  1.00  0.00           O
ATOM   2060  N   MET   173       6.920  -7.010  74.630  1.00  0.00           N
ATOM   2061  HN  MET   173       6.620  -6.610  73.770  1.00  0.00           H
ATOM   2062  CA  MET   173       8.260  -7.300  74.900  1.00  0.00           C
ATOM   2063  HA  MET   173       8.360  -8.340  75.150  1.00  0.00           H
ATOM   2064  CB  MET   173       9.120  -6.820  73.630  1.00  0.00           C
ATOM   2065  HB1 MET   173       9.010  -5.810  73.170  1.00  0.00           H
ATOM   2066  HB2 MET   173       8.640  -7.560  72.960  1.00  0.00           H
ATOM   2067  CG  MET   173      10.610  -7.180  73.670  1.00  0.00           C
ATOM   2068  HG1 MET   173      11.190  -6.360  74.150  1.00  0.00           H
ATOM   2069  HG2 MET   173      11.030  -7.170  72.640  1.00  0.00           H
ATOM   2070  SD  MET   173      11.160  -8.780  74.240  1.00  0.00           S
ATOM   2071  CE  MET   173      12.780  -8.040  74.620  1.00  0.00           C
ATOM   2072  HE1 MET   173      13.230  -7.340  73.880  1.00  0.00           H
ATOM   2073  HE2 MET   173      13.670  -8.650  74.910  1.00  0.00           H
ATOM   2074  HE3 MET   173      12.650  -7.390  75.510  1.00  0.00           H
ATOM   2075  C   MET   173       8.810  -6.560  76.130  1.00  0.00           C
ATOM   2076  O   MET   173       9.520  -7.160  76.900  1.00  0.00           O
ATOM   2077  N   ALA   174       8.570  -5.260  76.310  1.00  0.00           N
ATOM   2078  HN  ALA   174       8.140  -4.720  75.590  1.00  0.00           H
ATOM   2079  CA  ALA   174       9.030  -4.480  77.450  1.00  0.00           C
ATOM   2080  HA  ALA   174      10.050  -4.800  77.620  1.00  0.00           H
ATOM   2081  CB  ALA   174       9.000  -2.990  77.120  1.00  0.00           C
ATOM   2082  HB1 ALA   174       9.430  -2.840  76.110  1.00  0.00           H
ATOM   2083  HB2 ALA   174       9.610  -2.420  77.850  1.00  0.00           H
ATOM   2084  HB3 ALA   174       7.940  -2.640  77.060  1.00  0.00           H
ATOM   2085  C   ALA   174       8.280  -4.750  78.750  1.00  0.00           C
ATOM   2086  O   ALA   174       8.800  -4.480  79.840  1.00  0.00           O
ATOM   2087  N   SER   175       7.040  -5.300  78.600  1.00  0.00           N
ATOM   2088  HN  SER   175       6.650  -5.480  77.700  1.00  0.00           H
ATOM   2089  CA  SER   175       6.360  -5.880  79.720  1.00  0.00           C
ATOM   2090  HA  SER   175       6.030  -5.120  80.410  1.00  0.00           H
ATOM   2091  CB  SER   175       5.020  -6.360  79.240  1.00  0.00           C
ATOM   2092  HB1 SER   175       4.480  -6.950  80.010  1.00  0.00           H
ATOM   2093  HB2 SER   175       5.130  -7.080  78.400  1.00  0.00           H
ATOM   2094  OG  SER   175       4.230  -5.310  78.970  1.00  0.00           O
ATOM   2095  HG1 SER   175       4.400  -5.110  78.050  1.00  0.00           H
ATOM   2096  C   SER   175       6.980  -7.020  80.500  1.00  0.00           C
ATOM   2097  O   SER   175       6.890  -7.040  81.750  1.00  0.00           O
ATOM   2098  N   VAL   176       7.810  -7.920  79.840  1.00  0.00           N
ATOM   2099  HN  VAL   176       7.830  -7.660  78.880  1.00  0.00           H
ATOM   2100  CA  VAL   176       8.430  -9.170  80.420  1.00  0.00           C
ATOM   2101  HA  VAL   176       7.630  -9.710  80.910  1.00  0.00           H
ATOM   2102  CB  VAL   176       8.850 -10.120  79.200  1.00  0.00           C
ATOM   2103  HB  VAL   176       9.530  -9.570  78.520  1.00  0.00           H
ATOM   2104  CG1 VAL   176       9.700 -11.240  79.830  1.00  0.00           C
ATOM   2105 HG11 VAL   176       9.170 -11.690  80.690  1.00  0.00           H
ATOM   2106 HG12 VAL   176      10.740 -10.960  80.120  1.00  0.00           H
ATOM   2107 HG13 VAL   176       9.820 -12.030  79.050  1.00  0.00           H
ATOM   2108  CG2 VAL   176       7.590 -10.620  78.470  1.00  0.00           C
ATOM   2109 HG21 VAL   176       7.750 -11.450  77.750  1.00  0.00           H
ATOM   2110 HG22 VAL   176       7.250  -9.710  77.920  1.00  0.00           H
ATOM   2111 HG23 VAL   176       6.900 -10.960  79.260  1.00  0.00           H
ATOM   2112  C   VAL   176       9.390  -8.900  81.450  1.00  0.00           C
ATOM   2113  O   VAL   176       9.250  -9.440  82.560  1.00  0.00           O
ATOM   2114  N   PRO   177      10.420  -8.010  81.310  1.00  0.00           N
ATOM   2115  CD  PRO   177      11.000  -7.690  80.020  1.00  0.00           C
ATOM   2116  HD1 PRO   177      10.280  -7.080  79.440  1.00  0.00           H
ATOM   2117  HD2 PRO   177      11.180  -8.640  79.480  1.00  0.00           H
ATOM   2118  CA  PRO   177      11.180  -7.430  82.440  1.00  0.00           C
ATOM   2119  HA  PRO   177      11.890  -8.170  82.770  1.00  0.00           H
ATOM   2120  CB  PRO   177      11.850  -6.230  81.650  1.00  0.00           C
ATOM   2121  HB1 PRO   177      12.640  -5.720  82.240  1.00  0.00           H
ATOM   2122  HB2 PRO   177      11.010  -5.550  81.420  1.00  0.00           H
ATOM   2123  CG  PRO   177      12.290  -6.940  80.390  1.00  0.00           C
ATOM   2124  HG1 PRO   177      12.590  -6.180  79.630  1.00  0.00           H
ATOM   2125  HG2 PRO   177      13.180  -7.590  80.560  1.00  0.00           H
ATOM   2126  C   PRO   177      10.400  -7.010  83.650  1.00  0.00           C
ATOM   2127  O   PRO   177      10.730  -7.460  84.760  1.00  0.00           O
ATOM   2128  N   VAL   178       9.340  -6.170  83.530  1.00  0.00           N
ATOM   2129  HN  VAL   178       9.080  -5.950  82.600  1.00  0.00           H
ATOM   2130  CA  VAL   178       8.490  -5.660  84.620  1.00  0.00           C
ATOM   2131  HA  VAL   178       9.200  -5.310  85.360  1.00  0.00           H
ATOM   2132  CB  VAL   178       7.510  -4.610  84.230  1.00  0.00           C
ATOM   2133  HB  VAL   178       6.860  -4.850  83.370  1.00  0.00           H
ATOM   2134  CG1 VAL   178       6.690  -4.140  85.450  1.00  0.00           C
ATOM   2135 HG11 VAL   178       6.270  -4.980  86.050  1.00  0.00           H
ATOM   2136 HG12 VAL   178       5.910  -3.480  85.010  1.00  0.00           H
ATOM   2137 HG13 VAL   178       7.270  -3.450  86.090  1.00  0.00           H
ATOM   2138  CG2 VAL   178       8.280  -3.410  83.630  1.00  0.00           C
ATOM   2139 HG21 VAL   178       7.670  -2.520  83.340  1.00  0.00           H
ATOM   2140 HG22 VAL   178       8.970  -3.680  82.800  1.00  0.00           H
ATOM   2141 HG23 VAL   178       8.990  -3.090  84.420  1.00  0.00           H
ATOM   2142  C   VAL   178       7.730  -6.810  85.240  1.00  0.00           C
ATOM   2143  O   VAL   178       7.670  -6.930  86.440  1.00  0.00           O
ATOM   2144  N   LEU   179       7.120  -7.650  84.420  1.00  0.00           N
ATOM   2145  HN  LEU   179       7.190  -7.530  83.430  1.00  0.00           H
ATOM   2146  CA  LEU   179       6.240  -8.750  84.900  1.00  0.00           C
ATOM   2147  HA  LEU   179       5.400  -8.440  85.510  1.00  0.00           H
ATOM   2148  CB  LEU   179       5.570  -9.460  83.640  1.00  0.00           C
ATOM   2149  HB1 LEU   179       5.310 -10.530  83.740  1.00  0.00           H
ATOM   2150  HB2 LEU   179       6.440  -9.490  82.950  1.00  0.00           H
ATOM   2151  CG  LEU   179       4.460  -8.680  82.930  1.00  0.00           C
ATOM   2152  HG  LEU   179       4.800  -7.680  82.580  1.00  0.00           H
ATOM   2153  CD1 LEU   179       3.830  -9.450  81.710  1.00  0.00           C
ATOM   2154 HD11 LEU   179       3.270 -10.320  82.100  1.00  0.00           H
ATOM   2155 HD12 LEU   179       4.610  -9.810  81.000  1.00  0.00           H
ATOM   2156 HD13 LEU   179       3.200  -8.830  81.030  1.00  0.00           H
ATOM   2157  CD2 LEU   179       3.250  -8.240  83.780  1.00  0.00           C
ATOM   2158 HD21 LEU   179       2.460  -7.730  83.190  1.00  0.00           H
ATOM   2159 HD22 LEU   179       3.710  -7.540  84.510  1.00  0.00           H
ATOM   2160 HD23 LEU   179       2.700  -9.060  84.290  1.00  0.00           H
ATOM   2161  C   LEU   179       7.000  -9.770  85.660  1.00  0.00           C
ATOM   2162  O   LEU   179       6.420 -10.350  86.620  1.00  0.00           O
ATOM   2163  N   GLY   180       8.280 -10.080  85.280  1.00  0.00           N
ATOM   2164  HN  GLY   180       8.770  -9.660  84.530  1.00  0.00           H
ATOM   2165  CA  GLY   180       9.230 -11.070  85.970  1.00  0.00           C
ATOM   2166  HA1 GLY   180      10.150 -11.230  85.430  1.00  0.00           H
ATOM   2167  HA2 GLY   180       8.640 -11.930  86.250  1.00  0.00           H
ATOM   2168  C   GLY   180       9.600 -10.440  87.380  1.00  0.00           C
ATOM   2169  O   GLY   180       9.970 -11.110  88.340  1.00  0.00           O
ATOM   2170  N   ARG   181       9.720  -9.090  87.400  1.00  0.00           N
ATOM   2171  HN  ARG   181       9.540  -8.680  86.510  1.00  0.00           H
ATOM   2172  CA  ARG   181       9.850  -8.260  88.580  1.00  0.00           C
ATOM   2173  HA  ARG   181      10.650  -8.730  89.140  1.00  0.00           H
ATOM   2174  CB  ARG   181      10.450  -6.880  88.240  1.00  0.00           C
ATOM   2175  HB1 ARG   181      10.460  -6.250  89.160  1.00  0.00           H
ATOM   2176  HB2 ARG   181       9.900  -6.540  87.330  1.00  0.00           H
ATOM   2177  CG  ARG   181      11.910  -6.950  87.730  1.00  0.00           C
ATOM   2178  HG1 ARG   181      12.080  -6.040  87.120  1.00  0.00           H
ATOM   2179  HG2 ARG   181      12.110  -7.810  87.060  1.00  0.00           H
ATOM   2180  CD  ARG   181      12.930  -6.870  88.980  1.00  0.00           C
ATOM   2181  HD1 ARG   181      12.680  -7.630  89.760  1.00  0.00           H
ATOM   2182  HD2 ARG   181      12.900  -5.810  89.310  1.00  0.00           H
ATOM   2183  NE  ARG   181      14.220  -7.110  88.310  1.00  0.00           N
ATOM   2184  HE  ARG   181      14.130  -7.400  87.360  1.00  0.00           H
ATOM   2185  CZ  ARG   181      15.330  -6.490  88.450  1.00  0.00           C
ATOM   2186  NH1 ARG   181      15.610  -5.760  89.540  1.00  0.00           N
ATOM   2187 HH11 ARG   181      15.060  -5.900  90.360  1.00  0.00           H
ATOM   2188 HH12 ARG   181      16.580  -5.560  89.670  1.00  0.00           H
ATOM   2189  NH2 ARG   181      16.350  -6.430  87.600  1.00  0.00           N
ATOM   2190 HH21 ARG   181      16.360  -7.060  86.830  1.00  0.00           H
ATOM   2191 HH22 ARG   181      17.190  -6.020  87.950  1.00  0.00           H
ATOM   2192  C   ARG   181       8.660  -8.200  89.490  1.00  0.00           C
ATOM   2193  O   ARG   181       8.690  -7.980  90.690  1.00  0.00           O
ATOM   2194  N   VAL   182       7.440  -8.310  88.960  1.00  0.00           N
ATOM   2195  HN  VAL   182       7.410  -8.110  87.990  1.00  0.00           H
ATOM   2196  CA  VAL   182       6.180  -8.460  89.680  1.00  0.00           C
ATOM   2197  HA  VAL   182       6.160  -7.660  90.410  1.00  0.00           H
ATOM   2198  CB  VAL   182       5.000  -8.140  88.760  1.00  0.00           C
ATOM   2199  HB  VAL   182       5.120  -8.690  87.800  1.00  0.00           H
ATOM   2200  CG1 VAL   182       3.580  -8.530  89.310  1.00  0.00           C
ATOM   2201 HG11 VAL   182       3.400  -9.630  89.240  1.00  0.00           H
ATOM   2202 HG12 VAL   182       2.780  -7.980  88.770  1.00  0.00           H
ATOM   2203 HG13 VAL   182       3.450  -8.230  90.370  1.00  0.00           H
ATOM   2204  CG2 VAL   182       5.110  -6.640  88.430  1.00  0.00           C
ATOM   2205 HG21 VAL   182       6.160  -6.440  88.140  1.00  0.00           H
ATOM   2206 HG22 VAL   182       5.060  -6.030  89.350  1.00  0.00           H
ATOM   2207 HG23 VAL   182       4.400  -6.230  87.680  1.00  0.00           H
ATOM   2208  C   VAL   182       5.940  -9.730  90.410  1.00  0.00           C
ATOM   2209  O   VAL   182       5.580  -9.710  91.590  1.00  0.00           O
ATOM   2210  N   SER   183       6.230 -10.830  89.740  1.00  0.00           N
ATOM   2211  HN  SER   183       6.760 -10.720  88.900  1.00  0.00           H
ATOM   2212  CA  SER   183       6.120 -12.150  90.350  1.00  0.00           C
ATOM   2213  HA  SER   183       6.520 -12.040  91.350  1.00  0.00           H
ATOM   2214  CB  SER   183       4.690 -12.480  90.570  1.00  0.00           C
ATOM   2215  HB1 SER   183       4.250 -12.910  89.640  1.00  0.00           H
ATOM   2216  HB2 SER   183       4.000 -11.660  90.860  1.00  0.00           H
ATOM   2217  OG  SER   183       4.520 -13.540  91.500  1.00  0.00           O
ATOM   2218  HG1 SER   183       4.080 -13.150  92.260  1.00  0.00           H
ATOM   2219  C   SER   183       6.930 -13.220  89.620  1.00  0.00           C
ATOM   2220  O   SER   183       6.730 -13.400  88.450  1.00  0.00           O
ATOM   2221  N   TRP   184       7.830 -13.840  90.300  1.00  0.00           N
ATOM   2222  HN  TRP   184       7.920 -13.640  91.270  1.00  0.00           H
ATOM   2223  CA  TRP   184       8.610 -14.990  89.840  1.00  0.00           C
ATOM   2224  HA  TRP   184       8.050 -15.540  89.100  1.00  0.00           H
ATOM   2225  CB  TRP   184       9.970 -14.480  89.330  1.00  0.00           C
ATOM   2226  HB1 TRP   184      10.480 -14.150  90.260  1.00  0.00           H
ATOM   2227  HB2 TRP   184       9.830 -13.610  88.650  1.00  0.00           H
ATOM   2228  CG  TRP   184      10.640 -15.570  88.530  1.00  0.00           C
ATOM   2229  CD1 TRP   184      11.770 -16.250  88.980  1.00  0.00           C
ATOM   2230  HD1 TRP   184      12.290 -16.110  89.920  1.00  0.00           H
ATOM   2231  NE1 TRP   184      11.980 -17.270  88.120  1.00  0.00           N
ATOM   2232  HE1 TRP   184      12.470 -18.110  88.180  1.00  0.00           H
ATOM   2233  CE2 TRP   184      11.130 -17.120  87.030  1.00  0.00           C
ATOM   2234  CD2 TRP   184      10.250 -16.050  87.270  1.00  0.00           C
ATOM   2235  CE3 TRP   184       9.320 -15.650  86.280  1.00  0.00           C
ATOM   2236  HE3 TRP   184       8.600 -14.870  86.480  1.00  0.00           H
ATOM   2237  CZ3 TRP   184       9.270 -16.300  85.100  1.00  0.00           C
ATOM   2238  HZ3 TRP   184       8.490 -16.100  84.380  1.00  0.00           H
ATOM   2239  CZ2 TRP   184      11.040 -17.770  85.770  1.00  0.00           C
ATOM   2240  HZ2 TRP   184      11.740 -18.570  85.560  1.00  0.00           H
ATOM   2241  CH2 TRP   184      10.100 -17.330  84.800  1.00  0.00           C
ATOM   2242  HH2 TRP   184      10.080 -17.930  83.900  1.00  0.00           H
ATOM   2243  C   TRP   184       8.690 -16.030  90.850  1.00  0.00           C
ATOM   2244  O   TRP   184       8.460 -15.770  92.020  1.00  0.00           O
ATOM   2245  N   GLU   185       8.950 -17.270  90.490  1.00  0.00           N
ATOM   2246  HN  GLU   185       9.010 -17.550  89.530  1.00  0.00           H
ATOM   2247  CA  GLU   185       8.980 -18.460  91.300  1.00  0.00           C
ATOM   2248  HA  GLU   185       7.970 -18.490  91.680  1.00  0.00           H
ATOM   2249  CB  GLU   185       9.120 -19.710  90.390  1.00  0.00           C
ATOM   2250  HB1 GLU   185       9.970 -19.550  89.690  1.00  0.00           H
ATOM   2251  HB2 GLU   185       8.220 -19.870  89.770  1.00  0.00           H
ATOM   2252  CG  GLU   185       9.430 -21.040  91.230  1.00  0.00           C
ATOM   2253  HG1 GLU   185      10.400 -21.020  91.770  1.00  0.00           H
ATOM   2254  HG2 GLU   185       9.300 -21.870  90.500  1.00  0.00           H
ATOM   2255  CD  GLU   185       8.250 -21.350  92.240  1.00  0.00           C
ATOM   2256  OE1 GLU   185       7.060 -21.370  91.790  1.00  0.00           O
ATOM   2257  OE2 GLU   185       8.570 -21.580  93.400  1.00  0.00           O
ATOM   2258  C   GLU   185       9.970 -18.390  92.410  1.00  0.00           C
ATOM   2259  O   GLU   185      11.150 -18.070  92.240  1.00  0.00           O
ATOM   2260  N   GLU   186       9.410 -18.670  93.580  1.00  0.00           N
ATOM   2261  HN  GLU   186       8.570 -19.200  93.650  1.00  0.00           H
ATOM   2262  CA  GLU   186      10.010 -18.440  94.900  1.00  0.00           C
ATOM   2263  HA  GLU   186      10.490 -17.470  94.920  1.00  0.00           H
ATOM   2264  CB  GLU   186       8.910 -18.380  96.010  1.00  0.00           C
ATOM   2265  HB1 GLU   186       9.360 -18.450  97.030  1.00  0.00           H
ATOM   2266  HB2 GLU   186       8.220 -19.240  95.910  1.00  0.00           H
ATOM   2267  CG  GLU   186       8.040 -17.130  96.040  1.00  0.00           C
ATOM   2268  HG1 GLU   186       7.610 -17.110  95.010  1.00  0.00           H
ATOM   2269  HG2 GLU   186       8.650 -16.210  96.170  1.00  0.00           H
ATOM   2270  CD  GLU   186       6.950 -17.210  97.110  1.00  0.00           C
ATOM   2271  OE1 GLU   186       5.710 -17.230  96.770  1.00  0.00           O
ATOM   2272  OE2 GLU   186       7.280 -17.260  98.290  1.00  0.00           O
ATOM   2273  C   GLU   186      11.120 -19.390  95.220  1.00  0.00           C
ATOM   2274  O   GLU   186      12.040 -18.990  95.960  1.00  0.00           O
ATOM   2275  N   GLY   187      11.040 -20.630  94.550  1.00  0.00           N
ATOM   2276  HN  GLY   187      10.200 -20.880  94.070  1.00  0.00           H
ATOM   2277  CA  GLY   187      12.140 -21.570  94.460  1.00  0.00           C
ATOM   2278  HA1 GLY   187      11.820 -22.500  94.010  1.00  0.00           H
ATOM   2279  HA2 GLY   187      12.500 -21.760  95.460  1.00  0.00           H
ATOM   2280  C   GLY   187      13.320 -21.150  93.500  1.00  0.00           C
ATOM   2281  O   GLY   187      14.470 -21.700  93.640  1.00  0.00           O
ATOM   2282  N   ALA   188      13.110 -20.250  92.520  1.00  0.00           N
ATOM   2283  HN  ALA   188      12.200 -19.850  92.450  1.00  0.00           H
ATOM   2284  CA  ALA   188      14.080 -19.860  91.540  1.00  0.00           C
ATOM   2285  HA  ALA   188      14.350 -20.810  91.120  1.00  0.00           H
ATOM   2286  CB  ALA   188      13.410 -18.990  90.400  1.00  0.00           C
ATOM   2287  HB1 ALA   188      14.180 -18.820  89.610  1.00  0.00           H
ATOM   2288  HB2 ALA   188      13.190 -18.020  90.880  1.00  0.00           H
ATOM   2289  HB3 ALA   188      12.520 -19.490  89.960  1.00  0.00           H
ATOM   2290  C   ALA   188      15.450 -19.260  92.100  1.00  0.00           C
ATOM   2291  O   ALA   188      15.570 -18.750  93.220  1.00  0.00           O
ATOM   2292  N   PRO   189      16.530 -19.340  91.380  1.00  0.00           N
ATOM   2293  CD  PRO   189      16.880 -20.330  90.310  1.00  0.00           C
ATOM   2294  HD1 PRO   189      16.390 -20.090  89.340  1.00  0.00           H
ATOM   2295  HD2 PRO   189      16.670 -21.380  90.630  1.00  0.00           H
ATOM   2296  CA  PRO   189      17.720 -18.500  91.600  1.00  0.00           C
ATOM   2297  HA  PRO   189      18.200 -18.890  92.480  1.00  0.00           H
ATOM   2298  CB  PRO   189      18.630 -18.700  90.310  1.00  0.00           C
ATOM   2299  HB1 PRO   189      19.700 -18.500  90.540  1.00  0.00           H
ATOM   2300  HB2 PRO   189      18.250 -18.100  89.450  1.00  0.00           H
ATOM   2301  CG  PRO   189      18.360 -20.190  90.060  1.00  0.00           C
ATOM   2302  HG1 PRO   189      18.590 -20.580  89.040  1.00  0.00           H
ATOM   2303  HG2 PRO   189      18.950 -20.730  90.840  1.00  0.00           H
ATOM   2304  C   PRO   189      17.430 -16.950  91.840  1.00  0.00           C
ATOM   2305  O   PRO   189      16.400 -16.460  91.300  1.00  0.00           O
ATOM   2306  N   SER   190      18.160 -16.310  92.760  1.00  0.00           N
ATOM   2307  HN  SER   190      18.680 -16.920  93.350  1.00  0.00           H
ATOM   2308  CA  SER   190      18.320 -14.940  93.230  1.00  0.00           C
ATOM   2309  HA  SER   190      17.610 -14.720  94.010  1.00  0.00           H
ATOM   2310  CB  SER   190      19.760 -14.820  93.720  1.00  0.00           C
ATOM   2311  HB1 SER   190      19.950 -13.830  94.190  1.00  0.00           H
ATOM   2312  HB2 SER   190      20.520 -15.050  92.950  1.00  0.00           H
ATOM   2313  OG  SER   190      19.990 -15.550  94.960  1.00  0.00           O
ATOM   2314  HG1 SER   190      19.360 -15.180  95.590  1.00  0.00           H
ATOM   2315  C   SER   190      18.090 -13.920  92.130  1.00  0.00           C
ATOM   2316  O   SER   190      18.350 -14.100  90.950  1.00  0.00           O
ATOM   2317  N   VAL   191      17.620 -12.810  92.610  1.00  0.00           N
ATOM   2318  HN  VAL   191      17.200 -12.830  93.510  1.00  0.00           H
ATOM   2319  CA  VAL   191      17.250 -11.700  91.770  1.00  0.00           C
ATOM   2320  HA  VAL   191      17.050 -12.010  90.750  1.00  0.00           H
ATOM   2321  CB  VAL   191      15.940 -11.020  92.350  1.00  0.00           C
ATOM   2322  HB  VAL   191      16.150 -10.570  93.350  1.00  0.00           H
ATOM   2323  CG1 VAL   191      15.490  -9.750  91.540  1.00  0.00           C
ATOM   2324 HG11 VAL   191      16.120  -8.850  91.730  1.00  0.00           H
ATOM   2325 HG12 VAL   191      14.510  -9.480  91.990  1.00  0.00           H
ATOM   2326 HG13 VAL   191      15.320  -9.960  90.470  1.00  0.00           H
ATOM   2327  CG2 VAL   191      14.780 -12.040  92.430  1.00  0.00           C
ATOM   2328 HG21 VAL   191      14.380 -12.190  91.410  1.00  0.00           H
ATOM   2329 HG22 VAL   191      14.060 -11.520  93.100  1.00  0.00           H
ATOM   2330 HG23 VAL   191      15.110 -13.010  92.870  1.00  0.00           H
ATOM   2331  C   VAL   191      18.390 -10.600  91.940  1.00  0.00           C
ATOM   2332  O   VAL   191      18.750 -10.250  93.090  1.00  0.00           O
ATOM   2333  N   PRO   192      18.890 -10.040  90.860  1.00  0.00           N
ATOM   2334  CD  PRO   192      18.680 -10.580  89.480  1.00  0.00           C
ATOM   2335  HD1 PRO   192      17.590 -10.490  89.270  1.00  0.00           H
ATOM   2336  HD2 PRO   192      18.760 -11.690  89.530  1.00  0.00           H
ATOM   2337  CA  PRO   192      19.950  -9.040  90.800  1.00  0.00           C
ATOM   2338  HA  PRO   192      20.850  -9.520  91.170  1.00  0.00           H
ATOM   2339  CB  PRO   192      20.020  -8.560  89.340  1.00  0.00           C
ATOM   2340  HB1 PRO   192      21.030  -8.190  89.070  1.00  0.00           H
ATOM   2341  HB2 PRO   192      19.230  -7.790  89.200  1.00  0.00           H
ATOM   2342  CG  PRO   192      19.650  -9.800  88.560  1.00  0.00           C
ATOM   2343  HG1 PRO   192      19.330  -9.590  87.520  1.00  0.00           H
ATOM   2344  HG2 PRO   192      20.590 -10.390  88.500  1.00  0.00           H
ATOM   2345  C   PRO   192      19.840  -7.860  91.820  1.00  0.00           C
ATOM   2346  O   PRO   192      18.780  -7.260  91.760  1.00  0.00           O
ATOM   2347  N   PRO   193      20.730  -7.360  92.580  1.00  0.00           N
ATOM   2348  CD  PRO   193      21.980  -7.950  93.000  1.00  0.00           C
ATOM   2349  HD1 PRO   193      22.590  -8.140  92.100  1.00  0.00           H
ATOM   2350  HD2 PRO   193      21.700  -8.910  93.490  1.00  0.00           H
ATOM   2351  CA  PRO   193      20.610  -6.000  93.040  1.00  0.00           C
ATOM   2352  HA  PRO   193      19.870  -6.010  93.820  1.00  0.00           H
ATOM   2353  CB  PRO   193      22.040  -5.690  93.540  1.00  0.00           C
ATOM   2354  HB1 PRO   193      22.040  -4.890  94.310  1.00  0.00           H
ATOM   2355  HB2 PRO   193      22.700  -5.310  92.730  1.00  0.00           H
ATOM   2356  CG  PRO   193      22.570  -7.050  94.070  1.00  0.00           C
ATOM   2357  HG1 PRO   193      23.680  -6.970  94.150  1.00  0.00           H
ATOM   2358  HG2 PRO   193      22.330  -7.160  95.150  1.00  0.00           H
ATOM   2359  C   PRO   193      20.260  -4.940  92.050  1.00  0.00           C
ATOM   2360  O   PRO   193      20.550  -5.090  90.860  1.00  0.00           O
ATOM   2361  N   GLY   194      19.690  -3.770  92.490  1.00  0.00           N
ATOM   2362  HN  GLY   194      19.540  -3.690  93.470  1.00  0.00           H
ATOM   2363  CA  GLY   194      19.360  -2.600  91.660  1.00  0.00           C
ATOM   2364  HA1 GLY   194      20.320  -2.180  91.410  1.00  0.00           H
ATOM   2365  HA2 GLY   194      18.760  -1.880  92.200  1.00  0.00           H
ATOM   2366  C   GLY   194      18.490  -2.810  90.520  1.00  0.00           C
ATOM   2367  O   GLY   194      17.520  -3.540  90.620  1.00  0.00           O
ATOM   2368  N   CYS   195      18.720  -2.080  89.410  1.00  0.00           N
ATOM   2369  HN  CYS   195      19.540  -1.510  89.380  1.00  0.00           H
ATOM   2370  CA  CYS   195      17.860  -2.140  88.240  1.00  0.00           C
ATOM   2371  HA  CYS   195      17.080  -2.840  88.490  1.00  0.00           H
ATOM   2372  CB  CYS   195      17.280  -0.770  87.840  1.00  0.00           C
ATOM   2373  HB1 CYS   195      18.050  -0.110  87.400  1.00  0.00           H
ATOM   2374  HB2 CYS   195      16.970  -0.300  88.800  1.00  0.00           H
ATOM   2375  SG  CYS   195      15.950  -0.870  86.600  1.00  0.00           S
ATOM   2376  C   CYS   195      18.570  -2.650  86.990  1.00  0.00           C
ATOM   2377  O   CYS   195      19.670  -2.220  86.670  1.00  0.00           O
ATOM   2378  N   SER   196      18.000  -3.690  86.240  1.00  0.00           N
ATOM   2379  HN  SER   196      17.050  -3.980  86.300  1.00  0.00           H
ATOM   2380  CA  SER   196      18.630  -4.350  85.110  1.00  0.00           C
ATOM   2381  HA  SER   196      19.000  -3.580  84.450  1.00  0.00           H
ATOM   2382  CB  SER   196      19.800  -5.340  85.510  1.00  0.00           C
ATOM   2383  HB1 SER   196      20.420  -4.800  86.260  1.00  0.00           H
ATOM   2384  HB2 SER   196      20.350  -5.540  84.570  1.00  0.00           H
ATOM   2385  OG  SER   196      19.350  -6.600  86.060  1.00  0.00           O
ATOM   2386  HG1 SER   196      19.910  -7.270  85.670  1.00  0.00           H
ATOM   2387  C   SER   196      17.610  -5.170  84.290  1.00  0.00           C
ATOM   2388  O   SER   196      16.480  -5.390  84.700  1.00  0.00           O
ATOM   2389  N   LEU   197      17.900  -5.450  83.020  1.00  0.00           N
ATOM   2390  HN  LEU   197      18.720  -5.200  82.510  1.00  0.00           H
ATOM   2391  CA  LEU   197      17.010  -6.270  82.230  1.00  0.00           C
ATOM   2392  HA  LEU   197      16.020  -5.850  82.180  1.00  0.00           H
ATOM   2393  CB  LEU   197      17.580  -6.340  80.850  1.00  0.00           C
ATOM   2394  HB1 LEU   197      18.610  -6.730  80.940  1.00  0.00           H
ATOM   2395  HB2 LEU   197      17.560  -5.270  80.520  1.00  0.00           H
ATOM   2396  CG  LEU   197      16.670  -7.150  79.870  1.00  0.00           C
ATOM   2397  HG  LEU   197      15.750  -7.480  80.400  1.00  0.00           H
ATOM   2398  CD1 LEU   197      16.220  -6.320  78.680  1.00  0.00           C
ATOM   2399 HD11 LEU   197      15.360  -6.770  78.140  1.00  0.00           H
ATOM   2400 HD12 LEU   197      17.050  -6.270  77.950  1.00  0.00           H
ATOM   2401 HD13 LEU   197      15.960  -5.280  78.990  1.00  0.00           H
ATOM   2402  CD2 LEU   197      17.400  -8.360  79.240  1.00  0.00           C
ATOM   2403 HD21 LEU   197      17.800  -9.130  79.940  1.00  0.00           H
ATOM   2404 HD22 LEU   197      18.300  -7.860  78.820  1.00  0.00           H
ATOM   2405 HD23 LEU   197      16.710  -8.800  78.490  1.00  0.00           H
ATOM   2406  C   LEU   197      16.640  -7.680  82.750  1.00  0.00           C
ATOM   2407  O   LEU   197      15.480  -8.110  82.740  1.00  0.00           O
ATOM   2408  N   GLN   198      17.620  -8.480  83.240  1.00  0.00           N
ATOM   2409  HN  GLN   198      18.570  -8.170  83.150  1.00  0.00           H
ATOM   2410  CA  GLN   198      17.380  -9.710  83.960  1.00  0.00           C
ATOM   2411  HA  GLN   198      16.720 -10.360  83.400  1.00  0.00           H
ATOM   2412  CB  GLN   198      18.620 -10.530  84.240  1.00  0.00           C
ATOM   2413  HB1 GLN   198      18.310 -11.410  84.830  1.00  0.00           H
ATOM   2414  HB2 GLN   198      19.390  -9.920  84.770  1.00  0.00           H
ATOM   2415  CG  GLN   198      19.180 -11.180  83.030  1.00  0.00           C
ATOM   2416  HG1 GLN   198      19.400 -10.490  82.190  1.00  0.00           H
ATOM   2417  HG2 GLN   198      18.410 -11.820  82.560  1.00  0.00           H
ATOM   2418  CD  GLN   198      20.460 -12.030  83.100  1.00  0.00           C
ATOM   2419  OE1 GLN   198      21.450 -11.640  82.430  1.00  0.00           O
ATOM   2420  NE2 GLN   198      20.490 -13.050  83.920  1.00  0.00           N
ATOM   2421 HE21 GLN   198      21.310 -13.620  83.860  1.00  0.00           H
ATOM   2422 HE22 GLN   198      19.650 -13.320  84.400  1.00  0.00           H
ATOM   2423  C   GLN   198      16.590  -9.400  85.280  1.00  0.00           C
ATOM   2424  O   GLN   198      16.820  -8.520  86.020  1.00  0.00           O
ATOM   2425  N   TRP   199      15.650 -10.310  85.620  1.00  0.00           N
ATOM   2426  HN  TRP   199      15.370 -11.050  85.010  1.00  0.00           H
ATOM   2427  CA  TRP   199      14.920 -10.280  86.820  1.00  0.00           C
ATOM   2428  HA  TRP   199      15.120  -9.400  87.410  1.00  0.00           H
ATOM   2429  CB  TRP   199      13.370 -10.330  86.540  1.00  0.00           C
ATOM   2430  HB1 TRP   199      13.090  -9.510  85.860  1.00  0.00           H
ATOM   2431  HB2 TRP   199      12.800 -10.200  87.480  1.00  0.00           H
ATOM   2432  CG  TRP   199      12.870 -11.590  85.940  1.00  0.00           C
ATOM   2433  CD1 TRP   199      12.450 -12.690  86.680  1.00  0.00           C
ATOM   2434  HD1 TRP   199      12.490 -12.770  87.760  1.00  0.00           H
ATOM   2435  NE1 TRP   199      12.160 -13.760  85.770  1.00  0.00           N
ATOM   2436  HE1 TRP   199      11.500 -14.440  85.980  1.00  0.00           H
ATOM   2437  CE2 TRP   199      12.290 -13.320  84.500  1.00  0.00           C
ATOM   2438  CD2 TRP   199      12.820 -12.030  84.570  1.00  0.00           C
ATOM   2439  CE3 TRP   199      13.100 -11.390  83.400  1.00  0.00           C
ATOM   2440  HE3 TRP   199      13.490 -10.380  83.350  1.00  0.00           H
ATOM   2441  CZ3 TRP   199      13.020 -12.100  82.180  1.00  0.00           C
ATOM   2442  HZ3 TRP   199      13.570 -11.720  81.340  1.00  0.00           H
ATOM   2443  CZ2 TRP   199      12.010 -13.960  83.350  1.00  0.00           C
ATOM   2444  HZ2 TRP   199      11.660 -14.980  83.250  1.00  0.00           H
ATOM   2445  CH2 TRP   199      12.540 -13.430  82.210  1.00  0.00           C
ATOM   2446  HH2 TRP   199      12.520 -13.990  81.290  1.00  0.00           H
ATOM   2447  C   TRP   199      15.250 -11.440  87.710  1.00  0.00           C
ATOM   2448  O   TRP   199      14.720 -11.540  88.810  1.00  0.00           O
ATOM   2449  N   SER   200      16.170 -12.240  87.280  1.00  0.00           N
ATOM   2450  HN  SER   200      16.620 -12.020  86.420  1.00  0.00           H
ATOM   2451  CA  SER   200      16.570 -13.340  88.070  1.00  0.00           C
ATOM   2452  HA  SER   200      16.890 -13.040  89.060  1.00  0.00           H
ATOM   2453  CB  SER   200      15.490 -14.500  88.200  1.00  0.00           C
ATOM   2454  HB1 SER   200      15.210 -14.610  87.130  1.00  0.00           H
ATOM   2455  HB2 SER   200      14.590 -14.080  88.700  1.00  0.00           H
ATOM   2456  OG  SER   200      16.000 -15.740  88.720  1.00  0.00           O
ATOM   2457  HG1 SER   200      15.980 -15.660  89.680  1.00  0.00           H
ATOM   2458  C   SER   200      17.820 -13.930  87.390  1.00  0.00           C
ATOM   2459  O   SER   200      18.210 -13.650  86.220  1.00  0.00           O
HETATM 2460  N   HSD   201      18.480 -14.770  88.090  1.00  0.00           N
HETATM 2461  HN  HSD   201      18.210 -14.870  89.040  1.00  0.00           H
HETATM 2462  CA  HSD   201      19.580 -15.540  87.530  1.00  0.00           C
HETATM 2463  HA  HSD   201      20.010 -15.130  86.620  1.00  0.00           H
HETATM 2464  CB  HSD   201      20.760 -15.660  88.490  1.00  0.00           C
HETATM 2465  HB1 HSD   201      21.630 -16.180  88.030  1.00  0.00           H
HETATM 2466  HB2 HSD   201      20.430 -16.350  89.300  1.00  0.00           H
HETATM 2467  ND1 HSD   201      21.920 -13.470  88.260  1.00  0.00           N
HETATM 2468  HD1 HSD   201      22.060 -13.550  87.270  1.00  0.00           H
HETATM 2469  CG  HSD   201      21.340 -14.390  89.070  1.00  0.00           C
HETATM 2470  CE1 HSD   201      22.400 -12.430  89.000  1.00  0.00           C
HETATM 2471  HE1 HSD   201      22.910 -11.510  88.690  1.00  0.00           H
HETATM 2472  NE2 HSD   201      22.190 -12.690  90.240  1.00  0.00           N
HETATM 2473  CD2 HSD   201      21.510 -13.860  90.330  1.00  0.00           C
HETATM 2474  HD2 HSD   201      21.450 -14.470  91.230  1.00  0.00           H
HETATM 2475  C   HSD   201      19.100 -16.900  87.010  1.00  0.00           C
HETATM 2476  O   HSD   201      19.930 -17.670  86.670  1.00  0.00           O
ATOM   2477  N   SER   202      17.830 -17.170  86.960  1.00  0.00           N
ATOM   2478  HN  SER   202      17.180 -16.510  87.330  1.00  0.00           H
ATOM   2479  CA  SER   202      17.130 -18.340  86.540  1.00  0.00           C
ATOM   2480  HA  SER   202      17.590 -19.180  87.030  1.00  0.00           H
ATOM   2481  CB  SER   202      15.680 -18.110  86.910  1.00  0.00           C
ATOM   2482  HB1 SER   202      15.310 -17.080  86.710  1.00  0.00           H
ATOM   2483  HB2 SER   202      15.390 -18.380  87.950  1.00  0.00           H
ATOM   2484  OG  SER   202      14.720 -18.810  86.070  1.00  0.00           O
ATOM   2485  HG1 SER   202      14.010 -19.230  86.560  1.00  0.00           H
ATOM   2486  C   SER   202      17.320 -18.630  85.100  1.00  0.00           C
ATOM   2487  O   SER   202      17.560 -17.700  84.340  1.00  0.00           O
ATOM   2488  N   ALA   203      17.200 -19.910  84.640  1.00  0.00           N
ATOM   2489  HN  ALA   203      16.900 -20.640  85.250  1.00  0.00           H
ATOM   2490  CA  ALA   203      17.250 -20.440  83.280  1.00  0.00           C
ATOM   2491  HA  ALA   203      18.270 -20.240  82.960  1.00  0.00           H
ATOM   2492  CB  ALA   203      17.120 -21.980  83.250  1.00  0.00           C
ATOM   2493  HB1 ALA   203      17.090 -22.460  82.250  1.00  0.00           H
ATOM   2494  HB2 ALA   203      16.170 -22.180  83.780  1.00  0.00           H
ATOM   2495  HB3 ALA   203      17.940 -22.380  83.880  1.00  0.00           H
ATOM   2496  C   ALA   203      16.320 -19.850  82.290  1.00  0.00           C
ATOM   2497  O   ALA   203      16.710 -19.580  81.150  1.00  0.00           O
ATOM   2498  N   TYR   204      15.060 -19.660  82.690  1.00  0.00           N
ATOM   2499  HN  TYR   204      14.770 -19.710  83.640  1.00  0.00           H
ATOM   2500  CA  TYR   204      14.110 -19.110  81.770  1.00  0.00           C
ATOM   2501  HA  TYR   204      14.170 -19.580  80.790  1.00  0.00           H
ATOM   2502  CB  TYR   204      12.680 -19.170  82.420  1.00  0.00           C
ATOM   2503  HB1 TYR   204      11.950 -18.600  81.810  1.00  0.00           H
ATOM   2504  HB2 TYR   204      12.680 -18.720  83.430  1.00  0.00           H
ATOM   2505  CG  TYR   204      12.210 -20.620  82.610  1.00  0.00           C
ATOM   2506  CD1 TYR   204      11.690 -21.390  81.600  1.00  0.00           C
ATOM   2507  HD1 TYR   204      11.730 -21.000  80.590  1.00  0.00           H
ATOM   2508  CE1 TYR   204      11.310 -22.770  81.850  1.00  0.00           C
ATOM   2509  HE1 TYR   204      10.950 -23.350  81.010  1.00  0.00           H
ATOM   2510  CZ  TYR   204      11.280 -23.240  83.180  1.00  0.00           C
ATOM   2511  OH  TYR   204      10.790 -24.540  83.540  1.00  0.00           O
ATOM   2512  HH  TYR   204      11.200 -24.720  84.390  1.00  0.00           H
ATOM   2513  CD2 TYR   204      12.330 -21.160  83.970  1.00  0.00           C
ATOM   2514  HD2 TYR   204      12.840 -20.550  84.710  1.00  0.00           H
ATOM   2515  CE2 TYR   204      11.730 -22.390  84.230  1.00  0.00           C
ATOM   2516  HE2 TYR   204      11.770 -22.730  85.250  1.00  0.00           H
ATOM   2517  C   TYR   204      14.430 -17.600  81.570  1.00  0.00           C
ATOM   2518  O   TYR   204      14.170 -17.050  80.480  1.00  0.00           O
ATOM   2519  N   CYS   205      14.980 -16.860  82.610  1.00  0.00           N
ATOM   2520  HN  CYS   205      15.310 -17.410  83.370  1.00  0.00           H
ATOM   2521  CA  CYS   205      15.470 -15.480  82.420  1.00  0.00           C
ATOM   2522  HA  CYS   205      14.700 -14.940  81.880  1.00  0.00           H
ATOM   2523  CB  CYS   205      15.660 -14.830  83.820  1.00  0.00           C
ATOM   2524  HB1 CYS   205      16.500 -15.290  84.380  1.00  0.00           H
ATOM   2525  HB2 CYS   205      14.650 -14.910  84.290  1.00  0.00           H
ATOM   2526  SG  CYS   205      16.080 -13.020  83.730  1.00  0.00           S
ATOM   2527  HG1 CYS   205      15.020 -12.650  83.030  1.00  0.00           H
ATOM   2528  C   CYS   205      16.820 -15.450  81.610  1.00  0.00           C
ATOM   2529  O   CYS   205      17.080 -14.550  80.840  1.00  0.00           O
ATOM   2530  N   GLN   206      17.710 -16.430  81.780  1.00  0.00           N
ATOM   2531  HN  GLN   206      17.700 -17.060  82.550  1.00  0.00           H
ATOM   2532  CA  GLN   206      18.930 -16.570  81.030  1.00  0.00           C
ATOM   2533  HA  GLN   206      19.460 -15.650  81.180  1.00  0.00           H
ATOM   2534  CB  GLN   206      19.800 -17.640  81.650  1.00  0.00           C
ATOM   2535  HB1 GLN   206      19.670 -18.590  81.090  1.00  0.00           H
ATOM   2536  HB2 GLN   206      19.460 -17.800  82.700  1.00  0.00           H
ATOM   2537  CG  GLN   206      21.310 -17.360  81.790  1.00  0.00           C
ATOM   2538  HG1 GLN   206      21.330 -16.440  82.410  1.00  0.00           H
ATOM   2539  HG2 GLN   206      21.860 -17.110  80.860  1.00  0.00           H
ATOM   2540  CD  GLN   206      21.940 -18.570  82.530  1.00  0.00           C
ATOM   2541  OE1 GLN   206      21.320 -19.390  83.140  1.00  0.00           O
ATOM   2542  NE2 GLN   206      23.310 -18.660  82.470  1.00  0.00           N
ATOM   2543 HE21 GLN   206      23.840 -19.350  82.970  1.00  0.00           H
ATOM   2544 HE22 GLN   206      23.810 -17.820  82.280  1.00  0.00           H
ATOM   2545  C   GLN   206      18.600 -16.800  79.500  1.00  0.00           C
ATOM   2546  O   GLN   206      19.180 -16.170  78.580  1.00  0.00           O
ATOM   2547  N   LEU   207      17.640 -17.720  79.250  1.00  0.00           N
ATOM   2548  HN  LEU   207      17.210 -18.230  79.990  1.00  0.00           H
ATOM   2549  CA  LEU   207      17.030 -17.960  77.950  1.00  0.00           C
ATOM   2550  HA  LEU   207      17.840 -18.440  77.410  1.00  0.00           H
ATOM   2551  CB  LEU   207      15.920 -19.020  78.020  1.00  0.00           C
ATOM   2552  HB1 LEU   207      15.110 -18.720  78.730  1.00  0.00           H
ATOM   2553  HB2 LEU   207      16.410 -19.920  78.450  1.00  0.00           H
ATOM   2554  CG  LEU   207      14.920 -19.190  76.810  1.00  0.00           C
ATOM   2555  HG  LEU   207      14.550 -18.170  76.560  1.00  0.00           H
ATOM   2556  CD1 LEU   207      15.680 -19.830  75.670  1.00  0.00           C
ATOM   2557 HD11 LEU   207      14.950 -20.000  74.840  1.00  0.00           H
ATOM   2558 HD12 LEU   207      16.240 -20.750  75.920  1.00  0.00           H
ATOM   2559 HD13 LEU   207      16.450 -19.110  75.320  1.00  0.00           H
ATOM   2560  CD2 LEU   207      13.740 -20.130  77.250  1.00  0.00           C
ATOM   2561 HD21 LEU   207      14.170 -21.130  77.490  1.00  0.00           H
ATOM   2562 HD22 LEU   207      12.900 -20.060  76.530  1.00  0.00           H
ATOM   2563 HD23 LEU   207      13.390 -19.690  78.200  1.00  0.00           H
ATOM   2564  C   LEU   207      16.540 -16.720  77.280  1.00  0.00           C
ATOM   2565  O   LEU   207      16.770 -16.510  76.070  1.00  0.00           O
ATOM   2566  N   PHE   208      15.750 -15.860  78.080  1.00  0.00           N
ATOM   2567  HN  PHE   208      15.520 -16.100  79.010  1.00  0.00           H
ATOM   2568  CA  PHE   208      15.180 -14.530  77.550  1.00  0.00           C
ATOM   2569  HA  PHE   208      14.500 -14.780  76.750  1.00  0.00           H
ATOM   2570  CB  PHE   208      14.320 -13.870  78.630  1.00  0.00           C
ATOM   2571  HB1 PHE   208      14.770 -13.860  79.640  1.00  0.00           H
ATOM   2572  HB2 PHE   208      13.430 -14.510  78.790  1.00  0.00           H
ATOM   2573  CG  PHE   208      13.880 -12.510  78.360  1.00  0.00           C
ATOM   2574  CD1 PHE   208      14.570 -11.420  78.870  1.00  0.00           C
ATOM   2575  HD1 PHE   208      15.470 -11.520  79.460  1.00  0.00           H
ATOM   2576  CE1 PHE   208      14.100 -10.140  78.540  1.00  0.00           C
ATOM   2577  HE1 PHE   208      14.600  -9.260  78.930  1.00  0.00           H
ATOM   2578  CZ  PHE   208      12.960  -9.900  77.780  1.00  0.00           C
ATOM   2579  HZ  PHE   208      12.530  -8.910  77.740  1.00  0.00           H
ATOM   2580  CD2 PHE   208      12.800 -12.270  77.540  1.00  0.00           C
ATOM   2581  HD2 PHE   208      12.320 -13.150  77.120  1.00  0.00           H
ATOM   2582  CE2 PHE   208      12.300 -10.990  77.240  1.00  0.00           C
ATOM   2583  HE2 PHE   208      11.360 -10.880  76.710  1.00  0.00           H
ATOM   2584  C   PHE   208      16.190 -13.530  76.880  1.00  0.00           C
ATOM   2585  O   PHE   208      15.950 -12.980  75.820  1.00  0.00           O
ATOM   2586  N   VAL   209      17.370 -13.400  77.440  1.00  0.00           N
ATOM   2587  HN  VAL   209      17.560 -13.780  78.340  1.00  0.00           H
ATOM   2588  CA  VAL   209      18.450 -12.680  76.790  1.00  0.00           C
ATOM   2589  HA  VAL   209      18.130 -11.690  76.530  1.00  0.00           H
ATOM   2590  CB  VAL   209      19.570 -12.530  77.770  1.00  0.00           C
ATOM   2591  HB  VAL   209      19.690 -13.570  78.120  1.00  0.00           H
ATOM   2592  CG1 VAL   209      20.880 -12.000  77.170  1.00  0.00           C
ATOM   2593 HG11 VAL   209      20.680 -11.240  76.390  1.00  0.00           H
ATOM   2594 HG12 VAL   209      21.400 -12.810  76.620  1.00  0.00           H
ATOM   2595 HG13 VAL   209      21.490 -11.520  77.970  1.00  0.00           H
ATOM   2596  CG2 VAL   209      19.140 -11.600  78.860  1.00  0.00           C
ATOM   2597 HG21 VAL   209      20.050 -11.580  79.490  1.00  0.00           H
ATOM   2598 HG22 VAL   209      18.290 -11.910  79.500  1.00  0.00           H
ATOM   2599 HG23 VAL   209      18.980 -10.580  78.450  1.00  0.00           H
ATOM   2600  C   VAL   209      18.980 -13.170  75.460  1.00  0.00           C
ATOM   2601  O   VAL   209      19.240 -12.380  74.550  1.00  0.00           O
ATOM   2602  N   VAL   210      19.190 -14.540  75.440  1.00  0.00           N
ATOM   2603  HN  VAL   210      18.920 -15.120  76.200  1.00  0.00           H
ATOM   2604  CA  VAL   210      19.520 -15.190  74.200  1.00  0.00           C
ATOM   2605  HA  VAL   210      20.410 -14.700  73.840  1.00  0.00           H
ATOM   2606  CB  VAL   210      19.890 -16.690  74.430  1.00  0.00           C
ATOM   2607  HB  VAL   210      18.940 -17.070  74.860  1.00  0.00           H
ATOM   2608  CG1 VAL   210      20.230 -17.510  73.190  1.00  0.00           C
ATOM   2609 HG11 VAL   210      20.160 -18.620  73.260  1.00  0.00           H
ATOM   2610 HG12 VAL   210      21.250 -17.310  72.780  1.00  0.00           H
ATOM   2611 HG13 VAL   210      19.480 -17.270  72.410  1.00  0.00           H
ATOM   2612  CG2 VAL   210      20.980 -16.780  75.520  1.00  0.00           C
ATOM   2613 HG21 VAL   210      20.620 -16.350  76.480  1.00  0.00           H
ATOM   2614 HG22 VAL   210      21.930 -16.370  75.110  1.00  0.00           H
ATOM   2615 HG23 VAL   210      21.250 -17.850  75.660  1.00  0.00           H
ATOM   2616  C   VAL   210      18.500 -15.010  73.100  1.00  0.00           C
ATOM   2617  O   VAL   210      18.930 -14.620  71.990  1.00  0.00           O
ATOM   2618  N   VAL   211      17.210 -15.220  73.380  1.00  0.00           N
ATOM   2619  HN  VAL   211      16.990 -15.420  74.330  1.00  0.00           H
ATOM   2620  CA  VAL   211      16.190 -14.960  72.330  1.00  0.00           C
ATOM   2621  HA  VAL   211      16.430 -15.290  71.330  1.00  0.00           H
ATOM   2622  CB  VAL   211      14.910 -15.580  72.850  1.00  0.00           C
ATOM   2623  HB  VAL   211      14.810 -15.140  73.870  1.00  0.00           H
ATOM   2624  CG1 VAL   211      13.660 -15.290  71.950  1.00  0.00           C
ATOM   2625 HG11 VAL   211      13.360 -14.220  71.900  1.00  0.00           H
ATOM   2626 HG12 VAL   211      12.760 -15.770  72.400  1.00  0.00           H
ATOM   2627 HG13 VAL   211      13.790 -15.610  70.890  1.00  0.00           H
ATOM   2628  CG2 VAL   211      15.060 -17.060  73.010  1.00  0.00           C
ATOM   2629 HG21 VAL   211      15.970 -17.390  72.470  1.00  0.00           H
ATOM   2630 HG22 VAL   211      14.200 -17.580  72.540  1.00  0.00           H
ATOM   2631 HG23 VAL   211      15.210 -17.250  74.090  1.00  0.00           H
ATOM   2632  C   VAL   211      16.040 -13.450  72.010  1.00  0.00           C
ATOM   2633  O   VAL   211      15.740 -13.060  70.840  1.00  0.00           O
ATOM   2634  N   PHE   212      16.260 -12.550  72.950  1.00  0.00           N
ATOM   2635  HN  PHE   212      16.440 -12.910  73.860  1.00  0.00           H
ATOM   2636  CA  PHE   212      16.430 -11.120  72.610  1.00  0.00           C
ATOM   2637  HA  PHE   212      15.550 -10.810  72.060  1.00  0.00           H
ATOM   2638  CB  PHE   212      16.530 -10.370  74.030  1.00  0.00           C
ATOM   2639  HB1 PHE   212      17.390 -10.770  74.610  1.00  0.00           H
ATOM   2640  HB2 PHE   212      15.510 -10.510  74.440  1.00  0.00           H
ATOM   2641  CG  PHE   212      16.620  -8.840  73.940  1.00  0.00           C
ATOM   2642  CD1 PHE   212      15.780  -8.140  73.000  1.00  0.00           C
ATOM   2643  HD1 PHE   212      15.180  -8.790  72.380  1.00  0.00           H
ATOM   2644  CE1 PHE   212      15.800  -6.700  72.900  1.00  0.00           C
ATOM   2645  HE1 PHE   212      15.170  -6.230  72.160  1.00  0.00           H
ATOM   2646  CZ  PHE   212      16.700  -6.010  73.660  1.00  0.00           C
ATOM   2647  HZ  PHE   212      16.770  -4.930  73.650  1.00  0.00           H
ATOM   2648  CD2 PHE   212      17.470  -8.090  74.790  1.00  0.00           C
ATOM   2649  HD2 PHE   212      18.020  -8.490  75.630  1.00  0.00           H
ATOM   2650  CE2 PHE   212      17.510  -6.670  74.610  1.00  0.00           C
ATOM   2651  HE2 PHE   212      18.050  -6.100  75.340  1.00  0.00           H
ATOM   2652  C   PHE   212      17.620 -10.740  71.730  1.00  0.00           C
ATOM   2653  O   PHE   212      17.560  -9.970  70.710  1.00  0.00           O
ATOM   2654  N   ALA   213      18.760 -11.400  71.950  1.00  0.00           N
ATOM   2655  HN  ALA   213      18.870 -11.900  72.800  1.00  0.00           H
ATOM   2656  CA  ALA   213      19.890 -11.320  71.100  1.00  0.00           C
ATOM   2657  HA  ALA   213      20.090 -10.280  70.900  1.00  0.00           H
ATOM   2658  CB  ALA   213      21.020 -12.010  71.900  1.00  0.00           C
ATOM   2659  HB1 ALA   213      21.970 -11.970  71.320  1.00  0.00           H
ATOM   2660  HB2 ALA   213      20.580 -13.000  72.130  1.00  0.00           H
ATOM   2661  HB3 ALA   213      21.130 -11.470  72.860  1.00  0.00           H
ATOM   2662  C   ALA   213      19.710 -11.910  69.680  1.00  0.00           C
ATOM   2663  O   ALA   213      19.990 -11.260  68.670  1.00  0.00           O
ATOM   2664  N   VAL   214      19.020 -13.070  69.520  1.00  0.00           N
ATOM   2665  HN  VAL   214      18.950 -13.580  70.370  1.00  0.00           H
ATOM   2666  CA  VAL   214      18.660 -13.610  68.230  1.00  0.00           C
ATOM   2667  HA  VAL   214      19.480 -13.660  67.520  1.00  0.00           H
ATOM   2668  CB  VAL   214      18.090 -15.070  68.380  1.00  0.00           C
ATOM   2669  HB  VAL   214      17.260 -14.910  69.110  1.00  0.00           H
ATOM   2670  CG1 VAL   214      17.710 -15.770  67.000  1.00  0.00           C
ATOM   2671 HG11 VAL   214      18.530 -15.670  66.260  1.00  0.00           H
ATOM   2672 HG12 VAL   214      16.820 -15.290  66.540  1.00  0.00           H
ATOM   2673 HG13 VAL   214      17.350 -16.800  67.200  1.00  0.00           H
ATOM   2674  CG2 VAL   214      19.240 -15.880  69.050  1.00  0.00           C
ATOM   2675 HG21 VAL   214      19.180 -15.640  70.140  1.00  0.00           H
ATOM   2676 HG22 VAL   214      20.220 -15.780  68.530  1.00  0.00           H
ATOM   2677 HG23 VAL   214      18.820 -16.900  68.910  1.00  0.00           H
ATOM   2678  C   VAL   214      17.600 -12.880  67.430  1.00  0.00           C
ATOM   2679  O   VAL   214      17.830 -12.500  66.280  1.00  0.00           O
ATOM   2680  N   LEU   215      16.480 -12.460  68.080  1.00  0.00           N
ATOM   2681  HN  LEU   215      16.270 -12.600  69.050  1.00  0.00           H
ATOM   2682  CA  LEU   215      15.460 -11.840  67.270  1.00  0.00           C
ATOM   2683  HA  LEU   215      15.340 -12.360  66.330  1.00  0.00           H
ATOM   2684  CB  LEU   215      14.220 -12.180  68.060  1.00  0.00           C
ATOM   2685  HB1 LEU   215      14.260 -11.730  69.070  1.00  0.00           H
ATOM   2686  HB2 LEU   215      14.200 -13.290  68.120  1.00  0.00           H
ATOM   2687  CG  LEU   215      12.870 -11.880  67.450  1.00  0.00           C
ATOM   2688  HG  LEU   215      12.860 -10.780  67.300  1.00  0.00           H
ATOM   2689  CD1 LEU   215      12.650 -12.420  66.050  1.00  0.00           C
ATOM   2690 HD11 LEU   215      11.730 -11.980  65.630  1.00  0.00           H
ATOM   2691 HD12 LEU   215      12.470 -13.510  65.970  1.00  0.00           H
ATOM   2692 HD13 LEU   215      13.450 -12.120  65.340  1.00  0.00           H
ATOM   2693  CD2 LEU   215      11.770 -12.180  68.460  1.00  0.00           C
ATOM   2694 HD21 LEU   215      11.270 -13.150  68.240  1.00  0.00           H
ATOM   2695 HD22 LEU   215      10.950 -11.440  68.590  1.00  0.00           H
ATOM   2696 HD23 LEU   215      12.320 -12.500  69.370  1.00  0.00           H
ATOM   2697  C   LEU   215      15.580 -10.360  67.150  1.00  0.00           C
ATOM   2698  O   LEU   215      15.220  -9.810  66.130  1.00  0.00           O
ATOM   2699  N   TYR   216      16.200  -9.590  68.100  1.00  0.00           N
ATOM   2700  HN  TYR   216      16.540  -9.930  68.970  1.00  0.00           H
ATOM   2701  CA  TYR   216      16.320  -8.080  68.020  1.00  0.00           C
ATOM   2702  HA  TYR   216      15.770  -7.630  67.210  1.00  0.00           H
ATOM   2703  CB  TYR   216      15.850  -7.210  69.260  1.00  0.00           C
ATOM   2704  HB1 TYR   216      15.950  -6.110  69.190  1.00  0.00           H
ATOM   2705  HB2 TYR   216      16.220  -7.570  70.240  1.00  0.00           H
ATOM   2706  CG  TYR   216      14.370  -7.530  69.340  1.00  0.00           C
ATOM   2707  CD1 TYR   216      13.860  -8.640  70.090  1.00  0.00           C
ATOM   2708  HD1 TYR   216      14.510  -9.340  70.570  1.00  0.00           H
ATOM   2709  CE1 TYR   216      12.480  -8.760  70.230  1.00  0.00           C
ATOM   2710  HE1 TYR   216      12.230  -9.640  70.800  1.00  0.00           H
ATOM   2711  CZ  TYR   216      11.660  -7.750  69.670  1.00  0.00           C
ATOM   2712  OH  TYR   216      10.280  -7.830  69.950  1.00  0.00           O
ATOM   2713  HH  TYR   216      10.210  -8.620  70.490  1.00  0.00           H
ATOM   2714  CD2 TYR   216      13.570  -6.640  68.670  1.00  0.00           C
ATOM   2715  HD2 TYR   216      14.030  -5.860  68.090  1.00  0.00           H
ATOM   2716  CE2 TYR   216      12.200  -6.800  68.810  1.00  0.00           C
ATOM   2717  HE2 TYR   216      11.460  -6.130  68.410  1.00  0.00           H
ATOM   2718  C   TYR   216      17.810  -7.630  67.710  1.00  0.00           C
ATOM   2719  O   TYR   216      18.000  -6.430  67.530  1.00  0.00           O
ATOM   2720  N   PHE   217      18.750  -8.550  67.540  1.00  0.00           N
ATOM   2721  HN  PHE   217      18.480  -9.490  67.700  1.00  0.00           H
ATOM   2722  CA  PHE   217      20.100  -8.290  67.070  1.00  0.00           C
ATOM   2723  HA  PHE   217      20.060  -7.290  66.670  1.00  0.00           H
ATOM   2724  CB  PHE   217      21.230  -8.190  68.120  1.00  0.00           C
ATOM   2725  HB1 PHE   217      21.160  -9.060  68.820  1.00  0.00           H
ATOM   2726  HB2 PHE   217      20.940  -7.370  68.820  1.00  0.00           H
ATOM   2727  CG  PHE   217      22.680  -7.930  67.660  1.00  0.00           C
ATOM   2728  CD1 PHE   217      22.990  -6.870  66.830  1.00  0.00           C
ATOM   2729  HD1 PHE   217      22.200  -6.160  66.620  1.00  0.00           H
ATOM   2730  CE1 PHE   217      24.280  -6.660  66.340  1.00  0.00           C
ATOM   2731  HE1 PHE   217      24.490  -5.910  65.600  1.00  0.00           H
ATOM   2732  CZ  PHE   217      25.260  -7.690  66.770  1.00  0.00           C
ATOM   2733  HZ  PHE   217      26.290  -7.640  66.470  1.00  0.00           H
ATOM   2734  CD2 PHE   217      23.670  -8.680  68.280  1.00  0.00           C
ATOM   2735  HD2 PHE   217      23.530  -9.240  69.190  1.00  0.00           H
ATOM   2736  CE2 PHE   217      24.970  -8.530  67.790  1.00  0.00           C
ATOM   2737  HE2 PHE   217      25.730  -9.110  68.300  1.00  0.00           H
ATOM   2738  C   PHE   217      20.480  -9.070  65.900  1.00  0.00           C
ATOM   2739  O   PHE   217      20.600  -8.520  64.790  1.00  0.00           O
ATOM   2740  N   LEU   218      20.700 -10.400  65.880  1.00  0.00           N
ATOM   2741  HN  LEU   218      20.680 -10.860  66.760  1.00  0.00           H
ATOM   2742  CA  LEU   218      21.020 -11.190  64.790  1.00  0.00           C
ATOM   2743  HA  LEU   218      21.940 -10.860  64.320  1.00  0.00           H
ATOM   2744  CB  LEU   218      21.270 -12.670  65.240  1.00  0.00           C
ATOM   2745  HB1 LEU   218      21.600 -13.310  64.400  1.00  0.00           H
ATOM   2746  HB2 LEU   218      20.370 -13.210  65.610  1.00  0.00           H
ATOM   2747  CG  LEU   218      22.360 -12.860  66.320  1.00  0.00           C
ATOM   2748  HG  LEU   218      21.960 -12.550  67.310  1.00  0.00           H
ATOM   2749  CD1 LEU   218      22.600 -14.360  66.480  1.00  0.00           C
ATOM   2750 HD11 LEU   218      23.290 -14.690  67.290  1.00  0.00           H
ATOM   2751 HD12 LEU   218      23.080 -14.660  65.530  1.00  0.00           H
ATOM   2752 HD13 LEU   218      21.630 -14.880  66.580  1.00  0.00           H
ATOM   2753  CD2 LEU   218      23.700 -12.140  66.040  1.00  0.00           C
ATOM   2754 HD21 LEU   218      24.410 -12.320  66.870  1.00  0.00           H
ATOM   2755 HD22 LEU   218      23.500 -11.050  65.910  1.00  0.00           H
ATOM   2756 HD23 LEU   218      24.180 -12.470  65.100  1.00  0.00           H
ATOM   2757  C   LEU   218      20.090 -11.130  63.570  1.00  0.00           C
ATOM   2758  O   LEU   218      20.520 -10.930  62.470  1.00  0.00           O
ATOM   2759  N   LEU   219      18.770 -11.380  63.800  1.00  0.00           N
ATOM   2760  HN  LEU   219      18.420 -11.750  64.660  1.00  0.00           H
ATOM   2761  CA  LEU   219      17.860 -11.260  62.730  1.00  0.00           C
ATOM   2762  HA  LEU   219      18.380 -11.920  62.060  1.00  0.00           H
ATOM   2763  CB  LEU   219      16.520 -12.090  62.980  1.00  0.00           C
ATOM   2764  HB1 LEU   219      15.740 -11.700  62.290  1.00  0.00           H
ATOM   2765  HB2 LEU   219      16.200 -11.920  64.030  1.00  0.00           H
ATOM   2766  CG  LEU   219      16.590 -13.620  62.940  1.00  0.00           C
ATOM   2767  HG  LEU   219      17.400 -13.960  63.630  1.00  0.00           H
ATOM   2768  CD1 LEU   219      15.260 -14.230  63.420  1.00  0.00           C
ATOM   2769 HD11 LEU   219      15.290 -15.330  63.270  1.00  0.00           H
ATOM   2770 HD12 LEU   219      14.390 -13.900  62.810  1.00  0.00           H
ATOM   2771 HD13 LEU   219      14.950 -13.930  64.450  1.00  0.00           H
ATOM   2772  CD2 LEU   219      16.910 -13.980  61.460  1.00  0.00           C
ATOM   2773 HD21 LEU   219      17.940 -13.760  61.090  1.00  0.00           H
ATOM   2774 HD22 LEU   219      16.110 -13.460  60.890  1.00  0.00           H
ATOM   2775 HD23 LEU   219      16.940 -15.080  61.300  1.00  0.00           H
ATOM   2776  C   LEU   219      17.600  -9.930  62.040  1.00  0.00           C
ATOM   2777  O   LEU   219      17.530  -9.870  60.850  1.00  0.00           O
ATOM   2778  N   PRO   220      17.640  -8.790  62.690  1.00  0.00           N
ATOM   2779  CD  PRO   220      17.060  -8.550  63.990  1.00  0.00           C
ATOM   2780  HD1 PRO   220      17.770  -8.580  64.840  1.00  0.00           H
ATOM   2781  HD2 PRO   220      16.250  -9.270  64.230  1.00  0.00           H
ATOM   2782  CA  PRO   220      17.750  -7.530  62.000  1.00  0.00           C
ATOM   2783  HA  PRO   220      17.010  -7.590  61.210  1.00  0.00           H
ATOM   2784  CB  PRO   220      17.280  -6.440  63.050  1.00  0.00           C
ATOM   2785  HB1 PRO   220      16.690  -5.610  62.610  1.00  0.00           H
ATOM   2786  HB2 PRO   220      18.130  -6.030  63.640  1.00  0.00           H
ATOM   2787  CG  PRO   220      16.330  -7.190  63.880  1.00  0.00           C
ATOM   2788  HG1 PRO   220      16.210  -6.710  64.870  1.00  0.00           H
ATOM   2789  HG2 PRO   220      15.370  -7.260  63.320  1.00  0.00           H
ATOM   2790  C   PRO   220      19.060  -7.210  61.330  1.00  0.00           C
ATOM   2791  O   PRO   220      19.040  -6.620  60.240  1.00  0.00           O
ATOM   2792  N   LEU   221      20.180  -7.620  61.930  1.00  0.00           N
ATOM   2793  HN  LEU   221      20.090  -8.040  62.840  1.00  0.00           H
ATOM   2794  CA  LEU   221      21.510  -7.600  61.300  1.00  0.00           C
ATOM   2795  HA  LEU   221      21.670  -6.600  60.930  1.00  0.00           H
ATOM   2796  CB  LEU   221      22.610  -8.020  62.390  1.00  0.00           C
ATOM   2797  HB1 LEU   221      22.320  -9.020  62.780  1.00  0.00           H
ATOM   2798  HB2 LEU   221      22.600  -7.330  63.260  1.00  0.00           H
ATOM   2799  CG  LEU   221      24.060  -7.910  61.860  1.00  0.00           C
ATOM   2800  HG  LEU   221      24.100  -8.340  60.830  1.00  0.00           H
ATOM   2801  CD1 LEU   221      24.510  -6.450  61.940  1.00  0.00           C
ATOM   2802 HD11 LEU   221      24.680  -6.050  62.970  1.00  0.00           H
ATOM   2803 HD12 LEU   221      23.680  -5.840  61.520  1.00  0.00           H
ATOM   2804 HD13 LEU   221      25.520  -6.410  61.470  1.00  0.00           H
ATOM   2805  CD2 LEU   221      25.000  -8.770  62.680  1.00  0.00           C
ATOM   2806 HD21 LEU   221      25.160  -8.130  63.580  1.00  0.00           H
ATOM   2807 HD22 LEU   221      25.980  -8.890  62.170  1.00  0.00           H
ATOM   2808 HD23 LEU   221      24.510  -9.740  62.940  1.00  0.00           H
ATOM   2809  C   LEU   221      21.490  -8.360  59.980  1.00  0.00           C
ATOM   2810  O   LEU   221      21.860  -7.690  58.960  1.00  0.00           O
ATOM   2811  N   LEU   222      21.040  -9.600  60.030  1.00  0.00           N
ATOM   2812  HN  LEU   222      20.810  -9.970  60.930  1.00  0.00           H
ATOM   2813  CA  LEU   222      20.800 -10.470  58.890  1.00  0.00           C
ATOM   2814  HA  LEU   222      21.720 -10.640  58.370  1.00  0.00           H
ATOM   2815  CB  LEU   222      20.280 -11.830  59.470  1.00  0.00           C
ATOM   2816  HB1 LEU   222      19.330 -11.450  59.910  1.00  0.00           H
ATOM   2817  HB2 LEU   222      20.830 -12.390  60.260  1.00  0.00           H
ATOM   2818  CG  LEU   222      19.990 -12.990  58.430  1.00  0.00           C
ATOM   2819  HG  LEU   222      19.720 -13.850  59.070  1.00  0.00           H
ATOM   2820  CD1 LEU   222      18.780 -12.790  57.490  1.00  0.00           C
ATOM   2821 HD11 LEU   222      18.880 -12.010  56.710  1.00  0.00           H
ATOM   2822 HD12 LEU   222      17.850 -12.510  58.030  1.00  0.00           H
ATOM   2823 HD13 LEU   222      18.660 -13.800  57.040  1.00  0.00           H
ATOM   2824  CD2 LEU   222      21.300 -13.350  57.720  1.00  0.00           C
ATOM   2825 HD21 LEU   222      22.120 -13.640  58.420  1.00  0.00           H
ATOM   2826 HD22 LEU   222      21.630 -12.600  56.970  1.00  0.00           H
ATOM   2827 HD23 LEU   222      21.070 -14.270  57.140  1.00  0.00           H
ATOM   2828  C   LEU   222      19.800  -9.930  57.870  1.00  0.00           C
ATOM   2829  O   LEU   222      20.030 -10.020  56.690  1.00  0.00           O
ATOM   2830  N   LEU   223      18.720  -9.250  58.360  1.00  0.00           N
ATOM   2831  HN  LEU   223      18.570  -9.090  59.330  1.00  0.00           H
ATOM   2832  CA  LEU   223      17.770  -8.550  57.460  1.00  0.00           C
ATOM   2833  HA  LEU   223      17.500  -9.210  56.650  1.00  0.00           H
ATOM   2834  CB  LEU   223      16.560  -7.910  58.190  1.00  0.00           C
ATOM   2835  HB1 LEU   223      16.920  -7.290  59.040  1.00  0.00           H
ATOM   2836  HB2 LEU   223      16.010  -8.760  58.650  1.00  0.00           H
ATOM   2837  CG  LEU   223      15.670  -7.090  57.330  1.00  0.00           C
ATOM   2838  HG  LEU   223      16.280  -6.210  57.040  1.00  0.00           H
ATOM   2839  CD1 LEU   223      15.140  -7.920  56.120  1.00  0.00           C
ATOM   2840 HD11 LEU   223      14.580  -8.790  56.540  1.00  0.00           H
ATOM   2841 HD12 LEU   223      15.990  -8.250  55.480  1.00  0.00           H
ATOM   2842 HD13 LEU   223      14.430  -7.190  55.690  1.00  0.00           H
ATOM   2843  CD2 LEU   223      14.360  -6.680  58.020  1.00  0.00           C
ATOM   2844 HD21 LEU   223      13.650  -6.410  57.220  1.00  0.00           H
ATOM   2845 HD22 LEU   223      14.460  -5.860  58.760  1.00  0.00           H
ATOM   2846 HD23 LEU   223      13.920  -7.560  58.520  1.00  0.00           H
ATOM   2847  C   LEU   223      18.460  -7.500  56.770  1.00  0.00           C
ATOM   2848  O   LEU   223      18.240  -7.270  55.590  1.00  0.00           O
ATOM   2849  N   ILE   224      19.260  -6.690  57.460  1.00  0.00           N
ATOM   2850  HN  ILE   224      19.420  -6.890  58.420  1.00  0.00           H
ATOM   2851  CA  ILE   224      19.940  -5.520  56.860  1.00  0.00           C
ATOM   2852  HA  ILE   224      19.110  -5.070  56.330  1.00  0.00           H
ATOM   2853  CB  ILE   224      20.560  -4.610  57.860  1.00  0.00           C
ATOM   2854  HB  ILE   224      21.210  -5.150  58.590  1.00  0.00           H
ATOM   2855  CG2 ILE   224      21.430  -3.500  57.210  1.00  0.00           C
ATOM   2856 HG21 ILE   224      21.860  -2.780  57.940  1.00  0.00           H
ATOM   2857 HG22 ILE   224      20.790  -2.870  56.560  1.00  0.00           H
ATOM   2858 HG23 ILE   224      22.330  -3.830  56.640  1.00  0.00           H
ATOM   2859  CG1 ILE   224      19.480  -3.880  58.720  1.00  0.00           C
ATOM   2860 HG11 ILE   224      18.650  -4.570  58.980  1.00  0.00           H
ATOM   2861 HG12 ILE   224      19.040  -3.040  58.140  1.00  0.00           H
ATOM   2862  CD  ILE   224      19.880  -3.270  60.060  1.00  0.00           C
ATOM   2863  HD1 ILE   224      20.220  -4.150  60.640  1.00  0.00           H
ATOM   2864  HD2 ILE   224      19.100  -2.800  60.690  1.00  0.00           H
ATOM   2865  HD3 ILE   224      20.740  -2.590  59.870  1.00  0.00           H
ATOM   2866  C   ILE   224      20.880  -5.990  55.780  1.00  0.00           C
ATOM   2867  O   ILE   224      20.910  -5.430  54.690  1.00  0.00           O
ATOM   2868  N   LEU   225      21.590  -7.070  56.140  1.00  0.00           N
ATOM   2869  HN  LEU   225      21.440  -7.420  57.060  1.00  0.00           H
ATOM   2870  CA  LEU   225      22.460  -7.740  55.280  1.00  0.00           C
ATOM   2871  HA  LEU   225      23.210  -7.000  55.030  1.00  0.00           H
ATOM   2872  CB  LEU   225      23.190  -8.840  56.000  1.00  0.00           C
ATOM   2873  HB1 LEU   225      22.490  -9.560  56.480  1.00  0.00           H
ATOM   2874  HB2 LEU   225      23.760  -8.470  56.880  1.00  0.00           H
ATOM   2875  CG  LEU   225      24.220  -9.690  55.140  1.00  0.00           C
ATOM   2876  HG  LEU   225      23.870  -9.720  54.090  1.00  0.00           H
ATOM   2877  CD1 LEU   225      25.650  -8.970  55.120  1.00  0.00           C
ATOM   2878 HD11 LEU   225      25.530  -8.040  54.540  1.00  0.00           H
ATOM   2879 HD12 LEU   225      26.330  -9.630  54.540  1.00  0.00           H
ATOM   2880 HD13 LEU   225      25.950  -8.940  56.190  1.00  0.00           H
ATOM   2881  CD2 LEU   225      24.320 -11.150  55.660  1.00  0.00           C
ATOM   2882 HD21 LEU   225      24.830 -11.130  56.650  1.00  0.00           H
ATOM   2883 HD22 LEU   225      25.010 -11.680  54.970  1.00  0.00           H
ATOM   2884 HD23 LEU   225      23.310 -11.600  55.760  1.00  0.00           H
ATOM   2885  C   LEU   225      21.770  -8.290  54.030  1.00  0.00           C
ATOM   2886  O   LEU   225      22.190  -7.960  52.880  1.00  0.00           O
ATOM   2887  N   VAL   226      20.760  -9.050  54.160  1.00  0.00           N
ATOM   2888  HN  VAL   226      20.470  -9.290  55.080  1.00  0.00           H
ATOM   2889  CA  VAL   226      19.920  -9.570  53.160  1.00  0.00           C
ATOM   2890  HA  VAL   226      20.570 -10.050  52.450  1.00  0.00           H
ATOM   2891  CB  VAL   226      18.980 -10.700  53.650  1.00  0.00           C
ATOM   2892  HB  VAL   226      18.520 -10.350  54.600  1.00  0.00           H
ATOM   2893  CG1 VAL   226      17.790 -11.030  52.670  1.00  0.00           C
ATOM   2894 HG11 VAL   226      17.270 -10.210  52.140  1.00  0.00           H
ATOM   2895 HG12 VAL   226      17.010 -11.610  53.200  1.00  0.00           H
ATOM   2896 HG13 VAL   226      18.130 -11.630  51.800  1.00  0.00           H
ATOM   2897  CG2 VAL   226      19.860 -12.000  54.010  1.00  0.00           C
ATOM   2898 HG21 VAL   226      19.150 -12.700  54.490  1.00  0.00           H
ATOM   2899 HG22 VAL   226      20.750 -11.800  54.640  1.00  0.00           H
ATOM   2900 HG23 VAL   226      20.290 -12.410  53.070  1.00  0.00           H
ATOM   2901  C   VAL   226      19.240  -8.550  52.270  1.00  0.00           C
ATOM   2902  O   VAL   226      19.280  -8.660  51.070  1.00  0.00           O
ATOM   2903  N   VAL   227      18.670  -7.490  52.820  1.00  0.00           N
ATOM   2904  HN  VAL   227      18.750  -7.410  53.810  1.00  0.00           H
ATOM   2905  CA  VAL   227      18.130  -6.390  52.100  1.00  0.00           C
ATOM   2906  HA  VAL   227      17.330  -6.770  51.490  1.00  0.00           H
ATOM   2907  CB  VAL   227      17.400  -5.340  53.070  1.00  0.00           C
ATOM   2908  HB  VAL   227      17.990  -5.240  54.000  1.00  0.00           H
ATOM   2909  CG1 VAL   227      17.150  -3.960  52.480  1.00  0.00           C
ATOM   2910 HG11 VAL   227      16.370  -3.810  51.700  1.00  0.00           H
ATOM   2911 HG12 VAL   227      18.060  -3.470  52.090  1.00  0.00           H
ATOM   2912 HG13 VAL   227      16.760  -3.330  53.310  1.00  0.00           H
ATOM   2913  CG2 VAL   227      16.080  -5.980  53.430  1.00  0.00           C
ATOM   2914 HG21 VAL   227      15.420  -5.640  52.610  1.00  0.00           H
ATOM   2915 HG22 VAL   227      15.630  -5.570  54.360  1.00  0.00           H
ATOM   2916 HG23 VAL   227      16.090  -7.090  53.370  1.00  0.00           H
ATOM   2917  C   VAL   227      19.050  -5.730  51.070  1.00  0.00           C
ATOM   2918  O   VAL   227      18.810  -5.830  49.870  1.00  0.00           O
ATOM   2919  N   TYR   228      20.100  -5.070  51.540  1.00  0.00           N
ATOM   2920  HN  TYR   228      20.310  -5.050  52.510  1.00  0.00           H
ATOM   2921  CA  TYR   228      21.040  -4.430  50.640  1.00  0.00           C
ATOM   2922  HA  TYR   228      20.480  -3.760  50.000  1.00  0.00           H
ATOM   2923  CB  TYR   228      22.090  -3.450  51.290  1.00  0.00           C
ATOM   2924  HB1 TYR   228      22.840  -3.030  50.580  1.00  0.00           H
ATOM   2925  HB2 TYR   228      22.640  -4.100  52.010  1.00  0.00           H
ATOM   2926  CG  TYR   228      21.280  -2.360  51.900  1.00  0.00           C
ATOM   2927  CD1 TYR   228      20.670  -1.380  51.120  1.00  0.00           C
ATOM   2928  HD1 TYR   228      20.980  -1.310  50.090  1.00  0.00           H
ATOM   2929  CE1 TYR   228      19.760  -0.470  51.710  1.00  0.00           C
ATOM   2930  HE1 TYR   228      19.350   0.420  51.260  1.00  0.00           H
ATOM   2931  CZ  TYR   228      19.460  -0.600  53.060  1.00  0.00           C
ATOM   2932  OH  TYR   228      18.530   0.270  53.710  1.00  0.00           O
ATOM   2933  HH  TYR   228      18.320  -0.150  54.540  1.00  0.00           H
ATOM   2934  CD2 TYR   228      21.060  -2.460  53.290  1.00  0.00           C
ATOM   2935  HD2 TYR   228      21.560  -3.200  53.910  1.00  0.00           H
ATOM   2936  CE2 TYR   228      20.090  -1.590  53.830  1.00  0.00           C
ATOM   2937  HE2 TYR   228      19.960  -1.690  54.900  1.00  0.00           H
ATOM   2938  C   TYR   228      21.800  -5.370  49.680  1.00  0.00           C
ATOM   2939  O   TYR   228      22.030  -5.060  48.530  1.00  0.00           O
ATOM   2940  N   CYS   229      22.120  -6.590  50.130  1.00  0.00           N
ATOM   2941  HN  CYS   229      21.920  -6.890  51.060  1.00  0.00           H
ATOM   2942  CA  CYS   229      22.670  -7.630  49.310  1.00  0.00           C
ATOM   2943  HA  CYS   229      23.480  -7.230  48.710  1.00  0.00           H
ATOM   2944  CB  CYS   229      23.180  -8.930  50.080  1.00  0.00           C
ATOM   2945  HB1 CYS   229      23.350  -9.750  49.350  1.00  0.00           H
ATOM   2946  HB2 CYS   229      22.490  -9.340  50.840  1.00  0.00           H
ATOM   2947  SG  CYS   229      24.730  -8.590  50.930  1.00  0.00           S
ATOM   2948  HG1 CYS   229      24.160  -8.560  52.120  1.00  0.00           H
ATOM   2949  C   CYS   229      21.640  -8.090  48.210  1.00  0.00           C
ATOM   2950  O   CYS   229      22.070  -8.310  47.070  1.00  0.00           O
ATOM   2951  N   SER   230      20.350  -8.270  48.520  1.00  0.00           N
ATOM   2952  HN  SER   230      20.070  -8.310  49.470  1.00  0.00           H
ATOM   2953  CA  SER   230      19.320  -8.510  47.540  1.00  0.00           C
ATOM   2954  HA  SER   230      19.550  -9.430  47.030  1.00  0.00           H
ATOM   2955  CB  SER   230      17.940  -8.900  48.270  1.00  0.00           C
ATOM   2956  HB1 SER   230      17.540  -8.140  48.980  1.00  0.00           H
ATOM   2957  HB2 SER   230      17.970  -9.810  48.900  1.00  0.00           H
ATOM   2958  OG  SER   230      16.880  -9.030  47.380  1.00  0.00           O
ATOM   2959  HG1 SER   230      17.110  -9.770  46.810  1.00  0.00           H
ATOM   2960  C   SER   230      19.020  -7.350  46.550  1.00  0.00           C
ATOM   2961  O   SER   230      18.810  -7.520  45.360  1.00  0.00           O
ATOM   2962  N   MET   231      19.120  -6.070  46.970  1.00  0.00           N
ATOM   2963  HN  MET   231      19.130  -5.800  47.930  1.00  0.00           H
ATOM   2964  CA  MET   231      19.200  -4.860  46.140  1.00  0.00           C
ATOM   2965  HA  MET   231      18.430  -4.960  45.390  1.00  0.00           H
ATOM   2966  CB  MET   231      19.140  -3.630  46.980  1.00  0.00           C
ATOM   2967  HB1 MET   231      19.160  -2.700  46.370  1.00  0.00           H
ATOM   2968  HB2 MET   231      19.940  -3.690  47.750  1.00  0.00           H
ATOM   2969  CG  MET   231      17.890  -3.400  47.860  1.00  0.00           C
ATOM   2970  HG1 MET   231      17.520  -4.340  48.340  1.00  0.00           H
ATOM   2971  HG2 MET   231      17.170  -2.980  47.130  1.00  0.00           H
ATOM   2972  SD  MET   231      17.830  -2.130  49.080  1.00  0.00           S
ATOM   2973  CE  MET   231      18.320  -0.730  47.930  1.00  0.00           C
ATOM   2974  HE1 MET   231      19.250  -0.980  47.390  1.00  0.00           H
ATOM   2975  HE2 MET   231      18.550   0.150  48.580  1.00  0.00           H
ATOM   2976  HE3 MET   231      17.480  -0.460  47.260  1.00  0.00           H
ATOM   2977  C   MET   231      20.460  -4.780  45.280  1.00  0.00           C
ATOM   2978  O   MET   231      20.370  -4.600  44.100  1.00  0.00           O
ATOM   2979  N   PHE   232      21.660  -5.050  45.800  1.00  0.00           N
ATOM   2980  HN  PHE   232      21.700  -5.230  46.780  1.00  0.00           H
ATOM   2981  CA  PHE   232      22.850  -5.250  45.060  1.00  0.00           C
ATOM   2982  HA  PHE   232      23.140  -4.340  44.570  1.00  0.00           H
ATOM   2983  CB  PHE   232      24.060  -5.440  46.030  1.00  0.00           C
ATOM   2984  HB1 PHE   232      23.800  -6.120  46.870  1.00  0.00           H
ATOM   2985  HB2 PHE   232      24.370  -4.490  46.510  1.00  0.00           H
ATOM   2986  CG  PHE   232      25.250  -6.050  45.300  1.00  0.00           C
ATOM   2987  CD1 PHE   232      26.000  -5.200  44.470  1.00  0.00           C
ATOM   2988  HD1 PHE   232      25.680  -4.170  44.460  1.00  0.00           H
ATOM   2989  CE1 PHE   232      26.960  -5.720  43.610  1.00  0.00           C
ATOM   2990  HE1 PHE   232      27.530  -5.090  42.950  1.00  0.00           H
ATOM   2991  CZ  PHE   232      27.320  -7.080  43.620  1.00  0.00           C
ATOM   2992  HZ  PHE   232      28.080  -7.490  42.980  1.00  0.00           H
ATOM   2993  CD2 PHE   232      25.560  -7.420  45.310  1.00  0.00           C
ATOM   2994  HD2 PHE   232      25.200  -8.010  46.140  1.00  0.00           H
ATOM   2995  CE2 PHE   232      26.590  -7.950  44.450  1.00  0.00           C
ATOM   2996  HE2 PHE   232      26.710  -9.020  44.440  1.00  0.00           H
ATOM   2997  C   PHE   232      22.680  -6.340  43.950  1.00  0.00           C
ATOM   2998  O   PHE   232      23.060  -6.230  42.800  1.00  0.00           O
ATOM   2999  N   ARG   233      22.070  -7.480  44.270  1.00  0.00           N
ATOM   3000  HN  ARG   233      21.840  -7.610  45.230  1.00  0.00           H
ATOM   3001  CA  ARG   233      21.720  -8.530  43.290  1.00  0.00           C
ATOM   3002  HA  ARG   233      22.610  -8.850  42.780  1.00  0.00           H
ATOM   3003  CB  ARG   233      21.150  -9.770  44.000  1.00  0.00           C
ATOM   3004  HB1 ARG   233      20.160  -9.500  44.430  1.00  0.00           H
ATOM   3005  HB2 ARG   233      21.720 -10.160  44.870  1.00  0.00           H
ATOM   3006  CG  ARG   233      20.760 -10.870  43.000  1.00  0.00           C
ATOM   3007  HG1 ARG   233      19.910 -10.530  42.360  1.00  0.00           H
ATOM   3008  HG2 ARG   233      20.390 -11.730  43.590  1.00  0.00           H
ATOM   3009  CD  ARG   233      21.960 -11.460  42.090  1.00  0.00           C
ATOM   3010  HD1 ARG   233      22.290 -10.570  41.510  1.00  0.00           H
ATOM   3011  HD2 ARG   233      21.570 -12.320  41.490  1.00  0.00           H
ATOM   3012  NE  ARG   233      22.950 -12.030  43.010  1.00  0.00           N
ATOM   3013  HE  ARG   233      22.640 -12.370  43.900  1.00  0.00           H
ATOM   3014  CZ  ARG   233      24.250 -12.020  42.840  1.00  0.00           C
ATOM   3015  NH1 ARG   233      24.860 -11.900  41.690  1.00  0.00           N
ATOM   3016 HH11 ARG   233      24.300 -11.730  40.880  1.00  0.00           H
ATOM   3017 HH12 ARG   233      25.830 -11.690  41.650  1.00  0.00           H
ATOM   3018  NH2 ARG   233      24.990 -11.980  43.910  1.00  0.00           N
ATOM   3019 HH21 ARG   233      24.600 -11.620  44.750  1.00  0.00           H
ATOM   3020 HH22 ARG   233      25.970 -12.110  43.730  1.00  0.00           H
ATOM   3021  C   ARG   233      20.750  -8.050  42.170  1.00  0.00           C
ATOM   3022  O   ARG   233      21.040  -8.360  41.020  1.00  0.00           O
ATOM   3023  N   VAL   234      19.710  -7.230  42.470  1.00  0.00           N
ATOM   3024  HN  VAL   234      19.600  -6.980  43.430  1.00  0.00           H
ATOM   3025  CA  VAL   234      18.830  -6.500  41.550  1.00  0.00           C
ATOM   3026  HA  VAL   234      18.410  -7.260  40.910  1.00  0.00           H
ATOM   3027  CB  VAL   234      17.590  -5.830  42.250  1.00  0.00           C
ATOM   3028  HB  VAL   234      17.910  -5.400  43.220  1.00  0.00           H
ATOM   3029  CG1 VAL   234      16.730  -4.800  41.510  1.00  0.00           C
ATOM   3030 HG11 VAL   234      15.800  -4.750  42.100  1.00  0.00           H
ATOM   3031 HG12 VAL   234      16.550  -5.200  40.480  1.00  0.00           H
ATOM   3032 HG13 VAL   234      17.240  -3.820  41.370  1.00  0.00           H
ATOM   3033  CG2 VAL   234      16.700  -7.070  42.520  1.00  0.00           C
ATOM   3034 HG21 VAL   234      16.320  -7.550  41.590  1.00  0.00           H
ATOM   3035 HG22 VAL   234      15.820  -6.900  43.170  1.00  0.00           H
ATOM   3036 HG23 VAL   234      17.340  -7.880  42.930  1.00  0.00           H
ATOM   3037  C   VAL   234      19.540  -5.520  40.640  1.00  0.00           C
ATOM   3038  O   VAL   234      19.330  -5.540  39.440  1.00  0.00           O
ATOM   3039  N   ALA   235      20.540  -4.770  41.130  1.00  0.00           N
ATOM   3040  HN  ALA   235      20.790  -4.680  42.100  1.00  0.00           H
ATOM   3041  CA  ALA   235      21.410  -4.060  40.290  1.00  0.00           C
ATOM   3042  HA  ALA   235      20.810  -3.350  39.740  1.00  0.00           H
ATOM   3043  CB  ALA   235      22.410  -3.370  41.200  1.00  0.00           C
ATOM   3044  HB1 ALA   235      21.970  -2.710  41.980  1.00  0.00           H
ATOM   3045  HB2 ALA   235      23.000  -2.630  40.610  1.00  0.00           H
ATOM   3046  HB3 ALA   235      23.030  -4.080  41.790  1.00  0.00           H
ATOM   3047  C   ALA   235      22.220  -4.890  39.260  1.00  0.00           C
ATOM   3048  O   ALA   235      22.250  -4.610  38.080  1.00  0.00           O
ATOM   3049  N   CYS   236      22.760  -6.000  39.720  1.00  0.00           N
ATOM   3050  HN  CYS   236      22.840  -6.230  40.680  1.00  0.00           H
ATOM   3051  CA  CYS   236      23.330  -7.030  38.860  1.00  0.00           C
ATOM   3052  HA  CYS   236      24.100  -6.600  38.240  1.00  0.00           H
ATOM   3053  CB  CYS   236      24.020  -8.180  39.650  1.00  0.00           C
ATOM   3054  HB1 CYS   236      24.660  -8.720  38.930  1.00  0.00           H
ATOM   3055  HB2 CYS   236      23.310  -8.880  40.140  1.00  0.00           H
ATOM   3056  SG  CYS   236      25.070  -7.550  40.920  1.00  0.00           S
ATOM   3057  HG1 CYS   236      24.260  -6.960  41.780  1.00  0.00           H
ATOM   3058  C   CYS   236      22.420  -7.550  37.720  1.00  0.00           C
ATOM   3059  O   CYS   236      22.740  -7.680  36.550  1.00  0.00           O
ATOM   3060  N   VAL   237      21.120  -7.760  38.000  1.00  0.00           N
ATOM   3061  HN  VAL   237      20.830  -7.510  38.920  1.00  0.00           H
ATOM   3062  CA  VAL   237      20.020  -7.950  37.030  1.00  0.00           C
ATOM   3063  HA  VAL   237      20.220  -8.830  36.440  1.00  0.00           H
ATOM   3064  CB  VAL   237      18.730  -8.340  37.710  1.00  0.00           C
ATOM   3065  HB  VAL   237      18.490  -7.460  38.350  1.00  0.00           H
ATOM   3066  CG1 VAL   237      17.530  -8.700  36.760  1.00  0.00           C
ATOM   3067 HG11 VAL   237      16.550  -8.730  37.290  1.00  0.00           H
ATOM   3068 HG12 VAL   237      17.630  -9.710  36.300  1.00  0.00           H
ATOM   3069 HG13 VAL   237      17.520  -7.980  35.920  1.00  0.00           H
ATOM   3070  CG2 VAL   237      18.840  -9.580  38.650  1.00  0.00           C
ATOM   3071 HG21 VAL   237      19.720  -9.480  39.320  1.00  0.00           H
ATOM   3072 HG22 VAL   237      18.870 -10.520  38.070  1.00  0.00           H
ATOM   3073 HG23 VAL   237      18.000  -9.680  39.370  1.00  0.00           H
ATOM   3074  C   VAL   237      19.900  -6.810  35.920  1.00  0.00           C
ATOM   3075  O   VAL   237      19.660  -7.080  34.730  1.00  0.00           O
ATOM   3076  N   ALA   238      19.950  -5.540  36.360  1.00  0.00           N
ATOM   3077  HN  ALA   238      20.170  -5.230  37.280  1.00  0.00           H
ATOM   3078  CA  ALA   238      19.830  -4.370  35.550  1.00  0.00           C
ATOM   3079  HA  ALA   238      18.980  -4.420  34.890  1.00  0.00           H
ATOM   3080  CB  ALA   238      19.580  -3.160  36.570  1.00  0.00           C
ATOM   3081  HB1 ALA   238      20.330  -2.900  37.340  1.00  0.00           H
ATOM   3082  HB2 ALA   238      18.670  -3.490  37.110  1.00  0.00           H
ATOM   3083  HB3 ALA   238      19.420  -2.280  35.910  1.00  0.00           H
ATOM   3084  C   ALA   238      21.050  -4.050  34.620  1.00  0.00           C
ATOM   3085  O   ALA   238      20.940  -3.630  33.450  1.00  0.00           O
ATOM   3086  N   ALA   239      22.260  -4.320  35.190  1.00  0.00           N
ATOM   3087  HN  ALA   239      22.410  -4.970  35.920  1.00  0.00           H
ATOM   3088  CA  ALA   239      23.500  -3.760  34.670  1.00  0.00           C
ATOM   3089  HA  ALA   239      23.300  -2.750  34.370  1.00  0.00           H
ATOM   3090  CB  ALA   239      24.560  -3.950  35.800  1.00  0.00           C
ATOM   3091  HB1 ALA   239      24.240  -3.440  36.740  1.00  0.00           H
ATOM   3092  HB2 ALA   239      25.500  -3.440  35.490  1.00  0.00           H
ATOM   3093  HB3 ALA   239      24.740  -5.040  35.870  1.00  0.00           H
ATOM   3094  C   ALA   239      24.000  -4.380  33.340  1.00  0.00           C
ATOM   3095  O   ALA   239      23.800  -5.540  32.990  1.00  0.00           O
ATOM   3096  N   MET   240      24.660  -3.490  32.580  1.00  0.00           N
ATOM   3097  HN  MET   240      24.610  -2.550  32.920  1.00  0.00           H
ATOM   3098  CA  MET   240      25.330  -3.780  31.360  1.00  0.00           C
ATOM   3099  HA  MET   240      25.160  -4.830  31.170  1.00  0.00           H
ATOM   3100  CB  MET   240      24.840  -2.930  30.210  1.00  0.00           C
ATOM   3101  HB1 MET   240      25.320  -3.440  29.350  1.00  0.00           H
ATOM   3102  HB2 MET   240      25.250  -1.900  30.320  1.00  0.00           H
ATOM   3103  CG  MET   240      23.270  -2.880  30.130  1.00  0.00           C
ATOM   3104  HG1 MET   240      22.740  -2.390  30.970  1.00  0.00           H
ATOM   3105  HG2 MET   240      22.890  -3.920  30.180  1.00  0.00           H
ATOM   3106  SD  MET   240      22.720  -2.040  28.640  1.00  0.00           S
ATOM   3107  CE  MET   240      21.010  -1.990  29.170  1.00  0.00           C
ATOM   3108  HE1 MET   240      20.480  -2.920  29.470  1.00  0.00           H
ATOM   3109  HE2 MET   240      20.350  -1.510  28.410  1.00  0.00           H
ATOM   3110  HE3 MET   240      20.930  -1.390  30.100  1.00  0.00           H
ATOM   3111  C   MET   240      26.860  -3.710  31.620  1.00  0.00           C
ATOM   3112  O   MET   240      27.230  -3.220  32.640  1.00  0.00           O
ATOM   3113  N   GLN   241      27.730  -4.250  30.790  1.00  0.00           N
ATOM   3114  HN  GLN   241      27.390  -4.890  30.100  1.00  0.00           H
ATOM   3115  CA  GLN   241      29.100  -3.870  30.790  1.00  0.00           C
ATOM   3116  HA  GLN   241      29.520  -4.320  29.900  1.00  0.00           H
ATOM   3117  CB  GLN   241      29.230  -2.250  30.600  1.00  0.00           C
ATOM   3118  HB1 GLN   241      30.310  -2.000  30.680  1.00  0.00           H
ATOM   3119  HB2 GLN   241      28.750  -1.630  31.380  1.00  0.00           H
ATOM   3120  CG  GLN   241      28.570  -1.690  29.370  1.00  0.00           C
ATOM   3121  HG1 GLN   241      28.670  -0.580  29.290  1.00  0.00           H
ATOM   3122  HG2 GLN   241      27.460  -1.750  29.370  1.00  0.00           H
ATOM   3123  CD  GLN   241      29.120  -2.400  28.120  1.00  0.00           C
ATOM   3124  OE1 GLN   241      28.440  -3.150  27.460  1.00  0.00           O
ATOM   3125  NE2 GLN   241      30.460  -2.180  27.880  1.00  0.00           N
ATOM   3126 HE21 GLN   241      30.890  -2.860  27.280  1.00  0.00           H
ATOM   3127 HE22 GLN   241      31.050  -1.660  28.500  1.00  0.00           H
ATOM   3128  C   GLN   241      29.950  -4.510  31.850  1.00  0.00           C
ATOM   3129  O   GLN   241      30.940  -3.920  32.350  1.00  0.00           O
HETATM 3130  N   HSD   242      29.600  -5.650  32.330  1.00  0.00           N
HETATM 3131  HN  HSD   242      28.690  -5.940  32.040  1.00  0.00           H
HETATM 3132  CA  HSD   242      30.330  -6.470  33.140  1.00  0.00           C
HETATM 3133  HA  HSD   242      30.050  -7.460  32.830  1.00  0.00           H
HETATM 3134  CB  HSD   242      31.850  -6.760  32.850  1.00  0.00           C
HETATM 3135  HB1 HSD   242      32.200  -7.600  33.480  1.00  0.00           H
HETATM 3136  HB2 HSD   242      32.520  -5.880  32.930  1.00  0.00           H
HETATM 3137  ND1 HSD   242      31.810  -8.800  31.060  1.00  0.00           N
HETATM 3138  HD1 HSD   242      31.220  -9.470  31.510  1.00  0.00           H
HETATM 3139  CG  HSD   242      32.020  -7.450  31.370  1.00  0.00           C
HETATM 3140  CE1 HSD   242      32.140  -8.940  29.790  1.00  0.00           C
HETATM 3141  HE1 HSD   242      31.980  -9.840  29.200  1.00  0.00           H
HETATM 3142  NE2 HSD   242      32.430  -7.790  29.190  1.00  0.00           N
HETATM 3143  CD2 HSD   242      32.410  -6.830  30.210  1.00  0.00           C
HETATM 3144  HD2 HSD   242      32.520  -5.760  30.150  1.00  0.00           H
HETATM 3145  C   HSD   242      30.050  -6.370  34.600  1.00  0.00           C
HETATM 3146  O   HSD   242      30.880  -6.620  35.430  1.00  0.00           O
ATOM   3147  N   GLY   243      28.760  -6.140  34.980  1.00  0.00           N
ATOM   3148  HN  GLY   243      28.090  -6.140  34.240  1.00  0.00           H
ATOM   3149  CA  GLY   243      28.280  -6.030  36.310  1.00  0.00           C
ATOM   3150  HA1 GLY   243      28.690  -6.840  36.910  1.00  0.00           H
ATOM   3151  HA2 GLY   243      27.200  -6.120  36.250  1.00  0.00           H
ATOM   3152  C   GLY   243      28.670  -4.740  36.920  1.00  0.00           C
ATOM   3153  O   GLY   243      29.550  -4.050  36.410  1.00  0.00           O
ATOM   3154  N   PRO   244      28.120  -4.360  38.070  1.00  0.00           N
ATOM   3155  CD  PRO   244      26.830  -4.950  38.570  1.00  0.00           C
ATOM   3156  HD1 PRO   244      27.180  -5.880  39.070  1.00  0.00           H
ATOM   3157  HD2 PRO   244      26.010  -4.980  37.830  1.00  0.00           H
ATOM   3158  CA  PRO   244      28.680  -3.260  38.990  1.00  0.00           C
ATOM   3159  HA  PRO   244      28.560  -2.330  38.470  1.00  0.00           H
ATOM   3160  CB  PRO   244      27.910  -3.500  40.240  1.00  0.00           C
ATOM   3161  HB1 PRO   244      27.600  -2.550  40.730  1.00  0.00           H
ATOM   3162  HB2 PRO   244      28.420  -4.190  40.930  1.00  0.00           H
ATOM   3163  CG  PRO   244      26.500  -4.060  39.810  1.00  0.00           C
ATOM   3164  HG1 PRO   244      26.060  -4.550  40.710  1.00  0.00           H
ATOM   3165  HG2 PRO   244      25.870  -3.200  39.530  1.00  0.00           H
ATOM   3166  C   PRO   244      30.110  -3.290  39.270  1.00  0.00           C
ATOM   3167  O   PRO   244      30.620  -4.350  39.730  1.00  0.00           O
ATOM   3168  N   LEU   245      30.800  -2.110  39.200  1.00  0.00           N
ATOM   3169  HN  LEU   245      30.280  -1.290  38.970  1.00  0.00           H
ATOM   3170  CA  LEU   245      32.200  -1.880  39.450  1.00  0.00           C
ATOM   3171  HA  LEU   245      32.690  -2.380  38.640  1.00  0.00           H
ATOM   3172  CB  LEU   245      32.600  -0.370  39.280  1.00  0.00           C
ATOM   3173  HB1 LEU   245      33.710  -0.420  39.230  1.00  0.00           H
ATOM   3174  HB2 LEU   245      32.210   0.360  40.020  1.00  0.00           H
ATOM   3175  CG  LEU   245      32.200   0.360  37.960  1.00  0.00           C
ATOM   3176  HG  LEU   245      31.100   0.350  37.840  1.00  0.00           H
ATOM   3177  CD1 LEU   245      32.660   1.790  38.020  1.00  0.00           C
ATOM   3178 HD11 LEU   245      33.770   1.730  38.160  1.00  0.00           H
ATOM   3179 HD12 LEU   245      32.330   2.430  38.860  1.00  0.00           H
ATOM   3180 HD13 LEU   245      32.560   2.380  37.080  1.00  0.00           H
ATOM   3181  CD2 LEU   245      32.830  -0.230  36.680  1.00  0.00           C
ATOM   3182 HD21 LEU   245      32.690  -1.330  36.590  1.00  0.00           H
ATOM   3183 HD22 LEU   245      33.940  -0.160  36.630  1.00  0.00           H
ATOM   3184 HD23 LEU   245      32.320   0.230  35.810  1.00  0.00           H
ATOM   3185  C   LEU   245      32.630  -2.430  40.830  1.00  0.00           C
ATOM   3186  O   LEU   245      31.830  -2.410  41.780  1.00  0.00           O
ATOM   3187  N   PRO   246      33.840  -2.860  40.970  1.00  0.00           N
ATOM   3188  CD  PRO   246      34.760  -3.260  39.880  1.00  0.00           C
ATOM   3189  HD1 PRO   246      35.130  -2.380  39.310  1.00  0.00           H
ATOM   3190  HD2 PRO   246      34.210  -3.900  39.160  1.00  0.00           H
ATOM   3191  CA  PRO   246      34.300  -3.390  42.290  1.00  0.00           C
ATOM   3192  HA  PRO   246      33.810  -4.350  42.330  1.00  0.00           H
ATOM   3193  CB  PRO   246      35.770  -3.760  42.060  1.00  0.00           C
ATOM   3194  HB1 PRO   246      36.120  -4.530  42.770  1.00  0.00           H
ATOM   3195  HB2 PRO   246      36.540  -2.960  42.150  1.00  0.00           H
ATOM   3196  CG  PRO   246      35.820  -4.190  40.570  1.00  0.00           C
ATOM   3197  HG1 PRO   246      36.860  -4.100  40.190  1.00  0.00           H
ATOM   3198  HG2 PRO   246      35.460  -5.240  40.480  1.00  0.00           H
ATOM   3199  C   PRO   246      34.040  -2.600  43.570  1.00  0.00           C
ATOM   3200  O   PRO   246      33.570  -3.170  44.540  1.00  0.00           O
ATOM   3201  N   THR   247      34.100  -1.270  43.540  1.00  0.00           N
ATOM   3202  HN  THR   247      33.590  -0.780  44.240  1.00  0.00           H
ATOM   3203  CA  THR   247      34.950  -0.370  42.690  1.00  0.00           C
ATOM   3204  HA  THR   247      34.800  -0.650  41.660  1.00  0.00           H
ATOM   3205  CB  THR   247      34.590   1.160  42.890  1.00  0.00           C
ATOM   3206  HB  THR   247      34.760   1.530  43.920  1.00  0.00           H
ATOM   3207  OG1 THR   247      33.280   1.500  42.750  1.00  0.00           O
ATOM   3208  HG1 THR   247      32.890   1.120  43.540  1.00  0.00           H
ATOM   3209  CG2 THR   247      35.430   2.030  41.940  1.00  0.00           C
ATOM   3210 HG21 THR   247      35.200   1.620  40.930  1.00  0.00           H
ATOM   3211 HG22 THR   247      36.520   2.000  42.160  1.00  0.00           H
ATOM   3212 HG23 THR   247      35.120   3.100  41.960  1.00  0.00           H
ATOM   3213  C   THR   247      36.370  -0.560  43.160  1.00  0.00           C
ATOM   3214  O   THR   247      37.340  -0.740  42.420  1.00  0.00           O
ATOM   3215  N   TRP   248      36.530  -0.590  44.460  1.00  0.00           N
ATOM   3216  HN  TRP   248      35.690  -0.470  44.990  1.00  0.00           H
ATOM   3217  CA  TRP   248      37.740  -1.070  45.030  1.00  0.00           C
ATOM   3218  HA  TRP   248      38.450  -1.410  44.290  1.00  0.00           H
ATOM   3219  CB  TRP   248      38.360   0.020  45.890  1.00  0.00           C
ATOM   3220  HB1 TRP   248      37.700   0.240  46.750  1.00  0.00           H
ATOM   3221  HB2 TRP   248      38.350   0.940  45.260  1.00  0.00           H
ATOM   3222  CG  TRP   248      39.790  -0.270  46.280  1.00  0.00           C
ATOM   3223  CD1 TRP   248      40.290  -0.890  47.410  1.00  0.00           C
ATOM   3224  HD1 TRP   248      39.660  -1.360  48.150  1.00  0.00           H
ATOM   3225  NE1 TRP   248      41.660  -0.680  47.490  1.00  0.00           N
ATOM   3226  HE1 TRP   248      42.380  -1.210  47.880  1.00  0.00           H
ATOM   3227  CE2 TRP   248      42.070   0.060  46.380  1.00  0.00           C
ATOM   3228  CD2 TRP   248      40.930   0.320  45.610  1.00  0.00           C
ATOM   3229  CE3 TRP   248      41.010   1.060  44.360  1.00  0.00           C
ATOM   3230  HE3 TRP   248      40.200   1.400  43.740  1.00  0.00           H
ATOM   3231  CZ3 TRP   248      42.310   1.440  44.090  1.00  0.00           C
ATOM   3232  HZ3 TRP   248      42.380   2.170  43.300  1.00  0.00           H
ATOM   3233  CZ2 TRP   248      43.310   0.480  46.010  1.00  0.00           C
ATOM   3234  HZ2 TRP   248      44.160   0.330  46.650  1.00  0.00           H
ATOM   3235  CH2 TRP   248      43.430   1.280  44.900  1.00  0.00           C
ATOM   3236  HH2 TRP   248      44.450   1.360  44.540  1.00  0.00           H
ATOM   3237  C   TRP   248      37.450  -2.260  45.810  1.00  0.00           C
ATOM   3238  O   TRP   248      38.180  -3.260  45.760  1.00  0.00           O
ATOM   3239  N   MET   249      36.350  -2.260  46.610  1.00  0.00           N
ATOM   3240  HN  MET   249      35.760  -1.480  46.460  1.00  0.00           H
ATOM   3241  CA  MET   249      36.130  -3.410  47.520  1.00  0.00           C
ATOM   3242  HA  MET   249      36.280  -4.310  46.950  1.00  0.00           H
ATOM   3243  CB  MET   249      37.150  -3.240  48.700  1.00  0.00           C
ATOM   3244  HB1 MET   249      38.210  -3.080  48.410  1.00  0.00           H
ATOM   3245  HB2 MET   249      37.270  -4.170  49.280  1.00  0.00           H
ATOM   3246  CG  MET   249      36.790  -2.150  49.690  1.00  0.00           C
ATOM   3247  HG1 MET   249      35.810  -2.300  50.180  1.00  0.00           H
ATOM   3248  HG2 MET   249      36.600  -1.170  49.220  1.00  0.00           H
ATOM   3249  SD  MET   249      38.020  -1.850  51.020  1.00  0.00           S
ATOM   3250  CE  MET   249      37.020  -2.200  52.450  1.00  0.00           C
ATOM   3251  HE1 MET   249      36.250  -1.420  52.630  1.00  0.00           H
ATOM   3252  HE2 MET   249      37.630  -2.130  53.380  1.00  0.00           H
ATOM   3253  HE3 MET   249      36.490  -3.180  52.440  1.00  0.00           H
ATOM   3254  C   MET   249      34.710  -3.460  48.060  1.00  0.00           C
ATOM   3255  O   MET   249      34.400  -4.430  48.740  1.00  0.00           O
ATOM   3256  N   GLU   250      33.800  -2.530  47.670  1.00  0.00           N
ATOM   3257  HN  GLU   250      34.100  -1.760  47.120  1.00  0.00           H
ATOM   3258  CA  GLU   250      32.450  -2.490  48.130  1.00  0.00           C
ATOM   3259  HA  GLU   250      32.490  -2.350  49.200  1.00  0.00           H
ATOM   3260  CB  GLU   250      31.670  -1.350  47.440  1.00  0.00           C
ATOM   3261  HB1 GLU   250      30.860  -1.060  48.150  1.00  0.00           H
ATOM   3262  HB2 GLU   250      31.300  -1.550  46.410  1.00  0.00           H
ATOM   3263  CG  GLU   250      32.450   0.050  47.470  1.00  0.00           C
ATOM   3264  HG1 GLU   250      33.090   0.270  48.340  1.00  0.00           H
ATOM   3265  HG2 GLU   250      31.740   0.890  47.620  1.00  0.00           H
ATOM   3266  CD  GLU   250      33.290   0.150  46.220  1.00  0.00           C
ATOM   3267  OE1 GLU   250      32.740   0.570  45.160  1.00  0.00           O
ATOM   3268  OE2 GLU   250      34.480  -0.170  46.280  1.00  0.00           O
ATOM   3269  C   GLU   250      31.710  -3.800  47.870  1.00  0.00           C
ATOM   3270  O   GLU   250      30.750  -4.100  48.550  1.00  0.00           O
ATOM   3271  N   THR   251      32.200  -4.540  46.870  1.00  0.00           N
ATOM   3272  HN  THR   251      33.040  -4.310  46.390  1.00  0.00           H
ATOM   3273  CA  THR   251      31.380  -5.710  46.400  1.00  0.00           C
ATOM   3274  HA  THR   251      30.340  -5.470  46.310  1.00  0.00           H
ATOM   3275  CB  THR   251      31.860  -6.260  45.100  1.00  0.00           C
ATOM   3276  HB  THR   251      32.930  -6.540  45.180  1.00  0.00           H
ATOM   3277  OG1 THR   251      31.660  -5.270  44.090  1.00  0.00           O
ATOM   3278  HG1 THR   251      32.360  -4.640  44.310  1.00  0.00           H
ATOM   3279  CG2 THR   251      31.050  -7.470  44.590  1.00  0.00           C
ATOM   3280 HG21 THR   251      30.020  -7.080  44.540  1.00  0.00           H
ATOM   3281 HG22 THR   251      31.070  -8.360  45.260  1.00  0.00           H
ATOM   3282 HG23 THR   251      31.440  -7.770  43.600  1.00  0.00           H
ATOM   3283  C   THR   251      31.420  -6.860  47.440  1.00  0.00           C
ATOM   3284  O   THR   251      32.540  -7.420  47.630  1.00  0.00           O
ATOM   3285  N   PRO   252      30.400  -7.280  48.040  1.00  0.00           N
ATOM   3286  CD  PRO   252      28.980  -6.810  47.750  1.00  0.00           C
ATOM   3287  HD1 PRO   252      28.740  -6.780  46.660  1.00  0.00           H
ATOM   3288  HD2 PRO   252      28.800  -5.840  48.260  1.00  0.00           H
ATOM   3289  CA  PRO   252      30.330  -8.620  48.720  1.00  0.00           C
ATOM   3290  HA  PRO   252      31.190  -8.790  49.350  1.00  0.00           H
ATOM   3291  CB  PRO   252      29.000  -8.580  49.400  1.00  0.00           C
ATOM   3292  HB1 PRO   252      28.990  -7.920  50.300  1.00  0.00           H
ATOM   3293  HB2 PRO   252      28.720  -9.630  49.600  1.00  0.00           H
ATOM   3294  CG  PRO   252      28.080  -7.840  48.400  1.00  0.00           C
ATOM   3295  HG1 PRO   252      27.920  -8.610  47.620  1.00  0.00           H
ATOM   3296  HG2 PRO   252      27.160  -7.610  48.990  1.00  0.00           H
ATOM   3297  C   PRO   252      30.480  -9.800  47.680  1.00  0.00           C
ATOM   3298  O   PRO   252      29.870  -9.830  46.640  1.00  0.00           O
ATOM   3299  N   ARG   253      31.350 -10.790  47.990  1.00  0.00           N
ATOM   3300  HN  ARG   253      31.800 -10.670  48.870  1.00  0.00           H
ATOM   3301  CA  ARG   253      31.710 -11.970  47.240  1.00  0.00           C
ATOM   3302  HA  ARG   253      32.550 -12.440  47.730  1.00  0.00           H
ATOM   3303  CB  ARG   253      30.550 -12.990  47.090  1.00  0.00           C
ATOM   3304  HB1 ARG   253      30.810 -13.870  46.460  1.00  0.00           H
ATOM   3305  HB2 ARG   253      29.710 -12.600  46.480  1.00  0.00           H
ATOM   3306  CG  ARG   253      29.940 -13.530  48.440  1.00  0.00           C
ATOM   3307  HG1 ARG   253      29.610 -12.680  49.070  1.00  0.00           H
ATOM   3308  HG2 ARG   253      30.830 -13.970  48.940  1.00  0.00           H
ATOM   3309  CD  ARG   253      28.790 -14.540  48.290  1.00  0.00           C
ATOM   3310  HD1 ARG   253      28.480 -14.860  49.310  1.00  0.00           H
ATOM   3311  HD2 ARG   253      28.950 -15.430  47.640  1.00  0.00           H
ATOM   3312  NE  ARG   253      27.640 -13.750  47.820  1.00  0.00           N
ATOM   3313  HE  ARG   253      27.610 -12.800  47.520  1.00  0.00           H
ATOM   3314  CZ  ARG   253      26.400 -14.170  48.000  1.00  0.00           C
ATOM   3315  NH1 ARG   253      26.010 -15.400  48.360  1.00  0.00           N
ATOM   3316 HH11 ARG   253      26.650 -16.150  48.490  1.00  0.00           H
ATOM   3317 HH12 ARG   253      25.040 -15.590  48.520  1.00  0.00           H
ATOM   3318  NH2 ARG   253      25.440 -13.270  47.730  1.00  0.00           N
ATOM   3319 HH21 ARG   253      25.630 -12.320  47.500  1.00  0.00           H
ATOM   3320 HH22 ARG   253      24.480 -13.540  47.820  1.00  0.00           H
ATOM   3321  C   ARG   253      32.330 -11.610  45.840  1.00  0.00           C
ATOM   3322  O   ARG   253      32.110 -12.210  44.750  1.00  0.00           O
ATOM   3323  N   GLN   254      33.240 -10.590  45.900  1.00  0.00           N
ATOM   3324  HN  GLN   254      33.460 -10.290  46.820  1.00  0.00           H
ATOM   3325  CA  GLN   254      33.850  -9.850  44.830  1.00  0.00           C
ATOM   3326  HA  GLN   254      33.160  -9.150  44.380  1.00  0.00           H
ATOM   3327  CB  GLN   254      34.970  -9.010  45.530  1.00  0.00           C
ATOM   3328  HB1 GLN   254      35.620  -9.700  46.110  1.00  0.00           H
ATOM   3329  HB2 GLN   254      34.300  -8.340  46.110  1.00  0.00           H
ATOM   3330  CG  GLN   254      35.710  -8.020  44.540  1.00  0.00           C
ATOM   3331  HG1 GLN   254      34.990  -7.470  43.900  1.00  0.00           H
ATOM   3332  HG2 GLN   254      36.360  -8.710  43.960  1.00  0.00           H
ATOM   3333  CD  GLN   254      36.640  -6.980  45.220  1.00  0.00           C
ATOM   3334  OE1 GLN   254      36.510  -5.750  44.990  1.00  0.00           O
ATOM   3335  NE2 GLN   254      37.390  -7.430  46.250  1.00  0.00           N
ATOM   3336 HE21 GLN   254      37.900  -6.700  46.720  1.00  0.00           H
ATOM   3337 HE22 GLN   254      37.320  -8.390  46.520  1.00  0.00           H
ATOM   3338  C   GLN   254      34.550 -10.510  43.720  1.00  0.00           C
ATOM   3339  O   GLN   254      34.170 -10.190  42.540  1.00  0.00           O
ATOM   3340  N   ARG   255      35.560 -11.470  43.910  1.00  0.00           N
ATOM   3341  HN  ARG   255      35.820 -11.780  44.820  1.00  0.00           H
ATOM   3342  CA  ARG   255      36.130 -12.220  42.780  1.00  0.00           C
ATOM   3343  HA  ARG   255      36.350 -11.470  42.030  1.00  0.00           H
ATOM   3344  CB  ARG   255      37.460 -12.960  43.000  1.00  0.00           C
ATOM   3345  HB1 ARG   255      37.980 -12.980  42.020  1.00  0.00           H
ATOM   3346  HB2 ARG   255      37.220 -14.000  43.330  1.00  0.00           H
ATOM   3347  CG  ARG   255      38.380 -12.440  44.070  1.00  0.00           C
ATOM   3348  HG1 ARG   255      39.210 -13.170  44.070  1.00  0.00           H
ATOM   3349  HG2 ARG   255      37.760 -12.380  44.990  1.00  0.00           H
ATOM   3350  CD  ARG   255      38.950 -11.150  43.690  1.00  0.00           C
ATOM   3351  HD1 ARG   255      38.110 -10.430  43.640  1.00  0.00           H
ATOM   3352  HD2 ARG   255      39.410 -11.210  42.690  1.00  0.00           H
ATOM   3353  NE  ARG   255      39.990 -10.700  44.660  1.00  0.00           N
ATOM   3354  HE  ARG   255      39.910 -11.070  45.590  1.00  0.00           H
ATOM   3355  CZ  ARG   255      40.830  -9.770  44.430  1.00  0.00           C
ATOM   3356  NH1 ARG   255      40.830  -9.200  43.260  1.00  0.00           N
ATOM   3357 HH11 ARG   255      40.180  -9.510  42.560  1.00  0.00           H
ATOM   3358 HH12 ARG   255      41.270  -8.300  43.250  1.00  0.00           H
ATOM   3359  NH2 ARG   255      41.610  -9.250  45.360  1.00  0.00           N
ATOM   3360 HH21 ARG   255      41.600  -9.770  46.220  1.00  0.00           H
ATOM   3361 HH22 ARG   255      42.490  -8.940  45.020  1.00  0.00           H
ATOM   3362  C   ARG   255      35.050 -13.160  42.150  1.00  0.00           C
ATOM   3363  O   ARG   255      34.960 -13.460  40.950  1.00  0.00           O
ATOM   3364  N   SER   256      34.150 -13.760  42.900  1.00  0.00           N
ATOM   3365  HN  SER   256      34.270 -13.720  43.890  1.00  0.00           H
ATOM   3366  CA  SER   256      33.100 -14.650  42.480  1.00  0.00           C
ATOM   3367  HA  SER   256      33.560 -15.410  41.850  1.00  0.00           H
ATOM   3368  CB  SER   256      32.350 -15.570  43.620  1.00  0.00           C
ATOM   3369  HB1 SER   256      31.630 -16.180  43.050  1.00  0.00           H
ATOM   3370  HB2 SER   256      31.710 -14.970  44.300  1.00  0.00           H
ATOM   3371  OG  SER   256      33.240 -16.400  44.370  1.00  0.00           O
ATOM   3372  HG1 SER   256      33.770 -15.730  44.800  1.00  0.00           H
ATOM   3373  C   SER   256      31.960 -14.080  41.610  1.00  0.00           C
ATOM   3374  O   SER   256      31.580 -14.570  40.530  1.00  0.00           O
ATOM   3375  N   GLU   257      31.520 -12.880  42.000  1.00  0.00           N
ATOM   3376  HN  GLU   257      31.910 -12.600  42.880  1.00  0.00           H
ATOM   3377  CA  GLU   257      30.640 -12.000  41.190  1.00  0.00           C
ATOM   3378  HA  GLU   257      29.770 -12.590  40.940  1.00  0.00           H
ATOM   3379  CB  GLU   257      30.400 -10.670  42.040  1.00  0.00           C
ATOM   3380  HB1 GLU   257      30.050  -9.900  41.320  1.00  0.00           H
ATOM   3381  HB2 GLU   257      31.430 -10.360  42.310  1.00  0.00           H
ATOM   3382  CG  GLU   257      29.510 -10.850  43.350  1.00  0.00           C
ATOM   3383  HG1 GLU   257      29.270  -9.830  43.710  1.00  0.00           H
ATOM   3384  HG2 GLU   257      30.060 -11.380  44.160  1.00  0.00           H
ATOM   3385  CD  GLU   257      28.150 -11.450  43.080  1.00  0.00           C
ATOM   3386  OE1 GLU   257      27.580 -12.090  44.000  1.00  0.00           O
ATOM   3387  OE2 GLU   257      27.540 -11.370  41.970  1.00  0.00           O
ATOM   3388  C   GLU   257      31.270 -11.540  39.900  1.00  0.00           C
ATOM   3389  O   GLU   257      30.670 -11.630  38.870  1.00  0.00           O
ATOM   3390  N   SER   258      32.580 -11.100  39.930  1.00  0.00           N
ATOM   3391  HN  SER   258      33.030 -11.100  40.820  1.00  0.00           H
ATOM   3392  CA  SER   258      33.370 -10.630  38.780  1.00  0.00           C
ATOM   3393  HA  SER   258      32.770  -9.960  38.180  1.00  0.00           H
ATOM   3394  CB  SER   258      34.700  -9.820  39.110  1.00  0.00           C
ATOM   3395  HB1 SER   258      35.310 -10.410  39.830  1.00  0.00           H
ATOM   3396  HB2 SER   258      34.330  -8.960  39.710  1.00  0.00           H
ATOM   3397  OG  SER   258      35.490  -9.400  38.020  1.00  0.00           O
ATOM   3398  HG1 SER   258      35.160  -8.570  37.660  1.00  0.00           H
ATOM   3399  C   SER   258      33.650 -11.690  37.810  1.00  0.00           C
ATOM   3400  O   SER   258      33.640 -11.530  36.540  1.00  0.00           O
ATOM   3401  N   LEU   259      33.850 -12.910  38.250  1.00  0.00           N
ATOM   3402  HN  LEU   259      33.960 -13.050  39.230  1.00  0.00           H
ATOM   3403  CA  LEU   259      34.010 -14.090  37.340  1.00  0.00           C
ATOM   3404  HA  LEU   259      34.740 -13.900  36.560  1.00  0.00           H
ATOM   3405  CB  LEU   259      34.470 -15.250  38.270  1.00  0.00           C
ATOM   3406  HB1 LEU   259      33.650 -15.480  38.990  1.00  0.00           H
ATOM   3407  HB2 LEU   259      35.380 -14.900  38.810  1.00  0.00           H
ATOM   3408  CG  LEU   259      34.970 -16.590  37.570  1.00  0.00           C
ATOM   3409  HG  LEU   259      34.210 -16.790  36.790  1.00  0.00           H
ATOM   3410  CD1 LEU   259      36.170 -16.510  36.760  1.00  0.00           C
ATOM   3411 HD11 LEU   259      37.030 -16.240  37.410  1.00  0.00           H
ATOM   3412 HD12 LEU   259      36.140 -15.660  36.050  1.00  0.00           H
ATOM   3413 HD13 LEU   259      36.370 -17.430  36.170  1.00  0.00           H
ATOM   3414  CD2 LEU   259      34.990 -17.740  38.540  1.00  0.00           C
ATOM   3415 HD21 LEU   259      34.010 -17.970  39.020  1.00  0.00           H
ATOM   3416 HD22 LEU   259      35.800 -17.660  39.290  1.00  0.00           H
ATOM   3417 HD23 LEU   259      35.270 -18.660  37.990  1.00  0.00           H
ATOM   3418  C   LEU   259      32.660 -14.480  36.670  1.00  0.00           C
ATOM   3419  O   LEU   259      32.580 -15.080  35.610  1.00  0.00           O
ATOM   3420  N   SER   260      31.530 -14.140  37.350  1.00  0.00           N
ATOM   3421  HN  SER   260      31.600 -13.670  38.220  1.00  0.00           H
ATOM   3422  CA  SER   260      30.200 -14.540  36.880  1.00  0.00           C
ATOM   3423  HA  SER   260      30.270 -15.450  36.310  1.00  0.00           H
ATOM   3424  CB  SER   260      29.180 -14.810  38.000  1.00  0.00           C
ATOM   3425  HB1 SER   260      28.190 -15.160  37.650  1.00  0.00           H
ATOM   3426  HB2 SER   260      29.120 -13.850  38.560  1.00  0.00           H
ATOM   3427  OG  SER   260      29.630 -15.830  38.850  1.00  0.00           O
ATOM   3428  HG1 SER   260      30.450 -15.520  39.230  1.00  0.00           H
ATOM   3429  C   SER   260      29.520 -13.530  35.980  1.00  0.00           C
ATOM   3430  O   SER   260      28.490 -13.710  35.340  1.00  0.00           O
ATOM   3431  N   SER   261      30.140 -12.360  35.720  1.00  0.00           N
ATOM   3432  HN  SER   261      30.970 -12.100  36.190  1.00  0.00           H
ATOM   3433  CA  SER   261      29.590 -11.250  34.950  1.00  0.00           C
ATOM   3434  HA  SER   261      28.550 -11.370  34.680  1.00  0.00           H
ATOM   3435  CB  SER   261      29.580  -9.890  35.710  1.00  0.00           C
ATOM   3436  HB1 SER   261      29.260  -8.990  35.150  1.00  0.00           H
ATOM   3437  HB2 SER   261      30.600  -9.670  36.080  1.00  0.00           H
ATOM   3438  OG  SER   261      28.510  -9.940  36.720  1.00  0.00           O
ATOM   3439  HG1 SER   261      28.940  -9.570  37.490  1.00  0.00           H
ATOM   3440  C   SER   261      30.310 -11.200  33.560  1.00  0.00           C
ATOM   3441  O   SER   261      30.280 -10.230  32.770  1.00  0.00           O
ATOM   3442  N   ARG   262      31.090 -12.290  33.290  1.00  0.00           N
ATOM   3443  HN  ARG   262      31.220 -13.110  33.850  1.00  0.00           H
ATOM   3444  CA  ARG   262      31.940 -12.290  32.160  1.00  0.00           C
ATOM   3445  HA  ARG   262      32.400 -11.320  31.990  1.00  0.00           H
ATOM   3446  CB  ARG   262      33.080 -13.250  32.430  1.00  0.00           C
ATOM   3447  HB1 ARG   262      33.630 -13.340  31.470  1.00  0.00           H
ATOM   3448  HB2 ARG   262      32.660 -14.230  32.730  1.00  0.00           H
ATOM   3449  CG  ARG   262      34.040 -12.800  33.530  1.00  0.00           C
ATOM   3450  HG1 ARG   262      34.970 -13.380  33.730  1.00  0.00           H
ATOM   3451  HG2 ARG   262      33.530 -12.740  34.510  1.00  0.00           H
ATOM   3452  CD  ARG   262      34.510 -11.330  33.390  1.00  0.00           C
ATOM   3453  HD1 ARG   262      35.350 -11.070  34.080  1.00  0.00           H
ATOM   3454  HD2 ARG   262      33.740 -10.540  33.540  1.00  0.00           H
ATOM   3455  NE  ARG   262      35.010 -11.170  31.980  1.00  0.00           N
ATOM   3456  HE  ARG   262      35.330 -12.030  31.590  1.00  0.00           H
ATOM   3457  CZ  ARG   262      35.080 -10.070  31.280  1.00  0.00           C
ATOM   3458  NH1 ARG   262      34.880  -8.910  31.790  1.00  0.00           N
ATOM   3459 HH11 ARG   262      34.910  -8.850  32.790  1.00  0.00           H
ATOM   3460 HH12 ARG   262      35.100  -8.050  31.350  1.00  0.00           H
ATOM   3461  NH2 ARG   262      35.180 -10.120  29.930  1.00  0.00           N
ATOM   3462 HH21 ARG   262      34.890 -10.940  29.440  1.00  0.00           H
ATOM   3463 HH22 ARG   262      35.140  -9.240  29.460  1.00  0.00           H
ATOM   3464  C   ARG   262      31.250 -12.410  30.780  1.00  0.00           C
ATOM   3465  O   ARG   262      31.620 -11.840  29.720  1.00  0.00           O
ATOM   3466  N   SER   263      30.200 -13.160  30.720  1.00  0.00           N
ATOM   3467  HN  SER   263      29.930 -13.620  31.570  1.00  0.00           H
ATOM   3468  CA  SER   263      29.480 -13.400  29.460  1.00  0.00           C
ATOM   3469  HA  SER   263      30.290 -13.520  28.750  1.00  0.00           H
ATOM   3470  CB  SER   263      28.620 -14.720  29.570  1.00  0.00           C
ATOM   3471  HB1 SER   263      27.840 -14.530  30.340  1.00  0.00           H
ATOM   3472  HB2 SER   263      29.140 -15.660  29.820  1.00  0.00           H
ATOM   3473  OG  SER   263      28.030 -14.970  28.300  1.00  0.00           O
ATOM   3474  HG1 SER   263      28.490 -15.760  27.980  1.00  0.00           H
ATOM   3475  C   SER   263      28.610 -12.210  29.170  1.00  0.00           C
ATOM   3476  O   SER   263      28.200 -11.490  30.090  1.00  0.00           O
ATOM   3477  N   THR   264      28.310 -11.870  27.900  1.00  0.00           N
ATOM   3478  HN  THR   264      28.640 -12.340  27.080  1.00  0.00           H
ATOM   3479  CA  THR   264      27.720 -10.530  27.710  1.00  0.00           C
ATOM   3480  HA  THR   264      27.070 -10.300  28.540  1.00  0.00           H
ATOM   3481  CB  THR   264      28.830  -9.490  27.700  1.00  0.00           C
ATOM   3482  HB  THR   264      29.510  -9.550  28.580  1.00  0.00           H
ATOM   3483  OG1 THR   264      28.270  -8.230  27.830  1.00  0.00           O
ATOM   3484  HG1 THR   264      29.020  -7.630  27.870  1.00  0.00           H
ATOM   3485  CG2 THR   264      29.540  -9.560  26.350  1.00  0.00           C
ATOM   3486 HG21 THR   264      30.310  -8.760  26.440  1.00  0.00           H
ATOM   3487 HG22 THR   264      28.950  -9.280  25.450  1.00  0.00           H
ATOM   3488 HG23 THR   264      29.900 -10.590  26.170  1.00  0.00           H
ATOM   3489  C   THR   264      26.810 -10.450  26.460  1.00  0.00           C
ATOM   3490  O   THR   264      26.610 -11.470  25.770  1.00  0.00           O
ATOM   3491  N   MET   265      26.290  -9.180  26.180  1.00  0.00           N
ATOM   3492  HN  MET   265      26.680  -8.420  26.710  1.00  0.00           H
ATOM   3493  CA  MET   265      25.260  -8.900  25.210  1.00  0.00           C
ATOM   3494  HA  MET   265      24.350  -9.370  25.550  1.00  0.00           H
ATOM   3495  CB  MET   265      24.910  -7.380  25.210  1.00  0.00           C
ATOM   3496  HB1 MET   265      24.140  -7.250  24.420  1.00  0.00           H
ATOM   3497  HB2 MET   265      25.840  -6.950  24.810  1.00  0.00           H
ATOM   3498  CG  MET   265      24.290  -6.660  26.480  1.00  0.00           C
ATOM   3499  HG1 MET   265      24.350  -5.550  26.420  1.00  0.00           H
ATOM   3500  HG2 MET   265      24.740  -6.960  27.450  1.00  0.00           H
ATOM   3501  SD  MET   265      22.480  -6.960  26.500  1.00  0.00           S
ATOM   3502  CE  MET   265      21.700  -5.940  27.790  1.00  0.00           C
ATOM   3503  HE1 MET   265      21.810  -4.840  27.670  1.00  0.00           H
ATOM   3504  HE2 MET   265      22.090  -6.220  28.800  1.00  0.00           H
ATOM   3505  HE3 MET   265      20.610  -6.170  27.800  1.00  0.00           H
ATOM   3506  C   MET   265      25.570  -9.420  23.840  1.00  0.00           C
ATOM   3507  O   MET   265      26.700  -9.280  23.310  1.00  0.00           O
ATOM   3508  N   VAL   266      24.650 -10.140  23.260  1.00  0.00           N
ATOM   3509  HN  VAL   266      23.700 -10.130  23.570  1.00  0.00           H
ATOM   3510  CA  VAL   266      24.820 -10.890  21.990  1.00  0.00           C
ATOM   3511  HA  VAL   266      25.870 -10.920  21.760  1.00  0.00           H
ATOM   3512  CB  VAL   266      24.290 -12.300  22.060  1.00  0.00           C
ATOM   3513  HB  VAL   266      24.550 -12.770  21.080  1.00  0.00           H
ATOM   3514  CG1 VAL   266      25.020 -13.140  23.120  1.00  0.00           C
ATOM   3515 HG11 VAL   266      26.120 -12.980  23.180  1.00  0.00           H
ATOM   3516 HG12 VAL   266      24.850 -14.190  22.790  1.00  0.00           H
ATOM   3517 HG13 VAL   266      24.440 -12.960  24.050  1.00  0.00           H
ATOM   3518  CG2 VAL   266      22.760 -12.230  22.340  1.00  0.00           C
ATOM   3519 HG21 VAL   266      22.260 -13.210  22.430  1.00  0.00           H
ATOM   3520 HG22 VAL   266      22.270 -11.710  21.480  1.00  0.00           H
ATOM   3521 HG23 VAL   266      22.690 -11.590  23.240  1.00  0.00           H
ATOM   3522  C   VAL   266      24.280 -10.060  20.800  1.00  0.00           C
ATOM   3523  O   VAL   266      24.160 -10.500  19.620  1.00  0.00           O
ATOM   3524  N   THR   267      23.940  -8.770  20.930  1.00  0.00           N
ATOM   3525  HN  THR   267      23.870  -8.410  21.850  1.00  0.00           H
ATOM   3526  CA  THR   267      23.850  -7.680  19.890  1.00  0.00           C
ATOM   3527  HA  THR   267      24.420  -8.020  19.030  1.00  0.00           H
ATOM   3528  CB  THR   267      22.490  -7.440  19.420  1.00  0.00           C
ATOM   3529  HB  THR   267      21.880  -7.400  20.340  1.00  0.00           H
ATOM   3530  OG1 THR   267      21.890  -8.450  18.610  1.00  0.00           O
ATOM   3531  HG1 THR   267      21.550  -9.100  19.220  1.00  0.00           H
ATOM   3532  CG2 THR   267      22.270  -6.090  18.720  1.00  0.00           C
ATOM   3533 HG21 THR   267      23.050  -5.950  17.950  1.00  0.00           H
ATOM   3534 HG22 THR   267      22.410  -5.240  19.430  1.00  0.00           H
ATOM   3535 HG23 THR   267      21.250  -6.040  18.280  1.00  0.00           H
ATOM   3536  C   THR   267      24.520  -6.440  20.410  1.00  0.00           C
ATOM   3537  O   THR   267      24.360  -5.930  21.490  1.00  0.00           O
ATOM   3538  N   SER   268      25.550  -6.010  19.690  1.00  0.00           N
ATOM   3539  HN  SER   268      25.660  -6.350  18.750  1.00  0.00           H
ATOM   3540  CA  SER   268      26.490  -5.000  20.170  1.00  0.00           C
ATOM   3541  HA  SER   268      26.570  -5.320  21.200  1.00  0.00           H
ATOM   3542  CB  SER   268      27.840  -5.000  19.430  1.00  0.00           C
ATOM   3543  HB1 SER   268      28.460  -4.130  19.730  1.00  0.00           H
ATOM   3544  HB2 SER   268      27.780  -4.960  18.320  1.00  0.00           H
ATOM   3545  OG  SER   268      28.480  -6.250  19.620  1.00  0.00           O
ATOM   3546  HG1 SER   268      28.770  -6.290  20.530  1.00  0.00           H
ATOM   3547  C   SER   268      26.060  -3.500  20.100  1.00  0.00           C
ATOM   3548  O   SER   268      25.660  -3.010  19.060  1.00  0.00           O
ATOM   3549  N   SER   269      26.220  -2.810  21.250  1.00  0.00           N
ATOM   3550  HN  SER   269      26.680  -3.280  22.000  1.00  0.00           H
ATOM   3551  CA  SER   269      25.580  -1.500  21.540  1.00  0.00           C
ATOM   3552  HA  SER   269      25.370  -1.470  22.600  1.00  0.00           H
ATOM   3553  CB  SER   269      26.640  -0.310  21.430  1.00  0.00           C
ATOM   3554  HB1 SER   269      26.840  -0.170  20.350  1.00  0.00           H
ATOM   3555  HB2 SER   269      27.600  -0.750  21.760  1.00  0.00           H
ATOM   3556  OG  SER   269      26.250   0.930  22.050  1.00  0.00           O
ATOM   3557  HG1 SER   269      25.790   1.500  21.430  1.00  0.00           H
ATOM   3558  C   SER   269      24.250  -1.160  20.960  1.00  0.00           C
ATOM   3559  O   SER   269      24.130  -0.120  20.340  1.00  0.00           O
ATOM   3560  N   GLY   270      23.200  -1.970  21.290  1.00  0.00           N
ATOM   3561  HN  GLY   270      23.370  -2.840  21.750  1.00  0.00           H
ATOM   3562  CA  GLY   270      21.790  -1.720  20.890  1.00  0.00           C
ATOM   3563  HA1 GLY   270      21.660  -0.670  21.130  1.00  0.00           H
ATOM   3564  HA2 GLY   270      21.120  -2.380  21.410  1.00  0.00           H
ATOM   3565  C   GLY   270      21.400  -1.850  19.460  1.00  0.00           C
ATOM   3566  O   GLY   270      22.270  -1.880  18.580  1.00  0.00           O
ATOM   3567  N   ALA   271      20.100  -1.830  19.280  1.00  0.00           N
ATOM   3568  HN  ALA   271      19.480  -1.910  20.060  1.00  0.00           H
ATOM   3569  CA  ALA   271      19.450  -2.010  18.040  1.00  0.00           C
ATOM   3570  HA  ALA   271      20.110  -1.580  17.300  1.00  0.00           H
ATOM   3571  CB  ALA   271      19.380  -3.550  17.680  1.00  0.00           C
ATOM   3572  HB1 ALA   271      18.830  -3.670  16.730  1.00  0.00           H
ATOM   3573  HB2 ALA   271      18.890  -4.180  18.450  1.00  0.00           H
ATOM   3574  HB3 ALA   271      20.390  -3.930  17.410  1.00  0.00           H
ATOM   3575  C   ALA   271      18.050  -1.370  18.070  1.00  0.00           C
ATOM   3576  O   ALA   271      17.400  -1.360  19.120  1.00  0.00           O
ATOM   3577  N   PRO   272      17.490  -0.790  17.000  1.00  0.00           N
ATOM   3578  CD  PRO   272      18.030  -1.010  15.610  1.00  0.00           C
ATOM   3579  HD1 PRO   272      17.710  -2.050  15.390  1.00  0.00           H
ATOM   3580  HD2 PRO   272      19.070  -0.690  15.380  1.00  0.00           H
ATOM   3581  CA  PRO   272      16.260   0.020  16.990  1.00  0.00           C
ATOM   3582  HA  PRO   272      16.620   1.010  17.240  1.00  0.00           H
ATOM   3583  CB  PRO   272      15.860  -0.100  15.560  1.00  0.00           C
ATOM   3584  HB1 PRO   272      15.000   0.580  15.370  1.00  0.00           H
ATOM   3585  HB2 PRO   272      15.370  -1.090  15.410  1.00  0.00           H
ATOM   3586  CG  PRO   272      17.090  -0.180  14.740  1.00  0.00           C
ATOM   3587  HG1 PRO   272      16.960  -0.750  13.790  1.00  0.00           H
ATOM   3588  HG2 PRO   272      17.550   0.790  14.450  1.00  0.00           H
ATOM   3589  C   PRO   272      15.090  -0.210  17.990  1.00  0.00           C
ATOM   3590  O   PRO   272      14.520  -1.270  17.890  1.00  0.00           O
ATOM   3591  N   GLN   273      14.790   0.830  18.770  1.00  0.00           N
ATOM   3592  HN  GLN   273      15.320   1.660  18.620  1.00  0.00           H
ATOM   3593  CA  GLN   273      13.890   0.910  19.850  1.00  0.00           C
ATOM   3594  HA  GLN   273      13.880   1.950  20.140  1.00  0.00           H
ATOM   3595  CB  GLN   273      12.430   0.580  19.440  1.00  0.00           C
ATOM   3596  HB1 GLN   273      11.720   0.760  20.280  1.00  0.00           H
ATOM   3597  HB2 GLN   273      12.390  -0.530  19.350  1.00  0.00           H
ATOM   3598  CG  GLN   273      11.800   1.150  18.190  1.00  0.00           C
ATOM   3599  HG1 GLN   273      10.740   0.920  17.980  1.00  0.00           H
ATOM   3600  HG2 GLN   273      12.330   0.750  17.300  1.00  0.00           H
ATOM   3601  CD  GLN   273      11.940   2.710  18.220  1.00  0.00           C
ATOM   3602  OE1 GLN   273      12.630   3.320  17.440  1.00  0.00           O
ATOM   3603  NE2 GLN   273      11.230   3.290  19.260  1.00  0.00           N
ATOM   3604 HE21 GLN   273      11.350   4.240  19.530  1.00  0.00           H
ATOM   3605 HE22 GLN   273      10.560   2.670  19.680  1.00  0.00           H
ATOM   3606  C   GLN   273      14.330   0.220  21.140  1.00  0.00           C
ATOM   3607  O   GLN   273      13.500   0.010  22.060  1.00  0.00           O
ATOM   3608  N   THR   274      15.690  -0.070  21.290  1.00  0.00           N
ATOM   3609  HN  THR   274      16.260  -0.020  20.470  1.00  0.00           H
ATOM   3610  CA  THR   274      16.300  -0.670  22.480  1.00  0.00           C
ATOM   3611  HA  THR   274      15.650  -0.490  23.330  1.00  0.00           H
ATOM   3612  CB  THR   274      16.700  -2.150  22.320  1.00  0.00           C
ATOM   3613  HB  THR   274      16.840  -2.390  23.390  1.00  0.00           H
ATOM   3614  OG1 THR   274      17.920  -2.440  21.560  1.00  0.00           O
ATOM   3615  HG1 THR   274      17.630  -2.170  20.690  1.00  0.00           H
ATOM   3616  CG2 THR   274      15.440  -3.040  21.850  1.00  0.00           C
ATOM   3617 HG21 THR   274      15.780  -4.100  21.790  1.00  0.00           H
ATOM   3618 HG22 THR   274      15.100  -2.760  20.830  1.00  0.00           H
ATOM   3619 HG23 THR   274      14.590  -3.020  22.560  1.00  0.00           H
ATOM   3620  C   THR   274      17.540   0.160  22.860  1.00  0.00           C
ATOM   3621  O   THR   274      18.270   0.610  21.920  1.00  0.00           O
ATOM   3622  N   THR   275      17.800   0.490  24.130  1.00  0.00           N
ATOM   3623  HN  THR   275      17.150   0.200  24.830  1.00  0.00           H
ATOM   3624  CA  THR   275      18.930   1.370  24.550  1.00  0.00           C
ATOM   3625  HA  THR   275      18.740   2.350  24.150  1.00  0.00           H
ATOM   3626  CB  THR   275      19.060   1.400  26.100  1.00  0.00           C
ATOM   3627  HB  THR   275      19.440   0.430  26.490  1.00  0.00           H
ATOM   3628  OG1 THR   275      17.810   1.710  26.730  1.00  0.00           O
ATOM   3629  HG1 THR   275      17.790   1.070  27.450  1.00  0.00           H
ATOM   3630  CG2 THR   275      19.910   2.630  26.660  1.00  0.00           C
ATOM   3631 HG21 THR   275      19.540   3.620  26.330  1.00  0.00           H
ATOM   3632 HG22 THR   275      20.980   2.500  26.370  1.00  0.00           H
ATOM   3633 HG23 THR   275      19.870   2.570  27.770  1.00  0.00           H
ATOM   3634  C   THR   275      20.270   0.840  24.120  1.00  0.00           C
ATOM   3635  O   THR   275      20.550  -0.370  24.270  1.00  0.00           O
ATOM   3636  N   PRO   276      21.240   1.710  23.570  1.00  0.00           N
ATOM   3637  CD  PRO   276      20.880   3.050  22.980  1.00  0.00           C
ATOM   3638  HD1 PRO   276      20.700   3.730  23.840  1.00  0.00           H
ATOM   3639  HD2 PRO   276      19.950   2.980  22.380  1.00  0.00           H
ATOM   3640  CA  PRO   276      22.700   1.580  23.630  1.00  0.00           C
ATOM   3641  HA  PRO   276      22.940   0.770  22.960  1.00  0.00           H
ATOM   3642  CB  PRO   276      23.320   2.880  23.280  1.00  0.00           C
ATOM   3643  HB1 PRO   276      24.300   2.790  22.780  1.00  0.00           H
ATOM   3644  HB2 PRO   276      23.440   3.550  24.150  1.00  0.00           H
ATOM   3645  CG  PRO   276      22.260   3.470  22.340  1.00  0.00           C
ATOM   3646  HG1 PRO   276      22.310   4.580  22.280  1.00  0.00           H
ATOM   3647  HG2 PRO   276      22.230   2.970  21.350  1.00  0.00           H
ATOM   3648  C   PRO   276      23.260   0.920  24.960  1.00  0.00           C
ATOM   3649  O   PRO   276      22.630   0.840  26.010  1.00  0.00           O
HETATM 3650  N   HSD   277      24.460   0.350  24.800  1.00  0.00           N
HETATM 3651  HN  HSD   277      25.010   0.370  23.970  1.00  0.00           H
HETATM 3652  CA  HSD   277      25.150  -0.300  25.820  1.00  0.00           C
HETATM 3653  HA  HSD   277      24.430  -0.590  26.560  1.00  0.00           H
HETATM 3654  CB  HSD   277      25.800  -1.640  25.460  1.00  0.00           C
HETATM 3655  HB1 HSD   277      26.320  -2.010  26.370  1.00  0.00           H
HETATM 3656  HB2 HSD   277      26.600  -1.490  24.700  1.00  0.00           H
HETATM 3657  ND1 HSD   277      25.140  -3.870  24.380  1.00  0.00           N
HETATM 3658  HD1 HSD   277      26.040  -4.300  24.450  1.00  0.00           H
HETATM 3659  CG  HSD   277      24.800  -2.630  24.930  1.00  0.00           C
HETATM 3660  CE1 HSD   277      23.980  -4.420  23.880  1.00  0.00           C
HETATM 3661  HE1 HSD   277      23.930  -5.380  23.370  1.00  0.00           H
HETATM 3662  NE2 HSD   277      22.960  -3.650  24.150  1.00  0.00           N
HETATM 3663  CD2 HSD   277      23.480  -2.500  24.780  1.00  0.00           C
HETATM 3664  HD2 HSD   277      22.840  -1.680  25.090  1.00  0.00           H
HETATM 3665  C   HSD   277      26.110   0.700  26.510  1.00  0.00           C
HETATM 3666  O   HSD   277      27.120   1.120  25.940  1.00  0.00           O
ATOM   3667  N   ARG   278      25.910   1.060  27.790  1.00  0.00           N
ATOM   3668  HN  ARG   278      25.160   0.570  28.220  1.00  0.00           H
ATOM   3669  CA  ARG   278      26.670   2.020  28.650  1.00  0.00           C
ATOM   3670  HA  ARG   278      27.670   2.040  28.230  1.00  0.00           H
ATOM   3671  CB  ARG   278      25.920   3.410  28.560  1.00  0.00           C
ATOM   3672  HB1 ARG   278      26.390   4.190  29.200  1.00  0.00           H
ATOM   3673  HB2 ARG   278      24.880   3.260  28.910  1.00  0.00           H
ATOM   3674  CG  ARG   278      25.970   4.050  27.120  1.00  0.00           C
ATOM   3675  HG1 ARG   278      25.270   4.910  27.150  1.00  0.00           H
ATOM   3676  HG2 ARG   278      25.510   3.440  26.320  1.00  0.00           H
ATOM   3677  CD  ARG   278      27.360   4.430  26.800  1.00  0.00           C
ATOM   3678  HD1 ARG   278      27.940   3.480  26.800  1.00  0.00           H
ATOM   3679  HD2 ARG   278      27.820   5.080  27.570  1.00  0.00           H
ATOM   3680  NE  ARG   278      27.360   5.020  25.440  1.00  0.00           N
ATOM   3681  HE  ARG   278      27.510   4.390  24.680  1.00  0.00           H
ATOM   3682  CZ  ARG   278      27.480   6.280  25.100  1.00  0.00           C
ATOM   3683  NH1 ARG   278      27.470   7.320  25.970  1.00  0.00           N
ATOM   3684 HH11 ARG   278      27.110   7.140  26.880  1.00  0.00           H
ATOM   3685 HH12 ARG   278      27.780   8.240  25.730  1.00  0.00           H
ATOM   3686  NH2 ARG   278      27.700   6.520  23.860  1.00  0.00           N
ATOM   3687 HH21 ARG   278      27.750   5.790  23.180  1.00  0.00           H
ATOM   3688 HH22 ARG   278      27.950   7.460  23.630  1.00  0.00           H
ATOM   3689  C   ARG   278      26.800   1.490  30.040  1.00  0.00           C
ATOM   3690  O   ARG   278      26.090   0.550  30.460  1.00  0.00           O
ATOM   3691  N   THR   279      27.900   1.870  30.760  1.00  0.00           N
ATOM   3692  HN  THR   279      28.490   2.530  30.300  1.00  0.00           H
ATOM   3693  CA  THR   279      28.270   1.570  32.160  1.00  0.00           C
ATOM   3694  HA  THR   279      28.460   0.510  32.120  1.00  0.00           H
ATOM   3695  CB  THR   279      29.620   2.180  32.650  1.00  0.00           C
ATOM   3696  HB  THR   279      30.510   2.040  32.010  1.00  0.00           H
ATOM   3697  OG1 THR   279      29.870   1.850  33.990  1.00  0.00           O
ATOM   3698  HG1 THR   279      30.110   0.920  33.990  1.00  0.00           H
ATOM   3699  CG2 THR   279      29.480   3.730  32.720  1.00  0.00           C
ATOM   3700 HG21 THR   279      30.220   4.160  33.420  1.00  0.00           H
ATOM   3701 HG22 THR   279      28.450   4.060  32.990  1.00  0.00           H
ATOM   3702 HG23 THR   279      29.710   4.170  31.720  1.00  0.00           H
ATOM   3703  C   THR   279      27.170   1.790  33.220  1.00  0.00           C
ATOM   3704  O   THR   279      26.390   2.720  33.190  1.00  0.00           O
ATOM   3705  N   PHE   280      27.120   0.900  34.240  1.00  0.00           N
ATOM   3706  HN  PHE   280      27.710   0.100  34.280  1.00  0.00           H
ATOM   3707  CA  PHE   280      26.120   1.050  35.290  1.00  0.00           C
ATOM   3708  HA  PHE   280      25.340   1.760  35.050  1.00  0.00           H
ATOM   3709  CB  PHE   280      25.610  -0.340  35.630  1.00  0.00           C
ATOM   3710  HB1 PHE   280      26.360  -0.830  36.290  1.00  0.00           H
ATOM   3711  HB2 PHE   280      25.520  -1.030  34.760  1.00  0.00           H
ATOM   3712  CG  PHE   280      24.220  -0.270  36.130  1.00  0.00           C
ATOM   3713  CD1 PHE   280      23.920  -0.940  37.330  1.00  0.00           C
ATOM   3714  HD1 PHE   280      24.710  -1.490  37.820  1.00  0.00           H
ATOM   3715  CE1 PHE   280      22.680  -1.000  37.850  1.00  0.00           C
ATOM   3716  HE1 PHE   280      22.460  -1.430  38.810  1.00  0.00           H
ATOM   3717  CZ  PHE   280      21.640  -0.270  37.280  1.00  0.00           C
ATOM   3718  HZ  PHE   280      20.630  -0.320  37.670  1.00  0.00           H
ATOM   3719  CD2 PHE   280      23.110   0.380  35.490  1.00  0.00           C
ATOM   3720  HD2 PHE   280      23.280   0.980  34.600  1.00  0.00           H
ATOM   3721  CE2 PHE   280      21.840   0.400  36.060  1.00  0.00           C
ATOM   3722  HE2 PHE   280      21.020   0.970  35.650  1.00  0.00           H
ATOM   3723  C   PHE   280      26.750   1.640  36.540  1.00  0.00           C
ATOM   3724  O   PHE   280      25.960   1.960  37.420  1.00  0.00           O
ATOM   3725  N   GLY   281      28.050   1.940  36.580  1.00  0.00           N
ATOM   3726  HN  GLY   281      28.510   1.880  35.700  1.00  0.00           H
ATOM   3727  CA  GLY   281      28.930   2.400  37.670  1.00  0.00           C
ATOM   3728  HA1 GLY   281      28.570   3.350  38.030  1.00  0.00           H
ATOM   3729  HA2 GLY   281      29.950   2.450  37.330  1.00  0.00           H
ATOM   3730  C   GLY   281      28.860   1.390  38.820  1.00  0.00           C
ATOM   3731  O   GLY   281      28.300   0.330  38.730  1.00  0.00           O
ATOM   3732  N   GLY   282      29.560   1.790  39.920  1.00  0.00           N
ATOM   3733  HN  GLY   282      30.080   2.640  39.950  1.00  0.00           H
ATOM   3734  CA  GLY   282      29.640   0.930  41.120  1.00  0.00           C
ATOM   3735  HA1 GLY   282      30.280   1.470  41.800  1.00  0.00           H
ATOM   3736  HA2 GLY   282      30.100   0.000  40.790  1.00  0.00           H
ATOM   3737  C   GLY   282      28.210   0.540  41.650  1.00  0.00           C
ATOM   3738  O   GLY   282      27.200   1.160  41.400  1.00  0.00           O
ATOM   3739  N   GLY   283      28.080  -0.410  42.540  1.00  0.00           N
ATOM   3740  HN  GLY   283      28.800  -1.060  42.780  1.00  0.00           H
ATOM   3741  CA  GLY   283      26.830  -0.930  43.070  1.00  0.00           C
ATOM   3742  HA1 GLY   283      27.160  -1.820  43.580  1.00  0.00           H
ATOM   3743  HA2 GLY   283      26.020  -1.000  42.370  1.00  0.00           H
ATOM   3744  C   GLY   283      26.310  -0.090  44.210  1.00  0.00           C
ATOM   3745  O   GLY   283      26.840  -0.080  45.320  1.00  0.00           O
ATOM   3746  N   LYS   284      25.230   0.740  44.020  1.00  0.00           N
ATOM   3747  HN  LYS   284      24.810   0.740  43.120  1.00  0.00           H
ATOM   3748  CA  LYS   284      24.810   1.710  45.030  1.00  0.00           C
ATOM   3749  HA  LYS   284      25.700   2.330  45.110  1.00  0.00           H
ATOM   3750  CB  LYS   284      23.570   2.510  44.490  1.00  0.00           C
ATOM   3751  HB1 LYS   284      23.080   3.130  45.270  1.00  0.00           H
ATOM   3752  HB2 LYS   284      22.780   1.830  44.080  1.00  0.00           H
ATOM   3753  CG  LYS   284      24.090   3.430  43.300  1.00  0.00           C
ATOM   3754  HG1 LYS   284      24.670   2.890  42.520  1.00  0.00           H
ATOM   3755  HG2 LYS   284      24.740   4.210  43.740  1.00  0.00           H
ATOM   3756  CD  LYS   284      22.910   4.180  42.590  1.00  0.00           C
ATOM   3757  HD1 LYS   284      22.200   4.430  43.400  1.00  0.00           H
ATOM   3758  HD2 LYS   284      22.380   3.470  41.910  1.00  0.00           H
ATOM   3759  CE  LYS   284      23.170   5.380  41.840  1.00  0.00           C
ATOM   3760  HE1 LYS   284      23.840   5.150  40.980  1.00  0.00           H
ATOM   3761  HE2 LYS   284      23.720   6.130  42.450  1.00  0.00           H
ATOM   3762  NZ  LYS   284      21.950   5.940  41.290  1.00  0.00           N
ATOM   3763  HZ1 LYS   284      21.350   6.240  42.090  1.00  0.00           H
ATOM   3764  HZ2 LYS   284      21.400   5.130  40.920  1.00  0.00           H
ATOM   3765  HZ3 LYS   284      22.100   6.560  40.480  1.00  0.00           H
ATOM   3766  C   LYS   284      24.450   1.060  46.350  1.00  0.00           C
ATOM   3767  O   LYS   284      24.920   1.370  47.410  1.00  0.00           O
ATOM   3768  N   ALA   285      23.770  -0.120  46.410  1.00  0.00           N
ATOM   3769  HN  ALA   285      23.350  -0.420  45.560  1.00  0.00           H
ATOM   3770  CA  ALA   285      23.310  -0.830  47.570  1.00  0.00           C
ATOM   3771  HA  ALA   285      22.760  -0.160  48.220  1.00  0.00           H
ATOM   3772  CB  ALA   285      22.510  -2.050  47.230  1.00  0.00           C
ATOM   3773  HB1 ALA   285      21.560  -1.790  46.720  1.00  0.00           H
ATOM   3774  HB2 ALA   285      22.220  -2.530  48.200  1.00  0.00           H
ATOM   3775  HB3 ALA   285      23.090  -2.680  46.520  1.00  0.00           H
ATOM   3776  C   ALA   285      24.500  -1.330  48.410  1.00  0.00           C
ATOM   3777  O   ALA   285      24.470  -1.410  49.660  1.00  0.00           O
ATOM   3778  N   ALA   286      25.610  -1.680  47.700  1.00  0.00           N
ATOM   3779  HN  ALA   286      25.660  -1.400  46.740  1.00  0.00           H
ATOM   3780  CA  ALA   286      26.790  -2.260  48.370  1.00  0.00           C
ATOM   3781  HA  ALA   286      26.630  -3.120  49.010  1.00  0.00           H
ATOM   3782  CB  ALA   286      27.770  -2.760  47.380  1.00  0.00           C
ATOM   3783  HB1 ALA   286      28.650  -3.300  47.800  1.00  0.00           H
ATOM   3784  HB2 ALA   286      28.240  -1.940  46.790  1.00  0.00           H
ATOM   3785  HB3 ALA   286      27.340  -3.530  46.700  1.00  0.00           H
ATOM   3786  C   ALA   286      27.600  -1.210  49.340  1.00  0.00           C
ATOM   3787  O   ALA   286      28.100  -1.580  50.430  1.00  0.00           O
ATOM   3788  N   VAL   287      27.670   0.110  49.080  1.00  0.00           N
ATOM   3789  HN  VAL   287      27.350   0.450  48.200  1.00  0.00           H
ATOM   3790  CA  VAL   287      28.290   1.100  49.960  1.00  0.00           C
ATOM   3791  HA  VAL   287      29.070   0.630  50.540  1.00  0.00           H
ATOM   3792  CB  VAL   287      28.770   2.330  49.110  1.00  0.00           C
ATOM   3793  HB  VAL   287      29.380   1.900  48.280  1.00  0.00           H
ATOM   3794  CG1 VAL   287      27.610   3.200  48.500  1.00  0.00           C
ATOM   3795 HG11 VAL   287      26.740   2.590  48.200  1.00  0.00           H
ATOM   3796 HG12 VAL   287      28.050   3.730  47.630  1.00  0.00           H
ATOM   3797 HG13 VAL   287      27.210   3.880  49.280  1.00  0.00           H
ATOM   3798  CG2 VAL   287      29.640   3.230  49.970  1.00  0.00           C
ATOM   3799 HG21 VAL   287      29.090   3.550  50.880  1.00  0.00           H
ATOM   3800 HG22 VAL   287      29.840   4.200  49.460  1.00  0.00           H
ATOM   3801 HG23 VAL   287      30.510   2.680  50.390  1.00  0.00           H
ATOM   3802  C   VAL   287      27.340   1.550  51.110  1.00  0.00           C
ATOM   3803  O   VAL   287      27.780   1.750  52.240  1.00  0.00           O
ATOM   3804  N   VAL   288      26.010   1.520  50.870  1.00  0.00           N
ATOM   3805  HN  VAL   288      25.640   1.280  49.980  1.00  0.00           H
ATOM   3806  CA  VAL   288      24.930   1.770  51.770  1.00  0.00           C
ATOM   3807  HA  VAL   288      25.240   2.620  52.350  1.00  0.00           H
ATOM   3808  CB  VAL   288      23.570   1.860  51.070  1.00  0.00           C
ATOM   3809  HB  VAL   288      23.320   0.960  50.470  1.00  0.00           H
ATOM   3810  CG1 VAL   288      22.500   2.200  52.230  1.00  0.00           C
ATOM   3811 HG11 VAL   288      21.500   2.170  51.750  1.00  0.00           H
ATOM   3812 HG12 VAL   288      22.650   3.230  52.610  1.00  0.00           H
ATOM   3813 HG13 VAL   288      22.400   1.450  53.050  1.00  0.00           H
ATOM   3814  CG2 VAL   288      23.710   3.110  50.150  1.00  0.00           C
ATOM   3815 HG21 VAL   288      22.750   3.270  49.600  1.00  0.00           H
ATOM   3816 HG22 VAL   288      24.500   2.800  49.430  1.00  0.00           H
ATOM   3817 HG23 VAL   288      24.080   3.980  50.740  1.00  0.00           H
ATOM   3818  C   VAL   288      24.840   0.670  52.750  1.00  0.00           C
ATOM   3819  O   VAL   288      24.790   0.880  53.980  1.00  0.00           O
ATOM   3820  N   LEU   289      24.880  -0.580  52.280  1.00  0.00           N
ATOM   3821  HN  LEU   289      24.700  -0.790  51.320  1.00  0.00           H
ATOM   3822  CA  LEU   289      25.120  -1.800  53.090  1.00  0.00           C
ATOM   3823  HA  LEU   289      24.150  -2.050  53.500  1.00  0.00           H
ATOM   3824  CB  LEU   289      25.420  -3.020  52.250  1.00  0.00           C
ATOM   3825  HB1 LEU   289      26.160  -2.840  51.440  1.00  0.00           H
ATOM   3826  HB2 LEU   289      24.530  -3.120  51.600  1.00  0.00           H
ATOM   3827  CG  LEU   289      25.880  -4.340  52.910  1.00  0.00           C
ATOM   3828  HG  LEU   289      26.860  -4.350  53.410  1.00  0.00           H
ATOM   3829  CD1 LEU   289      24.780  -4.790  53.970  1.00  0.00           C
ATOM   3830 HD11 LEU   289      24.520  -4.020  54.730  1.00  0.00           H
ATOM   3831 HD12 LEU   289      25.190  -5.650  54.550  1.00  0.00           H
ATOM   3832 HD13 LEU   289      23.860  -5.090  53.430  1.00  0.00           H
ATOM   3833  CD2 LEU   289      25.900  -5.480  51.860  1.00  0.00           C
ATOM   3834 HD21 LEU   289      24.930  -5.480  51.320  1.00  0.00           H
ATOM   3835 HD22 LEU   289      26.070  -6.460  52.350  1.00  0.00           H
ATOM   3836 HD23 LEU   289      26.680  -5.160  51.140  1.00  0.00           H
ATOM   3837  C   LEU   289      26.110  -1.690  54.230  1.00  0.00           C
ATOM   3838  O   LEU   289      25.820  -1.920  55.400  1.00  0.00           O
ATOM   3839  N   LEU   290      27.410  -1.270  53.840  1.00  0.00           N
ATOM   3840  HN  LEU   290      27.650  -1.170  52.880  1.00  0.00           H
ATOM   3841  CA  LEU   290      28.460  -0.970  54.770  1.00  0.00           C
ATOM   3842  HA  LEU   290      28.690  -1.860  55.350  1.00  0.00           H
ATOM   3843  CB  LEU   290      29.780  -0.600  53.980  1.00  0.00           C
ATOM   3844  HB1 LEU   290      30.550  -0.180  54.660  1.00  0.00           H
ATOM   3845  HB2 LEU   290      29.460   0.280  53.380  1.00  0.00           H
ATOM   3846  CG  LEU   290      30.350  -1.740  53.140  1.00  0.00           C
ATOM   3847  HG  LEU   290      29.570  -2.290  52.570  1.00  0.00           H
ATOM   3848  CD1 LEU   290      31.340  -1.250  52.020  1.00  0.00           C
ATOM   3849 HD11 LEU   290      32.100  -0.540  52.400  1.00  0.00           H
ATOM   3850 HD12 LEU   290      30.690  -0.760  51.260  1.00  0.00           H
ATOM   3851 HD13 LEU   290      31.790  -2.060  51.420  1.00  0.00           H
ATOM   3852  CD2 LEU   290      31.120  -2.700  54.100  1.00  0.00           C
ATOM   3853 HD21 LEU   290      31.770  -2.240  54.880  1.00  0.00           H
ATOM   3854 HD22 LEU   290      31.780  -3.450  53.610  1.00  0.00           H
ATOM   3855 HD23 LEU   290      30.460  -3.420  54.620  1.00  0.00           H
ATOM   3856  C   LEU   290      28.170   0.090  55.830  1.00  0.00           C
ATOM   3857  O   LEU   290      28.420  -0.130  56.980  1.00  0.00           O
ATOM   3858  N   ALA   291      27.540   1.230  55.410  1.00  0.00           N
ATOM   3859  HN  ALA   291      27.590   1.480  54.450  1.00  0.00           H
ATOM   3860  CA  ALA   291      27.110   2.290  56.270  1.00  0.00           C
ATOM   3861  HA  ALA   291      27.900   2.550  56.960  1.00  0.00           H
ATOM   3862  CB  ALA   291      26.820   3.570  55.500  1.00  0.00           C
ATOM   3863  HB1 ALA   291      26.530   4.350  56.240  1.00  0.00           H
ATOM   3864  HB2 ALA   291      25.970   3.500  54.790  1.00  0.00           H
ATOM   3865  HB3 ALA   291      27.700   4.050  55.020  1.00  0.00           H
ATOM   3866  C   ALA   291      25.960   1.980  57.230  1.00  0.00           C
ATOM   3867  O   ALA   291      26.090   2.030  58.470  1.00  0.00           O
ATOM   3868  N   VAL   292      24.850   1.560  56.680  1.00  0.00           N
ATOM   3869  HN  VAL   292      24.810   1.430  55.690  1.00  0.00           H
ATOM   3870  CA  VAL   292      23.610   1.230  57.430  1.00  0.00           C
ATOM   3871  HA  VAL   292      23.440   2.070  58.090  1.00  0.00           H
ATOM   3872  CB  VAL   292      22.490   1.150  56.400  1.00  0.00           C
ATOM   3873  HB  VAL   292      22.870   0.540  55.550  1.00  0.00           H
ATOM   3874  CG1 VAL   292      21.300   0.440  57.020  1.00  0.00           C
ATOM   3875 HG11 VAL   292      20.430   0.410  56.330  1.00  0.00           H
ATOM   3876 HG12 VAL   292      21.120   1.050  57.920  1.00  0.00           H
ATOM   3877 HG13 VAL   292      21.540  -0.630  57.220  1.00  0.00           H
ATOM   3878  CG2 VAL   292      22.200   2.610  55.870  1.00  0.00           C
ATOM   3879 HG21 VAL   292      21.820   3.270  56.680  1.00  0.00           H
ATOM   3880 HG22 VAL   292      21.310   2.550  55.210  1.00  0.00           H
ATOM   3881 HG23 VAL   292      23.090   3.110  55.430  1.00  0.00           H
ATOM   3882  C   VAL   292      23.710   0.020  58.340  1.00  0.00           C
ATOM   3883  O   VAL   292      23.290   0.120  59.440  1.00  0.00           O
ATOM   3884  N   GLY   293      24.390  -1.040  57.890  1.00  0.00           N
ATOM   3885  HN  GLY   293      24.780  -1.000  56.970  1.00  0.00           H
ATOM   3886  CA  GLY   293      24.660  -2.180  58.740  1.00  0.00           C
ATOM   3887  HA1 GLY   293      24.980  -2.960  58.070  1.00  0.00           H
ATOM   3888  HA2 GLY   293      23.770  -2.400  59.320  1.00  0.00           H
ATOM   3889  C   GLY   293      25.830  -1.990  59.620  1.00  0.00           C
ATOM   3890  O   GLY   293      25.860  -2.580  60.700  1.00  0.00           O
ATOM   3891  N   GLY   294      26.820  -1.160  59.300  1.00  0.00           N
ATOM   3892  HN  GLY   294      26.830  -0.700  58.420  1.00  0.00           H
ATOM   3893  CA  GLY   294      27.940  -0.880  60.130  1.00  0.00           C
ATOM   3894  HA1 GLY   294      28.630  -0.300  59.540  1.00  0.00           H
ATOM   3895  HA2 GLY   294      28.520  -1.750  60.410  1.00  0.00           H
ATOM   3896  C   GLY   294      27.540  -0.080  61.360  1.00  0.00           C
ATOM   3897  O   GLY   294      27.980  -0.270  62.470  1.00  0.00           O
ATOM   3898  N   GLN   295      26.680   0.910  61.160  1.00  0.00           N
ATOM   3899  HN  GLN   295      26.350   1.140  60.250  1.00  0.00           H
ATOM   3900  CA  GLN   295      26.050   1.740  62.260  1.00  0.00           C
ATOM   3901  HA  GLN   295      26.820   2.020  62.960  1.00  0.00           H
ATOM   3902  CB  GLN   295      25.480   3.010  61.690  1.00  0.00           C
ATOM   3903  HB1 GLN   295      24.960   2.830  60.730  1.00  0.00           H
ATOM   3904  HB2 GLN   295      26.310   3.650  61.320  1.00  0.00           H
ATOM   3905  CG  GLN   295      24.690   3.860  62.660  1.00  0.00           C
ATOM   3906  HG1 GLN   295      24.760   4.890  62.250  1.00  0.00           H
ATOM   3907  HG2 GLN   295      25.110   3.910  63.690  1.00  0.00           H
ATOM   3908  CD  GLN   295      23.160   3.620  62.620  1.00  0.00           C
ATOM   3909  OE1 GLN   295      22.740   2.700  61.880  1.00  0.00           O
ATOM   3910  NE2 GLN   295      22.340   4.400  63.450  1.00  0.00           N
ATOM   3911 HE21 GLN   295      21.350   4.260  63.440  1.00  0.00           H
ATOM   3912 HE22 GLN   295      22.930   4.890  64.090  1.00  0.00           H
ATOM   3913  C   GLN   295      25.130   0.820  63.100  1.00  0.00           C
ATOM   3914  O   GLN   295      25.320   0.870  64.340  1.00  0.00           O
ATOM   3915  N   PHE   296      24.300   0.000  62.520  1.00  0.00           N
ATOM   3916  HN  PHE   296      24.030   0.060  61.560  1.00  0.00           H
ATOM   3917  CA  PHE   296      23.580  -1.030  63.210  1.00  0.00           C
ATOM   3918  HA  PHE   296      23.020  -0.450  63.930  1.00  0.00           H
ATOM   3919  CB  PHE   296      22.610  -1.710  62.140  1.00  0.00           C
ATOM   3920  HB1 PHE   296      23.080  -2.220  61.280  1.00  0.00           H
ATOM   3921  HB2 PHE   296      22.020  -0.840  61.790  1.00  0.00           H
ATOM   3922  CG  PHE   296      21.550  -2.610  62.820  1.00  0.00           C
ATOM   3923  CD1 PHE   296      20.200  -2.200  63.070  1.00  0.00           C
ATOM   3924  HD1 PHE   296      19.940  -1.210  62.710  1.00  0.00           H
ATOM   3925  CE1 PHE   296      19.300  -2.910  63.900  1.00  0.00           C
ATOM   3926  HE1 PHE   296      18.320  -2.510  64.120  1.00  0.00           H
ATOM   3927  CZ  PHE   296      19.690  -4.170  64.340  1.00  0.00           C
ATOM   3928  HZ  PHE   296      19.070  -4.620  65.100  1.00  0.00           H
ATOM   3929  CD2 PHE   296      21.900  -3.870  63.330  1.00  0.00           C
ATOM   3930  HD2 PHE   296      22.920  -4.220  63.370  1.00  0.00           H
ATOM   3931  CE2 PHE   296      20.970  -4.670  63.980  1.00  0.00           C
ATOM   3932  HE2 PHE   296      21.280  -5.570  64.490  1.00  0.00           H
ATOM   3933  C   PHE   296      24.390  -1.980  64.010  1.00  0.00           C
ATOM   3934  O   PHE   296      24.150  -2.160  65.190  1.00  0.00           O
ATOM   3935  N   LEU   297      25.430  -2.580  63.380  1.00  0.00           N
ATOM   3936  HN  LEU   297      25.610  -2.330  62.430  1.00  0.00           H
ATOM   3937  CA  LEU   297      26.470  -3.490  63.950  1.00  0.00           C
ATOM   3938  HA  LEU   297      25.930  -4.290  64.440  1.00  0.00           H
ATOM   3939  CB  LEU   297      27.370  -4.040  62.880  1.00  0.00           C
ATOM   3940  HB1 LEU   297      27.910  -3.180  62.420  1.00  0.00           H
ATOM   3941  HB2 LEU   297      26.740  -4.500  62.080  1.00  0.00           H
ATOM   3942  CG  LEU   297      28.560  -5.010  63.300  1.00  0.00           C
ATOM   3943  HG  LEU   297      29.060  -4.470  64.140  1.00  0.00           H
ATOM   3944  CD1 LEU   297      28.070  -6.380  63.900  1.00  0.00           C
ATOM   3945 HD11 LEU   297      27.410  -6.310  64.790  1.00  0.00           H
ATOM   3946 HD12 LEU   297      29.000  -6.910  64.190  1.00  0.00           H
ATOM   3947 HD13 LEU   297      27.510  -6.890  63.080  1.00  0.00           H
ATOM   3948  CD2 LEU   297      29.520  -5.190  62.110  1.00  0.00           C
ATOM   3949 HD21 LEU   297      29.850  -4.150  61.860  1.00  0.00           H
ATOM   3950 HD22 LEU   297      29.130  -5.760  61.240  1.00  0.00           H
ATOM   3951 HD23 LEU   297      30.430  -5.730  62.430  1.00  0.00           H
ATOM   3952  C   LEU   297      27.240  -2.890  65.130  1.00  0.00           C
ATOM   3953  O   LEU   297      27.370  -3.540  66.160  1.00  0.00           O
ATOM   3954  N   LEU   298      27.700  -1.590  65.010  1.00  0.00           N
ATOM   3955  HN  LEU   298      27.770  -1.140  64.120  1.00  0.00           H
ATOM   3956  CA  LEU   298      28.340  -0.790  66.010  1.00  0.00           C
ATOM   3957  HA  LEU   298      29.230  -1.360  66.200  1.00  0.00           H
ATOM   3958  CB  LEU   298      28.930   0.580  65.390  1.00  0.00           C
ATOM   3959  HB1 LEU   298      28.110   0.980  64.760  1.00  0.00           H
ATOM   3960  HB2 LEU   298      29.820   0.280  64.800  1.00  0.00           H
ATOM   3961  CG  LEU   298      29.370   1.680  66.320  1.00  0.00           C
ATOM   3962  HG  LEU   298      28.500   1.950  66.950  1.00  0.00           H
ATOM   3963  CD1 LEU   298      30.450   1.250  67.270  1.00  0.00           C
ATOM   3964 HD11 LEU   298      30.250   0.230  67.660  1.00  0.00           H
ATOM   3965 HD12 LEU   298      30.620   1.990  68.080  1.00  0.00           H
ATOM   3966 HD13 LEU   298      31.440   1.080  66.800  1.00  0.00           H
ATOM   3967  CD2 LEU   298      29.930   2.940  65.590  1.00  0.00           C
ATOM   3968 HD21 LEU   298      29.990   3.720  66.380  1.00  0.00           H
ATOM   3969 HD22 LEU   298      29.170   3.300  64.870  1.00  0.00           H
ATOM   3970 HD23 LEU   298      30.860   2.860  65.000  1.00  0.00           H
ATOM   3971  C   LEU   298      27.550  -0.470  67.260  1.00  0.00           C
ATOM   3972  O   LEU   298      28.060  -0.530  68.410  1.00  0.00           O
ATOM   3973  N   CYS   299      26.270  -0.070  67.040  1.00  0.00           N
ATOM   3974  HN  CYS   299      25.910  -0.120  66.110  1.00  0.00           H
ATOM   3975  CA  CYS   299      25.380   0.220  68.200  1.00  0.00           C
ATOM   3976  HA  CYS   299      25.900   0.810  68.950  1.00  0.00           H
ATOM   3977  CB  CYS   299      24.160   1.030  67.800  1.00  0.00           C
ATOM   3978  HB1 CYS   299      23.530   1.290  68.680  1.00  0.00           H
ATOM   3979  HB2 CYS   299      23.600   0.330  67.150  1.00  0.00           H
ATOM   3980  SG  CYS   299      24.430   2.610  66.810  1.00  0.00           S
ATOM   3981  HG1 CYS   299      25.090   2.090  65.780  1.00  0.00           H
ATOM   3982  C   CYS   299      24.970  -1.060  68.970  1.00  0.00           C
ATOM   3983  O   CYS   299      24.920  -1.110  70.240  1.00  0.00           O
ATOM   3984  N   TRP   300      24.710  -2.090  68.230  1.00  0.00           N
ATOM   3985  HN  TRP   300      24.600  -2.080  67.240  1.00  0.00           H
ATOM   3986  CA  TRP   300      24.050  -3.180  68.850  1.00  0.00           C
ATOM   3987  HA  TRP   300      23.570  -2.890  69.770  1.00  0.00           H
ATOM   3988  CB  TRP   300      22.860  -3.530  67.930  1.00  0.00           C
ATOM   3989  HB1 TRP   300      22.310  -4.400  68.340  1.00  0.00           H
ATOM   3990  HB2 TRP   300      23.220  -3.760  66.910  1.00  0.00           H
ATOM   3991  CG  TRP   300      21.880  -2.360  67.760  1.00  0.00           C
ATOM   3992  CD1 TRP   300      21.440  -1.960  66.530  1.00  0.00           C
ATOM   3993  HD1 TRP   300      21.680  -2.430  65.590  1.00  0.00           H
ATOM   3994  NE1 TRP   300      20.330  -1.170  66.610  1.00  0.00           N
ATOM   3995  HE1 TRP   300      19.760  -0.800  65.910  1.00  0.00           H
ATOM   3996  CE2 TRP   300      20.090  -0.980  67.900  1.00  0.00           C
ATOM   3997  CD2 TRP   300      21.060  -1.680  68.710  1.00  0.00           C
ATOM   3998  CE3 TRP   300      21.080  -1.580  70.050  1.00  0.00           C
ATOM   3999  HE3 TRP   300      21.790  -2.090  70.690  1.00  0.00           H
ATOM   4000  CZ3 TRP   300      20.230  -0.680  70.640  1.00  0.00           C
ATOM   4001  HZ3 TRP   300      20.350  -0.520  71.710  1.00  0.00           H
ATOM   4002  CZ2 TRP   300      19.120  -0.120  68.490  1.00  0.00           C
ATOM   4003  HZ2 TRP   300      18.490   0.480  67.850  1.00  0.00           H
ATOM   4004  CH2 TRP   300      19.360   0.090  69.860  1.00  0.00           C
ATOM   4005  HH2 TRP   300      18.830   0.880  70.370  1.00  0.00           H
ATOM   4006  C   TRP   300      24.980  -4.360  69.230  1.00  0.00           C
ATOM   4007  O   TRP   300      24.750  -5.170  70.070  1.00  0.00           O
ATOM   4008  N   LEU   301      26.150  -4.420  68.530  1.00  0.00           N
ATOM   4009  HN  LEU   301      26.480  -3.750  67.880  1.00  0.00           H
ATOM   4010  CA  LEU   301      27.160  -5.380  68.940  1.00  0.00           C
ATOM   4011  HA  LEU   301      26.650  -6.330  68.900  1.00  0.00           H
ATOM   4012  CB  LEU   301      28.350  -5.570  67.950  1.00  0.00           C
ATOM   4013  HB1 LEU   301      29.020  -4.680  67.950  1.00  0.00           H
ATOM   4014  HB2 LEU   301      27.930  -5.630  66.930  1.00  0.00           H
ATOM   4015  CG  LEU   301      29.300  -6.750  68.210  1.00  0.00           C
ATOM   4016  HG  LEU   301      29.790  -6.500  69.180  1.00  0.00           H
ATOM   4017  CD1 LEU   301      28.660  -8.110  68.290  1.00  0.00           C
ATOM   4018 HD11 LEU   301      27.720  -8.140  68.890  1.00  0.00           H
ATOM   4019 HD12 LEU   301      29.360  -8.770  68.850  1.00  0.00           H
ATOM   4020 HD13 LEU   301      28.500  -8.480  67.250  1.00  0.00           H
ATOM   4021  CD2 LEU   301      30.330  -6.700  67.050  1.00  0.00           C
ATOM   4022 HD21 LEU   301      29.910  -7.120  66.110  1.00  0.00           H
ATOM   4023 HD22 LEU   301      31.280  -7.260  67.210  1.00  0.00           H
ATOM   4024 HD23 LEU   301      30.690  -5.680  66.820  1.00  0.00           H
ATOM   4025  C   LEU   301      27.660  -5.120  70.410  1.00  0.00           C
ATOM   4026  O   LEU   301      27.700  -6.080  71.170  1.00  0.00           O
ATOM   4027  N   PRO   302      28.010  -4.000  71.040  1.00  0.00           N
ATOM   4028  CD  PRO   302      28.310  -2.790  70.300  1.00  0.00           C
ATOM   4029  HD1 PRO   302      27.360  -2.220  70.390  1.00  0.00           H
ATOM   4030  HD2 PRO   302      28.510  -2.900  69.210  1.00  0.00           H
ATOM   4031  CA  PRO   302      28.450  -3.840  72.420  1.00  0.00           C
ATOM   4032  HA  PRO   302      29.120  -4.630  72.710  1.00  0.00           H
ATOM   4033  CB  PRO   302      29.100  -2.500  72.480  1.00  0.00           C
ATOM   4034  HB1 PRO   302      30.020  -2.430  73.100  1.00  0.00           H
ATOM   4035  HB2 PRO   302      28.430  -1.640  72.690  1.00  0.00           H
ATOM   4036  CG  PRO   302      29.480  -2.260  70.980  1.00  0.00           C
ATOM   4037  HG1 PRO   302      29.690  -1.180  70.820  1.00  0.00           H
ATOM   4038  HG2 PRO   302      30.360  -2.860  70.670  1.00  0.00           H
ATOM   4039  C   PRO   302      27.340  -4.020  73.400  1.00  0.00           C
ATOM   4040  O   PRO   302      27.590  -4.480  74.530  1.00  0.00           O
ATOM   4041  N   TYR   303      26.200  -3.390  73.090  1.00  0.00           N
ATOM   4042  HN  TYR   303      26.090  -2.910  72.220  1.00  0.00           H
ATOM   4043  CA  TYR   303      24.980  -3.330  73.910  1.00  0.00           C
ATOM   4044  HA  TYR   303      25.110  -2.900  74.890  1.00  0.00           H
ATOM   4045  CB  TYR   303      23.920  -2.440  73.260  1.00  0.00           C
ATOM   4046  HB1 TYR   303      23.600  -2.920  72.310  1.00  0.00           H
ATOM   4047  HB2 TYR   303      24.350  -1.430  73.060  1.00  0.00           H
ATOM   4048  CG  TYR   303      22.720  -2.210  74.100  1.00  0.00           C
ATOM   4049  CD1 TYR   303      21.700  -3.170  74.100  1.00  0.00           C
ATOM   4050  HD1 TYR   303      21.680  -4.010  73.420  1.00  0.00           H
ATOM   4051  CE1 TYR   303      20.590  -3.040  74.960  1.00  0.00           C
ATOM   4052  HE1 TYR   303      19.830  -3.800  74.880  1.00  0.00           H
ATOM   4053  CZ  TYR   303      20.570  -1.920  75.840  1.00  0.00           C
ATOM   4054  OH  TYR   303      19.450  -1.860  76.680  1.00  0.00           O
ATOM   4055  HH  TYR   303      19.690  -1.230  77.370  1.00  0.00           H
ATOM   4056  CD2 TYR   303      22.620  -1.030  74.950  1.00  0.00           C
ATOM   4057  HD2 TYR   303      23.430  -0.320  74.840  1.00  0.00           H
ATOM   4058  CE2 TYR   303      21.550  -0.910  75.860  1.00  0.00           C
ATOM   4059  HE2 TYR   303      21.440  -0.050  76.500  1.00  0.00           H
ATOM   4060  C   TYR   303      24.390  -4.630  74.160  1.00  0.00           C
ATOM   4061  O   TYR   303      24.200  -5.080  75.300  1.00  0.00           O
ATOM   4062  N   PHE   304      24.090  -5.430  73.090  1.00  0.00           N
ATOM   4063  HN  PHE   304      24.300  -5.070  72.190  1.00  0.00           H
ATOM   4064  CA  PHE   304      23.770  -6.810  73.290  1.00  0.00           C
ATOM   4065  HA  PHE   304      22.950  -6.910  73.990  1.00  0.00           H
ATOM   4066  CB  PHE   304      23.450  -7.440  71.870  1.00  0.00           C
ATOM   4067  HB1 PHE   304      23.610  -8.540  71.870  1.00  0.00           H
ATOM   4068  HB2 PHE   304      24.070  -7.090  71.010  1.00  0.00           H
ATOM   4069  CG  PHE   304      22.050  -7.070  71.490  1.00  0.00           C
ATOM   4070  CD1 PHE   304      21.030  -8.000  71.760  1.00  0.00           C
ATOM   4071  HD1 PHE   304      21.200  -8.970  72.190  1.00  0.00           H
ATOM   4072  CE1 PHE   304      19.660  -7.650  71.510  1.00  0.00           C
ATOM   4073  HE1 PHE   304      18.900  -8.340  71.840  1.00  0.00           H
ATOM   4074  CZ  PHE   304      19.370  -6.380  70.970  1.00  0.00           C
ATOM   4075  HZ  PHE   304      18.360  -6.040  70.770  1.00  0.00           H
ATOM   4076  CD2 PHE   304      21.740  -5.830  70.910  1.00  0.00           C
ATOM   4077  HD2 PHE   304      22.530  -5.130  70.710  1.00  0.00           H
ATOM   4078  CE2 PHE   304      20.440  -5.510  70.510  1.00  0.00           C
ATOM   4079  HE2 PHE   304      20.210  -4.550  70.060  1.00  0.00           H
ATOM   4080  C   PHE   304      24.940  -7.530  73.970  1.00  0.00           C
ATOM   4081  O   PHE   304      24.700  -8.220  74.970  1.00  0.00           O
ATOM   4082  N   SER   305      26.200  -7.370  73.500  1.00  0.00           N
ATOM   4083  HN  SER   305      26.440  -6.750  72.750  1.00  0.00           H
ATOM   4084  CA  SER   305      27.320  -8.240  73.910  1.00  0.00           C
ATOM   4085  HA  SER   305      27.040  -9.250  73.690  1.00  0.00           H
ATOM   4086  CB  SER   305      28.720  -8.160  73.150  1.00  0.00           C
ATOM   4087  HB1 SER   305      29.380  -8.990  73.490  1.00  0.00           H
ATOM   4088  HB2 SER   305      29.260  -7.260  73.520  1.00  0.00           H
ATOM   4089  OG  SER   305      28.540  -8.420  71.770  1.00  0.00           O
ATOM   4090  HG1 SER   305      28.000  -7.720  71.410  1.00  0.00           H
ATOM   4091  C   SER   305      27.550  -8.060  75.420  1.00  0.00           C
ATOM   4092  O   SER   305      27.880  -9.050  76.080  1.00  0.00           O
ATOM   4093  N   PHE   306      27.350  -6.810  75.980  1.00  0.00           N
ATOM   4094  HN  PHE   306      27.300  -5.960  75.460  1.00  0.00           H
ATOM   4095  CA  PHE   306      27.560  -6.730  77.430  1.00  0.00           C
ATOM   4096  HA  PHE   306      28.470  -7.240  77.670  1.00  0.00           H
ATOM   4097  CB  PHE   306      27.480  -5.250  77.860  1.00  0.00           C
ATOM   4098  HB1 PHE   306      26.510  -4.810  77.550  1.00  0.00           H
ATOM   4099  HB2 PHE   306      28.260  -4.640  77.360  1.00  0.00           H
ATOM   4100  CG  PHE   306      27.580  -5.090  79.390  1.00  0.00           C
ATOM   4101  CD1 PHE   306      28.800  -5.150  80.020  1.00  0.00           C
ATOM   4102  HD1 PHE   306      29.680  -5.400  79.440  1.00  0.00           H
ATOM   4103  CE1 PHE   306      28.890  -4.930  81.430  1.00  0.00           C
ATOM   4104  HE1 PHE   306      29.770  -5.140  82.020  1.00  0.00           H
ATOM   4105  CZ  PHE   306      27.730  -4.590  82.110  1.00  0.00           C
ATOM   4106  HZ  PHE   306      27.760  -4.280  83.140  1.00  0.00           H
ATOM   4107  CD2 PHE   306      26.390  -4.840  80.130  1.00  0.00           C
ATOM   4108  HD2 PHE   306      25.430  -4.780  79.630  1.00  0.00           H
ATOM   4109  CE2 PHE   306      26.450  -4.630  81.480  1.00  0.00           C
ATOM   4110  HE2 PHE   306      25.610  -4.330  82.080  1.00  0.00           H
ATOM   4111  C   PHE   306      26.470  -7.590  78.150  1.00  0.00           C
ATOM   4112  O   PHE   306      26.810  -8.350  79.060  1.00  0.00           O
HETATM 4113  N   HSD   307      25.200  -7.600  77.700  1.00  0.00           N
HETATM 4114  HN  HSD   307      24.950  -7.070  76.900  1.00  0.00           H
HETATM 4115  CA  HSD   307      24.140  -8.340  78.400  1.00  0.00           C
HETATM 4116  HA  HSD   307      24.150  -8.150  79.460  1.00  0.00           H
HETATM 4117  CB  HSD   307      22.770  -7.850  77.810  1.00  0.00           C
HETATM 4118  HB1 HSD   307      21.980  -8.570  78.090  1.00  0.00           H
HETATM 4119  HB2 HSD   307      22.720  -7.670  76.720  1.00  0.00           H
HETATM 4120  ND1 HSD   307      22.760  -5.320  77.850  1.00  0.00           N
HETATM 4121  HD1 HSD   307      23.210  -5.140  76.980  1.00  0.00           H
HETATM 4122  CG  HSD   307      22.410  -6.580  78.400  1.00  0.00           C
HETATM 4123  CE1 HSD   307      22.080  -4.390  78.500  1.00  0.00           C
HETATM 4124  HE1 HSD   307      22.130  -3.320  78.280  1.00  0.00           H
HETATM 4125  NE2 HSD   307      21.300  -4.940  79.430  1.00  0.00           N
HETATM 4126  CD2 HSD   307      21.570  -6.280  79.430  1.00  0.00           C
HETATM 4127  HD2 HSD   307      20.980  -6.990  79.980  1.00  0.00           H
HETATM 4128  C   HSD   307      24.300  -9.840  78.290  1.00  0.00           C
HETATM 4129  O   HSD   307      24.030 -10.510  79.300  1.00  0.00           O
ATOM   4130  N   LEU   308      24.770 -10.340  77.140  1.00  0.00           N
ATOM   4131  HN  LEU   308      24.830  -9.820  76.290  1.00  0.00           H
ATOM   4132  CA  LEU   308      25.130 -11.730  76.910  1.00  0.00           C
ATOM   4133  HA  LEU   308      24.240 -12.330  77.010  1.00  0.00           H
ATOM   4134  CB  LEU   308      25.640 -11.910  75.440  1.00  0.00           C
ATOM   4135  HB1 LEU   308      26.300 -12.800  75.350  1.00  0.00           H
ATOM   4136  HB2 LEU   308      26.310 -11.040  75.280  1.00  0.00           H
ATOM   4137  CG  LEU   308      24.510 -11.930  74.360  1.00  0.00           C
ATOM   4138  HG  LEU   308      23.850 -11.200  74.880  1.00  0.00           H
ATOM   4139  CD1 LEU   308      24.940 -11.470  72.930  1.00  0.00           C
ATOM   4140 HD11 LEU   308      25.710 -12.060  72.400  1.00  0.00           H
ATOM   4141 HD12 LEU   308      25.190 -10.390  73.020  1.00  0.00           H
ATOM   4142 HD13 LEU   308      24.030 -11.470  72.290  1.00  0.00           H
ATOM   4143  CD2 LEU   308      23.730 -13.240  74.380  1.00  0.00           C
ATOM   4144 HD21 LEU   308      23.460 -13.560  75.410  1.00  0.00           H
ATOM   4145 HD22 LEU   308      24.250 -14.080  73.860  1.00  0.00           H
ATOM   4146 HD23 LEU   308      22.810 -13.280  73.760  1.00  0.00           H
ATOM   4147  C   LEU   308      26.260 -12.150  77.820  1.00  0.00           C
ATOM   4148  O   LEU   308      26.090 -13.180  78.490  1.00  0.00           O
ATOM   4149  N   TYR   309      27.360 -11.420  77.970  1.00  0.00           N
ATOM   4150  HN  TYR   309      27.490 -10.580  77.440  1.00  0.00           H
ATOM   4151  CA  TYR   309      28.240 -11.590  79.070  1.00  0.00           C
ATOM   4152  HA  TYR   309      28.820 -12.490  78.920  1.00  0.00           H
ATOM   4153  CB  TYR   309      29.330 -10.550  78.940  1.00  0.00           C
ATOM   4154  HB1 TYR   309      28.860  -9.580  78.660  1.00  0.00           H
ATOM   4155  HB2 TYR   309      30.080 -10.800  78.160  1.00  0.00           H
ATOM   4156  CG  TYR   309      30.100 -10.260  80.200  1.00  0.00           C
ATOM   4157  CD1 TYR   309      30.920 -11.210  80.820  1.00  0.00           C
ATOM   4158  HD1 TYR   309      30.940 -12.140  80.270  1.00  0.00           H
ATOM   4159  CE1 TYR   309      31.690 -10.890  81.930  1.00  0.00           C
ATOM   4160  HE1 TYR   309      32.420 -11.500  82.440  1.00  0.00           H
ATOM   4161  CZ  TYR   309      31.550  -9.620  82.500  1.00  0.00           C
ATOM   4162  OH  TYR   309      32.190  -9.390  83.720  1.00  0.00           O
ATOM   4163  HH  TYR   309      31.690  -8.830  84.310  1.00  0.00           H
ATOM   4164  CD2 TYR   309      29.990  -8.960  80.700  1.00  0.00           C
ATOM   4165  HD2 TYR   309      29.300  -8.300  80.190  1.00  0.00           H
ATOM   4166  CE2 TYR   309      30.670  -8.650  81.940  1.00  0.00           C
ATOM   4167  HE2 TYR   309      30.480  -7.670  82.330  1.00  0.00           H
ATOM   4168  C   TYR   309      27.640 -11.770  80.500  1.00  0.00           C
ATOM   4169  O   TYR   309      27.840 -12.710  81.290  1.00  0.00           O
ATOM   4170  N   VAL   310      26.800 -10.760  80.900  1.00  0.00           N
ATOM   4171  HN  VAL   310      26.640  -9.980  80.290  1.00  0.00           H
ATOM   4172  CA  VAL   310      26.020 -10.760  82.180  1.00  0.00           C
ATOM   4173  HA  VAL   310      26.820 -10.830  82.900  1.00  0.00           H
ATOM   4174  CB  VAL   310      25.170  -9.490  82.390  1.00  0.00           C
ATOM   4175  HB  VAL   310      24.660  -9.190  81.450  1.00  0.00           H
ATOM   4176  CG1 VAL   310      24.140  -9.420  83.540  1.00  0.00           C
ATOM   4177 HG11 VAL   310      23.630  -8.440  83.420  1.00  0.00           H
ATOM   4178 HG12 VAL   310      24.640  -9.520  84.530  1.00  0.00           H
ATOM   4179 HG13 VAL   310      23.430 -10.270  83.450  1.00  0.00           H
ATOM   4180  CG2 VAL   310      26.260  -8.330  82.650  1.00  0.00           C
ATOM   4181 HG21 VAL   310      26.810  -8.100  81.720  1.00  0.00           H
ATOM   4182 HG22 VAL   310      26.980  -8.560  83.460  1.00  0.00           H
ATOM   4183 HG23 VAL   310      25.700  -7.400  82.870  1.00  0.00           H
ATOM   4184  C   VAL   310      25.190 -11.990  82.370  1.00  0.00           C
ATOM   4185  O   VAL   310      25.190 -12.680  83.430  1.00  0.00           O
ATOM   4186  N   ALA   311      24.360 -12.420  81.420  1.00  0.00           N
ATOM   4187  HN  ALA   311      24.200 -11.790  80.660  1.00  0.00           H
ATOM   4188  CA  ALA   311      23.720 -13.670  81.390  1.00  0.00           C
ATOM   4189  HA  ALA   311      23.130 -13.700  82.290  1.00  0.00           H
ATOM   4190  CB  ALA   311      22.800 -13.700  80.140  1.00  0.00           C
ATOM   4191  HB1 ALA   311      22.390 -14.720  79.930  1.00  0.00           H
ATOM   4192  HB2 ALA   311      23.290 -13.250  79.250  1.00  0.00           H
ATOM   4193  HB3 ALA   311      21.860 -13.150  80.340  1.00  0.00           H
ATOM   4194  C   ALA   311      24.560 -14.930  81.370  1.00  0.00           C
ATOM   4195  O   ALA   311      24.380 -15.830  82.160  1.00  0.00           O
ATOM   4196  N   LEU   312      25.510 -15.070  80.470  1.00  0.00           N
ATOM   4197  HN  LEU   312      25.650 -14.280  79.880  1.00  0.00           H
ATOM   4198  CA  LEU   312      26.020 -16.360  80.070  1.00  0.00           C
ATOM   4199  HA  LEU   312      25.260 -17.130  80.110  1.00  0.00           H
ATOM   4200  CB  LEU   312      26.420 -16.400  78.550  1.00  0.00           C
ATOM   4201  HB1 LEU   312      26.870 -17.400  78.390  1.00  0.00           H
ATOM   4202  HB2 LEU   312      27.160 -15.580  78.510  1.00  0.00           H
ATOM   4203  CG  LEU   312      25.290 -16.200  77.580  1.00  0.00           C
ATOM   4204  HG  LEU   312      24.590 -15.410  77.940  1.00  0.00           H
ATOM   4205  CD1 LEU   312      25.740 -15.950  76.160  1.00  0.00           C
ATOM   4206 HD11 LEU   312      26.280 -16.800  75.690  1.00  0.00           H
ATOM   4207 HD12 LEU   312      26.400 -15.060  76.120  1.00  0.00           H
ATOM   4208 HD13 LEU   312      24.940 -15.560  75.490  1.00  0.00           H
ATOM   4209  CD2 LEU   312      24.350 -17.370  77.610  1.00  0.00           C
ATOM   4210 HD21 LEU   312      23.950 -17.480  78.640  1.00  0.00           H
ATOM   4211 HD22 LEU   312      24.820 -18.340  77.320  1.00  0.00           H
ATOM   4212 HD23 LEU   312      23.480 -17.150  76.960  1.00  0.00           H
ATOM   4213  C   LEU   312      27.140 -16.810  81.000  1.00  0.00           C
ATOM   4214  O   LEU   312      27.560 -17.970  81.030  1.00  0.00           O
ATOM   4215  N   SER   313      27.650 -15.950  81.870  1.00  0.00           N
ATOM   4216  HN  SER   313      27.190 -15.070  81.870  1.00  0.00           H
ATOM   4217  CA  SER   313      28.690 -16.120  82.850  1.00  0.00           C
ATOM   4218  HA  SER   313      29.020 -17.150  82.850  1.00  0.00           H
ATOM   4219  CB  SER   313      29.970 -15.220  82.690  1.00  0.00           C
ATOM   4220  HB1 SER   313      30.400 -15.240  81.660  1.00  0.00           H
ATOM   4221  HB2 SER   313      30.730 -15.700  83.340  1.00  0.00           H
ATOM   4222  OG  SER   313      29.770 -13.820  83.020  1.00  0.00           O
ATOM   4223  HG1 SER   313      29.220 -13.410  82.340  1.00  0.00           H
ATOM   4224  C   SER   313      28.000 -15.800  84.140  1.00  0.00           C
ATOM   4225  O   SER   313      28.690 -15.620  85.180  1.00  0.00           O
ATOM   4226  N   ALA   314      26.680 -15.740  84.200  1.00  0.00           N
ATOM   4227  HN  ALA   314      26.190 -16.100  83.410  1.00  0.00           H
ATOM   4228  CA  ALA   314      25.740 -15.270  85.260  1.00  0.00           C
ATOM   4229  HA  ALA   314      24.830 -14.900  84.800  1.00  0.00           H
ATOM   4230  CB  ALA   314      25.010 -16.430  85.960  1.00  0.00           C
ATOM   4231  HB1 ALA   314      25.680 -16.980  86.650  1.00  0.00           H
ATOM   4232  HB2 ALA   314      24.510 -17.020  85.160  1.00  0.00           H
ATOM   4233  HB3 ALA   314      24.240 -16.060  86.670  1.00  0.00           H
ATOM   4234  C   ALA   314      26.310 -14.290  86.290  1.00  0.00           C
ATOM   4235  O   ALA   314      26.570 -14.680  87.420  1.00  0.00           O
ATOM   4236  N   GLN   315      26.530 -13.000  85.930  1.00  0.00           N
ATOM   4237  HN  GLN   315      26.280 -12.790  84.980  1.00  0.00           H
ATOM   4238  CA  GLN   315      27.060 -11.970  86.840  1.00  0.00           C
ATOM   4239  HA  GLN   315      27.740 -12.530  87.470  1.00  0.00           H
ATOM   4240  CB  GLN   315      27.830 -10.750  86.220  1.00  0.00           C
ATOM   4241  HB1 GLN   315      28.320 -10.140  87.020  1.00  0.00           H
ATOM   4242  HB2 GLN   315      27.130 -10.090  85.670  1.00  0.00           H
ATOM   4243  CG  GLN   315      29.040 -11.120  85.360  1.00  0.00           C
ATOM   4244  HG1 GLN   315      29.580 -10.280  84.880  1.00  0.00           H
ATOM   4245  HG2 GLN   315      28.700 -11.830  84.580  1.00  0.00           H
ATOM   4246  CD  GLN   315      30.140 -11.780  86.200  1.00  0.00           C
ATOM   4247  OE1 GLN   315      30.700 -11.190  87.080  1.00  0.00           O
ATOM   4248  NE2 GLN   315      30.460 -13.060  85.860  1.00  0.00           N
ATOM   4249 HE21 GLN   315      31.360 -13.470  86.010  1.00  0.00           H
ATOM   4250 HE22 GLN   315      30.040 -13.490  85.060  1.00  0.00           H
ATOM   4251  C   GLN   315      26.120 -11.600  88.030  1.00  0.00           C
ATOM   4252  O   GLN   315      24.880 -11.620  87.710  1.00  0.00           O
ATOM   4253  N   PRO   316      26.430 -11.340  89.260  1.00  0.00           N
ATOM   4254  CD  PRO   316      27.810 -11.490  89.860  1.00  0.00           C
ATOM   4255  HD1 PRO   316      28.460 -10.780  89.310  1.00  0.00           H
ATOM   4256  HD2 PRO   316      28.260 -12.500  89.820  1.00  0.00           H
ATOM   4257  CA  PRO   316      25.430 -11.020  90.270  1.00  0.00           C
ATOM   4258  HA  PRO   316      24.570 -11.660  90.150  1.00  0.00           H
ATOM   4259  CB  PRO   316      26.060 -11.220  91.610  1.00  0.00           C
ATOM   4260  HB1 PRO   316      25.790 -12.220  92.000  1.00  0.00           H
ATOM   4261  HB2 PRO   316      25.680 -10.450  92.310  1.00  0.00           H
ATOM   4262  CG  PRO   316      27.560 -11.060  91.310  1.00  0.00           C
ATOM   4263  HG1 PRO   316      27.930 -10.030  91.500  1.00  0.00           H
ATOM   4264  HG2 PRO   316      28.040 -11.800  91.990  1.00  0.00           H
ATOM   4265  C   PRO   316      24.900  -9.630  89.980  1.00  0.00           C
ATOM   4266  O   PRO   316      23.710  -9.430  89.840  1.00  0.00           O
ATOM   4267  N   ILE   317      25.800  -8.650  89.910  1.00  0.00           N
ATOM   4268  HN  ILE   317      26.760  -8.830  90.110  1.00  0.00           H
ATOM   4269  CA  ILE   317      25.610  -7.280  89.460  1.00  0.00           C
ATOM   4270  HA  ILE   317      24.910  -7.250  88.640  1.00  0.00           H
ATOM   4271  CB  ILE   317      25.040  -6.450  90.550  1.00  0.00           C
ATOM   4272  HB  ILE   317      24.200  -7.020  91.020  1.00  0.00           H
ATOM   4273  CG2 ILE   317      26.070  -6.180  91.690  1.00  0.00           C
ATOM   4274 HG21 ILE   317      25.600  -5.920  92.660  1.00  0.00           H
ATOM   4275 HG22 ILE   317      26.940  -5.510  91.470  1.00  0.00           H
ATOM   4276 HG23 ILE   317      26.570  -7.120  91.990  1.00  0.00           H
ATOM   4277  CG1 ILE   317      24.370  -5.080  90.190  1.00  0.00           C
ATOM   4278 HG11 ILE   317      25.090  -4.380  89.710  1.00  0.00           H
ATOM   4279 HG12 ILE   317      24.000  -4.600  91.120  1.00  0.00           H
ATOM   4280  CD  ILE   317      23.170  -5.420  89.300  1.00  0.00           C
ATOM   4281  HD1 ILE   317      22.390  -6.050  89.780  1.00  0.00           H
ATOM   4282  HD2 ILE   317      23.540  -5.880  88.360  1.00  0.00           H
ATOM   4283  HD3 ILE   317      22.650  -4.450  89.090  1.00  0.00           H
ATOM   4284  C   ILE   317      26.920  -6.770  89.100  1.00  0.00           C
ATOM   4285  O   ILE   317      27.920  -7.430  89.160  1.00  0.00           O
ATOM   4286  N   SER   318      26.980  -5.570  88.500  1.00  0.00           N
ATOM   4287  HN  SER   318      26.210  -4.950  88.480  1.00  0.00           H
ATOM   4288  CA  SER   318      28.170  -5.120  87.750  1.00  0.00           C
ATOM   4289  HA  SER   318      29.030  -5.740  87.970  1.00  0.00           H
ATOM   4290  CB  SER   318      27.950  -5.000  86.180  1.00  0.00           C
ATOM   4291  HB1 SER   318      28.720  -4.390  85.660  1.00  0.00           H
ATOM   4292  HB2 SER   318      26.970  -4.530  85.930  1.00  0.00           H
ATOM   4293  OG  SER   318      27.830  -6.220  85.580  1.00  0.00           O
ATOM   4294  HG1 SER   318      26.940  -6.510  85.800  1.00  0.00           H
ATOM   4295  C   SER   318      28.600  -3.790  88.340  1.00  0.00           C
ATOM   4296  O   SER   318      27.780  -2.980  88.690  1.00  0.00           O
ATOM   4297  N   THR   319      29.890  -3.590  88.430  1.00  0.00           N
ATOM   4298  HN  THR   319      30.530  -4.310  88.160  1.00  0.00           H
ATOM   4299  CA  THR   319      30.560  -2.470  89.040  1.00  0.00           C
ATOM   4300  HA  THR   319      30.230  -2.360  90.060  1.00  0.00           H
ATOM   4301  CB  THR   319      32.090  -2.670  89.190  1.00  0.00           C
ATOM   4302  HB  THR   319      32.160  -3.680  89.640  1.00  0.00           H
ATOM   4303  OG1 THR   319      32.700  -1.660  89.990  1.00  0.00           O
ATOM   4304  HG1 THR   319      33.530  -2.040  90.270  1.00  0.00           H
ATOM   4305  CG2 THR   319      32.810  -2.750  87.810  1.00  0.00           C
ATOM   4306 HG21 THR   319      32.960  -1.770  87.290  1.00  0.00           H
ATOM   4307 HG22 THR   319      32.050  -3.220  87.150  1.00  0.00           H
ATOM   4308 HG23 THR   319      33.770  -3.300  87.870  1.00  0.00           H
ATOM   4309  C   THR   319      30.300  -1.130  88.350  1.00  0.00           C
ATOM   4310  O   THR   319      30.020  -0.970  87.180  1.00  0.00           O
ATOM   4311  N   GLY   320      30.480   0.030  89.130  1.00  0.00           N
ATOM   4312  HN  GLY   320      30.830  -0.140  90.050  1.00  0.00           H
ATOM   4313  CA  GLY   320      30.400   1.450  88.620  1.00  0.00           C
ATOM   4314  HA1 GLY   320      31.440   1.680  88.430  1.00  0.00           H
ATOM   4315  HA2 GLY   320      30.060   2.070  89.440  1.00  0.00           H
ATOM   4316  C   GLY   320      29.460   1.750  87.540  1.00  0.00           C
ATOM   4317  O   GLY   320      28.290   1.330  87.570  1.00  0.00           O
ATOM   4318  N   GLN   321      30.030   2.540  86.580  1.00  0.00           N
ATOM   4319  HN  GLN   321      31.020   2.690  86.530  1.00  0.00           H
ATOM   4320  CA  GLN   321      29.320   3.060  85.440  1.00  0.00           C
ATOM   4321  HA  GLN   321      28.270   2.900  85.630  1.00  0.00           H
ATOM   4322  CB  GLN   321      29.560   4.550  85.260  1.00  0.00           C
ATOM   4323  HB1 GLN   321      28.750   4.980  84.630  1.00  0.00           H
ATOM   4324  HB2 GLN   321      30.490   4.780  84.700  1.00  0.00           H
ATOM   4325  CG  GLN   321      29.570   5.450  86.530  1.00  0.00           C
ATOM   4326  HG1 GLN   321      28.780   4.990  87.160  1.00  0.00           H
ATOM   4327  HG2 GLN   321      29.300   6.500  86.290  1.00  0.00           H
ATOM   4328  CD  GLN   321      30.910   5.430  87.320  1.00  0.00           C
ATOM   4329  OE1 GLN   321      31.070   4.710  88.310  1.00  0.00           O
ATOM   4330  NE2 GLN   321      31.960   6.130  86.750  1.00  0.00           N
ATOM   4331 HE21 GLN   321      32.860   5.780  87.020  1.00  0.00           H
ATOM   4332 HE22 GLN   321      31.830   6.740  85.960  1.00  0.00           H
ATOM   4333  C   GLN   321      29.720   2.360  84.160  1.00  0.00           C
ATOM   4334  O   GLN   321      29.670   2.870  83.030  1.00  0.00           O
ATOM   4335  N   VAL   322      30.090   1.070  84.300  1.00  0.00           N
ATOM   4336  HN  VAL   322      30.240   0.690  85.210  1.00  0.00           H
ATOM   4337  CA  VAL   322      30.500   0.240  83.170  1.00  0.00           C
ATOM   4338  HA  VAL   322      31.290   0.710  82.590  1.00  0.00           H
ATOM   4339  CB  VAL   322      31.190  -1.150  83.580  1.00  0.00           C
ATOM   4340  HB  VAL   322      30.490  -1.470  84.380  1.00  0.00           H
ATOM   4341  CG1 VAL   322      31.260  -2.120  82.370  1.00  0.00           C
ATOM   4342 HG11 VAL   322      31.940  -1.760  81.570  1.00  0.00           H
ATOM   4343 HG12 VAL   322      30.290  -2.400  81.910  1.00  0.00           H
ATOM   4344 HG13 VAL   322      31.660  -3.090  82.720  1.00  0.00           H
ATOM   4345  CG2 VAL   322      32.500  -0.880  84.230  1.00  0.00           C
ATOM   4346 HG21 VAL   322      32.830  -1.740  84.850  1.00  0.00           H
ATOM   4347 HG22 VAL   322      32.410  -0.010  84.910  1.00  0.00           H
ATOM   4348 HG23 VAL   322      33.380  -0.750  83.570  1.00  0.00           H
ATOM   4349  C   VAL   322      29.390  -0.030  82.220  1.00  0.00           C
ATOM   4350  O   VAL   322      29.470   0.110  80.990  1.00  0.00           O
ATOM   4351  N   GLU   323      28.210  -0.270  82.850  1.00  0.00           N
ATOM   4352  HN  GLU   323      28.020  -0.170  83.820  1.00  0.00           H
ATOM   4353  CA  GLU   323      27.040  -0.570  82.000  1.00  0.00           C
ATOM   4354  HA  GLU   323      27.330  -1.280  81.240  1.00  0.00           H
ATOM   4355  CB  GLU   323      25.880  -1.290  82.760  1.00  0.00           C
ATOM   4356  HB1 GLU   323      25.680  -0.670  83.660  1.00  0.00           H
ATOM   4357  HB2 GLU   323      26.150  -2.290  83.140  1.00  0.00           H
ATOM   4358  CG  GLU   323      24.460  -1.280  82.040  1.00  0.00           C
ATOM   4359  HG1 GLU   323      24.570  -1.930  81.140  1.00  0.00           H
ATOM   4360  HG2 GLU   323      24.260  -0.230  81.760  1.00  0.00           H
ATOM   4361  CD  GLU   323      23.220  -1.750  82.780  1.00  0.00           C
ATOM   4362  OE1 GLU   323      23.170  -1.510  83.990  1.00  0.00           O
ATOM   4363  OE2 GLU   323      22.360  -2.460  82.170  1.00  0.00           O
ATOM   4364  C   GLU   323      26.560   0.780  81.380  1.00  0.00           C
ATOM   4365  O   GLU   323      26.100   0.800  80.250  1.00  0.00           O
ATOM   4366  N   SER   324      26.690   1.950  82.050  1.00  0.00           N
ATOM   4367  HN  SER   324      26.860   1.830  83.020  1.00  0.00           H
ATOM   4368  CA  SER   324      26.470   3.250  81.470  1.00  0.00           C
ATOM   4369  HA  SER   324      25.470   3.320  81.080  1.00  0.00           H
ATOM   4370  CB  SER   324      26.650   4.460  82.520  1.00  0.00           C
ATOM   4371  HB1 SER   324      27.720   4.650  82.760  1.00  0.00           H
ATOM   4372  HB2 SER   324      26.150   4.220  83.480  1.00  0.00           H
ATOM   4373  OG  SER   324      26.160   5.660  81.950  1.00  0.00           O
ATOM   4374  HG1 SER   324      25.210   5.600  81.830  1.00  0.00           H
ATOM   4375  C   SER   324      27.400   3.610  80.340  1.00  0.00           C
ATOM   4376  O   SER   324      26.920   4.040  79.250  1.00  0.00           O
ATOM   4377  N   VAL   325      28.700   3.320  80.440  1.00  0.00           N
ATOM   4378  HN  VAL   325      29.080   3.040  81.320  1.00  0.00           H
ATOM   4379  CA  VAL   325      29.620   3.460  79.240  1.00  0.00           C
ATOM   4380  HA  VAL   325      29.460   4.440  78.820  1.00  0.00           H
ATOM   4381  CB  VAL   325      31.090   3.320  79.650  1.00  0.00           C
ATOM   4382  HB  VAL   325      31.110   2.390  80.250  1.00  0.00           H
ATOM   4383  CG1 VAL   325      32.060   3.250  78.460  1.00  0.00           C
ATOM   4384 HG11 VAL   325      31.860   2.290  77.930  1.00  0.00           H
ATOM   4385 HG12 VAL   325      33.150   3.310  78.670  1.00  0.00           H
ATOM   4386 HG13 VAL   325      31.820   3.980  77.650  1.00  0.00           H
ATOM   4387  CG2 VAL   325      31.530   4.510  80.600  1.00  0.00           C
ATOM   4388 HG21 VAL   325      31.700   5.450  80.040  1.00  0.00           H
ATOM   4389 HG22 VAL   325      32.470   4.170  81.090  1.00  0.00           H
ATOM   4390 HG23 VAL   325      30.840   4.620  81.470  1.00  0.00           H
ATOM   4391  C   VAL   325      29.240   2.610  78.050  1.00  0.00           C
ATOM   4392  O   VAL   325      29.250   3.190  76.970  1.00  0.00           O
ATOM   4393  N   VAL   326      28.780   1.350  78.250  1.00  0.00           N
ATOM   4394  HN  VAL   326      28.840   0.930  79.160  1.00  0.00           H
ATOM   4395  CA  VAL   326      28.150   0.530  77.240  1.00  0.00           C
ATOM   4396  HA  VAL   326      28.900   0.530  76.450  1.00  0.00           H
ATOM   4397  CB  VAL   326      27.920  -0.920  77.790  1.00  0.00           C
ATOM   4398  HB  VAL   326      27.220  -0.850  78.650  1.00  0.00           H
ATOM   4399  CG1 VAL   326      27.390  -1.810  76.640  1.00  0.00           C
ATOM   4400 HG11 VAL   326      27.260  -2.900  76.810  1.00  0.00           H
ATOM   4401 HG12 VAL   326      28.060  -1.700  75.760  1.00  0.00           H
ATOM   4402 HG13 VAL   326      26.380  -1.430  76.360  1.00  0.00           H
ATOM   4403  CG2 VAL   326      29.250  -1.530  78.250  1.00  0.00           C
ATOM   4404 HG21 VAL   326      29.870  -1.720  77.360  1.00  0.00           H
ATOM   4405 HG22 VAL   326      29.140  -2.520  78.750  1.00  0.00           H
ATOM   4406 HG23 VAL   326      29.910  -0.920  78.910  1.00  0.00           H
ATOM   4407  C   VAL   326      26.750   0.960  76.700  1.00  0.00           C
ATOM   4408  O   VAL   326      26.440   0.960  75.500  1.00  0.00           O
ATOM   4409  N   THR   327      25.940   1.470  77.660  1.00  0.00           N
ATOM   4410  HN  THR   327      26.280   1.520  78.590  1.00  0.00           H
ATOM   4411  CA  THR   327      24.590   1.940  77.390  1.00  0.00           C
ATOM   4412  HA  THR   327      24.040   1.190  76.840  1.00  0.00           H
ATOM   4413  CB  THR   327      23.710   2.120  78.630  1.00  0.00           C
ATOM   4414  HB  THR   327      24.140   2.910  79.290  1.00  0.00           H
ATOM   4415  OG1 THR   327      23.610   0.920  79.430  1.00  0.00           O
ATOM   4416  HG1 THR   327      24.460   0.860  79.880  1.00  0.00           H
ATOM   4417  CG2 THR   327      22.240   2.350  78.410  1.00  0.00           C
ATOM   4418 HG21 THR   327      21.800   1.550  77.790  1.00  0.00           H
ATOM   4419 HG22 THR   327      22.180   3.240  77.740  1.00  0.00           H
ATOM   4420 HG23 THR   327      21.570   2.600  79.270  1.00  0.00           H
ATOM   4421  C   THR   327      24.590   3.230  76.510  1.00  0.00           C
ATOM   4422  O   THR   327      23.770   3.390  75.630  1.00  0.00           O
ATOM   4423  N   TRP   328      25.540   4.090  76.690  1.00  0.00           N
ATOM   4424  HN  TRP   328      26.110   3.970  77.490  1.00  0.00           H
ATOM   4425  CA  TRP   328      25.820   5.280  75.810  1.00  0.00           C
ATOM   4426  HA  TRP   328      24.900   5.850  75.810  1.00  0.00           H
ATOM   4427  CB  TRP   328      27.030   6.030  76.410  1.00  0.00           C
ATOM   4428  HB1 TRP   328      27.750   6.290  75.600  1.00  0.00           H
ATOM   4429  HB2 TRP   328      27.670   5.320  76.990  1.00  0.00           H
ATOM   4430  CG  TRP   328      26.520   7.180  77.190  1.00  0.00           C
ATOM   4431  CD1 TRP   328      26.290   7.120  78.570  1.00  0.00           C
ATOM   4432  HD1 TRP   328      26.410   6.300  79.250  1.00  0.00           H
ATOM   4433  NE1 TRP   328      25.700   8.330  78.920  1.00  0.00           N
ATOM   4434  HE1 TRP   328      25.830   8.640  79.830  1.00  0.00           H
ATOM   4435  CE2 TRP   328      25.450   9.100  77.860  1.00  0.00           C
ATOM   4436  CD2 TRP   328      25.870   8.400  76.750  1.00  0.00           C
ATOM   4437  CE3 TRP   328      25.550   8.890  75.480  1.00  0.00           C
ATOM   4438  HE3 TRP   328      25.840   8.210  74.700  1.00  0.00           H
ATOM   4439  CZ3 TRP   328      25.070  10.180  75.320  1.00  0.00           C
ATOM   4440  HZ3 TRP   328      24.990  10.610  74.330  1.00  0.00           H
ATOM   4441  CZ2 TRP   328      24.760  10.340  77.710  1.00  0.00           C
ATOM   4442  HZ2 TRP   328      24.320  10.840  78.560  1.00  0.00           H
ATOM   4443  CH2 TRP   328      24.730  10.920  76.430  1.00  0.00           C
ATOM   4444  HH2 TRP   328      24.400  11.940  76.320  1.00  0.00           H
ATOM   4445  C   TRP   328      26.190   4.990  74.340  1.00  0.00           C
ATOM   4446  O   TRP   328      25.780   5.760  73.470  1.00  0.00           O
ATOM   4447  N   ILE   329      26.860   3.810  74.120  1.00  0.00           N
ATOM   4448  HN  ILE   329      27.140   3.220  74.890  1.00  0.00           H
ATOM   4449  CA  ILE   329      26.950   3.270  72.690  1.00  0.00           C
ATOM   4450  HA  ILE   329      27.400   4.040  72.070  1.00  0.00           H
ATOM   4451  CB  ILE   329      27.770   1.980  72.630  1.00  0.00           C
ATOM   4452  HB  ILE   329      27.220   1.120  73.080  1.00  0.00           H
ATOM   4453  CG2 ILE   329      27.950   1.550  71.100  1.00  0.00           C
ATOM   4454 HG21 ILE   329      28.730   2.160  70.600  1.00  0.00           H
ATOM   4455 HG22 ILE   329      27.070   1.590  70.420  1.00  0.00           H
ATOM   4456 HG23 ILE   329      28.370   0.520  71.130  1.00  0.00           H
ATOM   4457  CG1 ILE   329      29.080   1.980  73.590  1.00  0.00           C
ATOM   4458 HG11 ILE   329      29.640   1.030  73.430  1.00  0.00           H
ATOM   4459 HG12 ILE   329      28.870   1.980  74.680  1.00  0.00           H
ATOM   4460  CD  ILE   329      30.010   3.150  73.250  1.00  0.00           C
ATOM   4461  HD1 ILE   329      30.320   2.990  72.200  1.00  0.00           H
ATOM   4462  HD2 ILE   329      30.810   3.240  74.020  1.00  0.00           H
ATOM   4463  HD3 ILE   329      29.420   4.070  73.420  1.00  0.00           H
ATOM   4464  C   ILE   329      25.530   2.970  72.030  1.00  0.00           C
ATOM   4465  O   ILE   329      25.260   3.200  70.870  1.00  0.00           O
ATOM   4466  N   GLY   330      24.660   2.440  72.840  1.00  0.00           N
ATOM   4467  HN  GLY   330      25.050   2.150  73.720  1.00  0.00           H
ATOM   4468  CA  GLY   330      23.190   2.190  72.630  1.00  0.00           C
ATOM   4469  HA1 GLY   330      22.800   1.650  73.480  1.00  0.00           H
ATOM   4470  HA2 GLY   330      23.070   1.640  71.710  1.00  0.00           H
ATOM   4471  C   GLY   330      22.390   3.480  72.480  1.00  0.00           C
ATOM   4472  O   GLY   330      21.530   3.630  71.620  1.00  0.00           O
ATOM   4473  N   TYR   331      22.780   4.510  73.250  1.00  0.00           N
ATOM   4474  HN  TYR   331      23.420   4.460  74.010  1.00  0.00           H
ATOM   4475  CA  TYR   331      22.130   5.850  73.160  1.00  0.00           C
ATOM   4476  HA  TYR   331      21.070   5.670  73.060  1.00  0.00           H
ATOM   4477  CB  TYR   331      22.430   6.660  74.400  1.00  0.00           C
ATOM   4478  HB1 TYR   331      22.110   7.730  74.330  1.00  0.00           H
ATOM   4479  HB2 TYR   331      23.520   6.580  74.590  1.00  0.00           H
ATOM   4480  CG  TYR   331      21.540   6.100  75.570  1.00  0.00           C
ATOM   4481  CD1 TYR   331      20.440   5.190  75.430  1.00  0.00           C
ATOM   4482  HD1 TYR   331      20.190   4.660  74.520  1.00  0.00           H
ATOM   4483  CE1 TYR   331      19.730   4.710  76.510  1.00  0.00           C
ATOM   4484  HE1 TYR   331      18.900   4.030  76.450  1.00  0.00           H
ATOM   4485  CZ  TYR   331      20.170   5.040  77.780  1.00  0.00           C
ATOM   4486  OH  TYR   331      19.620   4.490  78.970  1.00  0.00           O
ATOM   4487  HH  TYR   331      19.180   3.680  78.720  1.00  0.00           H
ATOM   4488  CD2 TYR   331      21.910   6.500  76.830  1.00  0.00           C
ATOM   4489  HD2 TYR   331      22.900   6.910  76.940  1.00  0.00           H
ATOM   4490  CE2 TYR   331      21.280   5.910  77.950  1.00  0.00           C
ATOM   4491  HE2 TYR   331      21.620   6.200  78.930  1.00  0.00           H
ATOM   4492  C   TYR   331      22.480   6.570  71.850  1.00  0.00           C
ATOM   4493  O   TYR   331      21.660   7.140  71.130  1.00  0.00           O
ATOM   4494  N   PHE   332      23.770   6.450  71.430  1.00  0.00           N
ATOM   4495  HN  PHE   332      24.430   6.030  72.040  1.00  0.00           H
ATOM   4496  CA  PHE   332      24.320   6.890  70.170  1.00  0.00           C
ATOM   4497  HA  PHE   332      24.300   7.970  70.210  1.00  0.00           H
ATOM   4498  CB  PHE   332      25.750   6.480  70.140  1.00  0.00           C
ATOM   4499  HB1 PHE   332      25.890   5.380  70.290  1.00  0.00           H
ATOM   4500  HB2 PHE   332      26.300   6.940  70.980  1.00  0.00           H
ATOM   4501  CG  PHE   332      26.520   6.840  68.890  1.00  0.00           C
ATOM   4502  CD1 PHE   332      26.890   5.960  67.930  1.00  0.00           C
ATOM   4503  HD1 PHE   332      26.520   4.950  68.030  1.00  0.00           H
ATOM   4504  CE1 PHE   332      27.580   6.340  66.770  1.00  0.00           C
ATOM   4505  HE1 PHE   332      27.910   5.560  66.100  1.00  0.00           H
ATOM   4506  CZ  PHE   332      27.910   7.660  66.650  1.00  0.00           C
ATOM   4507  HZ  PHE   332      28.320   7.970  65.700  1.00  0.00           H
ATOM   4508  CD2 PHE   332      26.860   8.210  68.720  1.00  0.00           C
ATOM   4509  HD2 PHE   332      26.460   8.870  69.470  1.00  0.00           H
ATOM   4510  CE2 PHE   332      27.490   8.630  67.520  1.00  0.00           C
ATOM   4511  HE2 PHE   332      27.740   9.670  67.450  1.00  0.00           H
ATOM   4512  C   PHE   332      23.600   6.640  68.860  1.00  0.00           C
ATOM   4513  O   PHE   332      23.690   7.330  67.880  1.00  0.00           O
ATOM   4514  N   CYS   333      22.910   5.460  68.840  1.00  0.00           N
ATOM   4515  HN  CYS   333      23.050   4.880  69.630  1.00  0.00           H
ATOM   4516  CA  CYS   333      22.070   5.060  67.740  1.00  0.00           C
ATOM   4517  HA  CYS   333      22.570   4.860  66.810  1.00  0.00           H
ATOM   4518  CB  CYS   333      21.370   3.720  68.240  1.00  0.00           C
ATOM   4519  HB1 CYS   333      20.720   3.940  69.110  1.00  0.00           H
ATOM   4520  HB2 CYS   333      22.120   2.970  68.580  1.00  0.00           H
ATOM   4521  SG  CYS   333      20.450   2.800  67.030  1.00  0.00           S
ATOM   4522  HG1 CYS   333      21.450   2.020  66.660  1.00  0.00           H
ATOM   4523  C   CYS   333      20.900   5.930  67.420  1.00  0.00           C
ATOM   4524  O   CYS   333      20.680   6.250  66.260  1.00  0.00           O
ATOM   4525  N   PHE   334      20.220   6.380  68.490  1.00  0.00           N
ATOM   4526  HN  PHE   334      20.600   6.130  69.370  1.00  0.00           H
ATOM   4527  CA  PHE   334      19.170   7.430  68.500  1.00  0.00           C
ATOM   4528  HA  PHE   334      18.470   7.050  67.770  1.00  0.00           H
ATOM   4529  CB  PHE   334      18.640   7.640  69.960  1.00  0.00           C
ATOM   4530  HB1 PHE   334      17.790   8.330  70.070  1.00  0.00           H
ATOM   4531  HB2 PHE   334      19.560   7.950  70.500  1.00  0.00           H
ATOM   4532  CG  PHE   334      18.240   6.450  70.750  1.00  0.00           C
ATOM   4533  CD1 PHE   334      18.450   6.340  72.120  1.00  0.00           C
ATOM   4534  HD1 PHE   334      18.830   7.210  72.650  1.00  0.00           H
ATOM   4535  CE1 PHE   334      17.970   5.260  72.850  1.00  0.00           C
ATOM   4536  HE1 PHE   334      18.160   5.330  73.910  1.00  0.00           H
ATOM   4537  CZ  PHE   334      17.040   4.420  72.260  1.00  0.00           C
ATOM   4538  HZ  PHE   334      16.530   3.700  72.880  1.00  0.00           H
ATOM   4539  CD2 PHE   334      17.400   5.520  70.150  1.00  0.00           C
ATOM   4540  HD2 PHE   334      17.120   5.710  69.120  1.00  0.00           H
ATOM   4541  CE2 PHE   334      16.800   4.500  70.990  1.00  0.00           C
ATOM   4542  HE2 PHE   334      16.010   3.940  70.520  1.00  0.00           H
ATOM   4543  C   PHE   334      19.700   8.740  67.890  1.00  0.00           C
ATOM   4544  O   PHE   334      19.020   9.260  67.000  1.00  0.00           O
ATOM   4545  N   THR   335      20.920   9.200  68.320  1.00  0.00           N
ATOM   4546  HN  THR   335      21.280   9.000  69.230  1.00  0.00           H
ATOM   4547  CA  THR   335      21.720  10.300  67.740  1.00  0.00           C
ATOM   4548  HA  THR   335      21.130  11.200  67.760  1.00  0.00           H
ATOM   4549  CB  THR   335      23.010  10.630  68.440  1.00  0.00           C
ATOM   4550  HB  THR   335      23.670   9.740  68.380  1.00  0.00           H
ATOM   4551  OG1 THR   335      22.770  10.900  69.840  1.00  0.00           O
ATOM   4552  HG1 THR   335      22.520  11.820  69.950  1.00  0.00           H
ATOM   4553  CG2 THR   335      23.680  11.860  67.900  1.00  0.00           C
ATOM   4554 HG21 THR   335      24.270  11.650  66.980  1.00  0.00           H
ATOM   4555 HG22 THR   335      24.410  12.310  68.620  1.00  0.00           H
ATOM   4556 HG23 THR   335      22.950  12.650  67.640  1.00  0.00           H
ATOM   4557  C   THR   335      22.050  10.060  66.240  1.00  0.00           C
ATOM   4558  O   THR   335      21.950  10.980  65.450  1.00  0.00           O
ATOM   4559  N   SER   336      22.420   8.800  65.830  1.00  0.00           N
ATOM   4560  HN  SER   336      22.410   8.030  66.460  1.00  0.00           H
ATOM   4561  CA  SER   336      23.010   8.660  64.510  1.00  0.00           C
ATOM   4562  HA  SER   336      23.470   9.580  64.190  1.00  0.00           H
ATOM   4563  CB  SER   336      24.260   7.640  64.430  1.00  0.00           C
ATOM   4564  HB1 SER   336      25.270   8.100  64.510  1.00  0.00           H
ATOM   4565  HB2 SER   336      24.250   7.240  63.390  1.00  0.00           H
ATOM   4566  OG  SER   336      23.970   6.600  65.320  1.00  0.00           O
ATOM   4567  HG1 SER   336      24.100   6.870  66.230  1.00  0.00           H
ATOM   4568  C   SER   336      21.960   8.380  63.440  1.00  0.00           C
ATOM   4569  O   SER   336      22.290   8.560  62.250  1.00  0.00           O
ATOM   4570  N   ASN   337      20.780   7.930  63.880  1.00  0.00           N
ATOM   4571  HN  ASN   337      20.790   7.720  64.850  1.00  0.00           H
ATOM   4572  CA  ASN   337      19.650   7.660  62.940  1.00  0.00           C
ATOM   4573  HA  ASN   337      19.890   6.890  62.230  1.00  0.00           H
ATOM   4574  CB  ASN   337      18.400   7.150  63.850  1.00  0.00           C
ATOM   4575  HB1 ASN   337      17.380   7.270  63.410  1.00  0.00           H
ATOM   4576  HB2 ASN   337      18.400   7.760  64.770  1.00  0.00           H
ATOM   4577  CG  ASN   337      18.590   5.680  64.190  1.00  0.00           C
ATOM   4578  OD1 ASN   337      19.470   5.000  63.660  1.00  0.00           O
ATOM   4579  ND2 ASN   337      17.780   5.040  65.090  1.00  0.00           N
ATOM   4580 HD21 ASN   337      18.120   4.170  65.450  1.00  0.00           H
ATOM   4581 HD22 ASN   337      17.010   5.590  65.420  1.00  0.00           H
ATOM   4582  C   ASN   337      19.180   8.800  62.120  1.00  0.00           C
ATOM   4583  O   ASN   337      18.960   8.520  60.930  1.00  0.00           O
ATOM   4584  N   PRO   338      18.960  10.110  62.410  1.00  0.00           N
ATOM   4585  CD  PRO   338      18.880  10.650  63.780  1.00  0.00           C
ATOM   4586  HD1 PRO   338      19.850  10.440  64.280  1.00  0.00           H
ATOM   4587  HD2 PRO   338      18.060  10.220  64.400  1.00  0.00           H
ATOM   4588  CA  PRO   338      18.640  11.120  61.390  1.00  0.00           C
ATOM   4589  HA  PRO   338      18.030  10.620  60.660  1.00  0.00           H
ATOM   4590  CB  PRO   338      18.040  12.330  62.250  1.00  0.00           C
ATOM   4591  HB1 PRO   338      16.980  12.030  62.430  1.00  0.00           H
ATOM   4592  HB2 PRO   338      18.320  13.320  61.850  1.00  0.00           H
ATOM   4593  CG  PRO   338      18.770  12.160  63.560  1.00  0.00           C
ATOM   4594  HG1 PRO   338      19.780  12.640  63.530  1.00  0.00           H
ATOM   4595  HG2 PRO   338      18.260  12.660  64.410  1.00  0.00           H
ATOM   4596  C   PRO   338      19.790  11.590  60.490  1.00  0.00           C
ATOM   4597  O   PRO   338      19.620  12.530  59.640  1.00  0.00           O
ATOM   4598  N   PHE   339      21.030  10.930  60.580  1.00  0.00           N
ATOM   4599  HN  PHE   339      21.150  10.220  61.270  1.00  0.00           H
ATOM   4600  CA  PHE   339      22.090  11.260  59.680  1.00  0.00           C
ATOM   4601  HA  PHE   339      21.890  12.180  59.140  1.00  0.00           H
ATOM   4602  CB  PHE   339      23.420  11.380  60.370  1.00  0.00           C
ATOM   4603  HB1 PHE   339      23.630  10.380  60.800  1.00  0.00           H
ATOM   4604  HB2 PHE   339      23.330  12.090  61.220  1.00  0.00           H
ATOM   4605  CG  PHE   339      24.580  11.730  59.510  1.00  0.00           C
ATOM   4606  CD1 PHE   339      25.660  10.820  59.380  1.00  0.00           C
ATOM   4607  HD1 PHE   339      25.520   9.820  59.770  1.00  0.00           H
ATOM   4608  CE1 PHE   339      26.790  11.220  58.670  1.00  0.00           C
ATOM   4609  HE1 PHE   339      27.640  10.550  58.670  1.00  0.00           H
ATOM   4610  CZ  PHE   339      26.830  12.510  58.050  1.00  0.00           C
ATOM   4611  HZ  PHE   339      27.710  12.790  57.490  1.00  0.00           H
ATOM   4612  CD2 PHE   339      24.570  12.980  58.810  1.00  0.00           C
ATOM   4613  HD2 PHE   339      23.760  13.680  58.950  1.00  0.00           H
ATOM   4614  CE2 PHE   339      25.720  13.330  58.160  1.00  0.00           C
ATOM   4615  HE2 PHE   339      25.790  14.330  57.760  1.00  0.00           H
ATOM   4616  C   PHE   339      21.950  10.180  58.590  1.00  0.00           C
ATOM   4617  O   PHE   339      21.670  10.560  57.450  1.00  0.00           O
ATOM   4618  N   PHE   340      22.150   8.930  58.940  1.00  0.00           N
ATOM   4619  HN  PHE   340      22.340   8.750  59.900  1.00  0.00           H
ATOM   4620  CA  PHE   340      22.060   7.790  58.090  1.00  0.00           C
ATOM   4621  HA  PHE   340      22.700   8.000  57.250  1.00  0.00           H
ATOM   4622  CB  PHE   340      22.440   6.410  58.690  1.00  0.00           C
ATOM   4623  HB1 PHE   340      22.200   5.570  58.010  1.00  0.00           H
ATOM   4624  HB2 PHE   340      21.760   6.290  59.570  1.00  0.00           H
ATOM   4625  CG  PHE   340      23.910   6.350  59.030  1.00  0.00           C
ATOM   4626  CD1 PHE   340      24.510   6.720  60.230  1.00  0.00           C
ATOM   4627  HD1 PHE   340      23.870   6.910  61.070  1.00  0.00           H
ATOM   4628  CE1 PHE   340      25.870   6.790  60.410  1.00  0.00           C
ATOM   4629  HE1 PHE   340      26.280   7.100  61.360  1.00  0.00           H
ATOM   4630  CZ  PHE   340      26.690   6.470  59.350  1.00  0.00           C
ATOM   4631  HZ  PHE   340      27.760   6.380  59.370  1.00  0.00           H
ATOM   4632  CD2 PHE   340      24.710   6.020  58.000  1.00  0.00           C
ATOM   4633  HD2 PHE   340      24.300   5.840  57.020  1.00  0.00           H
ATOM   4634  CE2 PHE   340      26.100   6.150  58.110  1.00  0.00           C
ATOM   4635  HE2 PHE   340      26.780   6.230  57.280  1.00  0.00           H
ATOM   4636  C   PHE   340      20.620   7.750  57.440  1.00  0.00           C
ATOM   4637  O   PHE   340      20.520   7.370  56.300  1.00  0.00           O
ATOM   4638  N   TYR   341      19.500   8.050  58.160  1.00  0.00           N
ATOM   4639  HN  TYR   341      19.650   8.270  59.120  1.00  0.00           H
ATOM   4640  CA  TYR   341      18.110   7.800  57.710  1.00  0.00           C
ATOM   4641  HA  TYR   341      18.240   7.270  56.780  1.00  0.00           H
ATOM   4642  CB  TYR   341      17.150   6.910  58.570  1.00  0.00           C
ATOM   4643  HB1 TYR   341      16.140   6.960  58.110  1.00  0.00           H
ATOM   4644  HB2 TYR   341      17.110   7.410  59.560  1.00  0.00           H
ATOM   4645  CG  TYR   341      17.710   5.500  58.770  1.00  0.00           C
ATOM   4646  CD1 TYR   341      18.230   5.100  59.990  1.00  0.00           C
ATOM   4647  HD1 TYR   341      18.290   5.890  60.730  1.00  0.00           H
ATOM   4648  CE1 TYR   341      18.620   3.750  60.190  1.00  0.00           C
ATOM   4649  HE1 TYR   341      19.050   3.470  61.140  1.00  0.00           H
ATOM   4650  CZ  TYR   341      18.410   2.870  59.250  1.00  0.00           C
ATOM   4651  OH  TYR   341      18.740   1.540  59.280  1.00  0.00           O
ATOM   4652  HH  TYR   341      19.320   1.390  60.040  1.00  0.00           H
ATOM   4653  CD2 TYR   341      17.420   4.500  57.810  1.00  0.00           C
ATOM   4654  HD2 TYR   341      16.960   4.830  56.890  1.00  0.00           H
ATOM   4655  CE2 TYR   341      17.860   3.250  58.030  1.00  0.00           C
ATOM   4656  HE2 TYR   341      17.710   2.500  57.270  1.00  0.00           H
ATOM   4657  C   TYR   341      17.500   9.100  57.210  1.00  0.00           C
ATOM   4658  O   TYR   341      16.540   9.090  56.450  1.00  0.00           O
ATOM   4659  N   GLY   342      18.130  10.260  57.580  1.00  0.00           N
ATOM   4660  HN  GLY   342      19.090  10.260  57.850  1.00  0.00           H
ATOM   4661  CA  GLY   342      17.610  11.510  57.240  1.00  0.00           C
ATOM   4662  HA1 GLY   342      17.540  12.190  58.080  1.00  0.00           H
ATOM   4663  HA2 GLY   342      16.610  11.480  56.840  1.00  0.00           H
ATOM   4664  C   GLY   342      18.450  12.270  56.270  1.00  0.00           C
ATOM   4665  O   GLY   342      18.110  12.380  55.050  1.00  0.00           O
ATOM   4666  N   CYS   343      19.610  12.770  56.580  1.00  0.00           N
ATOM   4667  HN  CYS   343      19.980  12.650  57.500  1.00  0.00           H
ATOM   4668  CA  CYS   343      20.580  13.380  55.690  1.00  0.00           C
ATOM   4669  HA  CYS   343      20.170  14.190  55.120  1.00  0.00           H
ATOM   4670  CB  CYS   343      21.860  13.870  56.470  1.00  0.00           C
ATOM   4671  HB1 CYS   343      22.570  14.280  55.720  1.00  0.00           H
ATOM   4672  HB2 CYS   343      22.390  13.000  56.910  1.00  0.00           H
ATOM   4673  SG  CYS   343      21.370  15.130  57.680  1.00  0.00           S
ATOM   4674  HG1 CYS   343      20.810  14.420  58.650  1.00  0.00           H
ATOM   4675  C   CYS   343      21.100  12.550  54.510  1.00  0.00           C
ATOM   4676  O   CYS   343      21.140  13.080  53.420  1.00  0.00           O
ATOM   4677  N   LEU   344      21.320  11.270  54.780  1.00  0.00           N
ATOM   4678  HN  LEU   344      21.310  10.840  55.680  1.00  0.00           H
ATOM   4679  CA  LEU   344      21.970  10.450  53.720  1.00  0.00           C
ATOM   4680  HA  LEU   344      22.500  11.030  52.970  1.00  0.00           H
ATOM   4681  CB  LEU   344      22.990   9.510  54.370  1.00  0.00           C
ATOM   4682  HB1 LEU   344      23.330   8.880  53.520  1.00  0.00           H
ATOM   4683  HB2 LEU   344      22.440   8.980  55.180  1.00  0.00           H
ATOM   4684  CG  LEU   344      24.180  10.110  55.020  1.00  0.00           C
ATOM   4685  HG  LEU   344      23.880  10.880  55.770  1.00  0.00           H
ATOM   4686  CD1 LEU   344      24.900   9.010  55.870  1.00  0.00           C
ATOM   4687 HD11 LEU   344      25.880   9.420  56.180  1.00  0.00           H
ATOM   4688 HD12 LEU   344      25.110   8.300  55.050  1.00  0.00           H
ATOM   4689 HD13 LEU   344      24.280   8.640  56.720  1.00  0.00           H
ATOM   4690  CD2 LEU   344      25.160  10.840  54.110  1.00  0.00           C
ATOM   4691 HD21 LEU   344      25.440  10.260  53.210  1.00  0.00           H
ATOM   4692 HD22 LEU   344      26.040  11.240  54.670  1.00  0.00           H
ATOM   4693 HD23 LEU   344      24.620  11.760  53.810  1.00  0.00           H
ATOM   4694  C   LEU   344      20.870   9.580  53.050  1.00  0.00           C
ATOM   4695  O   LEU   344      21.070   8.640  52.330  1.00  0.00           O
ATOM   4696  N   ASN   345      19.600   9.940  53.230  1.00  0.00           N
ATOM   4697  HN  ASN   345      19.360  10.630  53.910  1.00  0.00           H
ATOM   4698  CA  ASN   345      18.430   9.260  52.580  1.00  0.00           C
ATOM   4699  HA  ASN   345      18.480   8.200  52.760  1.00  0.00           H
ATOM   4700  CB  ASN   345      17.100   9.830  53.120  1.00  0.00           C
ATOM   4701  HB1 ASN   345      16.910  10.850  52.720  1.00  0.00           H
ATOM   4702  HB2 ASN   345      17.060  10.060  54.200  1.00  0.00           H
ATOM   4703  CG  ASN   345      15.860   9.000  52.800  1.00  0.00           C
ATOM   4704  OD1 ASN   345      15.310   9.210  51.700  1.00  0.00           O
ATOM   4705  ND2 ASN   345      15.420   8.070  53.650  1.00  0.00           N
ATOM   4706 HD21 ASN   345      14.620   7.640  53.240  1.00  0.00           H
ATOM   4707 HD22 ASN   345      15.570   8.160  54.640  1.00  0.00           H
ATOM   4708  C   ASN   345      18.470   9.540  51.070  1.00  0.00           C
ATOM   4709  O   ASN   345      18.740  10.700  50.730  1.00  0.00           O
ATOM   4710  N   ARG   346      18.090   8.620  50.200  1.00  0.00           N
ATOM   4711  HN  ARG   346      17.690   7.780  50.570  1.00  0.00           H
ATOM   4712  CA  ARG   346      18.200   8.650  48.720  1.00  0.00           C
ATOM   4713  HA  ARG   346      18.550   9.630  48.420  1.00  0.00           H
ATOM   4714  CB  ARG   346      19.170   7.580  48.300  1.00  0.00           C
ATOM   4715  HB1 ARG   346      19.290   7.460  47.200  1.00  0.00           H
ATOM   4716  HB2 ARG   346      18.840   6.560  48.610  1.00  0.00           H
ATOM   4717  CG  ARG   346      20.610   7.850  48.850  1.00  0.00           C
ATOM   4718  HG1 ARG   346      21.290   6.990  48.650  1.00  0.00           H
ATOM   4719  HG2 ARG   346      20.470   7.930  49.950  1.00  0.00           H
ATOM   4720  CD  ARG   346      21.240   9.140  48.380  1.00  0.00           C
ATOM   4721  HD1 ARG   346      20.530   9.990  48.500  1.00  0.00           H
ATOM   4722  HD2 ARG   346      21.560   9.040  47.320  1.00  0.00           H
ATOM   4723  NE  ARG   346      22.410   9.390  49.270  1.00  0.00           N
ATOM   4724  HE  ARG   346      22.730   8.650  49.850  1.00  0.00           H
ATOM   4725  CZ  ARG   346      22.940  10.580  49.390  1.00  0.00           C
ATOM   4726  NH1 ARG   346      22.730  11.620  48.640  1.00  0.00           N
ATOM   4727 HH11 ARG   346      22.140  11.470  47.840  1.00  0.00           H
ATOM   4728 HH12 ARG   346      23.510  12.230  48.530  1.00  0.00           H
ATOM   4729  NH2 ARG   346      23.930  10.590  50.210  1.00  0.00           N
ATOM   4730 HH21 ARG   346      24.240   9.770  50.680  1.00  0.00           H
ATOM   4731 HH22 ARG   346      24.320  11.480  50.450  1.00  0.00           H
ATOM   4732  C   ARG   346      16.870   8.530  48.020  1.00  0.00           C
ATOM   4733  O   ARG   346      16.620   8.940  46.880  1.00  0.00           O
ATOM   4734  N   GLN   347      15.950   7.990  48.780  1.00  0.00           N
ATOM   4735  HN  GLN   347      16.210   7.640  49.680  1.00  0.00           H
ATOM   4736  CA  GLN   347      14.590   8.060  48.360  1.00  0.00           C
ATOM   4737  HA  GLN   347      14.570   7.690  47.340  1.00  0.00           H
ATOM   4738  CB  GLN   347      13.790   7.050  49.260  1.00  0.00           C
ATOM   4739  HB1 GLN   347      13.980   7.180  50.340  1.00  0.00           H
ATOM   4740  HB2 GLN   347      14.300   6.100  48.980  1.00  0.00           H
ATOM   4741  CG  GLN   347      12.290   7.070  49.130  1.00  0.00           C
ATOM   4742  HG1 GLN   347      11.870   8.070  49.390  1.00  0.00           H
ATOM   4743  HG2 GLN   347      11.830   6.500  49.970  1.00  0.00           H
ATOM   4744  CD  GLN   347      11.670   6.600  47.850  1.00  0.00           C
ATOM   4745  OE1 GLN   347      10.990   7.290  47.090  1.00  0.00           O
ATOM   4746  NE2 GLN   347      11.970   5.320  47.520  1.00  0.00           N
ATOM   4747 HE21 GLN   347      11.760   4.920  46.630  1.00  0.00           H
ATOM   4748 HE22 GLN   347      12.500   4.750  48.160  1.00  0.00           H
ATOM   4749  C   GLN   347      13.840   9.440  48.310  1.00  0.00           C
ATOM   4750  O   GLN   347      13.240   9.810  47.320  1.00  0.00           O
ATOM   4751  N   ILE   348      14.060  10.280  49.320  1.00  0.00           N
ATOM   4752  HN  ILE   348      14.380   9.840  50.150  1.00  0.00           H
ATOM   4753  CA  ILE   348      13.740  11.710  49.450  1.00  0.00           C
ATOM   4754  HA  ILE   348      12.670  11.880  49.460  1.00  0.00           H
ATOM   4755  CB  ILE   348      14.190  12.270  50.770  1.00  0.00           C
ATOM   4756  HB  ILE   348      15.200  11.850  50.980  1.00  0.00           H
ATOM   4757  CG2 ILE   348      14.060  13.810  50.900  1.00  0.00           C
ATOM   4758 HG21 ILE   348      14.820  14.360  50.320  1.00  0.00           H
ATOM   4759 HG22 ILE   348      14.130  14.200  51.940  1.00  0.00           H
ATOM   4760 HG23 ILE   348      13.060  14.130  50.540  1.00  0.00           H
ATOM   4761  CG1 ILE   348      13.240  11.650  51.850  1.00  0.00           C
ATOM   4762 HG11 ILE   348      13.100  10.570  51.610  1.00  0.00           H
ATOM   4763 HG12 ILE   348      12.240  12.040  51.570  1.00  0.00           H
ATOM   4764  CD  ILE   348      13.540  11.920  53.280  1.00  0.00           C
ATOM   4765  HD1 ILE   348      13.410  13.010  53.500  1.00  0.00           H
ATOM   4766  HD2 ILE   348      14.580  11.600  53.480  1.00  0.00           H
ATOM   4767  HD3 ILE   348      12.800  11.380  53.910  1.00  0.00           H
ATOM   4768  C   ILE   348      14.250  12.520  48.330  1.00  0.00           C
ATOM   4769  O   ILE   348      13.590  13.460  47.890  1.00  0.00           O
ATOM   4770  N   ARG   349      15.520  12.210  47.930  1.00  0.00           N
ATOM   4771  HN  ARG   349      16.030  11.420  48.270  1.00  0.00           H
ATOM   4772  CA  ARG   349      16.230  12.780  46.870  1.00  0.00           C
ATOM   4773  HA  ARG   349      16.110  13.830  47.110  1.00  0.00           H
ATOM   4774  CB  ARG   349      17.670  12.250  46.910  1.00  0.00           C
ATOM   4775  HB1 ARG   349      18.360  12.380  46.050  1.00  0.00           H
ATOM   4776  HB2 ARG   349      17.440  11.170  47.040  1.00  0.00           H
ATOM   4777  CG  ARG   349      18.420  12.890  48.140  1.00  0.00           C
ATOM   4778  HG1 ARG   349      19.410  12.420  48.270  1.00  0.00           H
ATOM   4779  HG2 ARG   349      17.820  12.740  49.060  1.00  0.00           H
ATOM   4780  CD  ARG   349      18.730  14.370  47.770  1.00  0.00           C
ATOM   4781  HD1 ARG   349      17.850  15.050  47.780  1.00  0.00           H
ATOM   4782  HD2 ARG   349      19.120  14.340  46.730  1.00  0.00           H
ATOM   4783  NE  ARG   349      19.770  14.820  48.740  1.00  0.00           N
ATOM   4784  HE  ARG   349      19.970  14.290  49.560  1.00  0.00           H
ATOM   4785  CZ  ARG   349      20.350  16.060  48.670  1.00  0.00           C
ATOM   4786  NH1 ARG   349      20.270  16.700  47.550  1.00  0.00           N
ATOM   4787 HH11 ARG   349      19.890  16.200  46.770  1.00  0.00           H
ATOM   4788 HH12 ARG   349      20.480  17.680  47.520  1.00  0.00           H
ATOM   4789  NH2 ARG   349      21.000  16.570  49.610  1.00  0.00           N
ATOM   4790 HH21 ARG   349      21.030  16.170  50.520  1.00  0.00           H
ATOM   4791 HH22 ARG   349      21.570  17.350  49.350  1.00  0.00           H
ATOM   4792  C   ARG   349      15.620  12.570  45.490  1.00  0.00           C
ATOM   4793  O   ARG   349      15.550  13.490  44.630  1.00  0.00           O
ATOM   4794  N   GLY   350      15.060  11.430  45.210  1.00  0.00           N
ATOM   4795  HN  GLY   350      15.040  10.650  45.840  1.00  0.00           H
ATOM   4796  CA  GLY   350      14.220  11.260  43.990  1.00  0.00           C
ATOM   4797  HA1 GLY   350      14.080  10.190  43.960  1.00  0.00           H
ATOM   4798  HA2 GLY   350      14.930  11.500  43.210  1.00  0.00           H
ATOM   4799  C   GLY   350      12.960  12.090  43.980  1.00  0.00           C
ATOM   4800  O   GLY   350      12.680  12.820  43.030  1.00  0.00           O
ATOM   4801  N   GLU   351      12.320  12.000  45.190  1.00  0.00           N
ATOM   4802  HN  GLU   351      12.630  11.370  45.910  1.00  0.00           H
ATOM   4803  CA  GLU   351      11.080  12.730  45.490  1.00  0.00           C
ATOM   4804  HA  GLU   351      10.320  12.400  44.790  1.00  0.00           H
ATOM   4805  CB  GLU   351      10.510  12.380  46.930  1.00  0.00           C
ATOM   4806  HB1 GLU   351       9.760  13.170  47.170  1.00  0.00           H
ATOM   4807  HB2 GLU   351      11.300  12.370  47.710  1.00  0.00           H
ATOM   4808  CG  GLU   351       9.820  10.970  47.000  1.00  0.00           C
ATOM   4809  HG1 GLU   351       9.240  11.040  47.950  1.00  0.00           H
ATOM   4810  HG2 GLU   351      10.600  10.180  47.020  1.00  0.00           H
ATOM   4811  CD  GLU   351       8.850  10.660  45.890  1.00  0.00           C
ATOM   4812  OE1 GLU   351       9.260   9.730  45.150  1.00  0.00           O
ATOM   4813  OE2 GLU   351       7.660  11.160  45.780  1.00  0.00           O
ATOM   4814  C   GLU   351      11.070  14.200  45.320  1.00  0.00           C
ATOM   4815  O   GLU   351      10.000  14.790  45.090  1.00  0.00           O
ATOM   4816  N   LEU   352      12.250  14.840  45.510  1.00  0.00           N
ATOM   4817  HN  LEU   352      13.070  14.370  45.820  1.00  0.00           H
ATOM   4818  CA  LEU   352      12.310  16.270  45.380  1.00  0.00           C
ATOM   4819  HA  LEU   352      11.330  16.680  45.200  1.00  0.00           H
ATOM   4820  CB  LEU   352      12.990  16.930  46.640  1.00  0.00           C
ATOM   4821  HB1 LEU   352      13.200  18.020  46.610  1.00  0.00           H
ATOM   4822  HB2 LEU   352      14.030  16.560  46.800  1.00  0.00           H
ATOM   4823  CG  LEU   352      12.140  16.790  47.960  1.00  0.00           C
ATOM   4824  HG  LEU   352      12.180  15.690  48.130  1.00  0.00           H
ATOM   4825  CD1 LEU   352      12.860  17.450  49.080  1.00  0.00           C
ATOM   4826 HD11 LEU   352      12.630  18.540  49.120  1.00  0.00           H
ATOM   4827 HD12 LEU   352      13.950  17.280  48.940  1.00  0.00           H
ATOM   4828 HD13 LEU   352      12.570  17.130  50.090  1.00  0.00           H
ATOM   4829  CD2 LEU   352      10.660  17.220  47.890  1.00  0.00           C
ATOM   4830 HD21 LEU   352      10.020  16.490  47.360  1.00  0.00           H
ATOM   4831 HD22 LEU   352      10.460  18.270  47.590  1.00  0.00           H
ATOM   4832 HD23 LEU   352      10.160  17.120  48.870  1.00  0.00           H
ATOM   4833  C   LEU   352      13.050  16.670  44.160  1.00  0.00           C
ATOM   4834  O   LEU   352      13.280  17.840  43.960  1.00  0.00           O
ATOM   4835  N   SER   353      13.330  15.670  43.290  1.00  0.00           N
ATOM   4836  HN  SER   353      12.950  14.760  43.420  1.00  0.00           H
ATOM   4837  CA  SER   353      14.310  15.990  42.290  1.00  0.00           C
ATOM   4838  HA  SER   353      15.170  16.330  42.860  1.00  0.00           H
ATOM   4839  CB  SER   353      14.630  14.760  41.480  1.00  0.00           C
ATOM   4840  HB1 SER   353      14.980  13.990  42.200  1.00  0.00           H
ATOM   4841  HB2 SER   353      15.470  14.910  40.780  1.00  0.00           H
ATOM   4842  OG  SER   353      13.530  14.220  40.750  1.00  0.00           O
ATOM   4843  HG1 SER   353      12.930  13.810  41.380  1.00  0.00           H
ATOM   4844  C   SER   353      13.990  17.140  41.320  1.00  0.00           C
ATOM   4845  O   SER   353      14.770  17.980  40.920  1.00  0.00           O
ATOM   4846  N   LYS   354      12.710  17.230  40.970  1.00  0.00           N
ATOM   4847  HN  LYS   354      12.100  16.660  41.510  1.00  0.00           H
ATOM   4848  CA  LYS   354      12.210  18.120  39.980  1.00  0.00           C
ATOM   4849  HA  LYS   354      12.990  18.530  39.350  1.00  0.00           H
ATOM   4850  CB  LYS   354      11.160  17.270  39.150  1.00  0.00           C
ATOM   4851  HB1 LYS   354      10.960  17.900  38.260  1.00  0.00           H
ATOM   4852  HB2 LYS   354      10.210  17.190  39.720  1.00  0.00           H
ATOM   4853  CG  LYS   354      11.590  15.930  38.550  1.00  0.00           C
ATOM   4854  HG1 LYS   354      10.820  15.520  37.870  1.00  0.00           H
ATOM   4855  HG2 LYS   354      11.740  15.190  39.370  1.00  0.00           H
ATOM   4856  CD  LYS   354      12.980  16.040  37.870  1.00  0.00           C
ATOM   4857  HD1 LYS   354      13.830  16.300  38.540  1.00  0.00           H
ATOM   4858  HD2 LYS   354      12.850  16.800  37.070  1.00  0.00           H
ATOM   4859  CE  LYS   354      13.450  14.780  37.120  1.00  0.00           C
ATOM   4860  HE1 LYS   354      14.540  14.710  36.920  1.00  0.00           H
ATOM   4861  HE2 LYS   354      12.920  14.760  36.150  1.00  0.00           H
ATOM   4862  NZ  LYS   354      13.090  13.510  37.800  1.00  0.00           N
ATOM   4863  HZ1 LYS   354      13.790  12.740  37.680  1.00  0.00           H
ATOM   4864  HZ2 LYS   354      12.170  13.230  37.400  1.00  0.00           H
ATOM   4865  HZ3 LYS   354      12.970  13.600  38.830  1.00  0.00           H
ATOM   4866  C   LYS   354      11.520  19.420  40.520  1.00  0.00           C
ATOM   4867  O   LYS   354      10.760  20.050  39.820  1.00  0.00           O
ATOM   4868  N   GLN   355      12.000  19.800  41.750  1.00  0.00           N
ATOM   4869  HN  GLN   355      12.630  19.260  42.300  1.00  0.00           H
ATOM   4870  CA  GLN   355      11.650  21.040  42.410  1.00  0.00           C
ATOM   4871  HA  GLN   355      10.700  21.400  42.040  1.00  0.00           H
ATOM   4872  CB  GLN   355      11.430  20.950  43.990  1.00  0.00           C
ATOM   4873  HB1 GLN   355      10.990  21.920  44.310  1.00  0.00           H
ATOM   4874  HB2 GLN   355      12.380  20.710  44.510  1.00  0.00           H
ATOM   4875  CG  GLN   355      10.420  19.870  44.340  1.00  0.00           C
ATOM   4876  HG1 GLN   355      10.140  19.970  45.410  1.00  0.00           H
ATOM   4877  HG2 GLN   355      10.910  18.870  44.310  1.00  0.00           H
ATOM   4878  CD  GLN   355       9.110  19.980  43.470  1.00  0.00           C
ATOM   4879  OE1 GLN   355       8.470  21.010  43.360  1.00  0.00           O
ATOM   4880  NE2 GLN   355       8.680  18.890  42.790  1.00  0.00           N
ATOM   4881 HE21 GLN   355       7.810  18.920  42.300  1.00  0.00           H
ATOM   4882 HE22 GLN   355       9.130  18.010  42.630  1.00  0.00           H
ATOM   4883  C   GLN   355      12.650  22.080  42.080  1.00  0.00           C
ATOM   4884  OT1 GLN   355      13.610  22.310  42.870  1.00  0.00           O
ATOM   4885  OT2 GLN   355      12.640  22.660  40.980  1.00  0.00           O
TER    4886      GLN   355
HETATM 4887  SOD SOD   430      58.980  45.670  11.060  1.00  0.00           S
HETATM 4888  SOD SOD   431      24.420  31.780 115.400  1.00  0.00           S
HETATM 4889  SOD SOD   432      57.510  25.000  89.530  1.00  0.00           S
HETATM 4890  SOD SOD   433      46.910  62.910   8.600  1.00  0.00           S
HETATM 4891  SOD SOD   434      40.590  18.220  87.610  1.00  0.00           S
HETATM 4892  SOD SOD   435      69.070  34.650   7.090  1.00  0.00           S
HETATM 4893  SOD SOD   436      71.290  64.520  12.900  1.00  0.00           S
HETATM 4894  SOD SOD   437      23.090  40.550  45.140  1.00  0.00           S
HETATM 4895  SOD SOD   438      47.560  44.270  26.030  1.00  0.00           S
HETATM 4896  SOD SOD   439      52.190  56.040  96.900  1.00  0.00           S
HETATM 4897  SOD SOD   440      85.780  57.610  19.040  1.00  0.00           S
HETATM 4898  SOD SOD   441      23.710  41.420  26.320  1.00  0.00           S
HETATM 4899  SOD SOD   442      41.130  35.730  14.980  1.00  0.00           S
HETATM 4900  SOD SOD   443      28.740  59.870 115.750  1.00  0.00           S
HETATM 4901  SOD SOD   444      75.250  47.800 127.460  1.00  0.00           S
HETATM 4902  SOD SOD   445      62.720  42.850  95.080  1.00  0.00           S
HETATM 4903  SOD SOD   446      30.360  28.690  22.350  1.00  0.00           S
HETATM 4904  SOD SOD   447      64.520  65.050  46.070  1.00  0.00           S
HETATM 4905  SOD SOD   448      69.180  55.780  22.450  1.00  0.00           S
HETATM 4906  SOD SOD   449      18.790  18.520  76.600  1.00  0.00           S
HETATM 4907  SOD SOD   450      86.610  68.830  20.350  1.00  0.00           S
HETATM 4908  SOD SOD   451      81.330  49.110 102.470  1.00  0.00           S
HETATM 4909  SOD SOD   452      50.330  23.050 115.620  1.00  0.00           S
HETATM 4910  CLA CLA   453      22.550  20.860  35.400  1.00  0.00           C
HETATM 4911  CLA CLA   454      59.470  26.180  28.030  1.00  0.00           C
HETATM 4912  CLA CLA   455      74.510  38.110  31.270  1.00  0.00           C
HETATM 4913  CLA CLA   456      19.090  26.770  99.140  1.00  0.00           C
HETATM 4914  CLA CLA   457      45.080  20.550 127.620  1.00  0.00           C
HETATM 4915  CLA CLA   458      35.340  22.640 118.040  1.00  0.00           C
HETATM 4916  CLA CLA   459      54.560  39.670  12.270  1.00  0.00           C
HETATM 4917  CLA CLA   460      66.530  66.300  14.080  1.00  0.00           C
HETATM 4918  CLA CLA   461      81.270  49.230 125.320  1.00  0.00           C
HETATM 4919  CLA CLA   462      37.850  26.710  17.810  1.00  0.00           C
HETATM 4920  CLA CLA   463      86.620  67.730  10.880  1.00  0.00           C
HETATM 4921  CLA CLA   464      59.330  62.650  32.780  1.00  0.00           C
HETATM 4922  CLA CLA   465      54.300  21.940  17.370  1.00  0.00           C
HETATM 4923  CLA CLA   466      72.080  35.320  27.960  1.00  0.00           C
HETATM 4924  CLA CLA   467      54.460  25.820  33.960  1.00  0.00           C
HETATM 4925  CLA CLA   468      49.680  66.680 120.460  1.00  0.00           C
HETATM 4926  CLA CLA   469      40.560  60.780  30.850  1.00  0.00           C
HETATM 4927  CLA CLA   470      62.330  61.300  23.010  1.00  0.00           C
HETATM 4928  CLA CLA   471      85.900  57.350 124.620  1.00  0.00           C
HETATM 4929  CLA CLA   472      45.010  54.870  99.040  1.00  0.00           C
HETATM 4930  CLA CLA   473      69.020  56.900  29.120  1.00  0.00           C
HETATM 4931  CLA CLA   474      72.710  48.130   3.140  1.00  0.00           C
HETATM 4932  CLA CLA   475      32.670  62.340  30.680  1.00  0.00           C
HETATM 4933  CLA CLA   476      45.770  63.600  10.880  1.00  0.00           C
HETATM 4934  CLA CLA   477      78.090  68.280  27.800  1.00  0.00           C
HETATM 4935  CLA CLA   478      21.360  37.440  42.880  1.00  0.00           C
HETATM 4936  CLA CLA   479      22.050  41.160  40.060  1.00  0.00           C
HETATM 4937  CLA CLA   480      73.650  52.450  22.560  1.00  0.00           C
HETATM 4938  CLA CLA   481      42.850  35.250  28.670  1.00  0.00           C
HETATM 4939  CLA CLA   482      42.310  19.010  89.410  1.00  0.00           C
CONECT  371  372  373  356
CONECT  356  354  371  357  358
CONECT  358  360  364  356  359
CONECT  367  369  364  368  370
CONECT  364  358  366  365  367
CONECT  360  363  362  361  358
CONECT  357  356
CONECT  359  358
CONECT  368  367
CONECT  369  367
CONECT  370  367
CONECT  365  364
CONECT  366  364
CONECT  361  360
CONECT  362  360
CONECT  363  360
CONECT  355  354
CONECT  354  352  355  356
CONECT  372  371
CONECT  598  599  600  582
CONECT  615  617  616  602
CONECT  602  615  604  603  600
CONECT  604  609  605  602  606
CONECT  613  609  612  614
CONECT  610  611  607  612
CONECT  609  607  604  613
CONECT  603  602
CONECT  605  604
CONECT  606  604
CONECT  608  607
CONECT  614  613
CONECT  611  610
CONECT  601  600
CONECT  600  598  602  601
CONECT  607  609  608  610
CONECT  612  610  613
CONECT  616  615
CONECT  617  615  619  618
CONECT  993  985  994  995
CONECT 1010 1012 1011  997
CONECT  997  998  995  999 1010
CONECT  999 1004 1000 1001  997
CONECT 1008 1004 1007 1009
CONECT 1005 1002 1007 1006
CONECT 1004 1002 1008  999
CONECT  998  997
CONECT 1000  999
CONECT 1001  999
CONECT 1003 1002
CONECT 1009 1008
CONECT 1006 1005
CONECT  996  995
CONECT  995  996  993  997
CONECT 1002 1004 1003 1005
CONECT 1007 1008 1005
CONECT 1011 1010
CONECT 1012 1014 1013 1010
CONECT 1372 1357 1373 1374
CONECT 1357 1359 1372 1358 1355
CONECT 1359 1361 1357 1360 1365
CONECT 1368 1369 1370 1371 1365
CONECT 1365 1359 1366 1367 1368
CONECT 1361 1362 1359 1363 1364
CONECT 1358 1357
CONECT 1360 1359
CONECT 1369 1368
CONECT 1370 1368
CONECT 1371 1368
CONECT 1366 1365
CONECT 1367 1365
CONECT 1362 1361
CONECT 1363 1361
CONECT 1364 1361
CONECT 1356 1355
CONECT 1355 1357 1356 1353
CONECT 1373 1372
CONECT 1458 1443 1459 1460
CONECT 1443 1444 1445 1441 1458
CONECT 1445 1446 1443 1451 1447
CONECT 1454 1457 1455 1451 1456
CONECT 1451 1445 1452 1454 1453
CONECT 1447 1445 1449 1450 1448
CONECT 1444 1443
CONECT 1446 1445
CONECT 1455 1454
CONECT 1456 1454
CONECT 1457 1454
CONECT 1452 1451
CONECT 1453 1451
CONECT 1448 1447
CONECT 1449 1447
CONECT 1450 1447
CONECT 1442 1441
CONECT 1441 1439 1442 1443
CONECT 1459 1458
CONECT 1622 1610 1623 1624
CONECT 1639 1626 1640 1641
CONECT 1626 1639 1624 1627 1628
CONECT 1628 1626 1633 1630 1629
CONECT 1637 1633 1638 1636
CONECT 1634 1635 1636 1631
CONECT 1633 1637 1628 1631
CONECT 1627 1626
CONECT 1629 1628
CONECT 1630 1628
CONECT 1632 1631
CONECT 1638 1637
CONECT 1635 1634
CONECT 1625 1624
CONECT 1624 1626 1622 1625
CONECT 1631 1633 1632 1634
CONECT 1636 1637 1634
CONECT 1640 1639
CONECT 1641 1642 1639 1645
CONECT 2458 2451 2459 2460
CONECT 2475 2476 2462 2477
CONECT 2462 2475 2463 2460 2464
CONECT 2464 2462 2466 2465 2469
CONECT 2473 2472 2469 2474
CONECT 2470 2467 2472 2471
CONECT 2469 2467 2473 2464
CONECT 2463 2462
CONECT 2465 2464
CONECT 2466 2464
CONECT 2468 2467
CONECT 2474 2473
CONECT 2471 2470
CONECT 2461 2460
CONECT 2460 2461 2462 2458
CONECT 2467 2468 2470 2469
CONECT 2472 2470 2473
CONECT 2476 2475
CONECT 2477 2475 2478 2479
CONECT 2866 2868 2851 2867
CONECT 2851 2866 2852 2853 2849
CONECT 2853 2851 2859 2854 2855
CONECT 2862 2865 2863 2859 2864
CONECT 2859 2860 2861 2853 2862
CONECT 2855 2853 2858 2856 2857
CONECT 2852 2851
CONECT 2854 2853
CONECT 2863 2862
CONECT 2864 2862
CONECT 2865 2862
CONECT 2860 2859
CONECT 2861 2859
CONECT 2856 2855
CONECT 2857 2855
CONECT 2858 2855
CONECT 2850 2849
CONECT 2849 2851 2847 2850
CONECT 2867 2866
CONECT 3128 3115 3129 3130
CONECT 3145 3146 3147 3132
CONECT 3132 3133 3145 3130 3134
CONECT 3134 3139 3132 3135 3136
CONECT 3143 3144 3139 3142
CONECT 3140 3137 3141 3142
CONECT 3139 3137 3143 3134
CONECT 3133 3132
CONECT 3135 3134
CONECT 3136 3134
CONECT 3138 3137
CONECT 3144 3143
CONECT 3141 3140
CONECT 3131 3130
CONECT 3130 3128 3131 3132
CONECT 3137 3139 3140 3138
CONECT 3142 3143 3140
CONECT 3146 3145
CONECT 3147 3148 3149 3145
CONECT 3648 3649 3640 3650
CONECT 3665 3667 3666 3652
CONECT 3652 3665 3654 3650 3653
CONECT 3654 3655 3656 3659 3652
CONECT 3663 3662 3659 3664
CONECT 3660 3662 3657 3661
CONECT 3659 3657 3663 3654
CONECT 3653 3652
CONECT 3655 3654
CONECT 3656 3654
CONECT 3658 3657
CONECT 3664 3663
CONECT 3661 3660
CONECT 3651 3650
CONECT 3650 3651 3648 3652
CONECT 3657 3658 3660 3659
CONECT 3662 3663 3660
CONECT 3666 3665
CONECT 3667 3665 3668 3669
CONECT 4111 4095 4113 4112
CONECT 4128 4129 4115 4130
CONECT 4115 4113 4116 4128 4117
CONECT 4117 4122 4118 4115 4119
CONECT 4126 4122 4125 4127
CONECT 4123 4124 4125 4120
CONECT 4122 4126 4117 4120
CONECT 4116 4115
CONECT 4118 4117
CONECT 4119 4117
CONECT 4121 4120
CONECT 4127 4126
CONECT 4124 4123
CONECT 4114 4113
CONECT 4113 4111 4114 4115
CONECT 4120 4122 4123 4121
CONECT 4125 4123 4126
CONECT 4129 4128
CONECT 4130 4131 4132 4128
CONECT 4284 4285 4286 4269
CONECT 4269 4267 4270 4271 4284
CONECT 4271 4269 4272 4277 4273
CONECT 4280 4281 4282 4277 4283
CONECT 4277 4279 4271 4280 4278
CONECT 4273 4276 4271 4274 4275
CONECT 4270 4269
CONECT 4272 4271
CONECT 4281 4280
CONECT 4282 4280
CONECT 4283 4280
CONECT 4278 4277
CONECT 4279 4277
CONECT 4274 4273
CONECT 4275 4273
CONECT 4276 4273
CONECT 4268 4267
CONECT 4267 4269 4265 4268
CONECT 4285 4284
CONECT 4464 4465 4449 4466
CONECT 4449 4450 4447 4464 4451
CONECT 4451 4452 4453 4449 4457
CONECT 4460 4463 4462 4457 4461
CONECT 4457 4458 4459 4460 4451
CONECT 4453 4456 4455 4451 4454
CONECT 4450 4449
CONECT 4452 4451
CONECT 4461 4460
CONECT 4462 4460
CONECT 4463 4460
CONECT 4458 4457
CONECT 4459 4457
CONECT 4454 4453
CONECT 4455 4453
CONECT 4456 4453
CONECT 4448 4447
CONECT 4447 4445 4449 4448
CONECT 4465 4464
CONECT 4768 4753 4769 4770
CONECT 4753 4751 4754 4755 4768
CONECT 4755 4753 4756 4757 4761
CONECT 4764 4761 4765 4767 4766
CONECT 4761 4755 4762 4764 4763
CONECT 4757 4755 4758 4759 4760
CONECT 4754 4753
CONECT 4756 4755
CONECT 4765 4764
CONECT 4766 4764
CONECT 4767 4764
CONECT 4762 4761
CONECT 4763 4761
CONECT 4758 4757
CONECT 4759 4757
CONECT 4760 4757
CONECT 4752 4751
CONECT 4751 4753 4752 4749
CONECT 4769 4768
CONECT 4883 4884 4885 4870
CONECT 4870 4868 4871 4872 4883
CONECT 4872 4875 4874 4873 4870
CONECT 4878 4879 4875 4880
CONECT 4875 4872 4878 4877 4876
CONECT 4871 4870
CONECT 4873 4872
CONECT 4874 4872
CONECT 4881 4880
CONECT 4882 4880
CONECT 4876 4875
CONECT 4877 4875
CONECT 4869 4868
CONECT 4868 4869 4866 4870
CONECT 4880 4882 4878 4881
CONECT 4879 4878
CONECT 4884 4883
CONECT 4885 4883
END
