# Supplementary material for: Identification and molecular characterization of missense mutations in orphan G protein–coupled receptor GPR61 occurring in severe obesity
Source: Mol Pharmacol. 2025 Mar 4;107(4):100026. doi: 10.1016/j.molpha.2025.100026 (PMC12060159; doi:10.1016/j.molpha.2025.100026)
Supplement: Supplementary Material [file mmc4.zip › molpha_100026_R262C_MD1_mmc4.pdb]

HELIX    1   1 ASP      4  SER     12  1                                   9
HELIX    2   2 SER     23  LEU     25  1                                   3
HELIX    3   3 VAL     53  ALA     77  1                                  25
HELIX    4   4 PRO     80  LEU     82  1                                   3
HELIX    5   5 VAL     86  LEU    100  1                                  15
HELIX    6   6 LEU    102  SER    110  1                                   9
HELIX    7   7 LEU    113  ASP    115  1                                   3
HELIX    8   8 GLU    121  TYR    152  1                                  32
HELIX    9   9 PRO    156  ARG    162  1                                   7
HELIX   10  10 LEU    165  SER    192  1                                  28
HELIX   11  11 ALA    212  VAL    246  1                                  35
HELIX   12  12 ALA    294  SER    322  1                                  29
HELIX   13  13 GLY    329  TYR    350  1                                  22
HELIX   14  14 ILE    357  LYS    363  1                                   7
HELIX   15  15 GLY    381  GLU    384  1                                   4
ATOM      1  N   ASP     1      32.870  42.660 118.900  1.00  0.00           N
ATOM      2  HT1 ASP     1      33.800  42.350 119.240  1.00  0.00           H
ATOM      3  HT2 ASP     1      32.450  43.250 119.650  1.00  0.00           H
ATOM      4  HT3 ASP     1      33.090  43.230 118.070  1.00  0.00           H
ATOM      5  CA  ASP     1      32.040  41.470 118.670  1.00  0.00           C
ATOM      6  HA  ASP     1      31.850  40.790 119.490  1.00  0.00           H
ATOM      7  CB  ASP     1      30.590  41.880 118.170  1.00  0.00           C
ATOM      8  HB1 ASP     1      29.990  41.040 117.780  1.00  0.00           H
ATOM      9  HB2 ASP     1      30.720  42.660 117.390  1.00  0.00           H
ATOM     10  CG  ASP     1      29.820  42.580 119.260  1.00  0.00           C
ATOM     11  OD1 ASP     1      30.330  42.630 120.430  1.00  0.00           O
ATOM     12  OD2 ASP     1      28.670  42.970 119.050  1.00  0.00           O
ATOM     13  C   ASP     1      32.720  40.510 117.640  1.00  0.00           C
ATOM     14  O   ASP     1      33.510  40.920 116.790  1.00  0.00           O
ATOM     15  N   TYR     2      32.470  39.170 117.830  1.00  0.00           N
ATOM     16  HN  TYR     2      31.690  38.920 118.400  1.00  0.00           H
ATOM     17  CA  TYR     2      33.340  38.120 117.170  1.00  0.00           C
ATOM     18  HA  TYR     2      32.670  37.290 117.060  1.00  0.00           H
ATOM     19  CB  TYR     2      33.900  38.290 115.660  1.00  0.00           C
ATOM     20  HB1 TYR     2      34.600  37.510 115.290  1.00  0.00           H
ATOM     21  HB2 TYR     2      34.350  39.290 115.480  1.00  0.00           H
ATOM     22  CG  TYR     2      32.660  38.260 114.810  1.00  0.00           C
ATOM     23  CD1 TYR     2      32.130  37.040 114.380  1.00  0.00           C
ATOM     24  HD1 TYR     2      32.590  36.080 114.580  1.00  0.00           H
ATOM     25  CE1 TYR     2      30.990  36.930 113.570  1.00  0.00           C
ATOM     26  HE1 TYR     2      30.570  35.960 113.340  1.00  0.00           H
ATOM     27  CZ  TYR     2      30.350  38.090 113.150  1.00  0.00           C
ATOM     28  OH  TYR     2      29.270  38.050 112.260  1.00  0.00           O
ATOM     29  HH  TYR     2      28.930  38.940 112.130  1.00  0.00           H
ATOM     30  CD2 TYR     2      31.950  39.410 114.400  1.00  0.00           C
ATOM     31  HD2 TYR     2      32.260  40.360 114.800  1.00  0.00           H
ATOM     32  CE2 TYR     2      30.770  39.400 113.650  1.00  0.00           C
ATOM     33  HE2 TYR     2      30.280  40.310 113.350  1.00  0.00           H
ATOM     34  C   TYR     2      34.510  37.570 117.960  1.00  0.00           C
ATOM     35  O   TYR     2      35.320  38.270 118.500  1.00  0.00           O
ATOM     36  N   LYS     3      34.650  36.250 118.150  1.00  0.00           N
ATOM     37  HN  LYS     3      34.000  35.570 117.810  1.00  0.00           H
ATOM     38  CA  LYS     3      35.720  35.710 118.900  1.00  0.00           C
ATOM     39  HA  LYS     3      35.850  36.340 119.770  1.00  0.00           H
ATOM     40  CB  LYS     3      35.540  34.240 119.310  1.00  0.00           C
ATOM     41  HB1 LYS     3      34.930  34.070 120.220  1.00  0.00           H
ATOM     42  HB2 LYS     3      36.530  33.780 119.520  1.00  0.00           H
ATOM     43  CG  LYS     3      35.040  33.360 118.080  1.00  0.00           C
ATOM     44  HG1 LYS     3      35.780  33.460 117.260  1.00  0.00           H
ATOM     45  HG2 LYS     3      34.010  33.660 117.760  1.00  0.00           H
ATOM     46  CD  LYS     3      35.120  31.830 118.430  1.00  0.00           C
ATOM     47  HD1 LYS     3      34.350  31.620 119.200  1.00  0.00           H
ATOM     48  HD2 LYS     3      36.100  31.560 118.870  1.00  0.00           H
ATOM     49  CE  LYS     3      34.630  30.970 117.290  1.00  0.00           C
ATOM     50  HE1 LYS     3      33.740  31.380 116.750  1.00  0.00           H
ATOM     51  HE2 LYS     3      34.490  29.890 117.530  1.00  0.00           H
ATOM     52  NZ  LYS     3      35.720  30.960 116.310  1.00  0.00           N
ATOM     53  HZ1 LYS     3      35.540  31.610 115.520  1.00  0.00           H
ATOM     54  HZ2 LYS     3      35.870  30.010 115.910  1.00  0.00           H
ATOM     55  HZ3 LYS     3      36.610  31.200 116.790  1.00  0.00           H
ATOM     56  C   LYS     3      37.100  35.940 118.090  1.00  0.00           C
ATOM     57  O   LYS     3      37.050  36.160 116.880  1.00  0.00           O
ATOM     58  N   ASP     4      38.250  35.930 118.770  1.00  0.00           N
ATOM     59  HN  ASP     4      38.210  35.680 119.730  1.00  0.00           H
ATOM     60  CA  ASP     4      39.500  36.490 118.300  1.00  0.00           C
ATOM     61  HA  ASP     4      39.250  37.530 118.190  1.00  0.00           H
ATOM     62  CB  ASP     4      40.650  36.290 119.370  1.00  0.00           C
ATOM     63  HB1 ASP     4      41.640  36.560 118.940  1.00  0.00           H
ATOM     64  HB2 ASP     4      40.690  35.230 119.690  1.00  0.00           H
ATOM     65  CG  ASP     4      40.540  37.180 120.570  1.00  0.00           C
ATOM     66  OD1 ASP     4      40.840  36.660 121.680  1.00  0.00           O
ATOM     67  OD2 ASP     4      40.210  38.380 120.410  1.00  0.00           O
ATOM     68  C   ASP     4      39.900  35.930 116.990  1.00  0.00           C
ATOM     69  O   ASP     4      40.350  36.670 116.110  1.00  0.00           O
ATOM     70  N   ASP     5      39.820  34.610 116.690  1.00  0.00           N
ATOM     71  HN  ASP     5      39.360  33.910 117.230  1.00  0.00           H
ATOM     72  CA  ASP     5      40.240  33.970 115.520  1.00  0.00           C
ATOM     73  HA  ASP     5      41.230  34.280 115.200  1.00  0.00           H
ATOM     74  CB  ASP     5      40.220  32.380 115.800  1.00  0.00           C
ATOM     75  HB1 ASP     5      40.910  32.120 116.630  1.00  0.00           H
ATOM     76  HB2 ASP     5      40.590  31.890 114.880  1.00  0.00           H
ATOM     77  CG  ASP     5      38.860  31.750 116.170  1.00  0.00           C
ATOM     78  OD1 ASP     5      38.620  30.560 115.880  1.00  0.00           O
ATOM     79  OD2 ASP     5      37.980  32.440 116.800  1.00  0.00           O
ATOM     80  C   ASP     5      39.340  34.340 114.310  1.00  0.00           C
ATOM     81  O   ASP     5      39.770  34.570 113.170  1.00  0.00           O
ATOM     82  N   ASP     6      37.990  34.410 114.520  1.00  0.00           N
ATOM     83  HN  ASP     6      37.630  34.420 115.450  1.00  0.00           H
ATOM     84  CA  ASP     6      37.090  34.910 113.520  1.00  0.00           C
ATOM     85  HA  ASP     6      37.210  34.440 112.560  1.00  0.00           H
ATOM     86  CB  ASP     6      35.570  34.790 114.040  1.00  0.00           C
ATOM     87  HB1 ASP     6      34.880  35.310 113.340  1.00  0.00           H
ATOM     88  HB2 ASP     6      35.510  35.360 114.990  1.00  0.00           H
ATOM     89  CG  ASP     6      35.040  33.370 114.200  1.00  0.00           C
ATOM     90  OD1 ASP     6      35.670  32.400 113.750  1.00  0.00           O
ATOM     91  OD2 ASP     6      34.050  33.250 114.890  1.00  0.00           O
ATOM     92  C   ASP     6      37.330  36.400 113.240  1.00  0.00           C
ATOM     93  O   ASP     6      37.420  36.770 112.080  1.00  0.00           O
ATOM     94  N   ASP     7      37.600  37.290 114.310  1.00  0.00           N
ATOM     95  HN  ASP     7      37.550  36.890 115.220  1.00  0.00           H
ATOM     96  CA  ASP     7      38.030  38.690 114.210  1.00  0.00           C
ATOM     97  HA  ASP     7      37.310  39.310 113.700  1.00  0.00           H
ATOM     98  CB  ASP     7      38.140  39.150 115.720  1.00  0.00           C
ATOM     99  HB1 ASP     7      38.930  38.520 116.170  1.00  0.00           H
ATOM    100  HB2 ASP     7      37.260  38.920 116.360  1.00  0.00           H
ATOM    101  CG  ASP     7      38.430  40.630 115.970  1.00  0.00           C
ATOM    102  OD1 ASP     7      38.840  40.980 117.080  1.00  0.00           O
ATOM    103  OD2 ASP     7      38.250  41.490 115.070  1.00  0.00           O
ATOM    104  C   ASP     7      39.330  38.860 113.360  1.00  0.00           C
ATOM    105  O   ASP     7      39.390  39.700 112.480  1.00  0.00           O
ATOM    106  N   LYS     8      40.380  38.080 113.560  1.00  0.00           N
ATOM    107  HN  LYS     8      40.290  37.400 114.290  1.00  0.00           H
ATOM    108  CA  LYS     8      41.620  37.980 112.870  1.00  0.00           C
ATOM    109  HA  LYS     8      42.090  38.940 112.950  1.00  0.00           H
ATOM    110  CB  LYS     8      42.500  37.010 113.630  1.00  0.00           C
ATOM    111  HB1 LYS     8      41.940  36.090 113.900  1.00  0.00           H
ATOM    112  HB2 LYS     8      42.770  37.450 114.620  1.00  0.00           H
ATOM    113  CG  LYS     8      43.730  36.470 112.850  1.00  0.00           C
ATOM    114  HG1 LYS     8      43.340  35.990 111.930  1.00  0.00           H
ATOM    115  HG2 LYS     8      44.220  35.720 113.510  1.00  0.00           H
ATOM    116  CD  LYS     8      44.650  37.580 112.310  1.00  0.00           C
ATOM    117  HD1 LYS     8      45.110  38.080 113.190  1.00  0.00           H
ATOM    118  HD2 LYS     8      44.010  38.310 111.760  1.00  0.00           H
ATOM    119  CE  LYS     8      45.590  36.910 111.340  1.00  0.00           C
ATOM    120  HE1 LYS     8      45.060  36.110 110.780  1.00  0.00           H
ATOM    121  HE2 LYS     8      46.350  36.320 111.900  1.00  0.00           H
ATOM    122  NZ  LYS     8      46.220  37.800 110.360  1.00  0.00           N
ATOM    123  HZ1 LYS     8      46.560  38.620 110.910  1.00  0.00           H
ATOM    124  HZ2 LYS     8      45.530  38.210 109.710  1.00  0.00           H
ATOM    125  HZ3 LYS     8      47.010  37.330 109.880  1.00  0.00           H
ATOM    126  C   LYS     8      41.400  37.620 111.450  1.00  0.00           C
ATOM    127  O   LYS     8      41.910  38.260 110.520  1.00  0.00           O
ATOM    128  N   ALA     9      40.600  36.550 111.060  1.00  0.00           N
ATOM    129  HN  ALA     9      40.180  36.000 111.780  1.00  0.00           H
ATOM    130  CA  ALA     9      40.200  36.120 109.750  1.00  0.00           C
ATOM    131  HA  ALA     9      41.070  35.980 109.130  1.00  0.00           H
ATOM    132  CB  ALA     9      39.340  34.860 109.720  1.00  0.00           C
ATOM    133  HB1 ALA     9      38.390  34.990 110.270  1.00  0.00           H
ATOM    134  HB2 ALA     9      39.920  34.070 110.240  1.00  0.00           H
ATOM    135  HB3 ALA     9      39.280  34.400 108.710  1.00  0.00           H
ATOM    136  C   ALA     9      39.420  37.230 109.100  1.00  0.00           C
ATOM    137  O   ALA     9      39.610  37.590 107.930  1.00  0.00           O
ATOM    138  N   MET    10      38.520  37.930 109.740  1.00  0.00           N
ATOM    139  HN  MET    10      38.260  37.640 110.660  1.00  0.00           H
ATOM    140  CA  MET    10      37.890  39.140 109.200  1.00  0.00           C
ATOM    141  HA  MET    10      37.510  38.970 108.200  1.00  0.00           H
ATOM    142  CB  MET    10      36.690  39.710 110.070  1.00  0.00           C
ATOM    143  HB1 MET    10      36.320  40.610 109.530  1.00  0.00           H
ATOM    144  HB2 MET    10      37.040  39.980 111.090  1.00  0.00           H
ATOM    145  CG  MET    10      35.380  38.840 110.170  1.00  0.00           C
ATOM    146  HG1 MET    10      35.660  37.810 110.490  1.00  0.00           H
ATOM    147  HG2 MET    10      34.950  38.690 109.160  1.00  0.00           H
ATOM    148  SD  MET    10      34.140  39.590 111.250  1.00  0.00           S
ATOM    149  CE  MET    10      32.750  38.730 110.520  1.00  0.00           C
ATOM    150  HE1 MET    10      31.800  38.880 111.080  1.00  0.00           H
ATOM    151  HE2 MET    10      32.920  37.640 110.500  1.00  0.00           H
ATOM    152  HE3 MET    10      32.540  39.100 109.490  1.00  0.00           H
ATOM    153  C   MET    10      38.820  40.280 108.840  1.00  0.00           C
ATOM    154  O   MET    10      38.730  40.770 107.710  1.00  0.00           O
ATOM    155  N   GLU    11      39.800  40.570 109.710  1.00  0.00           N
ATOM    156  HN  GLU    11      39.840  40.070 110.570  1.00  0.00           H
ATOM    157  CA  GLU    11      40.840  41.540 109.470  1.00  0.00           C
ATOM    158  HA  GLU    11      40.350  42.470 109.230  1.00  0.00           H
ATOM    159  CB  GLU    11      41.740  41.760 110.760  1.00  0.00           C
ATOM    160  HB1 GLU    11      41.980  40.820 111.300  1.00  0.00           H
ATOM    161  HB2 GLU    11      41.120  42.320 111.500  1.00  0.00           H
ATOM    162  CG  GLU    11      43.060  42.560 110.680  1.00  0.00           C
ATOM    163  HG1 GLU    11      42.900  43.480 110.090  1.00  0.00           H
ATOM    164  HG2 GLU    11      43.780  41.930 110.120  1.00  0.00           H
ATOM    165  CD  GLU    11      43.680  42.940 112.010  1.00  0.00           C
ATOM    166  OE1 GLU    11      43.420  44.080 112.390  1.00  0.00           O
ATOM    167  OE2 GLU    11      44.420  42.110 112.590  1.00  0.00           O
ATOM    168  C   GLU    11      41.720  41.200 108.260  1.00  0.00           C
ATOM    169  O   GLU    11      41.990  42.140 107.520  1.00  0.00           O
ATOM    170  N   SER    12      42.080  39.880 108.010  1.00  0.00           N
ATOM    171  HN  SER    12      41.740  39.260 108.700  1.00  0.00           H
ATOM    172  CA  SER    12      42.880  39.440 106.910  1.00  0.00           C
ATOM    173  HA  SER    12      43.630  40.210 106.760  1.00  0.00           H
ATOM    174  CB  SER    12      43.560  38.090 107.260  1.00  0.00           C
ATOM    175  HB1 SER    12      44.320  37.720 106.540  1.00  0.00           H
ATOM    176  HB2 SER    12      42.770  37.300 107.200  1.00  0.00           H
ATOM    177  OG  SER    12      44.120  38.050 108.560  1.00  0.00           O
ATOM    178  HG1 SER    12      43.280  38.070 109.020  1.00  0.00           H
ATOM    179  C   SER    12      42.110  39.210 105.630  1.00  0.00           C
ATOM    180  O   SER    12      42.700  39.260 104.580  1.00  0.00           O
ATOM    181  N   SER    13      40.810  38.900 105.700  1.00  0.00           N
ATOM    182  HN  SER    13      40.470  38.860 106.640  1.00  0.00           H
ATOM    183  CA  SER    13      39.890  38.650 104.570  1.00  0.00           C
ATOM    184  HA  SER    13      39.830  37.600 104.360  1.00  0.00           H
ATOM    185  CB  SER    13      38.450  38.840 104.950  1.00  0.00           C
ATOM    186  HB1 SER    13      38.280  39.900 105.220  1.00  0.00           H
ATOM    187  HB2 SER    13      38.230  38.210 105.830  1.00  0.00           H
ATOM    188  OG  SER    13      37.460  38.500 103.940  1.00  0.00           O
ATOM    189  HG1 SER    13      37.640  39.020 103.150  1.00  0.00           H
ATOM    190  C   SER    13      40.120  39.370 103.220  1.00  0.00           C
ATOM    191  O   SER    13      40.220  40.620 103.310  1.00  0.00           O
ATOM    192  N   PRO    14      40.280  38.790 102.040  1.00  0.00           N
ATOM    193  CD  PRO    14      40.420  37.440 101.820  1.00  0.00           C
ATOM    194  HD1 PRO    14      39.630  36.840 102.320  1.00  0.00           H
ATOM    195  HD2 PRO    14      41.410  37.070 102.150  1.00  0.00           H
ATOM    196  CA  PRO    14      40.210  39.600 100.770  1.00  0.00           C
ATOM    197  HA  PRO    14      40.940  40.390 100.880  1.00  0.00           H
ATOM    198  CB  PRO    14      40.620  38.640  99.660  1.00  0.00           C
ATOM    199  HB1 PRO    14      41.690  38.630  99.370  1.00  0.00           H
ATOM    200  HB2 PRO    14      40.110  38.800  98.680  1.00  0.00           H
ATOM    201  CG  PRO    14      40.240  37.270 100.290  1.00  0.00           C
ATOM    202  HG1 PRO    14      39.200  37.020 100.000  1.00  0.00           H
ATOM    203  HG2 PRO    14      40.850  36.440  99.860  1.00  0.00           H
ATOM    204  C   PRO    14      38.820  40.200 100.690  1.00  0.00           C
ATOM    205  O   PRO    14      37.800  39.790 101.280  1.00  0.00           O
ATOM    206  N   ILE    15      38.790  41.300  99.860  1.00  0.00           N
ATOM    207  HN  ILE    15      39.590  41.520  99.300  1.00  0.00           H
ATOM    208  CA  ILE    15      37.580  42.100  99.620  1.00  0.00           C
ATOM    209  HA  ILE    15      37.370  42.600 100.560  1.00  0.00           H
ATOM    210  CB  ILE    15      37.840  43.320  98.630  1.00  0.00           C
ATOM    211  HB  ILE    15      38.380  42.880  97.770  1.00  0.00           H
ATOM    212  CG2 ILE    15      36.500  43.930  98.010  1.00  0.00           C
ATOM    213 HG21 ILE    15      35.990  44.600  98.730  1.00  0.00           H
ATOM    214 HG22 ILE    15      35.840  43.170  97.550  1.00  0.00           H
ATOM    215 HG23 ILE    15      36.820  44.650  97.220  1.00  0.00           H
ATOM    216  CG1 ILE    15      38.720  44.410  99.300  1.00  0.00           C
ATOM    217 HG11 ILE    15      39.090  45.110  98.520  1.00  0.00           H
ATOM    218 HG12 ILE    15      39.630  43.860  99.620  1.00  0.00           H
ATOM    219  CD  ILE    15      38.020  45.320 100.360  1.00  0.00           C
ATOM    220  HD1 ILE    15      38.780  45.950 100.870  1.00  0.00           H
ATOM    221  HD2 ILE    15      37.500  44.730 101.150  1.00  0.00           H
ATOM    222  HD3 ILE    15      37.330  46.030  99.860  1.00  0.00           H
ATOM    223  C   ILE    15      36.450  41.230  99.160  1.00  0.00           C
ATOM    224  O   ILE    15      36.590  40.470  98.190  1.00  0.00           O
ATOM    225  N   PRO    16      35.220  41.300  99.770  1.00  0.00           N
ATOM    226  CD  PRO    16      34.940  42.020 100.980  1.00  0.00           C
ATOM    227  HD1 PRO    16      35.200  43.090 100.820  1.00  0.00           H
ATOM    228  HD2 PRO    16      35.430  41.630 101.900  1.00  0.00           H
ATOM    229  CA  PRO    16      34.200  40.270  99.480  1.00  0.00           C
ATOM    230  HA  PRO    16      34.540  39.250  99.400  1.00  0.00           H
ATOM    231  CB  PRO    16      33.160  40.390 100.570  1.00  0.00           C
ATOM    232  HB1 PRO    16      33.340  39.560 101.290  1.00  0.00           H
ATOM    233  HB2 PRO    16      32.120  40.280 100.190  1.00  0.00           H
ATOM    234  CG  PRO    16      33.370  41.830 101.150  1.00  0.00           C
ATOM    235  HG1 PRO    16      32.820  42.560 100.530  1.00  0.00           H
ATOM    236  HG2 PRO    16      33.140  41.970 102.230  1.00  0.00           H
ATOM    237  C   PRO    16      33.490  40.480  98.230  1.00  0.00           C
ATOM    238  O   PRO    16      33.170  41.590  97.860  1.00  0.00           O
ATOM    239  N   GLN    17      33.150  39.360  97.590  1.00  0.00           N
ATOM    240  HN  GLN    17      33.490  38.490  97.920  1.00  0.00           H
ATOM    241  CA  GLN    17      32.490  39.320  96.340  1.00  0.00           C
ATOM    242  HA  GLN    17      32.330  40.330  95.970  1.00  0.00           H
ATOM    243  CB  GLN    17      33.250  38.460  95.260  1.00  0.00           C
ATOM    244  HB1 GLN    17      32.770  38.690  94.290  1.00  0.00           H
ATOM    245  HB2 GLN    17      33.210  37.370  95.490  1.00  0.00           H
ATOM    246  CG  GLN    17      34.720  38.840  95.160  1.00  0.00           C
ATOM    247  HG1 GLN    17      35.350  38.280  94.440  1.00  0.00           H
ATOM    248  HG2 GLN    17      35.220  38.700  96.140  1.00  0.00           H
ATOM    249  CD  GLN    17      34.920  40.340  94.850  1.00  0.00           C
ATOM    250  OE1 GLN    17      34.650  40.730  93.660  1.00  0.00           O
ATOM    251  NE2 GLN    17      35.460  41.220  95.690  1.00  0.00           N
ATOM    252 HE21 GLN    17      35.920  40.970  96.540  1.00  0.00           H
ATOM    253 HE22 GLN    17      35.430  42.170  95.350  1.00  0.00           H
ATOM    254  C   GLN    17      31.140  38.610  96.580  1.00  0.00           C
ATOM    255  O   GLN    17      31.040  37.540  97.200  1.00  0.00           O
ATOM    256  N   SER    18      30.110  39.220  96.020  1.00  0.00           N
ATOM    257  HN  SER    18      30.270  40.120  95.620  1.00  0.00           H
ATOM    258  CA  SER    18      28.800  38.760  95.870  1.00  0.00           C
ATOM    259  HA  SER    18      28.300  39.720  95.930  1.00  0.00           H
ATOM    260  CB  SER    18      28.530  38.130  94.530  1.00  0.00           C
ATOM    261  HB1 SER    18      27.500  37.720  94.410  1.00  0.00           H
ATOM    262  HB2 SER    18      29.250  37.380  94.150  1.00  0.00           H
ATOM    263  OG  SER    18      28.570  39.230  93.600  1.00  0.00           O
ATOM    264  HG1 SER    18      29.450  39.390  93.270  1.00  0.00           H
ATOM    265  C   SER    18      28.090  38.000  97.050  1.00  0.00           C
ATOM    266  O   SER    18      27.280  37.080  96.840  1.00  0.00           O
ATOM    267  N   SER    19      28.310  38.540  98.290  1.00  0.00           N
ATOM    268  HN  SER    19      29.010  39.250  98.210  1.00  0.00           H
ATOM    269  CA  SER    19      27.560  38.040  99.450  1.00  0.00           C
ATOM    270  HA  SER    19      26.500  38.150  99.260  1.00  0.00           H
ATOM    271  CB  SER    19      27.850  36.510  99.720  1.00  0.00           C
ATOM    272  HB1 SER    19      28.900  36.280 100.000  1.00  0.00           H
ATOM    273  HB2 SER    19      27.620  35.940  98.790  1.00  0.00           H
ATOM    274  OG  SER    19      26.980  35.910 100.700  1.00  0.00           O
ATOM    275  HG1 SER    19      27.080  36.510 101.450  1.00  0.00           H
ATOM    276  C   SER    19      27.890  38.740 100.780  1.00  0.00           C
ATOM    277  O   SER    19      27.350  38.370 101.820  1.00  0.00           O
ATOM    278  N   GLY    20      28.760  39.830 100.730  1.00  0.00           N
ATOM    279  HN  GLY    20      29.020  40.190  99.840  1.00  0.00           H
ATOM    280  CA  GLY    20      29.210  40.610 101.900  1.00  0.00           C
ATOM    281  HA1 GLY    20      28.400  40.830 102.580  1.00  0.00           H
ATOM    282  HA2 GLY    20      29.610  41.520 101.470  1.00  0.00           H
ATOM    283  C   GLY    20      30.280  39.920 102.640  1.00  0.00           C
ATOM    284  O   GLY    20      30.600  38.770 102.320  1.00  0.00           O
ATOM    285  N   ASN    21      30.770  40.610 103.710  1.00  0.00           N
ATOM    286  HN  ASN    21      30.310  41.470 103.880  1.00  0.00           H
ATOM    287  CA  ASN    21      31.780  40.200 104.630  1.00  0.00           C
ATOM    288  HA  ASN    21      32.700  40.110 104.070  1.00  0.00           H
ATOM    289  CB  ASN    21      31.910  41.250 105.740  1.00  0.00           C
ATOM    290  HB1 ASN    21      32.380  40.810 106.650  1.00  0.00           H
ATOM    291  HB2 ASN    21      30.920  41.600 106.130  1.00  0.00           H
ATOM    292  CG  ASN    21      32.580  42.500 105.250  1.00  0.00           C
ATOM    293  OD1 ASN    21      31.930  43.500 105.170  1.00  0.00           O
ATOM    294  ND2 ASN    21      33.820  42.340 104.660  1.00  0.00           N
ATOM    295 HD21 ASN    21      34.210  43.040 104.050  1.00  0.00           H
ATOM    296 HD22 ASN    21      34.310  41.500 104.890  1.00  0.00           H
ATOM    297  C   ASN    21      31.710  38.760 105.090  1.00  0.00           C
ATOM    298  O   ASN    21      30.610  38.290 105.320  1.00  0.00           O
ATOM    299  N   SER    22      32.790  38.070 105.310  1.00  0.00           N
ATOM    300  HN  SER    22      33.700  38.360 105.010  1.00  0.00           H
ATOM    301  CA  SER    22      32.780  36.780 106.020  1.00  0.00           C
ATOM    302  HA  SER    22      32.090  36.940 106.840  1.00  0.00           H
ATOM    303  CB  SER    22      32.110  35.740 105.230  1.00  0.00           C
ATOM    304  HB1 SER    22      32.540  35.860 104.210  1.00  0.00           H
ATOM    305  HB2 SER    22      31.010  35.800 105.140  1.00  0.00           H
ATOM    306  OG  SER    22      32.330  34.410 105.780  1.00  0.00           O
ATOM    307  HG1 SER    22      31.740  34.300 106.530  1.00  0.00           H
ATOM    308  C   SER    22      34.150  36.540 106.600  1.00  0.00           C
ATOM    309  O   SER    22      35.150  36.650 105.950  1.00  0.00           O
ATOM    310  N   SER    23      34.150  36.050 107.860  1.00  0.00           N
ATOM    311  HN  SER    23      33.330  35.940 108.420  1.00  0.00           H
ATOM    312  CA  SER    23      35.350  35.690 108.590  1.00  0.00           C
ATOM    313  HA  SER    23      36.000  36.560 108.570  1.00  0.00           H
ATOM    314  CB  SER    23      35.040  35.160 109.980  1.00  0.00           C
ATOM    315  HB1 SER    23      34.580  36.070 110.430  1.00  0.00           H
ATOM    316  HB2 SER    23      35.860  34.740 110.600  1.00  0.00           H
ATOM    317  OG  SER    23      33.980  34.220 109.970  1.00  0.00           O
ATOM    318  HG1 SER    23      33.340  34.420 110.660  1.00  0.00           H
ATOM    319  C   SER    23      36.010  34.440 107.880  1.00  0.00           C
ATOM    320  O   SER    23      37.220  34.220 107.930  1.00  0.00           O
ATOM    321  N   THR    24      35.310  33.610 107.080  1.00  0.00           N
ATOM    322  HN  THR    24      34.310  33.580 107.070  1.00  0.00           H
ATOM    323  CA  THR    24      35.860  32.420 106.520  1.00  0.00           C
ATOM    324  HA  THR    24      36.720  32.180 107.140  1.00  0.00           H
ATOM    325  CB  THR    24      34.900  31.170 106.500  1.00  0.00           C
ATOM    326  HB  THR    24      35.190  30.440 105.710  1.00  0.00           H
ATOM    327  OG1 THR    24      33.570  31.600 106.220  1.00  0.00           O
ATOM    328  HG1 THR    24      33.660  32.100 105.400  1.00  0.00           H
ATOM    329  CG2 THR    24      34.930  30.600 107.930  1.00  0.00           C
ATOM    330 HG21 THR    24      34.520  31.320 108.670  1.00  0.00           H
ATOM    331 HG22 THR    24      35.960  30.260 108.170  1.00  0.00           H
ATOM    332 HG23 THR    24      34.350  29.660 108.020  1.00  0.00           H
ATOM    333  C   THR    24      36.400  32.660 105.170  1.00  0.00           C
ATOM    334  O   THR    24      37.150  31.830 104.640  1.00  0.00           O
ATOM    335  N   LEU    25      36.200  33.880 104.660  1.00  0.00           N
ATOM    336  HN  LEU    25      35.460  34.440 105.010  1.00  0.00           H
ATOM    337  CA  LEU    25      36.950  34.310 103.540  1.00  0.00           C
ATOM    338  HA  LEU    25      37.110  33.500 102.840  1.00  0.00           H
ATOM    339  CB  LEU    25      36.320  35.560 102.930  1.00  0.00           C
ATOM    340  HB1 LEU    25      36.920  35.920 102.070  1.00  0.00           H
ATOM    341  HB2 LEU    25      36.290  36.390 103.670  1.00  0.00           H
ATOM    342  CG  LEU    25      34.830  35.440 102.430  1.00  0.00           C
ATOM    343  HG  LEU    25      34.180  35.020 103.230  1.00  0.00           H
ATOM    344  CD1 LEU    25      34.210  36.760 102.090  1.00  0.00           C
ATOM    345 HD11 LEU    25      33.180  36.510 101.740  1.00  0.00           H
ATOM    346 HD12 LEU    25      34.660  37.220 101.180  1.00  0.00           H
ATOM    347 HD13 LEU    25      34.160  37.500 102.920  1.00  0.00           H
ATOM    348  CD2 LEU    25      34.700  34.470 101.210  1.00  0.00           C
ATOM    349 HD21 LEU    25      35.130  33.460 101.400  1.00  0.00           H
ATOM    350 HD22 LEU    25      35.290  34.950 100.410  1.00  0.00           H
ATOM    351 HD23 LEU    25      33.670  34.400 100.790  1.00  0.00           H
ATOM    352  C   LEU    25      38.360  34.730 103.910  1.00  0.00           C
ATOM    353  O   LEU    25      39.310  34.710 103.100  1.00  0.00           O
ATOM    354  N   GLY    26      38.640  34.920 105.230  1.00  0.00           N
ATOM    355  HN  GLY    26      37.870  35.030 105.850  1.00  0.00           H
ATOM    356  CA  GLY    26      39.950  35.090 105.860  1.00  0.00           C
ATOM    357  HA1 GLY    26      39.710  35.710 106.710  1.00  0.00           H
ATOM    358  HA2 GLY    26      40.650  35.620 105.240  1.00  0.00           H
ATOM    359  C   GLY    26      40.630  33.870 106.390  1.00  0.00           C
ATOM    360  O   GLY    26      41.840  33.960 106.760  1.00  0.00           O
ATOM    361  N   ARG    27      39.900  32.680 106.340  1.00  0.00           N
ATOM    362  HN  ARG    27      38.930  32.670 106.110  1.00  0.00           H
ATOM    363  CA  ARG    27      40.460  31.420 106.680  1.00  0.00           C
ATOM    364  HA  ARG    27      41.260  31.570 107.390  1.00  0.00           H
ATOM    365  CB  ARG    27      39.410  30.540 107.380  1.00  0.00           C
ATOM    366  HB1 ARG    27      39.780  29.500 107.430  1.00  0.00           H
ATOM    367  HB2 ARG    27      38.570  30.480 106.650  1.00  0.00           H
ATOM    368  CG  ARG    27      38.880  30.960 108.770  1.00  0.00           C
ATOM    369  HG1 ARG    27      38.130  30.220 109.090  1.00  0.00           H
ATOM    370  HG2 ARG    27      38.350  31.930 108.630  1.00  0.00           H
ATOM    371  CD  ARG    27      39.820  30.920 109.980  1.00  0.00           C
ATOM    372  HD1 ARG    27      40.650  31.650 109.910  1.00  0.00           H
ATOM    373  HD2 ARG    27      40.320  29.930 110.010  1.00  0.00           H
ATOM    374  NE  ARG    27      39.030  31.130 111.230  1.00  0.00           N
ATOM    375  HE  ARG    27      38.190  31.670 111.270  1.00  0.00           H
ATOM    376  CZ  ARG    27      39.180  30.540 112.360  1.00  0.00           C
ATOM    377  NH1 ARG    27      40.160  29.780 112.640  1.00  0.00           N
ATOM    378 HH11 ARG    27      40.960  29.710 112.030  1.00  0.00           H
ATOM    379 HH12 ARG    27      40.220  29.310 113.520  1.00  0.00           H
ATOM    380  NH2 ARG    27      38.160  30.720 113.210  1.00  0.00           N
ATOM    381 HH21 ARG    27      38.300  30.420 114.160  1.00  0.00           H
ATOM    382 HH22 ARG    27      37.380  31.310 113.020  1.00  0.00           H
ATOM    383  C   ARG    27      41.120  30.740 105.520  1.00  0.00           C
ATOM    384  O   ARG    27      40.700  30.750 104.400  1.00  0.00           O
ATOM    385  N   VAL    28      42.430  30.310 105.710  1.00  0.00           N
ATOM    386  HN  VAL    28      42.860  30.280 106.610  1.00  0.00           H
ATOM    387  CA  VAL    28      43.220  29.810 104.620  1.00  0.00           C
ATOM    388  HA  VAL    28      43.250  30.560 103.840  1.00  0.00           H
ATOM    389  CB  VAL    28      44.770  29.580 105.040  1.00  0.00           C
ATOM    390  HB  VAL    28      44.780  28.930 105.940  1.00  0.00           H
ATOM    391  CG1 VAL    28      45.600  28.960 103.900  1.00  0.00           C
ATOM    392 HG11 VAL    28      45.730  29.540 102.960  1.00  0.00           H
ATOM    393 HG12 VAL    28      45.230  27.990 103.520  1.00  0.00           H
ATOM    394 HG13 VAL    28      46.670  28.800 104.190  1.00  0.00           H
ATOM    395  CG2 VAL    28      45.320  30.970 105.440  1.00  0.00           C
ATOM    396 HG21 VAL    28      44.830  31.350 106.360  1.00  0.00           H
ATOM    397 HG22 VAL    28      45.220  31.710 104.610  1.00  0.00           H
ATOM    398 HG23 VAL    28      46.380  30.910 105.760  1.00  0.00           H
ATOM    399  C   VAL    28      42.610  28.530 104.030  1.00  0.00           C
ATOM    400  O   VAL    28      42.360  27.450 104.710  1.00  0.00           O
ATOM    401  N   PRO    29      42.290  28.460 102.730  1.00  0.00           N
ATOM    402  CD  PRO    29      42.860  29.300 101.650  1.00  0.00           C
ATOM    403  HD1 PRO    29      43.940  29.050 101.730  1.00  0.00           H
ATOM    404  HD2 PRO    29      42.780  30.390 101.870  1.00  0.00           H
ATOM    405  CA  PRO    29      41.410  27.470 102.200  1.00  0.00           C
ATOM    406  HA  PRO    29      40.570  27.350 102.860  1.00  0.00           H
ATOM    407  CB  PRO    29      41.010  28.080 100.830  1.00  0.00           C
ATOM    408  HB1 PRO    29      40.040  28.620 100.860  1.00  0.00           H
ATOM    409  HB2 PRO    29      40.830  27.250 100.110  1.00  0.00           H
ATOM    410  CG  PRO    29      42.170  28.960 100.340  1.00  0.00           C
ATOM    411  HG1 PRO    29      42.920  28.410  99.730  1.00  0.00           H
ATOM    412  HG2 PRO    29      41.790  29.880  99.840  1.00  0.00           H
ATOM    413  C   PRO    29      42.140  26.050 101.990  1.00  0.00           C
ATOM    414  O   PRO    29      41.540  25.080 102.380  1.00  0.00           O
ATOM    415  N   GLN    30      43.320  25.860 101.430  1.00  0.00           N
ATOM    416  HN  GLN    30      43.970  26.580 101.220  1.00  0.00           H
ATOM    417  CA  GLN    30      43.880  24.630 100.980  1.00  0.00           C
ATOM    418  HA  GLN    30      43.050  24.020 100.640  1.00  0.00           H
ATOM    419  CB  GLN    30      44.910  24.860  99.800  1.00  0.00           C
ATOM    420  HB1 GLN    30      45.380  23.930  99.420  1.00  0.00           H
ATOM    421  HB2 GLN    30      45.770  25.510 100.070  1.00  0.00           H
ATOM    422  CG  GLN    30      44.210  25.460  98.510  1.00  0.00           C
ATOM    423  HG1 GLN    30      45.000  25.570  97.750  1.00  0.00           H
ATOM    424  HG2 GLN    30      44.090  26.550  98.730  1.00  0.00           H
ATOM    425  CD  GLN    30      42.850  24.830  98.020  1.00  0.00           C
ATOM    426  OE1 GLN    30      41.810  25.470  98.130  1.00  0.00           O
ATOM    427  NE2 GLN    30      42.870  23.650  97.480  1.00  0.00           N
ATOM    428 HE21 GLN    30      42.170  23.360  96.840  1.00  0.00           H
ATOM    429 HE22 GLN    30      43.710  23.130  97.330  1.00  0.00           H
ATOM    430  C   GLN    30      44.690  23.960 102.080  1.00  0.00           C
ATOM    431  O   GLN    30      45.160  24.550 103.110  1.00  0.00           O
ATOM    432  N   THR    31      44.880  22.580 102.000  1.00  0.00           N
ATOM    433  HN  THR    31      44.590  22.130 101.170  1.00  0.00           H
ATOM    434  CA  THR    31      45.440  21.830 103.100  1.00  0.00           C
ATOM    435  HA  THR    31      44.930  22.190 103.980  1.00  0.00           H
ATOM    436  CB  THR    31      45.180  20.310 102.860  1.00  0.00           C
ATOM    437  HB  THR    31      45.860  19.940 102.070  1.00  0.00           H
ATOM    438  OG1 THR    31      43.850  20.020 102.500  1.00  0.00           O
ATOM    439  HG1 THR    31      43.590  20.470 101.690  1.00  0.00           H
ATOM    440  CG2 THR    31      45.700  19.450 103.960  1.00  0.00           C
ATOM    441 HG21 THR    31      45.610  18.440 103.530  1.00  0.00           H
ATOM    442 HG22 THR    31      45.080  19.560 104.880  1.00  0.00           H
ATOM    443 HG23 THR    31      46.760  19.620 104.240  1.00  0.00           H
ATOM    444  C   THR    31      46.840  22.160 103.420  1.00  0.00           C
ATOM    445  O   THR    31      47.590  22.140 102.450  1.00  0.00           O
ATOM    446  N   PRO    32      47.360  22.350 104.670  1.00  0.00           N
ATOM    447  CD  PRO    32      46.550  22.670 105.850  1.00  0.00           C
ATOM    448  HD1 PRO    32      46.000  21.740 106.140  1.00  0.00           H
ATOM    449  HD2 PRO    32      45.930  23.570 105.730  1.00  0.00           H
ATOM    450  CA  PRO    32      48.740  22.240 105.060  1.00  0.00           C
ATOM    451  HA  PRO    32      49.200  23.150 104.710  1.00  0.00           H
ATOM    452  CB  PRO    32      48.710  22.130 106.580  1.00  0.00           C
ATOM    453  HB1 PRO    32      49.630  22.410 107.140  1.00  0.00           H
ATOM    454  HB2 PRO    32      48.450  21.070 106.800  1.00  0.00           H
ATOM    455  CG  PRO    32      47.470  22.960 106.990  1.00  0.00           C
ATOM    456  HG1 PRO    32      47.000  22.660 107.950  1.00  0.00           H
ATOM    457  HG2 PRO    32      47.950  23.960 106.980  1.00  0.00           H
ATOM    458  C   PRO    32      49.620  21.120 104.350  1.00  0.00           C
ATOM    459  O   PRO    32      49.360  19.910 104.410  1.00  0.00           O
ATOM    460  N   GLY    33      50.780  21.520 103.790  1.00  0.00           N
ATOM    461  HN  GLY    33      51.100  22.460 103.890  1.00  0.00           H
ATOM    462  CA  GLY    33      51.860  20.640 103.230  1.00  0.00           C
ATOM    463  HA1 GLY    33      52.570  21.250 102.690  1.00  0.00           H
ATOM    464  HA2 GLY    33      51.350  19.950 102.580  1.00  0.00           H
ATOM    465  C   GLY    33      52.540  19.980 104.340  1.00  0.00           C
ATOM    466  O   GLY    33      52.120  20.040 105.490  1.00  0.00           O
ATOM    467  N   PRO    34      53.620  19.200 104.020  1.00  0.00           N
ATOM    468  CD  PRO    34      53.960  18.810 102.590  1.00  0.00           C
ATOM    469  HD1 PRO    34      54.500  19.630 102.070  1.00  0.00           H
ATOM    470  HD2 PRO    34      53.050  18.510 102.030  1.00  0.00           H
ATOM    471  CA  PRO    34      54.270  18.290 104.890  1.00  0.00           C
ATOM    472  HA  PRO    34      53.570  17.500 105.080  1.00  0.00           H
ATOM    473  CB  PRO    34      55.480  17.740 104.060  1.00  0.00           C
ATOM    474  HB1 PRO    34      55.770  16.750 104.460  1.00  0.00           H
ATOM    475  HB2 PRO    34      56.350  18.440 103.980  1.00  0.00           H
ATOM    476  CG  PRO    34      54.820  17.610 102.650  1.00  0.00           C
ATOM    477  HG1 PRO    34      55.550  17.660 101.810  1.00  0.00           H
ATOM    478  HG2 PRO    34      54.100  16.770 102.750  1.00  0.00           H
ATOM    479  C   PRO    34      54.690  18.810 106.260  1.00  0.00           C
ATOM    480  O   PRO    34      55.110  19.950 106.400  1.00  0.00           O
ATOM    481  N   SER    35      54.660  17.920 107.290  1.00  0.00           N
ATOM    482  HN  SER    35      54.440  16.970 107.080  1.00  0.00           H
ATOM    483  CA  SER    35      54.880  18.120 108.700  1.00  0.00           C
ATOM    484  HA  SER    35      54.430  17.290 109.220  1.00  0.00           H
ATOM    485  CB  SER    35      56.310  18.300 109.090  1.00  0.00           C
ATOM    486  HB1 SER    35      56.320  18.470 110.190  1.00  0.00           H
ATOM    487  HB2 SER    35      56.840  19.110 108.540  1.00  0.00           H
ATOM    488  OG  SER    35      57.020  17.030 108.830  1.00  0.00           O
ATOM    489  HG1 SER    35      57.260  17.120 107.910  1.00  0.00           H
ATOM    490  C   SER    35      53.960  19.320 109.160  1.00  0.00           C
ATOM    491  O   SER    35      54.330  20.000 110.120  1.00  0.00           O
ATOM    492  N   THR    36      52.850  19.650 108.590  1.00  0.00           N
ATOM    493  HN  THR    36      52.650  19.130 107.760  1.00  0.00           H
ATOM    494  CA  THR    36      51.890  20.640 108.920  1.00  0.00           C
ATOM    495  HA  THR    36      51.000  20.540 108.310  1.00  0.00           H
ATOM    496  CB  THR    36      51.220  20.490 110.260  1.00  0.00           C
ATOM    497  HB  THR    36      51.890  20.740 111.110  1.00  0.00           H
ATOM    498  OG1 THR    36      50.660  19.220 110.440  1.00  0.00           O
ATOM    499  HG1 THR    36      51.190  18.780 111.120  1.00  0.00           H
ATOM    500  CG2 THR    36      49.970  21.480 110.390  1.00  0.00           C
ATOM    501 HG21 THR    36      50.300  22.510 110.640  1.00  0.00           H
ATOM    502 HG22 THR    36      49.310  21.180 111.230  1.00  0.00           H
ATOM    503 HG23 THR    36      49.360  21.460 109.460  1.00  0.00           H
ATOM    504  C   THR    36      52.350  22.070 108.740  1.00  0.00           C
ATOM    505  O   THR    36      52.430  22.880 109.670  1.00  0.00           O
ATOM    506  N   ALA    37      52.750  22.310 107.500  1.00  0.00           N
ATOM    507  HN  ALA    37      52.590  21.650 106.780  1.00  0.00           H
ATOM    508  CA  ALA    37      53.450  23.550 107.110  1.00  0.00           C
ATOM    509  HA  ALA    37      53.900  24.010 107.980  1.00  0.00           H
ATOM    510  CB  ALA    37      54.600  23.200 106.130  1.00  0.00           C
ATOM    511  HB1 ALA    37      55.190  24.110 105.880  1.00  0.00           H
ATOM    512  HB2 ALA    37      54.180  22.820 105.170  1.00  0.00           H
ATOM    513  HB3 ALA    37      55.300  22.480 106.600  1.00  0.00           H
ATOM    514  C   ALA    37      52.430  24.490 106.510  1.00  0.00           C
ATOM    515  O   ALA    37      51.710  24.040 105.630  1.00  0.00           O
ATOM    516  N   SER    38      52.240  25.700 107.000  1.00  0.00           N
ATOM    517  HN  SER    38      52.850  26.060 107.690  1.00  0.00           H
ATOM    518  CA  SER    38      51.150  26.660 106.710  1.00  0.00           C
ATOM    519  HA  SER    38      50.330  26.290 107.300  1.00  0.00           H
ATOM    520  CB  SER    38      51.540  28.110 107.180  1.00  0.00           C
ATOM    521  HB1 SER    38      52.300  28.380 106.420  1.00  0.00           H
ATOM    522  HB2 SER    38      51.920  28.130 108.220  1.00  0.00           H
ATOM    523  OG  SER    38      50.410  28.960 107.140  1.00  0.00           O
ATOM    524  HG1 SER    38      50.660  29.880 107.040  1.00  0.00           H
ATOM    525  C   SER    38      50.620  26.660 105.190  1.00  0.00           C
ATOM    526  O   SER    38      51.360  26.630 104.230  1.00  0.00           O
ATOM    527  N   GLY    39      49.320  26.650 105.060  1.00  0.00           N
ATOM    528  HN  GLY    39      48.780  26.720 105.900  1.00  0.00           H
ATOM    529  CA  GLY    39      48.610  26.510 103.770  1.00  0.00           C
ATOM    530  HA1 GLY    39      47.580  26.610 104.080  1.00  0.00           H
ATOM    531  HA2 GLY    39      48.950  25.580 103.330  1.00  0.00           H
ATOM    532  C   GLY    39      48.840  27.560 102.780  1.00  0.00           C
ATOM    533  O   GLY    39      48.750  27.390 101.550  1.00  0.00           O
ATOM    534  N   VAL    40      49.090  28.780 103.290  1.00  0.00           N
ATOM    535  HN  VAL    40      49.010  28.800 104.290  1.00  0.00           H
ATOM    536  CA  VAL    40      49.340  29.980 102.530  1.00  0.00           C
ATOM    537  HA  VAL    40      48.720  29.830 101.660  1.00  0.00           H
ATOM    538  CB  VAL    40      48.760  31.140 103.250  1.00  0.00           C
ATOM    539  HB  VAL    40      47.660  30.980 103.270  1.00  0.00           H
ATOM    540  CG1 VAL    40      49.150  31.300 104.780  1.00  0.00           C
ATOM    541 HG11 VAL    40      48.980  30.490 105.520  1.00  0.00           H
ATOM    542 HG12 VAL    40      48.870  32.290 105.190  1.00  0.00           H
ATOM    543 HG13 VAL    40      50.250  31.370 104.830  1.00  0.00           H
ATOM    544  CG2 VAL    40      48.950  32.430 102.520  1.00  0.00           C
ATOM    545 HG21 VAL    40      50.010  32.780 102.490  1.00  0.00           H
ATOM    546 HG22 VAL    40      48.430  33.330 102.890  1.00  0.00           H
ATOM    547 HG23 VAL    40      48.590  32.340 101.470  1.00  0.00           H
ATOM    548  C   VAL    40      50.770  30.170 102.070  1.00  0.00           C
ATOM    549  O   VAL    40      51.640  30.140 102.920  1.00  0.00           O
ATOM    550  N   PRO    41      51.070  30.280 100.740  1.00  0.00           N
ATOM    551  CD  PRO    41      50.090  30.480  99.680  1.00  0.00           C
ATOM    552  HD1 PRO    41      49.320  31.220  99.970  1.00  0.00           H
ATOM    553  HD2 PRO    41      49.650  29.490  99.440  1.00  0.00           H
ATOM    554  CA  PRO    41      52.410  30.720 100.330  1.00  0.00           C
ATOM    555  HA  PRO    41      52.990  29.930 100.800  1.00  0.00           H
ATOM    556  CB  PRO    41      52.360  30.680  98.840  1.00  0.00           C
ATOM    557  HB1 PRO    41      52.520  29.610  98.580  1.00  0.00           H
ATOM    558  HB2 PRO    41      53.140  31.240  98.280  1.00  0.00           H
ATOM    559  CG  PRO    41      50.910  30.990  98.490  1.00  0.00           C
ATOM    560  HG1 PRO    41      50.790  32.070  98.300  1.00  0.00           H
ATOM    561  HG2 PRO    41      50.570  30.470  97.570  1.00  0.00           H
ATOM    562  C   PRO    41      52.770  32.170 100.870  1.00  0.00           C
ATOM    563  O   PRO    41      52.010  33.130 100.800  1.00  0.00           O
ATOM    564  N   GLU    42      53.940  32.220 101.520  1.00  0.00           N
ATOM    565  HN  GLU    42      54.430  31.360 101.590  1.00  0.00           H
ATOM    566  CA  GLU    42      54.430  33.460 102.120  1.00  0.00           C
ATOM    567  HA  GLU    42      53.640  34.200 102.050  1.00  0.00           H
ATOM    568  CB  GLU    42      55.040  33.180 103.510  1.00  0.00           C
ATOM    569  HB1 GLU    42      55.520  34.130 103.840  1.00  0.00           H
ATOM    570  HB2 GLU    42      55.810  32.390 103.400  1.00  0.00           H
ATOM    571  CG  GLU    42      54.010  32.710 104.510  1.00  0.00           C
ATOM    572  HG1 GLU    42      53.320  31.960 104.050  1.00  0.00           H
ATOM    573  HG2 GLU    42      53.430  33.650 104.650  1.00  0.00           H
ATOM    574  CD  GLU    42      54.500  31.970 105.720  1.00  0.00           C
ATOM    575  OE1 GLU    42      54.260  32.550 106.820  1.00  0.00           O
ATOM    576  OE2 GLU    42      54.910  30.800 105.700  1.00  0.00           O
ATOM    577  C   GLU    42      55.560  34.010 101.200  1.00  0.00           C
ATOM    578  O   GLU    42      56.030  35.160 101.360  1.00  0.00           O
ATOM    579  N   VAL    43      55.960  33.280 100.140  1.00  0.00           N
ATOM    580  HN  VAL    43      55.450  32.480  99.850  1.00  0.00           H
ATOM    581  CA  VAL    43      57.050  33.620  99.210  1.00  0.00           C
ATOM    582  HA  VAL    43      57.980  33.450  99.730  1.00  0.00           H
ATOM    583  CB  VAL    43      56.910  32.680  98.050  1.00  0.00           C
ATOM    584  HB  VAL    43      57.800  32.740  97.390  1.00  0.00           H
ATOM    585  CG1 VAL    43      56.780  31.290  98.630  1.00  0.00           C
ATOM    586 HG11 VAL    43      57.120  30.530  97.890  1.00  0.00           H
ATOM    587 HG12 VAL    43      55.740  31.010  98.920  1.00  0.00           H
ATOM    588 HG13 VAL    43      57.490  31.040  99.450  1.00  0.00           H
ATOM    589  CG2 VAL    43      55.670  33.000  97.250  1.00  0.00           C
ATOM    590 HG21 VAL    43      55.780  33.990  96.750  1.00  0.00           H
ATOM    591 HG22 VAL    43      54.690  33.050  97.760  1.00  0.00           H
ATOM    592 HG23 VAL    43      55.610  32.320  96.380  1.00  0.00           H
ATOM    593  C   VAL    43      57.100  35.120  98.760  1.00  0.00           C
ATOM    594  O   VAL    43      56.100  35.830  98.610  1.00  0.00           O
ATOM    595  N   GLY    44      58.280  35.620  98.470  1.00  0.00           N
ATOM    596  HN  GLY    44      59.070  35.030  98.590  1.00  0.00           H
ATOM    597  CA  GLY    44      58.610  36.950  97.960  1.00  0.00           C
ATOM    598  HA1 GLY    44      57.850  37.280  97.270  1.00  0.00           H
ATOM    599  HA2 GLY    44      59.560  36.920  97.440  1.00  0.00           H
ATOM    600  C   GLY    44      58.590  38.020  99.090  1.00  0.00           C
ATOM    601  O   GLY    44      58.140  37.800 100.240  1.00  0.00           O
ATOM    602  N   LEU    45      59.150  39.230  98.850  1.00  0.00           N
ATOM    603  HN  LEU    45      59.690  39.350  98.030  1.00  0.00           H
ATOM    604  CA  LEU    45      59.140  40.410  99.750  1.00  0.00           C
ATOM    605  HA  LEU    45      59.270  39.980 100.730  1.00  0.00           H
ATOM    606  CB  LEU    45      60.270  41.440  99.350  1.00  0.00           C
ATOM    607  HB1 LEU    45      60.080  41.890  98.360  1.00  0.00           H
ATOM    608  HB2 LEU    45      61.250  40.910  99.310  1.00  0.00           H
ATOM    609  CG  LEU    45      60.520  42.710 100.220  1.00  0.00           C
ATOM    610  HG  LEU    45      59.580  43.310 100.220  1.00  0.00           H
ATOM    611  CD1 LEU    45      60.940  42.440 101.650  1.00  0.00           C
ATOM    612 HD11 LEU    45      61.790  41.740 101.810  1.00  0.00           H
ATOM    613 HD12 LEU    45      60.170  42.030 102.340  1.00  0.00           H
ATOM    614 HD13 LEU    45      61.260  43.440 102.030  1.00  0.00           H
ATOM    615  CD2 LEU    45      61.690  43.570  99.620  1.00  0.00           C
ATOM    616 HD21 LEU    45      62.120  44.300 100.330  1.00  0.00           H
ATOM    617 HD22 LEU    45      61.330  44.100  98.710  1.00  0.00           H
ATOM    618 HD23 LEU    45      62.530  42.890  99.380  1.00  0.00           H
ATOM    619  C   LEU    45      57.730  40.940  99.750  1.00  0.00           C
ATOM    620  O   LEU    45      57.010  40.840  98.770  1.00  0.00           O
ATOM    621  N   ARG    46      57.200  41.420 100.930  1.00  0.00           N
ATOM    622  HN  ARG    46      57.500  41.260 101.870  1.00  0.00           H
ATOM    623  CA  ARG    46      55.880  42.060 101.050  1.00  0.00           C
ATOM    624  HA  ARG    46      55.140  41.370 100.680  1.00  0.00           H
ATOM    625  CB  ARG    46      55.500  42.310 102.510  1.00  0.00           C
ATOM    626  HB1 ARG    46      54.530  42.840 102.560  1.00  0.00           H
ATOM    627  HB2 ARG    46      56.290  42.970 102.930  1.00  0.00           H
ATOM    628  CG  ARG    46      55.470  41.080 103.470  1.00  0.00           C
ATOM    629  HG1 ARG    46      55.310  41.510 104.480  1.00  0.00           H
ATOM    630  HG2 ARG    46      56.420  40.500 103.470  1.00  0.00           H
ATOM    631  CD  ARG    46      54.320  40.030 103.320  1.00  0.00           C
ATOM    632  HD1 ARG    46      53.370  40.610 103.330  1.00  0.00           H
ATOM    633  HD2 ARG    46      54.400  39.250 104.110  1.00  0.00           H
ATOM    634  NE  ARG    46      54.380  39.420 101.960  1.00  0.00           N
ATOM    635  HE  ARG    46      53.840  39.890 101.260  1.00  0.00           H
ATOM    636  CZ  ARG    46      55.100  38.370 101.650  1.00  0.00           C
ATOM    637  NH1 ARG    46      55.740  37.690 102.540  1.00  0.00           N
ATOM    638 HH11 ARG    46      55.700  37.940 103.500  1.00  0.00           H
ATOM    639 HH12 ARG    46      56.270  36.910 102.230  1.00  0.00           H
ATOM    640  NH2 ARG    46      55.140  38.040 100.360  1.00  0.00           N
ATOM    641 HH21 ARG    46      54.820  38.800  99.800  1.00  0.00           H
ATOM    642 HH22 ARG    46      55.640  37.250 100.010  1.00  0.00           H
ATOM    643  C   ARG    46      55.690  43.360 100.350  1.00  0.00           C
ATOM    644  O   ARG    46      56.580  44.220 100.410  1.00  0.00           O
ATOM    645  N   ASP    47      54.540  43.630  99.710  1.00  0.00           N
ATOM    646  HN  ASP    47      53.910  42.870  99.610  1.00  0.00           H
ATOM    647  CA  ASP    47      54.070  44.830  99.130  1.00  0.00           C
ATOM    648  HA  ASP    47      53.320  44.580  98.390  1.00  0.00           H
ATOM    649  CB  ASP    47      53.320  45.610 100.160  1.00  0.00           C
ATOM    650  HB1 ASP    47      53.150  46.670  99.870  1.00  0.00           H
ATOM    651  HB2 ASP    47      53.990  45.740 101.040  1.00  0.00           H
ATOM    652  CG  ASP    47      51.940  45.100 100.690  1.00  0.00           C
ATOM    653  OD1 ASP    47      51.460  44.120 100.080  1.00  0.00           O
ATOM    654  OD2 ASP    47      51.370  45.630 101.650  1.00  0.00           O
ATOM    655  C   ASP    47      55.110  45.720  98.460  1.00  0.00           C
ATOM    656  O   ASP    47      55.550  46.770  98.860  1.00  0.00           O
ATOM    657  N   VAL    48      55.660  45.290  97.310  1.00  0.00           N
ATOM    658  HN  VAL    48      55.420  44.370  97.010  1.00  0.00           H
ATOM    659  CA  VAL    48      56.470  45.960  96.340  1.00  0.00           C
ATOM    660  HA  VAL    48      56.880  46.840  96.810  1.00  0.00           H
ATOM    661  CB  VAL    48      57.660  45.100  96.030  1.00  0.00           C
ATOM    662  HB  VAL    48      57.370  44.130  95.560  1.00  0.00           H
ATOM    663  CG1 VAL    48      58.620  45.890  94.990  1.00  0.00           C
ATOM    664 HG11 VAL    48      59.640  45.460  94.880  1.00  0.00           H
ATOM    665 HG12 VAL    48      58.590  46.940  95.350  1.00  0.00           H
ATOM    666 HG13 VAL    48      58.130  45.990  94.000  1.00  0.00           H
ATOM    667  CG2 VAL    48      58.490  44.940  97.270  1.00  0.00           C
ATOM    668 HG21 VAL    48      58.480  45.770  98.010  1.00  0.00           H
ATOM    669 HG22 VAL    48      59.550  44.680  97.050  1.00  0.00           H
ATOM    670 HG23 VAL    48      58.020  44.050  97.740  1.00  0.00           H
ATOM    671  C   VAL    48      55.730  46.280  95.040  1.00  0.00           C
ATOM    672  O   VAL    48      55.340  45.400  94.300  1.00  0.00           O
ATOM    673  N   ALA    49      55.420  47.560  94.730  1.00  0.00           N
ATOM    674  HN  ALA    49      55.830  48.300  95.260  1.00  0.00           H
ATOM    675  CA  ALA    49      54.640  48.030  93.610  1.00  0.00           C
ATOM    676  HA  ALA    49      53.760  47.400  93.630  1.00  0.00           H
ATOM    677  CB  ALA    49      54.120  49.460  93.830  1.00  0.00           C
ATOM    678  HB1 ALA    49      53.690  49.900  92.910  1.00  0.00           H
ATOM    679  HB2 ALA    49      54.950  50.170  93.990  1.00  0.00           H
ATOM    680  HB3 ALA    49      53.370  49.560  94.650  1.00  0.00           H
ATOM    681  C   ALA    49      55.310  47.790  92.270  1.00  0.00           C
ATOM    682  O   ALA    49      56.530  47.530  92.160  1.00  0.00           O
ATOM    683  N   SER    50      54.490  47.820  91.180  1.00  0.00           N
ATOM    684  HN  SER    50      53.530  48.100  91.240  1.00  0.00           H
ATOM    685  CA  SER    50      54.960  47.720  89.810  1.00  0.00           C
ATOM    686  HA  SER    50      56.000  47.440  89.690  1.00  0.00           H
ATOM    687  CB  SER    50      54.340  46.630  88.940  1.00  0.00           C
ATOM    688  HB1 SER    50      54.680  46.670  87.880  1.00  0.00           H
ATOM    689  HB2 SER    50      53.240  46.790  88.920  1.00  0.00           H
ATOM    690  OG  SER    50      54.750  45.370  89.390  1.00  0.00           O
ATOM    691  HG1 SER    50      55.590  45.150  88.970  1.00  0.00           H
ATOM    692  C   SER    50      54.820  49.010  89.010  1.00  0.00           C
ATOM    693  O   SER    50      55.290  49.120  87.880  1.00  0.00           O
ATOM    694  N   GLU    51      54.300  50.090  89.600  1.00  0.00           N
ATOM    695  HN  GLU    51      53.990  49.870  90.520  1.00  0.00           H
ATOM    696  CA  GLU    51      54.520  51.470  89.090  1.00  0.00           C
ATOM    697  HA  GLU    51      54.050  51.460  88.120  1.00  0.00           H
ATOM    698  CB  GLU    51      53.790  52.470  89.920  1.00  0.00           C
ATOM    699  HB1 GLU    51      53.920  53.520  89.580  1.00  0.00           H
ATOM    700  HB2 GLU    51      54.010  52.350  91.000  1.00  0.00           H
ATOM    701  CG  GLU    51      52.260  52.310  89.830  1.00  0.00           C
ATOM    702  HG1 GLU    51      51.890  51.310  90.160  1.00  0.00           H
ATOM    703  HG2 GLU    51      51.850  52.360  88.800  1.00  0.00           H
ATOM    704  CD  GLU    51      51.480  53.310  90.680  1.00  0.00           C
ATOM    705  OE1 GLU    51      50.750  52.870  91.610  1.00  0.00           O
ATOM    706  OE2 GLU    51      51.540  54.510  90.410  1.00  0.00           O
ATOM    707  C   GLU    51      55.950  51.970  88.810  1.00  0.00           C
ATOM    708  O   GLU    51      56.970  51.610  89.450  1.00  0.00           O
ATOM    709  N   SER    52      56.100  52.910  87.810  1.00  0.00           N
ATOM    710  HN  SER    52      56.990  53.350  87.740  1.00  0.00           H
ATOM    711  CA  SER    52      55.030  53.470  86.960  1.00  0.00           C
ATOM    712  HA  SER    52      54.120  53.400  87.540  1.00  0.00           H
ATOM    713  CB  SER    52      55.140  55.060  86.740  1.00  0.00           C
ATOM    714  HB1 SER    52      54.940  55.560  87.720  1.00  0.00           H
ATOM    715  HB2 SER    52      54.340  55.440  86.070  1.00  0.00           H
ATOM    716  OG  SER    52      56.420  55.450  86.290  1.00  0.00           O
ATOM    717  HG1 SER    52      57.020  55.210  87.000  1.00  0.00           H
ATOM    718  C   SER    52      54.870  52.850  85.630  1.00  0.00           C
ATOM    719  O   SER    52      53.920  52.210  85.260  1.00  0.00           O
ATOM    720  N   VAL    53      55.970  53.060  84.850  1.00  0.00           N
ATOM    721  HN  VAL    53      56.670  53.740  85.070  1.00  0.00           H
ATOM    722  CA  VAL    53      56.000  52.610  83.440  1.00  0.00           C
ATOM    723  HA  VAL    53      55.050  52.880  83.010  1.00  0.00           H
ATOM    724  CB  VAL    53      57.060  53.370  82.570  1.00  0.00           C
ATOM    725  HB  VAL    53      56.880  54.460  82.640  1.00  0.00           H
ATOM    726  CG1 VAL    53      58.460  53.190  83.150  1.00  0.00           C
ATOM    727 HG11 VAL    53      59.170  53.710  82.470  1.00  0.00           H
ATOM    728 HG12 VAL    53      58.800  52.130  83.160  1.00  0.00           H
ATOM    729 HG13 VAL    53      58.640  53.580  84.170  1.00  0.00           H
ATOM    730  CG2 VAL    53      56.990  52.950  81.090  1.00  0.00           C
ATOM    731 HG21 VAL    53      57.400  51.910  81.070  1.00  0.00           H
ATOM    732 HG22 VAL    53      57.560  53.720  80.530  1.00  0.00           H
ATOM    733 HG23 VAL    53      55.940  52.900  80.740  1.00  0.00           H
ATOM    734  C   VAL    53      56.060  51.100  83.230  1.00  0.00           C
ATOM    735  O   VAL    53      55.500  50.600  82.260  1.00  0.00           O
ATOM    736  N   ALA    54      56.690  50.280  84.120  1.00  0.00           N
ATOM    737  HN  ALA    54      57.000  50.750  84.940  1.00  0.00           H
ATOM    738  CA  ALA    54      56.660  48.870  84.020  1.00  0.00           C
ATOM    739  HA  ALA    54      57.040  48.550  83.060  1.00  0.00           H
ATOM    740  CB  ALA    54      57.600  48.330  85.100  1.00  0.00           C
ATOM    741  HB1 ALA    54      57.500  47.220  85.090  1.00  0.00           H
ATOM    742  HB2 ALA    54      57.260  48.670  86.110  1.00  0.00           H
ATOM    743  HB3 ALA    54      58.660  48.570  84.900  1.00  0.00           H
ATOM    744  C   ALA    54      55.270  48.260  84.150  1.00  0.00           C
ATOM    745  O   ALA    54      54.870  47.420  83.290  1.00  0.00           O
ATOM    746  N   LEU    55      54.430  48.670  85.200  1.00  0.00           N
ATOM    747  HN  LEU    55      54.820  49.140  85.980  1.00  0.00           H
ATOM    748  CA  LEU    55      53.000  48.290  85.310  1.00  0.00           C
ATOM    749  HA  LEU    55      52.910  47.220  85.410  1.00  0.00           H
ATOM    750  CB  LEU    55      52.320  48.900  86.500  1.00  0.00           C
ATOM    751  HB1 LEU    55      52.420  50.000  86.450  1.00  0.00           H
ATOM    752  HB2 LEU    55      52.860  48.420  87.350  1.00  0.00           H
ATOM    753  CG  LEU    55      50.780  48.610  86.560  1.00  0.00           C
ATOM    754  HG  LEU    55      50.280  48.920  85.610  1.00  0.00           H
ATOM    755  CD1 LEU    55      50.500  47.190  86.780  1.00  0.00           C
ATOM    756 HD11 LEU    55      51.000  46.560  86.020  1.00  0.00           H
ATOM    757 HD12 LEU    55      49.390  47.140  86.720  1.00  0.00           H
ATOM    758 HD13 LEU    55      50.880  46.900  87.790  1.00  0.00           H
ATOM    759  CD2 LEU    55      50.130  49.430  87.720  1.00  0.00           C
ATOM    760 HD21 LEU    55      50.470  49.120  88.730  1.00  0.00           H
ATOM    761 HD22 LEU    55      49.030  49.300  87.760  1.00  0.00           H
ATOM    762 HD23 LEU    55      50.240  50.540  87.620  1.00  0.00           H
ATOM    763  C   LEU    55      52.300  48.750  84.020  1.00  0.00           C
ATOM    764  O   LEU    55      51.620  47.860  83.430  1.00  0.00           O
ATOM    765  N   PHE    56      52.500  49.960  83.500  1.00  0.00           N
ATOM    766  HN  PHE    56      53.080  50.580  84.010  1.00  0.00           H
ATOM    767  CA  PHE    56      51.900  50.350  82.220  1.00  0.00           C
ATOM    768  HA  PHE    56      50.840  50.150  82.360  1.00  0.00           H
ATOM    769  CB  PHE    56      52.160  51.790  81.820  1.00  0.00           C
ATOM    770  HB1 PHE    56      52.080  51.950  80.730  1.00  0.00           H
ATOM    771  HB2 PHE    56      53.180  52.130  82.090  1.00  0.00           H
ATOM    772  CG  PHE    56      51.160  52.750  82.410  1.00  0.00           C
ATOM    773  CD1 PHE    56      49.860  52.690  81.890  1.00  0.00           C
ATOM    774  HD1 PHE    56      49.600  51.900  81.200  1.00  0.00           H
ATOM    775  CE1 PHE    56      48.900  53.550  82.380  1.00  0.00           C
ATOM    776  HE1 PHE    56      47.830  53.470  82.230  1.00  0.00           H
ATOM    777  CZ  PHE    56      49.220  54.500  83.320  1.00  0.00           C
ATOM    778  HZ  PHE    56      48.400  55.110  83.670  1.00  0.00           H
ATOM    779  CD2 PHE    56      51.530  53.810  83.260  1.00  0.00           C
ATOM    780  HD2 PHE    56      52.530  53.960  83.620  1.00  0.00           H
ATOM    781  CE2 PHE    56      50.550  54.630  83.790  1.00  0.00           C
ATOM    782  HE2 PHE    56      50.820  55.430  84.470  1.00  0.00           H
ATOM    783  C   PHE    56      52.340  49.340  81.050  1.00  0.00           C
ATOM    784  O   PHE    56      51.550  48.800  80.280  1.00  0.00           O
ATOM    785  N   PHE    57      53.650  48.910  80.960  1.00  0.00           N
ATOM    786  HN  PHE    57      54.390  49.210  81.560  1.00  0.00           H
ATOM    787  CA  PHE    57      54.160  47.930  80.030  1.00  0.00           C
ATOM    788  HA  PHE    57      53.820  48.170  79.030  1.00  0.00           H
ATOM    789  CB  PHE    57      55.670  48.080  80.020  1.00  0.00           C
ATOM    790  HB1 PHE    57      56.140  47.970  81.030  1.00  0.00           H
ATOM    791  HB2 PHE    57      55.940  49.090  79.640  1.00  0.00           H
ATOM    792  CG  PHE    57      56.440  47.050  79.290  1.00  0.00           C
ATOM    793  CD1 PHE    57      57.200  46.060  79.880  1.00  0.00           C
ATOM    794  HD1 PHE    57      57.290  45.950  80.950  1.00  0.00           H
ATOM    795  CE1 PHE    57      57.820  45.110  79.050  1.00  0.00           C
ATOM    796  HE1 PHE    57      58.330  44.290  79.520  1.00  0.00           H
ATOM    797  CZ  PHE    57      57.730  45.130  77.690  1.00  0.00           C
ATOM    798  HZ  PHE    57      58.270  44.380  77.130  1.00  0.00           H
ATOM    799  CD2 PHE    57      56.280  47.100  77.960  1.00  0.00           C
ATOM    800  HD2 PHE    57      55.740  47.960  77.580  1.00  0.00           H
ATOM    801  CE2 PHE    57      56.890  46.080  77.120  1.00  0.00           C
ATOM    802  HE2 PHE    57      56.740  46.100  76.060  1.00  0.00           H
ATOM    803  C   PHE    57      53.630  46.530  80.160  1.00  0.00           C
ATOM    804  O   PHE    57      53.360  45.770  79.270  1.00  0.00           O
ATOM    805  N   MET    58      53.310  46.150  81.430  1.00  0.00           N
ATOM    806  HN  MET    58      53.300  46.830  82.150  1.00  0.00           H
ATOM    807  CA  MET    58      52.430  44.970  81.750  1.00  0.00           C
ATOM    808  HA  MET    58      52.730  44.140  81.130  1.00  0.00           H
ATOM    809  CB  MET    58      52.520  44.600  83.230  1.00  0.00           C
ATOM    810  HB1 MET    58      52.000  45.270  83.940  1.00  0.00           H
ATOM    811  HB2 MET    58      53.630  44.650  83.350  1.00  0.00           H
ATOM    812  CG  MET    58      52.120  43.100  83.420  1.00  0.00           C
ATOM    813  HG1 MET    58      51.190  42.900  82.830  1.00  0.00           H
ATOM    814  HG2 MET    58      51.870  42.970  84.490  1.00  0.00           H
ATOM    815  SD  MET    58      53.450  42.030  82.850  1.00  0.00           S
ATOM    816  CE  MET    58      52.830  40.530  83.710  1.00  0.00           C
ATOM    817  HE1 MET    58      51.930  40.110  83.220  1.00  0.00           H
ATOM    818  HE2 MET    58      52.410  40.850  84.680  1.00  0.00           H
ATOM    819  HE3 MET    58      53.630  39.810  83.970  1.00  0.00           H
ATOM    820  C   MET    58      51.010  45.130  81.190  1.00  0.00           C
ATOM    821  O   MET    58      50.420  44.170  80.720  1.00  0.00           O
ATOM    822  N   LEU    59      50.360  46.260  81.480  1.00  0.00           N
ATOM    823  HN  LEU    59      50.840  46.940  82.030  1.00  0.00           H
ATOM    824  CA  LEU    59      49.000  46.490  80.970  1.00  0.00           C
ATOM    825  HA  LEU    59      48.410  45.660  81.320  1.00  0.00           H
ATOM    826  CB  LEU    59      48.430  47.860  81.360  1.00  0.00           C
ATOM    827  HB1 LEU    59      47.430  47.810  80.890  1.00  0.00           H
ATOM    828  HB2 LEU    59      49.070  48.660  80.930  1.00  0.00           H
ATOM    829  CG  LEU    59      48.170  48.020  82.900  1.00  0.00           C
ATOM    830  HG  LEU    59      49.110  48.050  83.480  1.00  0.00           H
ATOM    831  CD1 LEU    59      47.620  49.410  83.030  1.00  0.00           C
ATOM    832 HD11 LEU    59      47.250  49.720  84.030  1.00  0.00           H
ATOM    833 HD12 LEU    59      46.870  49.500  82.220  1.00  0.00           H
ATOM    834 HD13 LEU    59      48.420  50.140  82.780  1.00  0.00           H
ATOM    835  CD2 LEU    59      47.260  46.960  83.540  1.00  0.00           C
ATOM    836 HD21 LEU    59      47.400  45.930  83.150  1.00  0.00           H
ATOM    837 HD22 LEU    59      46.250  47.240  83.180  1.00  0.00           H
ATOM    838 HD23 LEU    59      47.260  47.090  84.650  1.00  0.00           H
ATOM    839  C   LEU    59      48.950  46.410  79.450  1.00  0.00           C
ATOM    840  O   LEU    59      48.130  45.810  78.820  1.00  0.00           O
ATOM    841  N   LEU    60      49.960  47.030  78.810  1.00  0.00           N
ATOM    842  HN  LEU    60      50.580  47.650  79.290  1.00  0.00           H
ATOM    843  CA  LEU    60      50.130  47.020  77.350  1.00  0.00           C
ATOM    844  HA  LEU    60      49.220  47.480  76.990  1.00  0.00           H
ATOM    845  CB  LEU    60      51.200  48.060  77.010  1.00  0.00           C
ATOM    846  HB1 LEU    60      52.020  47.880  77.730  1.00  0.00           H
ATOM    847  HB2 LEU    60      50.940  49.110  77.290  1.00  0.00           H
ATOM    848  CG  LEU    60      51.720  48.160  75.560  1.00  0.00           C
ATOM    849  HG  LEU    60      52.080  47.150  75.280  1.00  0.00           H
ATOM    850  CD1 LEU    60      50.690  48.670  74.590  1.00  0.00           C
ATOM    851 HD11 LEU    60      50.900  48.620  73.500  1.00  0.00           H
ATOM    852 HD12 LEU    60      50.440  49.730  74.810  1.00  0.00           H
ATOM    853 HD13 LEU    60      49.780  48.030  74.600  1.00  0.00           H
ATOM    854  CD2 LEU    60      53.090  48.920  75.460  1.00  0.00           C
ATOM    855 HD21 LEU    60      53.760  48.310  76.100  1.00  0.00           H
ATOM    856 HD22 LEU    60      53.070  49.910  75.960  1.00  0.00           H
ATOM    857 HD23 LEU    60      53.370  49.040  74.390  1.00  0.00           H
ATOM    858  C   LEU    60      50.380  45.650  76.740  1.00  0.00           C
ATOM    859  O   LEU    60      49.850  45.250  75.730  1.00  0.00           O
ATOM    860  N   LEU    61      51.250  44.840  77.380  1.00  0.00           N
ATOM    861  HN  LEU    61      51.860  45.240  78.050  1.00  0.00           H
ATOM    862  CA  LEU    61      51.550  43.460  77.020  1.00  0.00           C
ATOM    863  HA  LEU    61      51.820  43.370  75.980  1.00  0.00           H
ATOM    864  CB  LEU    61      52.790  42.990  77.890  1.00  0.00           C
ATOM    865  HB1 LEU    61      52.450  43.170  78.930  1.00  0.00           H
ATOM    866  HB2 LEU    61      53.660  43.670  77.740  1.00  0.00           H
ATOM    867  CG  LEU    61      53.270  41.560  77.640  1.00  0.00           C
ATOM    868  HG  LEU    61      52.430  40.890  77.920  1.00  0.00           H
ATOM    869  CD1 LEU    61      53.580  41.230  76.220  1.00  0.00           C
ATOM    870 HD11 LEU    61      53.680  40.150  75.940  1.00  0.00           H
ATOM    871 HD12 LEU    61      54.490  41.750  75.870  1.00  0.00           H
ATOM    872 HD13 LEU    61      52.810  41.570  75.490  1.00  0.00           H
ATOM    873  CD2 LEU    61      54.410  41.230  78.620  1.00  0.00           C
ATOM    874 HD21 LEU    61      55.350  41.710  78.270  1.00  0.00           H
ATOM    875 HD22 LEU    61      54.660  40.160  78.790  1.00  0.00           H
ATOM    876 HD23 LEU    61      54.270  41.620  79.640  1.00  0.00           H
ATOM    877  C   LEU    61      50.280  42.640  77.130  1.00  0.00           C
ATOM    878  O   LEU    61      49.950  41.890  76.240  1.00  0.00           O
ATOM    879  N   ASP    62      49.580  42.700  78.260  1.00  0.00           N
ATOM    880  HN  ASP    62      49.800  43.360  78.970  1.00  0.00           H
ATOM    881  CA  ASP    62      48.350  41.920  78.480  1.00  0.00           C
ATOM    882  HA  ASP    62      48.540  40.860  78.380  1.00  0.00           H
ATOM    883  CB  ASP    62      47.960  42.150  79.980  1.00  0.00           C
ATOM    884  HB1 ASP    62      47.460  43.130  80.170  1.00  0.00           H
ATOM    885  HB2 ASP    62      48.790  42.150  80.710  1.00  0.00           H
ATOM    886  CG  ASP    62      46.980  41.070  80.610  1.00  0.00           C
ATOM    887  OD1 ASP    62      46.570  40.110  79.930  1.00  0.00           O
ATOM    888  OD2 ASP    62      46.620  41.210  81.770  1.00  0.00           O
ATOM    889  C   ASP    62      47.160  42.290  77.600  1.00  0.00           C
ATOM    890  O   ASP    62      46.400  41.450  77.080  1.00  0.00           O
ATOM    891  N   LEU    63      46.970  43.550  77.350  1.00  0.00           N
ATOM    892  HN  LEU    63      47.430  44.250  77.890  1.00  0.00           H
ATOM    893  CA  LEU    63      46.100  44.100  76.290  1.00  0.00           C
ATOM    894  HA  LEU    63      45.200  43.530  76.450  1.00  0.00           H
ATOM    895  CB  LEU    63      45.910  45.630  76.390  1.00  0.00           C
ATOM    896  HB1 LEU    63      45.330  46.060  75.540  1.00  0.00           H
ATOM    897  HB2 LEU    63      46.870  46.180  76.500  1.00  0.00           H
ATOM    898  CG  LEU    63      45.220  46.110  77.740  1.00  0.00           C
ATOM    899  HG  LEU    63      45.790  45.730  78.610  1.00  0.00           H
ATOM    900  CD1 LEU    63      45.170  47.700  77.740  1.00  0.00           C
ATOM    901 HD11 LEU    63      46.210  48.090  77.790  1.00  0.00           H
ATOM    902 HD12 LEU    63      44.700  48.060  78.680  1.00  0.00           H
ATOM    903 HD13 LEU    63      44.510  48.130  76.950  1.00  0.00           H
ATOM    904  CD2 LEU    63      43.790  45.620  77.960  1.00  0.00           C
ATOM    905 HD21 LEU    63      43.100  45.860  77.120  1.00  0.00           H
ATOM    906 HD22 LEU    63      43.380  46.020  78.900  1.00  0.00           H
ATOM    907 HD23 LEU    63      43.770  44.530  78.170  1.00  0.00           H
ATOM    908  C   LEU    63      46.550  43.710  74.940  1.00  0.00           C
ATOM    909  O   LEU    63      45.630  43.280  74.180  1.00  0.00           O
ATOM    910  N   THR    64      47.880  43.720  74.610  1.00  0.00           N
ATOM    911  HN  THR    64      48.600  43.890  75.280  1.00  0.00           H
ATOM    912  CA  THR    64      48.400  43.350  73.260  1.00  0.00           C
ATOM    913  HA  THR    64      47.800  43.980  72.620  1.00  0.00           H
ATOM    914  CB  THR    64      49.860  43.570  72.990  1.00  0.00           C
ATOM    915  HB  THR    64      50.510  43.060  73.740  1.00  0.00           H
ATOM    916  OG1 THR    64      50.080  44.990  73.110  1.00  0.00           O
ATOM    917  HG1 THR    64      49.980  45.240  74.030  1.00  0.00           H
ATOM    918  CG2 THR    64      50.350  43.170  71.560  1.00  0.00           C
ATOM    919 HG21 THR    64      49.720  43.620  70.750  1.00  0.00           H
ATOM    920 HG22 THR    64      50.440  42.070  71.400  1.00  0.00           H
ATOM    921 HG23 THR    64      51.400  43.480  71.400  1.00  0.00           H
ATOM    922  C   THR    64      48.100  41.960  72.920  1.00  0.00           C
ATOM    923  O   THR    64      47.620  41.580  71.790  1.00  0.00           O
ATOM    924  N   ALA    65      48.290  41.080  73.900  1.00  0.00           N
ATOM    925  HN  ALA    65      48.630  41.410  74.780  1.00  0.00           H
ATOM    926  CA  ALA    65      48.100  39.660  73.720  1.00  0.00           C
ATOM    927  HA  ALA    65      48.810  39.420  72.950  1.00  0.00           H
ATOM    928  CB  ALA    65      48.530  38.910  75.060  1.00  0.00           C
ATOM    929  HB1 ALA    65      47.980  39.260  75.970  1.00  0.00           H
ATOM    930  HB2 ALA    65      49.620  39.080  75.160  1.00  0.00           H
ATOM    931  HB3 ALA    65      48.420  37.820  74.920  1.00  0.00           H
ATOM    932  C   ALA    65      46.700  39.190  73.440  1.00  0.00           C
ATOM    933  O   ALA    65      46.490  38.390  72.500  1.00  0.00           O
ATOM    934  N   VAL    66      45.740  39.720  74.230  1.00  0.00           N
ATOM    935  HN  VAL    66      45.880  40.370  74.970  1.00  0.00           H
ATOM    936  CA  VAL    66      44.310  39.460  73.950  1.00  0.00           C
ATOM    937  HA  VAL    66      44.130  38.410  73.780  1.00  0.00           H
ATOM    938  CB  VAL    66      43.460  39.850  75.130  1.00  0.00           C
ATOM    939  HB  VAL    66      43.630  40.910  75.420  1.00  0.00           H
ATOM    940  CG1 VAL    66      41.970  39.750  74.680  1.00  0.00           C
ATOM    941 HG11 VAL    66      41.690  38.730  74.350  1.00  0.00           H
ATOM    942 HG12 VAL    66      41.780  40.420  73.820  1.00  0.00           H
ATOM    943 HG13 VAL    66      41.310  40.140  75.480  1.00  0.00           H
ATOM    944  CG2 VAL    66      43.650  38.870  76.310  1.00  0.00           C
ATOM    945 HG21 VAL    66      42.840  39.030  77.060  1.00  0.00           H
ATOM    946 HG22 VAL    66      44.640  39.020  76.800  1.00  0.00           H
ATOM    947 HG23 VAL    66      43.620  37.840  75.890  1.00  0.00           H
ATOM    948  C   VAL    66      43.960  40.120  72.570  1.00  0.00           C
ATOM    949  O   VAL    66      43.350  39.530  71.660  1.00  0.00           O
ATOM    950  N   ALA    67      44.340  41.440  72.350  1.00  0.00           N
ATOM    951  HN  ALA    67      44.970  41.900  72.970  1.00  0.00           H
ATOM    952  CA  ALA    67      43.940  42.130  71.190  1.00  0.00           C
ATOM    953  HA  ALA    67      42.880  41.940  71.050  1.00  0.00           H
ATOM    954  CB  ALA    67      43.990  43.660  71.540  1.00  0.00           C
ATOM    955  HB1 ALA    67      45.040  43.950  71.750  1.00  0.00           H
ATOM    956  HB2 ALA    67      43.320  43.880  72.400  1.00  0.00           H
ATOM    957  HB3 ALA    67      43.590  44.290  70.710  1.00  0.00           H
ATOM    958  C   ALA    67      44.550  41.880  69.850  1.00  0.00           C
ATOM    959  O   ALA    67      43.770  41.900  68.880  1.00  0.00           O
ATOM    960  N   GLY    68      45.860  41.680  69.680  1.00  0.00           N
ATOM    961  HN  GLY    68      46.540  41.580  70.400  1.00  0.00           H
ATOM    962  CA  GLY    68      46.510  41.630  68.340  1.00  0.00           C
ATOM    963  HA1 GLY    68      47.570  41.600  68.530  1.00  0.00           H
ATOM    964  HA2 GLY    68      46.170  42.450  67.730  1.00  0.00           H
ATOM    965  C   GLY    68      46.150  40.280  67.650  1.00  0.00           C
ATOM    966  O   GLY    68      46.080  40.250  66.430  1.00  0.00           O
ATOM    967  N   ASN    69      45.940  39.200  68.430  1.00  0.00           N
ATOM    968  HN  ASN    69      46.140  39.310  69.410  1.00  0.00           H
ATOM    969  CA  ASN    69      45.250  37.970  68.090  1.00  0.00           C
ATOM    970  HA  ASN    69      45.720  37.470  67.260  1.00  0.00           H
ATOM    971  CB  ASN    69      45.340  36.880  69.220  1.00  0.00           C
ATOM    972  HB1 ASN    69      44.670  36.010  68.990  1.00  0.00           H
ATOM    973  HB2 ASN    69      45.010  37.300  70.190  1.00  0.00           H
ATOM    974  CG  ASN    69      46.830  36.450  69.390  1.00  0.00           C
ATOM    975  OD1 ASN    69      47.350  35.810  68.480  1.00  0.00           O
ATOM    976  ND2 ASN    69      47.510  36.810  70.490  1.00  0.00           N
ATOM    977 HD21 ASN    69      48.460  36.490  70.510  1.00  0.00           H
ATOM    978 HD22 ASN    69      47.090  37.330  71.230  1.00  0.00           H
ATOM    979  C   ASN    69      43.760  38.180  67.740  1.00  0.00           C
ATOM    980  O   ASN    69      43.270  37.650  66.700  1.00  0.00           O
ATOM    981  N   ALA    70      43.020  39.030  68.500  1.00  0.00           N
ATOM    982  HN  ALA    70      43.360  39.510  69.300  1.00  0.00           H
ATOM    983  CA  ALA    70      41.600  39.290  68.240  1.00  0.00           C
ATOM    984  HA  ALA    70      41.050  38.360  68.150  1.00  0.00           H
ATOM    985  CB  ALA    70      40.870  40.130  69.330  1.00  0.00           C
ATOM    986  HB1 ALA    70      39.820  40.330  69.050  1.00  0.00           H
ATOM    987  HB2 ALA    70      41.450  41.050  69.590  1.00  0.00           H
ATOM    988  HB3 ALA    70      40.890  39.520  70.260  1.00  0.00           H
ATOM    989  C   ALA    70      41.500  40.070  66.970  1.00  0.00           C
ATOM    990  O   ALA    70      40.550  39.900  66.240  1.00  0.00           O
ATOM    991  N   ALA    71      42.470  40.890  66.560  1.00  0.00           N
ATOM    992  HN  ALA    71      43.280  41.060  67.120  1.00  0.00           H
ATOM    993  CA  ALA    71      42.420  41.570  65.270  1.00  0.00           C
ATOM    994  HA  ALA    71      41.470  42.070  65.200  1.00  0.00           H
ATOM    995  CB  ALA    71      43.480  42.700  65.220  1.00  0.00           C
ATOM    996  HB1 ALA    71      43.550  43.330  66.130  1.00  0.00           H
ATOM    997  HB2 ALA    71      43.330  43.320  64.310  1.00  0.00           H
ATOM    998  HB3 ALA    71      44.490  42.240  65.150  1.00  0.00           H
ATOM    999  C   ALA    71      42.590  40.590  64.110  1.00  0.00           C
ATOM   1000  O   ALA    71      41.960  40.740  63.090  1.00  0.00           O
ATOM   1001  N   VAL    72      43.490  39.560  64.150  1.00  0.00           N
ATOM   1002  HN  VAL    72      44.160  39.540  64.890  1.00  0.00           H
ATOM   1003  CA  VAL    72      43.770  38.610  63.010  1.00  0.00           C
ATOM   1004  HA  VAL    72      43.850  39.270  62.160  1.00  0.00           H
ATOM   1005  CB  VAL    72      45.000  37.700  63.160  1.00  0.00           C
ATOM   1006  HB  VAL    72      44.960  37.240  64.170  1.00  0.00           H
ATOM   1007  CG1 VAL    72      45.030  36.630  62.010  1.00  0.00           C
ATOM   1008 HG11 VAL    72      45.990  36.080  62.090  1.00  0.00           H
ATOM   1009 HG12 VAL    72      44.970  37.100  61.010  1.00  0.00           H
ATOM   1010 HG13 VAL    72      44.220  35.870  62.010  1.00  0.00           H
ATOM   1011  CG2 VAL    72      46.240  38.540  63.060  1.00  0.00           C
ATOM   1012 HG21 VAL    72      46.220  39.260  62.220  1.00  0.00           H
ATOM   1013 HG22 VAL    72      47.180  37.940  63.100  1.00  0.00           H
ATOM   1014 HG23 VAL    72      46.350  39.180  63.960  1.00  0.00           H
ATOM   1015  C   VAL    72      42.470  37.840  62.820  1.00  0.00           C
ATOM   1016  O   VAL    72      41.990  37.660  61.690  1.00  0.00           O
ATOM   1017  N   MET    73      41.770  37.460  63.920  1.00  0.00           N
ATOM   1018  HN  MET    73      42.220  37.560  64.800  1.00  0.00           H
ATOM   1019  CA  MET    73      40.500  36.710  64.010  1.00  0.00           C
ATOM   1020  HA  MET    73      40.640  35.870  63.350  1.00  0.00           H
ATOM   1021  CB  MET    73      40.330  36.180  65.430  1.00  0.00           C
ATOM   1022  HB1 MET    73      39.300  35.760  65.520  1.00  0.00           H
ATOM   1023  HB2 MET    73      40.340  37.110  66.040  1.00  0.00           H
ATOM   1024  CG  MET    73      41.310  35.080  65.820  1.00  0.00           C
ATOM   1025  HG1 MET    73      42.310  35.480  65.510  1.00  0.00           H
ATOM   1026  HG2 MET    73      41.090  34.250  65.120  1.00  0.00           H
ATOM   1027  SD  MET    73      41.130  34.420  67.570  1.00  0.00           S
ATOM   1028  CE  MET    73      39.700  33.310  67.160  1.00  0.00           C
ATOM   1029  HE1 MET    73      39.080  33.230  68.080  1.00  0.00           H
ATOM   1030  HE2 MET    73      40.130  32.310  66.970  1.00  0.00           H
ATOM   1031  HE3 MET    73      39.060  33.580  66.290  1.00  0.00           H
ATOM   1032  C   MET    73      39.290  37.620  63.640  1.00  0.00           C
ATOM   1033  O   MET    73      38.280  37.050  63.220  1.00  0.00           O
ATOM   1034  N   ALA    74      39.220  38.920  63.870  1.00  0.00           N
ATOM   1035  HN  ALA    74      39.870  39.360  64.480  1.00  0.00           H
ATOM   1036  CA  ALA    74      38.060  39.720  63.390  1.00  0.00           C
ATOM   1037  HA  ALA    74      37.210  39.100  63.630  1.00  0.00           H
ATOM   1038  CB  ALA    74      38.190  41.110  64.080  1.00  0.00           C
ATOM   1039  HB1 ALA    74      39.020  41.680  63.620  1.00  0.00           H
ATOM   1040  HB2 ALA    74      38.420  40.810  65.130  1.00  0.00           H
ATOM   1041  HB3 ALA    74      37.220  41.660  64.120  1.00  0.00           H
ATOM   1042  C   ALA    74      38.070  39.830  61.810  1.00  0.00           C
ATOM   1043  O   ALA    74      37.140  39.390  61.170  1.00  0.00           O
ATOM   1044  N   VAL    75      39.280  40.120  61.230  1.00  0.00           N
ATOM   1045  HN  VAL    75      40.050  40.440  61.770  1.00  0.00           H
ATOM   1046  CA  VAL    75      39.580  40.370  59.810  1.00  0.00           C
ATOM   1047  HA  VAL    75      38.810  41.020  59.450  1.00  0.00           H
ATOM   1048  CB  VAL    75      40.970  41.080  59.730  1.00  0.00           C
ATOM   1049  HB  VAL    75      41.770  40.480  60.210  1.00  0.00           H
ATOM   1050  CG1 VAL    75      41.440  41.460  58.330  1.00  0.00           C
ATOM   1051 HG11 VAL    75      42.490  41.820  58.370  1.00  0.00           H
ATOM   1052 HG12 VAL    75      40.740  42.290  58.090  1.00  0.00           H
ATOM   1053 HG13 VAL    75      41.430  40.620  57.620  1.00  0.00           H
ATOM   1054  CG2 VAL    75      40.760  42.380  60.560  1.00  0.00           C
ATOM   1055 HG21 VAL    75      41.700  42.920  60.280  1.00  0.00           H
ATOM   1056 HG22 VAL    75      40.800  42.370  61.670  1.00  0.00           H
ATOM   1057 HG23 VAL    75      39.880  42.930  60.150  1.00  0.00           H
ATOM   1058  C   VAL    75      39.570  39.200  58.890  1.00  0.00           C
ATOM   1059  O   VAL    75      39.080  39.160  57.770  1.00  0.00           O
ATOM   1060  N   ILE    76      40.120  38.100  59.440  1.00  0.00           N
ATOM   1061  HN  ILE    76      40.690  38.060  60.250  1.00  0.00           H
ATOM   1062  CA  ILE    76      39.860  36.760  58.760  1.00  0.00           C
ATOM   1063  HA  ILE    76      40.150  36.820  57.720  1.00  0.00           H
ATOM   1064  CB  ILE    76      40.690  35.570  59.270  1.00  0.00           C
ATOM   1065  HB  ILE    76      40.750  35.540  60.380  1.00  0.00           H
ATOM   1066  CG2 ILE    76      40.070  34.210  58.850  1.00  0.00           C
ATOM   1067 HG21 ILE    76      39.170  33.810  59.360  1.00  0.00           H
ATOM   1068 HG22 ILE    76      40.760  33.380  59.110  1.00  0.00           H
ATOM   1069 HG23 ILE    76      39.750  34.250  57.780  1.00  0.00           H
ATOM   1070  CG1 ILE    76      42.170  35.680  58.840  1.00  0.00           C
ATOM   1071 HG11 ILE    76      42.540  36.700  59.070  1.00  0.00           H
ATOM   1072 HG12 ILE    76      42.360  35.540  57.760  1.00  0.00           H
ATOM   1073  CD  ILE    76      43.130  34.650  59.550  1.00  0.00           C
ATOM   1074  HD1 ILE    76      43.250  34.710  60.650  1.00  0.00           H
ATOM   1075  HD2 ILE    76      44.160  34.660  59.130  1.00  0.00           H
ATOM   1076  HD3 ILE    76      42.820  33.600  59.340  1.00  0.00           H
ATOM   1077  C   ILE    76      38.340  36.400  58.710  1.00  0.00           C
ATOM   1078  O   ILE    76      37.750  36.060  57.680  1.00  0.00           O
ATOM   1079  N   ALA    77      37.670  36.560  59.820  1.00  0.00           N
ATOM   1080  HN  ALA    77      38.010  37.000  60.650  1.00  0.00           H
ATOM   1081  CA  ALA    77      36.300  36.170  60.000  1.00  0.00           C
ATOM   1082  HA  ALA    77      36.280  35.130  59.730  1.00  0.00           H
ATOM   1083  CB  ALA    77      35.890  36.350  61.480  1.00  0.00           C
ATOM   1084  HB1 ALA    77      36.010  37.380  61.870  1.00  0.00           H
ATOM   1085  HB2 ALA    77      36.540  35.770  62.160  1.00  0.00           H
ATOM   1086  HB3 ALA    77      34.800  36.170  61.580  1.00  0.00           H
ATOM   1087  C   ALA    77      35.350  36.940  59.140  1.00  0.00           C
ATOM   1088  O   ALA    77      34.440  36.300  58.600  1.00  0.00           O
ATOM   1089  N   LYS    78      35.650  38.270  58.880  1.00  0.00           N
ATOM   1090  HN  LYS    78      36.370  38.830  59.280  1.00  0.00           H
ATOM   1091  CA  LYS    78      34.840  39.050  58.020  1.00  0.00           C
ATOM   1092  HA  LYS    78      33.810  38.730  57.950  1.00  0.00           H
ATOM   1093  CB  LYS    78      34.710  40.480  58.690  1.00  0.00           C
ATOM   1094  HB1 LYS    78      34.280  40.310  59.700  1.00  0.00           H
ATOM   1095  HB2 LYS    78      33.940  41.010  58.080  1.00  0.00           H
ATOM   1096  CG  LYS    78      36.020  41.230  58.870  1.00  0.00           C
ATOM   1097  HG1 LYS    78      36.840  40.720  58.320  1.00  0.00           H
ATOM   1098  HG2 LYS    78      36.430  41.300  59.900  1.00  0.00           H
ATOM   1099  CD  LYS    78      35.840  42.650  58.180  1.00  0.00           C
ATOM   1100  HD1 LYS    78      35.070  43.200  58.760  1.00  0.00           H
ATOM   1101  HD2 LYS    78      35.300  42.500  57.230  1.00  0.00           H
ATOM   1102  CE  LYS    78      37.080  43.400  57.830  1.00  0.00           C
ATOM   1103  HE1 LYS    78      37.530  42.910  56.940  1.00  0.00           H
ATOM   1104  HE2 LYS    78      37.870  43.330  58.610  1.00  0.00           H
ATOM   1105  NZ  LYS    78      36.800  44.810  57.500  1.00  0.00           N
ATOM   1106  HZ1 LYS    78      36.270  45.200  58.300  1.00  0.00           H
ATOM   1107  HZ2 LYS    78      36.070  44.820  56.770  1.00  0.00           H
ATOM   1108  HZ3 LYS    78      37.620  45.440  57.420  1.00  0.00           H
ATOM   1109  C   LYS    78      35.270  39.180  56.550  1.00  0.00           C
ATOM   1110  O   LYS    78      34.740  39.930  55.740  1.00  0.00           O
ATOM   1111  N   THR    79      36.300  38.430  56.140  1.00  0.00           N
ATOM   1112  HN  THR    79      36.760  37.790  56.750  1.00  0.00           H
ATOM   1113  CA  THR    79      36.780  38.470  54.790  1.00  0.00           C
ATOM   1114  HA  THR    79      36.100  39.060  54.190  1.00  0.00           H
ATOM   1115  CB  THR    79      38.230  38.980  54.670  1.00  0.00           C
ATOM   1116  HB  THR    79      38.840  38.250  55.240  1.00  0.00           H
ATOM   1117  OG1 THR    79      38.310  40.270  55.340  1.00  0.00           O
ATOM   1118  HG1 THR    79      38.710  39.960  56.160  1.00  0.00           H
ATOM   1119  CG2 THR    79      38.560  39.120  53.230  1.00  0.00           C
ATOM   1120 HG21 THR    79      39.530  39.650  53.090  1.00  0.00           H
ATOM   1121 HG22 THR    79      37.760  39.640  52.670  1.00  0.00           H
ATOM   1122 HG23 THR    79      38.550  38.110  52.780  1.00  0.00           H
ATOM   1123  C   THR    79      36.690  37.100  54.210  1.00  0.00           C
ATOM   1124  O   THR    79      37.590  36.270  54.480  1.00  0.00           O
ATOM   1125  N   PRO    80      35.670  36.750  53.360  1.00  0.00           N
ATOM   1126  CD  PRO    80      34.370  37.410  53.200  1.00  0.00           C
ATOM   1127  HD1 PRO    80      34.560  38.490  52.990  1.00  0.00           H
ATOM   1128  HD2 PRO    80      33.790  37.250  54.130  1.00  0.00           H
ATOM   1129  CA  PRO    80      35.730  35.550  52.570  1.00  0.00           C
ATOM   1130  HA  PRO    80      35.330  34.750  53.170  1.00  0.00           H
ATOM   1131  CB  PRO    80      34.680  35.700  51.430  1.00  0.00           C
ATOM   1132  HB1 PRO    80      34.210  34.720  51.170  1.00  0.00           H
ATOM   1133  HB2 PRO    80      35.220  36.000  50.500  1.00  0.00           H
ATOM   1134  CG  PRO    80      33.730  36.700  52.030  1.00  0.00           C
ATOM   1135  HG1 PRO    80      33.310  37.220  51.150  1.00  0.00           H
ATOM   1136  HG2 PRO    80      32.860  36.120  52.400  1.00  0.00           H
ATOM   1137  C   PRO    80      37.100  35.010  52.060  1.00  0.00           C
ATOM   1138  O   PRO    80      37.320  33.820  52.240  1.00  0.00           O
ATOM   1139  N   ALA    81      37.920  35.850  51.320  1.00  0.00           N
ATOM   1140  HN  ALA    81      37.560  36.750  51.120  1.00  0.00           H
ATOM   1141  CA  ALA    81      39.140  35.560  50.620  1.00  0.00           C
ATOM   1142  HA  ALA    81      38.860  34.720  50.020  1.00  0.00           H
ATOM   1143  CB  ALA    81      39.630  36.780  49.910  1.00  0.00           C
ATOM   1144  HB1 ALA    81      38.900  37.340  49.280  1.00  0.00           H
ATOM   1145  HB2 ALA    81      40.470  36.620  49.190  1.00  0.00           H
ATOM   1146  HB3 ALA    81      39.930  37.500  50.700  1.00  0.00           H
ATOM   1147  C   ALA    81      40.260  35.060  51.650  1.00  0.00           C
ATOM   1148  O   ALA    81      41.230  34.440  51.250  1.00  0.00           O
ATOM   1149  N   LEU    82      40.070  35.480  52.920  1.00  0.00           N
ATOM   1150  HN  LEU    82      39.360  36.140  53.140  1.00  0.00           H
ATOM   1151  CA  LEU    82      40.960  35.040  54.000  1.00  0.00           C
ATOM   1152  HA  LEU    82      41.950  34.690  53.720  1.00  0.00           H
ATOM   1153  CB  LEU    82      41.300  36.200  54.910  1.00  0.00           C
ATOM   1154  HB1 LEU    82      42.050  35.870  55.660  1.00  0.00           H
ATOM   1155  HB2 LEU    82      40.450  36.470  55.570  1.00  0.00           H
ATOM   1156  CG  LEU    82      41.810  37.460  54.200  1.00  0.00           C
ATOM   1157  HG  LEU    82      41.040  37.680  53.420  1.00  0.00           H
ATOM   1158  CD1 LEU    82      41.800  38.600  55.230  1.00  0.00           C
ATOM   1159 HD11 LEU    82      41.940  39.550  54.680  1.00  0.00           H
ATOM   1160 HD12 LEU    82      42.700  38.560  55.890  1.00  0.00           H
ATOM   1161 HD13 LEU    82      40.920  38.680  55.900  1.00  0.00           H
ATOM   1162  CD2 LEU    82      43.210  37.250  53.580  1.00  0.00           C
ATOM   1163 HD21 LEU    82      43.410  36.360  52.950  1.00  0.00           H
ATOM   1164 HD22 LEU    82      44.080  37.320  54.270  1.00  0.00           H
ATOM   1165 HD23 LEU    82      43.310  38.230  53.070  1.00  0.00           H
ATOM   1166  C   LEU    82      40.420  33.890  54.850  1.00  0.00           C
ATOM   1167  O   LEU    82      41.140  33.220  55.630  1.00  0.00           O
ATOM   1168  N   ARG    83      39.180  33.400  54.510  1.00  0.00           N
ATOM   1169  HN  ARG    83      38.600  33.840  53.820  1.00  0.00           H
ATOM   1170  CA  ARG    83      38.570  32.480  55.350  1.00  0.00           C
ATOM   1171  HA  ARG    83      38.750  32.640  56.410  1.00  0.00           H
ATOM   1172  CB  ARG    83      37.060  32.470  55.310  1.00  0.00           C
ATOM   1173  HB1 ARG    83      36.660  31.560  55.790  1.00  0.00           H
ATOM   1174  HB2 ARG    83      36.610  32.350  54.300  1.00  0.00           H
ATOM   1175  CG  ARG    83      36.500  33.610  56.120  1.00  0.00           C
ATOM   1176  HG1 ARG    83      36.460  34.630  55.680  1.00  0.00           H
ATOM   1177  HG2 ARG    83      37.120  33.650  57.040  1.00  0.00           H
ATOM   1178  CD  ARG    83      35.140  33.370  56.720  1.00  0.00           C
ATOM   1179  HD1 ARG    83      34.940  34.140  57.500  1.00  0.00           H
ATOM   1180  HD2 ARG    83      35.100  32.370  57.200  1.00  0.00           H
ATOM   1181  NE  ARG    83      34.070  33.480  55.720  1.00  0.00           N
ATOM   1182  HE  ARG    83      33.830  32.670  55.170  1.00  0.00           H
ATOM   1183  CZ  ARG    83      33.250  34.530  55.550  1.00  0.00           C
ATOM   1184  NH1 ARG    83      33.250  35.600  56.260  1.00  0.00           N
ATOM   1185 HH11 ARG    83      33.700  35.630  57.150  1.00  0.00           H
ATOM   1186 HH12 ARG    83      32.580  36.310  56.050  1.00  0.00           H
ATOM   1187  NH2 ARG    83      32.360  34.530  54.560  1.00  0.00           N
ATOM   1188 HH21 ARG    83      31.710  35.290  54.590  1.00  0.00           H
ATOM   1189 HH22 ARG    83      32.360  33.750  53.940  1.00  0.00           H
ATOM   1190  C   ARG    83      39.070  31.010  55.110  1.00  0.00           C
ATOM   1191  O   ARG    83      38.800  30.090  55.870  1.00  0.00           O
ATOM   1192  N   LYS    84      39.910  30.850  54.090  1.00  0.00           N
ATOM   1193  HN  LYS    84      39.930  31.480  53.320  1.00  0.00           H
ATOM   1194  CA  LYS    84      40.680  29.700  53.930  1.00  0.00           C
ATOM   1195  HA  LYS    84      40.040  28.860  54.130  1.00  0.00           H
ATOM   1196  CB  LYS    84      41.260  29.730  52.460  1.00  0.00           C
ATOM   1197  HB1 LYS    84      40.400  29.780  51.750  1.00  0.00           H
ATOM   1198  HB2 LYS    84      41.870  28.830  52.230  1.00  0.00           H
ATOM   1199  CG  LYS    84      42.160  30.970  52.090  1.00  0.00           C
ATOM   1200  HG1 LYS    84      42.960  30.940  52.870  1.00  0.00           H
ATOM   1201  HG2 LYS    84      41.690  31.970  52.050  1.00  0.00           H
ATOM   1202  CD  LYS    84      42.860  30.720  50.730  1.00  0.00           C
ATOM   1203  HD1 LYS    84      43.320  29.700  50.720  1.00  0.00           H
ATOM   1204  HD2 LYS    84      43.720  31.420  50.650  1.00  0.00           H
ATOM   1205  CE  LYS    84      41.940  30.670  49.460  1.00  0.00           C
ATOM   1206  HE1 LYS    84      41.230  29.810  49.490  1.00  0.00           H
ATOM   1207  HE2 LYS    84      42.540  30.580  48.540  1.00  0.00           H
ATOM   1208  NZ  LYS    84      41.170  31.910  49.420  1.00  0.00           N
ATOM   1209  HZ1 LYS    84      41.710  32.790  49.430  1.00  0.00           H
ATOM   1210  HZ2 LYS    84      40.580  31.830  50.270  1.00  0.00           H
ATOM   1211  HZ3 LYS    84      40.510  31.970  48.610  1.00  0.00           H
ATOM   1212  C   LYS    84      41.790  29.370  54.890  1.00  0.00           C
ATOM   1213  O   LYS    84      42.270  28.220  54.900  1.00  0.00           O
ATOM   1214  N   PHE    85      42.290  30.320  55.650  1.00  0.00           N
ATOM   1215  HN  PHE    85      41.870  31.220  55.660  1.00  0.00           H
ATOM   1216  CA  PHE    85      43.500  30.160  56.390  1.00  0.00           C
ATOM   1217  HA  PHE    85      44.020  29.370  55.870  1.00  0.00           H
ATOM   1218  CB  PHE    85      44.400  31.450  56.440  1.00  0.00           C
ATOM   1219  HB1 PHE    85      45.360  31.190  56.920  1.00  0.00           H
ATOM   1220  HB2 PHE    85      43.930  32.300  56.990  1.00  0.00           H
ATOM   1221  CG  PHE    85      44.770  31.950  55.090  1.00  0.00           C
ATOM   1222  CD1 PHE    85      44.880  33.320  54.770  1.00  0.00           C
ATOM   1223  HD1 PHE    85      44.590  34.030  55.540  1.00  0.00           H
ATOM   1224  CE1 PHE    85      45.370  33.720  53.530  1.00  0.00           C
ATOM   1225  HE1 PHE    85      45.440  34.770  53.270  1.00  0.00           H
ATOM   1226  CZ  PHE    85      45.610  32.800  52.540  1.00  0.00           C
ATOM   1227  HZ  PHE    85      45.910  33.200  51.590  1.00  0.00           H
ATOM   1228  CD2 PHE    85      45.070  31.020  54.050  1.00  0.00           C
ATOM   1229  HD2 PHE    85      45.020  29.960  54.230  1.00  0.00           H
ATOM   1230  CE2 PHE    85      45.590  31.420  52.820  1.00  0.00           C
ATOM   1231  HE2 PHE    85      45.680  30.620  52.100  1.00  0.00           H
ATOM   1232  C   PHE    85      43.220  29.620  57.750  1.00  0.00           C
ATOM   1233  O   PHE    85      43.060  30.390  58.710  1.00  0.00           O
ATOM   1234  N   VAL    86      43.120  28.310  57.860  1.00  0.00           N
ATOM   1235  HN  VAL    86      43.160  27.840  56.990  1.00  0.00           H
ATOM   1236  CA  VAL    86      42.870  27.620  59.110  1.00  0.00           C
ATOM   1237  HA  VAL    86      41.920  28.010  59.440  1.00  0.00           H
ATOM   1238  CB  VAL    86      42.650  26.130  58.950  1.00  0.00           C
ATOM   1239  HB  VAL    86      43.540  25.560  58.610  1.00  0.00           H
ATOM   1240  CG1 VAL    86      42.200  25.500  60.290  1.00  0.00           C
ATOM   1241 HG11 VAL    86      41.740  24.530  60.000  1.00  0.00           H
ATOM   1242 HG12 VAL    86      41.360  26.000  60.820  1.00  0.00           H
ATOM   1243 HG13 VAL    86      43.030  25.310  61.000  1.00  0.00           H
ATOM   1244  CG2 VAL    86      41.630  25.820  57.800  1.00  0.00           C
ATOM   1245 HG21 VAL    86      40.740  26.430  58.060  1.00  0.00           H
ATOM   1246 HG22 VAL    86      41.240  24.780  57.800  1.00  0.00           H
ATOM   1247 HG23 VAL    86      42.080  26.080  56.820  1.00  0.00           H
ATOM   1248  C   VAL    86      43.860  27.790  60.130  1.00  0.00           C
ATOM   1249  O   VAL    86      43.600  28.110  61.320  1.00  0.00           O
ATOM   1250  N   PHE    87      45.130  27.600  59.710  1.00  0.00           N
ATOM   1251  HN  PHE    87      45.360  27.460  58.750  1.00  0.00           H
ATOM   1252  CA  PHE    87      46.210  27.580  60.720  1.00  0.00           C
ATOM   1253  HA  PHE    87      45.810  27.000  61.540  1.00  0.00           H
ATOM   1254  CB  PHE    87      47.510  26.980  60.210  1.00  0.00           C
ATOM   1255  HB1 PHE    87      48.420  27.550  60.470  1.00  0.00           H
ATOM   1256  HB2 PHE    87      47.470  27.040  59.100  1.00  0.00           H
ATOM   1257  CG  PHE    87      47.670  25.590  60.590  1.00  0.00           C
ATOM   1258  CD1 PHE    87      48.400  25.240  61.770  1.00  0.00           C
ATOM   1259  HD1 PHE    87      48.840  26.010  62.380  1.00  0.00           H
ATOM   1260  CE1 PHE    87      48.450  23.910  62.190  1.00  0.00           C
ATOM   1261  HE1 PHE    87      49.050  23.610  63.040  1.00  0.00           H
ATOM   1262  CZ  PHE    87      48.070  22.960  61.260  1.00  0.00           C
ATOM   1263  HZ  PHE    87      48.190  21.940  61.590  1.00  0.00           H
ATOM   1264  CD2 PHE    87      47.070  24.620  59.860  1.00  0.00           C
ATOM   1265  HD2 PHE    87      46.460  24.810  58.990  1.00  0.00           H
ATOM   1266  CE2 PHE    87      47.320  23.260  60.180  1.00  0.00           C
ATOM   1267  HE2 PHE    87      46.890  22.440  59.620  1.00  0.00           H
ATOM   1268  C   PHE    87      46.500  28.990  61.250  1.00  0.00           C
ATOM   1269  O   PHE    87      46.920  29.260  62.340  1.00  0.00           O
ATOM   1270  N   VAL    88      46.460  29.970  60.320  1.00  0.00           N
ATOM   1271  HN  VAL    88      46.390  29.810  59.340  1.00  0.00           H
ATOM   1272  CA  VAL    88      46.600  31.370  60.730  1.00  0.00           C
ATOM   1273  HA  VAL    88      47.580  31.380  61.180  1.00  0.00           H
ATOM   1274  CB  VAL    88      46.840  32.380  59.560  1.00  0.00           C
ATOM   1275  HB  VAL    88      45.900  32.370  58.970  1.00  0.00           H
ATOM   1276  CG1 VAL    88      47.010  33.800  60.060  1.00  0.00           C
ATOM   1277 HG11 VAL    88      46.100  34.040  60.650  1.00  0.00           H
ATOM   1278 HG12 VAL    88      46.980  34.530  59.230  1.00  0.00           H
ATOM   1279 HG13 VAL    88      47.900  33.940  60.700  1.00  0.00           H
ATOM   1280  CG2 VAL    88      47.970  31.950  58.650  1.00  0.00           C
ATOM   1281 HG21 VAL    88      47.970  32.620  57.770  1.00  0.00           H
ATOM   1282 HG22 VAL    88      47.740  31.030  58.060  1.00  0.00           H
ATOM   1283 HG23 VAL    88      48.920  31.930  59.220  1.00  0.00           H
ATOM   1284  C   VAL    88      45.590  31.760  61.770  1.00  0.00           C
ATOM   1285  O   VAL    88      46.000  32.420  62.760  1.00  0.00           O
ATOM   1286  N   PHE    89      44.280  31.370  61.650  1.00  0.00           N
ATOM   1287  HN  PHE    89      43.960  30.900  60.830  1.00  0.00           H
ATOM   1288  CA  PHE    89      43.270  31.520  62.720  1.00  0.00           C
ATOM   1289  HA  PHE    89      43.390  32.540  63.030  1.00  0.00           H
ATOM   1290  CB  PHE    89      41.920  31.330  61.960  1.00  0.00           C
ATOM   1291  HB1 PHE    89      41.870  30.360  61.420  1.00  0.00           H
ATOM   1292  HB2 PHE    89      41.830  32.120  61.190  1.00  0.00           H
ATOM   1293  CG  PHE    89      40.700  31.300  62.810  1.00  0.00           C
ATOM   1294  CD1 PHE    89      40.300  30.160  63.510  1.00  0.00           C
ATOM   1295  HD1 PHE    89      40.850  29.240  63.390  1.00  0.00           H
ATOM   1296  CE1 PHE    89      39.130  30.200  64.340  1.00  0.00           C
ATOM   1297  HE1 PHE    89      38.780  29.340  64.890  1.00  0.00           H
ATOM   1298  CZ  PHE    89      38.280  31.280  64.280  1.00  0.00           C
ATOM   1299  HZ  PHE    89      37.360  31.360  64.850  1.00  0.00           H
ATOM   1300  CD2 PHE    89      39.930  32.450  62.860  1.00  0.00           C
ATOM   1301  HD2 PHE    89      40.170  33.380  62.350  1.00  0.00           H
ATOM   1302  CE2 PHE    89      38.710  32.430  63.580  1.00  0.00           C
ATOM   1303  HE2 PHE    89      38.130  33.340  63.620  1.00  0.00           H
ATOM   1304  C   PHE    89      43.450  30.630  63.950  1.00  0.00           C
ATOM   1305  O   PHE    89      43.290  31.100  65.050  1.00  0.00           O
HETATM 1306  N   HSD    90      43.870  29.380  63.760  1.00  0.00           N
HETATM 1307  HN  HSD    90      43.970  29.040  62.830  1.00  0.00           H
HETATM 1308  CA  HSD    90      44.160  28.450  64.810  1.00  0.00           C
HETATM 1309  HA  HSD    90      43.220  28.410  65.350  1.00  0.00           H
HETATM 1310  CB  HSD    90      44.480  27.050  64.280  1.00  0.00           C
HETATM 1311  HB1 HSD    90      45.460  27.080  63.770  1.00  0.00           H
HETATM 1312  HB2 HSD    90      43.700  26.730  63.550  1.00  0.00           H
HETATM 1313  ND1 HSD    90      45.770  25.480  65.870  1.00  0.00           N
HETATM 1314  HD1 HSD    90      46.650  25.850  65.570  1.00  0.00           H
HETATM 1315  CG  HSD    90      44.570  26.030  65.410  1.00  0.00           C
HETATM 1316  CE1 HSD    90      45.490  24.950  67.050  1.00  0.00           C
HETATM 1317  HE1 HSD    90      46.280  24.530  67.660  1.00  0.00           H
HETATM 1318  NE2 HSD    90      44.210  24.970  67.360  1.00  0.00           N
HETATM 1319  CD2 HSD    90      43.620  25.690  66.360  1.00  0.00           C
HETATM 1320  HD2 HSD    90      42.560  25.900  66.380  1.00  0.00           H
HETATM 1321  C   HSD    90      45.240  28.830  65.770  1.00  0.00           C
HETATM 1322  O   HSD    90      45.060  28.690  67.030  1.00  0.00           O
ATOM   1323  N   LEU    91      46.340  29.400  65.290  1.00  0.00           N
ATOM   1324  HN  LEU    91      46.520  29.570  64.320  1.00  0.00           H
ATOM   1325  CA  LEU    91      47.440  29.890  66.160  1.00  0.00           C
ATOM   1326  HA  LEU    91      47.860  29.110  66.780  1.00  0.00           H
ATOM   1327  CB  LEU    91      48.510  30.420  65.270  1.00  0.00           C
ATOM   1328  HB1 LEU    91      48.250  31.100  64.440  1.00  0.00           H
ATOM   1329  HB2 LEU    91      48.930  29.540  64.740  1.00  0.00           H
ATOM   1330  CG  LEU    91      49.780  30.950  66.030  1.00  0.00           C
ATOM   1331  HG  LEU    91      49.530  31.830  66.650  1.00  0.00           H
ATOM   1332  CD1 LEU    91      50.390  29.980  67.130  1.00  0.00           C
ATOM   1333 HD11 LEU    91      51.040  30.480  67.880  1.00  0.00           H
ATOM   1334 HD12 LEU    91      50.930  29.150  66.630  1.00  0.00           H
ATOM   1335 HD13 LEU    91      49.630  29.490  67.770  1.00  0.00           H
ATOM   1336  CD2 LEU    91      50.830  31.410  65.020  1.00  0.00           C
ATOM   1337 HD21 LEU    91      51.020  30.590  64.290  1.00  0.00           H
ATOM   1338 HD22 LEU    91      51.840  31.620  65.440  1.00  0.00           H
ATOM   1339 HD23 LEU    91      50.550  32.320  64.440  1.00  0.00           H
ATOM   1340  C   LEU    91      46.980  31.060  67.080  1.00  0.00           C
ATOM   1341  O   LEU    91      47.090  31.050  68.300  1.00  0.00           O
ATOM   1342  N   CYS    92      46.340  32.070  66.460  1.00  0.00           N
ATOM   1343  HN  CYS    92      46.370  32.140  65.470  1.00  0.00           H
ATOM   1344  CA  CYS    92      45.700  33.180  67.130  1.00  0.00           C
ATOM   1345  HA  CYS    92      46.440  33.650  67.760  1.00  0.00           H
ATOM   1346  CB  CYS    92      45.130  34.230  66.090  1.00  0.00           C
ATOM   1347  HB1 CYS    92      44.490  35.030  66.520  1.00  0.00           H
ATOM   1348  HB2 CYS    92      44.420  33.640  65.480  1.00  0.00           H
ATOM   1349  SG  CYS    92      46.470  35.020  65.010  1.00  0.00           S
ATOM   1350  HG1 CYS    92      46.890  35.750  66.040  1.00  0.00           H
ATOM   1351  C   CYS    92      44.620  32.770  68.070  1.00  0.00           C
ATOM   1352  O   CYS    92      44.410  33.340  69.160  1.00  0.00           O
ATOM   1353  N   LEU    93      43.730  31.730  67.790  1.00  0.00           N
ATOM   1354  HN  LEU    93      43.880  31.300  66.900  1.00  0.00           H
ATOM   1355  CA  LEU    93      42.710  31.150  68.710  1.00  0.00           C
ATOM   1356  HA  LEU    93      42.160  31.970  69.160  1.00  0.00           H
ATOM   1357  CB  LEU    93      41.830  30.160  67.980  1.00  0.00           C
ATOM   1358  HB1 LEU    93      42.420  29.410  67.410  1.00  0.00           H
ATOM   1359  HB2 LEU    93      41.370  30.810  67.210  1.00  0.00           H
ATOM   1360  CG  LEU    93      40.740  29.480  68.810  1.00  0.00           C
ATOM   1361  HG  LEU    93      40.530  30.040  69.750  1.00  0.00           H
ATOM   1362  CD1 LEU    93      39.400  29.370  67.980  1.00  0.00           C
ATOM   1363 HD11 LEU    93      38.630  28.780  68.520  1.00  0.00           H
ATOM   1364 HD12 LEU    93      39.570  28.810  67.030  1.00  0.00           H
ATOM   1365 HD13 LEU    93      39.090  30.420  67.830  1.00  0.00           H
ATOM   1366  CD2 LEU    93      41.150  28.040  69.190  1.00  0.00           C
ATOM   1367 HD21 LEU    93      41.070  27.520  68.220  1.00  0.00           H
ATOM   1368 HD22 LEU    93      40.470  27.630  69.960  1.00  0.00           H
ATOM   1369 HD23 LEU    93      42.190  27.960  69.590  1.00  0.00           H
ATOM   1370  C   LEU    93      43.480  30.500  69.900  1.00  0.00           C
ATOM   1371  O   LEU    93      43.160  30.680  71.070  1.00  0.00           O
ATOM   1372  N   VAL    94      44.610  29.730  69.670  1.00  0.00           N
ATOM   1373  HN  VAL    94      44.730  29.370  68.740  1.00  0.00           H
ATOM   1374  CA  VAL    94      45.400  29.130  70.740  1.00  0.00           C
ATOM   1375  HA  VAL    94      44.700  28.600  71.370  1.00  0.00           H
ATOM   1376  CB  VAL    94      46.360  28.110  70.270  1.00  0.00           C
ATOM   1377  HB  VAL    94      46.990  28.510  69.450  1.00  0.00           H
ATOM   1378  CG1 VAL    94      47.500  27.640  71.320  1.00  0.00           C
ATOM   1379 HG11 VAL    94      47.150  27.380  72.350  1.00  0.00           H
ATOM   1380 HG12 VAL    94      48.220  28.460  71.500  1.00  0.00           H
ATOM   1381 HG13 VAL    94      48.060  26.860  70.770  1.00  0.00           H
ATOM   1382  CG2 VAL    94      45.610  26.870  69.820  1.00  0.00           C
ATOM   1383 HG21 VAL    94      45.040  27.040  68.880  1.00  0.00           H
ATOM   1384 HG22 VAL    94      45.030  26.410  70.650  1.00  0.00           H
ATOM   1385 HG23 VAL    94      46.350  26.100  69.500  1.00  0.00           H
ATOM   1386  C   VAL    94      46.050  30.140  71.630  1.00  0.00           C
ATOM   1387  O   VAL    94      45.990  30.110  72.860  1.00  0.00           O
ATOM   1388  N   ASP    95      46.660  31.150  70.950  1.00  0.00           N
ATOM   1389  HN  ASP    95      46.730  31.200  69.960  1.00  0.00           H
ATOM   1390  CA  ASP    95      47.270  32.330  71.640  1.00  0.00           C
ATOM   1391  HA  ASP    95      48.150  32.040  72.200  1.00  0.00           H
ATOM   1392  CB  ASP    95      47.800  33.300  70.630  1.00  0.00           C
ATOM   1393  HB1 ASP    95      48.110  34.260  71.090  1.00  0.00           H
ATOM   1394  HB2 ASP    95      47.020  33.440  69.850  1.00  0.00           H
ATOM   1395  CG  ASP    95      48.990  32.730  69.820  1.00  0.00           C
ATOM   1396  OD1 ASP    95      49.670  31.820  70.270  1.00  0.00           O
ATOM   1397  OD2 ASP    95      49.220  33.430  68.720  1.00  0.00           O
ATOM   1398  HD2 ASP    95      48.790  34.290  68.650  1.00  0.00           H
ATOM   1399  C   ASP    95      46.330  33.020  72.540  1.00  0.00           C
ATOM   1400  O   ASP    95      46.620  33.440  73.660  1.00  0.00           O
ATOM   1401  N   LEU    96      45.060  33.170  72.040  1.00  0.00           N
ATOM   1402  HN  LEU    96      44.850  32.970  71.090  1.00  0.00           H
ATOM   1403  CA  LEU    96      44.010  33.840  72.810  1.00  0.00           C
ATOM   1404  HA  LEU    96      44.350  34.820  73.090  1.00  0.00           H
ATOM   1405  CB  LEU    96      42.820  34.070  71.830  1.00  0.00           C
ATOM   1406  HB1 LEU    96      42.480  33.100  71.400  1.00  0.00           H
ATOM   1407  HB2 LEU    96      43.280  34.740  71.080  1.00  0.00           H
ATOM   1408  CG  LEU    96      41.510  34.680  72.360  1.00  0.00           C
ATOM   1409  HG  LEU    96      41.180  34.250  73.330  1.00  0.00           H
ATOM   1410  CD1 LEU    96      41.760  36.170  72.810  1.00  0.00           C
ATOM   1411 HD11 LEU    96      42.080  36.750  71.910  1.00  0.00           H
ATOM   1412 HD12 LEU    96      42.530  36.160  73.600  1.00  0.00           H
ATOM   1413 HD13 LEU    96      40.710  36.530  72.940  1.00  0.00           H
ATOM   1414  CD2 LEU    96      40.440  34.580  71.300  1.00  0.00           C
ATOM   1415 HD21 LEU    96      39.490  34.920  71.760  1.00  0.00           H
ATOM   1416 HD22 LEU    96      40.390  33.500  71.070  1.00  0.00           H
ATOM   1417 HD23 LEU    96      40.610  35.120  70.340  1.00  0.00           H
ATOM   1418  C   LEU    96      43.590  33.080  74.010  1.00  0.00           C
ATOM   1419  O   LEU    96      43.380  33.630  75.080  1.00  0.00           O
ATOM   1420  N   LEU    97      43.450  31.740  73.870  1.00  0.00           N
ATOM   1421  HN  LEU    97      43.840  31.330  73.040  1.00  0.00           H
ATOM   1422  CA  LEU    97      43.110  30.830  74.980  1.00  0.00           C
ATOM   1423  HA  LEU    97      42.120  31.080  75.340  1.00  0.00           H
ATOM   1424  CB  LEU    97      43.120  29.370  74.470  1.00  0.00           C
ATOM   1425  HB1 LEU    97      43.130  28.700  75.360  1.00  0.00           H
ATOM   1426  HB2 LEU    97      44.060  29.260  73.890  1.00  0.00           H
ATOM   1427  CG  LEU    97      41.870  28.800  73.710  1.00  0.00           C
ATOM   1428  HG  LEU    97      41.560  29.580  72.980  1.00  0.00           H
ATOM   1429  CD1 LEU    97      42.110  27.540  72.920  1.00  0.00           C
ATOM   1430 HD11 LEU    97      42.410  26.640  73.500  1.00  0.00           H
ATOM   1431 HD12 LEU    97      42.890  27.710  72.140  1.00  0.00           H
ATOM   1432 HD13 LEU    97      41.160  27.300  72.380  1.00  0.00           H
ATOM   1433  CD2 LEU    97      40.610  28.590  74.660  1.00  0.00           C
ATOM   1434 HD21 LEU    97      39.770  28.870  73.980  1.00  0.00           H
ATOM   1435 HD22 LEU    97      40.510  29.180  75.590  1.00  0.00           H
ATOM   1436 HD23 LEU    97      40.530  27.500  74.850  1.00  0.00           H
ATOM   1437  C   LEU    97      44.130  30.950  76.150  1.00  0.00           C
ATOM   1438  O   LEU    97      43.700  31.120  77.290  1.00  0.00           O
ATOM   1439  N   ALA    98      45.450  31.010  75.830  1.00  0.00           N
ATOM   1440  HN  ALA    98      45.770  30.680  74.940  1.00  0.00           H
ATOM   1441  CA  ALA    98      46.490  31.170  76.780  1.00  0.00           C
ATOM   1442  HA  ALA    98      46.400  30.340  77.460  1.00  0.00           H
ATOM   1443  CB  ALA    98      47.900  31.040  76.020  1.00  0.00           C
ATOM   1444  HB1 ALA    98      48.030  31.820  75.240  1.00  0.00           H
ATOM   1445  HB2 ALA    98      47.920  30.050  75.520  1.00  0.00           H
ATOM   1446  HB3 ALA    98      48.670  30.950  76.810  1.00  0.00           H
ATOM   1447  C   ALA    98      46.410  32.470  77.540  1.00  0.00           C
ATOM   1448  O   ALA    98      46.480  32.610  78.800  1.00  0.00           O
ATOM   1449  N   ALA    99      46.230  33.560  76.830  1.00  0.00           N
ATOM   1450  HN  ALA    99      46.300  33.560  75.840  1.00  0.00           H
ATOM   1451  CA  ALA    99      46.010  34.900  77.340  1.00  0.00           C
ATOM   1452  HA  ALA    99      46.870  35.200  77.910  1.00  0.00           H
ATOM   1453  CB  ALA    99      45.780  35.930  76.150  1.00  0.00           C
ATOM   1454  HB1 ALA    99      45.090  35.540  75.370  1.00  0.00           H
ATOM   1455  HB2 ALA    99      46.790  36.100  75.710  1.00  0.00           H
ATOM   1456  HB3 ALA    99      45.410  36.870  76.600  1.00  0.00           H
ATOM   1457  C   ALA    99      44.760  35.010  78.260  1.00  0.00           C
ATOM   1458  O   ALA    99      44.900  35.650  79.300  1.00  0.00           O
ATOM   1459  N   LEU   100      43.570  34.430  77.840  1.00  0.00           N
ATOM   1460  HN  LEU   100      43.410  34.080  76.920  1.00  0.00           H
ATOM   1461  CA  LEU   100      42.390  34.220  78.750  1.00  0.00           C
ATOM   1462  HA  LEU   100      42.150  35.200  79.150  1.00  0.00           H
ATOM   1463  CB  LEU   100      41.080  33.820  77.920  1.00  0.00           C
ATOM   1464  HB1 LEU   100      40.320  33.590  78.700  1.00  0.00           H
ATOM   1465  HB2 LEU   100      41.310  32.840  77.440  1.00  0.00           H
ATOM   1466  CG  LEU   100      40.560  34.740  76.890  1.00  0.00           C
ATOM   1467  HG  LEU   100      41.050  34.550  75.910  1.00  0.00           H
ATOM   1468  CD1 LEU   100      39.070  34.440  76.660  1.00  0.00           C
ATOM   1469 HD11 LEU   100      38.920  33.340  76.660  1.00  0.00           H
ATOM   1470 HD12 LEU   100      38.540  34.960  75.840  1.00  0.00           H
ATOM   1471 HD13 LEU   100      38.590  34.800  77.600  1.00  0.00           H
ATOM   1472  CD2 LEU   100      40.800  36.250  77.180  1.00  0.00           C
ATOM   1473 HD21 LEU   100      40.600  36.550  78.240  1.00  0.00           H
ATOM   1474 HD22 LEU   100      40.110  36.740  76.450  1.00  0.00           H
ATOM   1475 HD23 LEU   100      41.860  36.480  76.960  1.00  0.00           H
ATOM   1476  C   LEU   100      42.590  33.360  79.950  1.00  0.00           C
ATOM   1477  O   LEU   100      41.990  33.560  81.040  1.00  0.00           O
ATOM   1478  N   THR   101      43.350  32.260  79.900  1.00  0.00           N
ATOM   1479  HN  THR   101      43.710  31.950  79.020  1.00  0.00           H
ATOM   1480  CA  THR   101      43.530  31.190  80.890  1.00  0.00           C
ATOM   1481  HA  THR   101      42.880  31.340  81.740  1.00  0.00           H
ATOM   1482  CB  THR   101      43.290  29.760  80.310  1.00  0.00           C
ATOM   1483  HB  THR   101      43.430  29.070  81.170  1.00  0.00           H
ATOM   1484  OG1 THR   101      44.130  29.380  79.180  1.00  0.00           O
ATOM   1485  HG1 THR   101      43.830  29.990  78.500  1.00  0.00           H
ATOM   1486  CG2 THR   101      41.880  29.780  79.810  1.00  0.00           C
ATOM   1487 HG21 THR   101      41.150  30.040  80.610  1.00  0.00           H
ATOM   1488 HG22 THR   101      41.710  28.780  79.340  1.00  0.00           H
ATOM   1489 HG23 THR   101      41.780  30.520  78.990  1.00  0.00           H
ATOM   1490  C   THR   101      44.870  31.170  81.570  1.00  0.00           C
ATOM   1491  O   THR   101      44.940  31.430  82.740  1.00  0.00           O
ATOM   1492  N   LEU   102      45.870  30.820  80.790  1.00  0.00           N
ATOM   1493  HN  LEU   102      45.720  30.530  79.850  1.00  0.00           H
ATOM   1494  CA  LEU   102      47.240  30.530  81.210  1.00  0.00           C
ATOM   1495  HA  LEU   102      47.240  29.740  81.940  1.00  0.00           H
ATOM   1496  CB  LEU   102      48.060  29.980  80.030  1.00  0.00           C
ATOM   1497  HB1 LEU   102      49.070  29.720  80.410  1.00  0.00           H
ATOM   1498  HB2 LEU   102      48.150  30.740  79.230  1.00  0.00           H
ATOM   1499  CG  LEU   102      47.630  28.630  79.360  1.00  0.00           C
ATOM   1500  HG  LEU   102      46.640  28.740  78.860  1.00  0.00           H
ATOM   1501  CD1 LEU   102      48.770  28.090  78.430  1.00  0.00           C
ATOM   1502 HD11 LEU   102      48.450  27.040  78.210  1.00  0.00           H
ATOM   1503 HD12 LEU   102      49.710  28.090  79.030  1.00  0.00           H
ATOM   1504 HD13 LEU   102      48.880  28.730  77.540  1.00  0.00           H
ATOM   1505  CD2 LEU   102      47.240  27.650  80.480  1.00  0.00           C
ATOM   1506 HD21 LEU   102      46.790  26.800  79.920  1.00  0.00           H
ATOM   1507 HD22 LEU   102      46.450  28.060  81.150  1.00  0.00           H
ATOM   1508 HD23 LEU   102      48.040  27.140  81.050  1.00  0.00           H
ATOM   1509  C   LEU   102      47.960  31.700  81.890  1.00  0.00           C
ATOM   1510  O   LEU   102      48.550  31.520  82.980  1.00  0.00           O
ATOM   1511  N   MET   103      47.850  32.910  81.330  1.00  0.00           N
ATOM   1512  HN  MET   103      47.260  32.910  80.520  1.00  0.00           H
ATOM   1513  CA  MET   103      48.310  34.250  81.920  1.00  0.00           C
ATOM   1514  HA  MET   103      49.340  34.050  82.180  1.00  0.00           H
ATOM   1515  CB  MET   103      48.340  35.560  80.990  1.00  0.00           C
ATOM   1516  HB1 MET   103      48.490  36.510  81.550  1.00  0.00           H
ATOM   1517  HB2 MET   103      47.420  35.760  80.390  1.00  0.00           H
ATOM   1518  CG  MET   103      49.580  35.560  80.120  1.00  0.00           C
ATOM   1519  HG1 MET   103      50.490  35.360  80.730  1.00  0.00           H
ATOM   1520  HG2 MET   103      49.540  36.620  79.770  1.00  0.00           H
ATOM   1521  SD  MET   103      49.640  34.400  78.680  1.00  0.00           S
ATOM   1522  CE  MET   103      49.710  35.570  77.310  1.00  0.00           C
ATOM   1523  HE1 MET   103      50.670  36.130  77.240  1.00  0.00           H
ATOM   1524  HE2 MET   103      48.920  36.350  77.440  1.00  0.00           H
ATOM   1525  HE3 MET   103      49.540  34.950  76.410  1.00  0.00           H
ATOM   1526  C   MET   103      47.830  34.550  83.360  1.00  0.00           C
ATOM   1527  O   MET   103      48.630  34.890  84.240  1.00  0.00           O
ATOM   1528  N   PRO   104      46.480  34.500  83.570  1.00  0.00           N
ATOM   1529  CD  PRO   104      45.540  34.900  82.530  1.00  0.00           C
ATOM   1530  HD1 PRO   104      45.320  34.040  81.860  1.00  0.00           H
ATOM   1531  HD2 PRO   104      45.950  35.730  81.920  1.00  0.00           H
ATOM   1532  CA  PRO   104      45.900  34.490  84.870  1.00  0.00           C
ATOM   1533  HA  PRO   104      46.330  35.330  85.380  1.00  0.00           H
ATOM   1534  CB  PRO   104      44.390  34.680  84.660  1.00  0.00           C
ATOM   1535  HB1 PRO   104      43.900  35.220  85.500  1.00  0.00           H
ATOM   1536  HB2 PRO   104      43.920  33.700  84.430  1.00  0.00           H
ATOM   1537  CG  PRO   104      44.330  35.410  83.330  1.00  0.00           C
ATOM   1538  HG1 PRO   104      43.460  35.060  82.730  1.00  0.00           H
ATOM   1539  HG2 PRO   104      44.290  36.510  83.480  1.00  0.00           H
ATOM   1540  C   PRO   104      46.350  33.270  85.770  1.00  0.00           C
ATOM   1541  O   PRO   104      46.740  33.520  86.900  1.00  0.00           O
ATOM   1542  N   LEU   105      46.380  32.030  85.270  1.00  0.00           N
ATOM   1543  HN  LEU   105      45.840  31.770  84.470  1.00  0.00           H
ATOM   1544  CA  LEU   105      46.950  30.950  86.050  1.00  0.00           C
ATOM   1545  HA  LEU   105      46.430  30.900  86.990  1.00  0.00           H
ATOM   1546  CB  LEU   105      46.620  29.570  85.450  1.00  0.00           C
ATOM   1547  HB1 LEU   105      47.190  28.750  85.940  1.00  0.00           H
ATOM   1548  HB2 LEU   105      46.890  29.570  84.370  1.00  0.00           H
ATOM   1549  CG  LEU   105      45.100  29.170  85.420  1.00  0.00           C
ATOM   1550  HG  LEU   105      44.560  30.090  85.090  1.00  0.00           H
ATOM   1551  CD1 LEU   105      44.940  28.110  84.370  1.00  0.00           C
ATOM   1552 HD11 LEU   105      45.560  27.200  84.500  1.00  0.00           H
ATOM   1553 HD12 LEU   105      45.190  28.390  83.330  1.00  0.00           H
ATOM   1554 HD13 LEU   105      43.890  27.740  84.470  1.00  0.00           H
ATOM   1555  CD2 LEU   105      44.600  28.860  86.800  1.00  0.00           C
ATOM   1556 HD21 LEU   105      43.500  28.780  86.720  1.00  0.00           H
ATOM   1557 HD22 LEU   105      44.870  29.710  87.470  1.00  0.00           H
ATOM   1558 HD23 LEU   105      45.050  27.940  87.230  1.00  0.00           H
ATOM   1559  C   LEU   105      48.460  30.990  86.480  1.00  0.00           C
ATOM   1560  O   LEU   105      48.830  30.720  87.640  1.00  0.00           O
ATOM   1561  N   ALA   106      49.340  31.510  85.600  1.00  0.00           N
ATOM   1562  HN  ALA   106      49.090  31.600  84.640  1.00  0.00           H
ATOM   1563  CA  ALA   106      50.660  31.810  86.030  1.00  0.00           C
ATOM   1564  HA  ALA   106      51.120  30.880  86.330  1.00  0.00           H
ATOM   1565  CB  ALA   106      51.380  32.290  84.760  1.00  0.00           C
ATOM   1566  HB1 ALA   106      52.430  32.630  84.900  1.00  0.00           H
ATOM   1567  HB2 ALA   106      50.950  33.220  84.320  1.00  0.00           H
ATOM   1568  HB3 ALA   106      51.440  31.440  84.050  1.00  0.00           H
ATOM   1569  C   ALA   106      50.800  32.820  87.160  1.00  0.00           C
ATOM   1570  O   ALA   106      51.640  32.680  88.020  1.00  0.00           O
ATOM   1571  N   MET   107      50.010  33.910  86.970  1.00  0.00           N
ATOM   1572  HN  MET   107      49.510  33.960  86.110  1.00  0.00           H
ATOM   1573  CA  MET   107      50.020  35.040  87.890  1.00  0.00           C
ATOM   1574  HA  MET   107      51.050  35.240  88.130  1.00  0.00           H
ATOM   1575  CB  MET   107      49.300  36.210  87.220  1.00  0.00           C
ATOM   1576  HB1 MET   107      48.320  35.820  86.880  1.00  0.00           H
ATOM   1577  HB2 MET   107      49.730  36.580  86.260  1.00  0.00           H
ATOM   1578  CG  MET   107      49.100  37.450  88.020  1.00  0.00           C
ATOM   1579  HG1 MET   107      48.360  37.270  88.840  1.00  0.00           H
ATOM   1580  HG2 MET   107      48.720  38.310  87.440  1.00  0.00           H
ATOM   1581  SD  MET   107      50.630  38.030  88.790  1.00  0.00           S
ATOM   1582  CE  MET   107      51.350  38.720  87.240  1.00  0.00           C
ATOM   1583  HE1 MET   107      50.540  39.420  86.950  1.00  0.00           H
ATOM   1584  HE2 MET   107      51.540  37.970  86.440  1.00  0.00           H
ATOM   1585  HE3 MET   107      52.140  39.480  87.370  1.00  0.00           H
ATOM   1586  C   MET   107      49.360  34.670  89.230  1.00  0.00           C
ATOM   1587  O   MET   107      49.840  35.080  90.290  1.00  0.00           O
ATOM   1588  N   LEU   108      48.290  33.810  89.300  1.00  0.00           N
ATOM   1589  HN  LEU   108      47.880  33.460  88.460  1.00  0.00           H
ATOM   1590  CA  LEU   108      47.760  33.160  90.510  1.00  0.00           C
ATOM   1591  HA  LEU   108      47.580  33.860  91.320  1.00  0.00           H
ATOM   1592  CB  LEU   108      46.530  32.220  90.240  1.00  0.00           C
ATOM   1593  HB1 LEU   108      46.270  31.540  91.080  1.00  0.00           H
ATOM   1594  HB2 LEU   108      46.800  31.620  89.340  1.00  0.00           H
ATOM   1595  CG  LEU   108      45.260  32.940  89.940  1.00  0.00           C
ATOM   1596  HG  LEU   108      45.430  33.710  89.160  1.00  0.00           H
ATOM   1597  CD1 LEU   108      44.200  31.910  89.430  1.00  0.00           C
ATOM   1598 HD11 LEU   108      44.570  31.290  88.580  1.00  0.00           H
ATOM   1599 HD12 LEU   108      43.300  32.500  89.140  1.00  0.00           H
ATOM   1600 HD13 LEU   108      43.910  31.250  90.270  1.00  0.00           H
ATOM   1601  CD2 LEU   108      44.790  33.670  91.230  1.00  0.00           C
ATOM   1602 HD21 LEU   108      43.780  34.080  90.980  1.00  0.00           H
ATOM   1603 HD22 LEU   108      45.380  34.560  91.550  1.00  0.00           H
ATOM   1604 HD23 LEU   108      44.620  32.920  92.030  1.00  0.00           H
ATOM   1605  C   LEU   108      48.780  32.150  91.180  1.00  0.00           C
ATOM   1606  O   LEU   108      48.920  32.030  92.380  1.00  0.00           O
ATOM   1607  N   SER   109      49.520  31.350  90.370  1.00  0.00           N
ATOM   1608  HN  SER   109      49.220  31.360  89.420  1.00  0.00           H
ATOM   1609  CA  SER   109      50.450  30.360  90.750  1.00  0.00           C
ATOM   1610  HA  SER   109      49.880  29.760  91.450  1.00  0.00           H
ATOM   1611  CB  SER   109      50.870  29.370  89.570  1.00  0.00           C
ATOM   1612  HB1 SER   109      51.080  29.920  88.630  1.00  0.00           H
ATOM   1613  HB2 SER   109      49.950  28.820  89.280  1.00  0.00           H
ATOM   1614  OG  SER   109      51.840  28.390  89.820  1.00  0.00           O
ATOM   1615  HG1 SER   109      52.670  28.890  89.850  1.00  0.00           H
ATOM   1616  C   SER   109      51.690  30.920  91.410  1.00  0.00           C
ATOM   1617  O   SER   109      52.160  30.530  92.500  1.00  0.00           O
ATOM   1618  N   SER   110      52.300  32.030  90.870  1.00  0.00           N
ATOM   1619  HN  SER   110      51.910  32.410  90.030  1.00  0.00           H
ATOM   1620  CA  SER   110      53.420  32.730  91.440  1.00  0.00           C
ATOM   1621  HA  SER   110      54.140  31.990  91.770  1.00  0.00           H
ATOM   1622  CB  SER   110      54.240  33.450  90.310  1.00  0.00           C
ATOM   1623  HB1 SER   110      54.790  32.700  89.700  1.00  0.00           H
ATOM   1624  HB2 SER   110      54.960  34.110  90.840  1.00  0.00           H
ATOM   1625  OG  SER   110      53.470  34.200  89.400  1.00  0.00           O
ATOM   1626  HG1 SER   110      53.170  33.620  88.700  1.00  0.00           H
ATOM   1627  C   SER   110      53.010  33.680  92.540  1.00  0.00           C
ATOM   1628  O   SER   110      53.860  34.070  93.330  1.00  0.00           O
ATOM   1629  N   SER   111      51.620  33.960  92.630  1.00  0.00           N
ATOM   1630  HN  SER   111      50.990  33.720  91.900  1.00  0.00           H
ATOM   1631  CA  SER   111      51.080  34.870  93.580  1.00  0.00           C
ATOM   1632  HA  SER   111      51.710  35.750  93.630  1.00  0.00           H
ATOM   1633  CB  SER   111      49.650  35.400  93.340  1.00  0.00           C
ATOM   1634  HB1 SER   111      49.040  35.750  94.200  1.00  0.00           H
ATOM   1635  HB2 SER   111      49.020  34.580  92.940  1.00  0.00           H
ATOM   1636  OG  SER   111      49.790  36.540  92.360  1.00  0.00           O
ATOM   1637  HG1 SER   111      49.930  36.120  91.510  1.00  0.00           H
ATOM   1638  C   SER   111      51.160  34.420  95.010  1.00  0.00           C
ATOM   1639  O   SER   111      51.150  33.270  95.350  1.00  0.00           O
ATOM   1640  N   ALA   112      51.330  35.420  95.870  1.00  0.00           N
ATOM   1641  HN  ALA   112      51.330  36.400  95.670  1.00  0.00           H
ATOM   1642  CA  ALA   112      51.430  35.240  97.310  1.00  0.00           C
ATOM   1643  HA  ALA   112      51.840  34.270  97.500  1.00  0.00           H
ATOM   1644  CB  ALA   112      52.480  36.290  97.930  1.00  0.00           C
ATOM   1645  HB1 ALA   112      52.800  36.020  98.950  1.00  0.00           H
ATOM   1646  HB2 ALA   112      51.940  37.260  97.980  1.00  0.00           H
ATOM   1647  HB3 ALA   112      53.320  36.360  97.200  1.00  0.00           H
ATOM   1648  C   ALA   112      50.090  35.300  98.070  1.00  0.00           C
ATOM   1649  O   ALA   112      49.100  35.910  97.690  1.00  0.00           O
ATOM   1650  N   LEU   113      50.090  34.910  99.350  1.00  0.00           N
ATOM   1651  HN  LEU   113      50.890  34.610  99.860  1.00  0.00           H
ATOM   1652  CA  LEU   113      49.010  35.200 100.270  1.00  0.00           C
ATOM   1653  HA  LEU   113      49.220  34.560 101.110  1.00  0.00           H
ATOM   1654  CB  LEU   113      49.090  36.630 100.920  1.00  0.00           C
ATOM   1655  HB1 LEU   113      48.420  36.660 101.810  1.00  0.00           H
ATOM   1656  HB2 LEU   113      48.650  37.260 100.130  1.00  0.00           H
ATOM   1657  CG  LEU   113      50.530  37.140 101.140  1.00  0.00           C
ATOM   1658  HG  LEU   113      51.150  37.140 100.220  1.00  0.00           H
ATOM   1659  CD1 LEU   113      50.420  38.650 101.520  1.00  0.00           C
ATOM   1660 HD11 LEU   113      49.790  38.780 102.430  1.00  0.00           H
ATOM   1661 HD12 LEU   113      49.940  39.240 100.710  1.00  0.00           H
ATOM   1662 HD13 LEU   113      51.420  39.090 101.720  1.00  0.00           H
ATOM   1663  CD2 LEU   113      51.340  36.350 102.260  1.00  0.00           C
ATOM   1664 HD21 LEU   113      50.800  36.570 103.210  1.00  0.00           H
ATOM   1665 HD22 LEU   113      52.370  36.760 102.280  1.00  0.00           H
ATOM   1666 HD23 LEU   113      51.300  35.270 102.000  1.00  0.00           H
ATOM   1667  C   LEU   113      47.570  34.850  99.810  1.00  0.00           C
ATOM   1668  O   LEU   113      47.250  33.730  99.440  1.00  0.00           O
ATOM   1669  N   PHE   114      46.560  35.770  99.920  1.00  0.00           N
ATOM   1670  HN  PHE   114      46.790  36.700 100.200  1.00  0.00           H
ATOM   1671  CA  PHE   114      45.180  35.540  99.620  1.00  0.00           C
ATOM   1672  HA  PHE   114      44.930  34.490  99.580  1.00  0.00           H
ATOM   1673  CB  PHE   114      44.310  36.310 100.620  1.00  0.00           C
ATOM   1674  HB1 PHE   114      43.250  36.350 100.280  1.00  0.00           H
ATOM   1675  HB2 PHE   114      44.650  37.360 100.720  1.00  0.00           H
ATOM   1676  CG  PHE   114      44.310  35.600 101.900  1.00  0.00           C
ATOM   1677  CD1 PHE   114      45.150  36.060 102.910  1.00  0.00           C
ATOM   1678  HD1 PHE   114      45.740  36.960 102.810  1.00  0.00           H
ATOM   1679  CE1 PHE   114      45.030  35.570 104.210  1.00  0.00           C
ATOM   1680  HE1 PHE   114      45.550  36.050 105.030  1.00  0.00           H
ATOM   1681  CZ  PHE   114      44.290  34.390 104.410  1.00  0.00           C
ATOM   1682  HZ  PHE   114      44.290  33.830 105.330  1.00  0.00           H
ATOM   1683  CD2 PHE   114      43.490  34.490 102.150  1.00  0.00           C
ATOM   1684  HD2 PHE   114      42.810  34.100 101.400  1.00  0.00           H
ATOM   1685  CE2 PHE   114      43.530  33.880 103.380  1.00  0.00           C
ATOM   1686  HE2 PHE   114      42.880  33.020 103.480  1.00  0.00           H
ATOM   1687  C   PHE   114      44.910  35.910  98.200  1.00  0.00           C
ATOM   1688  O   PHE   114      43.800  35.720  97.770  1.00  0.00           O
ATOM   1689  N   ASP   115      45.960  36.250  97.440  1.00  0.00           N
ATOM   1690  HN  ASP   115      46.850  36.310  97.890  1.00  0.00           H
ATOM   1691  CA  ASP   115      45.890  36.480  96.020  1.00  0.00           C
ATOM   1692  HA  ASP   115      44.900  36.810  95.750  1.00  0.00           H
ATOM   1693  CB  ASP   115      46.810  37.640  95.620  1.00  0.00           C
ATOM   1694  HB1 ASP   115      46.970  37.790  94.530  1.00  0.00           H
ATOM   1695  HB2 ASP   115      47.790  37.450  96.120  1.00  0.00           H
ATOM   1696  CG  ASP   115      46.190  38.890  96.300  1.00  0.00           C
ATOM   1697  OD1 ASP   115      47.110  39.580  96.840  1.00  0.00           O
ATOM   1698  OD2 ASP   115      45.000  39.170  96.110  1.00  0.00           O
ATOM   1699  C   ASP   115      46.420  35.270  95.280  1.00  0.00           C
ATOM   1700  O   ASP   115      46.550  35.220  94.080  1.00  0.00           O
HETATM 1701  N   HSD   116      46.730  34.150  96.040  1.00  0.00           N
HETATM 1702  HN  HSD   116      46.500  34.220  97.010  1.00  0.00           H
HETATM 1703  CA  HSD   116      47.230  32.900  95.470  1.00  0.00           C
HETATM 1704  HA  HSD   116      47.960  33.110  94.710  1.00  0.00           H
HETATM 1705  CB  HSD   116      47.990  32.080  96.630  1.00  0.00           C
HETATM 1706  HB1 HSD   116      47.240  31.970  97.440  1.00  0.00           H
HETATM 1707  HB2 HSD   116      48.750  32.770  97.070  1.00  0.00           H
HETATM 1708  ND1 HSD   116      49.680  30.840  95.110  1.00  0.00           N
HETATM 1709  HD1 HSD   116      50.170  31.670  94.830  1.00  0.00           H
HETATM 1710  CG  HSD   116      48.690  30.790  96.060  1.00  0.00           C
HETATM 1711  CE1 HSD   116      50.090  29.580  94.880  1.00  0.00           C
HETATM 1712  HE1 HSD   116      50.770  29.300  94.080  1.00  0.00           H
HETATM 1713  NE2 HSD   116      49.340  28.690  95.570  1.00  0.00           N
HETATM 1714  CD2 HSD   116      48.510  29.490  96.370  1.00  0.00           C
HETATM 1715  HD2 HSD   116      47.890  29.100  97.170  1.00  0.00           H
HETATM 1716  C   HSD   116      46.220  31.980  94.900  1.00  0.00           C
HETATM 1717  O   HSD   116      45.010  32.030  95.240  1.00  0.00           O
ATOM   1718  N   ALA   117      46.660  31.110  93.910  1.00  0.00           N
ATOM   1719  HN  ALA   117      47.550  31.260  93.480  1.00  0.00           H
ATOM   1720  CA  ALA   117      45.930  29.980  93.320  1.00  0.00           C
ATOM   1721  HA  ALA   117      45.070  30.320  92.760  1.00  0.00           H
ATOM   1722  CB  ALA   117      46.860  29.030  92.460  1.00  0.00           C
ATOM   1723  HB1 ALA   117      47.210  29.470  91.510  1.00  0.00           H
ATOM   1724  HB2 ALA   117      46.460  28.000  92.320  1.00  0.00           H
ATOM   1725  HB3 ALA   117      47.750  28.940  93.130  1.00  0.00           H
ATOM   1726  C   ALA   117      45.400  29.080  94.360  1.00  0.00           C
ATOM   1727  O   ALA   117      45.870  29.120  95.490  1.00  0.00           O
ATOM   1728  N   LEU   118      44.320  28.310  94.030  1.00  0.00           N
ATOM   1729  HN  LEU   118      44.010  28.370  93.080  1.00  0.00           H
ATOM   1730  CA  LEU   118      43.770  27.340  94.930  1.00  0.00           C
ATOM   1731  HA  LEU   118      44.070  27.560  95.950  1.00  0.00           H
ATOM   1732  CB  LEU   118      42.170  27.330  94.910  1.00  0.00           C
ATOM   1733  HB1 LEU   118      41.800  26.580  95.630  1.00  0.00           H
ATOM   1734  HB2 LEU   118      41.860  26.990  93.900  1.00  0.00           H
ATOM   1735  CG  LEU   118      41.500  28.670  95.280  1.00  0.00           C
ATOM   1736  HG  LEU   118      40.410  28.610  95.500  1.00  0.00           H
ATOM   1737  CD1 LEU   118      42.040  29.450  96.500  1.00  0.00           C
ATOM   1738 HD11 LEU   118      41.720  28.850  97.380  1.00  0.00           H
ATOM   1739 HD12 LEU   118      41.680  30.500  96.520  1.00  0.00           H
ATOM   1740 HD13 LEU   118      43.150  29.470  96.470  1.00  0.00           H
ATOM   1741  CD2 LEU   118      41.420  29.580  94.070  1.00  0.00           C
ATOM   1742 HD21 LEU   118      40.940  28.950  93.280  1.00  0.00           H
ATOM   1743 HD22 LEU   118      42.360  30.030  93.700  1.00  0.00           H
ATOM   1744 HD23 LEU   118      40.790  30.440  94.370  1.00  0.00           H
ATOM   1745  C   LEU   118      44.470  25.970  94.600  1.00  0.00           C
ATOM   1746  O   LEU   118      43.870  24.910  94.610  1.00  0.00           O
ATOM   1747  N   PHE   119      45.810  25.960  94.330  1.00  0.00           N
ATOM   1748  HN  PHE   119      46.330  26.800  94.170  1.00  0.00           H
ATOM   1749  CA  PHE   119      46.540  24.710  94.020  1.00  0.00           C
ATOM   1750  HA  PHE   119      45.880  24.010  93.530  1.00  0.00           H
ATOM   1751  CB  PHE   119      47.920  24.910  93.320  1.00  0.00           C
ATOM   1752  HB1 PHE   119      48.430  23.930  93.430  1.00  0.00           H
ATOM   1753  HB2 PHE   119      48.550  25.660  93.830  1.00  0.00           H
ATOM   1754  CG  PHE   119      47.790  25.320  91.830  1.00  0.00           C
ATOM   1755  CD1 PHE   119      46.590  25.480  91.130  1.00  0.00           C
ATOM   1756  HD1 PHE   119      45.640  25.320  91.630  1.00  0.00           H
ATOM   1757  CE1 PHE   119      46.520  26.030  89.860  1.00  0.00           C
ATOM   1758  HE1 PHE   119      45.590  26.160  89.320  1.00  0.00           H
ATOM   1759  CZ  PHE   119      47.710  26.350  89.250  1.00  0.00           C
ATOM   1760  HZ  PHE   119      47.660  26.770  88.250  1.00  0.00           H
ATOM   1761  CD2 PHE   119      48.990  25.650  91.120  1.00  0.00           C
ATOM   1762  HD2 PHE   119      49.960  25.460  91.550  1.00  0.00           H
ATOM   1763  CE2 PHE   119      48.940  26.060  89.800  1.00  0.00           C
ATOM   1764  HE2 PHE   119      49.840  26.150  89.210  1.00  0.00           H
ATOM   1765  C   PHE   119      46.900  24.040  95.370  1.00  0.00           C
ATOM   1766  O   PHE   119      47.480  24.610  96.300  1.00  0.00           O
ATOM   1767  N   GLY   120      46.550  22.750  95.600  1.00  0.00           N
ATOM   1768  HN  GLY   120      46.870  22.340  96.450  1.00  0.00           H
ATOM   1769  CA  GLY   120      45.610  21.860  94.960  1.00  0.00           C
ATOM   1770  HA1 GLY   120      44.880  22.470  94.440  1.00  0.00           H
ATOM   1771  HA2 GLY   120      45.240  21.310  95.810  1.00  0.00           H
ATOM   1772  C   GLY   120      46.390  21.090  93.910  1.00  0.00           C
ATOM   1773  O   GLY   120      46.820  21.590  92.870  1.00  0.00           O
ATOM   1774  N   GLU   121      46.530  19.810  94.150  1.00  0.00           N
ATOM   1775  HN  GLU   121      46.210  19.440  95.020  1.00  0.00           H
ATOM   1776  CA  GLU   121      47.130  18.790  93.320  1.00  0.00           C
ATOM   1777  HA  GLU   121      48.110  19.170  93.060  1.00  0.00           H
ATOM   1778  CB  GLU   121      47.090  17.430  94.040  1.00  0.00           C
ATOM   1779  HB1 GLU   121      47.360  16.610  93.340  1.00  0.00           H
ATOM   1780  HB2 GLU   121      46.060  17.280  94.410  1.00  0.00           H
ATOM   1781  CG  GLU   121      48.230  17.500  95.150  1.00  0.00           C
ATOM   1782  HG1 GLU   121      48.170  18.450  95.730  1.00  0.00           H
ATOM   1783  HG2 GLU   121      49.230  17.300  94.720  1.00  0.00           H
ATOM   1784  CD  GLU   121      47.920  16.260  96.060  1.00  0.00           C
ATOM   1785  OE1 GLU   121      47.080  16.490  96.970  1.00  0.00           O
ATOM   1786  OE2 GLU   121      48.420  15.110  95.900  1.00  0.00           O
ATOM   1787  C   GLU   121      46.530  18.590  91.950  1.00  0.00           C
ATOM   1788  O   GLU   121      47.160  18.650  90.910  1.00  0.00           O
ATOM   1789  N   VAL   122      45.190  18.530  91.880  1.00  0.00           N
ATOM   1790  HN  VAL   122      44.590  18.750  92.650  1.00  0.00           H
ATOM   1791  CA  VAL   122      44.360  18.410  90.740  1.00  0.00           C
ATOM   1792  HA  VAL   122      44.690  17.500  90.250  1.00  0.00           H
ATOM   1793  CB  VAL   122      42.880  18.130  91.150  1.00  0.00           C
ATOM   1794  HB  VAL   122      42.520  18.850  91.910  1.00  0.00           H
ATOM   1795  CG1 VAL   122      41.980  18.220  89.920  1.00  0.00           C
ATOM   1796 HG11 VAL   122      42.280  17.450  89.180  1.00  0.00           H
ATOM   1797 HG12 VAL   122      42.020  19.240  89.480  1.00  0.00           H
ATOM   1798 HG13 VAL   122      40.950  17.940  90.240  1.00  0.00           H
ATOM   1799  CG2 VAL   122      42.850  16.720  91.790  1.00  0.00           C
ATOM   1800 HG21 VAL   122      41.830  16.530  92.170  1.00  0.00           H
ATOM   1801 HG22 VAL   122      43.470  16.650  92.710  1.00  0.00           H
ATOM   1802 HG23 VAL   122      43.130  15.960  91.020  1.00  0.00           H
ATOM   1803  C   VAL   122      44.490  19.640  89.810  1.00  0.00           C
ATOM   1804  O   VAL   122      44.760  19.590  88.600  1.00  0.00           O
ATOM   1805  N   ALA   123      44.350  20.870  90.420  1.00  0.00           N
ATOM   1806  HN  ALA   123      43.950  21.050  91.320  1.00  0.00           H
ATOM   1807  CA  ALA   123      44.430  22.110  89.660  1.00  0.00           C
ATOM   1808  HA  ALA   123      43.850  22.040  88.750  1.00  0.00           H
ATOM   1809  CB  ALA   123      43.840  23.160  90.560  1.00  0.00           C
ATOM   1810  HB1 ALA   123      43.930  24.110  89.980  1.00  0.00           H
ATOM   1811  HB2 ALA   123      44.410  23.240  91.510  1.00  0.00           H
ATOM   1812  HB3 ALA   123      42.760  23.010  90.740  1.00  0.00           H
ATOM   1813  C   ALA   123      45.850  22.340  89.140  1.00  0.00           C
ATOM   1814  O   ALA   123      46.010  22.880  88.010  1.00  0.00           O
ATOM   1815  N   CYS   124      46.810  22.010  89.970  1.00  0.00           N
ATOM   1816  HN  CYS   124      46.560  21.630  90.860  1.00  0.00           H
ATOM   1817  CA  CYS   124      48.230  22.210  89.570  1.00  0.00           C
ATOM   1818  HA  CYS   124      48.410  23.240  89.320  1.00  0.00           H
ATOM   1819  CB  CYS   124      49.220  21.990  90.790  1.00  0.00           C
ATOM   1820  HB1 CYS   124      49.280  20.910  91.080  1.00  0.00           H
ATOM   1821  HB2 CYS   124      48.980  22.690  91.620  1.00  0.00           H
ATOM   1822  SG  CYS   124      50.940  22.500  90.350  1.00  0.00           S
ATOM   1823  HG1 CYS   124      50.750  22.950  89.120  1.00  0.00           H
ATOM   1824  C   CYS   124      48.600  21.260  88.440  1.00  0.00           C
ATOM   1825  O   CYS   124      49.250  21.700  87.440  1.00  0.00           O
ATOM   1826  N   ARG   125      48.290  19.990  88.590  1.00  0.00           N
ATOM   1827  HN  ARG   125      47.800  19.740  89.420  1.00  0.00           H
ATOM   1828  CA  ARG   125      48.600  19.040  87.520  1.00  0.00           C
ATOM   1829  HA  ARG   125      49.620  19.270  87.250  1.00  0.00           H
ATOM   1830  CB  ARG   125      48.580  17.570  88.010  1.00  0.00           C
ATOM   1831  HB1 ARG   125      49.210  17.570  88.930  1.00  0.00           H
ATOM   1832  HB2 ARG   125      49.100  16.950  87.250  1.00  0.00           H
ATOM   1833  CG  ARG   125      47.160  16.960  88.170  1.00  0.00           C
ATOM   1834  HG1 ARG   125      46.710  16.610  87.220  1.00  0.00           H
ATOM   1835  HG2 ARG   125      46.610  17.820  88.600  1.00  0.00           H
ATOM   1836  CD  ARG   125      47.270  15.850  89.200  1.00  0.00           C
ATOM   1837  HD1 ARG   125      47.480  16.380  90.160  1.00  0.00           H
ATOM   1838  HD2 ARG   125      47.960  15.020  88.940  1.00  0.00           H
ATOM   1839  NE  ARG   125      45.910  15.310  89.130  1.00  0.00           N
ATOM   1840  HE  ARG   125      45.300  15.540  88.380  1.00  0.00           H
ATOM   1841  CZ  ARG   125      45.450  14.410  89.950  1.00  0.00           C
ATOM   1842  NH1 ARG   125      46.070  13.680  90.840  1.00  0.00           N
ATOM   1843 HH11 ARG   125      47.060  13.570  90.780  1.00  0.00           H
ATOM   1844 HH12 ARG   125      45.460  12.980  91.220  1.00  0.00           H
ATOM   1845  NH2 ARG   125      44.240  14.050  89.730  1.00  0.00           N
ATOM   1846 HH21 ARG   125      43.740  14.520  89.000  1.00  0.00           H
ATOM   1847 HH22 ARG   125      43.890  13.170  90.040  1.00  0.00           H
ATOM   1848  C   ARG   125      47.850  19.340  86.200  1.00  0.00           C
ATOM   1849  O   ARG   125      48.430  19.330  85.130  1.00  0.00           O
ATOM   1850  N   LEU   126      46.540  19.680  86.260  1.00  0.00           N
ATOM   1851  HN  LEU   126      46.180  19.760  87.180  1.00  0.00           H
ATOM   1852  CA  LEU   126      45.660  20.000  85.160  1.00  0.00           C
ATOM   1853  HA  LEU   126      45.770  19.240  84.400  1.00  0.00           H
ATOM   1854  CB  LEU   126      44.190  20.130  85.530  1.00  0.00           C
ATOM   1855  HB1 LEU   126      43.570  20.730  84.830  1.00  0.00           H
ATOM   1856  HB2 LEU   126      44.180  20.760  86.450  1.00  0.00           H
ATOM   1857  CG  LEU   126      43.470  18.740  85.740  1.00  0.00           C
ATOM   1858  HG  LEU   126      44.130  18.080  86.350  1.00  0.00           H
ATOM   1859  CD1 LEU   126      42.110  18.830  86.360  1.00  0.00           C
ATOM   1860 HD11 LEU   126      41.710  17.820  86.560  1.00  0.00           H
ATOM   1861 HD12 LEU   126      41.380  19.460  85.790  1.00  0.00           H
ATOM   1862 HD13 LEU   126      42.270  19.400  87.300  1.00  0.00           H
ATOM   1863  CD2 LEU   126      43.190  18.160  84.350  1.00  0.00           C
ATOM   1864 HD21 LEU   126      42.750  18.950  83.700  1.00  0.00           H
ATOM   1865 HD22 LEU   126      42.550  17.250  84.300  1.00  0.00           H
ATOM   1866 HD23 LEU   126      44.170  17.900  83.910  1.00  0.00           H
ATOM   1867  C   LEU   126      46.280  21.350  84.530  1.00  0.00           C
ATOM   1868  O   LEU   126      46.250  21.520  83.310  1.00  0.00           O
ATOM   1869  N   TYR   127      46.790  22.280  85.320  1.00  0.00           N
ATOM   1870  HN  TYR   127      46.730  22.140  86.310  1.00  0.00           H
ATOM   1871  CA  TYR   127      47.610  23.440  84.860  1.00  0.00           C
ATOM   1872  HA  TYR   127      46.910  23.900  84.170  1.00  0.00           H
ATOM   1873  CB  TYR   127      48.010  24.380  85.970  1.00  0.00           C
ATOM   1874  HB1 TYR   127      48.630  23.780  86.670  1.00  0.00           H
ATOM   1875  HB2 TYR   127      47.210  24.820  86.590  1.00  0.00           H
ATOM   1876  CG  TYR   127      48.930  25.530  85.580  1.00  0.00           C
ATOM   1877  CD1 TYR   127      48.510  26.320  84.490  1.00  0.00           C
ATOM   1878  HD1 TYR   127      47.570  26.020  84.050  1.00  0.00           H
ATOM   1879  CE1 TYR   127      49.350  27.400  84.080  1.00  0.00           C
ATOM   1880  HE1 TYR   127      48.990  28.000  83.260  1.00  0.00           H
ATOM   1881  CZ  TYR   127      50.530  27.700  84.750  1.00  0.00           C
ATOM   1882  OH  TYR   127      51.300  28.770  84.270  1.00  0.00           O
ATOM   1883  HH  TYR   127      51.060  28.880  83.350  1.00  0.00           H
ATOM   1884  CD2 TYR   127      50.030  25.820  86.290  1.00  0.00           C
ATOM   1885  HD2 TYR   127      50.260  25.330  87.230  1.00  0.00           H
ATOM   1886  CE2 TYR   127      50.810  26.860  85.850  1.00  0.00           C
ATOM   1887  HE2 TYR   127      51.540  27.290  86.530  1.00  0.00           H
ATOM   1888  C   TYR   127      48.830  23.100  84.020  1.00  0.00           C
ATOM   1889  O   TYR   127      48.950  23.570  82.900  1.00  0.00           O
ATOM   1890  N   LEU   128      49.680  22.220  84.530  1.00  0.00           N
ATOM   1891  HN  LEU   128      49.550  21.880  85.450  1.00  0.00           H
ATOM   1892  CA  LEU   128      50.870  21.750  83.830  1.00  0.00           C
ATOM   1893  HA  LEU   128      51.530  22.560  83.560  1.00  0.00           H
ATOM   1894  CB  LEU   128      51.810  20.940  84.750  1.00  0.00           C
ATOM   1895  HB1 LEU   128      51.180  20.300  85.390  1.00  0.00           H
ATOM   1896  HB2 LEU   128      52.230  21.690  85.450  1.00  0.00           H
ATOM   1897  CG  LEU   128      53.140  20.250  84.190  1.00  0.00           C
ATOM   1898  HG  LEU   128      52.940  19.650  83.280  1.00  0.00           H
ATOM   1899  CD1 LEU   128      54.080  21.430  83.750  1.00  0.00           C
ATOM   1900 HD11 LEU   128      54.240  22.040  84.670  1.00  0.00           H
ATOM   1901 HD12 LEU   128      53.520  22.010  82.990  1.00  0.00           H
ATOM   1902 HD13 LEU   128      55.060  21.200  83.290  1.00  0.00           H
ATOM   1903  CD2 LEU   128      53.850  19.320  85.210  1.00  0.00           C
ATOM   1904 HD21 LEU   128      53.300  18.360  85.360  1.00  0.00           H
ATOM   1905 HD22 LEU   128      53.940  19.920  86.140  1.00  0.00           H
ATOM   1906 HD23 LEU   128      54.850  19.040  84.840  1.00  0.00           H
ATOM   1907  C   LEU   128      50.590  21.060  82.530  1.00  0.00           C
ATOM   1908  O   LEU   128      51.230  21.210  81.530  1.00  0.00           O
ATOM   1909  N   PHE   129      49.490  20.240  82.570  1.00  0.00           N
ATOM   1910  HN  PHE   129      48.930  20.150  83.390  1.00  0.00           H
ATOM   1911  CA  PHE   129      48.990  19.620  81.400  1.00  0.00           C
ATOM   1912  HA  PHE   129      49.870  19.180  80.960  1.00  0.00           H
ATOM   1913  CB  PHE   129      47.930  18.530  81.900  1.00  0.00           C
ATOM   1914  HB1 PHE   129      47.120  18.920  82.560  1.00  0.00           H
ATOM   1915  HB2 PHE   129      48.360  17.670  82.440  1.00  0.00           H
ATOM   1916  CG  PHE   129      47.060  17.980  80.810  1.00  0.00           C
ATOM   1917  CD1 PHE   129      47.430  16.750  80.210  1.00  0.00           C
ATOM   1918  HD1 PHE   129      48.320  16.330  80.660  1.00  0.00           H
ATOM   1919  CE1 PHE   129      46.580  16.100  79.310  1.00  0.00           C
ATOM   1920  HE1 PHE   129      46.720  15.130  78.860  1.00  0.00           H
ATOM   1921  CZ  PHE   129      45.430  16.770  78.950  1.00  0.00           C
ATOM   1922  HZ  PHE   129      44.750  16.280  78.270  1.00  0.00           H
ATOM   1923  CD2 PHE   129      45.950  18.660  80.390  1.00  0.00           C
ATOM   1924  HD2 PHE   129      45.690  19.670  80.700  1.00  0.00           H
ATOM   1925  CE2 PHE   129      45.140  18.090  79.380  1.00  0.00           C
ATOM   1926  HE2 PHE   129      44.190  18.510  79.070  1.00  0.00           H
ATOM   1927  C   PHE   129      48.510  20.570  80.320  1.00  0.00           C
ATOM   1928  O   PHE   129      48.830  20.580  79.130  1.00  0.00           O
ATOM   1929  N   LEU   130      47.640  21.530  80.760  1.00  0.00           N
ATOM   1930  HN  LEU   130      47.360  21.460  81.720  1.00  0.00           H
ATOM   1931  CA  LEU   130      47.040  22.540  79.910  1.00  0.00           C
ATOM   1932  HA  LEU   130      46.710  21.910  79.090  1.00  0.00           H
ATOM   1933  CB  LEU   130      45.810  23.260  80.550  1.00  0.00           C
ATOM   1934  HB1 LEU   130      46.250  23.770  81.440  1.00  0.00           H
ATOM   1935  HB2 LEU   130      45.030  22.540  80.880  1.00  0.00           H
ATOM   1936  CG  LEU   130      45.070  24.210  79.630  1.00  0.00           C
ATOM   1937  HG  LEU   130      45.760  24.810  79.000  1.00  0.00           H
ATOM   1938  CD1 LEU   130      44.070  23.440  78.790  1.00  0.00           C
ATOM   1939 HD11 LEU   130      43.360  22.950  79.490  1.00  0.00           H
ATOM   1940 HD12 LEU   130      44.570  22.670  78.160  1.00  0.00           H
ATOM   1941 HD13 LEU   130      43.410  24.100  78.190  1.00  0.00           H
ATOM   1942  CD2 LEU   130      44.290  25.270  80.490  1.00  0.00           C
ATOM   1943 HD21 LEU   130      43.730  25.940  79.810  1.00  0.00           H
ATOM   1944 HD22 LEU   130      44.930  26.010  81.010  1.00  0.00           H
ATOM   1945 HD23 LEU   130      43.540  24.730  81.110  1.00  0.00           H
ATOM   1946  C   LEU   130      48.030  23.470  79.300  1.00  0.00           C
ATOM   1947  O   LEU   130      48.120  23.700  78.110  1.00  0.00           O
ATOM   1948  N   SER   131      48.990  24.050  80.110  1.00  0.00           N
ATOM   1949  HN  SER   131      49.110  23.900  81.090  1.00  0.00           H
ATOM   1950  CA  SER   131      50.040  24.910  79.640  1.00  0.00           C
ATOM   1951  HA  SER   131      49.520  25.720  79.150  1.00  0.00           H
ATOM   1952  CB  SER   131      50.840  25.500  80.790  1.00  0.00           C
ATOM   1953  HB1 SER   131      51.430  24.760  81.370  1.00  0.00           H
ATOM   1954  HB2 SER   131      50.060  25.990  81.410  1.00  0.00           H
ATOM   1955  OG  SER   131      51.810  26.520  80.410  1.00  0.00           O
ATOM   1956  HG1 SER   131      52.500  26.000  79.980  1.00  0.00           H
ATOM   1957  C   SER   131      50.990  24.160  78.640  1.00  0.00           C
ATOM   1958  O   SER   131      51.400  24.670  77.660  1.00  0.00           O
ATOM   1959  N   VAL   132      51.400  22.860  78.970  1.00  0.00           N
ATOM   1960  HN  VAL   132      51.020  22.380  79.770  1.00  0.00           H
ATOM   1961  CA  VAL   132      52.350  22.140  78.100  1.00  0.00           C
ATOM   1962  HA  VAL   132      53.290  22.630  77.900  1.00  0.00           H
ATOM   1963  CB  VAL   132      52.910  20.730  78.650  1.00  0.00           C
ATOM   1964  HB  VAL   132      51.980  20.190  78.920  1.00  0.00           H
ATOM   1965  CG1 VAL   132      53.670  19.920  77.550  1.00  0.00           C
ATOM   1966 HG11 VAL   132      53.950  18.950  78.020  1.00  0.00           H
ATOM   1967 HG12 VAL   132      54.600  20.450  77.270  1.00  0.00           H
ATOM   1968 HG13 VAL   132      53.040  19.650  76.670  1.00  0.00           H
ATOM   1969  CG2 VAL   132      53.790  21.030  79.830  1.00  0.00           C
ATOM   1970 HG21 VAL   132      53.470  21.760  80.610  1.00  0.00           H
ATOM   1971 HG22 VAL   132      54.820  21.300  79.520  1.00  0.00           H
ATOM   1972 HG23 VAL   132      54.010  20.040  80.290  1.00  0.00           H
ATOM   1973  C   VAL   132      51.660  21.910  76.690  1.00  0.00           C
ATOM   1974  O   VAL   132      52.370  22.140  75.730  1.00  0.00           O
ATOM   1975  N   CYS   133      50.370  21.540  76.730  1.00  0.00           N
ATOM   1976  HN  CYS   133      49.890  21.440  77.600  1.00  0.00           H
ATOM   1977  CA  CYS   133      49.600  21.360  75.470  1.00  0.00           C
ATOM   1978  HA  CYS   133      50.020  20.500  74.950  1.00  0.00           H
ATOM   1979  CB  CYS   133      48.160  20.920  75.920  1.00  0.00           C
ATOM   1980  HB1 CYS   133      47.640  21.790  76.390  1.00  0.00           H
ATOM   1981  HB2 CYS   133      48.400  20.140  76.670  1.00  0.00           H
ATOM   1982  SG  CYS   133      47.170  20.200  74.580  1.00  0.00           S
ATOM   1983  HG1 CYS   133      47.940  19.120  74.540  1.00  0.00           H
ATOM   1984  C   CYS   133      49.570  22.610  74.640  1.00  0.00           C
ATOM   1985  O   CYS   133      49.800  22.590  73.420  1.00  0.00           O
ATOM   1986  N   PHE   134      49.290  23.770  75.290  1.00  0.00           N
ATOM   1987  HN  PHE   134      49.310  23.900  76.280  1.00  0.00           H
ATOM   1988  CA  PHE   134      49.030  24.950  74.520  1.00  0.00           C
ATOM   1989  HA  PHE   134      48.330  24.720  73.740  1.00  0.00           H
ATOM   1990  CB  PHE   134      48.380  25.920  75.480  1.00  0.00           C
ATOM   1991  HB1 PHE   134      48.340  26.930  75.020  1.00  0.00           H
ATOM   1992  HB2 PHE   134      48.930  25.960  76.450  1.00  0.00           H
ATOM   1993  CG  PHE   134      46.920  25.760  75.810  1.00  0.00           C
ATOM   1994  CD1 PHE   134      46.060  24.760  75.330  1.00  0.00           C
ATOM   1995  HD1 PHE   134      46.430  23.900  74.800  1.00  0.00           H
ATOM   1996  CE1 PHE   134      44.690  24.700  75.590  1.00  0.00           C
ATOM   1997  HE1 PHE   134      44.020  23.910  75.290  1.00  0.00           H
ATOM   1998  CZ  PHE   134      44.070  25.770  76.270  1.00  0.00           C
ATOM   1999  HZ  PHE   134      43.010  25.820  76.460  1.00  0.00           H
ATOM   2000  CD2 PHE   134      46.270  26.890  76.350  1.00  0.00           C
ATOM   2001  HD2 PHE   134      46.910  27.710  76.630  1.00  0.00           H
ATOM   2002  CE2 PHE   134      44.940  26.880  76.610  1.00  0.00           C
ATOM   2003  HE2 PHE   134      44.490  27.720  77.120  1.00  0.00           H
ATOM   2004  C   PHE   134      50.320  25.530  73.910  1.00  0.00           C
ATOM   2005  O   PHE   134      50.360  25.970  72.750  1.00  0.00           O
ATOM   2006  N   VAL   135      51.490  25.490  74.700  1.00  0.00           N
ATOM   2007  HN  VAL   135      51.590  25.140  75.620  1.00  0.00           H
ATOM   2008  CA  VAL   135      52.770  25.800  74.210  1.00  0.00           C
ATOM   2009  HA  VAL   135      52.760  26.770  73.730  1.00  0.00           H
ATOM   2010  CB  VAL   135      53.880  25.810  75.260  1.00  0.00           C
ATOM   2011  HB  VAL   135      53.730  24.950  75.950  1.00  0.00           H
ATOM   2012  CG1 VAL   135      55.360  25.740  74.740  1.00  0.00           C
ATOM   2013 HG11 VAL   135      56.030  26.050  75.570  1.00  0.00           H
ATOM   2014 HG12 VAL   135      55.590  26.520  73.990  1.00  0.00           H
ATOM   2015 HG13 VAL   135      55.620  24.740  74.340  1.00  0.00           H
ATOM   2016  CG2 VAL   135      53.680  27.050  76.160  1.00  0.00           C
ATOM   2017 HG21 VAL   135      52.690  26.900  76.630  1.00  0.00           H
ATOM   2018 HG22 VAL   135      53.590  27.950  75.510  1.00  0.00           H
ATOM   2019 HG23 VAL   135      54.430  27.180  76.970  1.00  0.00           H
ATOM   2020  C   VAL   135      53.120  24.870  73.060  1.00  0.00           C
ATOM   2021  O   VAL   135      53.390  25.290  71.960  1.00  0.00           O
ATOM   2022  N   SER   136      52.950  23.560  73.240  1.00  0.00           N
ATOM   2023  HN  SER   136      52.850  23.130  74.140  1.00  0.00           H
ATOM   2024  CA  SER   136      53.260  22.580  72.210  1.00  0.00           C
ATOM   2025  HA  SER   136      54.250  22.890  71.950  1.00  0.00           H
ATOM   2026  CB  SER   136      53.160  21.130  72.770  1.00  0.00           C
ATOM   2027  HB1 SER   136      53.620  20.350  72.140  1.00  0.00           H
ATOM   2028  HB2 SER   136      52.080  20.900  72.900  1.00  0.00           H
ATOM   2029  OG  SER   136      53.770  20.860  74.000  1.00  0.00           O
ATOM   2030  HG1 SER   136      53.310  21.350  74.680  1.00  0.00           H
ATOM   2031  C   SER   136      52.540  22.660  70.890  1.00  0.00           C
ATOM   2032  O   SER   136      53.060  22.460  69.810  1.00  0.00           O
ATOM   2033  N   LEU   137      51.190  22.990  70.990  1.00  0.00           N
ATOM   2034  HN  LEU   137      50.780  22.800  71.880  1.00  0.00           H
ATOM   2035  CA  LEU   137      50.290  23.210  69.960  1.00  0.00           C
ATOM   2036  HA  LEU   137      50.470  22.440  69.220  1.00  0.00           H
ATOM   2037  CB  LEU   137      48.880  23.200  70.490  1.00  0.00           C
ATOM   2038  HB1 LEU   137      48.750  24.050  71.200  1.00  0.00           H
ATOM   2039  HB2 LEU   137      48.740  22.150  70.830  1.00  0.00           H
ATOM   2040  CG  LEU   137      47.770  23.540  69.480  1.00  0.00           C
ATOM   2041  HG  LEU   137      47.980  24.580  69.140  1.00  0.00           H
ATOM   2042  CD1 LEU   137      47.630  22.490  68.390  1.00  0.00           C
ATOM   2043 HD11 LEU   137      46.970  22.910  67.600  1.00  0.00           H
ATOM   2044 HD12 LEU   137      47.190  21.590  68.840  1.00  0.00           H
ATOM   2045 HD13 LEU   137      48.620  22.320  67.910  1.00  0.00           H
ATOM   2046  CD2 LEU   137      46.480  23.540  70.170  1.00  0.00           C
ATOM   2047 HD21 LEU   137      45.720  24.170  69.650  1.00  0.00           H
ATOM   2048 HD22 LEU   137      46.620  23.950  71.190  1.00  0.00           H
ATOM   2049 HD23 LEU   137      46.090  22.510  70.300  1.00  0.00           H
ATOM   2050  C   LEU   137      50.600  24.500  69.260  1.00  0.00           C
ATOM   2051  O   LEU   137      50.470  24.710  68.060  1.00  0.00           O
ATOM   2052  N   ALA   138      51.000  25.560  69.950  1.00  0.00           N
ATOM   2053  HN  ALA   138      51.170  25.490  70.930  1.00  0.00           H
ATOM   2054  CA  ALA   138      51.460  26.800  69.410  1.00  0.00           C
ATOM   2055  HA  ALA   138      50.790  27.230  68.680  1.00  0.00           H
ATOM   2056  CB  ALA   138      51.550  27.870  70.460  1.00  0.00           C
ATOM   2057  HB1 ALA   138      50.550  27.880  70.940  1.00  0.00           H
ATOM   2058  HB2 ALA   138      51.790  28.890  70.090  1.00  0.00           H
ATOM   2059  HB3 ALA   138      52.300  27.660  71.260  1.00  0.00           H
ATOM   2060  C   ALA   138      52.720  26.770  68.610  1.00  0.00           C
ATOM   2061  O   ALA   138      52.890  27.280  67.510  1.00  0.00           O
ATOM   2062  N   ILE   139      53.690  25.980  69.110  1.00  0.00           N
ATOM   2063  HN  ILE   139      53.470  25.570  69.990  1.00  0.00           H
ATOM   2064  CA  ILE   139      54.860  25.710  68.400  1.00  0.00           C
ATOM   2065  HA  ILE   139      55.220  26.700  68.140  1.00  0.00           H
ATOM   2066  CB  ILE   139      55.840  25.120  69.480  1.00  0.00           C
ATOM   2067  HB  ILE   139      55.370  24.200  69.900  1.00  0.00           H
ATOM   2068  CG2 ILE   139      57.100  24.590  68.710  1.00  0.00           C
ATOM   2069 HG21 ILE   139      57.920  24.270  69.380  1.00  0.00           H
ATOM   2070 HG22 ILE   139      57.580  25.470  68.210  1.00  0.00           H
ATOM   2071 HG23 ILE   139      56.970  23.790  67.950  1.00  0.00           H
ATOM   2072  CG1 ILE   139      56.240  26.190  70.570  1.00  0.00           C
ATOM   2073 HG11 ILE   139      55.380  26.750  71.000  1.00  0.00           H
ATOM   2074 HG12 ILE   139      56.780  26.910  69.910  1.00  0.00           H
ATOM   2075  CD  ILE   139      57.020  25.690  71.770  1.00  0.00           C
ATOM   2076  HD1 ILE   139      56.470  24.800  72.140  1.00  0.00           H
ATOM   2077  HD2 ILE   139      57.290  26.440  72.540  1.00  0.00           H
ATOM   2078  HD3 ILE   139      57.980  25.250  71.400  1.00  0.00           H
ATOM   2079  C   ILE   139      54.740  24.800  67.160  1.00  0.00           C
ATOM   2080  O   ILE   139      55.510  24.980  66.180  1.00  0.00           O
ATOM   2081  N   LEU   140      53.780  23.860  67.230  1.00  0.00           N
ATOM   2082  HN  LEU   140      53.160  23.770  68.000  1.00  0.00           H
ATOM   2083  CA  LEU   140      53.450  23.030  66.140  1.00  0.00           C
ATOM   2084  HA  LEU   140      54.290  22.660  65.570  1.00  0.00           H
ATOM   2085  CB  LEU   140      52.750  21.640  66.590  1.00  0.00           C
ATOM   2086  HB1 LEU   140      52.260  21.090  65.760  1.00  0.00           H
ATOM   2087  HB2 LEU   140      51.990  21.890  67.360  1.00  0.00           H
ATOM   2088  CG  LEU   140      53.700  20.670  67.290  1.00  0.00           C
ATOM   2089  HG  LEU   140      54.080  21.260  68.160  1.00  0.00           H
ATOM   2090  CD1 LEU   140      53.030  19.440  67.920  1.00  0.00           C
ATOM   2091 HD11 LEU   140      51.960  19.610  68.200  1.00  0.00           H
ATOM   2092 HD12 LEU   140      53.630  19.110  68.790  1.00  0.00           H
ATOM   2093 HD13 LEU   140      53.050  18.610  67.190  1.00  0.00           H
ATOM   2094  CD2 LEU   140      54.890  20.070  66.480  1.00  0.00           C
ATOM   2095 HD21 LEU   140      55.490  19.440  67.170  1.00  0.00           H
ATOM   2096 HD22 LEU   140      55.640  20.780  66.080  1.00  0.00           H
ATOM   2097 HD23 LEU   140      54.620  19.420  65.620  1.00  0.00           H
ATOM   2098  C   LEU   140      52.640  23.860  65.110  1.00  0.00           C
ATOM   2099  O   LEU   140      52.880  23.780  63.890  1.00  0.00           O
ATOM   2100  N   SER   141      51.880  24.870  65.520  1.00  0.00           N
ATOM   2101  HN  SER   141      51.700  25.010  66.490  1.00  0.00           H
ATOM   2102  CA  SER   141      51.210  25.760  64.640  1.00  0.00           C
ATOM   2103  HA  SER   141      50.640  25.220  63.900  1.00  0.00           H
ATOM   2104  CB  SER   141      50.310  26.650  65.400  1.00  0.00           C
ATOM   2105  HB1 SER   141      49.900  27.520  64.840  1.00  0.00           H
ATOM   2106  HB2 SER   141      50.790  27.120  66.290  1.00  0.00           H
ATOM   2107  OG  SER   141      49.240  25.920  65.880  1.00  0.00           O
ATOM   2108  HG1 SER   141      49.450  25.520  66.730  1.00  0.00           H
ATOM   2109  C   SER   141      52.170  26.690  63.810  1.00  0.00           C
ATOM   2110  O   SER   141      52.180  26.830  62.600  1.00  0.00           O
ATOM   2111  N   VAL   142      53.220  27.190  64.490  1.00  0.00           N
ATOM   2112  HN  VAL   142      53.150  27.150  65.480  1.00  0.00           H
ATOM   2113  CA  VAL   142      54.410  27.700  63.940  1.00  0.00           C
ATOM   2114  HA  VAL   142      54.150  28.450  63.210  1.00  0.00           H
ATOM   2115  CB  VAL   142      55.340  28.200  65.090  1.00  0.00           C
ATOM   2116  HB  VAL   142      55.470  27.450  65.900  1.00  0.00           H
ATOM   2117  CG1 VAL   142      56.850  28.510  64.640  1.00  0.00           C
ATOM   2118 HG11 VAL   142      57.530  28.900  65.420  1.00  0.00           H
ATOM   2119 HG12 VAL   142      56.910  29.270  63.830  1.00  0.00           H
ATOM   2120 HG13 VAL   142      57.290  27.580  64.220  1.00  0.00           H
ATOM   2121  CG2 VAL   142      54.790  29.540  65.720  1.00  0.00           C
ATOM   2122 HG21 VAL   142      53.730  29.720  65.450  1.00  0.00           H
ATOM   2123 HG22 VAL   142      55.280  30.390  65.190  1.00  0.00           H
ATOM   2124 HG23 VAL   142      54.950  29.570  66.820  1.00  0.00           H
ATOM   2125  C   VAL   142      55.210  26.750  63.080  1.00  0.00           C
ATOM   2126  O   VAL   142      55.740  27.070  62.030  1.00  0.00           O
ATOM   2127  N   SER   143      55.330  25.450  63.440  1.00  0.00           N
ATOM   2128  HN  SER   143      54.880  25.150  64.270  1.00  0.00           H
ATOM   2129  CA  SER   143      56.030  24.440  62.660  1.00  0.00           C
ATOM   2130  HA  SER   143      56.970  24.880  62.370  1.00  0.00           H
ATOM   2131  CB  SER   143      56.350  23.110  63.370  1.00  0.00           C
ATOM   2132  HB1 SER   143      56.880  22.470  62.630  1.00  0.00           H
ATOM   2133  HB2 SER   143      55.390  22.610  63.620  1.00  0.00           H
ATOM   2134  OG  SER   143      57.100  23.290  64.550  1.00  0.00           O
ATOM   2135  HG1 SER   143      56.640  23.940  65.090  1.00  0.00           H
ATOM   2136  C   SER   143      55.260  24.210  61.300  1.00  0.00           C
ATOM   2137  O   SER   143      55.930  24.170  60.290  1.00  0.00           O
ATOM   2138  N   ALA   144      53.910  24.140  61.230  1.00  0.00           N
ATOM   2139  HN  ALA   144      53.420  24.080  62.100  1.00  0.00           H
ATOM   2140  CA  ALA   144      53.070  24.050  60.080  1.00  0.00           C
ATOM   2141  HA  ALA   144      53.400  23.240  59.460  1.00  0.00           H
ATOM   2142  CB  ALA   144      51.630  23.870  60.610  1.00  0.00           C
ATOM   2143  HB1 ALA   144      51.320  24.600  61.380  1.00  0.00           H
ATOM   2144  HB2 ALA   144      51.480  22.860  61.050  1.00  0.00           H
ATOM   2145  HB3 ALA   144      50.910  23.710  59.780  1.00  0.00           H
ATOM   2146  C   ALA   144      53.180  25.320  59.170  1.00  0.00           C
ATOM   2147  O   ALA   144      53.260  25.300  57.950  1.00  0.00           O
ATOM   2148  N   ILE   145      53.090  26.540  59.830  1.00  0.00           N
ATOM   2149  HN  ILE   145      52.850  26.630  60.800  1.00  0.00           H
ATOM   2150  CA  ILE   145      53.210  27.820  59.160  1.00  0.00           C
ATOM   2151  HA  ILE   145      52.630  27.620  58.270  1.00  0.00           H
ATOM   2152  CB  ILE   145      52.760  29.010  59.960  1.00  0.00           C
ATOM   2153  HB  ILE   145      53.320  29.250  60.890  1.00  0.00           H
ATOM   2154  CG2 ILE   145      52.810  30.210  59.030  1.00  0.00           C
ATOM   2155 HG21 ILE   145      52.330  31.120  59.470  1.00  0.00           H
ATOM   2156 HG22 ILE   145      52.300  30.010  58.070  1.00  0.00           H
ATOM   2157 HG23 ILE   145      53.830  30.560  58.760  1.00  0.00           H
ATOM   2158  CG1 ILE   145      51.250  28.790  60.200  1.00  0.00           C
ATOM   2159 HG11 ILE   145      51.130  27.780  60.650  1.00  0.00           H
ATOM   2160 HG12 ILE   145      50.700  28.810  59.240  1.00  0.00           H
ATOM   2161  CD  ILE   145      50.590  29.800  61.090  1.00  0.00           C
ATOM   2162  HD1 ILE   145      50.390  30.760  60.570  1.00  0.00           H
ATOM   2163  HD2 ILE   145      51.190  30.000  62.000  1.00  0.00           H
ATOM   2164  HD3 ILE   145      49.570  29.510  61.420  1.00  0.00           H
ATOM   2165  C   ILE   145      54.610  28.020  58.510  1.00  0.00           C
ATOM   2166  O   ILE   145      54.750  28.470  57.380  1.00  0.00           O
ATOM   2167  N   ASN   146      55.690  27.580  59.170  1.00  0.00           N
ATOM   2168  HN  ASN   146      55.470  27.270  60.100  1.00  0.00           H
ATOM   2169  CA  ASN   146      56.940  27.420  58.550  1.00  0.00           C
ATOM   2170  HA  ASN   146      57.130  28.320  57.990  1.00  0.00           H
ATOM   2171  CB  ASN   146      58.190  27.390  59.540  1.00  0.00           C
ATOM   2172  HB1 ASN   146      59.140  27.130  59.040  1.00  0.00           H
ATOM   2173  HB2 ASN   146      57.990  26.520  60.200  1.00  0.00           H
ATOM   2174  CG  ASN   146      58.550  28.710  60.290  1.00  0.00           C
ATOM   2175  OD1 ASN   146      59.290  29.550  59.800  1.00  0.00           O
ATOM   2176  ND2 ASN   146      57.980  28.920  61.450  1.00  0.00           N
ATOM   2177 HD21 ASN   146      58.310  29.710  61.970  1.00  0.00           H
ATOM   2178 HD22 ASN   146      57.280  28.270  61.740  1.00  0.00           H
ATOM   2179  C   ASN   146      57.040  26.360  57.410  1.00  0.00           C
ATOM   2180  O   ASN   146      57.660  26.660  56.370  1.00  0.00           O
ATOM   2181  N   VAL   147      56.500  25.150  57.540  1.00  0.00           N
ATOM   2182  HN  VAL   147      56.140  24.780  58.390  1.00  0.00           H
ATOM   2183  CA  VAL   147      56.490  24.270  56.330  1.00  0.00           C
ATOM   2184  HA  VAL   147      57.510  24.050  56.060  1.00  0.00           H
ATOM   2185  CB  VAL   147      55.940  22.820  56.650  1.00  0.00           C
ATOM   2186  HB  VAL   147      55.100  22.970  57.360  1.00  0.00           H
ATOM   2187  CG1 VAL   147      55.380  21.920  55.570  1.00  0.00           C
ATOM   2188 HG11 VAL   147      56.150  21.600  54.830  1.00  0.00           H
ATOM   2189 HG12 VAL   147      54.550  22.480  55.080  1.00  0.00           H
ATOM   2190 HG13 VAL   147      54.980  20.990  56.010  1.00  0.00           H
ATOM   2191  CG2 VAL   147      56.930  22.060  57.580  1.00  0.00           C
ATOM   2192 HG21 VAL   147      57.340  22.720  58.370  1.00  0.00           H
ATOM   2193 HG22 VAL   147      57.800  21.650  57.030  1.00  0.00           H
ATOM   2194 HG23 VAL   147      56.440  21.140  57.980  1.00  0.00           H
ATOM   2195  C   VAL   147      55.710  24.870  55.180  1.00  0.00           C
ATOM   2196  O   VAL   147      56.030  24.650  54.030  1.00  0.00           O
ATOM   2197  N   GLU   148      54.640  25.610  55.400  1.00  0.00           N
ATOM   2198  HN  GLU   148      54.380  25.660  56.360  1.00  0.00           H
ATOM   2199  CA  GLU   148      53.910  26.230  54.310  1.00  0.00           C
ATOM   2200  HA  GLU   148      53.900  25.520  53.500  1.00  0.00           H
ATOM   2201  CB  GLU   148      52.550  26.820  54.910  1.00  0.00           C
ATOM   2202  HB1 GLU   148      52.830  27.290  55.870  1.00  0.00           H
ATOM   2203  HB2 GLU   148      51.960  25.890  55.040  1.00  0.00           H
ATOM   2204  CG  GLU   148      51.880  27.950  53.990  1.00  0.00           C
ATOM   2205  HG1 GLU   148      52.170  27.860  52.930  1.00  0.00           H
ATOM   2206  HG2 GLU   148      52.280  28.940  54.310  1.00  0.00           H
ATOM   2207  CD  GLU   148      50.410  28.010  54.050  1.00  0.00           C
ATOM   2208  OE1 GLU   148      49.860  29.020  54.580  1.00  0.00           O
ATOM   2209  OE2 GLU   148      49.740  27.170  53.370  1.00  0.00           O
ATOM   2210  C   GLU   148      54.730  27.300  53.650  1.00  0.00           C
ATOM   2211  O   GLU   148      54.950  27.320  52.440  1.00  0.00           O
ATOM   2212  N   ARG   149      55.320  28.230  54.440  1.00  0.00           N
ATOM   2213  HN  ARG   149      55.180  28.250  55.430  1.00  0.00           H
ATOM   2214  CA  ARG   149      56.370  29.170  53.920  1.00  0.00           C
ATOM   2215  HA  ARG   149      55.750  29.730  53.230  1.00  0.00           H
ATOM   2216  CB  ARG   149      56.780  30.100  55.030  1.00  0.00           C
ATOM   2217  HB1 ARG   149      57.730  30.620  54.810  1.00  0.00           H
ATOM   2218  HB2 ARG   149      57.000  29.390  55.860  1.00  0.00           H
ATOM   2219  CG  ARG   149      55.610  31.030  55.450  1.00  0.00           C
ATOM   2220  HG1 ARG   149      54.720  30.430  55.720  1.00  0.00           H
ATOM   2221  HG2 ARG   149      55.360  31.660  54.570  1.00  0.00           H
ATOM   2222  CD  ARG   149      55.960  31.700  56.740  1.00  0.00           C
ATOM   2223  HD1 ARG   149      56.860  32.290  56.480  1.00  0.00           H
ATOM   2224  HD2 ARG   149      56.210  30.980  57.550  1.00  0.00           H
ATOM   2225  NE  ARG   149      54.860  32.660  57.140  1.00  0.00           N
ATOM   2226  HE  ARG   149      54.010  32.650  56.620  1.00  0.00           H
ATOM   2227  CZ  ARG   149      55.080  33.670  57.930  1.00  0.00           C
ATOM   2228  NH1 ARG   149      56.260  33.990  58.500  1.00  0.00           N
ATOM   2229 HH11 ARG   149      56.280  34.690  59.200  1.00  0.00           H
ATOM   2230 HH12 ARG   149      56.970  33.330  58.270  1.00  0.00           H
ATOM   2231  NH2 ARG   149      54.150  34.590  58.150  1.00  0.00           N
ATOM   2232 HH21 ARG   149      53.230  34.390  57.800  1.00  0.00           H
ATOM   2233 HH22 ARG   149      54.340  35.460  58.590  1.00  0.00           H
ATOM   2234  C   ARG   149      57.570  28.650  53.120  1.00  0.00           C
ATOM   2235  O   ARG   149      57.840  29.190  52.050  1.00  0.00           O
ATOM   2236  N   TYR   150      58.130  27.460  53.580  1.00  0.00           N
ATOM   2237  HN  TYR   150      57.920  27.080  54.480  1.00  0.00           H
ATOM   2238  CA  TYR   150      59.160  26.700  52.860  1.00  0.00           C
ATOM   2239  HA  TYR   150      60.070  27.280  52.830  1.00  0.00           H
ATOM   2240  CB  TYR   150      59.540  25.400  53.730  1.00  0.00           C
ATOM   2241  HB1 TYR   150      58.560  24.880  53.740  1.00  0.00           H
ATOM   2242  HB2 TYR   150      59.860  25.590  54.770  1.00  0.00           H
ATOM   2243  CG  TYR   150      60.570  24.510  53.060  1.00  0.00           C
ATOM   2244  CD1 TYR   150      60.410  23.130  53.250  1.00  0.00           C
ATOM   2245  HD1 TYR   150      59.470  22.790  53.650  1.00  0.00           H
ATOM   2246  CE1 TYR   150      61.350  22.220  52.780  1.00  0.00           C
ATOM   2247  HE1 TYR   150      61.260  21.160  52.960  1.00  0.00           H
ATOM   2248  CZ  TYR   150      62.540  22.720  52.170  1.00  0.00           C
ATOM   2249  OH  TYR   150      63.530  21.850  51.680  1.00  0.00           O
ATOM   2250  HH  TYR   150      64.290  22.430  51.600  1.00  0.00           H
ATOM   2251  CD2 TYR   150      61.790  24.960  52.520  1.00  0.00           C
ATOM   2252  HD2 TYR   150      61.960  26.030  52.490  1.00  0.00           H
ATOM   2253  CE2 TYR   150      62.730  24.050  52.060  1.00  0.00           C
ATOM   2254  HE2 TYR   150      63.690  24.400  51.700  1.00  0.00           H
ATOM   2255  C   TYR   150      58.730  26.270  51.480  1.00  0.00           C
ATOM   2256  O   TYR   150      59.460  26.550  50.540  1.00  0.00           O
ATOM   2257  N   TYR   151      57.560  25.720  51.330  1.00  0.00           N
ATOM   2258  HN  TYR   151      56.980  25.660  52.150  1.00  0.00           H
ATOM   2259  CA  TYR   151      57.190  25.130  50.020  1.00  0.00           C
ATOM   2260  HA  TYR   151      58.010  24.930  49.360  1.00  0.00           H
ATOM   2261  CB  TYR   151      56.340  23.860  50.130  1.00  0.00           C
ATOM   2262  HB1 TYR   151      56.140  23.370  49.150  1.00  0.00           H
ATOM   2263  HB2 TYR   151      55.330  24.020  50.550  1.00  0.00           H
ATOM   2264  CG  TYR   151      57.110  22.800  50.870  1.00  0.00           C
ATOM   2265  CD1 TYR   151      56.490  21.930  51.810  1.00  0.00           C
ATOM   2266  HD1 TYR   151      55.490  22.140  52.160  1.00  0.00           H
ATOM   2267  CE1 TYR   151      57.120  20.820  52.290  1.00  0.00           C
ATOM   2268  HE1 TYR   151      56.610  20.200  53.010  1.00  0.00           H
ATOM   2269  CZ  TYR   151      58.420  20.480  51.820  1.00  0.00           C
ATOM   2270  OH  TYR   151      59.000  19.220  52.170  1.00  0.00           O
ATOM   2271  HH  TYR   151      59.850  19.090  51.750  1.00  0.00           H
ATOM   2272  CD2 TYR   151      58.370  22.400  50.370  1.00  0.00           C
ATOM   2273  HD2 TYR   151      58.850  22.920  49.550  1.00  0.00           H
ATOM   2274  CE2 TYR   151      58.950  21.250  50.770  1.00  0.00           C
ATOM   2275  HE2 TYR   151      59.880  20.980  50.310  1.00  0.00           H
ATOM   2276  C   TYR   151      56.400  26.140  49.210  1.00  0.00           C
ATOM   2277  O   TYR   151      56.030  25.900  48.070  1.00  0.00           O
ATOM   2278  N   TYR   152      56.140  27.290  49.700  1.00  0.00           N
ATOM   2279  HN  TYR   152      56.320  27.570  50.640  1.00  0.00           H
ATOM   2280  CA  TYR   152      55.450  28.330  48.920  1.00  0.00           C
ATOM   2281  HA  TYR   152      54.840  27.870  48.170  1.00  0.00           H
ATOM   2282  CB  TYR   152      54.610  29.120  49.990  1.00  0.00           C
ATOM   2283  HB1 TYR   152      55.260  29.490  50.810  1.00  0.00           H
ATOM   2284  HB2 TYR   152      53.820  28.480  50.420  1.00  0.00           H
ATOM   2285  CG  TYR   152      53.990  30.370  49.420  1.00  0.00           C
ATOM   2286  CD1 TYR   152      54.730  31.510  49.160  1.00  0.00           C
ATOM   2287  HD1 TYR   152      55.770  31.610  49.460  1.00  0.00           H
ATOM   2288  CE1 TYR   152      54.210  32.600  48.430  1.00  0.00           C
ATOM   2289  HE1 TYR   152      54.740  33.510  48.190  1.00  0.00           H
ATOM   2290  CZ  TYR   152      52.880  32.530  47.930  1.00  0.00           C
ATOM   2291  OH  TYR   152      52.300  33.370  47.010  1.00  0.00           O
ATOM   2292  HH  TYR   152      51.410  33.010  46.900  1.00  0.00           H
ATOM   2293  CD2 TYR   152      52.720  30.340  48.910  1.00  0.00           C
ATOM   2294  HD2 TYR   152      52.190  29.400  49.020  1.00  0.00           H
ATOM   2295  CE2 TYR   152      52.180  31.400  48.200  1.00  0.00           C
ATOM   2296  HE2 TYR   152      51.160  31.360  47.830  1.00  0.00           H
ATOM   2297  C   TYR   152      56.400  29.140  48.080  1.00  0.00           C
ATOM   2298  O   TYR   152      55.970  29.680  47.030  1.00  0.00           O
ATOM   2299  N   VAL   153      57.730  29.200  48.510  1.00  0.00           N
ATOM   2300  HN  VAL   153      58.120  28.790  49.330  1.00  0.00           H
ATOM   2301  CA  VAL   153      58.700  30.050  47.840  1.00  0.00           C
ATOM   2302  HA  VAL   153      58.310  31.060  47.840  1.00  0.00           H
ATOM   2303  CB  VAL   153      60.030  30.170  48.580  1.00  0.00           C
ATOM   2304  HB  VAL   153      60.330  29.130  48.840  1.00  0.00           H
ATOM   2305  CG1 VAL   153      61.180  30.820  47.790  1.00  0.00           C
ATOM   2306 HG11 VAL   153      61.640  30.210  46.970  1.00  0.00           H
ATOM   2307 HG12 VAL   153      62.010  31.080  48.480  1.00  0.00           H
ATOM   2308 HG13 VAL   153      60.750  31.710  47.280  1.00  0.00           H
ATOM   2309  CG2 VAL   153      59.740  30.980  49.820  1.00  0.00           C
ATOM   2310 HG21 VAL   153      60.550  30.710  50.530  1.00  0.00           H
ATOM   2311 HG22 VAL   153      58.810  30.720  50.360  1.00  0.00           H
ATOM   2312 HG23 VAL   153      59.850  32.060  49.580  1.00  0.00           H
ATOM   2313  C   VAL   153      58.950  29.760  46.300  1.00  0.00           C
ATOM   2314  O   VAL   153      59.130  30.650  45.460  1.00  0.00           O
ATOM   2315  N   VAL   154      58.730  28.480  45.890  1.00  0.00           N
ATOM   2316  HN  VAL   154      58.460  27.690  46.430  1.00  0.00           H
ATOM   2317  CA  VAL   154      58.800  28.120  44.510  1.00  0.00           C
ATOM   2318  HA  VAL   154      59.080  28.970  43.900  1.00  0.00           H
ATOM   2319  CB  VAL   154      59.800  26.990  44.350  1.00  0.00           C
ATOM   2320  HB  VAL   154      59.980  26.810  43.270  1.00  0.00           H
ATOM   2321  CG1 VAL   154      61.170  27.540  44.940  1.00  0.00           C
ATOM   2322 HG11 VAL   154      61.100  27.740  46.030  1.00  0.00           H
ATOM   2323 HG12 VAL   154      61.410  28.510  44.460  1.00  0.00           H
ATOM   2324 HG13 VAL   154      61.950  26.770  44.760  1.00  0.00           H
ATOM   2325  CG2 VAL   154      59.430  25.650  45.150  1.00  0.00           C
ATOM   2326 HG21 VAL   154      58.530  25.210  44.670  1.00  0.00           H
ATOM   2327 HG22 VAL   154      59.220  25.800  46.230  1.00  0.00           H
ATOM   2328 HG23 VAL   154      60.180  24.850  44.980  1.00  0.00           H
ATOM   2329  C   VAL   154      57.420  27.650  44.140  1.00  0.00           C
ATOM   2330  O   VAL   154      56.650  27.310  45.030  1.00  0.00           O
HETATM 2331  N   HSD   155      57.140  27.800  42.840  1.00  0.00           N
HETATM 2332  HN  HSD   155      57.790  28.170  42.180  1.00  0.00           H
HETATM 2333  CA  HSD   155      55.870  27.410  42.260  1.00  0.00           C
HETATM 2334  HA  HSD   155      55.640  28.120  41.480  1.00  0.00           H
HETATM 2335  CB  HSD   155      56.040  26.040  41.540  1.00  0.00           C
HETATM 2336  HB1 HSD   155      55.150  25.760  40.940  1.00  0.00           H
HETATM 2337  HB2 HSD   155      56.050  25.280  42.350  1.00  0.00           H
HETATM 2338  ND1 HSD   155      58.330  25.560  40.550  1.00  0.00           N
HETATM 2339  HD1 HSD   155      58.760  25.140  41.350  1.00  0.00           H
HETATM 2340  CG  HSD   155      57.060  26.050  40.460  1.00  0.00           C
HETATM 2341  CE1 HSD   155      58.940  25.860  39.430  1.00  0.00           C
HETATM 2342  HE1 HSD   155      60.030  25.990  39.410  1.00  0.00           H
HETATM 2343  NE2 HSD   155      58.130  26.490  38.580  1.00  0.00           N
HETATM 2344  CD2 HSD   155      56.930  26.620  39.240  1.00  0.00           C
HETATM 2345  HD2 HSD   155      56.070  27.110  38.810  1.00  0.00           H
HETATM 2346  C   HSD   155      54.620  27.310  43.100  1.00  0.00           C
HETATM 2347  O   HSD   155      54.180  26.190  43.380  1.00  0.00           O
ATOM   2348  N   PRO   156      53.950  28.480  43.500  1.00  0.00           N
ATOM   2349  CD  PRO   156      54.440  29.830  43.460  1.00  0.00           C
ATOM   2350  HD1 PRO   156      54.670  30.160  42.420  1.00  0.00           H
ATOM   2351  HD2 PRO   156      55.400  29.900  44.000  1.00  0.00           H
ATOM   2352  CA  PRO   156      52.990  28.400  44.630  1.00  0.00           C
ATOM   2353  HA  PRO   156      53.440  27.770  45.380  1.00  0.00           H
ATOM   2354  CB  PRO   156      52.810  29.860  45.190  1.00  0.00           C
ATOM   2355  HB1 PRO   156      53.410  30.010  46.110  1.00  0.00           H
ATOM   2356  HB2 PRO   156      51.780  30.160  45.480  1.00  0.00           H
ATOM   2357  CG  PRO   156      53.360  30.660  44.010  1.00  0.00           C
ATOM   2358  HG1 PRO   156      52.540  30.850  43.290  1.00  0.00           H
ATOM   2359  HG2 PRO   156      53.780  31.680  44.160  1.00  0.00           H
ATOM   2360  C   PRO   156      51.730  27.630  44.190  1.00  0.00           C
ATOM   2361  O   PRO   156      51.190  26.870  45.070  1.00  0.00           O
ATOM   2362  N   MET   157      51.300  27.720  42.940  1.00  0.00           N
ATOM   2363  HN  MET   157      51.780  28.330  42.320  1.00  0.00           H
ATOM   2364  CA  MET   157      50.150  27.060  42.420  1.00  0.00           C
ATOM   2365  HA  MET   157      49.240  27.470  42.840  1.00  0.00           H
ATOM   2366  CB  MET   157      50.010  27.480  40.910  1.00  0.00           C
ATOM   2367  HB1 MET   157      50.370  28.530  40.900  1.00  0.00           H
ATOM   2368  HB2 MET   157      48.950  27.600  40.620  1.00  0.00           H
ATOM   2369  CG  MET   157      50.840  26.730  39.800  1.00  0.00           C
ATOM   2370  HG1 MET   157      50.490  27.060  38.800  1.00  0.00           H
ATOM   2371  HG2 MET   157      50.640  25.650  39.920  1.00  0.00           H
ATOM   2372  SD  MET   157      52.630  26.890  39.830  1.00  0.00           S
ATOM   2373  CE  MET   157      52.970  28.610  39.620  1.00  0.00           C
ATOM   2374  HE1 MET   157      53.910  28.750  39.050  1.00  0.00           H
ATOM   2375  HE2 MET   157      53.010  29.160  40.580  1.00  0.00           H
ATOM   2376  HE3 MET   157      52.200  28.980  38.910  1.00  0.00           H
ATOM   2377  C   MET   157      50.190  25.570  42.630  1.00  0.00           C
ATOM   2378  O   MET   157      49.180  24.930  42.980  1.00  0.00           O
ATOM   2379  N   ARG   158      51.390  24.910  42.480  1.00  0.00           N
ATOM   2380  HN  ARG   158      52.220  25.440  42.310  1.00  0.00           H
ATOM   2381  CA  ARG   158      51.560  23.530  42.950  1.00  0.00           C
ATOM   2382  HA  ARG   158      50.700  23.010  42.550  1.00  0.00           H
ATOM   2383  CB  ARG   158      52.950  22.970  42.440  1.00  0.00           C
ATOM   2384  HB1 ARG   158      53.260  22.070  43.030  1.00  0.00           H
ATOM   2385  HB2 ARG   158      53.700  23.780  42.560  1.00  0.00           H
ATOM   2386  CG  ARG   158      52.920  22.570  40.950  1.00  0.00           C
ATOM   2387  HG1 ARG   158      53.990  22.340  40.750  1.00  0.00           H
ATOM   2388  HG2 ARG   158      52.570  23.470  40.400  1.00  0.00           H
ATOM   2389  CD  ARG   158      51.980  21.430  40.410  1.00  0.00           C
ATOM   2390  HD1 ARG   158      52.110  21.180  39.330  1.00  0.00           H
ATOM   2391  HD2 ARG   158      50.910  21.710  40.440  1.00  0.00           H
ATOM   2392  NE  ARG   158      52.360  20.270  41.320  1.00  0.00           N
ATOM   2393  HE  ARG   158      53.320  20.060  41.530  1.00  0.00           H
ATOM   2394  CZ  ARG   158      51.520  19.470  41.880  1.00  0.00           C
ATOM   2395  NH1 ARG   158      50.210  19.530  41.610  1.00  0.00           N
ATOM   2396 HH11 ARG   158      49.830  20.120  40.900  1.00  0.00           H
ATOM   2397 HH12 ARG   158      49.580  18.810  41.890  1.00  0.00           H
ATOM   2398  NH2 ARG   158      51.790  18.560  42.770  1.00  0.00           N
ATOM   2399 HH21 ARG   158      52.740  18.240  42.810  1.00  0.00           H
ATOM   2400 HH22 ARG   158      51.030  17.950  43.000  1.00  0.00           H
ATOM   2401  C   ARG   158      51.350  23.210  44.420  1.00  0.00           C
ATOM   2402  O   ARG   158      50.710  22.260  44.780  1.00  0.00           O
ATOM   2403  N   TYR   159      51.880  24.080  45.320  1.00  0.00           N
ATOM   2404  HN  TYR   159      52.400  24.890  45.070  1.00  0.00           H
ATOM   2405  CA  TYR   159      51.690  23.940  46.770  1.00  0.00           C
ATOM   2406  HA  TYR   159      51.840  22.900  47.020  1.00  0.00           H
ATOM   2407  CB  TYR   159      52.740  24.790  47.570  1.00  0.00           C
ATOM   2408  HB1 TYR   159      52.350  25.820  47.510  1.00  0.00           H
ATOM   2409  HB2 TYR   159      53.780  24.780  47.180  1.00  0.00           H
ATOM   2410  CG  TYR   159      52.710  24.490  49.040  1.00  0.00           C
ATOM   2411  CD1 TYR   159      52.350  25.370  50.050  1.00  0.00           C
ATOM   2412  HD1 TYR   159      52.070  26.300  49.590  1.00  0.00           H
ATOM   2413  CE1 TYR   159      52.240  24.960  51.400  1.00  0.00           C
ATOM   2414  HE1 TYR   159      51.850  25.570  52.200  1.00  0.00           H
ATOM   2415  CZ  TYR   159      52.660  23.660  51.760  1.00  0.00           C
ATOM   2416  OH  TYR   159      52.690  23.220  53.090  1.00  0.00           O
ATOM   2417  HH  TYR   159      52.840  22.270  53.050  1.00  0.00           H
ATOM   2418  CD2 TYR   159      53.060  23.180  49.470  1.00  0.00           C
ATOM   2419  HD2 TYR   159      53.260  22.460  48.690  1.00  0.00           H
ATOM   2420  CE2 TYR   159      53.000  22.800  50.770  1.00  0.00           C
ATOM   2421  HE2 TYR   159      53.360  21.820  51.050  1.00  0.00           H
ATOM   2422  C   TYR   159      50.230  24.300  47.220  1.00  0.00           C
ATOM   2423  O   TYR   159      49.680  23.860  48.210  1.00  0.00           O
ATOM   2424  N   GLU   160      49.520  25.240  46.440  1.00  0.00           N
ATOM   2425  HN  GLU   160      50.000  25.840  45.810  1.00  0.00           H
ATOM   2426  CA  GLU   160      48.100  25.450  46.550  1.00  0.00           C
ATOM   2427  HA  GLU   160      47.860  25.720  47.570  1.00  0.00           H
ATOM   2428  CB  GLU   160      47.630  26.700  45.710  1.00  0.00           C
ATOM   2429  HB1 GLU   160      46.530  26.730  45.540  1.00  0.00           H
ATOM   2430  HB2 GLU   160      48.040  26.550  44.690  1.00  0.00           H
ATOM   2431  CG  GLU   160      48.280  27.980  46.350  1.00  0.00           C
ATOM   2432  HG1 GLU   160      49.360  27.870  46.580  1.00  0.00           H
ATOM   2433  HG2 GLU   160      47.650  28.040  47.270  1.00  0.00           H
ATOM   2434  CD  GLU   160      47.910  29.180  45.540  1.00  0.00           C
ATOM   2435  OE1 GLU   160      47.810  30.310  46.110  1.00  0.00           O
ATOM   2436  OE2 GLU   160      47.610  28.990  44.310  1.00  0.00           O
ATOM   2437  C   GLU   160      47.270  24.190  46.160  1.00  0.00           C
ATOM   2438  O   GLU   160      46.370  23.790  46.880  1.00  0.00           O
ATOM   2439  N   VAL   161      47.550  23.550  45.060  1.00  0.00           N
ATOM   2440  HN  VAL   161      48.260  23.960  44.490  1.00  0.00           H
ATOM   2441  CA  VAL   161      46.920  22.360  44.580  1.00  0.00           C
ATOM   2442  HA  VAL   161      45.870  22.610  44.570  1.00  0.00           H
ATOM   2443  CB  VAL   161      47.330  21.960  43.130  1.00  0.00           C
ATOM   2444  HB  VAL   161      48.430  21.800  43.080  1.00  0.00           H
ATOM   2445  CG1 VAL   161      46.760  20.600  42.670  1.00  0.00           C
ATOM   2446 HG11 VAL   161      47.210  19.760  43.250  1.00  0.00           H
ATOM   2447 HG12 VAL   161      47.050  20.390  41.620  1.00  0.00           H
ATOM   2448 HG13 VAL   161      45.650  20.510  42.690  1.00  0.00           H
ATOM   2449  CG2 VAL   161      46.730  22.940  42.080  1.00  0.00           C
ATOM   2450 HG21 VAL   161      46.690  23.970  42.490  1.00  0.00           H
ATOM   2451 HG22 VAL   161      45.690  22.600  41.860  1.00  0.00           H
ATOM   2452 HG23 VAL   161      47.340  22.980  41.150  1.00  0.00           H
ATOM   2453  C   VAL   161      47.170  21.190  45.450  1.00  0.00           C
ATOM   2454  O   VAL   161      46.240  20.510  45.750  1.00  0.00           O
ATOM   2455  N   ARG   162      48.410  20.980  46.000  1.00  0.00           N
ATOM   2456  HN  ARG   162      49.150  21.620  45.800  1.00  0.00           H
ATOM   2457  CA  ARG   162      48.670  19.960  47.050  1.00  0.00           C
ATOM   2458  HA  ARG   162      48.390  18.990  46.680  1.00  0.00           H
ATOM   2459  CB  ARG   162      50.280  19.950  47.200  1.00  0.00           C
ATOM   2460  HB1 ARG   162      50.600  19.590  48.200  1.00  0.00           H
ATOM   2461  HB2 ARG   162      50.540  21.030  47.130  1.00  0.00           H
ATOM   2462  CG  ARG   162      51.030  19.150  46.110  1.00  0.00           C
ATOM   2463  HG1 ARG   162      50.560  19.390  45.130  1.00  0.00           H
ATOM   2464  HG2 ARG   162      50.840  18.080  46.330  1.00  0.00           H
ATOM   2465  CD  ARG   162      52.600  19.290  46.080  1.00  0.00           C
ATOM   2466  HD1 ARG   162      53.080  20.120  45.510  1.00  0.00           H
ATOM   2467  HD2 ARG   162      53.170  18.440  45.670  1.00  0.00           H
ATOM   2468  NE  ARG   162      52.970  19.370  47.520  1.00  0.00           N
ATOM   2469  HE  ARG   162      52.340  19.090  48.250  1.00  0.00           H
ATOM   2470  CZ  ARG   162      54.220  19.480  48.010  1.00  0.00           C
ATOM   2471  NH1 ARG   162      55.240  19.940  47.330  1.00  0.00           N
ATOM   2472 HH11 ARG   162      54.940  20.440  46.510  1.00  0.00           H
ATOM   2473 HH12 ARG   162      55.900  20.490  47.850  1.00  0.00           H
ATOM   2474  NH2 ARG   162      54.300  19.160  49.290  1.00  0.00           N
ATOM   2475 HH21 ARG   162      53.550  18.720  49.780  1.00  0.00           H
ATOM   2476 HH22 ARG   162      55.200  18.940  49.660  1.00  0.00           H
ATOM   2477  C   ARG   162      47.970  20.120  48.360  1.00  0.00           C
ATOM   2478  O   ARG   162      47.460  19.150  48.890  1.00  0.00           O
ATOM   2479  N   MET   163      47.720  21.340  48.900  1.00  0.00           N
ATOM   2480  HN  MET   163      48.050  22.200  48.520  1.00  0.00           H
ATOM   2481  CA  MET   163      47.170  21.390  50.260  1.00  0.00           C
ATOM   2482  HA  MET   163      47.350  20.450  50.770  1.00  0.00           H
ATOM   2483  CB  MET   163      47.850  22.420  51.180  1.00  0.00           C
ATOM   2484  HB1 MET   163      47.240  22.460  52.110  1.00  0.00           H
ATOM   2485  HB2 MET   163      47.780  23.370  50.600  1.00  0.00           H
ATOM   2486  CG  MET   163      49.300  22.050  51.480  1.00  0.00           C
ATOM   2487  HG1 MET   163      49.620  22.710  52.320  1.00  0.00           H
ATOM   2488  HG2 MET   163      49.940  22.180  50.590  1.00  0.00           H
ATOM   2489  SD  MET   163      49.410  20.360  52.230  1.00  0.00           S
ATOM   2490  CE  MET   163      48.980  20.990  53.840  1.00  0.00           C
ATOM   2491  HE1 MET   163      48.810  20.190  54.590  1.00  0.00           H
ATOM   2492  HE2 MET   163      48.100  21.670  53.890  1.00  0.00           H
ATOM   2493  HE3 MET   163      49.810  21.580  54.270  1.00  0.00           H
ATOM   2494  C   MET   163      45.650  21.670  50.190  1.00  0.00           C
ATOM   2495  O   MET   163      45.190  22.770  50.410  1.00  0.00           O
ATOM   2496  N   THR   164      44.830  20.630  49.890  1.00  0.00           N
ATOM   2497  HN  THR   164      45.260  19.760  49.650  1.00  0.00           H
ATOM   2498  CA  THR   164      43.370  20.560  49.960  1.00  0.00           C
ATOM   2499  HA  THR   164      42.930  21.400  49.430  1.00  0.00           H
ATOM   2500  CB  THR   164      42.690  19.440  49.250  1.00  0.00           C
ATOM   2501  HB  THR   164      41.600  19.580  49.360  1.00  0.00           H
ATOM   2502  OG1 THR   164      43.120  18.200  49.790  1.00  0.00           O
ATOM   2503  HG1 THR   164      42.550  17.990  50.540  1.00  0.00           H
ATOM   2504  CG2 THR   164      43.010  19.380  47.750  1.00  0.00           C
ATOM   2505 HG21 THR   164      42.590  18.490  47.240  1.00  0.00           H
ATOM   2506 HG22 THR   164      44.110  19.350  47.580  1.00  0.00           H
ATOM   2507 HG23 THR   164      42.490  20.270  47.320  1.00  0.00           H
ATOM   2508  C   THR   164      42.880  20.730  51.390  1.00  0.00           C
ATOM   2509  O   THR   164      43.500  20.360  52.330  1.00  0.00           O
ATOM   2510  N   LEU   165      41.650  21.200  51.590  1.00  0.00           N
ATOM   2511  HN  LEU   165      41.060  21.520  50.850  1.00  0.00           H
ATOM   2512  CA  LEU   165      41.120  21.630  52.880  1.00  0.00           C
ATOM   2513  HA  LEU   165      41.860  22.320  53.260  1.00  0.00           H
ATOM   2514  CB  LEU   165      39.740  22.340  52.720  1.00  0.00           C
ATOM   2515  HB1 LEU   165      38.970  21.600  52.430  1.00  0.00           H
ATOM   2516  HB2 LEU   165      39.930  23.040  51.880  1.00  0.00           H
ATOM   2517  CG  LEU   165      39.260  23.180  53.990  1.00  0.00           C
ATOM   2518  HG  LEU   165      38.850  22.450  54.720  1.00  0.00           H
ATOM   2519  CD1 LEU   165      40.340  24.070  54.610  1.00  0.00           C
ATOM   2520 HD11 LEU   165      40.730  24.750  53.820  1.00  0.00           H
ATOM   2521 HD12 LEU   165      41.080  23.320  54.950  1.00  0.00           H
ATOM   2522 HD13 LEU   165      39.900  24.640  55.460  1.00  0.00           H
ATOM   2523  CD2 LEU   165      38.080  24.090  53.620  1.00  0.00           C
ATOM   2524 HD21 LEU   165      37.720  24.690  54.480  1.00  0.00           H
ATOM   2525 HD22 LEU   165      37.280  23.530  53.080  1.00  0.00           H
ATOM   2526 HD23 LEU   165      38.440  24.800  52.850  1.00  0.00           H
ATOM   2527  C   LEU   165      41.030  20.520  53.920  1.00  0.00           C
ATOM   2528  O   LEU   165      41.450  20.690  55.100  1.00  0.00           O
ATOM   2529  N   GLY   166      40.640  19.260  53.530  1.00  0.00           N
ATOM   2530  HN  GLY   166      40.400  19.160  52.570  1.00  0.00           H
ATOM   2531  CA  GLY   166      40.680  18.050  54.340  1.00  0.00           C
ATOM   2532  HA1 GLY   166      40.150  17.310  53.750  1.00  0.00           H
ATOM   2533  HA2 GLY   166      40.140  18.060  55.270  1.00  0.00           H
ATOM   2534  C   GLY   166      42.080  17.620  54.750  1.00  0.00           C
ATOM   2535  O   GLY   166      42.300  17.320  55.920  1.00  0.00           O
ATOM   2536  N   LEU   167      43.060  17.730  53.850  1.00  0.00           N
ATOM   2537  HN  LEU   167      42.850  17.940  52.900  1.00  0.00           H
ATOM   2538  CA  LEU   167      44.490  17.510  54.270  1.00  0.00           C
ATOM   2539  HA  LEU   167      44.510  16.550  54.760  1.00  0.00           H
ATOM   2540  CB  LEU   167      45.470  17.400  53.110  1.00  0.00           C
ATOM   2541  HB1 LEU   167      45.560  18.380  52.600  1.00  0.00           H
ATOM   2542  HB2 LEU   167      44.850  16.800  52.400  1.00  0.00           H
ATOM   2543  CG  LEU   167      46.900  16.830  53.330  1.00  0.00           C
ATOM   2544  HG  LEU   167      47.560  17.590  53.810  1.00  0.00           H
ATOM   2545  CD1 LEU   167      46.960  15.580  54.260  1.00  0.00           C
ATOM   2546 HD11 LEU   167      46.800  15.840  55.320  1.00  0.00           H
ATOM   2547 HD12 LEU   167      47.940  15.070  54.210  1.00  0.00           H
ATOM   2548 HD13 LEU   167      46.150  14.860  54.000  1.00  0.00           H
ATOM   2549  CD2 LEU   167      47.590  16.660  51.990  1.00  0.00           C
ATOM   2550 HD21 LEU   167      47.630  17.560  51.330  1.00  0.00           H
ATOM   2551 HD22 LEU   167      47.110  15.880  51.360  1.00  0.00           H
ATOM   2552 HD23 LEU   167      48.590  16.240  52.230  1.00  0.00           H
ATOM   2553  C   LEU   167      44.990  18.410  55.320  1.00  0.00           C
ATOM   2554  O   LEU   167      45.430  17.910  56.280  1.00  0.00           O
ATOM   2555  N   VAL   168      44.740  19.720  55.280  1.00  0.00           N
ATOM   2556  HN  VAL   168      44.280  20.000  54.440  1.00  0.00           H
ATOM   2557  CA  VAL   168      44.990  20.750  56.300  1.00  0.00           C
ATOM   2558  HA  VAL   168      46.040  20.860  56.490  1.00  0.00           H
ATOM   2559  CB  VAL   168      44.480  22.110  55.910  1.00  0.00           C
ATOM   2560  HB  VAL   168      43.370  22.190  55.900  1.00  0.00           H
ATOM   2561  CG1 VAL   168      44.960  23.120  56.930  1.00  0.00           C
ATOM   2562 HG11 VAL   168      44.570  22.810  57.930  1.00  0.00           H
ATOM   2563 HG12 VAL   168      44.630  24.160  56.690  1.00  0.00           H
ATOM   2564 HG13 VAL   168      46.060  23.130  57.040  1.00  0.00           H
ATOM   2565  CG2 VAL   168      45.150  22.510  54.580  1.00  0.00           C
ATOM   2566 HG21 VAL   168      44.800  23.520  54.280  1.00  0.00           H
ATOM   2567 HG22 VAL   168      44.830  21.850  53.740  1.00  0.00           H
ATOM   2568 HG23 VAL   168      46.260  22.540  54.670  1.00  0.00           H
ATOM   2569  C   VAL   168      44.350  20.380  57.600  1.00  0.00           C
ATOM   2570  O   VAL   168      44.920  20.430  58.680  1.00  0.00           O
ATOM   2571  N   ALA   169      43.070  19.950  57.470  1.00  0.00           N
ATOM   2572  HN  ALA   169      42.580  19.830  56.610  1.00  0.00           H
ATOM   2573  CA  ALA   169      42.350  19.440  58.610  1.00  0.00           C
ATOM   2574  HA  ALA   169      42.420  20.210  59.370  1.00  0.00           H
ATOM   2575  CB  ALA   169      40.930  19.200  58.270  1.00  0.00           C
ATOM   2576  HB1 ALA   169      40.800  18.370  57.550  1.00  0.00           H
ATOM   2577  HB2 ALA   169      40.460  20.070  57.760  1.00  0.00           H
ATOM   2578  HB3 ALA   169      40.340  18.870  59.160  1.00  0.00           H
ATOM   2579  C   ALA   169      42.850  18.060  59.230  1.00  0.00           C
ATOM   2580  O   ALA   169      42.700  17.820  60.480  1.00  0.00           O
ATOM   2581  N   SER   170      43.390  17.140  58.370  1.00  0.00           N
ATOM   2582  HN  SER   170      43.440  17.350  57.400  1.00  0.00           H
ATOM   2583  CA  SER   170      44.140  15.890  58.690  1.00  0.00           C
ATOM   2584  HA  SER   170      43.550  15.230  59.310  1.00  0.00           H
ATOM   2585  CB  SER   170      44.530  15.060  57.490  1.00  0.00           C
ATOM   2586  HB1 SER   170      45.120  15.660  56.760  1.00  0.00           H
ATOM   2587  HB2 SER   170      43.590  14.870  56.930  1.00  0.00           H
ATOM   2588  OG  SER   170      45.100  13.840  57.900  1.00  0.00           O
ATOM   2589  HG1 SER   170      44.540  13.130  57.580  1.00  0.00           H
ATOM   2590  C   SER   170      45.400  16.230  59.460  1.00  0.00           C
ATOM   2591  O   SER   170      45.640  15.730  60.550  1.00  0.00           O
ATOM   2592  N   VAL   171      46.200  17.260  58.980  1.00  0.00           N
ATOM   2593  HN  VAL   171      46.090  17.450  58.010  1.00  0.00           H
ATOM   2594  CA  VAL   171      47.320  17.950  59.580  1.00  0.00           C
ATOM   2595  HA  VAL   171      48.030  17.140  59.650  1.00  0.00           H
ATOM   2596  CB  VAL   171      47.940  18.920  58.600  1.00  0.00           C
ATOM   2597  HB  VAL   171      47.120  19.600  58.280  1.00  0.00           H
ATOM   2598  CG1 VAL   171      49.030  19.670  59.310  1.00  0.00           C
ATOM   2599 HG11 VAL   171      48.640  20.590  59.810  1.00  0.00           H
ATOM   2600 HG12 VAL   171      49.700  20.080  58.530  1.00  0.00           H
ATOM   2601 HG13 VAL   171      49.530  18.990  60.020  1.00  0.00           H
ATOM   2602  CG2 VAL   171      48.520  18.190  57.400  1.00  0.00           C
ATOM   2603 HG21 VAL   171      47.690  17.680  56.860  1.00  0.00           H
ATOM   2604 HG22 VAL   171      49.280  17.420  57.660  1.00  0.00           H
ATOM   2605 HG23 VAL   171      49.010  18.890  56.680  1.00  0.00           H
ATOM   2606  C   VAL   171      46.970  18.610  60.890  1.00  0.00           C
ATOM   2607  O   VAL   171      47.720  18.610  61.870  1.00  0.00           O
ATOM   2608  N   LEU   172      45.880  19.290  61.030  1.00  0.00           N
ATOM   2609  HN  LEU   172      45.290  19.440  60.240  1.00  0.00           H
ATOM   2610  CA  LEU   172      45.490  20.040  62.250  1.00  0.00           C
ATOM   2611  HA  LEU   172      46.310  20.660  62.580  1.00  0.00           H
ATOM   2612  CB  LEU   172      44.260  20.960  61.890  1.00  0.00           C
ATOM   2613  HB1 LEU   172      43.520  20.390  61.290  1.00  0.00           H
ATOM   2614  HB2 LEU   172      44.580  21.700  61.130  1.00  0.00           H
ATOM   2615  CG  LEU   172      43.700  21.790  63.070  1.00  0.00           C
ATOM   2616  HG  LEU   172      43.400  20.960  63.750  1.00  0.00           H
ATOM   2617  CD1 LEU   172      44.750  22.580  63.840  1.00  0.00           C
ATOM   2618 HD11 LEU   172      45.360  23.210  63.160  1.00  0.00           H
ATOM   2619 HD12 LEU   172      45.520  21.960  64.350  1.00  0.00           H
ATOM   2620 HD13 LEU   172      44.290  23.170  64.660  1.00  0.00           H
ATOM   2621  CD2 LEU   172      42.440  22.570  62.690  1.00  0.00           C
ATOM   2622 HD21 LEU   172      41.740  22.050  62.000  1.00  0.00           H
ATOM   2623 HD22 LEU   172      42.580  23.610  62.320  1.00  0.00           H
ATOM   2624 HD23 LEU   172      41.810  22.650  63.600  1.00  0.00           H
ATOM   2625  C   LEU   172      45.070  19.090  63.420  1.00  0.00           C
ATOM   2626  O   LEU   172      45.590  19.260  64.490  1.00  0.00           O
ATOM   2627  N   VAL   173      44.340  18.010  63.120  1.00  0.00           N
ATOM   2628  HN  VAL   173      44.010  17.810  62.210  1.00  0.00           H
ATOM   2629  CA  VAL   173      44.090  17.010  64.170  1.00  0.00           C
ATOM   2630  HA  VAL   173      43.630  17.580  64.960  1.00  0.00           H
ATOM   2631  CB  VAL   173      43.170  15.840  63.790  1.00  0.00           C
ATOM   2632  HB  VAL   173      43.580  15.510  62.810  1.00  0.00           H
ATOM   2633  CG1 VAL   173      43.040  14.730  64.840  1.00  0.00           C
ATOM   2634 HG11 VAL   173      43.950  14.200  65.220  1.00  0.00           H
ATOM   2635 HG12 VAL   173      42.440  13.900  64.420  1.00  0.00           H
ATOM   2636 HG13 VAL   173      42.560  15.000  65.800  1.00  0.00           H
ATOM   2637  CG2 VAL   173      41.780  16.440  63.490  1.00  0.00           C
ATOM   2638 HG21 VAL   173      41.070  15.670  63.130  1.00  0.00           H
ATOM   2639 HG22 VAL   173      41.890  17.230  62.720  1.00  0.00           H
ATOM   2640 HG23 VAL   173      41.370  16.860  64.430  1.00  0.00           H
ATOM   2641  C   VAL   173      45.360  16.450  64.740  1.00  0.00           C
ATOM   2642  O   VAL   173      45.570  16.220  65.910  1.00  0.00           O
ATOM   2643  N   GLY   174      46.380  16.190  63.800  1.00  0.00           N
ATOM   2644  HN  GLY   174      46.090  16.390  62.870  1.00  0.00           H
ATOM   2645  CA  GLY   174      47.710  15.680  64.000  1.00  0.00           C
ATOM   2646  HA1 GLY   174      48.270  15.800  63.080  1.00  0.00           H
ATOM   2647  HA2 GLY   174      47.740  14.660  64.350  1.00  0.00           H
ATOM   2648  C   GLY   174      48.500  16.520  65.010  1.00  0.00           C
ATOM   2649  O   GLY   174      48.960  15.940  66.030  1.00  0.00           O
ATOM   2650  N   VAL   175      48.540  17.860  64.820  1.00  0.00           N
ATOM   2651  HN  VAL   175      48.210  18.290  63.980  1.00  0.00           H
ATOM   2652  CA  VAL   175      49.200  18.820  65.770  1.00  0.00           C
ATOM   2653  HA  VAL   175      50.200  18.410  65.720  1.00  0.00           H
ATOM   2654  CB  VAL   175      49.500  20.220  65.260  1.00  0.00           C
ATOM   2655  HB  VAL   175      50.030  20.810  66.040  1.00  0.00           H
ATOM   2656  CG1 VAL   175      50.410  20.170  64.070  1.00  0.00           C
ATOM   2657 HG11 VAL   175      51.310  19.550  64.290  1.00  0.00           H
ATOM   2658 HG12 VAL   175      50.620  21.180  63.670  1.00  0.00           H
ATOM   2659 HG13 VAL   175      49.870  19.590  63.290  1.00  0.00           H
ATOM   2660  CG2 VAL   175      48.220  21.000  64.880  1.00  0.00           C
ATOM   2661 HG21 VAL   175      48.430  22.040  64.540  1.00  0.00           H
ATOM   2662 HG22 VAL   175      47.610  21.020  65.810  1.00  0.00           H
ATOM   2663 HG23 VAL   175      47.700  20.480  64.050  1.00  0.00           H
ATOM   2664  C   VAL   175      48.660  18.800  67.250  1.00  0.00           C
ATOM   2665  O   VAL   175      49.380  18.680  68.230  1.00  0.00           O
ATOM   2666  N   TRP   176      47.330  18.770  67.400  1.00  0.00           N
ATOM   2667  HN  TRP   176      46.750  18.680  66.600  1.00  0.00           H
ATOM   2668  CA  TRP   176      46.620  18.680  68.690  1.00  0.00           C
ATOM   2669  HA  TRP   176      46.980  19.420  69.390  1.00  0.00           H
ATOM   2670  CB  TRP   176      45.070  18.660  68.380  1.00  0.00           C
ATOM   2671  HB1 TRP   176      44.510  18.070  69.140  1.00  0.00           H
ATOM   2672  HB2 TRP   176      44.830  18.330  67.350  1.00  0.00           H
ATOM   2673  CG  TRP   176      44.480  20.010  68.500  1.00  0.00           C
ATOM   2674  CD1 TRP   176      44.170  20.990  67.500  1.00  0.00           C
ATOM   2675  HD1 TRP   176      44.500  20.750  66.500  1.00  0.00           H
ATOM   2676  NE1 TRP   176      43.680  22.110  68.070  1.00  0.00           N
ATOM   2677  HE1 TRP   176      43.730  23.040  67.790  1.00  0.00           H
ATOM   2678  CE2 TRP   176      43.610  21.990  69.420  1.00  0.00           C
ATOM   2679  CD2 TRP   176      43.980  20.640  69.700  1.00  0.00           C
ATOM   2680  CE3 TRP   176      43.980  20.210  71.020  1.00  0.00           C
ATOM   2681  HE3 TRP   176      44.220  19.170  71.200  1.00  0.00           H
ATOM   2682  CZ3 TRP   176      43.590  21.130  72.050  1.00  0.00           C
ATOM   2683  HZ3 TRP   176      43.610  20.730  73.050  1.00  0.00           H
ATOM   2684  CZ2 TRP   176      43.290  22.920  70.440  1.00  0.00           C
ATOM   2685  HZ2 TRP   176      43.070  23.970  70.300  1.00  0.00           H
ATOM   2686  CH2 TRP   176      43.300  22.400  71.730  1.00  0.00           C
ATOM   2687  HH2 TRP   176      42.950  22.940  72.600  1.00  0.00           H
ATOM   2688  C   TRP   176      46.990  17.370  69.470  1.00  0.00           C
ATOM   2689  O   TRP   176      47.260  17.450  70.670  1.00  0.00           O
ATOM   2690  N   VAL   177      47.050  16.200  68.810  1.00  0.00           N
ATOM   2691  HN  VAL   177      46.930  16.120  67.820  1.00  0.00           H
ATOM   2692  CA  VAL   177      47.310  15.040  69.560  1.00  0.00           C
ATOM   2693  HA  VAL   177      46.820  14.920  70.520  1.00  0.00           H
ATOM   2694  CB  VAL   177      46.770  13.800  68.820  1.00  0.00           C
ATOM   2695  HB  VAL   177      47.340  13.670  67.870  1.00  0.00           H
ATOM   2696  CG1 VAL   177      46.950  12.430  69.640  1.00  0.00           C
ATOM   2697 HG11 VAL   177      48.030  12.200  69.740  1.00  0.00           H
ATOM   2698 HG12 VAL   177      46.480  11.730  68.920  1.00  0.00           H
ATOM   2699 HG13 VAL   177      46.400  12.350  70.600  1.00  0.00           H
ATOM   2700  CG2 VAL   177      45.280  13.950  68.680  1.00  0.00           C
ATOM   2701 HG21 VAL   177      44.960  14.900  68.220  1.00  0.00           H
ATOM   2702 HG22 VAL   177      44.750  13.780  69.650  1.00  0.00           H
ATOM   2703 HG23 VAL   177      44.980  13.190  67.930  1.00  0.00           H
ATOM   2704  C   VAL   177      48.870  14.830  69.880  1.00  0.00           C
ATOM   2705  O   VAL   177      49.240  14.320  70.940  1.00  0.00           O
ATOM   2706  N   LYS   178      49.820  15.470  69.100  1.00  0.00           N
ATOM   2707  HN  LYS   178      49.510  15.900  68.260  1.00  0.00           H
ATOM   2708  CA  LYS   178      51.180  15.680  69.450  1.00  0.00           C
ATOM   2709  HA  LYS   178      51.620  14.740  69.710  1.00  0.00           H
ATOM   2710  CB  LYS   178      52.050  16.310  68.380  1.00  0.00           C
ATOM   2711  HB1 LYS   178      52.880  16.850  68.890  1.00  0.00           H
ATOM   2712  HB2 LYS   178      51.390  16.990  67.810  1.00  0.00           H
ATOM   2713  CG  LYS   178      52.510  15.260  67.360  1.00  0.00           C
ATOM   2714  HG1 LYS   178      51.600  14.640  67.220  1.00  0.00           H
ATOM   2715  HG2 LYS   178      53.290  14.750  67.970  1.00  0.00           H
ATOM   2716  CD  LYS   178      52.940  15.900  66.050  1.00  0.00           C
ATOM   2717  HD1 LYS   178      53.570  16.800  66.270  1.00  0.00           H
ATOM   2718  HD2 LYS   178      51.980  16.230  65.610  1.00  0.00           H
ATOM   2719  CE  LYS   178      53.610  14.920  65.120  1.00  0.00           C
ATOM   2720  HE1 LYS   178      52.970  14.010  65.060  1.00  0.00           H
ATOM   2721  HE2 LYS   178      54.610  14.610  65.490  1.00  0.00           H
ATOM   2722  NZ  LYS   178      53.710  15.460  63.770  1.00  0.00           N
ATOM   2723  HZ1 LYS   178      52.740  15.410  63.410  1.00  0.00           H
ATOM   2724  HZ2 LYS   178      54.250  14.820  63.140  1.00  0.00           H
ATOM   2725  HZ3 LYS   178      54.070  16.430  63.760  1.00  0.00           H
ATOM   2726  C   LYS   178      51.410  16.480  70.740  1.00  0.00           C
ATOM   2727  O   LYS   178      52.090  16.050  71.630  1.00  0.00           O
ATOM   2728  N   ALA   179      50.670  17.580  70.810  1.00  0.00           N
ATOM   2729  HN  ALA   179      49.950  17.810  70.150  1.00  0.00           H
ATOM   2730  CA  ALA   179      50.660  18.400  72.010  1.00  0.00           C
ATOM   2731  HA  ALA   179      51.640  18.840  72.110  1.00  0.00           H
ATOM   2732  CB  ALA   179      49.700  19.520  71.710  1.00  0.00           C
ATOM   2733  HB1 ALA   179      48.630  19.300  71.920  1.00  0.00           H
ATOM   2734  HB2 ALA   179      49.780  19.860  70.660  1.00  0.00           H
ATOM   2735  HB3 ALA   179      49.980  20.320  72.430  1.00  0.00           H
ATOM   2736  C   ALA   179      50.110  17.690  73.290  1.00  0.00           C
ATOM   2737  O   ALA   179      50.720  17.730  74.390  1.00  0.00           O
ATOM   2738  N   LEU   180      48.900  16.960  73.260  1.00  0.00           N
ATOM   2739  HN  LEU   180      48.440  17.110  72.380  1.00  0.00           H
ATOM   2740  CA  LEU   180      48.210  16.150  74.290  1.00  0.00           C
ATOM   2741  HA  LEU   180      48.060  16.810  75.120  1.00  0.00           H
ATOM   2742  CB  LEU   180      46.870  15.670  73.800  1.00  0.00           C
ATOM   2743  HB1 LEU   180      46.430  14.920  74.490  1.00  0.00           H
ATOM   2744  HB2 LEU   180      46.970  15.190  72.810  1.00  0.00           H
ATOM   2745  CG  LEU   180      45.780  16.770  73.680  1.00  0.00           C
ATOM   2746  HG  LEU   180      46.130  17.610  73.040  1.00  0.00           H
ATOM   2747  CD1 LEU   180      44.450  16.200  72.980  1.00  0.00           C
ATOM   2748 HD11 LEU   180      44.750  15.660  72.050  1.00  0.00           H
ATOM   2749 HD12 LEU   180      43.900  17.070  72.550  1.00  0.00           H
ATOM   2750 HD13 LEU   180      43.890  15.480  73.610  1.00  0.00           H
ATOM   2751  CD2 LEU   180      45.470  17.330  75.080  1.00  0.00           C
ATOM   2752 HD21 LEU   180      45.050  16.650  75.860  1.00  0.00           H
ATOM   2753 HD22 LEU   180      44.790  18.180  74.890  1.00  0.00           H
ATOM   2754 HD23 LEU   180      46.390  17.740  75.540  1.00  0.00           H
ATOM   2755  C   LEU   180      49.000  14.960  74.780  1.00  0.00           C
ATOM   2756  O   LEU   180      49.140  14.820  75.970  1.00  0.00           O
ATOM   2757  N   ALA   181      49.650  14.190  73.850  1.00  0.00           N
ATOM   2758  HN  ALA   181      49.440  14.360  72.890  1.00  0.00           H
ATOM   2759  CA  ALA   181      50.590  13.220  74.250  1.00  0.00           C
ATOM   2760  HA  ALA   181      49.910  12.600  74.830  1.00  0.00           H
ATOM   2761  CB  ALA   181      50.890  12.470  72.930  1.00  0.00           C
ATOM   2762  HB1 ALA   181      49.950  12.020  72.540  1.00  0.00           H
ATOM   2763  HB2 ALA   181      51.570  11.630  73.180  1.00  0.00           H
ATOM   2764  HB3 ALA   181      51.360  13.150  72.190  1.00  0.00           H
ATOM   2765  C   ALA   181      51.850  13.680  74.960  1.00  0.00           C
ATOM   2766  O   ALA   181      52.320  12.980  75.850  1.00  0.00           O
ATOM   2767  N   MET   182      52.440  14.880  74.520  1.00  0.00           N
ATOM   2768  HN  MET   182      52.090  15.250  73.660  1.00  0.00           H
ATOM   2769  CA  MET   182      53.670  15.480  75.060  1.00  0.00           C
ATOM   2770  HA  MET   182      54.320  14.620  75.200  1.00  0.00           H
ATOM   2771  CB  MET   182      54.270  16.580  74.140  1.00  0.00           C
ATOM   2772  HB1 MET   182      53.560  17.440  74.230  1.00  0.00           H
ATOM   2773  HB2 MET   182      54.390  16.260  73.080  1.00  0.00           H
ATOM   2774  CG  MET   182      55.540  17.070  74.690  1.00  0.00           C
ATOM   2775  HG1 MET   182      55.490  17.320  75.770  1.00  0.00           H
ATOM   2776  HG2 MET   182      55.870  18.050  74.300  1.00  0.00           H
ATOM   2777  SD  MET   182      56.800  15.730  74.440  1.00  0.00           S
ATOM   2778  CE  MET   182      58.250  16.750  74.690  1.00  0.00           C
ATOM   2779  HE1 MET   182      58.350  17.440  73.830  1.00  0.00           H
ATOM   2780  HE2 MET   182      59.140  16.100  74.790  1.00  0.00           H
ATOM   2781  HE3 MET   182      58.110  17.310  75.650  1.00  0.00           H
ATOM   2782  C   MET   182      53.290  16.070  76.400  1.00  0.00           C
ATOM   2783  O   MET   182      54.000  16.060  77.370  1.00  0.00           O
ATOM   2784  N   ALA   183      52.050  16.560  76.480  1.00  0.00           N
ATOM   2785  HN  ALA   183      51.450  16.690  75.700  1.00  0.00           H
ATOM   2786  CA  ALA   183      51.510  17.090  77.700  1.00  0.00           C
ATOM   2787  HA  ALA   183      52.260  17.730  78.140  1.00  0.00           H
ATOM   2788  CB  ALA   183      50.290  18.030  77.450  1.00  0.00           C
ATOM   2789  HB1 ALA   183      50.630  18.910  76.870  1.00  0.00           H
ATOM   2790  HB2 ALA   183      49.710  18.280  78.360  1.00  0.00           H
ATOM   2791  HB3 ALA   183      49.760  17.360  76.740  1.00  0.00           H
ATOM   2792  C   ALA   183      51.160  16.100  78.810  1.00  0.00           C
ATOM   2793  O   ALA   183      51.270  16.380  79.980  1.00  0.00           O
ATOM   2794  N   SER   184      50.850  14.870  78.370  1.00  0.00           N
ATOM   2795  HN  SER   184      51.040  14.700  77.410  1.00  0.00           H
ATOM   2796  CA  SER   184      50.560  13.690  79.260  1.00  0.00           C
ATOM   2797  HA  SER   184      49.920  14.000  80.080  1.00  0.00           H
ATOM   2798  CB  SER   184      49.850  12.530  78.590  1.00  0.00           C
ATOM   2799  HB1 SER   184      49.620  11.790  79.380  1.00  0.00           H
ATOM   2800  HB2 SER   184      50.480  12.030  77.810  1.00  0.00           H
ATOM   2801  OG  SER   184      48.590  12.950  78.050  1.00  0.00           O
ATOM   2802  HG1 SER   184      48.870  13.520  77.330  1.00  0.00           H
ATOM   2803  C   SER   184      51.810  13.220  80.040  1.00  0.00           C
ATOM   2804  O   SER   184      51.800  12.840  81.180  1.00  0.00           O
ATOM   2805  N   VAL   185      53.010  13.230  79.420  1.00  0.00           N
ATOM   2806  HN  VAL   185      53.010  13.460  78.450  1.00  0.00           H
ATOM   2807  CA  VAL   185      54.270  12.690  80.030  1.00  0.00           C
ATOM   2808  HA  VAL   185      54.080  11.630  80.080  1.00  0.00           H
ATOM   2809  CB  VAL   185      55.380  12.860  79.040  1.00  0.00           C
ATOM   2810  HB  VAL   185      55.560  13.950  79.010  1.00  0.00           H
ATOM   2811  CG1 VAL   185      56.710  12.110  79.370  1.00  0.00           C
ATOM   2812 HG11 VAL   185      56.420  11.070  79.590  1.00  0.00           H
ATOM   2813 HG12 VAL   185      57.150  12.620  80.260  1.00  0.00           H
ATOM   2814 HG13 VAL   185      57.440  12.110  78.530  1.00  0.00           H
ATOM   2815  CG2 VAL   185      54.950  12.470  77.700  1.00  0.00           C
ATOM   2816 HG21 VAL   185      55.820  12.550  77.020  1.00  0.00           H
ATOM   2817 HG22 VAL   185      54.210  13.180  77.280  1.00  0.00           H
ATOM   2818 HG23 VAL   185      54.590  11.420  77.600  1.00  0.00           H
ATOM   2819  C   VAL   185      54.640  13.040  81.500  1.00  0.00           C
ATOM   2820  O   VAL   185      54.920  12.060  82.220  1.00  0.00           O
ATOM   2821  N   PRO   186      54.460  14.320  82.020  1.00  0.00           N
ATOM   2822  CD  PRO   186      54.410  15.570  81.280  1.00  0.00           C
ATOM   2823  HD1 PRO   186      53.370  15.830  81.000  1.00  0.00           H
ATOM   2824  HD2 PRO   186      54.980  15.520  80.330  1.00  0.00           H
ATOM   2825  CA  PRO   186      54.700  14.570  83.450  1.00  0.00           C
ATOM   2826  HA  PRO   186      55.710  14.340  83.770  1.00  0.00           H
ATOM   2827  CB  PRO   186      54.510  16.070  83.600  1.00  0.00           C
ATOM   2828  HB1 PRO   186      55.090  16.380  84.490  1.00  0.00           H
ATOM   2829  HB2 PRO   186      53.430  16.320  83.730  1.00  0.00           H
ATOM   2830  CG  PRO   186      54.950  16.580  82.250  1.00  0.00           C
ATOM   2831  HG1 PRO   186      54.490  17.580  82.050  1.00  0.00           H
ATOM   2832  HG2 PRO   186      56.050  16.520  82.330  1.00  0.00           H
ATOM   2833  C   PRO   186      53.740  13.790  84.330  1.00  0.00           C
ATOM   2834  O   PRO   186      54.050  13.330  85.400  1.00  0.00           O
ATOM   2835  N   VAL   187      52.460  13.630  83.860  1.00  0.00           N
ATOM   2836  HN  VAL   187      52.190  13.900  82.940  1.00  0.00           H
ATOM   2837  CA  VAL   187      51.370  12.930  84.620  1.00  0.00           C
ATOM   2838  HA  VAL   187      51.670  13.170  85.630  1.00  0.00           H
ATOM   2839  CB  VAL   187      49.880  13.380  84.390  1.00  0.00           C
ATOM   2840  HB  VAL   187      49.560  13.050  83.380  1.00  0.00           H
ATOM   2841  CG1 VAL   187      48.870  12.750  85.350  1.00  0.00           C
ATOM   2842 HG11 VAL   187      48.940  11.640  85.350  1.00  0.00           H
ATOM   2843 HG12 VAL   187      47.890  13.200  85.110  1.00  0.00           H
ATOM   2844 HG13 VAL   187      49.170  13.060  86.380  1.00  0.00           H
ATOM   2845  CG2 VAL   187      49.810  14.900  84.550  1.00  0.00           C
ATOM   2846 HG21 VAL   187      48.780  15.310  84.600  1.00  0.00           H
ATOM   2847 HG22 VAL   187      50.400  15.420  83.760  1.00  0.00           H
ATOM   2848 HG23 VAL   187      50.410  15.170  85.440  1.00  0.00           H
ATOM   2849  C   VAL   187      51.460  11.400  84.460  1.00  0.00           C
ATOM   2850  O   VAL   187      51.140  10.660  85.430  1.00  0.00           O
ATOM   2851  N   LEU   188      52.140  10.870  83.350  1.00  0.00           N
ATOM   2852  HN  LEU   188      52.500  11.320  82.540  1.00  0.00           H
ATOM   2853  CA  LEU   188      52.630   9.470  83.340  1.00  0.00           C
ATOM   2854  HA  LEU   188      51.780   8.870  83.630  1.00  0.00           H
ATOM   2855  CB  LEU   188      52.960   8.950  81.890  1.00  0.00           C
ATOM   2856  HB1 LEU   188      53.640   8.070  81.910  1.00  0.00           H
ATOM   2857  HB2 LEU   188      53.560   9.780  81.450  1.00  0.00           H
ATOM   2858  CG  LEU   188      51.740   8.770  80.940  1.00  0.00           C
ATOM   2859  HG  LEU   188      51.310   9.790  80.860  1.00  0.00           H
ATOM   2860  CD1 LEU   188      52.210   8.230  79.550  1.00  0.00           C
ATOM   2861 HD11 LEU   188      51.280   8.160  78.930  1.00  0.00           H
ATOM   2862 HD12 LEU   188      52.470   7.180  79.810  1.00  0.00           H
ATOM   2863 HD13 LEU   188      53.060   8.860  79.230  1.00  0.00           H
ATOM   2864  CD2 LEU   188      50.590   7.810  81.330  1.00  0.00           C
ATOM   2865 HD21 LEU   188      49.920   8.330  82.050  1.00  0.00           H
ATOM   2866 HD22 LEU   188      51.020   6.830  81.610  1.00  0.00           H
ATOM   2867 HD23 LEU   188      50.070   7.520  80.390  1.00  0.00           H
ATOM   2868  C   LEU   188      53.740   9.250  84.420  1.00  0.00           C
ATOM   2869  O   LEU   188      53.740   8.210  85.120  1.00  0.00           O
ATOM   2870  N   GLY   189      54.560  10.250  84.630  1.00  0.00           N
ATOM   2871  HN  GLY   189      54.490  11.030  84.010  1.00  0.00           H
ATOM   2872  CA  GLY   189      55.540  10.260  85.650  1.00  0.00           C
ATOM   2873  HA1 GLY   189      56.280  11.010  85.400  1.00  0.00           H
ATOM   2874  HA2 GLY   189      56.040   9.300  85.550  1.00  0.00           H
ATOM   2875  C   GLY   189      55.120  10.380  87.080  1.00  0.00           C
ATOM   2876  O   GLY   189      55.670   9.700  87.910  1.00  0.00           O
ATOM   2877  N   ARG   190      54.150  11.290  87.370  1.00  0.00           N
ATOM   2878  HN  ARG   190      53.900  11.900  86.620  1.00  0.00           H
ATOM   2879  CA  ARG   190      53.450  11.290  88.660  1.00  0.00           C
ATOM   2880  HA  ARG   190      54.120  11.450  89.500  1.00  0.00           H
ATOM   2881  CB  ARG   190      52.490  12.450  88.810  1.00  0.00           C
ATOM   2882  HB1 ARG   190      51.920  12.350  89.750  1.00  0.00           H
ATOM   2883  HB2 ARG   190      51.780  12.470  87.950  1.00  0.00           H
ATOM   2884  CG  ARG   190      53.270  13.780  88.760  1.00  0.00           C
ATOM   2885  HG1 ARG   190      52.500  14.530  88.480  1.00  0.00           H
ATOM   2886  HG2 ARG   190      53.980  13.870  87.910  1.00  0.00           H
ATOM   2887  CD  ARG   190      53.910  14.170  90.090  1.00  0.00           C
ATOM   2888  HD1 ARG   190      54.840  13.630  90.400  1.00  0.00           H
ATOM   2889  HD2 ARG   190      53.250  13.930  90.950  1.00  0.00           H
ATOM   2890  NE  ARG   190      54.070  15.690  90.140  1.00  0.00           N
ATOM   2891  HE  ARG   190      53.470  16.180  89.510  1.00  0.00           H
ATOM   2892  CZ  ARG   190      54.970  16.300  90.900  1.00  0.00           C
ATOM   2893  NH1 ARG   190      55.480  15.680  91.960  1.00  0.00           N
ATOM   2894 HH11 ARG   190      55.200  14.730  92.090  1.00  0.00           H
ATOM   2895 HH12 ARG   190      56.070  16.180  92.590  1.00  0.00           H
ATOM   2896  NH2 ARG   190      55.260  17.580  90.770  1.00  0.00           N
ATOM   2897 HH21 ARG   190      55.230  18.020  89.870  1.00  0.00           H
ATOM   2898 HH22 ARG   190      55.920  17.950  91.430  1.00  0.00           H
ATOM   2899  C   ARG   190      52.710  10.010  89.010  1.00  0.00           C
ATOM   2900  O   ARG   190      52.650   9.610  90.150  1.00  0.00           O
ATOM   2901  N   VAL   191      52.140   9.280  88.020  1.00  0.00           N
ATOM   2902  HN  VAL   191      52.100   9.680  87.110  1.00  0.00           H
ATOM   2903  CA  VAL   191      51.530   8.000  88.150  1.00  0.00           C
ATOM   2904  HA  VAL   191      50.880   8.240  88.990  1.00  0.00           H
ATOM   2905  CB  VAL   191      50.700   7.540  86.930  1.00  0.00           C
ATOM   2906  HB  VAL   191      50.990   8.090  86.010  1.00  0.00           H
ATOM   2907  CG1 VAL   191      50.890   6.030  86.610  1.00  0.00           C
ATOM   2908 HG11 VAL   191      51.940   5.860  86.320  1.00  0.00           H
ATOM   2909 HG12 VAL   191      50.250   5.760  85.740  1.00  0.00           H
ATOM   2910 HG13 VAL   191      50.620   5.410  87.490  1.00  0.00           H
ATOM   2911  CG2 VAL   191      49.220   7.780  87.280  1.00  0.00           C
ATOM   2912 HG21 VAL   191      48.950   8.730  87.790  1.00  0.00           H
ATOM   2913 HG22 VAL   191      48.960   7.050  88.070  1.00  0.00           H
ATOM   2914 HG23 VAL   191      48.620   7.600  86.360  1.00  0.00           H
ATOM   2915  C   VAL   191      52.480   6.960  88.680  1.00  0.00           C
ATOM   2916  O   VAL   191      52.240   6.170  89.550  1.00  0.00           O
ATOM   2917  N   SER   192      53.710   6.990  88.180  1.00  0.00           N
ATOM   2918  HN  SER   192      53.960   7.590  87.430  1.00  0.00           H
ATOM   2919  CA  SER   192      54.820   6.070  88.630  1.00  0.00           C
ATOM   2920  HA  SER   192      54.430   5.060  88.660  1.00  0.00           H
ATOM   2921  CB  SER   192      55.930   5.970  87.570  1.00  0.00           C
ATOM   2922  HB1 SER   192      56.380   6.940  87.270  1.00  0.00           H
ATOM   2923  HB2 SER   192      55.420   5.640  86.640  1.00  0.00           H
ATOM   2924  OG  SER   192      57.020   5.120  87.920  1.00  0.00           O
ATOM   2925  HG1 SER   192      56.640   4.240  88.020  1.00  0.00           H
ATOM   2926  C   SER   192      55.400   6.420  90.000  1.00  0.00           C
ATOM   2927  O   SER   192      55.650   5.590  90.870  1.00  0.00           O
ATOM   2928  N   TRP   193      55.670   7.730  90.190  1.00  0.00           N
ATOM   2929  HN  TRP   193      55.570   8.520  89.590  1.00  0.00           H
ATOM   2930  CA  TRP   193      56.580   8.140  91.240  1.00  0.00           C
ATOM   2931  HA  TRP   193      57.400   7.440  91.240  1.00  0.00           H
ATOM   2932  CB  TRP   193      57.170   9.580  90.950  1.00  0.00           C
ATOM   2933  HB1 TRP   193      56.310  10.280  90.930  1.00  0.00           H
ATOM   2934  HB2 TRP   193      57.550   9.500  89.900  1.00  0.00           H
ATOM   2935  CG  TRP   193      58.430  10.030  91.750  1.00  0.00           C
ATOM   2936  CD1 TRP   193      58.550  11.020  92.680  1.00  0.00           C
ATOM   2937  HD1 TRP   193      57.760  11.720  92.930  1.00  0.00           H
ATOM   2938  NE1 TRP   193      59.910  11.170  93.060  1.00  0.00           N
ATOM   2939  HE1 TRP   193      60.330  12.000  93.350  1.00  0.00           H
ATOM   2940  CE2 TRP   193      60.640  10.300  92.370  1.00  0.00           C
ATOM   2941  CD2 TRP   193      59.770   9.530  91.540  1.00  0.00           C
ATOM   2942  CE3 TRP   193      60.310   8.460  90.810  1.00  0.00           C
ATOM   2943  HE3 TRP   193      59.670   8.000  90.070  1.00  0.00           H
ATOM   2944  CZ3 TRP   193      61.710   8.180  90.940  1.00  0.00           C
ATOM   2945  HZ3 TRP   193      62.180   7.450  90.300  1.00  0.00           H
ATOM   2946  CZ2 TRP   193      62.020  10.090  92.410  1.00  0.00           C
ATOM   2947  HZ2 TRP   193      62.700  10.770  92.910  1.00  0.00           H
ATOM   2948  CH2 TRP   193      62.440   9.010  91.700  1.00  0.00           C
ATOM   2949  HH2 TRP   193      63.500   8.820  91.760  1.00  0.00           H
ATOM   2950  C   TRP   193      55.920   8.070  92.650  1.00  0.00           C
ATOM   2951  O   TRP   193      54.810   8.580  92.980  1.00  0.00           O
ATOM   2952  N   GLU   194      56.750   7.520  93.590  1.00  0.00           N
ATOM   2953  HN  GLU   194      57.580   7.100  93.260  1.00  0.00           H
ATOM   2954  CA  GLU   194      56.520   7.500  95.000  1.00  0.00           C
ATOM   2955  HA  GLU   194      55.570   7.040  95.210  1.00  0.00           H
ATOM   2956  CB  GLU   194      57.520   6.420  95.580  1.00  0.00           C
ATOM   2957  HB1 GLU   194      57.660   6.310  96.670  1.00  0.00           H
ATOM   2958  HB2 GLU   194      58.570   6.700  95.350  1.00  0.00           H
ATOM   2959  CG  GLU   194      57.260   5.000  95.100  1.00  0.00           C
ATOM   2960  HG1 GLU   194      57.080   5.080  94.010  1.00  0.00           H
ATOM   2961  HG2 GLU   194      56.390   4.460  95.550  1.00  0.00           H
ATOM   2962  CD  GLU   194      58.460   4.110  95.270  1.00  0.00           C
ATOM   2963  OE1 GLU   194      58.460   3.150  96.110  1.00  0.00           O
ATOM   2964  OE2 GLU   194      59.430   4.340  94.550  1.00  0.00           O
ATOM   2965  C   GLU   194      56.640   8.820  95.760  1.00  0.00           C
ATOM   2966  O   GLU   194      55.800   9.020  96.630  1.00  0.00           O
ATOM   2967  N   GLU   195      57.570   9.690  95.390  1.00  0.00           N
ATOM   2968  HN  GLU   195      58.060   9.610  94.520  1.00  0.00           H
ATOM   2969  CA  GLU   195      57.820  10.820  96.240  1.00  0.00           C
ATOM   2970  HA  GLU   195      57.420  10.610  97.220  1.00  0.00           H
ATOM   2971  CB  GLU   195      59.370  11.110  96.480  1.00  0.00           C
ATOM   2972  HB1 GLU   195      59.460  11.750  97.380  1.00  0.00           H
ATOM   2973  HB2 GLU   195      59.860  11.700  95.670  1.00  0.00           H
ATOM   2974  CG  GLU   195      60.300   9.840  96.630  1.00  0.00           C
ATOM   2975  HG1 GLU   195      60.180   9.300  95.670  1.00  0.00           H
ATOM   2976  HG2 GLU   195      59.870   9.280  97.490  1.00  0.00           H
ATOM   2977  CD  GLU   195      61.740  10.190  96.940  1.00  0.00           C
ATOM   2978  OE1 GLU   195      62.630   9.660  96.240  1.00  0.00           O
ATOM   2979  OE2 GLU   195      62.000  10.880  98.010  1.00  0.00           O
ATOM   2980  C   GLU   195      57.060  12.050  95.800  1.00  0.00           C
ATOM   2981  O   GLU   195      56.280  11.990  94.840  1.00  0.00           O
ATOM   2982  N   GLY   196      57.270  13.220  96.460  1.00  0.00           N
ATOM   2983  HN  GLY   196      57.890  13.240  97.240  1.00  0.00           H
ATOM   2984  CA  GLY   196      56.790  14.570  96.070  1.00  0.00           C
ATOM   2985  HA1 GLY   196      57.320  14.980  95.220  1.00  0.00           H
ATOM   2986  HA2 GLY   196      57.090  15.200  96.900  1.00  0.00           H
ATOM   2987  C   GLY   196      55.330  14.830  96.000  1.00  0.00           C
ATOM   2988  O   GLY   196      54.480  14.010  96.190  1.00  0.00           O
ATOM   2989  N   ALA   197      54.920  16.090  95.740  1.00  0.00           N
ATOM   2990  HN  ALA   197      55.590  16.830  95.780  1.00  0.00           H
ATOM   2991  CA  ALA   197      53.590  16.280  95.360  1.00  0.00           C
ATOM   2992  HA  ALA   197      53.240  15.540  94.650  1.00  0.00           H
ATOM   2993  CB  ALA   197      52.720  16.390  96.600  1.00  0.00           C
ATOM   2994  HB1 ALA   197      53.260  16.840  97.450  1.00  0.00           H
ATOM   2995  HB2 ALA   197      52.290  15.400  96.860  1.00  0.00           H
ATOM   2996  HB3 ALA   197      51.810  16.960  96.300  1.00  0.00           H
ATOM   2997  C   ALA   197      53.660  17.670  94.550  1.00  0.00           C
ATOM   2998  O   ALA   197      54.460  18.540  94.840  1.00  0.00           O
ATOM   2999  N   PRO   198      52.830  17.710  93.470  1.00  0.00           N
ATOM   3000  CD  PRO   198      51.850  16.610  92.960  1.00  0.00           C
ATOM   3001  HD1 PRO   198      51.360  16.100  93.810  1.00  0.00           H
ATOM   3002  HD2 PRO   198      52.470  15.870  92.410  1.00  0.00           H
ATOM   3003  CA  PRO   198      52.660  18.950  92.670  1.00  0.00           C
ATOM   3004  HA  PRO   198      53.590  19.230  92.200  1.00  0.00           H
ATOM   3005  CB  PRO   198      51.620  18.570  91.520  1.00  0.00           C
ATOM   3006  HB1 PRO   198      52.130  18.510  90.530  1.00  0.00           H
ATOM   3007  HB2 PRO   198      50.930  19.430  91.410  1.00  0.00           H
ATOM   3008  CG  PRO   198      50.890  17.350  92.020  1.00  0.00           C
ATOM   3009  HG1 PRO   198      49.900  17.610  92.450  1.00  0.00           H
ATOM   3010  HG2 PRO   198      50.670  16.690  91.160  1.00  0.00           H
ATOM   3011  C   PRO   198      52.310  20.160  93.500  1.00  0.00           C
ATOM   3012  O   PRO   198      51.330  20.030  94.290  1.00  0.00           O
ATOM   3013  N   SER   199      52.890  21.360  93.320  1.00  0.00           N
ATOM   3014  HN  SER   199      53.670  21.520  92.720  1.00  0.00           H
ATOM   3015  CA  SER   199      52.700  22.590  94.140  1.00  0.00           C
ATOM   3016  HA  SER   199      53.150  23.430  93.630  1.00  0.00           H
ATOM   3017  CB  SER   199      51.260  23.110  94.350  1.00  0.00           C
ATOM   3018  HB1 SER   199      50.630  22.570  95.100  1.00  0.00           H
ATOM   3019  HB2 SER   199      50.740  22.870  93.400  1.00  0.00           H
ATOM   3020  OG  SER   199      51.250  24.520  94.610  1.00  0.00           O
ATOM   3021  HG1 SER   199      51.420  24.710  95.530  1.00  0.00           H
ATOM   3022  C   SER   199      53.360  22.480  95.560  1.00  0.00           C
ATOM   3023  O   SER   199      52.990  23.200  96.480  1.00  0.00           O
ATOM   3024  N   VAL   200      54.310  21.570  95.730  1.00  0.00           N
ATOM   3025  HN  VAL   200      54.480  20.940  94.980  1.00  0.00           H
ATOM   3026  CA  VAL   200      55.190  21.590  96.880  1.00  0.00           C
ATOM   3027  HA  VAL   200      54.900  22.340  97.600  1.00  0.00           H
ATOM   3028  CB  VAL   200      55.110  20.350  97.820  1.00  0.00           C
ATOM   3029  HB  VAL   200      55.350  19.360  97.380  1.00  0.00           H
ATOM   3030  CG1 VAL   200      56.030  20.580  99.070  1.00  0.00           C
ATOM   3031 HG11 VAL   200      55.810  19.720  99.750  1.00  0.00           H
ATOM   3032 HG12 VAL   200      55.980  21.610  99.480  1.00  0.00           H
ATOM   3033 HG13 VAL   200      57.100  20.600  98.770  1.00  0.00           H
ATOM   3034  CG2 VAL   200      53.720  20.080  98.350  1.00  0.00           C
ATOM   3035 HG21 VAL   200      53.280  20.960  98.870  1.00  0.00           H
ATOM   3036 HG22 VAL   200      53.620  19.200  99.020  1.00  0.00           H
ATOM   3037 HG23 VAL   200      53.070  19.960  97.450  1.00  0.00           H
ATOM   3038  C   VAL   200      56.610  21.760  96.390  1.00  0.00           C
ATOM   3039  O   VAL   200      56.970  20.820  95.650  1.00  0.00           O
ATOM   3040  N   PRO   201      57.460  22.720  96.770  1.00  0.00           N
ATOM   3041  CD  PRO   201      58.880  22.480  96.630  1.00  0.00           C
ATOM   3042  HD1 PRO   201      59.180  22.520  95.560  1.00  0.00           H
ATOM   3043  HD2 PRO   201      59.120  21.470  97.020  1.00  0.00           H
ATOM   3044  CA  PRO   201      57.150  24.010  97.400  1.00  0.00           C
ATOM   3045  HA  PRO   201      56.840  23.790  98.420  1.00  0.00           H
ATOM   3046  CB  PRO   201      58.560  24.720  97.210  1.00  0.00           C
ATOM   3047  HB1 PRO   201      58.590  25.480  98.020  1.00  0.00           H
ATOM   3048  HB2 PRO   201      58.640  25.180  96.200  1.00  0.00           H
ATOM   3049  CG  PRO   201      59.530  23.580  97.400  1.00  0.00           C
ATOM   3050  HG1 PRO   201      60.500  23.880  96.940  1.00  0.00           H
ATOM   3051  HG2 PRO   201      59.680  23.460  98.500  1.00  0.00           H
ATOM   3052  C   PRO   201      55.980  24.760  96.630  1.00  0.00           C
ATOM   3053  O   PRO   201      55.730  24.450  95.480  1.00  0.00           O
ATOM   3054  N   PRO   202      55.160  25.640  97.200  1.00  0.00           N
ATOM   3055  CD  PRO   202      55.250  26.040  98.600  1.00  0.00           C
ATOM   3056  HD1 PRO   202      56.280  26.430  98.780  1.00  0.00           H
ATOM   3057  HD2 PRO   202      55.050  25.210  99.310  1.00  0.00           H
ATOM   3058  CA  PRO   202      54.230  26.450  96.470  1.00  0.00           C
ATOM   3059  HA  PRO   202      53.370  25.800  96.350  1.00  0.00           H
ATOM   3060  CB  PRO   202      53.950  27.740  97.320  1.00  0.00           C
ATOM   3061  HB1 PRO   202      52.900  28.050  97.130  1.00  0.00           H
ATOM   3062  HB2 PRO   202      54.570  28.630  97.070  1.00  0.00           H
ATOM   3063  CG  PRO   202      54.170  27.160  98.740  1.00  0.00           C
ATOM   3064  HG1 PRO   202      54.520  27.930  99.460  1.00  0.00           H
ATOM   3065  HG2 PRO   202      53.210  26.770  99.150  1.00  0.00           H
ATOM   3066  C   PRO   202      54.380  26.880  94.990  1.00  0.00           C
ATOM   3067  O   PRO   202      55.280  27.640  94.600  1.00  0.00           O
ATOM   3068  N   GLY   203      53.370  26.550  94.120  1.00  0.00           N
ATOM   3069  HN  GLY   203      52.580  26.030  94.430  1.00  0.00           H
ATOM   3070  CA  GLY   203      53.280  27.120  92.760  1.00  0.00           C
ATOM   3071  HA1 GLY   203      53.850  28.030  92.670  1.00  0.00           H
ATOM   3072  HA2 GLY   203      52.240  27.250  92.490  1.00  0.00           H
ATOM   3073  C   GLY   203      53.940  26.190  91.800  1.00  0.00           C
ATOM   3074  O   GLY   203      54.940  25.530  92.100  1.00  0.00           O
ATOM   3075  N   CYS   204      53.400  26.050  90.640  1.00  0.00           N
ATOM   3076  HN  CYS   204      52.620  26.650  90.480  1.00  0.00           H
ATOM   3077  CA  CYS   204      53.880  25.040  89.690  1.00  0.00           C
ATOM   3078  HA  CYS   204      53.730  24.100  90.190  1.00  0.00           H
ATOM   3079  CB  CYS   204      52.960  25.120  88.420  1.00  0.00           C
ATOM   3080  HB1 CYS   204      53.190  26.040  87.840  1.00  0.00           H
ATOM   3081  HB2 CYS   204      51.940  25.110  88.860  1.00  0.00           H
ATOM   3082  SG  CYS   204      52.970  23.750  87.240  1.00  0.00           S
ATOM   3083  HG1 CYS   204      53.880  24.450  86.580  1.00  0.00           H
ATOM   3084  C   CYS   204      55.260  24.960  89.290  1.00  0.00           C
ATOM   3085  O   CYS   204      55.990  25.920  89.220  1.00  0.00           O
ATOM   3086  N   SER   205      55.700  23.640  89.070  1.00  0.00           N
ATOM   3087  HN  SER   205      55.180  22.840  89.360  1.00  0.00           H
ATOM   3088  CA  SER   205      57.050  23.470  88.600  1.00  0.00           C
ATOM   3089  HA  SER   205      57.370  24.250  87.920  1.00  0.00           H
ATOM   3090  CB  SER   205      58.110  23.190  89.720  1.00  0.00           C
ATOM   3091  HB1 SER   205      57.920  22.230  90.250  1.00  0.00           H
ATOM   3092  HB2 SER   205      57.960  23.990  90.480  1.00  0.00           H
ATOM   3093  OG  SER   205      59.440  23.410  89.380  1.00  0.00           O
ATOM   3094  HG1 SER   205      59.660  24.340  89.280  1.00  0.00           H
ATOM   3095  C   SER   205      57.060  22.150  87.820  1.00  0.00           C
ATOM   3096  O   SER   205      56.560  21.140  88.300  1.00  0.00           O
ATOM   3097  N   LEU   206      57.530  22.180  86.570  1.00  0.00           N
ATOM   3098  HN  LEU   206      58.050  22.980  86.290  1.00  0.00           H
ATOM   3099  CA  LEU   206      57.550  21.080  85.620  1.00  0.00           C
ATOM   3100  HA  LEU   206      56.540  20.740  85.480  1.00  0.00           H
ATOM   3101  CB  LEU   206      58.170  21.690  84.330  1.00  0.00           C
ATOM   3102  HB1 LEU   206      59.060  22.290  84.610  1.00  0.00           H
ATOM   3103  HB2 LEU   206      57.340  22.290  83.910  1.00  0.00           H
ATOM   3104  CG  LEU   206      58.690  20.610  83.270  1.00  0.00           C
ATOM   3105  HG  LEU   206      59.370  19.920  83.820  1.00  0.00           H
ATOM   3106  CD1 LEU   206      57.460  19.930  82.550  1.00  0.00           C
ATOM   3107 HD11 LEU   206      57.860  19.040  82.030  1.00  0.00           H
ATOM   3108 HD12 LEU   206      56.950  20.610  81.840  1.00  0.00           H
ATOM   3109 HD13 LEU   206      56.690  19.650  83.310  1.00  0.00           H
ATOM   3110  CD2 LEU   206      59.480  21.280  82.150  1.00  0.00           C
ATOM   3111 HD21 LEU   206      60.040  20.500  81.590  1.00  0.00           H
ATOM   3112 HD22 LEU   206      60.260  22.000  82.480  1.00  0.00           H
ATOM   3113 HD23 LEU   206      58.870  21.840  81.400  1.00  0.00           H
ATOM   3114  C   LEU   206      58.290  19.810  86.150  1.00  0.00           C
ATOM   3115  O   LEU   206      57.880  18.650  85.940  1.00  0.00           O
ATOM   3116  N   GLN   207      59.380  20.040  86.850  1.00  0.00           N
ATOM   3117  HN  GLN   207      59.840  20.920  86.760  1.00  0.00           H
ATOM   3118  CA  GLN   207      60.210  19.070  87.460  1.00  0.00           C
ATOM   3119  HA  GLN   207      60.610  18.470  86.650  1.00  0.00           H
ATOM   3120  CB  GLN   207      61.420  19.800  88.250  1.00  0.00           C
ATOM   3121  HB1 GLN   207      62.190  19.120  88.670  1.00  0.00           H
ATOM   3122  HB2 GLN   207      60.980  20.360  89.100  1.00  0.00           H
ATOM   3123  CG  GLN   207      62.120  20.820  87.250  1.00  0.00           C
ATOM   3124  HG1 GLN   207      63.140  20.990  87.660  1.00  0.00           H
ATOM   3125  HG2 GLN   207      61.580  21.790  87.250  1.00  0.00           H
ATOM   3126  CD  GLN   207      62.360  20.330  85.860  1.00  0.00           C
ATOM   3127  OE1 GLN   207      62.210  21.130  84.930  1.00  0.00           O
ATOM   3128  NE2 GLN   207      62.900  19.110  85.660  1.00  0.00           N
ATOM   3129 HE21 GLN   207      63.140  18.730  84.770  1.00  0.00           H
ATOM   3130 HE22 GLN   207      63.130  18.470  86.390  1.00  0.00           H
ATOM   3131  C   GLN   207      59.540  18.150  88.500  1.00  0.00           C
ATOM   3132  O   GLN   207      59.250  18.620  89.570  1.00  0.00           O
ATOM   3133  N   TRP   208      59.260  16.810  88.250  1.00  0.00           N
ATOM   3134  HN  TRP   208      59.330  16.550  87.290  1.00  0.00           H
ATOM   3135  CA  TRP   208      58.320  16.050  89.160  1.00  0.00           C
ATOM   3136  HA  TRP   208      57.780  16.740  89.800  1.00  0.00           H
ATOM   3137  CB  TRP   208      57.370  15.140  88.430  1.00  0.00           C
ATOM   3138  HB1 TRP   208      56.780  15.870  87.840  1.00  0.00           H
ATOM   3139  HB2 TRP   208      56.660  14.670  89.140  1.00  0.00           H
ATOM   3140  CG  TRP   208      57.890  14.010  87.620  1.00  0.00           C
ATOM   3141  CD1 TRP   208      58.110  12.700  87.960  1.00  0.00           C
ATOM   3142  HD1 TRP   208      57.920  12.370  88.970  1.00  0.00           H
ATOM   3143  NE1 TRP   208      58.590  11.980  86.870  1.00  0.00           N
ATOM   3144  HE1 TRP   208      58.990  11.090  86.900  1.00  0.00           H
ATOM   3145  CE2 TRP   208      58.690  12.800  85.800  1.00  0.00           C
ATOM   3146  CD2 TRP   208      58.220  14.060  86.200  1.00  0.00           C
ATOM   3147  CE3 TRP   208      58.030  15.080  85.250  1.00  0.00           C
ATOM   3148  HE3 TRP   208      57.700  16.090  85.460  1.00  0.00           H
ATOM   3149  CZ3 TRP   208      58.340  14.770  83.900  1.00  0.00           C
ATOM   3150  HZ3 TRP   208      58.200  15.590  83.210  1.00  0.00           H
ATOM   3151  CZ2 TRP   208      58.980  12.500  84.460  1.00  0.00           C
ATOM   3152  HZ2 TRP   208      59.400  11.560  84.140  1.00  0.00           H
ATOM   3153  CH2 TRP   208      58.780  13.540  83.520  1.00  0.00           C
ATOM   3154  HH2 TRP   208      59.000  13.300  82.490  1.00  0.00           H
ATOM   3155  C   TRP   208      59.250  15.220  90.020  1.00  0.00           C
ATOM   3156  O   TRP   208      58.800  14.450  90.890  1.00  0.00           O
ATOM   3157  N   SER   209      60.510  15.170  89.700  1.00  0.00           N
ATOM   3158  HN  SER   209      60.970  15.670  88.970  1.00  0.00           H
ATOM   3159  CA  SER   209      61.500  14.420  90.470  1.00  0.00           C
ATOM   3160  HA  SER   209      61.470  14.760  91.500  1.00  0.00           H
ATOM   3161  CB  SER   209      61.330  12.820  90.530  1.00  0.00           C
ATOM   3162  HB1 SER   209      60.340  12.630  90.980  1.00  0.00           H
ATOM   3163  HB2 SER   209      62.160  12.530  91.210  1.00  0.00           H
ATOM   3164  OG  SER   209      61.300  12.330  89.190  1.00  0.00           O
ATOM   3165  HG1 SER   209      60.430  12.580  88.860  1.00  0.00           H
ATOM   3166  C   SER   209      62.860  14.760  89.850  1.00  0.00           C
ATOM   3167  O   SER   209      63.020  15.480  88.940  1.00  0.00           O
HETATM 3168  N   HSD   210      63.870  14.170  90.440  1.00  0.00           N
HETATM 3169  HN  HSD   210      63.680  13.650  91.280  1.00  0.00           H
HETATM 3170  CA  HSD   210      65.270  14.090  89.910  1.00  0.00           C
HETATM 3171  HA  HSD   210      65.470  14.890  89.220  1.00  0.00           H
HETATM 3172  CB  HSD   210      66.260  14.220  91.050  1.00  0.00           C
HETATM 3173  HB1 HSD   210      67.290  14.150  90.640  1.00  0.00           H
HETATM 3174  HB2 HSD   210      65.970  13.400  91.730  1.00  0.00           H
HETATM 3175  ND1 HSD   210      67.460  16.280  91.970  1.00  0.00           N
HETATM 3176  HD1 HSD   210      68.390  16.010  91.720  1.00  0.00           H
HETATM 3177  CG  HSD   210      66.310  15.570  91.770  1.00  0.00           C
HETATM 3178  CE1 HSD   210      67.120  17.310  92.820  1.00  0.00           C
HETATM 3179  HE1 HSD   210      67.880  18.060  93.020  1.00  0.00           H
HETATM 3180  NE2 HSD   210      65.870  17.300  93.140  1.00  0.00           N
HETATM 3181  CD2 HSD   210      65.350  16.170  92.470  1.00  0.00           C
HETATM 3182  HD2 HSD   210      64.350  15.830  92.710  1.00  0.00           H
HETATM 3183  C   HSD   210      65.580  12.780  89.140  1.00  0.00           C
HETATM 3184  O   HSD   210      66.730  12.530  88.890  1.00  0.00           O
ATOM   3185  N   SER   211      64.540  12.000  88.810  1.00  0.00           N
ATOM   3186  HN  SER   211      63.720  12.120  89.370  1.00  0.00           H
ATOM   3187  CA  SER   211      64.890  10.810  88.050  1.00  0.00           C
ATOM   3188  HA  SER   211      65.700  10.370  88.600  1.00  0.00           H
ATOM   3189  CB  SER   211      63.740   9.750  87.920  1.00  0.00           C
ATOM   3190  HB1 SER   211      63.530   9.410  88.950  1.00  0.00           H
ATOM   3191  HB2 SER   211      64.140   8.860  87.380  1.00  0.00           H
ATOM   3192  OG  SER   211      62.540  10.320  87.470  1.00  0.00           O
ATOM   3193  HG1 SER   211      62.260  10.920  88.160  1.00  0.00           H
ATOM   3194  C   SER   211      65.390  11.070  86.610  1.00  0.00           C
ATOM   3195  O   SER   211      65.160  12.120  86.020  1.00  0.00           O
ATOM   3196  N   ALA   212      66.050  10.080  86.020  1.00  0.00           N
ATOM   3197  HN  ALA   212      66.330   9.280  86.540  1.00  0.00           H
ATOM   3198  CA  ALA   212      66.750  10.120  84.780  1.00  0.00           C
ATOM   3199  HA  ALA   212      67.410  10.980  84.810  1.00  0.00           H
ATOM   3200  CB  ALA   212      67.600   8.830  84.640  1.00  0.00           C
ATOM   3201  HB1 ALA   212      68.330   8.740  85.470  1.00  0.00           H
ATOM   3202  HB2 ALA   212      68.170   8.950  83.700  1.00  0.00           H
ATOM   3203  HB3 ALA   212      67.030   7.870  84.620  1.00  0.00           H
ATOM   3204  C   ALA   212      65.660  10.290  83.660  1.00  0.00           C
ATOM   3205  O   ALA   212      65.850  11.040  82.710  1.00  0.00           O
ATOM   3206  N   TYR   213      64.460   9.690  83.840  1.00  0.00           N
ATOM   3207  HN  TYR   213      64.370   9.030  84.580  1.00  0.00           H
ATOM   3208  CA  TYR   213      63.350   9.890  83.000  1.00  0.00           C
ATOM   3209  HA  TYR   213      63.650   9.510  82.030  1.00  0.00           H
ATOM   3210  CB  TYR   213      62.190   8.980  83.470  1.00  0.00           C
ATOM   3211  HB1 TYR   213      62.210   9.040  84.570  1.00  0.00           H
ATOM   3212  HB2 TYR   213      62.540   7.970  83.140  1.00  0.00           H
ATOM   3213  CG  TYR   213      60.810   9.050  82.900  1.00  0.00           C
ATOM   3214  CD1 TYR   213      59.790   8.570  83.720  1.00  0.00           C
ATOM   3215  HD1 TYR   213      60.010   8.160  84.690  1.00  0.00           H
ATOM   3216  CE1 TYR   213      58.440   8.720  83.320  1.00  0.00           C
ATOM   3217  HE1 TYR   213      57.630   8.340  83.920  1.00  0.00           H
ATOM   3218  CZ  TYR   213      58.130   9.430  82.150  1.00  0.00           C
ATOM   3219  OH  TYR   213      56.810   9.640  81.730  1.00  0.00           O
ATOM   3220  HH  TYR   213      56.450  10.320  82.300  1.00  0.00           H
ATOM   3221  CD2 TYR   213      60.460   9.690  81.660  1.00  0.00           C
ATOM   3222  HD2 TYR   213      61.310   9.830  81.000  1.00  0.00           H
ATOM   3223  CE2 TYR   213      59.150  10.030  81.430  1.00  0.00           C
ATOM   3224  HE2 TYR   213      58.890  10.540  80.510  1.00  0.00           H
ATOM   3225  C   TYR   213      62.870  11.320  83.010  1.00  0.00           C
ATOM   3226  O   TYR   213      62.520  11.840  81.930  1.00  0.00           O
ATOM   3227  N   CYS   214      62.730  12.030  84.170  1.00  0.00           N
ATOM   3228  HN  CYS   214      62.970  11.610  85.030  1.00  0.00           H
ATOM   3229  CA  CYS   214      62.410  13.440  84.190  1.00  0.00           C
ATOM   3230  HA  CYS   214      61.510  13.640  83.630  1.00  0.00           H
ATOM   3231  CB  CYS   214      62.130  13.910  85.650  1.00  0.00           C
ATOM   3232  HB1 CYS   214      63.090  14.030  86.190  1.00  0.00           H
ATOM   3233  HB2 CYS   214      61.570  13.040  86.050  1.00  0.00           H
ATOM   3234  SG  CYS   214      61.230  15.460  85.830  1.00  0.00           S
ATOM   3235  HG1 CYS   214      60.190  14.970  85.180  1.00  0.00           H
ATOM   3236  C   CYS   214      63.460  14.300  83.600  1.00  0.00           C
ATOM   3237  O   CYS   214      63.200  15.250  82.890  1.00  0.00           O
ATOM   3238  N   GLN   215      64.740  13.880  83.890  1.00  0.00           N
ATOM   3239  HN  GLN   215      64.930  13.090  84.470  1.00  0.00           H
ATOM   3240  CA  GLN   215      65.900  14.460  83.250  1.00  0.00           C
ATOM   3241  HA  GLN   215      65.680  15.510  83.410  1.00  0.00           H
ATOM   3242  CB  GLN   215      67.170  14.090  84.030  1.00  0.00           C
ATOM   3243  HB1 GLN   215      68.060  14.370  83.430  1.00  0.00           H
ATOM   3244  HB2 GLN   215      66.980  13.010  84.220  1.00  0.00           H
ATOM   3245  CG  GLN   215      67.380  14.840  85.420  1.00  0.00           C
ATOM   3246  HG1 GLN   215      66.480  14.740  86.050  1.00  0.00           H
ATOM   3247  HG2 GLN   215      67.390  15.930  85.190  1.00  0.00           H
ATOM   3248  CD  GLN   215      68.650  14.520  86.180  1.00  0.00           C
ATOM   3249  OE1 GLN   215      69.600  15.340  86.160  1.00  0.00           O
ATOM   3250  NE2 GLN   215      68.710  13.360  86.870  1.00  0.00           N
ATOM   3251 HE21 GLN   215      69.480  13.190  87.480  1.00  0.00           H
ATOM   3252 HE22 GLN   215      67.810  12.950  87.030  1.00  0.00           H
ATOM   3253  C   GLN   215      66.030  14.350  81.730  1.00  0.00           C
ATOM   3254  O   GLN   215      66.320  15.330  81.050  1.00  0.00           O
ATOM   3255  N   LEU   216      65.660  13.230  81.180  1.00  0.00           N
ATOM   3256  HN  LEU   216      65.250  12.570  81.800  1.00  0.00           H
ATOM   3257  CA  LEU   216      65.410  12.960  79.800  1.00  0.00           C
ATOM   3258  HA  LEU   216      66.320  13.310  79.330  1.00  0.00           H
ATOM   3259  CB  LEU   216      65.180  11.430  79.590  1.00  0.00           C
ATOM   3260  HB1 LEU   216      64.300  11.170  80.220  1.00  0.00           H
ATOM   3261  HB2 LEU   216      66.060  10.950  80.080  1.00  0.00           H
ATOM   3262  CG  LEU   216      64.950  10.910  78.130  1.00  0.00           C
ATOM   3263  HG  LEU   216      64.040  11.480  77.830  1.00  0.00           H
ATOM   3264  CD1 LEU   216      66.170  11.390  77.270  1.00  0.00           C
ATOM   3265 HD11 LEU   216      66.110  10.830  76.310  1.00  0.00           H
ATOM   3266 HD12 LEU   216      67.170  11.120  77.670  1.00  0.00           H
ATOM   3267 HD13 LEU   216      66.170  12.490  77.150  1.00  0.00           H
ATOM   3268  CD2 LEU   216      64.810   9.380  78.070  1.00  0.00           C
ATOM   3269 HD21 LEU   216      65.810   8.930  78.210  1.00  0.00           H
ATOM   3270 HD22 LEU   216      64.440   9.090  77.060  1.00  0.00           H
ATOM   3271 HD23 LEU   216      64.210   8.880  78.850  1.00  0.00           H
ATOM   3272  C   LEU   216      64.320  13.740  79.160  1.00  0.00           C
ATOM   3273  O   LEU   216      64.380  14.180  78.060  1.00  0.00           O
ATOM   3274  N   PHE   217      63.190  13.990  79.970  1.00  0.00           N
ATOM   3275  HN  PHE   217      63.020  13.630  80.880  1.00  0.00           H
ATOM   3276  CA  PHE   217      62.010  14.670  79.500  1.00  0.00           C
ATOM   3277  HA  PHE   217      61.810  14.110  78.590  1.00  0.00           H
ATOM   3278  CB  PHE   217      60.690  14.500  80.380  1.00  0.00           C
ATOM   3279  HB1 PHE   217      60.830  14.950  81.390  1.00  0.00           H
ATOM   3280  HB2 PHE   217      60.400  13.430  80.290  1.00  0.00           H
ATOM   3281  CG  PHE   217      59.480  15.190  79.850  1.00  0.00           C
ATOM   3282  CD1 PHE   217      59.050  14.970  78.550  1.00  0.00           C
ATOM   3283  HD1 PHE   217      59.640  14.220  78.050  1.00  0.00           H
ATOM   3284  CE1 PHE   217      57.910  15.590  78.060  1.00  0.00           C
ATOM   3285  HE1 PHE   217      57.510  15.410  77.070  1.00  0.00           H
ATOM   3286  CZ  PHE   217      57.250  16.570  78.850  1.00  0.00           C
ATOM   3287  HZ  PHE   217      56.410  17.120  78.440  1.00  0.00           H
ATOM   3288  CD2 PHE   217      58.820  16.110  80.590  1.00  0.00           C
ATOM   3289  HD2 PHE   217      59.290  16.260  81.550  1.00  0.00           H
ATOM   3290  CE2 PHE   217      57.710  16.800  80.160  1.00  0.00           C
ATOM   3291  HE2 PHE   217      57.200  17.460  80.850  1.00  0.00           H
ATOM   3292  C   PHE   217      62.310  16.150  79.120  1.00  0.00           C
ATOM   3293  O   PHE   217      62.000  16.550  78.010  1.00  0.00           O
ATOM   3294  N   VAL   218      63.100  16.930  79.960  1.00  0.00           N
ATOM   3295  HN  VAL   218      63.390  16.520  80.810  1.00  0.00           H
ATOM   3296  CA  VAL   218      63.500  18.350  79.710  1.00  0.00           C
ATOM   3297  HA  VAL   218      62.680  18.980  79.380  1.00  0.00           H
ATOM   3298  CB  VAL   218      64.050  18.910  81.040  1.00  0.00           C
ATOM   3299  HB  VAL   218      64.870  18.260  81.430  1.00  0.00           H
ATOM   3300  CG1 VAL   218      64.530  20.300  80.840  1.00  0.00           C
ATOM   3301 HG11 VAL   218      63.720  20.990  80.520  1.00  0.00           H
ATOM   3302 HG12 VAL   218      65.300  20.580  80.080  1.00  0.00           H
ATOM   3303 HG13 VAL   218      64.870  20.690  81.820  1.00  0.00           H
ATOM   3304  CG2 VAL   218      62.950  18.980  82.040  1.00  0.00           C
ATOM   3305 HG21 VAL   218      62.690  17.970  82.420  1.00  0.00           H
ATOM   3306 HG22 VAL   218      62.000  19.340  81.600  1.00  0.00           H
ATOM   3307 HG23 VAL   218      63.120  19.710  82.860  1.00  0.00           H
ATOM   3308  C   VAL   218      64.400  18.460  78.490  1.00  0.00           C
ATOM   3309  O   VAL   218      64.160  19.380  77.680  1.00  0.00           O
ATOM   3310  N   VAL   219      65.350  17.460  78.310  1.00  0.00           N
ATOM   3311  HN  VAL   219      65.480  16.810  79.050  1.00  0.00           H
ATOM   3312  CA  VAL   219      66.140  17.350  77.150  1.00  0.00           C
ATOM   3313  HA  VAL   219      66.670  18.290  77.030  1.00  0.00           H
ATOM   3314  CB  VAL   219      67.290  16.330  77.380  1.00  0.00           C
ATOM   3315  HB  VAL   219      66.820  15.420  77.820  1.00  0.00           H
ATOM   3316  CG1 VAL   219      67.990  15.950  76.040  1.00  0.00           C
ATOM   3317 HG11 VAL   219      68.820  15.330  76.440  1.00  0.00           H
ATOM   3318 HG12 VAL   219      68.430  16.810  75.490  1.00  0.00           H
ATOM   3319 HG13 VAL   219      67.410  15.370  75.300  1.00  0.00           H
ATOM   3320  CG2 VAL   219      68.320  16.930  78.400  1.00  0.00           C
ATOM   3321 HG21 VAL   219      67.860  17.020  79.410  1.00  0.00           H
ATOM   3322 HG22 VAL   219      68.860  17.840  78.080  1.00  0.00           H
ATOM   3323 HG23 VAL   219      69.050  16.100  78.570  1.00  0.00           H
ATOM   3324  C   VAL   219      65.410  17.150  75.800  1.00  0.00           C
ATOM   3325  O   VAL   219      65.620  17.880  74.860  1.00  0.00           O
ATOM   3326  N   VAL   220      64.550  16.110  75.750  1.00  0.00           N
ATOM   3327  HN  VAL   220      64.420  15.610  76.600  1.00  0.00           H
ATOM   3328  CA  VAL   220      63.840  15.780  74.540  1.00  0.00           C
ATOM   3329  HA  VAL   220      64.510  15.880  73.690  1.00  0.00           H
ATOM   3330  CB  VAL   220      63.380  14.370  74.600  1.00  0.00           C
ATOM   3331  HB  VAL   220      62.740  14.100  75.470  1.00  0.00           H
ATOM   3332  CG1 VAL   220      62.500  14.050  73.400  1.00  0.00           C
ATOM   3333 HG11 VAL   220      61.820  14.870  73.080  1.00  0.00           H
ATOM   3334 HG12 VAL   220      61.960  13.130  73.700  1.00  0.00           H
ATOM   3335 HG13 VAL   220      63.100  13.880  72.480  1.00  0.00           H
ATOM   3336  CG2 VAL   220      64.680  13.580  74.580  1.00  0.00           C
ATOM   3337 HG21 VAL   220      65.180  13.670  75.570  1.00  0.00           H
ATOM   3338 HG22 VAL   220      65.400  13.900  73.790  1.00  0.00           H
ATOM   3339 HG23 VAL   220      64.490  12.530  74.300  1.00  0.00           H
ATOM   3340  C   VAL   220      62.880  16.820  74.090  1.00  0.00           C
ATOM   3341  O   VAL   220      62.600  17.220  72.950  1.00  0.00           O
ATOM   3342  N   PHE   221      62.210  17.360  75.120  1.00  0.00           N
ATOM   3343  HN  PHE   221      62.440  17.090  76.050  1.00  0.00           H
ATOM   3344  CA  PHE   221      61.380  18.500  75.100  1.00  0.00           C
ATOM   3345  HA  PHE   221      60.650  18.260  74.350  1.00  0.00           H
ATOM   3346  CB  PHE   221      60.730  18.800  76.490  1.00  0.00           C
ATOM   3347  HB1 PHE   221      61.570  18.950  77.200  1.00  0.00           H
ATOM   3348  HB2 PHE   221      60.090  17.940  76.780  1.00  0.00           H
ATOM   3349  CG  PHE   221      59.760  19.930  76.730  1.00  0.00           C
ATOM   3350  CD1 PHE   221      59.930  20.870  77.820  1.00  0.00           C
ATOM   3351  HD1 PHE   221      60.690  20.610  78.550  1.00  0.00           H
ATOM   3352  CE1 PHE   221      59.060  21.900  78.060  1.00  0.00           C
ATOM   3353  HE1 PHE   221      59.120  22.540  78.930  1.00  0.00           H
ATOM   3354  CZ  PHE   221      58.040  22.190  77.120  1.00  0.00           C
ATOM   3355  HZ  PHE   221      57.300  22.940  77.370  1.00  0.00           H
ATOM   3356  CD2 PHE   221      58.770  20.260  75.740  1.00  0.00           C
ATOM   3357  HD2 PHE   221      58.480  19.700  74.870  1.00  0.00           H
ATOM   3358  CE2 PHE   221      57.860  21.360  76.010  1.00  0.00           C
ATOM   3359  HE2 PHE   221      57.040  21.500  75.320  1.00  0.00           H
ATOM   3360  C   PHE   221      62.040  19.760  74.530  1.00  0.00           C
ATOM   3361  O   PHE   221      61.580  20.500  73.600  1.00  0.00           O
ATOM   3362  N   ALA   222      63.310  20.090  74.910  1.00  0.00           N
ATOM   3363  HN  ALA   222      63.700  19.590  75.680  1.00  0.00           H
ATOM   3364  CA  ALA   222      64.040  21.150  74.260  1.00  0.00           C
ATOM   3365  HA  ALA   222      63.470  22.060  74.310  1.00  0.00           H
ATOM   3366  CB  ALA   222      65.410  21.310  75.020  1.00  0.00           C
ATOM   3367  HB1 ALA   222      65.930  22.200  74.600  1.00  0.00           H
ATOM   3368  HB2 ALA   222      66.100  20.450  74.820  1.00  0.00           H
ATOM   3369  HB3 ALA   222      65.300  21.280  76.120  1.00  0.00           H
ATOM   3370  C   ALA   222      64.450  20.970  72.860  1.00  0.00           C
ATOM   3371  O   ALA   222      64.360  21.930  72.030  1.00  0.00           O
ATOM   3372  N   VAL   223      64.870  19.700  72.460  1.00  0.00           N
ATOM   3373  HN  VAL   223      64.900  18.970  73.140  1.00  0.00           H
ATOM   3374  CA  VAL   223      65.330  19.300  71.120  1.00  0.00           C
ATOM   3375  HA  VAL   223      66.100  19.990  70.820  1.00  0.00           H
ATOM   3376  CB  VAL   223      65.940  17.950  71.070  1.00  0.00           C
ATOM   3377  HB  VAL   223      65.350  17.160  71.580  1.00  0.00           H
ATOM   3378  CG1 VAL   223      66.090  17.590  69.560  1.00  0.00           C
ATOM   3379 HG11 VAL   223      65.160  17.230  69.070  1.00  0.00           H
ATOM   3380 HG12 VAL   223      66.840  16.780  69.440  1.00  0.00           H
ATOM   3381 HG13 VAL   223      66.500  18.460  69.010  1.00  0.00           H
ATOM   3382  CG2 VAL   223      67.370  18.170  71.770  1.00  0.00           C
ATOM   3383 HG21 VAL   223      67.960  18.860  71.130  1.00  0.00           H
ATOM   3384 HG22 VAL   223      67.960  17.230  71.840  1.00  0.00           H
ATOM   3385 HG23 VAL   223      67.270  18.720  72.720  1.00  0.00           H
ATOM   3386  C   VAL   223      64.210  19.470  70.170  1.00  0.00           C
ATOM   3387  O   VAL   223      64.410  20.190  69.180  1.00  0.00           O
ATOM   3388  N   LEU   224      63.040  18.890  70.470  1.00  0.00           N
ATOM   3389  HN  LEU   224      62.950  18.360  71.310  1.00  0.00           H
ATOM   3390  CA  LEU   224      62.000  18.950  69.470  1.00  0.00           C
ATOM   3391  HA  LEU   224      62.390  18.780  68.480  1.00  0.00           H
ATOM   3392  CB  LEU   224      60.990  17.780  69.960  1.00  0.00           C
ATOM   3393  HB1 LEU   224      60.080  17.690  69.320  1.00  0.00           H
ATOM   3394  HB2 LEU   224      60.530  18.000  70.940  1.00  0.00           H
ATOM   3395  CG  LEU   224      61.540  16.380  70.010  1.00  0.00           C
ATOM   3396  HG  LEU   224      62.410  16.310  70.690  1.00  0.00           H
ATOM   3397  CD1 LEU   224      60.490  15.310  70.450  1.00  0.00           C
ATOM   3398 HD11 LEU   224      60.170  15.290  71.510  1.00  0.00           H
ATOM   3399 HD12 LEU   224      60.920  14.310  70.230  1.00  0.00           H
ATOM   3400 HD13 LEU   224      59.640  15.480  69.760  1.00  0.00           H
ATOM   3401  CD2 LEU   224      62.100  15.970  68.610  1.00  0.00           C
ATOM   3402 HD21 LEU   224      61.290  15.950  67.850  1.00  0.00           H
ATOM   3403 HD22 LEU   224      62.450  14.930  68.780  1.00  0.00           H
ATOM   3404 HD23 LEU   224      62.900  16.650  68.230  1.00  0.00           H
ATOM   3405  C   LEU   224      61.150  20.200  69.450  1.00  0.00           C
ATOM   3406  O   LEU   224      60.610  20.620  68.450  1.00  0.00           O
ATOM   3407  N   TYR   225      61.110  21.000  70.530  1.00  0.00           N
ATOM   3408  HN  TYR   225      61.650  20.760  71.330  1.00  0.00           H
ATOM   3409  CA  TYR   225      60.160  22.160  70.610  1.00  0.00           C
ATOM   3410  HA  TYR   225      59.610  22.250  69.680  1.00  0.00           H
ATOM   3411  CB  TYR   225      59.100  22.010  71.780  1.00  0.00           C
ATOM   3412  HB1 TYR   225      58.440  22.840  72.080  1.00  0.00           H
ATOM   3413  HB2 TYR   225      59.510  21.660  72.750  1.00  0.00           H
ATOM   3414  CG  TYR   225      58.110  20.870  71.470  1.00  0.00           C
ATOM   3415  CD1 TYR   225      56.870  21.250  70.810  1.00  0.00           C
ATOM   3416  HD1 TYR   225      56.690  22.250  70.460  1.00  0.00           H
ATOM   3417  CE1 TYR   225      55.900  20.280  70.490  1.00  0.00           C
ATOM   3418  HE1 TYR   225      54.920  20.530  70.100  1.00  0.00           H
ATOM   3419  CZ  TYR   225      56.100  18.950  70.950  1.00  0.00           C
ATOM   3420  OH  TYR   225      55.040  18.030  70.720  1.00  0.00           O
ATOM   3421  HH  TYR   225      55.470  17.200  70.480  1.00  0.00           H
ATOM   3422  CD2 TYR   225      58.260  19.540  71.910  1.00  0.00           C
ATOM   3423  HD2 TYR   225      59.150  19.200  72.420  1.00  0.00           H
ATOM   3424  CE2 TYR   225      57.310  18.600  71.530  1.00  0.00           C
ATOM   3425  HE2 TYR   225      57.490  17.570  71.810  1.00  0.00           H
ATOM   3426  C   TYR   225      60.950  23.460  70.740  1.00  0.00           C
ATOM   3427  O   TYR   225      60.390  24.540  70.960  1.00  0.00           O
ATOM   3428  N   PHE   226      62.260  23.390  70.380  1.00  0.00           N
ATOM   3429  HN  PHE   226      62.700  22.540  70.100  1.00  0.00           H
ATOM   3430  CA  PHE   226      63.100  24.550  70.230  1.00  0.00           C
ATOM   3431  HA  PHE   226      62.450  25.280  69.760  1.00  0.00           H
ATOM   3432  CB  PHE   226      63.550  25.030  71.620  1.00  0.00           C
ATOM   3433  HB1 PHE   226      64.060  24.270  72.250  1.00  0.00           H
ATOM   3434  HB2 PHE   226      62.550  25.280  72.050  1.00  0.00           H
ATOM   3435  CG  PHE   226      64.390  26.240  71.700  1.00  0.00           C
ATOM   3436  CD1 PHE   226      63.750  27.520  71.450  1.00  0.00           C
ATOM   3437  HD1 PHE   226      62.680  27.520  71.300  1.00  0.00           H
ATOM   3438  CE1 PHE   226      64.550  28.660  71.340  1.00  0.00           C
ATOM   3439  HE1 PHE   226      63.950  29.510  71.060  1.00  0.00           H
ATOM   3440  CZ  PHE   226      65.920  28.570  71.710  1.00  0.00           C
ATOM   3441  HZ  PHE   226      66.460  29.510  71.670  1.00  0.00           H
ATOM   3442  CD2 PHE   226      65.780  26.260  71.850  1.00  0.00           C
ATOM   3443  HD2 PHE   226      66.210  25.270  71.950  1.00  0.00           H
ATOM   3444  CE2 PHE   226      66.520  27.410  71.910  1.00  0.00           C
ATOM   3445  HE2 PHE   226      67.590  27.320  72.030  1.00  0.00           H
ATOM   3446  C   PHE   226      64.190  24.420  69.260  1.00  0.00           C
ATOM   3447  O   PHE   226      64.140  25.120  68.210  1.00  0.00           O
ATOM   3448  N   LEU   227      65.210  23.530  69.420  1.00  0.00           N
ATOM   3449  HN  LEU   227      65.140  23.040  70.280  1.00  0.00           H
ATOM   3450  CA  LEU   227      66.230  23.390  68.390  1.00  0.00           C
ATOM   3451  HA  LEU   227      66.640  24.380  68.260  1.00  0.00           H
ATOM   3452  CB  LEU   227      67.360  22.420  68.710  1.00  0.00           C
ATOM   3453  HB1 LEU   227      68.050  22.480  67.840  1.00  0.00           H
ATOM   3454  HB2 LEU   227      67.020  21.360  68.750  1.00  0.00           H
ATOM   3455  CG  LEU   227      68.130  22.730  70.040  1.00  0.00           C
ATOM   3456  HG  LEU   227      67.370  22.680  70.860  1.00  0.00           H
ATOM   3457  CD1 LEU   227      69.210  21.630  70.120  1.00  0.00           C
ATOM   3458 HD11 LEU   227      69.750  21.680  71.090  1.00  0.00           H
ATOM   3459 HD12 LEU   227      69.940  21.760  69.290  1.00  0.00           H
ATOM   3460 HD13 LEU   227      68.750  20.640  69.900  1.00  0.00           H
ATOM   3461  CD2 LEU   227      68.680  24.130  70.200  1.00  0.00           C
ATOM   3462 HD21 LEU   227      67.850  24.860  70.280  1.00  0.00           H
ATOM   3463 HD22 LEU   227      69.290  24.470  69.330  1.00  0.00           H
ATOM   3464 HD23 LEU   227      69.300  24.150  71.120  1.00  0.00           H
ATOM   3465  C   LEU   227      65.680  23.070  66.990  1.00  0.00           C
ATOM   3466  O   LEU   227      66.080  23.660  65.990  1.00  0.00           O
ATOM   3467  N   LEU   228      64.730  22.090  66.920  1.00  0.00           N
ATOM   3468  HN  LEU   228      64.500  21.580  67.740  1.00  0.00           H
ATOM   3469  CA  LEU   228      63.960  21.790  65.720  1.00  0.00           C
ATOM   3470  HA  LEU   228      64.690  21.490  64.990  1.00  0.00           H
ATOM   3471  CB  LEU   228      63.120  20.480  66.150  1.00  0.00           C
ATOM   3472  HB1 LEU   228      62.660  20.570  67.160  1.00  0.00           H
ATOM   3473  HB2 LEU   228      63.920  19.710  66.250  1.00  0.00           H
ATOM   3474  CG  LEU   228      62.160  19.980  65.090  1.00  0.00           C
ATOM   3475  HG  LEU   228      61.450  20.800  64.860  1.00  0.00           H
ATOM   3476  CD1 LEU   228      62.820  19.500  63.760  1.00  0.00           C
ATOM   3477 HD11 LEU   228      62.150  19.000  63.020  1.00  0.00           H
ATOM   3478 HD12 LEU   228      63.660  18.810  64.010  1.00  0.00           H
ATOM   3479 HD13 LEU   228      63.360  20.340  63.280  1.00  0.00           H
ATOM   3480  CD2 LEU   228      61.310  18.820  65.610  1.00  0.00           C
ATOM   3481 HD21 LEU   228      60.570  18.530  64.830  1.00  0.00           H
ATOM   3482 HD22 LEU   228      60.850  19.120  66.570  1.00  0.00           H
ATOM   3483 HD23 LEU   228      62.030  18.060  65.970  1.00  0.00           H
ATOM   3484  C   LEU   228      63.120  22.870  65.050  1.00  0.00           C
ATOM   3485  O   LEU   228      63.310  23.040  63.850  1.00  0.00           O
ATOM   3486  N   PRO   229      62.310  23.790  65.740  1.00  0.00           N
ATOM   3487  CD  PRO   229      61.580  23.350  66.940  1.00  0.00           C
ATOM   3488  HD1 PRO   229      62.170  23.520  67.870  1.00  0.00           H
ATOM   3489  HD2 PRO   229      61.280  22.280  66.950  1.00  0.00           H
ATOM   3490  CA  PRO   229      61.650  24.900  65.020  1.00  0.00           C
ATOM   3491  HA  PRO   229      61.170  24.580  64.110  1.00  0.00           H
ATOM   3492  CB  PRO   229      60.530  25.370  66.020  1.00  0.00           C
ATOM   3493  HB1 PRO   229      59.670  25.680  65.380  1.00  0.00           H
ATOM   3494  HB2 PRO   229      60.820  26.230  66.650  1.00  0.00           H
ATOM   3495  CG  PRO   229      60.230  24.080  66.810  1.00  0.00           C
ATOM   3496  HG1 PRO   229      59.680  24.290  67.750  1.00  0.00           H
ATOM   3497  HG2 PRO   229      59.630  23.460  66.110  1.00  0.00           H
ATOM   3498  C   PRO   229      62.670  25.910  64.660  1.00  0.00           C
ATOM   3499  O   PRO   229      62.620  26.550  63.630  1.00  0.00           O
ATOM   3500  N   LEU   230      63.640  26.260  65.540  1.00  0.00           N
ATOM   3501  HN  LEU   230      63.550  25.830  66.430  1.00  0.00           H
ATOM   3502  CA  LEU   230      64.710  27.180  65.290  1.00  0.00           C
ATOM   3503  HA  LEU   230      64.380  28.170  65.060  1.00  0.00           H
ATOM   3504  CB  LEU   230      65.620  27.310  66.500  1.00  0.00           C
ATOM   3505  HB1 LEU   230      65.730  26.260  66.860  1.00  0.00           H
ATOM   3506  HB2 LEU   230      64.920  27.750  67.250  1.00  0.00           H
ATOM   3507  CG  LEU   230      66.940  28.110  66.350  1.00  0.00           C
ATOM   3508  HG  LEU   230      67.550  27.580  65.600  1.00  0.00           H
ATOM   3509  CD1 LEU   230      66.750  29.600  65.870  1.00  0.00           C
ATOM   3510 HD11 LEU   230      66.640  29.710  64.770  1.00  0.00           H
ATOM   3511 HD12 LEU   230      67.570  30.290  66.150  1.00  0.00           H
ATOM   3512 HD13 LEU   230      65.800  30.010  66.280  1.00  0.00           H
ATOM   3513  CD2 LEU   230      67.590  28.090  67.720  1.00  0.00           C
ATOM   3514 HD21 LEU   230      67.880  27.040  67.920  1.00  0.00           H
ATOM   3515 HD22 LEU   230      66.900  28.660  68.380  1.00  0.00           H
ATOM   3516 HD23 LEU   230      68.590  28.560  67.650  1.00  0.00           H
ATOM   3517  C   LEU   230      65.530  26.830  64.030  1.00  0.00           C
ATOM   3518  O   LEU   230      65.860  27.720  63.250  1.00  0.00           O
ATOM   3519  N   LEU   231      65.830  25.560  63.800  1.00  0.00           N
ATOM   3520  HN  LEU   231      65.630  24.890  64.510  1.00  0.00           H
ATOM   3521  CA  LEU   231      66.300  24.970  62.560  1.00  0.00           C
ATOM   3522  HA  LEU   231      67.210  25.510  62.330  1.00  0.00           H
ATOM   3523  CB  LEU   231      66.770  23.450  62.770  1.00  0.00           C
ATOM   3524  HB1 LEU   231      65.990  22.890  63.340  1.00  0.00           H
ATOM   3525  HB2 LEU   231      67.710  23.450  63.350  1.00  0.00           H
ATOM   3526  CG  LEU   231      67.160  22.700  61.450  1.00  0.00           C
ATOM   3527  HG  LEU   231      66.320  22.800  60.730  1.00  0.00           H
ATOM   3528  CD1 LEU   231      68.430  23.340  60.860  1.00  0.00           C
ATOM   3529 HD11 LEU   231      69.390  23.240  61.420  1.00  0.00           H
ATOM   3530 HD12 LEU   231      68.430  24.450  60.850  1.00  0.00           H
ATOM   3531 HD13 LEU   231      68.640  22.980  59.840  1.00  0.00           H
ATOM   3532  CD2 LEU   231      67.300  21.150  61.700  1.00  0.00           C
ATOM   3533 HD21 LEU   231      67.780  20.550  60.900  1.00  0.00           H
ATOM   3534 HD22 LEU   231      66.270  20.800  61.940  1.00  0.00           H
ATOM   3535 HD23 LEU   231      67.910  20.940  62.610  1.00  0.00           H
ATOM   3536  C   LEU   231      65.350  25.000  61.350  1.00  0.00           C
ATOM   3537  O   LEU   231      65.740  25.460  60.250  1.00  0.00           O
ATOM   3538  N   LEU   232      64.040  24.730  61.560  1.00  0.00           N
ATOM   3539  HN  LEU   232      63.690  24.450  62.450  1.00  0.00           H
ATOM   3540  CA  LEU   232      63.020  24.880  60.530  1.00  0.00           C
ATOM   3541  HA  LEU   232      63.260  24.260  59.680  1.00  0.00           H
ATOM   3542  CB  LEU   232      61.590  24.370  61.090  1.00  0.00           C
ATOM   3543  HB1 LEU   232      61.230  24.960  61.960  1.00  0.00           H
ATOM   3544  HB2 LEU   232      61.730  23.310  61.390  1.00  0.00           H
ATOM   3545  CG  LEU   232      60.350  24.200  60.140  1.00  0.00           C
ATOM   3546  HG  LEU   232      59.970  25.240  60.050  1.00  0.00           H
ATOM   3547  CD1 LEU   232      60.830  23.600  58.780  1.00  0.00           C
ATOM   3548 HD11 LEU   232      61.400  24.360  58.190  1.00  0.00           H
ATOM   3549 HD12 LEU   232      59.990  23.290  58.120  1.00  0.00           H
ATOM   3550 HD13 LEU   232      61.400  22.650  58.890  1.00  0.00           H
ATOM   3551  CD2 LEU   232      59.210  23.220  60.680  1.00  0.00           C
ATOM   3552 HD21 LEU   232      58.340  23.430  60.020  1.00  0.00           H
ATOM   3553 HD22 LEU   232      58.960  23.350  61.760  1.00  0.00           H
ATOM   3554 HD23 LEU   232      59.560  22.180  60.520  1.00  0.00           H
ATOM   3555  C   LEU   232      62.800  26.270  60.030  1.00  0.00           C
ATOM   3556  O   LEU   232      62.640  26.480  58.810  1.00  0.00           O
ATOM   3557  N   ILE   233      62.850  27.280  60.940  1.00  0.00           N
ATOM   3558  HN  ILE   233      62.960  27.100  61.920  1.00  0.00           H
ATOM   3559  CA  ILE   233      62.840  28.700  60.580  1.00  0.00           C
ATOM   3560  HA  ILE   233      61.950  29.120  60.120  1.00  0.00           H
ATOM   3561  CB  ILE   233      62.890  29.410  61.940  1.00  0.00           C
ATOM   3562  HB  ILE   233      63.650  28.890  62.560  1.00  0.00           H
ATOM   3563  CG2 ILE   233      63.470  30.870  61.700  1.00  0.00           C
ATOM   3564 HG21 ILE   233      64.560  30.830  61.520  1.00  0.00           H
ATOM   3565 HG22 ILE   233      63.140  31.550  62.510  1.00  0.00           H
ATOM   3566 HG23 ILE   233      63.060  31.360  60.780  1.00  0.00           H
ATOM   3567  CG1 ILE   233      61.460  29.490  62.640  1.00  0.00           C
ATOM   3568 HG11 ILE   233      61.030  28.460  62.630  1.00  0.00           H
ATOM   3569 HG12 ILE   233      60.710  30.110  62.110  1.00  0.00           H
ATOM   3570  CD  ILE   233      61.490  30.020  64.100  1.00  0.00           C
ATOM   3571  HD1 ILE   233      60.650  29.650  64.740  1.00  0.00           H
ATOM   3572  HD2 ILE   233      61.270  31.110  64.100  1.00  0.00           H
ATOM   3573  HD3 ILE   233      62.460  29.930  64.630  1.00  0.00           H
ATOM   3574  C   ILE   233      64.010  29.090  59.750  1.00  0.00           C
ATOM   3575  O   ILE   233      63.910  29.900  58.800  1.00  0.00           O
ATOM   3576  N   LEU   234      65.200  28.420  60.120  1.00  0.00           N
ATOM   3577  HN  LEU   234      65.130  27.650  60.750  1.00  0.00           H
ATOM   3578  CA  LEU   234      66.460  28.720  59.410  1.00  0.00           C
ATOM   3579  HA  LEU   234      66.540  29.790  59.290  1.00  0.00           H
ATOM   3580  CB  LEU   234      67.680  28.320  60.340  1.00  0.00           C
ATOM   3581  HB1 LEU   234      67.620  27.240  60.590  1.00  0.00           H
ATOM   3582  HB2 LEU   234      67.450  28.880  61.260  1.00  0.00           H
ATOM   3583  CG  LEU   234      69.100  28.750  59.900  1.00  0.00           C
ATOM   3584  HG  LEU   234      69.380  27.990  59.150  1.00  0.00           H
ATOM   3585  CD1 LEU   234      69.160  30.130  59.200  1.00  0.00           C
ATOM   3586 HD11 LEU   234      68.860  30.940  59.910  1.00  0.00           H
ATOM   3587 HD12 LEU   234      68.520  30.290  58.300  1.00  0.00           H
ATOM   3588 HD13 LEU   234      70.220  30.290  58.940  1.00  0.00           H
ATOM   3589  CD2 LEU   234      70.060  28.820  61.050  1.00  0.00           C
ATOM   3590 HD21 LEU   234      69.720  29.560  61.810  1.00  0.00           H
ATOM   3591 HD22 LEU   234      71.040  29.210  60.710  1.00  0.00           H
ATOM   3592 HD23 LEU   234      70.200  27.820  61.510  1.00  0.00           H
ATOM   3593  C   LEU   234      66.460  27.980  58.020  1.00  0.00           C
ATOM   3594  O   LEU   234      67.080  28.390  57.100  1.00  0.00           O
ATOM   3595  N   VAL   235      65.680  26.930  57.810  1.00  0.00           N
ATOM   3596  HN  VAL   235      65.280  26.500  58.620  1.00  0.00           H
ATOM   3597  CA  VAL   235      65.570  26.270  56.510  1.00  0.00           C
ATOM   3598  HA  VAL   235      66.540  26.360  56.030  1.00  0.00           H
ATOM   3599  CB  VAL   235      65.200  24.740  56.720  1.00  0.00           C
ATOM   3600  HB  VAL   235      64.310  24.660  57.370  1.00  0.00           H
ATOM   3601  CG1 VAL   235      64.800  24.050  55.340  1.00  0.00           C
ATOM   3602 HG11 VAL   235      63.830  24.420  54.950  1.00  0.00           H
ATOM   3603 HG12 VAL   235      64.690  22.960  55.480  1.00  0.00           H
ATOM   3604 HG13 VAL   235      65.550  24.280  54.550  1.00  0.00           H
ATOM   3605  CG2 VAL   235      66.340  23.940  57.310  1.00  0.00           C
ATOM   3606 HG21 VAL   235      67.180  23.750  56.600  1.00  0.00           H
ATOM   3607 HG22 VAL   235      65.970  23.000  57.770  1.00  0.00           H
ATOM   3608 HG23 VAL   235      66.780  24.530  58.150  1.00  0.00           H
ATOM   3609  C   VAL   235      64.750  27.040  55.580  1.00  0.00           C
ATOM   3610  O   VAL   235      65.090  27.160  54.360  1.00  0.00           O
ATOM   3611  N   VAL   236      63.620  27.760  56.010  1.00  0.00           N
ATOM   3612  HN  VAL   236      63.390  27.710  56.980  1.00  0.00           H
ATOM   3613  CA  VAL   236      62.880  28.620  55.170  1.00  0.00           C
ATOM   3614  HA  VAL   236      62.470  28.000  54.380  1.00  0.00           H
ATOM   3615  CB  VAL   236      61.610  29.200  55.930  1.00  0.00           C
ATOM   3616  HB  VAL   236      61.900  29.740  56.860  1.00  0.00           H
ATOM   3617  CG1 VAL   236      60.860  30.110  54.920  1.00  0.00           C
ATOM   3618 HG11 VAL   236      59.840  30.330  55.290  1.00  0.00           H
ATOM   3619 HG12 VAL   236      60.750  29.480  54.010  1.00  0.00           H
ATOM   3620 HG13 VAL   236      61.410  31.020  54.590  1.00  0.00           H
ATOM   3621  CG2 VAL   236      60.740  28.080  56.450  1.00  0.00           C
ATOM   3622 HG21 VAL   236      61.210  27.320  57.110  1.00  0.00           H
ATOM   3623 HG22 VAL   236      60.270  27.540  55.590  1.00  0.00           H
ATOM   3624 HG23 VAL   236      59.900  28.560  57.000  1.00  0.00           H
ATOM   3625  C   VAL   236      63.660  29.730  54.610  1.00  0.00           C
ATOM   3626  O   VAL   236      63.810  29.960  53.390  1.00  0.00           O
ATOM   3627  N   TYR   237      64.280  30.520  55.440  1.00  0.00           N
ATOM   3628  HN  TYR   237      64.060  30.360  56.400  1.00  0.00           H
ATOM   3629  CA  TYR   237      65.050  31.660  55.040  1.00  0.00           C
ATOM   3630  HA  TYR   237      64.410  32.280  54.430  1.00  0.00           H
ATOM   3631  CB  TYR   237      65.430  32.500  56.300  1.00  0.00           C
ATOM   3632  HB1 TYR   237      66.020  33.420  56.110  1.00  0.00           H
ATOM   3633  HB2 TYR   237      66.060  31.960  57.040  1.00  0.00           H
ATOM   3634  CG  TYR   237      64.150  33.110  56.790  1.00  0.00           C
ATOM   3635  CD1 TYR   237      63.680  32.730  58.070  1.00  0.00           C
ATOM   3636  HD1 TYR   237      64.340  32.120  58.680  1.00  0.00           H
ATOM   3637  CE1 TYR   237      62.400  33.210  58.550  1.00  0.00           C
ATOM   3638  HE1 TYR   237      62.000  32.950  59.510  1.00  0.00           H
ATOM   3639  CZ  TYR   237      61.570  33.960  57.680  1.00  0.00           C
ATOM   3640  OH  TYR   237      60.240  34.270  58.190  1.00  0.00           O
ATOM   3641  HH  TYR   237      59.670  34.490  57.450  1.00  0.00           H
ATOM   3642  CD2 TYR   237      63.360  33.980  56.020  1.00  0.00           C
ATOM   3643  HD2 TYR   237      63.770  34.270  55.060  1.00  0.00           H
ATOM   3644  CE2 TYR   237      62.010  34.240  56.370  1.00  0.00           C
ATOM   3645  HE2 TYR   237      61.380  34.690  55.610  1.00  0.00           H
ATOM   3646  C   TYR   237      66.310  31.370  54.230  1.00  0.00           C
ATOM   3647  O   TYR   237      66.670  32.010  53.260  1.00  0.00           O
ATOM   3648  N   CYS   238      67.060  30.330  54.620  1.00  0.00           N
ATOM   3649  HN  CYS   238      66.910  29.980  55.540  1.00  0.00           H
ATOM   3650  CA  CYS   238      68.150  29.880  53.840  1.00  0.00           C
ATOM   3651  HA  CYS   238      68.750  30.690  53.460  1.00  0.00           H
ATOM   3652  CB  CYS   238      69.070  28.940  54.580  1.00  0.00           C
ATOM   3653  HB1 CYS   238      69.810  28.570  53.850  1.00  0.00           H
ATOM   3654  HB2 CYS   238      68.490  28.070  54.960  1.00  0.00           H
ATOM   3655  SG  CYS   238      69.840  29.660  55.990  1.00  0.00           S
ATOM   3656  HG1 CYS   238      68.880  29.230  56.810  1.00  0.00           H
ATOM   3657  C   CYS   238      67.680  29.240  52.490  1.00  0.00           C
ATOM   3658  O   CYS   238      68.360  29.540  51.520  1.00  0.00           O
ATOM   3659  N   SER   239      66.480  28.570  52.410  1.00  0.00           N
ATOM   3660  HN  SER   239      65.980  28.300  53.230  1.00  0.00           H
ATOM   3661  CA  SER   239      65.760  28.330  51.130  1.00  0.00           C
ATOM   3662  HA  SER   239      66.400  27.690  50.540  1.00  0.00           H
ATOM   3663  CB  SER   239      64.450  27.520  51.280  1.00  0.00           C
ATOM   3664  HB1 SER   239      63.660  28.030  51.870  1.00  0.00           H
ATOM   3665  HB2 SER   239      64.630  26.650  51.950  1.00  0.00           H
ATOM   3666  OG  SER   239      63.920  26.970  50.010  1.00  0.00           O
ATOM   3667  HG1 SER   239      64.510  26.300  49.650  1.00  0.00           H
ATOM   3668  C   SER   239      65.490  29.590  50.310  1.00  0.00           C
ATOM   3669  O   SER   239      65.740  29.610  49.080  1.00  0.00           O
ATOM   3670  N   MET   240      65.000  30.700  50.910  1.00  0.00           N
ATOM   3671  HN  MET   240      64.680  30.640  51.860  1.00  0.00           H
ATOM   3672  CA  MET   240      64.820  32.070  50.340  1.00  0.00           C
ATOM   3673  HA  MET   240      64.180  31.830  49.500  1.00  0.00           H
ATOM   3674  CB  MET   240      63.990  33.010  51.310  1.00  0.00           C
ATOM   3675  HB1 MET   240      63.860  34.010  50.850  1.00  0.00           H
ATOM   3676  HB2 MET   240      64.530  33.130  52.280  1.00  0.00           H
ATOM   3677  CG  MET   240      62.590  32.650  51.520  1.00  0.00           C
ATOM   3678  HG1 MET   240      62.560  31.610  51.890  1.00  0.00           H
ATOM   3679  HG2 MET   240      62.080  32.780  50.540  1.00  0.00           H
ATOM   3680  SD  MET   240      61.730  33.490  52.930  1.00  0.00           S
ATOM   3681  CE  MET   240      60.160  32.880  52.420  1.00  0.00           C
ATOM   3682  HE1 MET   240      60.020  31.800  52.670  1.00  0.00           H
ATOM   3683  HE2 MET   240      60.090  33.010  51.320  1.00  0.00           H
ATOM   3684  HE3 MET   240      59.310  33.430  52.880  1.00  0.00           H
ATOM   3685  C   MET   240      66.070  32.690  49.810  1.00  0.00           C
ATOM   3686  O   MET   240      66.010  33.360  48.810  1.00  0.00           O
ATOM   3687  N   PHE   241      67.230  32.560  50.480  1.00  0.00           N
ATOM   3688  HN  PHE   241      67.180  32.120  51.380  1.00  0.00           H
ATOM   3689  CA  PHE   241      68.520  33.010  50.010  1.00  0.00           C
ATOM   3690  HA  PHE   241      68.600  34.040  49.730  1.00  0.00           H
ATOM   3691  CB  PHE   241      69.640  32.840  51.040  1.00  0.00           C
ATOM   3692  HB1 PHE   241      70.650  33.200  50.730  1.00  0.00           H
ATOM   3693  HB2 PHE   241      69.910  31.770  51.140  1.00  0.00           H
ATOM   3694  CG  PHE   241      69.330  33.380  52.400  1.00  0.00           C
ATOM   3695  CD1 PHE   241      70.110  32.840  53.470  1.00  0.00           C
ATOM   3696  HD1 PHE   241      70.780  32.010  53.280  1.00  0.00           H
ATOM   3697  CE1 PHE   241      69.910  33.310  54.760  1.00  0.00           C
ATOM   3698  HE1 PHE   241      70.490  32.890  55.580  1.00  0.00           H
ATOM   3699  CZ  PHE   241      69.040  34.370  55.070  1.00  0.00           C
ATOM   3700  HZ  PHE   241      68.910  34.770  56.070  1.00  0.00           H
ATOM   3701  CD2 PHE   241      68.370  34.420  52.690  1.00  0.00           C
ATOM   3702  HD2 PHE   241      67.730  34.910  51.960  1.00  0.00           H
ATOM   3703  CE2 PHE   241      68.280  34.960  54.030  1.00  0.00           C
ATOM   3704  HE2 PHE   241      67.520  35.680  54.300  1.00  0.00           H
ATOM   3705  C   PHE   241      68.960  32.130  48.840  1.00  0.00           C
ATOM   3706  O   PHE   241      69.400  32.520  47.730  1.00  0.00           O
ATOM   3707  N   ARG   242      68.840  30.760  48.950  1.00  0.00           N
ATOM   3708  HN  ARG   242      68.410  30.300  49.730  1.00  0.00           H
ATOM   3709  CA  ARG   242      69.300  29.780  47.960  1.00  0.00           C
ATOM   3710  HA  ARG   242      70.290  30.130  47.710  1.00  0.00           H
ATOM   3711  CB  ARG   242      69.440  28.470  48.740  1.00  0.00           C
ATOM   3712  HB1 ARG   242      68.540  28.330  49.370  1.00  0.00           H
ATOM   3713  HB2 ARG   242      70.220  28.620  49.520  1.00  0.00           H
ATOM   3714  CG  ARG   242      69.600  27.280  47.820  1.00  0.00           C
ATOM   3715  HG1 ARG   242      68.790  27.210  47.070  1.00  0.00           H
ATOM   3716  HG2 ARG   242      69.570  26.480  48.580  1.00  0.00           H
ATOM   3717  CD  ARG   242      70.960  26.940  47.220  1.00  0.00           C
ATOM   3718  HD1 ARG   242      71.780  26.680  47.930  1.00  0.00           H
ATOM   3719  HD2 ARG   242      71.400  27.720  46.560  1.00  0.00           H
ATOM   3720  NE  ARG   242      70.720  25.730  46.350  1.00  0.00           N
ATOM   3721  HE  ARG   242      69.820  25.310  46.240  1.00  0.00           H
ATOM   3722  CZ  ARG   242      71.660  25.070  45.680  1.00  0.00           C
ATOM   3723  NH1 ARG   242      72.890  25.440  45.650  1.00  0.00           N
ATOM   3724 HH11 ARG   242      73.240  26.360  45.820  1.00  0.00           H
ATOM   3725 HH12 ARG   242      73.580  24.880  45.200  1.00  0.00           H
ATOM   3726  NH2 ARG   242      71.300  24.070  44.840  1.00  0.00           N
ATOM   3727 HH21 ARG   242      70.330  23.820  44.770  1.00  0.00           H
ATOM   3728 HH22 ARG   242      71.940  23.620  44.220  1.00  0.00           H
ATOM   3729  C   ARG   242      68.490  29.800  46.610  1.00  0.00           C
ATOM   3730  O   ARG   242      69.010  29.840  45.510  1.00  0.00           O
ATOM   3731  N   VAL   243      67.160  29.820  46.750  1.00  0.00           N
ATOM   3732  HN  VAL   243      66.640  29.660  47.580  1.00  0.00           H
ATOM   3733  CA  VAL   243      66.360  30.000  45.550  1.00  0.00           C
ATOM   3734  HA  VAL   243      66.490  29.160  44.880  1.00  0.00           H
ATOM   3735  CB  VAL   243      64.890  30.010  45.920  1.00  0.00           C
ATOM   3736  HB  VAL   243      64.800  30.730  46.770  1.00  0.00           H
ATOM   3737  CG1 VAL   243      64.020  30.480  44.750  1.00  0.00           C
ATOM   3738 HG11 VAL   243      64.140  29.960  43.780  1.00  0.00           H
ATOM   3739 HG12 VAL   243      64.150  31.540  44.460  1.00  0.00           H
ATOM   3740 HG13 VAL   243      62.980  30.280  45.090  1.00  0.00           H
ATOM   3741  CG2 VAL   243      64.430  28.610  46.490  1.00  0.00           C
ATOM   3742 HG21 VAL   243      63.480  28.690  47.050  1.00  0.00           H
ATOM   3743 HG22 VAL   243      65.220  28.100  47.070  1.00  0.00           H
ATOM   3744 HG23 VAL   243      64.190  28.010  45.580  1.00  0.00           H
ATOM   3745  C   VAL   243      66.570  31.260  44.720  1.00  0.00           C
ATOM   3746  O   VAL   243      66.600  31.260  43.520  1.00  0.00           O
ATOM   3747  N   ALA   244      66.810  32.420  45.400  1.00  0.00           N
ATOM   3748  HN  ALA   244      66.760  32.480  46.390  1.00  0.00           H
ATOM   3749  CA  ALA   244      67.310  33.610  44.760  1.00  0.00           C
ATOM   3750  HA  ALA   244      66.620  33.840  43.960  1.00  0.00           H
ATOM   3751  CB  ALA   244      67.240  34.770  45.740  1.00  0.00           C
ATOM   3752  HB1 ALA   244      67.910  34.530  46.600  1.00  0.00           H
ATOM   3753  HB2 ALA   244      66.250  34.750  46.250  1.00  0.00           H
ATOM   3754  HB3 ALA   244      67.560  35.780  45.430  1.00  0.00           H
ATOM   3755  C   ALA   244      68.610  33.350  44.100  1.00  0.00           C
ATOM   3756  O   ALA   244      68.650  33.590  42.900  1.00  0.00           O
ATOM   3757  N   ARG   245      69.590  32.780  44.810  1.00  0.00           N
ATOM   3758  HN  ARG   245      69.450  32.620  45.790  1.00  0.00           H
ATOM   3759  CA  ARG   245      70.970  32.500  44.260  1.00  0.00           C
ATOM   3760  HA  ARG   245      71.390  33.400  43.840  1.00  0.00           H
ATOM   3761  CB  ARG   245      72.000  32.170  45.380  1.00  0.00           C
ATOM   3762  HB1 ARG   245      72.890  31.630  45.000  1.00  0.00           H
ATOM   3763  HB2 ARG   245      71.400  31.440  45.980  1.00  0.00           H
ATOM   3764  CG  ARG   245      72.440  33.330  46.290  1.00  0.00           C
ATOM   3765  HG1 ARG   245      72.930  33.070  47.250  1.00  0.00           H
ATOM   3766  HG2 ARG   245      71.550  33.950  46.540  1.00  0.00           H
ATOM   3767  CD  ARG   245      73.380  34.370  45.630  1.00  0.00           C
ATOM   3768  HD1 ARG   245      73.630  35.080  46.460  1.00  0.00           H
ATOM   3769  HD2 ARG   245      72.920  34.900  44.770  1.00  0.00           H
ATOM   3770  NE  ARG   245      74.630  33.630  45.290  1.00  0.00           N
ATOM   3771  HE  ARG   245      74.870  32.810  45.800  1.00  0.00           H
ATOM   3772  CZ  ARG   245      75.380  33.800  44.260  1.00  0.00           C
ATOM   3773  NH1 ARG   245      75.420  34.780  43.390  1.00  0.00           N
ATOM   3774 HH11 ARG   245      74.840  35.570  43.560  1.00  0.00           H
ATOM   3775 HH12 ARG   245      76.160  34.750  42.720  1.00  0.00           H
ATOM   3776  NH2 ARG   245      76.340  32.860  44.100  1.00  0.00           N
ATOM   3777 HH21 ARG   245      76.550  32.410  44.970  1.00  0.00           H
ATOM   3778 HH22 ARG   245      76.970  32.890  43.320  1.00  0.00           H
ATOM   3779  C   ARG   245      71.050  31.440  43.120  1.00  0.00           C
ATOM   3780  O   ARG   245      71.800  31.690  42.180  1.00  0.00           O
ATOM   3781  N   VAL   246      70.320  30.300  43.150  1.00  0.00           N
ATOM   3782  HN  VAL   246      69.820  29.980  43.940  1.00  0.00           H
ATOM   3783  CA  VAL   246      70.430  29.380  42.070  1.00  0.00           C
ATOM   3784  HA  VAL   246      71.490  29.170  42.030  1.00  0.00           H
ATOM   3785  CB  VAL   246      69.870  27.970  42.410  1.00  0.00           C
ATOM   3786  HB  VAL   246      70.010  27.370  41.490  1.00  0.00           H
ATOM   3787  CG1 VAL   246      70.710  27.370  43.490  1.00  0.00           C
ATOM   3788 HG11 VAL   246      71.790  27.490  43.260  1.00  0.00           H
ATOM   3789 HG12 VAL   246      70.520  26.280  43.520  1.00  0.00           H
ATOM   3790 HG13 VAL   246      70.640  27.790  44.520  1.00  0.00           H
ATOM   3791  CG2 VAL   246      68.390  27.960  42.700  1.00  0.00           C
ATOM   3792 HG21 VAL   246      67.900  26.970  42.770  1.00  0.00           H
ATOM   3793 HG22 VAL   246      67.890  28.630  41.970  1.00  0.00           H
ATOM   3794 HG23 VAL   246      68.130  28.410  43.680  1.00  0.00           H
ATOM   3795  C   VAL   246      69.900  29.870  40.690  1.00  0.00           C
ATOM   3796  O   VAL   246      70.280  29.400  39.630  1.00  0.00           O
ATOM   3797  N   ALA   247      68.900  30.720  40.760  1.00  0.00           N
ATOM   3798  HN  ALA   247      68.580  30.940  41.680  1.00  0.00           H
ATOM   3799  CA  ALA   247      68.210  31.100  39.600  1.00  0.00           C
ATOM   3800  HA  ALA   247      68.470  30.430  38.800  1.00  0.00           H
ATOM   3801  CB  ALA   247      66.730  30.800  39.940  1.00  0.00           C
ATOM   3802  HB1 ALA   247      66.080  31.010  39.070  1.00  0.00           H
ATOM   3803  HB2 ALA   247      66.430  31.390  40.840  1.00  0.00           H
ATOM   3804  HB3 ALA   247      66.600  29.740  40.230  1.00  0.00           H
ATOM   3805  C   ALA   247      68.500  32.570  39.240  1.00  0.00           C
ATOM   3806  O   ALA   247      67.910  33.190  38.340  1.00  0.00           O
ATOM   3807  N   ALA   248      69.570  33.140  39.870  1.00  0.00           N
ATOM   3808  HN  ALA   248      69.970  32.520  40.540  1.00  0.00           H
ATOM   3809  CA  ALA   248      70.010  34.550  39.700  1.00  0.00           C
ATOM   3810  HA  ALA   248      70.770  34.730  40.450  1.00  0.00           H
ATOM   3811  CB  ALA   248      70.770  34.710  38.360  1.00  0.00           C
ATOM   3812  HB1 ALA   248      71.700  34.110  38.280  1.00  0.00           H
ATOM   3813  HB2 ALA   248      71.080  35.770  38.270  1.00  0.00           H
ATOM   3814  HB3 ALA   248      70.110  34.250  37.600  1.00  0.00           H
ATOM   3815  C   ALA   248      68.950  35.660  39.900  1.00  0.00           C
ATOM   3816  O   ALA   248      68.890  36.620  39.170  1.00  0.00           O
ATOM   3817  N   MET   249      68.110  35.570  40.930  1.00  0.00           N
ATOM   3818  HN  MET   249      68.260  34.800  41.550  1.00  0.00           H
ATOM   3819  CA  MET   249      67.110  36.590  41.240  1.00  0.00           C
ATOM   3820  HA  MET   249      66.740  36.900  40.270  1.00  0.00           H
ATOM   3821  CB  MET   249      65.900  36.100  42.090  1.00  0.00           C
ATOM   3822  HB1 MET   249      65.270  37.000  42.280  1.00  0.00           H
ATOM   3823  HB2 MET   249      66.090  35.620  43.070  1.00  0.00           H
ATOM   3824  CG  MET   249      65.190  35.010  41.270  1.00  0.00           C
ATOM   3825  HG1 MET   249      65.910  34.170  41.240  1.00  0.00           H
ATOM   3826  HG2 MET   249      65.070  35.380  40.230  1.00  0.00           H
ATOM   3827  SD  MET   249      63.580  34.430  41.920  1.00  0.00           S
ATOM   3828  CE  MET   249      64.010  32.730  41.290  1.00  0.00           C
ATOM   3829  HE1 MET   249      63.090  32.110  41.340  1.00  0.00           H
ATOM   3830  HE2 MET   249      64.840  32.220  41.810  1.00  0.00           H
ATOM   3831  HE3 MET   249      64.200  32.750  40.200  1.00  0.00           H
ATOM   3832  C   MET   249      67.760  37.790  41.840  1.00  0.00           C
ATOM   3833  O   MET   249      68.600  37.610  42.770  1.00  0.00           O
ATOM   3834  N   GLN   250      67.460  39.010  41.330  1.00  0.00           N
ATOM   3835  HN  GLN   250      66.650  39.120  40.760  1.00  0.00           H
ATOM   3836  CA  GLN   250      68.160  40.210  41.680  1.00  0.00           C
ATOM   3837  HA  GLN   250      69.020  40.020  42.290  1.00  0.00           H
ATOM   3838  CB  GLN   250      68.480  40.970  40.430  1.00  0.00           C
ATOM   3839  HB1 GLN   250      69.100  41.870  40.660  1.00  0.00           H
ATOM   3840  HB2 GLN   250      67.550  41.350  39.940  1.00  0.00           H
ATOM   3841  CG  GLN   250      69.310  40.180  39.340  1.00  0.00           C
ATOM   3842  HG1 GLN   250      69.610  40.750  38.440  1.00  0.00           H
ATOM   3843  HG2 GLN   250      68.680  39.320  39.030  1.00  0.00           H
ATOM   3844  CD  GLN   250      70.630  39.580  39.800  1.00  0.00           C
ATOM   3845  OE1 GLN   250      71.220  40.120  40.760  1.00  0.00           O
ATOM   3846  NE2 GLN   250      71.180  38.480  39.270  1.00  0.00           N
ATOM   3847 HE21 GLN   250      72.110  38.240  39.550  1.00  0.00           H
ATOM   3848 HE22 GLN   250      70.610  37.930  38.660  1.00  0.00           H
ATOM   3849  C   GLN   250      67.240  41.020  42.620  1.00  0.00           C
ATOM   3850  O   GLN   250      67.670  41.990  43.210  1.00  0.00           O
HETATM 3851  N   HSD   251      66.000  40.540  42.930  1.00  0.00           N
HETATM 3852  HN  HSD   251      65.570  39.850  42.350  1.00  0.00           H
HETATM 3853  CA  HSD   251      65.090  41.210  43.870  1.00  0.00           C
HETATM 3854  HA  HSD   251      65.610  41.750  44.650  1.00  0.00           H
HETATM 3855  CB  HSD   251      64.160  42.220  43.040  1.00  0.00           C
HETATM 3856  HB1 HSD   251      63.380  42.800  43.560  1.00  0.00           H
HETATM 3857  HB2 HSD   251      63.630  41.580  42.310  1.00  0.00           H
HETATM 3858  ND1 HSD   251      65.350  44.370  42.760  1.00  0.00           N
HETATM 3859  HD1 HSD   251      64.950  44.850  43.530  1.00  0.00           H
HETATM 3860  CG  HSD   251      65.050  43.150  42.300  1.00  0.00           C
HETATM 3861  CE1 HSD   251      66.000  44.980  41.780  1.00  0.00           C
HETATM 3862  HE1 HSD   251      66.400  45.990  41.880  1.00  0.00           H
HETATM 3863  NE2 HSD   251      66.120  44.280  40.710  1.00  0.00           N
HETATM 3864  CD2 HSD   251      65.520  43.100  41.020  1.00  0.00           C
HETATM 3865  HD2 HSD   251      65.530  42.290  40.300  1.00  0.00           H
HETATM 3866  C   HSD   251      64.130  40.200  44.470  1.00  0.00           C
HETATM 3867  O   HSD   251      63.020  40.490  44.820  1.00  0.00           O
ATOM   3868  N   GLY   252      64.640  39.000  44.610  1.00  0.00           N
ATOM   3869  HN  GLY   252      65.610  38.910  44.410  1.00  0.00           H
ATOM   3870  CA  GLY   252      63.990  37.940  45.400  1.00  0.00           C
ATOM   3871  HA1 GLY   252      63.640  38.340  46.340  1.00  0.00           H
ATOM   3872  HA2 GLY   252      64.880  37.340  45.470  1.00  0.00           H
ATOM   3873  C   GLY   252      62.920  37.160  44.670  1.00  0.00           C
ATOM   3874  O   GLY   252      62.610  37.670  43.600  1.00  0.00           O
ATOM   3875  N   PRO   253      62.480  35.990  45.130  1.00  0.00           N
ATOM   3876  CD  PRO   253      63.140  35.160  46.150  1.00  0.00           C
ATOM   3877  HD1 PRO   253      62.800  35.580  47.120  1.00  0.00           H
ATOM   3878  HD2 PRO   253      64.240  35.300  46.170  1.00  0.00           H
ATOM   3879  CA  PRO   253      61.370  35.340  44.580  1.00  0.00           C
ATOM   3880  HA  PRO   253      61.560  35.250  43.520  1.00  0.00           H
ATOM   3881  CB  PRO   253      61.210  34.050  45.410  1.00  0.00           C
ATOM   3882  HB1 PRO   253      60.650  33.350  44.760  1.00  0.00           H
ATOM   3883  HB2 PRO   253      60.460  34.130  46.230  1.00  0.00           H
ATOM   3884  CG  PRO   253      62.570  33.740  45.960  1.00  0.00           C
ATOM   3885  HG1 PRO   253      62.560  33.170  46.900  1.00  0.00           H
ATOM   3886  HG2 PRO   253      63.190  33.190  45.210  1.00  0.00           H
ATOM   3887  C   PRO   253      60.030  36.110  44.540  1.00  0.00           C
ATOM   3888  O   PRO   253      59.910  36.940  45.380  1.00  0.00           O
ATOM   3889  N   LEU   254      59.180  35.930  43.450  1.00  0.00           N
ATOM   3890  HN  LEU   254      59.350  35.250  42.730  1.00  0.00           H
ATOM   3891  CA  LEU   254      58.040  36.830  43.180  1.00  0.00           C
ATOM   3892  HA  LEU   254      57.870  37.310  44.140  1.00  0.00           H
ATOM   3893  CB  LEU   254      58.370  37.930  42.190  1.00  0.00           C
ATOM   3894  HB1 LEU   254      58.710  37.490  41.220  1.00  0.00           H
ATOM   3895  HB2 LEU   254      59.310  38.360  42.600  1.00  0.00           H
ATOM   3896  CG  LEU   254      57.340  39.010  41.730  1.00  0.00           C
ATOM   3897  HG  LEU   254      56.580  38.540  41.070  1.00  0.00           H
ATOM   3898  CD1 LEU   254      56.590  39.580  42.970  1.00  0.00           C
ATOM   3899 HD11 LEU   254      57.280  39.760  43.830  1.00  0.00           H
ATOM   3900 HD12 LEU   254      55.790  38.870  43.280  1.00  0.00           H
ATOM   3901 HD13 LEU   254      56.070  40.530  42.720  1.00  0.00           H
ATOM   3902  CD2 LEU   254      58.230  40.060  41.000  1.00  0.00           C
ATOM   3903 HD21 LEU   254      58.850  39.550  40.240  1.00  0.00           H
ATOM   3904 HD22 LEU   254      58.800  40.620  41.770  1.00  0.00           H
ATOM   3905 HD23 LEU   254      57.550  40.760  40.450  1.00  0.00           H
ATOM   3906  C   LEU   254      56.850  36.030  42.630  1.00  0.00           C
ATOM   3907  O   LEU   254      56.940  35.650  41.490  1.00  0.00           O
ATOM   3908  N   PRO   255      55.860  35.680  43.430  1.00  0.00           N
ATOM   3909  CD  PRO   255      55.940  35.920  44.920  1.00  0.00           C
ATOM   3910  HD1 PRO   255      55.600  36.970  45.110  1.00  0.00           H
ATOM   3911  HD2 PRO   255      56.830  35.480  45.400  1.00  0.00           H
ATOM   3912  CA  PRO   255      54.540  35.240  42.920  1.00  0.00           C
ATOM   3913  HA  PRO   255      54.730  34.240  42.560  1.00  0.00           H
ATOM   3914  CB  PRO   255      53.720  35.080  44.230  1.00  0.00           C
ATOM   3915  HB1 PRO   255      53.300  34.060  44.090  1.00  0.00           H
ATOM   3916  HB2 PRO   255      52.970  35.890  44.360  1.00  0.00           H
ATOM   3917  CG  PRO   255      54.750  35.010  45.380  1.00  0.00           C
ATOM   3918  HG1 PRO   255      54.380  35.250  46.390  1.00  0.00           H
ATOM   3919  HG2 PRO   255      55.170  33.970  45.400  1.00  0.00           H
ATOM   3920  C   PRO   255      53.890  36.070  41.790  1.00  0.00           C
ATOM   3921  O   PRO   255      54.150  37.300  41.650  1.00  0.00           O
ATOM   3922  N   THR   256      53.050  35.460  40.930  1.00  0.00           N
ATOM   3923  HN  THR   256      52.780  34.500  41.020  1.00  0.00           H
ATOM   3924  CA  THR   256      52.270  36.270  40.050  1.00  0.00           C
ATOM   3925  HA  THR   256      51.990  37.190  40.550  1.00  0.00           H
ATOM   3926  CB  THR   256      53.000  36.700  38.740  1.00  0.00           C
ATOM   3927  HB  THR   256      54.000  37.120  39.010  1.00  0.00           H
ATOM   3928  OG1 THR   256      52.300  37.660  37.870  1.00  0.00           O
ATOM   3929  HG1 THR   256      52.970  37.920  37.230  1.00  0.00           H
ATOM   3930  CG2 THR   256      53.230  35.420  37.800  1.00  0.00           C
ATOM   3931 HG21 THR   256      52.340  34.760  37.720  1.00  0.00           H
ATOM   3932 HG22 THR   256      54.000  34.820  38.320  1.00  0.00           H
ATOM   3933 HG23 THR   256      53.620  35.620  36.780  1.00  0.00           H
ATOM   3934  C   THR   256      50.980  35.580  39.720  1.00  0.00           C
ATOM   3935  O   THR   256      50.860  34.420  40.050  1.00  0.00           O
ATOM   3936  N   TRP   257      49.970  36.180  39.050  1.00  0.00           N
ATOM   3937  HN  TRP   257      50.140  37.100  38.720  1.00  0.00           H
ATOM   3938  CA  TRP   257      48.690  35.660  38.610  1.00  0.00           C
ATOM   3939  HA  TRP   257      48.230  34.980  39.320  1.00  0.00           H
ATOM   3940  CB  TRP   257      47.620  36.730  38.590  1.00  0.00           C
ATOM   3941  HB1 TRP   257      47.170  36.740  39.600  1.00  0.00           H
ATOM   3942  HB2 TRP   257      46.710  36.440  38.020  1.00  0.00           H
ATOM   3943  CG  TRP   257      48.020  38.160  38.360  1.00  0.00           C
ATOM   3944  CD1 TRP   257      47.520  38.790  37.250  1.00  0.00           C
ATOM   3945  HD1 TRP   257      46.740  38.400  36.610  1.00  0.00           H
ATOM   3946  NE1 TRP   257      48.210  40.020  37.110  1.00  0.00           N
ATOM   3947  HE1 TRP   257      47.990  40.710  36.460  1.00  0.00           H
ATOM   3948  CE2 TRP   257      49.050  40.230  38.220  1.00  0.00           C
ATOM   3949  CD2 TRP   257      48.930  39.040  39.050  1.00  0.00           C
ATOM   3950  CE3 TRP   257      49.690  38.990  40.220  1.00  0.00           C
ATOM   3951  HE3 TRP   257      49.620  38.180  40.930  1.00  0.00           H
ATOM   3952  CZ3 TRP   257      50.330  40.150  40.670  1.00  0.00           C
ATOM   3953  HZ3 TRP   257      50.880  40.010  41.590  1.00  0.00           H
ATOM   3954  CZ2 TRP   257      49.750  41.380  38.600  1.00  0.00           C
ATOM   3955  HZ2 TRP   257      49.830  42.340  38.100  1.00  0.00           H
ATOM   3956  CH2 TRP   257      50.370  41.280  39.890  1.00  0.00           C
ATOM   3957  HH2 TRP   257      50.860  42.140  40.330  1.00  0.00           H
ATOM   3958  C   TRP   257      48.890  34.970  37.270  1.00  0.00           C
ATOM   3959  O   TRP   257      48.260  34.000  36.880  1.00  0.00           O
ATOM   3960  N   MET   258      49.880  35.430  36.440  1.00  0.00           N
ATOM   3961  HN  MET   258      50.430  36.230  36.670  1.00  0.00           H
ATOM   3962  CA  MET   258      50.180  34.850  35.150  1.00  0.00           C
ATOM   3963  HA  MET   258      49.330  34.980  34.500  1.00  0.00           H
ATOM   3964  CB  MET   258      51.390  35.610  34.540  1.00  0.00           C
ATOM   3965  HB1 MET   258      51.720  35.190  33.560  1.00  0.00           H
ATOM   3966  HB2 MET   258      52.220  35.520  35.270  1.00  0.00           H
ATOM   3967  CG  MET   258      51.020  37.050  34.340  1.00  0.00           C
ATOM   3968  HG1 MET   258      51.830  37.650  33.860  1.00  0.00           H
ATOM   3969  HG2 MET   258      50.860  37.660  35.260  1.00  0.00           H
ATOM   3970  SD  MET   258      49.740  37.410  33.140  1.00  0.00           S
ATOM   3971  CE  MET   258      48.420  37.820  34.230  1.00  0.00           C
ATOM   3972  HE1 MET   258      47.440  37.750  33.710  1.00  0.00           H
ATOM   3973  HE2 MET   258      48.580  38.810  34.710  1.00  0.00           H
ATOM   3974  HE3 MET   258      48.500  37.060  35.030  1.00  0.00           H
ATOM   3975  C   MET   258      50.580  33.380  35.200  1.00  0.00           C
ATOM   3976  O   MET   258      51.110  32.890  36.250  1.00  0.00           O
ATOM   3977  N   GLU   259      50.220  32.600  34.130  1.00  0.00           N
ATOM   3978  HN  GLU   259      49.800  33.030  33.340  1.00  0.00           H
ATOM   3979  CA  GLU   259      50.640  31.210  33.960  1.00  0.00           C
ATOM   3980  HA  GLU   259      50.520  30.560  34.820  1.00  0.00           H
ATOM   3981  CB  GLU   259      49.810  30.410  32.990  1.00  0.00           C
ATOM   3982  HB1 GLU   259      50.060  29.340  33.110  1.00  0.00           H
ATOM   3983  HB2 GLU   259      49.960  30.670  31.930  1.00  0.00           H
ATOM   3984  CG  GLU   259      48.270  30.400  33.390  1.00  0.00           C
ATOM   3985  HG1 GLU   259      47.910  31.440  33.240  1.00  0.00           H
ATOM   3986  HG2 GLU   259      48.190  30.000  34.420  1.00  0.00           H
ATOM   3987  CD  GLU   259      47.350  29.610  32.530  1.00  0.00           C
ATOM   3988  OE1 GLU   259      46.120  29.610  32.380  1.00  0.00           O
ATOM   3989  OE2 GLU   259      48.120  28.730  31.820  1.00  0.00           O
ATOM   3990  HE2 GLU   259      47.480  28.210  31.330  1.00  0.00           H
ATOM   3991  C   GLU   259      52.060  31.090  33.420  1.00  0.00           C
ATOM   3992  O   GLU   259      52.780  30.190  33.790  1.00  0.00           O
ATOM   3993  N   THR   260      52.600  32.140  32.720  1.00  0.00           N
ATOM   3994  HN  THR   260      51.910  32.730  32.320  1.00  0.00           H
ATOM   3995  CA  THR   260      54.040  32.340  32.580  1.00  0.00           C
ATOM   3996  HA  THR   260      54.460  31.370  32.360  1.00  0.00           H
ATOM   3997  CB  THR   260      54.410  33.360  31.450  1.00  0.00           C
ATOM   3998  HB  THR   260      53.990  34.350  31.750  1.00  0.00           H
ATOM   3999  OG1 THR   260      53.760  33.040  30.230  1.00  0.00           O
ATOM   4000  HG1 THR   260      53.930  33.750  29.600  1.00  0.00           H
ATOM   4001  CG2 THR   260      55.900  33.400  31.140  1.00  0.00           C
ATOM   4002 HG21 THR   260      55.990  34.280  30.460  1.00  0.00           H
ATOM   4003 HG22 THR   260      56.190  32.470  30.610  1.00  0.00           H
ATOM   4004 HG23 THR   260      56.530  33.620  32.030  1.00  0.00           H
ATOM   4005  C   THR   260      54.550  32.850  33.920  1.00  0.00           C
ATOM   4006  O   THR   260      54.080  33.880  34.430  1.00  0.00           O
ATOM   4007  N   PRO   261      55.470  32.110  34.540  1.00  0.00           N
ATOM   4008  CD  PRO   261      56.140  30.940  33.960  1.00  0.00           C
ATOM   4009  HD1 PRO   261      56.440  31.000  32.890  1.00  0.00           H
ATOM   4010  HD2 PRO   261      55.520  30.030  34.150  1.00  0.00           H
ATOM   4011  CA  PRO   261      56.080  32.580  35.830  1.00  0.00           C
ATOM   4012  HA  PRO   261      55.330  32.730  36.600  1.00  0.00           H
ATOM   4013  CB  PRO   261      57.030  31.450  36.140  1.00  0.00           C
ATOM   4014  HB1 PRO   261      56.420  30.700  36.680  1.00  0.00           H
ATOM   4015  HB2 PRO   261      57.860  31.740  36.820  1.00  0.00           H
ATOM   4016  CG  PRO   261      57.410  30.810  34.800  1.00  0.00           C
ATOM   4017  HG1 PRO   261      58.240  31.340  34.290  1.00  0.00           H
ATOM   4018  HG2 PRO   261      57.720  29.750  34.880  1.00  0.00           H
ATOM   4019  C   PRO   261      56.820  33.920  35.660  1.00  0.00           C
ATOM   4020  O   PRO   261      57.600  34.120  34.720  1.00  0.00           O
ATOM   4021  N   CYS   262      56.650  34.860  36.580  1.00  0.00           N
ATOM   4022  HN  CYS   262      56.230  34.560  37.440  1.00  0.00           H
ATOM   4023  CA  CYS   262      57.240  36.200  36.610  1.00  0.00           C
ATOM   4024  HA  CYS   262      57.230  36.720  35.660  1.00  0.00           H
ATOM   4025  CB  CYS   262      56.340  37.000  37.490  1.00  0.00           C
ATOM   4026  HB1 CYS   262      56.050  36.450  38.410  1.00  0.00           H
ATOM   4027  HB2 CYS   262      55.390  37.140  36.940  1.00  0.00           H
ATOM   4028  SG  CYS   262      57.060  38.650  37.800  1.00  0.00           S
ATOM   4029  HG1 CYS   262      56.350  39.110  36.780  1.00  0.00           H
ATOM   4030  C   CYS   262      58.680  36.020  36.940  1.00  0.00           C
ATOM   4031  O   CYS   262      59.530  36.520  36.280  1.00  0.00           O
ATOM   4032  N   GLN   263      59.050  35.210  37.900  1.00  0.00           N
ATOM   4033  HN  GLN   263      58.330  34.810  38.460  1.00  0.00           H
ATOM   4034  CA  GLN   263      60.380  34.990  38.240  1.00  0.00           C
ATOM   4035  HA  GLN   263      61.040  35.340  37.460  1.00  0.00           H
ATOM   4036  CB  GLN   263      60.740  35.630  39.610  1.00  0.00           C
ATOM   4037  HB1 GLN   263      61.640  35.140  40.030  1.00  0.00           H
ATOM   4038  HB2 GLN   263      59.920  35.370  40.310  1.00  0.00           H
ATOM   4039  CG  GLN   263      60.910  37.170  39.660  1.00  0.00           C
ATOM   4040  HG1 GLN   263      61.090  37.500  40.710  1.00  0.00           H
ATOM   4041  HG2 GLN   263      59.960  37.590  39.260  1.00  0.00           H
ATOM   4042  CD  GLN   263      62.000  37.590  38.760  1.00  0.00           C
ATOM   4043  OE1 GLN   263      63.140  37.550  39.170  1.00  0.00           O
ATOM   4044  NE2 GLN   263      61.650  37.910  37.480  1.00  0.00           N
ATOM   4045 HE21 GLN   263      62.430  37.980  36.860  1.00  0.00           H
ATOM   4046 HE22 GLN   263      60.770  37.540  37.150  1.00  0.00           H
ATOM   4047  C   GLN   263      60.460  33.540  38.330  1.00  0.00           C
ATOM   4048  O   GLN   263      59.900  32.890  39.220  1.00  0.00           O
ATOM   4049  N   ARG   264      61.100  32.870  37.370  1.00  0.00           N
ATOM   4050  HN  ARG   264      61.420  33.370  36.560  1.00  0.00           H
ATOM   4051  CA  ARG   264      61.230  31.450  37.290  1.00  0.00           C
ATOM   4052  HA  ARG   264      60.260  31.090  37.610  1.00  0.00           H
ATOM   4053  CB  ARG   264      61.520  31.070  35.800  1.00  0.00           C
ATOM   4054  HB1 ARG   264      62.530  31.490  35.610  1.00  0.00           H
ATOM   4055  HB2 ARG   264      60.830  31.570  35.090  1.00  0.00           H
ATOM   4056  CG  ARG   264      61.410  29.570  35.410  1.00  0.00           C
ATOM   4057  HG1 ARG   264      60.470  29.210  35.890  1.00  0.00           H
ATOM   4058  HG2 ARG   264      62.270  28.990  35.790  1.00  0.00           H
ATOM   4059  CD  ARG   264      61.370  29.380  33.890  1.00  0.00           C
ATOM   4060  HD1 ARG   264      62.300  29.700  33.380  1.00  0.00           H
ATOM   4061  HD2 ARG   264      60.560  29.920  33.360  1.00  0.00           H
ATOM   4062  NE  ARG   264      61.070  27.990  33.760  1.00  0.00           N
ATOM   4063  HE  ARG   264      60.590  27.480  34.470  1.00  0.00           H
ATOM   4064  CZ  ARG   264      61.330  27.220  32.740  1.00  0.00           C
ATOM   4065  NH1 ARG   264      61.830  27.630  31.560  1.00  0.00           N
ATOM   4066 HH11 ARG   264      62.100  28.590  31.480  1.00  0.00           H
ATOM   4067 HH12 ARG   264      61.690  27.110  30.720  1.00  0.00           H
ATOM   4068  NH2 ARG   264      60.940  25.970  32.870  1.00  0.00           N
ATOM   4069 HH21 ARG   264      60.720  25.710  33.810  1.00  0.00           H
ATOM   4070 HH22 ARG   264      61.180  25.310  32.160  1.00  0.00           H
ATOM   4071  C   ARG   264      62.350  31.020  38.210  1.00  0.00           C
ATOM   4072  O   ARG   264      63.470  31.580  38.170  1.00  0.00           O
ATOM   4073  N   SER   265      62.210  29.870  38.970  1.00  0.00           N
ATOM   4074  HN  SER   265      61.340  29.390  38.930  1.00  0.00           H
ATOM   4075  CA  SER   265      63.270  29.220  39.740  1.00  0.00           C
ATOM   4076  HA  SER   265      63.970  30.000  40.030  1.00  0.00           H
ATOM   4077  CB  SER   265      62.850  28.610  41.210  1.00  0.00           C
ATOM   4078  HB1 SER   265      62.560  29.420  41.920  1.00  0.00           H
ATOM   4079  HB2 SER   265      63.830  28.300  41.630  1.00  0.00           H
ATOM   4080  OG  SER   265      61.960  27.520  41.200  1.00  0.00           O
ATOM   4081  HG1 SER   265      61.090  27.920  41.270  1.00  0.00           H
ATOM   4082  C   SER   265      64.110  28.120  38.980  1.00  0.00           C
ATOM   4083  O   SER   265      65.070  27.600  39.570  1.00  0.00           O
ATOM   4084  N   GLU   266      63.650  27.850  37.730  1.00  0.00           N
ATOM   4085  HN  GLU   266      62.850  28.400  37.490  1.00  0.00           H
ATOM   4086  CA  GLU   266      64.280  26.930  36.830  1.00  0.00           C
ATOM   4087  HA  GLU   266      64.840  26.220  37.430  1.00  0.00           H
ATOM   4088  CB  GLU   266      63.330  25.940  36.150  1.00  0.00           C
ATOM   4089  HB1 GLU   266      64.030  25.220  35.660  1.00  0.00           H
ATOM   4090  HB2 GLU   266      62.700  26.460  35.400  1.00  0.00           H
ATOM   4091  CG  GLU   266      62.510  25.020  37.020  1.00  0.00           C
ATOM   4092  HG1 GLU   266      61.760  25.570  37.630  1.00  0.00           H
ATOM   4093  HG2 GLU   266      63.110  24.370  37.690  1.00  0.00           H
ATOM   4094  CD  GLU   266      61.690  24.100  36.140  1.00  0.00           C
ATOM   4095  OE1 GLU   266      61.740  22.860  36.370  1.00  0.00           O
ATOM   4096  OE2 GLU   266      60.900  24.660  35.360  1.00  0.00           O
ATOM   4097  C   GLU   266      65.230  27.610  35.840  1.00  0.00           C
ATOM   4098  O   GLU   266      64.780  28.580  35.200  1.00  0.00           O
ATOM   4099  N   SER   267      66.500  27.160  35.780  1.00  0.00           N
ATOM   4100  HN  SER   267      66.820  26.480  36.440  1.00  0.00           H
ATOM   4101  CA  SER   267      67.630  27.690  35.020  1.00  0.00           C
ATOM   4102  HA  SER   267      68.540  27.160  35.250  1.00  0.00           H
ATOM   4103  CB  SER   267      67.420  27.520  33.480  1.00  0.00           C
ATOM   4104  HB1 SER   267      66.660  28.250  33.130  1.00  0.00           H
ATOM   4105  HB2 SER   267      67.120  26.490  33.180  1.00  0.00           H
ATOM   4106  OG  SER   267      68.640  27.920  32.870  1.00  0.00           O
ATOM   4107  HG1 SER   267      69.230  27.170  32.950  1.00  0.00           H
ATOM   4108  C   SER   267      68.000  29.120  35.550  1.00  0.00           C
ATOM   4109  O   SER   267      67.860  29.300  36.760  1.00  0.00           O
ATOM   4110  N   LEU   268      68.400  30.150  34.730  1.00  0.00           N
ATOM   4111  HN  LEU   268      68.460  30.010  33.750  1.00  0.00           H
ATOM   4112  CA  LEU   268      68.710  31.540  35.170  1.00  0.00           C
ATOM   4113  HA  LEU   268      68.800  31.610  36.240  1.00  0.00           H
ATOM   4114  CB  LEU   268      70.100  32.040  34.560  1.00  0.00           C
ATOM   4115  HB1 LEU   268      70.230  33.110  34.830  1.00  0.00           H
ATOM   4116  HB2 LEU   268      70.090  31.820  33.470  1.00  0.00           H
ATOM   4117  CG  LEU   268      71.330  31.240  35.080  1.00  0.00           C
ATOM   4118  HG  LEU   268      71.390  30.280  34.530  1.00  0.00           H
ATOM   4119  CD1 LEU   268      72.600  31.980  34.710  1.00  0.00           C
ATOM   4120 HD11 LEU   268      72.610  32.210  33.620  1.00  0.00           H
ATOM   4121 HD12 LEU   268      73.410  31.230  34.830  1.00  0.00           H
ATOM   4122 HD13 LEU   268      72.890  32.850  35.340  1.00  0.00           H
ATOM   4123  CD2 LEU   268      71.290  31.020  36.560  1.00  0.00           C
ATOM   4124 HD21 LEU   268      72.140  30.420  36.960  1.00  0.00           H
ATOM   4125 HD22 LEU   268      70.400  30.380  36.790  1.00  0.00           H
ATOM   4126 HD23 LEU   268      71.250  31.970  37.120  1.00  0.00           H
ATOM   4127  C   LEU   268      67.550  32.450  34.780  1.00  0.00           C
ATOM   4128  O   LEU   268      67.090  32.360  33.650  1.00  0.00           O
ATOM   4129  N   SER   269      67.000  33.210  35.700  1.00  0.00           N
ATOM   4130  HN  SER   269      67.430  33.270  36.600  1.00  0.00           H
ATOM   4131  CA  SER   269      65.910  34.100  35.550  1.00  0.00           C
ATOM   4132  HA  SER   269      65.220  33.500  34.980  1.00  0.00           H
ATOM   4133  CB  SER   269      65.140  34.510  36.930  1.00  0.00           C
ATOM   4134  HB1 SER   269      65.790  35.040  37.650  1.00  0.00           H
ATOM   4135  HB2 SER   269      64.600  33.590  37.260  1.00  0.00           H
ATOM   4136  OG  SER   269      64.070  35.440  36.720  1.00  0.00           O
ATOM   4137  HG1 SER   269      63.360  34.970  36.260  1.00  0.00           H
ATOM   4138  C   SER   269      66.240  35.340  34.750  1.00  0.00           C
ATOM   4139  O   SER   269      66.980  36.180  35.310  1.00  0.00           O
ATOM   4140  N   SER   270      65.840  35.450  33.430  1.00  0.00           N
ATOM   4141  HN  SER   270      65.270  34.770  32.980  1.00  0.00           H
ATOM   4142  CA  SER   270      66.200  36.600  32.630  1.00  0.00           C
ATOM   4143  HA  SER   270      67.270  36.460  32.490  1.00  0.00           H
ATOM   4144  CB  SER   270      65.660  36.420  31.140  1.00  0.00           C
ATOM   4145  HB1 SER   270      64.620  36.820  31.110  1.00  0.00           H
ATOM   4146  HB2 SER   270      65.700  35.350  30.830  1.00  0.00           H
ATOM   4147  OG  SER   270      66.290  37.220  30.220  1.00  0.00           O
ATOM   4148  HG1 SER   270      67.100  36.710  30.080  1.00  0.00           H
ATOM   4149  C   SER   270      65.870  37.960  33.240  1.00  0.00           C
ATOM   4150  O   SER   270      64.830  38.100  33.880  1.00  0.00           O
ATOM   4151  N   ARG   271      66.710  39.000  32.950  1.00  0.00           N
ATOM   4152  HN  ARG   271      67.620  38.820  32.590  1.00  0.00           H
ATOM   4153  CA  ARG   271      66.330  40.420  33.160  1.00  0.00           C
ATOM   4154  HA  ARG   271      65.520  40.460  33.880  1.00  0.00           H
ATOM   4155  CB  ARG   271      67.480  41.310  33.720  1.00  0.00           C
ATOM   4156  HB1 ARG   271      66.870  42.210  33.960  1.00  0.00           H
ATOM   4157  HB2 ARG   271      68.230  41.360  32.910  1.00  0.00           H
ATOM   4158  CG  ARG   271      68.160  40.790  35.090  1.00  0.00           C
ATOM   4159  HG1 ARG   271      68.750  41.670  35.410  1.00  0.00           H
ATOM   4160  HG2 ARG   271      68.910  40.020  34.810  1.00  0.00           H
ATOM   4161  CD  ARG   271      67.170  40.300  36.140  1.00  0.00           C
ATOM   4162  HD1 ARG   271      67.800  39.910  36.970  1.00  0.00           H
ATOM   4163  HD2 ARG   271      66.470  39.560  35.710  1.00  0.00           H
ATOM   4164  NE  ARG   271      66.450  41.550  36.430  1.00  0.00           N
ATOM   4165  HE  ARG   271      66.610  42.370  35.870  1.00  0.00           H
ATOM   4166  CZ  ARG   271      65.300  41.540  37.110  1.00  0.00           C
ATOM   4167  NH1 ARG   271      64.670  40.450  37.460  1.00  0.00           N
ATOM   4168 HH11 ARG   271      65.100  39.560  37.280  1.00  0.00           H
ATOM   4169 HH12 ARG   271      63.870  40.520  38.040  1.00  0.00           H
ATOM   4170  NH2 ARG   271      64.810  42.680  37.580  1.00  0.00           N
ATOM   4171 HH21 ARG   271      65.410  43.480  37.580  1.00  0.00           H
ATOM   4172 HH22 ARG   271      64.050  42.560  38.230  1.00  0.00           H
ATOM   4173  C   ARG   271      65.770  40.970  31.850  1.00  0.00           C
ATOM   4174  O   ARG   271      65.600  42.180  31.830  1.00  0.00           O
ATOM   4175  N   SER   272      65.520  40.220  30.740  1.00  0.00           N
ATOM   4176  HN  SER   272      65.790  39.270  30.810  1.00  0.00           H
ATOM   4177  CA  SER   272      64.900  40.640  29.470  1.00  0.00           C
ATOM   4178  HA  SER   272      64.640  41.680  29.430  1.00  0.00           H
ATOM   4179  CB  SER   272      65.710  40.260  28.230  1.00  0.00           C
ATOM   4180  HB1 SER   272      65.170  40.690  27.360  1.00  0.00           H
ATOM   4181  HB2 SER   272      65.870  39.170  28.110  1.00  0.00           H
ATOM   4182  OG  SER   272      66.950  40.920  28.160  1.00  0.00           O
ATOM   4183  HG1 SER   272      66.760  41.860  28.280  1.00  0.00           H
ATOM   4184  C   SER   272      63.580  39.860  29.270  1.00  0.00           C
ATOM   4185  O   SER   272      63.400  38.670  29.700  1.00  0.00           O
ATOM   4186  N   THR   273      62.610  40.530  28.650  1.00  0.00           N
ATOM   4187  HN  THR   273      62.700  41.460  28.280  1.00  0.00           H
ATOM   4188  CA  THR   273      61.410  39.930  28.150  1.00  0.00           C
ATOM   4189  HA  THR   273      61.020  40.620  27.430  1.00  0.00           H
ATOM   4190  CB  THR   273      61.580  38.630  27.220  1.00  0.00           C
ATOM   4191  HB  THR   273      61.590  37.710  27.830  1.00  0.00           H
ATOM   4192  OG1 THR   273      62.760  38.660  26.460  1.00  0.00           O
ATOM   4193  HG1 THR   273      63.340  38.090  26.970  1.00  0.00           H
ATOM   4194  CG2 THR   273      60.540  38.460  26.140  1.00  0.00           C
ATOM   4195 HG21 THR   273      60.680  37.530  25.540  1.00  0.00           H
ATOM   4196 HG22 THR   273      60.510  39.290  25.400  1.00  0.00           H
ATOM   4197 HG23 THR   273      59.550  38.530  26.630  1.00  0.00           H
ATOM   4198  C   THR   273      60.340  39.760  29.200  1.00  0.00           C
ATOM   4199  O   THR   273      59.630  38.770  29.290  1.00  0.00           O
ATOM   4200  N   MET   274      60.280  40.770  30.080  1.00  0.00           N
ATOM   4201  HN  MET   274      60.870  41.570  29.990  1.00  0.00           H
ATOM   4202  CA  MET   274      59.310  40.870  31.180  1.00  0.00           C
ATOM   4203  HA  MET   274      59.270  39.890  31.630  1.00  0.00           H
ATOM   4204  CB  MET   274      59.770  41.870  32.300  1.00  0.00           C
ATOM   4205  HB1 MET   274      59.020  41.870  33.130  1.00  0.00           H
ATOM   4206  HB2 MET   274      59.740  42.900  31.890  1.00  0.00           H
ATOM   4207  CG  MET   274      61.210  41.580  32.790  1.00  0.00           C
ATOM   4208  HG1 MET   274      61.590  42.410  33.430  1.00  0.00           H
ATOM   4209  HG2 MET   274      61.890  41.390  31.930  1.00  0.00           H
ATOM   4210  SD  MET   274      61.480  40.050  33.710  1.00  0.00           S
ATOM   4211  CE  MET   274      61.270  40.730  35.360  1.00  0.00           C
ATOM   4212  HE1 MET   274      61.670  40.000  36.100  1.00  0.00           H
ATOM   4213  HE2 MET   274      60.190  40.840  35.570  1.00  0.00           H
ATOM   4214  HE3 MET   274      61.790  41.700  35.540  1.00  0.00           H
ATOM   4215  C   MET   274      57.900  41.220  30.700  1.00  0.00           C
ATOM   4216  O   MET   274      57.700  42.210  30.070  1.00  0.00           O
ATOM   4217  N   VAL   275      56.880  40.410  31.000  1.00  0.00           N
ATOM   4218  HN  VAL   275      57.130  39.610  31.540  1.00  0.00           H
ATOM   4219  CA  VAL   275      55.440  40.680  30.820  1.00  0.00           C
ATOM   4220  HA  VAL   275      55.340  40.950  29.780  1.00  0.00           H
ATOM   4221  CB  VAL   275      54.630  39.480  31.160  1.00  0.00           C
ATOM   4222  HB  VAL   275      54.820  39.170  32.210  1.00  0.00           H
ATOM   4223  CG1 VAL   275      53.130  39.760  30.940  1.00  0.00           C
ATOM   4224 HG11 VAL   275      52.730  40.490  31.680  1.00  0.00           H
ATOM   4225 HG12 VAL   275      52.510  38.840  30.950  1.00  0.00           H
ATOM   4226 HG13 VAL   275      53.040  40.130  29.890  1.00  0.00           H
ATOM   4227  CG2 VAL   275      54.950  38.210  30.300  1.00  0.00           C
ATOM   4228 HG21 VAL   275      54.910  38.510  29.230  1.00  0.00           H
ATOM   4229 HG22 VAL   275      54.270  37.340  30.430  1.00  0.00           H
ATOM   4230 HG23 VAL   275      56.010  37.950  30.510  1.00  0.00           H
ATOM   4231  C   VAL   275      55.020  41.840  31.640  1.00  0.00           C
ATOM   4232  O   VAL   275      55.130  41.920  32.860  1.00  0.00           O
ATOM   4233  N   THR   276      54.620  42.980  31.030  1.00  0.00           N
ATOM   4234  HN  THR   276      54.650  43.070  30.030  1.00  0.00           H
ATOM   4235  CA  THR   276      54.110  44.220  31.660  1.00  0.00           C
ATOM   4236  HA  THR   276      54.960  44.450  32.280  1.00  0.00           H
ATOM   4237  CB  THR   276      53.910  45.400  30.750  1.00  0.00           C
ATOM   4238  HB  THR   276      53.280  46.150  31.260  1.00  0.00           H
ATOM   4239  OG1 THR   276      53.350  45.030  29.510  1.00  0.00           O
ATOM   4240  HG1 THR   276      52.450  44.730  29.630  1.00  0.00           H
ATOM   4241  CG2 THR   276      55.300  45.950  30.480  1.00  0.00           C
ATOM   4242 HG21 THR   276      55.660  46.390  31.440  1.00  0.00           H
ATOM   4243 HG22 THR   276      55.190  46.830  29.820  1.00  0.00           H
ATOM   4244 HG23 THR   276      55.980  45.230  29.980  1.00  0.00           H
ATOM   4245  C   THR   276      52.840  43.940  32.630  1.00  0.00           C
ATOM   4246  O   THR   276      52.020  43.060  32.360  1.00  0.00           O
ATOM   4247  N   SER   277      52.730  44.720  33.740  1.00  0.00           N
ATOM   4248  HN  SER   277      53.300  45.520  33.920  1.00  0.00           H
ATOM   4249  CA  SER   277      51.790  44.410  34.880  1.00  0.00           C
ATOM   4250  HA  SER   277      52.270  44.950  35.690  1.00  0.00           H
ATOM   4251  CB  SER   277      50.350  44.990  34.770  1.00  0.00           C
ATOM   4252  HB1 SER   277      49.930  45.060  35.790  1.00  0.00           H
ATOM   4253  HB2 SER   277      49.790  44.320  34.070  1.00  0.00           H
ATOM   4254  OG  SER   277      50.380  46.370  34.300  1.00  0.00           O
ATOM   4255  HG1 SER   277      50.930  46.570  33.540  1.00  0.00           H
ATOM   4256  C   SER   277      51.760  42.930  35.370  1.00  0.00           C
ATOM   4257  O   SER   277      50.700  42.370  35.540  1.00  0.00           O
ATOM   4258  N   SER   278      52.930  42.250  35.520  1.00  0.00           N
ATOM   4259  HN  SER   278      53.820  42.650  35.330  1.00  0.00           H
ATOM   4260  CA  SER   278      53.080  40.960  36.170  1.00  0.00           C
ATOM   4261  HA  SER   278      52.090  40.740  36.560  1.00  0.00           H
ATOM   4262  CB  SER   278      53.430  39.930  35.030  1.00  0.00           C
ATOM   4263  HB1 SER   278      54.350  40.280  34.530  1.00  0.00           H
ATOM   4264  HB2 SER   278      52.540  39.900  34.360  1.00  0.00           H
ATOM   4265  OG  SER   278      53.570  38.620  35.670  1.00  0.00           O
ATOM   4266  HG1 SER   278      54.100  38.090  35.060  1.00  0.00           H
ATOM   4267  C   SER   278      54.040  40.930  37.330  1.00  0.00           C
ATOM   4268  O   SER   278      55.130  41.490  37.310  1.00  0.00           O
ATOM   4269  N   GLY   279      53.560  40.380  38.450  1.00  0.00           N
ATOM   4270  HN  GLY   279      52.640  40.010  38.580  1.00  0.00           H
ATOM   4271  CA  GLY   279      54.150  40.580  39.800  1.00  0.00           C
ATOM   4272  HA1 GLY   279      55.200  40.320  39.780  1.00  0.00           H
ATOM   4273  HA2 GLY   279      53.660  39.950  40.530  1.00  0.00           H
ATOM   4274  C   GLY   279      53.930  41.970  40.230  1.00  0.00           C
ATOM   4275  O   GLY   279      53.600  42.850  39.440  1.00  0.00           O
ATOM   4276  N   ALA   280      54.000  42.220  41.470  1.00  0.00           N
ATOM   4277  HN  ALA   280      54.180  41.480  42.110  1.00  0.00           H
ATOM   4278  CA  ALA   280      53.910  43.530  42.090  1.00  0.00           C
ATOM   4279  HA  ALA   280      52.910  43.910  41.910  1.00  0.00           H
ATOM   4280  CB  ALA   280      54.010  43.290  43.650  1.00  0.00           C
ATOM   4281  HB1 ALA   280      54.610  42.420  43.980  1.00  0.00           H
ATOM   4282  HB2 ALA   280      53.010  43.070  44.060  1.00  0.00           H
ATOM   4283  HB3 ALA   280      54.300  44.190  44.240  1.00  0.00           H
ATOM   4284  C   ALA   280      54.990  44.550  41.680  1.00  0.00           C
ATOM   4285  O   ALA   280      56.030  44.060  41.170  1.00  0.00           O
ATOM   4286  N   PRO   281      54.720  45.830  41.810  1.00  0.00           N
ATOM   4287  CD  PRO   281      53.430  46.410  42.190  1.00  0.00           C
ATOM   4288  HD1 PRO   281      53.300  46.480  43.290  1.00  0.00           H
ATOM   4289  HD2 PRO   281      52.540  45.960  41.710  1.00  0.00           H
ATOM   4290  CA  PRO   281      55.780  46.850  41.690  1.00  0.00           C
ATOM   4291  HA  PRO   281      56.100  47.010  40.670  1.00  0.00           H
ATOM   4292  CB  PRO   281      55.050  48.130  42.170  1.00  0.00           C
ATOM   4293  HB1 PRO   281      55.370  49.030  41.610  1.00  0.00           H
ATOM   4294  HB2 PRO   281      55.340  48.360  43.210  1.00  0.00           H
ATOM   4295  CG  PRO   281      53.590  47.920  41.880  1.00  0.00           C
ATOM   4296  HG1 PRO   281      52.800  48.500  42.410  1.00  0.00           H
ATOM   4297  HG2 PRO   281      53.370  47.930  40.790  1.00  0.00           H
ATOM   4298  C   PRO   281      57.100  46.570  42.330  1.00  0.00           C
ATOM   4299  O   PRO   281      57.180  45.920  43.380  1.00  0.00           O
ATOM   4300  N   GLN   282      58.250  47.030  41.730  1.00  0.00           N
ATOM   4301  HN  GLN   282      58.100  47.560  40.900  1.00  0.00           H
ATOM   4302  CA  GLN   282      59.660  46.830  42.170  1.00  0.00           C
ATOM   4303  HA  GLN   282      59.780  45.780  41.960  1.00  0.00           H
ATOM   4304  CB  GLN   282      60.630  47.610  41.230  1.00  0.00           C
ATOM   4305  HB1 GLN   282      61.710  47.430  41.430  1.00  0.00           H
ATOM   4306  HB2 GLN   282      60.400  48.680  41.450  1.00  0.00           H
ATOM   4307  CG  GLN   282      60.420  47.340  39.750  1.00  0.00           C
ATOM   4308  HG1 GLN   282      61.160  48.030  39.290  1.00  0.00           H
ATOM   4309  HG2 GLN   282      59.430  47.640  39.370  1.00  0.00           H
ATOM   4310  CD  GLN   282      60.700  45.890  39.320  1.00  0.00           C
ATOM   4311  OE1 GLN   282      61.780  45.330  39.090  1.00  0.00           O
ATOM   4312  NE2 GLN   282      59.630  45.060  39.400  1.00  0.00           N
ATOM   4313 HE21 GLN   282      59.720  44.170  38.950  1.00  0.00           H
ATOM   4314 HE22 GLN   282      58.750  45.520  39.500  1.00  0.00           H
ATOM   4315  C   GLN   282      60.070  46.960  43.590  1.00  0.00           C
ATOM   4316  O   GLN   282      59.380  47.580  44.390  1.00  0.00           O
ATOM   4317  N   THR   283      61.240  46.450  43.980  1.00  0.00           N
ATOM   4318  HN  THR   283      61.800  45.970  43.300  1.00  0.00           H
ATOM   4319  CA  THR   283      61.830  46.640  45.300  1.00  0.00           C
ATOM   4320  HA  THR   283      61.530  47.590  45.710  1.00  0.00           H
ATOM   4321  CB  THR   283      61.410  45.630  46.390  1.00  0.00           C
ATOM   4322  HB  THR   283      60.310  45.560  46.470  1.00  0.00           H
ATOM   4323  OG1 THR   283      62.090  46.010  47.620  1.00  0.00           O
ATOM   4324  HG1 THR   283      61.780  46.910  47.750  1.00  0.00           H
ATOM   4325  CG2 THR   283      61.950  44.250  46.050  1.00  0.00           C
ATOM   4326 HG21 THR   283      61.710  44.110  44.970  1.00  0.00           H
ATOM   4327 HG22 THR   283      61.430  43.410  46.570  1.00  0.00           H
ATOM   4328 HG23 THR   283      63.040  44.050  46.180  1.00  0.00           H
ATOM   4329  C   THR   283      63.400  46.780  45.130  1.00  0.00           C
ATOM   4330  O   THR   283      64.070  46.000  44.520  1.00  0.00           O
ATOM   4331  N   THR   284      64.010  47.880  45.710  1.00  0.00           N
ATOM   4332  HN  THR   284      63.410  48.410  46.300  1.00  0.00           H
ATOM   4333  CA  THR   284      65.480  48.170  45.830  1.00  0.00           C
ATOM   4334  HA  THR   284      65.790  48.620  44.890  1.00  0.00           H
ATOM   4335  CB  THR   284      65.750  49.150  47.030  1.00  0.00           C
ATOM   4336  HB  THR   284      65.560  48.500  47.920  1.00  0.00           H
ATOM   4337  OG1 THR   284      64.860  50.330  46.980  1.00  0.00           O
ATOM   4338  HG1 THR   284      64.150  49.990  47.540  1.00  0.00           H
ATOM   4339  CG2 THR   284      67.170  49.570  47.050  1.00  0.00           C
ATOM   4340 HG21 THR   284      67.470  50.110  46.130  1.00  0.00           H
ATOM   4341 HG22 THR   284      67.820  48.700  47.250  1.00  0.00           H
ATOM   4342 HG23 THR   284      67.300  50.220  47.950  1.00  0.00           H
ATOM   4343  C   THR   284      66.330  46.910  46.050  1.00  0.00           C
ATOM   4344  O   THR   284      66.040  46.240  47.050  1.00  0.00           O
ATOM   4345  N   PRO   285      67.290  46.460  45.270  1.00  0.00           N
ATOM   4346  CD  PRO   285      67.700  47.090  44.040  1.00  0.00           C
ATOM   4347  HD1 PRO   285      68.020  48.150  44.180  1.00  0.00           H
ATOM   4348  HD2 PRO   285      66.950  47.060  43.220  1.00  0.00           H
ATOM   4349  CA  PRO   285      68.000  45.200  45.520  1.00  0.00           C
ATOM   4350  HA  PRO   285      67.300  44.400  45.710  1.00  0.00           H
ATOM   4351  CB  PRO   285      68.750  44.920  44.190  1.00  0.00           C
ATOM   4352  HB1 PRO   285      68.140  44.430  43.400  1.00  0.00           H
ATOM   4353  HB2 PRO   285      69.720  44.400  44.320  1.00  0.00           H
ATOM   4354  CG  PRO   285      68.940  46.320  43.540  1.00  0.00           C
ATOM   4355  HG1 PRO   285      69.880  46.730  43.970  1.00  0.00           H
ATOM   4356  HG2 PRO   285      69.120  46.310  42.440  1.00  0.00           H
ATOM   4357  C   PRO   285      68.960  45.220  46.640  1.00  0.00           C
ATOM   4358  O   PRO   285      69.770  46.150  46.860  1.00  0.00           O
HETATM 4359  N   HSD   286      69.070  44.110  47.440  1.00  0.00           N
HETATM 4360  HN  HSD   286      68.480  43.310  47.300  1.00  0.00           H
HETATM 4361  CA  HSD   286      70.080  43.750  48.440  1.00  0.00           C
HETATM 4362  HA  HSD   286      70.840  44.510  48.540  1.00  0.00           H
HETATM 4363  CB  HSD   286      69.520  43.420  49.850  1.00  0.00           C
HETATM 4364  HB1 HSD   286      70.320  42.920  50.430  1.00  0.00           H
HETATM 4365  HB2 HSD   286      68.760  42.610  49.760  1.00  0.00           H
HETATM 4366  ND1 HSD   286      70.120  45.410  51.310  1.00  0.00           N
HETATM 4367  HD1 HSD   286      71.110  45.310  51.210  1.00  0.00           H
HETATM 4368  CG  HSD   286      69.170  44.650  50.660  1.00  0.00           C
HETATM 4369  CE1 HSD   286      69.430  46.450  51.930  1.00  0.00           C
HETATM 4370  HE1 HSD   286      69.830  47.250  52.560  1.00  0.00           H
HETATM 4371  NE2 HSD   286      68.080  46.350  51.720  1.00  0.00           N
HETATM 4372  CD2 HSD   286      67.970  45.190  50.930  1.00  0.00           C
HETATM 4373  HD2 HSD   286      66.980  44.820  50.700  1.00  0.00           H
HETATM 4374  C   HSD   286      70.830  42.510  47.810  1.00  0.00           C
HETATM 4375  O   HSD   286      70.240  41.430  47.680  1.00  0.00           O
ATOM   4376  N   ARG   287      72.100  42.670  47.500  1.00  0.00           N
ATOM   4377  HN  ARG   287      72.490  43.570  47.690  1.00  0.00           H
ATOM   4378  CA  ARG   287      72.920  41.740  46.680  1.00  0.00           C
ATOM   4379  HA  ARG   287      72.380  41.620  45.750  1.00  0.00           H
ATOM   4380  CB  ARG   287      74.200  42.610  46.480  1.00  0.00           C
ATOM   4381  HB1 ARG   287      74.680  42.050  45.650  1.00  0.00           H
ATOM   4382  HB2 ARG   287      74.820  42.550  47.390  1.00  0.00           H
ATOM   4383  CG  ARG   287      74.060  44.100  46.020  1.00  0.00           C
ATOM   4384  HG1 ARG   287      75.110  44.430  45.840  1.00  0.00           H
ATOM   4385  HG2 ARG   287      73.650  44.700  46.860  1.00  0.00           H
ATOM   4386  CD  ARG   287      73.180  44.210  44.790  1.00  0.00           C
ATOM   4387  HD1 ARG   287      72.200  43.790  45.090  1.00  0.00           H
ATOM   4388  HD2 ARG   287      73.540  43.650  43.910  1.00  0.00           H
ATOM   4389  NE  ARG   287      72.950  45.600  44.410  1.00  0.00           N
ATOM   4390  HE  ARG   287      73.040  46.320  45.100  1.00  0.00           H
ATOM   4391  CZ  ARG   287      72.810  46.060  43.180  1.00  0.00           C
ATOM   4392  NH1 ARG   287      72.840  45.390  42.040  1.00  0.00           N
ATOM   4393 HH11 ARG   287      72.590  44.430  41.980  1.00  0.00           H
ATOM   4394 HH12 ARG   287      72.720  45.940  41.210  1.00  0.00           H
ATOM   4395  NH2 ARG   287      72.570  47.350  43.010  1.00  0.00           N
ATOM   4396 HH21 ARG   287      72.640  47.910  43.830  1.00  0.00           H
ATOM   4397 HH22 ARG   287      72.610  47.770  42.100  1.00  0.00           H
ATOM   4398  C   ARG   287      73.120  40.390  47.190  1.00  0.00           C
ATOM   4399  O   ARG   287      72.910  39.430  46.450  1.00  0.00           O
ATOM   4400  N   THR   288      73.560  40.310  48.450  1.00  0.00           N
ATOM   4401  HN  THR   288      73.460  41.110  49.040  1.00  0.00           H
ATOM   4402  CA  THR   288      74.140  39.110  49.010  1.00  0.00           C
ATOM   4403  HA  THR   288      74.900  38.850  48.290  1.00  0.00           H
ATOM   4404  CB  THR   288      74.800  39.360  50.390  1.00  0.00           C
ATOM   4405  HB  THR   288      75.110  38.360  50.770  1.00  0.00           H
ATOM   4406  OG1 THR   288      74.110  40.120  51.390  1.00  0.00           O
ATOM   4407  HG1 THR   288      74.260  41.000  51.040  1.00  0.00           H
ATOM   4408  CG2 THR   288      76.130  40.060  50.130  1.00  0.00           C
ATOM   4409 HG21 THR   288      76.800  40.120  51.010  1.00  0.00           H
ATOM   4410 HG22 THR   288      75.980  41.060  49.670  1.00  0.00           H
ATOM   4411 HG23 THR   288      76.680  39.510  49.330  1.00  0.00           H
ATOM   4412  C   THR   288      73.340  37.820  49.050  1.00  0.00           C
ATOM   4413  O   THR   288      73.940  36.800  48.990  1.00  0.00           O
ATOM   4414  N   PHE   289      72.010  37.870  49.370  1.00  0.00           N
ATOM   4415  HN  PHE   289      71.590  38.720  49.640  1.00  0.00           H
ATOM   4416  CA  PHE   289      71.120  36.810  49.410  1.00  0.00           C
ATOM   4417  HA  PHE   289      71.700  35.910  49.240  1.00  0.00           H
ATOM   4418  CB  PHE   289      70.360  36.730  50.810  1.00  0.00           C
ATOM   4419  HB1 PHE   289      71.160  36.530  51.550  1.00  0.00           H
ATOM   4420  HB2 PHE   289      69.580  35.940  50.840  1.00  0.00           H
ATOM   4421  CG  PHE   289      69.760  38.130  51.240  1.00  0.00           C
ATOM   4422  CD1 PHE   289      70.500  39.070  51.990  1.00  0.00           C
ATOM   4423  HD1 PHE   289      71.490  38.890  52.390  1.00  0.00           H
ATOM   4424  CE1 PHE   289      69.920  40.300  52.260  1.00  0.00           C
ATOM   4425  HE1 PHE   289      70.500  41.050  52.770  1.00  0.00           H
ATOM   4426  CZ  PHE   289      68.550  40.440  52.170  1.00  0.00           C
ATOM   4427  HZ  PHE   289      68.080  41.390  52.380  1.00  0.00           H
ATOM   4428  CD2 PHE   289      68.370  38.300  51.070  1.00  0.00           C
ATOM   4429  HD2 PHE   289      67.870  37.510  50.530  1.00  0.00           H
ATOM   4430  CE2 PHE   289      67.760  39.450  51.630  1.00  0.00           C
ATOM   4431  HE2 PHE   289      66.710  39.610  51.420  1.00  0.00           H
ATOM   4432  C   PHE   289      70.090  36.960  48.240  1.00  0.00           C
ATOM   4433  O   PHE   289      69.040  36.310  48.350  1.00  0.00           O
ATOM   4434  N   GLY   290      70.400  37.770  47.180  1.00  0.00           N
ATOM   4435  HN  GLY   290      71.310  38.180  47.160  1.00  0.00           H
ATOM   4436  CA  GLY   290      69.520  38.110  46.040  1.00  0.00           C
ATOM   4437  HA1 GLY   290      69.260  37.210  45.490  1.00  0.00           H
ATOM   4438  HA2 GLY   290      70.150  38.800  45.500  1.00  0.00           H
ATOM   4439  C   GLY   290      68.160  38.740  46.260  1.00  0.00           C
ATOM   4440  O   GLY   290      67.160  38.410  45.690  1.00  0.00           O
ATOM   4441  N   GLY   291      68.150  39.720  47.230  1.00  0.00           N
ATOM   4442  HN  GLY   291      69.020  40.180  47.400  1.00  0.00           H
ATOM   4443  CA  GLY   291      66.970  40.230  47.880  1.00  0.00           C
ATOM   4444  HA1 GLY   291      67.290  40.190  48.910  1.00  0.00           H
ATOM   4445  HA2 GLY   291      66.170  39.520  47.710  1.00  0.00           H
ATOM   4446  C   GLY   291      66.430  41.540  47.500  1.00  0.00           C
ATOM   4447  O   GLY   291      67.140  42.200  46.720  1.00  0.00           O
ATOM   4448  N   GLY   292      65.190  42.020  47.960  1.00  0.00           N
ATOM   4449  HN  GLY   292      64.910  42.950  47.740  1.00  0.00           H
ATOM   4450  CA  GLY   292      64.470  41.330  49.030  1.00  0.00           C
ATOM   4451  HA1 GLY   292      64.390  40.270  48.900  1.00  0.00           H
ATOM   4452  HA2 GLY   292      63.480  41.760  49.040  1.00  0.00           H
ATOM   4453  C   GLY   292      64.970  41.610  50.470  1.00  0.00           C
ATOM   4454  O   GLY   292      66.040  42.180  50.640  1.00  0.00           O
ATOM   4455  N   LYS   293      64.250  41.150  51.490  1.00  0.00           N
ATOM   4456  HN  LYS   293      63.450  40.650  51.180  1.00  0.00           H
ATOM   4457  CA  LYS   293      64.320  41.390  52.920  1.00  0.00           C
ATOM   4458  HA  LYS   293      65.210  41.940  53.190  1.00  0.00           H
ATOM   4459  CB  LYS   293      63.030  42.050  53.450  1.00  0.00           C
ATOM   4460  HB1 LYS   293      62.970  42.260  54.540  1.00  0.00           H
ATOM   4461  HB2 LYS   293      62.180  41.400  53.170  1.00  0.00           H
ATOM   4462  CG  LYS   293      62.730  43.500  52.910  1.00  0.00           C
ATOM   4463  HG1 LYS   293      61.730  43.810  53.280  1.00  0.00           H
ATOM   4464  HG2 LYS   293      62.740  43.480  51.800  1.00  0.00           H
ATOM   4465  CD  LYS   293      63.900  44.410  53.310  1.00  0.00           C
ATOM   4466  HD1 LYS   293      64.850  43.920  53.020  1.00  0.00           H
ATOM   4467  HD2 LYS   293      63.940  44.670  54.390  1.00  0.00           H
ATOM   4468  CE  LYS   293      63.860  45.650  52.480  1.00  0.00           C
ATOM   4469  HE1 LYS   293      63.650  45.420  51.410  1.00  0.00           H
ATOM   4470  HE2 LYS   293      64.850  46.160  52.470  1.00  0.00           H
ATOM   4471  NZ  LYS   293      62.840  46.590  53.030  1.00  0.00           N
ATOM   4472  HZ1 LYS   293      61.910  46.130  53.010  1.00  0.00           H
ATOM   4473  HZ2 LYS   293      62.730  47.430  52.420  1.00  0.00           H
ATOM   4474  HZ3 LYS   293      63.150  46.870  53.980  1.00  0.00           H
ATOM   4475  C   LYS   293      64.630  40.120  53.760  1.00  0.00           C
ATOM   4476  O   LYS   293      64.610  40.160  54.970  1.00  0.00           O
ATOM   4477  N   ALA   294      64.930  38.990  53.140  1.00  0.00           N
ATOM   4478  HN  ALA   294      64.760  38.880  52.170  1.00  0.00           H
ATOM   4479  CA  ALA   294      65.050  37.750  53.910  1.00  0.00           C
ATOM   4480  HA  ALA   294      64.070  37.760  54.350  1.00  0.00           H
ATOM   4481  CB  ALA   294      65.330  36.580  52.990  1.00  0.00           C
ATOM   4482  HB1 ALA   294      66.320  36.690  52.510  1.00  0.00           H
ATOM   4483  HB2 ALA   294      64.640  36.480  52.130  1.00  0.00           H
ATOM   4484  HB3 ALA   294      65.320  35.640  53.590  1.00  0.00           H
ATOM   4485  C   ALA   294      66.010  37.770  55.030  1.00  0.00           C
ATOM   4486  O   ALA   294      65.690  37.190  56.080  1.00  0.00           O
ATOM   4487  N   ALA   295      67.320  38.290  54.830  1.00  0.00           N
ATOM   4488  HN  ALA   295      67.540  38.610  53.910  1.00  0.00           H
ATOM   4489  CA  ALA   295      68.240  38.200  55.860  1.00  0.00           C
ATOM   4490  HA  ALA   295      68.310  37.170  56.170  1.00  0.00           H
ATOM   4491  CB  ALA   295      69.600  38.770  55.320  1.00  0.00           C
ATOM   4492  HB1 ALA   295      70.010  38.110  54.530  1.00  0.00           H
ATOM   4493  HB2 ALA   295      70.320  38.860  56.160  1.00  0.00           H
ATOM   4494  HB3 ALA   295      69.440  39.810  54.970  1.00  0.00           H
ATOM   4495  C   ALA   295      67.930  38.970  57.200  1.00  0.00           C
ATOM   4496  O   ALA   295      68.300  38.560  58.320  1.00  0.00           O
ATOM   4497  N   VAL   296      67.380  40.200  57.080  1.00  0.00           N
ATOM   4498  HN  VAL   296      67.180  40.560  56.170  1.00  0.00           H
ATOM   4499  CA  VAL   296      66.820  40.890  58.240  1.00  0.00           C
ATOM   4500  HA  VAL   296      67.520  40.890  59.060  1.00  0.00           H
ATOM   4501  CB  VAL   296      66.710  42.320  57.970  1.00  0.00           C
ATOM   4502  HB  VAL   296      66.240  42.780  58.870  1.00  0.00           H
ATOM   4503  CG1 VAL   296      68.000  43.180  57.860  1.00  0.00           C
ATOM   4504 HG11 VAL   296      68.740  43.130  58.690  1.00  0.00           H
ATOM   4505 HG12 VAL   296      67.700  44.240  57.880  1.00  0.00           H
ATOM   4506 HG13 VAL   296      68.500  42.920  56.890  1.00  0.00           H
ATOM   4507  CG2 VAL   296      65.750  42.570  56.820  1.00  0.00           C
ATOM   4508 HG21 VAL   296      66.150  42.140  55.880  1.00  0.00           H
ATOM   4509 HG22 VAL   296      65.700  43.670  56.700  1.00  0.00           H
ATOM   4510 HG23 VAL   296      64.760  42.270  57.230  1.00  0.00           H
ATOM   4511  C   VAL   296      65.560  40.220  58.830  1.00  0.00           C
ATOM   4512  O   VAL   296      65.310  40.320  60.030  1.00  0.00           O
ATOM   4513  N   VAL   297      64.660  39.660  57.990  1.00  0.00           N
ATOM   4514  HN  VAL   297      64.760  39.750  57.000  1.00  0.00           H
ATOM   4515  CA  VAL   297      63.450  38.900  58.410  1.00  0.00           C
ATOM   4516  HA  VAL   297      62.870  39.550  59.040  1.00  0.00           H
ATOM   4517  CB  VAL   297      62.400  38.730  57.290  1.00  0.00           C
ATOM   4518  HB  VAL   297      63.050  38.450  56.430  1.00  0.00           H
ATOM   4519  CG1 VAL   297      61.290  37.720  57.600  1.00  0.00           C
ATOM   4520 HG11 VAL   297      61.680  36.680  57.520  1.00  0.00           H
ATOM   4521 HG12 VAL   297      60.480  37.720  56.840  1.00  0.00           H
ATOM   4522 HG13 VAL   297      60.940  37.940  58.630  1.00  0.00           H
ATOM   4523  CG2 VAL   297      61.680  40.090  57.060  1.00  0.00           C
ATOM   4524 HG21 VAL   297      62.470  40.850  56.940  1.00  0.00           H
ATOM   4525 HG22 VAL   297      60.950  40.300  57.870  1.00  0.00           H
ATOM   4526 HG23 VAL   297      60.980  40.040  56.200  1.00  0.00           H
ATOM   4527  C   VAL   297      63.820  37.640  59.220  1.00  0.00           C
ATOM   4528  O   VAL   297      63.150  37.440  60.200  1.00  0.00           O
ATOM   4529  N   LEU   298      64.900  36.890  58.930  1.00  0.00           N
ATOM   4530  HN  LEU   298      65.500  37.010  58.140  1.00  0.00           H
ATOM   4531  CA  LEU   298      65.400  35.700  59.530  1.00  0.00           C
ATOM   4532  HA  LEU   298      64.600  34.990  59.710  1.00  0.00           H
ATOM   4533  CB  LEU   298      66.610  35.220  58.760  1.00  0.00           C
ATOM   4534  HB1 LEU   298      67.320  36.010  58.420  1.00  0.00           H
ATOM   4535  HB2 LEU   298      66.180  34.750  57.850  1.00  0.00           H
ATOM   4536  CG  LEU   298      67.490  34.210  59.550  1.00  0.00           C
ATOM   4537  HG  LEU   298      67.990  34.780  60.360  1.00  0.00           H
ATOM   4538  CD1 LEU   298      66.730  33.070  60.260  1.00  0.00           C
ATOM   4539 HD11 LEU   298      67.370  32.540  61.000  1.00  0.00           H
ATOM   4540 HD12 LEU   298      66.330  32.370  59.490  1.00  0.00           H
ATOM   4541 HD13 LEU   298      65.860  33.490  60.800  1.00  0.00           H
ATOM   4542  CD2 LEU   298      68.450  33.600  58.560  1.00  0.00           C
ATOM   4543 HD21 LEU   298      68.990  34.400  58.020  1.00  0.00           H
ATOM   4544 HD22 LEU   298      67.910  33.060  57.750  1.00  0.00           H
ATOM   4545 HD23 LEU   298      69.160  32.970  59.130  1.00  0.00           H
ATOM   4546  C   LEU   298      65.840  36.140  60.910  1.00  0.00           C
ATOM   4547  O   LEU   298      65.480  35.470  61.900  1.00  0.00           O
ATOM   4548  N   LEU   299      66.620  37.230  61.080  1.00  0.00           N
ATOM   4549  HN  LEU   299      67.030  37.630  60.260  1.00  0.00           H
ATOM   4550  CA  LEU   299      67.040  37.750  62.370  1.00  0.00           C
ATOM   4551  HA  LEU   299      67.630  37.000  62.890  1.00  0.00           H
ATOM   4552  CB  LEU   299      67.960  38.960  62.100  1.00  0.00           C
ATOM   4553  HB1 LEU   299      67.690  39.410  61.120  1.00  0.00           H
ATOM   4554  HB2 LEU   299      68.890  38.420  61.840  1.00  0.00           H
ATOM   4555  CG  LEU   299      68.260  39.950  63.210  1.00  0.00           C
ATOM   4556  HG  LEU   299      67.320  40.490  63.450  1.00  0.00           H
ATOM   4557  CD1 LEU   299      68.730  39.360  64.550  1.00  0.00           C
ATOM   4558 HD11 LEU   299      67.890  38.940  65.150  1.00  0.00           H
ATOM   4559 HD12 LEU   299      69.200  40.170  65.150  1.00  0.00           H
ATOM   4560 HD13 LEU   299      69.480  38.570  64.360  1.00  0.00           H
ATOM   4561  CD2 LEU   299      69.310  40.830  62.680  1.00  0.00           C
ATOM   4562 HD21 LEU   299      68.960  41.640  62.010  1.00  0.00           H
ATOM   4563 HD22 LEU   299      70.150  40.370  62.110  1.00  0.00           H
ATOM   4564 HD23 LEU   299      69.750  41.420  63.500  1.00  0.00           H
ATOM   4565  C   LEU   299      65.840  38.110  63.240  1.00  0.00           C
ATOM   4566  O   LEU   299      65.750  37.690  64.430  1.00  0.00           O
ATOM   4567  N   ALA   300      64.810  38.810  62.770  1.00  0.00           N
ATOM   4568  HN  ALA   300      64.820  39.260  61.880  1.00  0.00           H
ATOM   4569  CA  ALA   300      63.690  39.230  63.540  1.00  0.00           C
ATOM   4570  HA  ALA   300      64.030  39.860  64.340  1.00  0.00           H
ATOM   4571  CB  ALA   300      62.800  40.060  62.570  1.00  0.00           C
ATOM   4572  HB1 ALA   300      62.050  40.690  63.110  1.00  0.00           H
ATOM   4573  HB2 ALA   300      62.330  39.400  61.820  1.00  0.00           H
ATOM   4574  HB3 ALA   300      63.480  40.690  61.970  1.00  0.00           H
ATOM   4575  C   ALA   300      62.940  38.060  64.160  1.00  0.00           C
ATOM   4576  O   ALA   300      62.750  38.000  65.360  1.00  0.00           O
ATOM   4577  N   VAL   301      62.510  37.100  63.270  1.00  0.00           N
ATOM   4578  HN  VAL   301      62.810  37.200  62.320  1.00  0.00           H
ATOM   4579  CA  VAL   301      61.700  36.000  63.550  1.00  0.00           C
ATOM   4580  HA  VAL   301      60.930  36.470  64.150  1.00  0.00           H
ATOM   4581  CB  VAL   301      61.280  35.410  62.170  1.00  0.00           C
ATOM   4582  HB  VAL   301      62.230  35.290  61.610  1.00  0.00           H
ATOM   4583  CG1 VAL   301      60.560  34.080  62.290  1.00  0.00           C
ATOM   4584 HG11 VAL   301      59.580  34.260  62.780  1.00  0.00           H
ATOM   4585 HG12 VAL   301      61.090  33.260  62.840  1.00  0.00           H
ATOM   4586 HG13 VAL   301      60.430  33.590  61.300  1.00  0.00           H
ATOM   4587  CG2 VAL   301      60.340  36.440  61.490  1.00  0.00           C
ATOM   4588 HG21 VAL   301      59.560  36.710  62.230  1.00  0.00           H
ATOM   4589 HG22 VAL   301      59.910  36.050  60.540  1.00  0.00           H
ATOM   4590 HG23 VAL   301      60.920  37.340  61.200  1.00  0.00           H
ATOM   4591  C   VAL   301      62.440  34.930  64.350  1.00  0.00           C
ATOM   4592  O   VAL   301      61.820  34.440  65.290  1.00  0.00           O
ATOM   4593  N   GLY   302      63.730  34.610  64.130  1.00  0.00           N
ATOM   4594  HN  GLY   302      64.150  34.930  63.290  1.00  0.00           H
ATOM   4595  CA  GLY   302      64.410  33.580  64.950  1.00  0.00           C
ATOM   4596  HA1 GLY   302      65.310  33.300  64.430  1.00  0.00           H
ATOM   4597  HA2 GLY   302      63.800  32.720  65.180  1.00  0.00           H
ATOM   4598  C   GLY   302      64.840  34.170  66.260  1.00  0.00           C
ATOM   4599  O   GLY   302      64.820  33.560  67.310  1.00  0.00           O
ATOM   4600  N   GLY   303      65.160  35.470  66.320  1.00  0.00           N
ATOM   4601  HN  GLY   303      65.200  35.890  65.410  1.00  0.00           H
ATOM   4602  CA  GLY   303      65.590  36.320  67.380  1.00  0.00           C
ATOM   4603  HA1 GLY   303      65.850  37.270  66.930  1.00  0.00           H
ATOM   4604  HA2 GLY   303      66.370  35.860  67.970  1.00  0.00           H
ATOM   4605  C   GLY   303      64.430  36.480  68.350  1.00  0.00           C
ATOM   4606  O   GLY   303      64.640  36.460  69.550  1.00  0.00           O
ATOM   4607  N   GLN   304      63.190  36.550  67.880  1.00  0.00           N
ATOM   4608  HN  GLN   304      63.000  36.660  66.900  1.00  0.00           H
ATOM   4609  CA  GLN   304      62.010  36.530  68.740  1.00  0.00           C
ATOM   4610  HA  GLN   304      62.130  37.190  69.590  1.00  0.00           H
ATOM   4611  CB  GLN   304      60.640  36.990  68.030  1.00  0.00           C
ATOM   4612  HB1 GLN   304      59.810  36.770  68.730  1.00  0.00           H
ATOM   4613  HB2 GLN   304      60.490  36.420  67.090  1.00  0.00           H
ATOM   4614  CG  GLN   304      60.570  38.490  67.650  1.00  0.00           C
ATOM   4615  HG1 GLN   304      59.480  38.710  67.690  1.00  0.00           H
ATOM   4616  HG2 GLN   304      61.000  38.750  66.660  1.00  0.00           H
ATOM   4617  CD  GLN   304      61.300  39.350  68.720  1.00  0.00           C
ATOM   4618  OE1 GLN   304      60.830  39.640  69.770  1.00  0.00           O
ATOM   4619  NE2 GLN   304      62.500  39.800  68.230  1.00  0.00           N
ATOM   4620 HE21 GLN   304      63.010  40.290  68.930  1.00  0.00           H
ATOM   4621 HE22 GLN   304      62.900  39.550  67.350  1.00  0.00           H
ATOM   4622  C   GLN   304      61.800  35.180  69.380  1.00  0.00           C
ATOM   4623  O   GLN   304      61.500  35.050  70.590  1.00  0.00           O
ATOM   4624  N   PHE   305      61.980  34.190  68.520  1.00  0.00           N
ATOM   4625  HN  PHE   305      62.300  34.430  67.610  1.00  0.00           H
ATOM   4626  CA  PHE   305      61.810  32.850  69.040  1.00  0.00           C
ATOM   4627  HA  PHE   305      60.850  32.690  69.490  1.00  0.00           H
ATOM   4628  CB  PHE   305      61.930  31.850  67.830  1.00  0.00           C
ATOM   4629  HB1 PHE   305      62.950  31.910  67.380  1.00  0.00           H
ATOM   4630  HB2 PHE   305      61.130  32.220  67.150  1.00  0.00           H
ATOM   4631  CG  PHE   305      61.530  30.490  68.190  1.00  0.00           C
ATOM   4632  CD1 PHE   305      60.180  30.320  68.290  1.00  0.00           C
ATOM   4633  HD1 PHE   305      59.550  31.200  68.260  1.00  0.00           H
ATOM   4634  CE1 PHE   305      59.730  29.090  68.640  1.00  0.00           C
ATOM   4635  HE1 PHE   305      58.690  28.850  68.810  1.00  0.00           H
ATOM   4636  CZ  PHE   305      60.600  28.010  68.860  1.00  0.00           C
ATOM   4637  HZ  PHE   305      60.250  27.090  69.320  1.00  0.00           H
ATOM   4638  CD2 PHE   305      62.440  29.490  68.330  1.00  0.00           C
ATOM   4639  HD2 PHE   305      63.510  29.640  68.280  1.00  0.00           H
ATOM   4640  CE2 PHE   305      61.970  28.220  68.700  1.00  0.00           C
ATOM   4641  HE2 PHE   305      62.570  27.320  68.740  1.00  0.00           H
ATOM   4642  C   PHE   305      62.810  32.430  70.170  1.00  0.00           C
ATOM   4643  O   PHE   305      62.330  31.940  71.130  1.00  0.00           O
ATOM   4644  N   LEU   306      64.120  32.790  70.010  1.00  0.00           N
ATOM   4645  HN  LEU   306      64.450  33.090  69.110  1.00  0.00           H
ATOM   4646  CA  LEU   306      65.200  32.720  71.000  1.00  0.00           C
ATOM   4647  HA  LEU   306      65.320  31.660  71.170  1.00  0.00           H
ATOM   4648  CB  LEU   306      66.410  33.250  70.140  1.00  0.00           C
ATOM   4649  HB1 LEU   306      66.210  34.330  69.970  1.00  0.00           H
ATOM   4650  HB2 LEU   306      66.350  32.790  69.130  1.00  0.00           H
ATOM   4651  CG  LEU   306      67.830  33.020  70.850  1.00  0.00           C
ATOM   4652  HG  LEU   306      67.690  32.140  71.520  1.00  0.00           H
ATOM   4653  CD1 LEU   306      68.760  32.430  69.770  1.00  0.00           C
ATOM   4654 HD11 LEU   306      68.300  31.720  69.060  1.00  0.00           H
ATOM   4655 HD12 LEU   306      69.600  31.820  70.160  1.00  0.00           H
ATOM   4656 HD13 LEU   306      69.140  33.220  69.100  1.00  0.00           H
ATOM   4657  CD2 LEU   306      68.370  34.320  71.410  1.00  0.00           C
ATOM   4658 HD21 LEU   306      67.790  34.530  72.340  1.00  0.00           H
ATOM   4659 HD22 LEU   306      68.280  35.150  70.680  1.00  0.00           H
ATOM   4660 HD23 LEU   306      69.460  34.300  71.670  1.00  0.00           H
ATOM   4661  C   LEU   306      64.960  33.540  72.220  1.00  0.00           C
ATOM   4662  O   LEU   306      65.200  33.040  73.310  1.00  0.00           O
ATOM   4663  N   LEU   307      64.470  34.770  72.040  1.00  0.00           N
ATOM   4664  HN  LEU   307      64.090  35.050  71.160  1.00  0.00           H
ATOM   4665  CA  LEU   307      64.190  35.670  73.130  1.00  0.00           C
ATOM   4666  HA  LEU   307      65.150  35.740  73.630  1.00  0.00           H
ATOM   4667  CB  LEU   307      63.630  36.970  72.480  1.00  0.00           C
ATOM   4668  HB1 LEU   307      62.720  36.760  71.890  1.00  0.00           H
ATOM   4669  HB2 LEU   307      64.440  37.280  71.790  1.00  0.00           H
ATOM   4670  CG  LEU   307      63.280  38.120  73.440  1.00  0.00           C
ATOM   4671  HG  LEU   307      62.830  37.680  74.350  1.00  0.00           H
ATOM   4672  CD1 LEU   307      64.630  38.790  73.840  1.00  0.00           C
ATOM   4673 HD11 LEU   307      65.390  38.070  74.210  1.00  0.00           H
ATOM   4674 HD12 LEU   307      64.550  39.540  74.660  1.00  0.00           H
ATOM   4675 HD13 LEU   307      65.040  39.290  72.940  1.00  0.00           H
ATOM   4676  CD2 LEU   307      62.330  39.150  72.820  1.00  0.00           C
ATOM   4677 HD21 LEU   307      62.060  39.950  73.540  1.00  0.00           H
ATOM   4678 HD22 LEU   307      61.390  38.640  72.500  1.00  0.00           H
ATOM   4679 HD23 LEU   307      62.870  39.560  71.950  1.00  0.00           H
ATOM   4680  C   LEU   307      63.200  35.210  74.100  1.00  0.00           C
ATOM   4681  O   LEU   307      63.420  35.280  75.290  1.00  0.00           O
ATOM   4682  N   CYS   308      62.170  34.520  73.650  1.00  0.00           N
ATOM   4683  HN  CYS   308      61.910  34.690  72.710  1.00  0.00           H
ATOM   4684  CA  CYS   308      61.140  33.980  74.500  1.00  0.00           C
ATOM   4685  HA  CYS   308      61.060  34.600  75.380  1.00  0.00           H
ATOM   4686  CB  CYS   308      59.760  33.870  73.780  1.00  0.00           C
ATOM   4687  HB1 CYS   308      58.950  33.640  74.500  1.00  0.00           H
ATOM   4688  HB2 CYS   308      59.750  33.140  72.940  1.00  0.00           H
ATOM   4689  SG  CYS   308      59.400  35.440  72.870  1.00  0.00           S
ATOM   4690  HG1 CYS   308      60.410  35.220  72.040  1.00  0.00           H
ATOM   4691  C   CYS   308      61.340  32.580  75.040  1.00  0.00           C
ATOM   4692  O   CYS   308      60.980  32.150  76.160  1.00  0.00           O
ATOM   4693  N   TRP   309      62.000  31.630  74.230  1.00  0.00           N
ATOM   4694  HN  TRP   309      62.200  31.810  73.270  1.00  0.00           H
ATOM   4695  CA  TRP   309      62.020  30.300  74.600  1.00  0.00           C
ATOM   4696  HA  TRP   309      61.350  30.140  75.430  1.00  0.00           H
ATOM   4697  CB  TRP   309      61.600  29.410  73.420  1.00  0.00           C
ATOM   4698  HB1 TRP   309      61.710  28.340  73.710  1.00  0.00           H
ATOM   4699  HB2 TRP   309      62.200  29.550  72.500  1.00  0.00           H
ATOM   4700  CG  TRP   309      60.190  29.530  72.990  1.00  0.00           C
ATOM   4701  CD1 TRP   309      59.780  29.900  71.750  1.00  0.00           C
ATOM   4702  HD1 TRP   309      60.440  29.950  70.890  1.00  0.00           H
ATOM   4703  NE1 TRP   309      58.390  30.050  71.790  1.00  0.00           N
ATOM   4704  HE1 TRP   309      57.900  30.430  71.050  1.00  0.00           H
ATOM   4705  CE2 TRP   309      57.910  29.610  73.010  1.00  0.00           C
ATOM   4706  CD2 TRP   309      58.990  29.270  73.790  1.00  0.00           C
ATOM   4707  CE3 TRP   309      58.840  28.720  75.050  1.00  0.00           C
ATOM   4708  HE3 TRP   309      59.650  28.470  75.720  1.00  0.00           H
ATOM   4709  CZ3 TRP   309      57.540  28.530  75.580  1.00  0.00           C
ATOM   4710  HZ3 TRP   309      57.420  28.090  76.560  1.00  0.00           H
ATOM   4711  CZ2 TRP   309      56.660  29.610  73.570  1.00  0.00           C
ATOM   4712  HZ2 TRP   309      55.750  29.920  73.070  1.00  0.00           H
ATOM   4713  CH2 TRP   309      56.420  29.080  74.910  1.00  0.00           C
ATOM   4714  HH2 TRP   309      55.490  29.130  75.440  1.00  0.00           H
ATOM   4715  C   TRP   309      63.430  29.790  75.130  1.00  0.00           C
ATOM   4716  O   TRP   309      63.510  28.800  75.830  1.00  0.00           O
ATOM   4717  N   LEU   310      64.530  30.550  74.770  1.00  0.00           N
ATOM   4718  HN  LEU   310      64.440  31.320  74.150  1.00  0.00           H
ATOM   4719  CA  LEU   310      65.850  30.270  75.250  1.00  0.00           C
ATOM   4720  HA  LEU   310      66.000  29.210  75.120  1.00  0.00           H
ATOM   4721  CB  LEU   310      66.960  31.030  74.410  1.00  0.00           C
ATOM   4722  HB1 LEU   310      67.090  32.130  74.470  1.00  0.00           H
ATOM   4723  HB2 LEU   310      66.690  30.840  73.350  1.00  0.00           H
ATOM   4724  CG  LEU   310      68.430  30.440  74.640  1.00  0.00           C
ATOM   4725  HG  LEU   310      68.280  29.390  74.980  1.00  0.00           H
ATOM   4726  CD1 LEU   310      69.230  30.450  73.360  1.00  0.00           C
ATOM   4727 HD11 LEU   310      69.350  31.520  73.100  1.00  0.00           H
ATOM   4728 HD12 LEU   310      68.860  29.870  72.490  1.00  0.00           H
ATOM   4729 HD13 LEU   310      70.250  30.110  73.640  1.00  0.00           H
ATOM   4730  CD2 LEU   310      69.250  31.210  75.690  1.00  0.00           C
ATOM   4731 HD21 LEU   310      69.810  32.120  75.420  1.00  0.00           H
ATOM   4732 HD22 LEU   310      70.060  30.510  76.000  1.00  0.00           H
ATOM   4733 HD23 LEU   310      68.560  31.470  76.530  1.00  0.00           H
ATOM   4734  C   LEU   310      65.940  30.340  76.730  1.00  0.00           C
ATOM   4735  O   LEU   310      66.560  29.510  77.350  1.00  0.00           O
ATOM   4736  N   PRO   311      65.370  31.340  77.480  1.00  0.00           N
ATOM   4737  CD  PRO   311      65.410  32.750  77.010  1.00  0.00           C
ATOM   4738  HD1 PRO   311      64.440  33.070  76.570  1.00  0.00           H
ATOM   4739  HD2 PRO   311      66.210  32.920  76.250  1.00  0.00           H
ATOM   4740  CA  PRO   311      65.490  31.330  78.920  1.00  0.00           C
ATOM   4741  HA  PRO   311      66.450  31.090  79.330  1.00  0.00           H
ATOM   4742  CB  PRO   311      65.030  32.730  79.400  1.00  0.00           C
ATOM   4743  HB1 PRO   311      65.430  32.970  80.410  1.00  0.00           H
ATOM   4744  HB2 PRO   311      63.920  32.770  79.380  1.00  0.00           H
ATOM   4745  CG  PRO   311      65.630  33.600  78.340  1.00  0.00           C
ATOM   4746  HG1 PRO   311      65.110  34.580  78.240  1.00  0.00           H
ATOM   4747  HG2 PRO   311      66.700  33.670  78.630  1.00  0.00           H
ATOM   4748  C   PRO   311      64.520  30.400  79.560  1.00  0.00           C
ATOM   4749  O   PRO   311      64.720  29.970  80.670  1.00  0.00           O
ATOM   4750  N   TYR   312      63.400  30.070  78.870  1.00  0.00           N
ATOM   4751  HN  TYR   312      63.180  30.350  77.930  1.00  0.00           H
ATOM   4752  CA  TYR   312      62.440  28.990  79.390  1.00  0.00           C
ATOM   4753  HA  TYR   312      62.150  29.200  80.410  1.00  0.00           H
ATOM   4754  CB  TYR   312      61.140  28.910  78.630  1.00  0.00           C
ATOM   4755  HB1 TYR   312      61.380  28.630  77.580  1.00  0.00           H
ATOM   4756  HB2 TYR   312      60.540  29.840  78.640  1.00  0.00           H
ATOM   4757  CG  TYR   312      60.190  27.950  79.300  1.00  0.00           C
ATOM   4758  CD1 TYR   312      60.310  26.590  78.950  1.00  0.00           C
ATOM   4759  HD1 TYR   312      60.990  26.250  78.190  1.00  0.00           H
ATOM   4760  CE1 TYR   312      59.450  25.630  79.620  1.00  0.00           C
ATOM   4761  HE1 TYR   312      59.560  24.630  79.240  1.00  0.00           H
ATOM   4762  CZ  TYR   312      58.500  26.080  80.480  1.00  0.00           C
ATOM   4763  OH  TYR   312      57.660  25.080  80.940  1.00  0.00           O
ATOM   4764  HH  TYR   312      56.840  25.450  81.260  1.00  0.00           H
ATOM   4765  CD2 TYR   312      59.120  28.360  80.030  1.00  0.00           C
ATOM   4766  HD2 TYR   312      58.990  29.410  80.250  1.00  0.00           H
ATOM   4767  CE2 TYR   312      58.300  27.450  80.660  1.00  0.00           C
ATOM   4768  HE2 TYR   312      57.490  27.880  81.230  1.00  0.00           H
ATOM   4769  C   TYR   312      63.310  27.670  79.400  1.00  0.00           C
ATOM   4770  O   TYR   312      63.410  27.010  80.440  1.00  0.00           O
ATOM   4771  N   PHE   313      63.860  27.260  78.230  1.00  0.00           N
ATOM   4772  HN  PHE   313      64.010  27.880  77.460  1.00  0.00           H
ATOM   4773  CA  PHE   313      64.540  25.930  78.060  1.00  0.00           C
ATOM   4774  HA  PHE   313      63.810  25.290  78.530  1.00  0.00           H
ATOM   4775  CB  PHE   313      64.650  25.600  76.560  1.00  0.00           C
ATOM   4776  HB1 PHE   313      65.330  24.730  76.510  1.00  0.00           H
ATOM   4777  HB2 PHE   313      64.950  26.460  75.930  1.00  0.00           H
ATOM   4778  CG  PHE   313      63.380  25.140  75.980  1.00  0.00           C
ATOM   4779  CD1 PHE   313      62.890  23.840  76.380  1.00  0.00           C
ATOM   4780  HD1 PHE   313      63.430  23.270  77.130  1.00  0.00           H
ATOM   4781  CE1 PHE   313      61.600  23.430  75.920  1.00  0.00           C
ATOM   4782  HE1 PHE   313      61.150  22.520  76.270  1.00  0.00           H
ATOM   4783  CZ  PHE   313      60.960  24.200  74.940  1.00  0.00           C
ATOM   4784  HZ  PHE   313      60.040  23.830  74.500  1.00  0.00           H
ATOM   4785  CD2 PHE   313      62.770  25.830  75.000  1.00  0.00           C
ATOM   4786  HD2 PHE   313      63.120  26.780  74.620  1.00  0.00           H
ATOM   4787  CE2 PHE   313      61.490  25.430  74.520  1.00  0.00           C
ATOM   4788  HE2 PHE   313      61.060  25.950  73.680  1.00  0.00           H
ATOM   4789  C   PHE   313      65.770  25.760  78.890  1.00  0.00           C
ATOM   4790  O   PHE   313      65.960  24.750  79.580  1.00  0.00           O
ATOM   4791  N   SER   314      66.670  26.750  78.740  1.00  0.00           N
ATOM   4792  HN  SER   314      66.480  27.580  78.230  1.00  0.00           H
ATOM   4793  CA  SER   314      67.970  26.810  79.440  1.00  0.00           C
ATOM   4794  HA  SER   314      68.520  25.920  79.180  1.00  0.00           H
ATOM   4795  CB  SER   314      68.850  27.980  79.120  1.00  0.00           C
ATOM   4796  HB1 SER   314      69.280  27.890  78.100  1.00  0.00           H
ATOM   4797  HB2 SER   314      69.750  27.980  79.780  1.00  0.00           H
ATOM   4798  OG  SER   314      68.250  29.300  79.340  1.00  0.00           O
ATOM   4799  HG1 SER   314      67.560  29.400  78.670  1.00  0.00           H
ATOM   4800  C   SER   314      67.750  26.710  80.970  1.00  0.00           C
ATOM   4801  O   SER   314      68.370  25.920  81.620  1.00  0.00           O
ATOM   4802  N   PHE   315      66.810  27.480  81.590  1.00  0.00           N
ATOM   4803  HN  PHE   315      66.100  27.960  81.080  1.00  0.00           H
ATOM   4804  CA  PHE   315      66.770  27.370  83.060  1.00  0.00           C
ATOM   4805  HA  PHE   315      67.750  27.350  83.510  1.00  0.00           H
ATOM   4806  CB  PHE   315      65.990  28.530  83.750  1.00  0.00           C
ATOM   4807  HB1 PHE   315      64.880  28.420  83.670  1.00  0.00           H
ATOM   4808  HB2 PHE   315      66.210  29.540  83.360  1.00  0.00           H
ATOM   4809  CG  PHE   315      66.130  28.540  85.210  1.00  0.00           C
ATOM   4810  CD1 PHE   315      67.300  29.040  85.790  1.00  0.00           C
ATOM   4811  HD1 PHE   315      68.160  29.260  85.190  1.00  0.00           H
ATOM   4812  CE1 PHE   315      67.440  29.100  87.130  1.00  0.00           C
ATOM   4813  HE1 PHE   315      68.370  29.440  87.560  1.00  0.00           H
ATOM   4814  CZ  PHE   315      66.340  28.750  88.020  1.00  0.00           C
ATOM   4815  HZ  PHE   315      66.380  28.860  89.090  1.00  0.00           H
ATOM   4816  CD2 PHE   315      65.080  28.170  86.100  1.00  0.00           C
ATOM   4817  HD2 PHE   315      64.290  27.520  85.760  1.00  0.00           H
ATOM   4818  CE2 PHE   315      65.150  28.320  87.510  1.00  0.00           C
ATOM   4819  HE2 PHE   315      64.300  27.980  88.080  1.00  0.00           H
ATOM   4820  C   PHE   315      66.190  26.050  83.520  1.00  0.00           C
ATOM   4821  O   PHE   315      66.720  25.440  84.490  1.00  0.00           O
HETATM 4822  N   HSD   316      65.300  25.400  82.730  1.00  0.00           N
HETATM 4823  HN  HSD   316      64.930  25.800  81.890  1.00  0.00           H
HETATM 4824  CA  HSD   316      64.790  24.050  83.110  1.00  0.00           C
HETATM 4825  HA  HSD   316      64.640  24.060  84.180  1.00  0.00           H
HETATM 4826  CB  HSD   316      63.460  23.800  82.310  1.00  0.00           C
HETATM 4827  HB1 HSD   316      63.240  22.720  82.500  1.00  0.00           H
HETATM 4828  HB2 HSD   316      63.620  23.910  81.220  1.00  0.00           H
HETATM 4829  ND1 HSD   316      61.670  25.640  82.170  1.00  0.00           N
HETATM 4830  HD1 HSD   316      62.040  26.060  81.340  1.00  0.00           H
HETATM 4831  CG  HSD   316      62.260  24.520  82.810  1.00  0.00           C
HETATM 4832  CE1 HSD   316      60.480  25.860  82.840  1.00  0.00           C
HETATM 4833  HE1 HSD   316      59.960  26.810  82.690  1.00  0.00           H
HETATM 4834  NE2 HSD   316      60.270  24.950  83.750  1.00  0.00           N
HETATM 4835  CD2 HSD   316      61.340  24.090  83.730  1.00  0.00           C
HETATM 4836  HD2 HSD   316      61.380  23.200  84.340  1.00  0.00           H
HETATM 4837  C   HSD   316      65.880  23.050  82.840  1.00  0.00           C
HETATM 4838  O   HSD   316      66.000  22.220  83.710  1.00  0.00           O
ATOM   4839  N   LEU   317      66.660  23.140  81.780  1.00  0.00           N
ATOM   4840  HN  LEU   317      66.350  23.710  81.030  1.00  0.00           H
ATOM   4841  CA  LEU   317      67.820  22.320  81.430  1.00  0.00           C
ATOM   4842  HA  LEU   317      67.520  21.290  81.450  1.00  0.00           H
ATOM   4843  CB  LEU   317      68.400  22.680  80.080  1.00  0.00           C
ATOM   4844  HB1 LEU   317      69.420  22.300  79.880  1.00  0.00           H
ATOM   4845  HB2 LEU   317      68.280  23.780  79.940  1.00  0.00           H
ATOM   4846  CG  LEU   317      67.630  21.940  78.920  1.00  0.00           C
ATOM   4847  HG  LEU   317      66.540  22.110  79.030  1.00  0.00           H
ATOM   4848  CD1 LEU   317      68.070  22.480  77.560  1.00  0.00           C
ATOM   4849 HD11 LEU   317      69.150  22.300  77.350  1.00  0.00           H
ATOM   4850 HD12 LEU   317      67.730  23.540  77.550  1.00  0.00           H
ATOM   4851 HD13 LEU   317      67.590  21.970  76.700  1.00  0.00           H
ATOM   4852  CD2 LEU   317      67.770  20.430  78.880  1.00  0.00           C
ATOM   4853 HD21 LEU   317      68.770  20.160  78.480  1.00  0.00           H
ATOM   4854 HD22 LEU   317      67.090  20.040  78.090  1.00  0.00           H
ATOM   4855 HD23 LEU   317      67.550  19.910  79.830  1.00  0.00           H
ATOM   4856  C   LEU   317      68.870  22.520  82.480  1.00  0.00           C
ATOM   4857  O   LEU   317      69.440  21.560  83.060  1.00  0.00           O
ATOM   4858  N   TYR   318      69.130  23.790  83.010  1.00  0.00           N
ATOM   4859  HN  TYR   318      68.650  24.560  82.590  1.00  0.00           H
ATOM   4860  CA  TYR   318      70.120  24.030  84.040  1.00  0.00           C
ATOM   4861  HA  TYR   318      71.090  23.630  83.780  1.00  0.00           H
ATOM   4862  CB  TYR   318      70.370  25.550  84.280  1.00  0.00           C
ATOM   4863  HB1 TYR   318      69.330  25.940  84.360  1.00  0.00           H
ATOM   4864  HB2 TYR   318      70.840  26.040  83.410  1.00  0.00           H
ATOM   4865  CG  TYR   318      71.100  25.840  85.570  1.00  0.00           C
ATOM   4866  CD1 TYR   318      72.450  25.800  85.560  1.00  0.00           C
ATOM   4867  HD1 TYR   318      72.940  25.580  84.620  1.00  0.00           H
ATOM   4868  CE1 TYR   318      73.220  26.070  86.680  1.00  0.00           C
ATOM   4869  HE1 TYR   318      74.300  26.050  86.580  1.00  0.00           H
ATOM   4870  CZ  TYR   318      72.530  26.480  87.860  1.00  0.00           C
ATOM   4871  OH  TYR   318      73.270  26.860  88.960  1.00  0.00           O
ATOM   4872  HH  TYR   318      73.760  27.580  88.570  1.00  0.00           H
ATOM   4873  CD2 TYR   318      70.360  26.230  86.730  1.00  0.00           C
ATOM   4874  HD2 TYR   318      69.310  26.450  86.780  1.00  0.00           H
ATOM   4875  CE2 TYR   318      71.120  26.580  87.850  1.00  0.00           C
ATOM   4876  HE2 TYR   318      70.610  26.810  88.770  1.00  0.00           H
ATOM   4877  C   TYR   318      69.710  23.350  85.390  1.00  0.00           C
ATOM   4878  O   TYR   318      70.520  22.640  85.900  1.00  0.00           O
ATOM   4879  N   VAL   319      68.470  23.620  85.860  1.00  0.00           N
ATOM   4880  HN  VAL   319      67.930  24.320  85.420  1.00  0.00           H
ATOM   4881  CA  VAL   319      67.890  23.100  87.100  1.00  0.00           C
ATOM   4882  HA  VAL   319      68.500  23.310  87.970  1.00  0.00           H
ATOM   4883  CB  VAL   319      66.560  23.620  87.490  1.00  0.00           C
ATOM   4884  HB  VAL   319      65.850  23.490  86.650  1.00  0.00           H
ATOM   4885  CG1 VAL   319      65.990  22.960  88.770  1.00  0.00           C
ATOM   4886 HG11 VAL   319      66.680  23.130  89.630  1.00  0.00           H
ATOM   4887 HG12 VAL   319      65.900  21.880  88.530  1.00  0.00           H
ATOM   4888 HG13 VAL   319      65.030  23.440  89.080  1.00  0.00           H
ATOM   4889  CG2 VAL   319      66.740  25.140  87.760  1.00  0.00           C
ATOM   4890 HG21 VAL   319      67.150  25.700  86.890  1.00  0.00           H
ATOM   4891 HG22 VAL   319      67.520  25.220  88.540  1.00  0.00           H
ATOM   4892 HG23 VAL   319      65.780  25.570  88.120  1.00  0.00           H
ATOM   4893  C   VAL   319      67.810  21.610  87.010  1.00  0.00           C
ATOM   4894  O   VAL   319      68.090  20.930  87.980  1.00  0.00           O
ATOM   4895  N   ALA   320      67.510  21.120  85.820  1.00  0.00           N
ATOM   4896  HN  ALA   320      67.400  21.640  84.980  1.00  0.00           H
ATOM   4897  CA  ALA   320      67.390  19.630  85.630  1.00  0.00           C
ATOM   4898  HA  ALA   320      66.710  19.240  86.370  1.00  0.00           H
ATOM   4899  CB  ALA   320      66.730  19.240  84.330  1.00  0.00           C
ATOM   4900  HB1 ALA   320      66.850  18.160  84.080  1.00  0.00           H
ATOM   4901  HB2 ALA   320      67.160  19.930  83.580  1.00  0.00           H
ATOM   4902  HB3 ALA   320      65.640  19.450  84.270  1.00  0.00           H
ATOM   4903  C   ALA   320      68.690  18.850  85.720  1.00  0.00           C
ATOM   4904  O   ALA   320      68.570  17.830  86.380  1.00  0.00           O
ATOM   4905  N   LEU   321      69.880  19.440  85.330  1.00  0.00           N
ATOM   4906  HN  LEU   321      69.810  20.270  84.790  1.00  0.00           H
ATOM   4907  CA  LEU   321      71.160  18.780  85.430  1.00  0.00           C
ATOM   4908  HA  LEU   321      70.980  17.730  85.650  1.00  0.00           H
ATOM   4909  CB  LEU   321      71.870  18.950  84.010  1.00  0.00           C
ATOM   4910  HB1 LEU   321      72.850  18.440  84.150  1.00  0.00           H
ATOM   4911  HB2 LEU   321      72.040  20.030  83.830  1.00  0.00           H
ATOM   4912  CG  LEU   321      71.210  18.200  82.780  1.00  0.00           C
ATOM   4913  HG  LEU   321      70.130  18.350  82.970  1.00  0.00           H
ATOM   4914  CD1 LEU   321      71.630  18.790  81.420  1.00  0.00           C
ATOM   4915 HD11 LEU   321      71.530  19.880  81.260  1.00  0.00           H
ATOM   4916 HD12 LEU   321      70.950  18.330  80.670  1.00  0.00           H
ATOM   4917 HD13 LEU   321      72.700  18.530  81.250  1.00  0.00           H
ATOM   4918  CD2 LEU   321      71.270  16.710  82.940  1.00  0.00           C
ATOM   4919 HD21 LEU   321      72.250  16.240  82.720  1.00  0.00           H
ATOM   4920 HD22 LEU   321      70.570  16.170  82.260  1.00  0.00           H
ATOM   4921 HD23 LEU   321      70.860  16.350  83.910  1.00  0.00           H
ATOM   4922  C   LEU   321      72.030  19.310  86.560  1.00  0.00           C
ATOM   4923  O   LEU   321      73.020  18.680  86.910  1.00  0.00           O
ATOM   4924  N   SER   322      71.730  20.540  87.100  1.00  0.00           N
ATOM   4925  HN  SER   322      71.030  21.130  86.680  1.00  0.00           H
ATOM   4926  CA  SER   322      72.380  20.900  88.340  1.00  0.00           C
ATOM   4927  HA  SER   322      73.390  20.520  88.330  1.00  0.00           H
ATOM   4928  CB  SER   322      72.630  22.400  88.560  1.00  0.00           C
ATOM   4929  HB1 SER   322      73.270  22.870  87.790  1.00  0.00           H
ATOM   4930  HB2 SER   322      73.160  22.620  89.510  1.00  0.00           H
ATOM   4931  OG  SER   322      71.420  23.200  88.480  1.00  0.00           O
ATOM   4932  HG1 SER   322      71.190  23.180  87.550  1.00  0.00           H
ATOM   4933  C   SER   322      71.750  20.450  89.670  1.00  0.00           C
ATOM   4934  O   SER   322      72.480  20.300  90.630  1.00  0.00           O
ATOM   4935  N   ALA   323      70.420  20.260  89.740  1.00  0.00           N
ATOM   4936  HN  ALA   323      69.880  20.120  88.910  1.00  0.00           H
ATOM   4937  CA  ALA   323      69.710  19.800  90.940  1.00  0.00           C
ATOM   4938  HA  ALA   323      68.690  19.810  90.590  1.00  0.00           H
ATOM   4939  CB  ALA   323      70.160  18.360  91.240  1.00  0.00           C
ATOM   4940  HB1 ALA   323      69.580  17.640  90.630  1.00  0.00           H
ATOM   4941  HB2 ALA   323      69.890  18.240  92.310  1.00  0.00           H
ATOM   4942  HB3 ALA   323      71.230  18.080  91.110  1.00  0.00           H
ATOM   4943  C   ALA   323      69.880  20.740  92.190  1.00  0.00           C
ATOM   4944  O   ALA   323      70.890  20.620  92.950  1.00  0.00           O
ATOM   4945  N   GLN   324      68.890  21.510  92.540  1.00  0.00           N
ATOM   4946  HN  GLN   324      68.020  21.510  92.060  1.00  0.00           H
ATOM   4947  CA  GLN   324      69.100  22.620  93.450  1.00  0.00           C
ATOM   4948  HA  GLN   324      70.160  22.850  93.480  1.00  0.00           H
ATOM   4949  CB  GLN   324      68.360  23.920  92.970  1.00  0.00           C
ATOM   4950  HB1 GLN   324      68.440  24.670  93.790  1.00  0.00           H
ATOM   4951  HB2 GLN   324      67.290  23.700  92.770  1.00  0.00           H
ATOM   4952  CG  GLN   324      69.050  24.490  91.740  1.00  0.00           C
ATOM   4953  HG1 GLN   324      68.520  25.390  91.370  1.00  0.00           H
ATOM   4954  HG2 GLN   324      68.920  23.730  90.940  1.00  0.00           H
ATOM   4955  CD  GLN   324      70.490  24.880  92.090  1.00  0.00           C
ATOM   4956  OE1 GLN   324      70.820  25.590  92.990  1.00  0.00           O
ATOM   4957  NE2 GLN   324      71.430  24.190  91.360  1.00  0.00           N
ATOM   4958 HE21 GLN   324      71.080  23.660  90.590  1.00  0.00           H
ATOM   4959 HE22 GLN   324      72.370  24.370  91.660  1.00  0.00           H
ATOM   4960  C   GLN   324      68.610  22.340  94.880  1.00  0.00           C
ATOM   4961  O   GLN   324      67.460  21.880  95.030  1.00  0.00           O
ATOM   4962  N   PRO   325      69.370  22.590  96.020  1.00  0.00           N
ATOM   4963  CD  PRO   325      70.810  22.650  96.010  1.00  0.00           C
ATOM   4964  HD1 PRO   325      71.320  23.300  95.270  1.00  0.00           H
ATOM   4965  HD2 PRO   325      71.170  21.630  95.800  1.00  0.00           H
ATOM   4966  CA  PRO   325      68.860  22.490  97.390  1.00  0.00           C
ATOM   4967  HA  PRO   325      68.120  21.730  97.570  1.00  0.00           H
ATOM   4968  CB  PRO   325      70.110  22.350  98.320  1.00  0.00           C
ATOM   4969  HB1 PRO   325      70.310  21.270  98.490  1.00  0.00           H
ATOM   4970  HB2 PRO   325      70.060  22.840  99.310  1.00  0.00           H
ATOM   4971  CG  PRO   325      71.190  23.040  97.540  1.00  0.00           C
ATOM   4972  HG1 PRO   325      71.090  24.110  97.790  1.00  0.00           H
ATOM   4973  HG2 PRO   325      72.230  22.690  97.710  1.00  0.00           H
ATOM   4974  C   PRO   325      68.030  23.710  97.710  1.00  0.00           C
ATOM   4975  O   PRO   325      66.920  23.560  98.240  1.00  0.00           O
ATOM   4976  N   ILE   326      68.470  24.860  97.260  1.00  0.00           N
ATOM   4977  HN  ILE   326      69.320  24.700  96.760  1.00  0.00           H
ATOM   4978  CA  ILE   326      67.840  26.140  97.150  1.00  0.00           C
ATOM   4979  HA  ILE   326      67.590  26.360  98.180  1.00  0.00           H
ATOM   4980  CB  ILE   326      68.750  27.260  96.650  1.00  0.00           C
ATOM   4981  HB  ILE   326      69.020  27.070  95.590  1.00  0.00           H
ATOM   4982  CG2 ILE   326      68.000  28.640  96.650  1.00  0.00           C
ATOM   4983 HG21 ILE   326      67.500  28.790  97.630  1.00  0.00           H
ATOM   4984 HG22 ILE   326      67.260  28.770  95.830  1.00  0.00           H
ATOM   4985 HG23 ILE   326      68.670  29.510  96.450  1.00  0.00           H
ATOM   4986  CG1 ILE   326      70.020  27.330  97.530  1.00  0.00           C
ATOM   4987 HG11 ILE   326      70.720  28.080  97.110  1.00  0.00           H
ATOM   4988 HG12 ILE   326      70.560  26.350  97.480  1.00  0.00           H
ATOM   4989  CD  ILE   326      69.800  27.600  99.090  1.00  0.00           C
ATOM   4990  HD1 ILE   326      70.730  27.520  99.690  1.00  0.00           H
ATOM   4991  HD2 ILE   326      69.010  26.930  99.510  1.00  0.00           H
ATOM   4992  HD3 ILE   326      69.520  28.670  99.190  1.00  0.00           H
ATOM   4993  C   ILE   326      66.620  26.020  96.310  1.00  0.00           C
ATOM   4994  O   ILE   326      66.590  25.470  95.240  1.00  0.00           O
ATOM   4995  N   SER   327      65.500  26.610  96.800  1.00  0.00           N
ATOM   4996  HN  SER   327      65.420  26.700  97.790  1.00  0.00           H
ATOM   4997  CA  SER   327      64.220  26.840  96.040  1.00  0.00           C
ATOM   4998  HA  SER   327      64.060  25.800  95.790  1.00  0.00           H
ATOM   4999  CB  SER   327      62.960  27.280  96.860  1.00  0.00           C
ATOM   5000  HB1 SER   327      63.260  28.200  97.400  1.00  0.00           H
ATOM   5001  HB2 SER   327      62.680  26.440  97.530  1.00  0.00           H
ATOM   5002  OG  SER   327      61.790  27.630  96.010  1.00  0.00           O
ATOM   5003  HG1 SER   327      61.440  26.800  95.670  1.00  0.00           H
ATOM   5004  C   SER   327      64.400  27.660  94.760  1.00  0.00           C
ATOM   5005  O   SER   327      65.240  28.520  94.740  1.00  0.00           O
ATOM   5006  N   THR   328      63.880  27.160  93.610  1.00  0.00           N
ATOM   5007  HN  THR   328      63.450  26.270  93.740  1.00  0.00           H
ATOM   5008  CA  THR   328      64.130  27.680  92.290  1.00  0.00           C
ATOM   5009  HA  THR   328      64.960  28.370  92.340  1.00  0.00           H
ATOM   5010  CB  THR   328      64.580  26.660  91.280  1.00  0.00           C
ATOM   5011  HB  THR   328      64.570  27.110  90.270  1.00  0.00           H
ATOM   5012  OG1 THR   328      63.710  25.570  91.280  1.00  0.00           O
ATOM   5013  HG1 THR   328      63.050  25.710  90.600  1.00  0.00           H
ATOM   5014  CG2 THR   328      65.860  26.030  91.720  1.00  0.00           C
ATOM   5015 HG21 THR   328      66.720  26.690  91.960  1.00  0.00           H
ATOM   5016 HG22 THR   328      66.150  25.240  91.000  1.00  0.00           H
ATOM   5017 HG23 THR   328      65.680  25.350  92.590  1.00  0.00           H
ATOM   5018  C   THR   328      62.930  28.510  91.820  1.00  0.00           C
ATOM   5019  O   THR   328      62.960  29.170  90.840  1.00  0.00           O
ATOM   5020  N   GLY   329      61.860  28.490  92.650  1.00  0.00           N
ATOM   5021  HN  GLY   329      61.850  28.020  93.530  1.00  0.00           H
ATOM   5022  CA  GLY   329      60.570  29.030  92.190  1.00  0.00           C
ATOM   5023  HA1 GLY   329      59.800  28.930  92.940  1.00  0.00           H
ATOM   5024  HA2 GLY   329      60.430  28.510  91.250  1.00  0.00           H
ATOM   5025  C   GLY   329      60.540  30.530  91.830  1.00  0.00           C
ATOM   5026  O   GLY   329      59.630  30.950  91.120  1.00  0.00           O
ATOM   5027  N   GLN   330      61.510  31.300  92.380  1.00  0.00           N
ATOM   5028  HN  GLN   330      62.300  30.920  92.850  1.00  0.00           H
ATOM   5029  CA  GLN   330      61.610  32.710  91.980  1.00  0.00           C
ATOM   5030  HA  GLN   330      60.620  33.110  92.140  1.00  0.00           H
ATOM   5031  CB  GLN   330      62.500  33.570  93.000  1.00  0.00           C
ATOM   5032  HB1 GLN   330      62.020  33.630  94.000  1.00  0.00           H
ATOM   5033  HB2 GLN   330      62.370  34.630  92.710  1.00  0.00           H
ATOM   5034  CG  GLN   330      64.060  33.220  93.200  1.00  0.00           C
ATOM   5035  HG1 GLN   330      64.340  33.750  94.140  1.00  0.00           H
ATOM   5036  HG2 GLN   330      64.720  33.570  92.380  1.00  0.00           H
ATOM   5037  CD  GLN   330      64.370  31.750  93.300  1.00  0.00           C
ATOM   5038  OE1 GLN   330      64.620  31.090  92.280  1.00  0.00           O
ATOM   5039  NE2 GLN   330      64.220  31.220  94.480  1.00  0.00           N
ATOM   5040 HE21 GLN   330      64.410  30.250  94.570  1.00  0.00           H
ATOM   5041 HE22 GLN   330      63.890  31.840  95.190  1.00  0.00           H
ATOM   5042  C   GLN   330      61.970  32.920  90.480  1.00  0.00           C
ATOM   5043  O   GLN   330      61.450  33.890  89.900  1.00  0.00           O
ATOM   5044  N   VAL   331      62.880  32.110  89.910  1.00  0.00           N
ATOM   5045  HN  VAL   331      63.360  31.420  90.440  1.00  0.00           H
ATOM   5046  CA  VAL   331      63.330  32.380  88.530  1.00  0.00           C
ATOM   5047  HA  VAL   331      63.370  33.410  88.210  1.00  0.00           H
ATOM   5048  CB  VAL   331      64.760  31.830  88.450  1.00  0.00           C
[truncated: 89,174 more chars]
