# Supplementary material for: Identification and molecular characterization of missense mutations in orphan G protein–coupled receptor GPR61 occurring in severe obesity
Source: Mol Pharmacol. 2025 Mar 4;107(4):100026. doi: 10.1016/j.molpha.2025.100026 (PMC12060159; doi:10.1016/j.molpha.2025.100026)
Supplement: Supplementary Material [file mmc5.zip › molpha_100026_R262C_MD2_mmc5.pdb]

HELIX    1   1 ASP      4  ASP      7  1                                   4
HELIX    2   2 VAL     53  LYS     78  1                                  26
HELIX    3   3 PRO     80  LEU     82  1                                   3
HELIX    4   4 VAL     86  SER    109  1                                  24
HELIX    5   5 LEU    113  ASP    115  1                                   3
HELIX    6   6 GLU    121  VAL    154  1                                  34
HELIX    7   7 PRO    156  ARG    162  1                                   7
HELIX    8   8 LEU    165  SER    192  1                                  28
HELIX    9   9 ALA    212  ALA    247  1                                  36
HELIX   10  10 ALA    294  LEU    321  1                                  28
HELIX   11  11 GLY    329  GLY    351  1                                  23
HELIX   12  12 ILE    357  LYS    363  1                                   7
SHEET    1   1 1 GLN   263  SER   265  0
SHEET    2   2 1 SER   272  MET   274  0
ATOM      1  N   ASP     1      62.940  43.670  99.890  1.00  0.00           N
ATOM      2  HT1 ASP     1      62.950  44.490 100.530  1.00  0.00           H
ATOM      3  HT2 ASP     1      62.220  43.930  99.180  1.00  0.00           H
ATOM      4  HT3 ASP     1      63.850  43.520  99.410  1.00  0.00           H
ATOM      5  CA  ASP     1      62.500  42.470 100.590  1.00  0.00           C
ATOM      6  HA  ASP     1      61.470  42.720 100.830  1.00  0.00           H
ATOM      7  CB  ASP     1      62.480  41.240  99.570  1.00  0.00           C
ATOM      8  HB1 ASP     1      63.490  41.020  99.150  1.00  0.00           H
ATOM      9  HB2 ASP     1      61.840  41.550  98.720  1.00  0.00           H
ATOM     10  CG  ASP     1      61.890  40.040 100.270  1.00  0.00           C
ATOM     11  OD1 ASP     1      61.540  40.190 101.460  1.00  0.00           O
ATOM     12  OD2 ASP     1      61.800  38.920  99.630  1.00  0.00           O
ATOM     13  C   ASP     1      63.390  42.240 101.850  1.00  0.00           C
ATOM     14  O   ASP     1      63.220  42.870 102.900  1.00  0.00           O
ATOM     15  N   TYR     2      64.390  41.320 101.930  1.00  0.00           N
ATOM     16  HN  TYR     2      64.590  40.760 101.130  1.00  0.00           H
ATOM     17  CA  TYR     2      65.390  41.230 102.950  1.00  0.00           C
ATOM     18  HA  TYR     2      64.870  41.310 103.900  1.00  0.00           H
ATOM     19  CB  TYR     2      66.270  39.970 102.750  1.00  0.00           C
ATOM     20  HB1 TYR     2      66.770  39.940 101.760  1.00  0.00           H
ATOM     21  HB2 TYR     2      65.600  39.090 102.900  1.00  0.00           H
ATOM     22  CG  TYR     2      67.320  39.760 103.870  1.00  0.00           C
ATOM     23  CD1 TYR     2      68.610  40.230 103.850  1.00  0.00           C
ATOM     24  HD1 TYR     2      68.980  40.980 103.170  1.00  0.00           H
ATOM     25  CE1 TYR     2      69.540  39.840 104.890  1.00  0.00           C
ATOM     26  HE1 TYR     2      70.540  40.240 104.940  1.00  0.00           H
ATOM     27  CZ  TYR     2      69.000  39.070 105.990  1.00  0.00           C
ATOM     28  OH  TYR     2      69.850  38.660 106.940  1.00  0.00           O
ATOM     29  HH  TYR     2      70.750  38.880 106.680  1.00  0.00           H
ATOM     30  CD2 TYR     2      66.810  39.030 105.000  1.00  0.00           C
ATOM     31  HD2 TYR     2      65.760  38.830 105.200  1.00  0.00           H
ATOM     32  CE2 TYR     2      67.700  38.610 105.950  1.00  0.00           C
ATOM     33  HE2 TYR     2      67.330  38.020 106.780  1.00  0.00           H
ATOM     34  C   TYR     2      66.220  42.560 102.920  1.00  0.00           C
ATOM     35  O   TYR     2      66.680  42.990 101.890  1.00  0.00           O
ATOM     36  N   LYS     3      66.510  43.180 104.120  1.00  0.00           N
ATOM     37  HN  LYS     3      66.420  42.740 105.010  1.00  0.00           H
ATOM     38  CA  LYS     3      67.310  44.460 104.120  1.00  0.00           C
ATOM     39  HA  LYS     3      66.750  45.160 103.510  1.00  0.00           H
ATOM     40  CB  LYS     3      67.370  45.110 105.510  1.00  0.00           C
ATOM     41  HB1 LYS     3      68.110  45.940 105.470  1.00  0.00           H
ATOM     42  HB2 LYS     3      67.710  44.260 106.140  1.00  0.00           H
ATOM     43  CG  LYS     3      66.020  45.590 106.000  1.00  0.00           C
ATOM     44  HG1 LYS     3      66.240  45.980 107.010  1.00  0.00           H
ATOM     45  HG2 LYS     3      65.360  44.720 106.170  1.00  0.00           H
ATOM     46  CD  LYS     3      65.440  46.800 105.150  1.00  0.00           C
ATOM     47  HD1 LYS     3      65.320  46.380 104.130  1.00  0.00           H
ATOM     48  HD2 LYS     3      66.130  47.670 105.190  1.00  0.00           H
ATOM     49  CE  LYS     3      63.960  47.170 105.480  1.00  0.00           C
ATOM     50  HE1 LYS     3      63.330  46.260 105.360  1.00  0.00           H
ATOM     51  HE2 LYS     3      63.680  47.950 104.750  1.00  0.00           H
ATOM     52  NZ  LYS     3      63.890  47.690 106.820  1.00  0.00           N
ATOM     53  HZ1 LYS     3      62.970  48.000 107.190  1.00  0.00           H
ATOM     54  HZ2 LYS     3      64.590  48.430 107.030  1.00  0.00           H
ATOM     55  HZ3 LYS     3      64.140  46.940 107.500  1.00  0.00           H
ATOM     56  C   LYS     3      68.680  44.420 103.500  1.00  0.00           C
ATOM     57  O   LYS     3      69.530  43.640 104.010  1.00  0.00           O
ATOM     58  N   ASP     4      69.000  45.330 102.580  1.00  0.00           N
ATOM     59  HN  ASP     4      68.370  46.030 102.250  1.00  0.00           H
ATOM     60  CA  ASP     4      70.400  45.550 102.160  1.00  0.00           C
ATOM     61  HA  ASP     4      70.760  44.600 101.780  1.00  0.00           H
ATOM     62  CB  ASP     4      70.430  46.760 101.180  1.00  0.00           C
ATOM     63  HB1 ASP     4      71.500  46.810 100.890  1.00  0.00           H
ATOM     64  HB2 ASP     4      70.060  47.710 101.640  1.00  0.00           H
ATOM     65  CG  ASP     4      69.630  46.530  99.940  1.00  0.00           C
ATOM     66  OD1 ASP     4      68.880  47.400  99.450  1.00  0.00           O
ATOM     67  OD2 ASP     4      69.950  45.430  99.360  1.00  0.00           O
ATOM     68  C   ASP     4      71.260  45.930 103.380  1.00  0.00           C
ATOM     69  O   ASP     4      72.420  45.500 103.510  1.00  0.00           O
ATOM     70  N   ASP     5      70.780  46.760 104.330  1.00  0.00           N
ATOM     71  HN  ASP     5      69.810  46.950 104.330  1.00  0.00           H
ATOM     72  CA  ASP     5      71.500  47.180 105.550  1.00  0.00           C
ATOM     73  HA  ASP     5      72.490  47.520 105.270  1.00  0.00           H
ATOM     74  CB  ASP     5      70.750  48.370 106.200  1.00  0.00           C
ATOM     75  HB1 ASP     5      71.310  48.690 107.110  1.00  0.00           H
ATOM     76  HB2 ASP     5      69.720  48.150 106.540  1.00  0.00           H
ATOM     77  CG  ASP     5      70.750  49.560 105.190  1.00  0.00           C
ATOM     78  OD1 ASP     5      69.740  50.300 105.090  1.00  0.00           O
ATOM     79  OD2 ASP     5      71.810  49.810 104.710  1.00  0.00           O
ATOM     80  C   ASP     5      71.750  45.970 106.470  1.00  0.00           C
ATOM     81  O   ASP     5      72.760  45.840 107.150  1.00  0.00           O
ATOM     82  N   ASP     6      70.890  44.880 106.400  1.00  0.00           N
ATOM     83  HN  ASP     6      70.090  44.910 105.800  1.00  0.00           H
ATOM     84  CA  ASP     6      71.310  43.660 107.080  1.00  0.00           C
ATOM     85  HA  ASP     6      71.720  43.790 108.070  1.00  0.00           H
ATOM     86  CB  ASP     6      70.020  42.850 107.540  1.00  0.00           C
ATOM     87  HB1 ASP     6      70.310  41.780 107.680  1.00  0.00           H
ATOM     88  HB2 ASP     6      69.390  42.850 106.630  1.00  0.00           H
ATOM     89  CG  ASP     6      69.160  43.490 108.550  1.00  0.00           C
ATOM     90  OD1 ASP     6      69.660  44.460 109.170  1.00  0.00           O
ATOM     91  OD2 ASP     6      68.040  43.020 108.770  1.00  0.00           O
ATOM     92  C   ASP     6      72.170  42.730 106.250  1.00  0.00           C
ATOM     93  O   ASP     6      72.970  42.000 106.790  1.00  0.00           O
ATOM     94  N   ASP     7      72.080  42.750 104.910  1.00  0.00           N
ATOM     95  HN  ASP     7      71.210  43.160 104.620  1.00  0.00           H
ATOM     96  CA  ASP     7      72.880  41.920 103.970  1.00  0.00           C
ATOM     97  HA  ASP     7      72.810  40.860 104.160  1.00  0.00           H
ATOM     98  CB  ASP     7      72.200  42.250 102.630  1.00  0.00           C
ATOM     99  HB1 ASP     7      72.370  43.290 102.270  1.00  0.00           H
ATOM    100  HB2 ASP     7      71.120  42.030 102.780  1.00  0.00           H
ATOM    101  CG  ASP     7      72.500  41.210 101.600  1.00  0.00           C
ATOM    102  OD1 ASP     7      72.280  41.620 100.450  1.00  0.00           O
ATOM    103  OD2 ASP     7      72.840  40.050 101.880  1.00  0.00           O
ATOM    104  C   ASP     7      74.370  42.390 103.960  1.00  0.00           C
ATOM    105  O   ASP     7      75.280  41.570 103.920  1.00  0.00           O
ATOM    106  N   LYS     8      74.630  43.690 104.090  1.00  0.00           N
ATOM    107  HN  LYS     8      73.930  44.390 104.150  1.00  0.00           H
ATOM    108  CA  LYS     8      75.890  44.290 104.080  1.00  0.00           C
ATOM    109  HA  LYS     8      76.590  43.630 103.590  1.00  0.00           H
ATOM    110  CB  LYS     8      75.630  45.680 103.340  1.00  0.00           C
ATOM    111  HB1 LYS     8      75.290  46.400 104.120  1.00  0.00           H
ATOM    112  HB2 LYS     8      74.810  45.460 102.620  1.00  0.00           H
ATOM    113  CG  LYS     8      76.810  46.250 102.550  1.00  0.00           C
ATOM    114  HG1 LYS     8      77.670  46.490 103.210  1.00  0.00           H
ATOM    115  HG2 LYS     8      76.430  47.180 102.080  1.00  0.00           H
ATOM    116  CD  LYS     8      77.240  45.290 101.430  1.00  0.00           C
ATOM    117  HD1 LYS     8      76.320  45.120 100.830  1.00  0.00           H
ATOM    118  HD2 LYS     8      77.560  44.440 102.070  1.00  0.00           H
ATOM    119  CE  LYS     8      78.410  45.790 100.610  1.00  0.00           C
ATOM    120  HE1 LYS     8      79.270  46.180 101.200  1.00  0.00           H
ATOM    121  HE2 LYS     8      78.100  46.650  99.980  1.00  0.00           H
ATOM    122  NZ  LYS     8      78.960  44.690  99.750  1.00  0.00           N
ATOM    123  HZ1 LYS     8      78.860  43.730 100.150  1.00  0.00           H
ATOM    124  HZ2 LYS     8      79.940  45.020  99.690  1.00  0.00           H
ATOM    125  HZ3 LYS     8      78.510  44.750  98.820  1.00  0.00           H
ATOM    126  C   LYS     8      76.370  44.480 105.490  1.00  0.00           C
ATOM    127  O   LYS     8      77.470  45.120 105.800  1.00  0.00           O
ATOM    128  N   ALA     9      75.620  44.020 106.530  1.00  0.00           N
ATOM    129  HN  ALA     9      74.710  43.650 106.360  1.00  0.00           H
ATOM    130  CA  ALA     9      75.960  44.270 107.920  1.00  0.00           C
ATOM    131  HA  ALA     9      76.080  45.330 108.060  1.00  0.00           H
ATOM    132  CB  ALA     9      74.850  43.910 108.890  1.00  0.00           C
ATOM    133  HB1 ALA     9      75.090  44.000 109.970  1.00  0.00           H
ATOM    134  HB2 ALA     9      74.670  42.840 108.660  1.00  0.00           H
ATOM    135  HB3 ALA     9      73.910  44.460 108.660  1.00  0.00           H
ATOM    136  C   ALA     9      77.170  43.440 108.240  1.00  0.00           C
ATOM    137  O   ALA     9      77.410  42.320 107.830  1.00  0.00           O
ATOM    138  N   MET    10      78.020  44.120 109.070  1.00  0.00           N
ATOM    139  HN  MET    10      77.750  45.070 109.180  1.00  0.00           H
ATOM    140  CA  MET    10      79.260  43.620 109.630  1.00  0.00           C
ATOM    141  HA  MET    10      79.370  42.580 109.360  1.00  0.00           H
ATOM    142  CB  MET    10      80.480  44.450 109.200  1.00  0.00           C
ATOM    143  HB1 MET    10      81.330  44.360 109.910  1.00  0.00           H
ATOM    144  HB2 MET    10      80.130  45.490 109.370  1.00  0.00           H
ATOM    145  CG  MET    10      80.870  44.340 107.720  1.00  0.00           C
ATOM    146  HG1 MET    10      81.660  45.090 107.520  1.00  0.00           H
ATOM    147  HG2 MET    10      79.940  44.600 107.160  1.00  0.00           H
ATOM    148  SD  MET    10      81.610  42.720 107.360  1.00  0.00           S
ATOM    149  CE  MET    10      83.020  42.690 108.460  1.00  0.00           C
ATOM    150  HE1 MET    10      82.670  42.870 109.500  1.00  0.00           H
ATOM    151  HE2 MET    10      83.620  43.590 108.230  1.00  0.00           H
ATOM    152  HE3 MET    10      83.580  41.750 108.300  1.00  0.00           H
ATOM    153  C   MET    10      79.290  43.490 111.140  1.00  0.00           C
ATOM    154  O   MET    10      80.070  42.770 111.630  1.00  0.00           O
ATOM    155  N   GLU    11      78.350  44.110 111.860  1.00  0.00           N
ATOM    156  HN  GLU    11      77.740  44.620 111.260  1.00  0.00           H
ATOM    157  CA  GLU    11      77.950  44.030 113.260  1.00  0.00           C
ATOM    158  HA  GLU    11      78.740  43.550 113.820  1.00  0.00           H
ATOM    159  CB  GLU    11      77.780  45.440 113.790  1.00  0.00           C
ATOM    160  HB1 GLU    11      77.200  45.450 114.740  1.00  0.00           H
ATOM    161  HB2 GLU    11      77.120  45.860 113.000  1.00  0.00           H
ATOM    162  CG  GLU    11      79.110  46.260 113.930  1.00  0.00           C
ATOM    163  HG1 GLU    11      79.510  46.500 112.930  1.00  0.00           H
ATOM    164  HG2 GLU    11      79.860  45.650 114.490  1.00  0.00           H
ATOM    165  CD  GLU    11      78.840  47.630 114.560  1.00  0.00           C
ATOM    166  OE1 GLU    11      79.130  47.850 115.770  1.00  0.00           O
ATOM    167  OE2 GLU    11      78.170  48.520 113.860  1.00  0.00           O
ATOM    168  C   GLU    11      76.670  43.190 113.250  1.00  0.00           C
ATOM    169  O   GLU    11      75.720  43.380 112.540  1.00  0.00           O
ATOM    170  N   SER    12      76.660  42.240 114.250  1.00  0.00           N
ATOM    171  HN  SER    12      77.440  42.020 114.830  1.00  0.00           H
ATOM    172  CA  SER    12      75.490  41.390 114.670  1.00  0.00           C
ATOM    173  HA  SER    12      75.150  40.960 113.740  1.00  0.00           H
ATOM    174  CB  SER    12      75.920  40.360 115.790  1.00  0.00           C
ATOM    175  HB1 SER    12      75.050  39.770 116.140  1.00  0.00           H
ATOM    176  HB2 SER    12      76.300  40.940 116.670  1.00  0.00           H
ATOM    177  OG  SER    12      76.940  39.510 115.320  1.00  0.00           O
ATOM    178  HG1 SER    12      77.710  40.090 115.260  1.00  0.00           H
ATOM    179  C   SER    12      74.430  42.210 115.240  1.00  0.00           C
ATOM    180  O   SER    12      74.650  43.240 115.950  1.00  0.00           O
ATOM    181  N   SER    13      73.180  41.890 115.010  1.00  0.00           N
ATOM    182  HN  SER    13      73.100  41.270 114.240  1.00  0.00           H
ATOM    183  CA  SER    13      72.040  42.470 115.610  1.00  0.00           C
ATOM    184  HA  SER    13      72.290  43.450 116.000  1.00  0.00           H
ATOM    185  CB  SER    13      70.980  42.640 114.500  1.00  0.00           C
ATOM    186  HB1 SER    13      70.530  41.700 114.110  1.00  0.00           H
ATOM    187  HB2 SER    13      71.560  43.130 113.690  1.00  0.00           H
ATOM    188  OG  SER    13      69.890  43.430 115.010  1.00  0.00           O
ATOM    189  HG1 SER    13      70.250  44.310 115.150  1.00  0.00           H
ATOM    190  C   SER    13      71.370  41.590 116.690  1.00  0.00           C
ATOM    191  O   SER    13      71.370  40.380 116.570  1.00  0.00           O
ATOM    192  N   PRO    14      70.870  42.110 117.800  1.00  0.00           N
ATOM    193  CD  PRO    14      71.340  43.380 118.260  1.00  0.00           C
ATOM    194  HD1 PRO    14      71.070  44.220 117.570  1.00  0.00           H
ATOM    195  HD2 PRO    14      72.450  43.400 118.300  1.00  0.00           H
ATOM    196  CA  PRO    14      70.200  41.330 118.800  1.00  0.00           C
ATOM    197  HA  PRO    14      70.680  40.390 119.010  1.00  0.00           H
ATOM    198  CB  PRO    14      70.350  42.190 120.100  1.00  0.00           C
ATOM    199  HB1 PRO    14      71.170  41.900 120.790  1.00  0.00           H
ATOM    200  HB2 PRO    14      69.520  42.130 120.830  1.00  0.00           H
ATOM    201  CG  PRO    14      70.660  43.590 119.630  1.00  0.00           C
ATOM    202  HG1 PRO    14      69.810  44.290 119.510  1.00  0.00           H
ATOM    203  HG2 PRO    14      71.380  44.000 120.370  1.00  0.00           H
ATOM    204  C   PRO    14      68.730  41.050 118.470  1.00  0.00           C
ATOM    205  O   PRO    14      67.960  40.610 119.330  1.00  0.00           O
ATOM    206  N   ILE    15      68.380  41.130 117.140  1.00  0.00           N
ATOM    207  HN  ILE    15      68.990  41.700 116.590  1.00  0.00           H
ATOM    208  CA  ILE    15      67.060  40.930 116.570  1.00  0.00           C
ATOM    209  HA  ILE    15      66.450  40.690 117.430  1.00  0.00           H
ATOM    210  CB  ILE    15      66.470  42.180 115.900  1.00  0.00           C
ATOM    211  HB  ILE    15      67.240  42.660 115.250  1.00  0.00           H
ATOM    212  CG2 ILE    15      65.130  41.860 115.170  1.00  0.00           C
ATOM    213 HG21 ILE    15      64.660  42.760 114.720  1.00  0.00           H
ATOM    214 HG22 ILE    15      64.390  41.600 115.950  1.00  0.00           H
ATOM    215 HG23 ILE    15      65.270  41.100 114.370  1.00  0.00           H
ATOM    216  CG1 ILE    15      66.230  43.230 116.890  1.00  0.00           C
ATOM    217 HG11 ILE    15      65.560  42.870 117.700  1.00  0.00           H
ATOM    218 HG12 ILE    15      65.510  44.000 116.540  1.00  0.00           H
ATOM    219  CD  ILE    15      67.420  44.040 117.400  1.00  0.00           C
ATOM    220  HD1 ILE    15      67.740  43.730 118.420  1.00  0.00           H
ATOM    221  HD2 ILE    15      67.150  45.050 117.780  1.00  0.00           H
ATOM    222  HD3 ILE    15      68.260  44.040 116.670  1.00  0.00           H
ATOM    223  C   ILE    15      67.140  39.770 115.540  1.00  0.00           C
ATOM    224  O   ILE    15      68.100  39.710 114.770  1.00  0.00           O
ATOM    225  N   PRO    16      66.340  38.730 115.550  1.00  0.00           N
ATOM    226  CD  PRO    16      65.510  38.360 116.690  1.00  0.00           C
ATOM    227  HD1 PRO    16      64.490  38.780 116.530  1.00  0.00           H
ATOM    228  HD2 PRO    16      65.910  38.620 117.690  1.00  0.00           H
ATOM    229  CA  PRO    16      66.440  37.590 114.550  1.00  0.00           C
ATOM    230  HA  PRO    16      67.450  37.230 114.690  1.00  0.00           H
ATOM    231  CB  PRO    16      65.460  36.490 115.000  1.00  0.00           C
ATOM    232  HB1 PRO    16      65.840  35.480 114.750  1.00  0.00           H
ATOM    233  HB2 PRO    16      64.470  36.660 114.510  1.00  0.00           H
ATOM    234  CG  PRO    16      65.370  36.860 116.580  1.00  0.00           C
ATOM    235  HG1 PRO    16      64.490  36.350 117.010  1.00  0.00           H
ATOM    236  HG2 PRO    16      66.250  36.460 117.130  1.00  0.00           H
ATOM    237  C   PRO    16      66.170  38.070 113.110  1.00  0.00           C
ATOM    238  O   PRO    16      65.300  38.910 112.810  1.00  0.00           O
ATOM    239  N   GLN    17      67.010  37.470 112.170  1.00  0.00           N
ATOM    240  HN  GLN    17      67.600  36.710 112.450  1.00  0.00           H
ATOM    241  CA  GLN    17      67.070  37.870 110.750  1.00  0.00           C
ATOM    242  HA  GLN    17      67.370  38.910 110.700  1.00  0.00           H
ATOM    243  CB  GLN    17      68.270  37.200 110.010  1.00  0.00           C
ATOM    244  HB1 GLN    17      68.380  37.560 108.960  1.00  0.00           H
ATOM    245  HB2 GLN    17      68.080  36.110 109.960  1.00  0.00           H
ATOM    246  CG  GLN    17      69.570  37.260 110.780  1.00  0.00           C
ATOM    247  HG1 GLN    17      70.260  36.470 110.390  1.00  0.00           H
ATOM    248  HG2 GLN    17      69.530  37.010 111.860  1.00  0.00           H
ATOM    249  CD  GLN    17      70.390  38.590 110.630  1.00  0.00           C
ATOM    250  OE1 GLN    17      71.480  38.510 111.200  1.00  0.00           O
ATOM    251  NE2 GLN    17      69.890  39.630 109.900  1.00  0.00           N
ATOM    252 HE21 GLN    17      68.950  39.580 109.560  1.00  0.00           H
ATOM    253 HE22 GLN    17      70.540  40.300 109.550  1.00  0.00           H
ATOM    254  C   GLN    17      65.700  37.620 110.100  1.00  0.00           C
ATOM    255  O   GLN    17      64.970  36.700 110.340  1.00  0.00           O
ATOM    256  N   SER    18      65.260  38.560 109.300  1.00  0.00           N
ATOM    257  HN  SER    18      65.880  39.330 109.150  1.00  0.00           H
ATOM    258  CA  SER    18      63.990  38.780 108.730  1.00  0.00           C
ATOM    259  HA  SER    18      63.410  38.630 109.630  1.00  0.00           H
ATOM    260  CB  SER    18      63.730  40.190 108.170  1.00  0.00           C
ATOM    261  HB1 SER    18      62.920  40.210 107.410  1.00  0.00           H
ATOM    262  HB2 SER    18      64.650  40.510 107.630  1.00  0.00           H
ATOM    263  OG  SER    18      63.400  41.140 109.140  1.00  0.00           O
ATOM    264  HG1 SER    18      64.050  40.960 109.830  1.00  0.00           H
ATOM    265  C   SER    18      63.560  37.690 107.740  1.00  0.00           C
ATOM    266  O   SER    18      64.190  37.450 106.710  1.00  0.00           O
ATOM    267  N   SER    19      62.390  37.020 108.070  1.00  0.00           N
ATOM    268  HN  SER    19      62.000  37.200 108.960  1.00  0.00           H
ATOM    269  CA  SER    19      61.840  35.950 107.230  1.00  0.00           C
ATOM    270  HA  SER    19      62.620  35.580 106.590  1.00  0.00           H
ATOM    271  CB  SER    19      61.610  34.680 108.090  1.00  0.00           C
ATOM    272  HB1 SER    19      60.850  34.980 108.830  1.00  0.00           H
ATOM    273  HB2 SER    19      62.550  34.330 108.580  1.00  0.00           H
ATOM    274  OG  SER    19      61.220  33.490 107.320  1.00  0.00           O
ATOM    275  HG1 SER    19      61.520  32.730 107.820  1.00  0.00           H
ATOM    276  C   SER    19      60.690  36.280 106.270  1.00  0.00           C
ATOM    277  O   SER    19      59.500  36.600 106.620  1.00  0.00           O
ATOM    278  N   GLY    20      61.010  36.140 104.940  1.00  0.00           N
ATOM    279  HN  GLY    20      61.910  35.750 104.760  1.00  0.00           H
ATOM    280  CA  GLY    20      60.010  36.480 103.910  1.00  0.00           C
ATOM    281  HA1 GLY    20      60.540  37.130 103.230  1.00  0.00           H
ATOM    282  HA2 GLY    20      59.160  36.890 104.420  1.00  0.00           H
ATOM    283  C   GLY    20      59.720  35.310 103.080  1.00  0.00           C
ATOM    284  O   GLY    20      59.990  34.190 103.470  1.00  0.00           O
ATOM    285  N   ASN    21      59.190  35.540 101.840  1.00  0.00           N
ATOM    286  HN  ASN    21      59.030  36.440 101.430  1.00  0.00           H
ATOM    287  CA  ASN    21      58.780  34.410 100.910  1.00  0.00           C
ATOM    288  HA  ASN    21      58.030  33.810 101.400  1.00  0.00           H
ATOM    289  CB  ASN    21      58.120  34.880  99.600  1.00  0.00           C
ATOM    290  HB1 ASN    21      57.780  34.040  98.960  1.00  0.00           H
ATOM    291  HB2 ASN    21      58.920  35.390  99.040  1.00  0.00           H
ATOM    292  CG  ASN    21      56.980  35.830  99.890  1.00  0.00           C
ATOM    293  OD1 ASN    21      56.440  35.920 101.020  1.00  0.00           O
ATOM    294  ND2 ASN    21      56.580  36.520  98.810  1.00  0.00           N
ATOM    295 HD21 ASN    21      56.740  36.120  97.910  1.00  0.00           H
ATOM    296 HD22 ASN    21      55.940  37.270  99.010  1.00  0.00           H
ATOM    297  C   ASN    21      59.910  33.420 100.560  1.00  0.00           C
ATOM    298  O   ASN    21      61.000  33.860 100.080  1.00  0.00           O
ATOM    299  N   SER    22      59.690  32.090 100.720  1.00  0.00           N
ATOM    300  HN  SER    22      58.810  31.690 100.970  1.00  0.00           H
ATOM    301  CA  SER    22      60.570  31.050 100.110  1.00  0.00           C
ATOM    302  HA  SER    22      60.250  30.030 100.210  1.00  0.00           H
ATOM    303  CB  SER    22      60.840  31.250  98.600  1.00  0.00           C
ATOM    304  HB1 SER    22      61.200  32.220  98.210  1.00  0.00           H
ATOM    305  HB2 SER    22      59.790  31.170  98.250  1.00  0.00           H
ATOM    306  OG  SER    22      61.520  30.170  98.030  1.00  0.00           O
ATOM    307  HG1 SER    22      62.420  30.280  98.330  1.00  0.00           H
ATOM    308  C   SER    22      61.890  31.070 100.850  1.00  0.00           C
ATOM    309  O   SER    22      62.960  30.900 100.190  1.00  0.00           O
ATOM    310  N   SER    23      61.890  31.240 102.210  1.00  0.00           N
ATOM    311  HN  SER    23      61.100  31.310 102.820  1.00  0.00           H
ATOM    312  CA  SER    23      63.050  31.310 103.090  1.00  0.00           C
ATOM    313  HA  SER    23      63.870  31.300 102.380  1.00  0.00           H
ATOM    314  CB  SER    23      62.860  32.570 103.910  1.00  0.00           C
ATOM    315  HB1 SER    23      62.050  32.550 104.670  1.00  0.00           H
ATOM    316  HB2 SER    23      62.710  33.430 103.230  1.00  0.00           H
ATOM    317  OG  SER    23      63.990  32.820 104.670  1.00  0.00           O
ATOM    318  HG1 SER    23      64.090  33.770 104.750  1.00  0.00           H
ATOM    319  C   SER    23      63.060  30.140 103.960  1.00  0.00           C
ATOM    320  O   SER    23      62.030  29.390 104.020  1.00  0.00           O
ATOM    321  N   THR    24      64.160  29.860 104.610  1.00  0.00           N
ATOM    322  HN  THR    24      64.980  30.350 104.330  1.00  0.00           H
ATOM    323  CA  THR    24      64.310  28.680 105.490  1.00  0.00           C
ATOM    324  HA  THR    24      63.360  28.190 105.370  1.00  0.00           H
ATOM    325  CB  THR    24      65.330  27.620 105.140  1.00  0.00           C
ATOM    326  HB  THR    24      65.340  26.920 106.000  1.00  0.00           H
ATOM    327  OG1 THR    24      66.690  27.990 104.990  1.00  0.00           O
ATOM    328  HG1 THR    24      67.020  28.620 105.640  1.00  0.00           H
ATOM    329  CG2 THR    24      65.080  26.740 103.920  1.00  0.00           C
ATOM    330 HG21 THR    24      65.840  25.940 103.860  1.00  0.00           H
ATOM    331 HG22 THR    24      65.090  27.410 103.030  1.00  0.00           H
ATOM    332 HG23 THR    24      64.080  26.260 103.880  1.00  0.00           H
ATOM    333  C   THR    24      64.430  29.210 106.940  1.00  0.00           C
ATOM    334  O   THR    24      64.480  28.460 107.880  1.00  0.00           O
ATOM    335  N   LEU    25      64.490  30.540 107.050  1.00  0.00           N
ATOM    336  HN  LEU    25      64.400  31.180 106.290  1.00  0.00           H
ATOM    337  CA  LEU    25      64.530  31.290 108.350  1.00  0.00           C
ATOM    338  HA  LEU    25      65.390  30.960 108.910  1.00  0.00           H
ATOM    339  CB  LEU    25      64.670  32.750 108.230  1.00  0.00           C
ATOM    340  HB1 LEU    25      64.340  33.250 109.170  1.00  0.00           H
ATOM    341  HB2 LEU    25      63.980  33.140 107.450  1.00  0.00           H
ATOM    342  CG  LEU    25      66.060  33.270 107.860  1.00  0.00           C
ATOM    343  HG  LEU    25      66.450  32.790 106.940  1.00  0.00           H
ATOM    344  CD1 LEU    25      65.970  34.820 107.510  1.00  0.00           C
ATOM    345 HD11 LEU    25      65.410  34.900 106.550  1.00  0.00           H
ATOM    346 HD12 LEU    25      67.000  35.070 107.200  1.00  0.00           H
ATOM    347 HD13 LEU    25      65.630  35.530 108.290  1.00  0.00           H
ATOM    348  CD2 LEU    25      67.160  32.940 109.000  1.00  0.00           C
ATOM    349 HD21 LEU    25      67.250  31.830 109.110  1.00  0.00           H
ATOM    350 HD22 LEU    25      66.860  33.440 109.940  1.00  0.00           H
ATOM    351 HD23 LEU    25      68.200  33.240 108.740  1.00  0.00           H
ATOM    352  C   LEU    25      63.260  31.140 109.230  1.00  0.00           C
ATOM    353  O   LEU    25      62.110  31.210 108.750  1.00  0.00           O
ATOM    354  N   GLY    26      63.520  30.950 110.570  1.00  0.00           N
ATOM    355  HN  GLY    26      64.440  30.660 110.830  1.00  0.00           H
ATOM    356  CA  GLY    26      62.460  30.870 111.470  1.00  0.00           C
ATOM    357  HA1 GLY    26      62.840  30.720 112.470  1.00  0.00           H
ATOM    358  HA2 GLY    26      61.810  30.050 111.180  1.00  0.00           H
ATOM    359  C   GLY    26      61.610  32.020 111.580  1.00  0.00           C
ATOM    360  O   GLY    26      62.050  33.120 111.300  1.00  0.00           O
ATOM    361  N   ARG    27      60.310  31.890 111.920  1.00  0.00           N
ATOM    362  HN  ARG    27      59.980  30.960 111.980  1.00  0.00           H
ATOM    363  CA  ARG    27      59.420  33.000 112.050  1.00  0.00           C
ATOM    364  HA  ARG    27      60.030  33.760 112.510  1.00  0.00           H
ATOM    365  CB  ARG    27      58.820  33.340 110.630  1.00  0.00           C
ATOM    366  HB1 ARG    27      59.690  33.760 110.070  1.00  0.00           H
ATOM    367  HB2 ARG    27      57.970  34.040 110.690  1.00  0.00           H
ATOM    368  CG  ARG    27      58.230  32.180 109.860  1.00  0.00           C
ATOM    369  HG1 ARG    27      57.410  31.760 110.470  1.00  0.00           H
ATOM    370  HG2 ARG    27      59.040  31.480 109.560  1.00  0.00           H
ATOM    371  CD  ARG    27      57.580  32.550 108.590  1.00  0.00           C
ATOM    372  HD1 ARG    27      58.280  32.890 107.800  1.00  0.00           H
ATOM    373  HD2 ARG    27      56.820  33.340 108.800  1.00  0.00           H
ATOM    374  NE  ARG    27      56.950  31.330 108.020  1.00  0.00           N
ATOM    375  HE  ARG    27      56.610  30.580 108.590  1.00  0.00           H
ATOM    376  CZ  ARG    27      56.380  31.240 106.880  1.00  0.00           C
ATOM    377  NH1 ARG    27      56.280  32.310 106.100  1.00  0.00           N
ATOM    378 HH11 ARG    27      56.540  33.200 106.450  1.00  0.00           H
ATOM    379 HH12 ARG    27      55.750  32.160 105.260  1.00  0.00           H
ATOM    380  NH2 ARG    27      55.800  30.130 106.520  1.00  0.00           N
ATOM    381 HH21 ARG    27      55.080  30.170 105.830  1.00  0.00           H
ATOM    382 HH22 ARG    27      55.880  29.390 107.190  1.00  0.00           H
ATOM    383  C   ARG    27      58.180  32.690 112.940  1.00  0.00           C
ATOM    384  O   ARG    27      58.130  31.660 113.680  1.00  0.00           O
ATOM    385  N   VAL    28      57.240  33.600 112.980  1.00  0.00           N
ATOM    386  HN  VAL    28      57.360  34.520 112.590  1.00  0.00           H
ATOM    387  CA  VAL    28      55.900  33.450 113.550  1.00  0.00           C
ATOM    388  HA  VAL    28      55.970  32.950 114.500  1.00  0.00           H
ATOM    389  CB  VAL    28      55.270  34.790 113.820  1.00  0.00           C
ATOM    390  HB  VAL    28      54.270  34.690 114.300  1.00  0.00           H
ATOM    391  CG1 VAL    28      56.170  35.510 114.860  1.00  0.00           C
ATOM    392 HG11 VAL    28      56.450  34.930 115.770  1.00  0.00           H
ATOM    393 HG12 VAL    28      55.720  36.500 115.080  1.00  0.00           H
ATOM    394 HG13 VAL    28      57.130  35.760 114.360  1.00  0.00           H
ATOM    395  CG2 VAL    28      55.200  35.650 112.480  1.00  0.00           C
ATOM    396 HG21 VAL    28      54.850  36.680 112.690  1.00  0.00           H
ATOM    397 HG22 VAL    28      54.510  35.140 111.770  1.00  0.00           H
ATOM    398 HG23 VAL    28      56.260  35.780 112.170  1.00  0.00           H
ATOM    399  C   VAL    28      55.020  32.650 112.590  1.00  0.00           C
ATOM    400  O   VAL    28      55.330  32.600 111.430  1.00  0.00           O
ATOM    401  N   PRO    29      54.080  31.920 113.000  1.00  0.00           N
ATOM    402  CD  PRO    29      53.940  31.530 114.410  1.00  0.00           C
ATOM    403  HD1 PRO    29      53.700  32.400 115.060  1.00  0.00           H
ATOM    404  HD2 PRO    29      54.860  31.030 114.770  1.00  0.00           H
ATOM    405  CA  PRO    29      53.000  31.490 112.150  1.00  0.00           C
ATOM    406  HA  PRO    29      53.410  30.700 111.540  1.00  0.00           H
ATOM    407  CB  PRO    29      51.920  31.170 113.170  1.00  0.00           C
ATOM    408  HB1 PRO    29      51.170  30.470 112.750  1.00  0.00           H
ATOM    409  HB2 PRO    29      51.360  32.100 113.430  1.00  0.00           H
ATOM    410  CG  PRO    29      52.710  30.590 114.360  1.00  0.00           C
ATOM    411  HG1 PRO    29      51.990  30.720 115.190  1.00  0.00           H
ATOM    412  HG2 PRO    29      53.020  29.560 114.080  1.00  0.00           H
ATOM    413  C   PRO    29      52.400  32.510 111.190  1.00  0.00           C
ATOM    414  O   PRO    29      52.360  33.700 111.470  1.00  0.00           O
ATOM    415  N   GLN    30      51.920  32.080 110.010  1.00  0.00           N
ATOM    416  HN  GLN    30      52.170  31.190 109.650  1.00  0.00           H
ATOM    417  CA  GLN    30      50.940  32.820 109.260  1.00  0.00           C
ATOM    418  HA  GLN    30      51.260  33.850 109.330  1.00  0.00           H
ATOM    419  CB  GLN    30      50.880  32.310 107.820  1.00  0.00           C
ATOM    420  HB1 GLN    30      50.040  32.700 107.220  1.00  0.00           H
ATOM    421  HB2 GLN    30      50.680  31.220 107.790  1.00  0.00           H
ATOM    422  CG  GLN    30      52.250  32.520 107.100  1.00  0.00           C
ATOM    423  HG1 GLN    30      52.070  32.340 106.020  1.00  0.00           H
ATOM    424  HG2 GLN    30      52.960  31.760 107.470  1.00  0.00           H
ATOM    425  CD  GLN    30      52.980  33.830 107.440  1.00  0.00           C
ATOM    426  OE1 GLN    30      52.790  34.770 106.650  1.00  0.00           O
ATOM    427  NE2 GLN    30      53.920  33.870 108.390  1.00  0.00           N
ATOM    428 HE21 GLN    30      54.030  33.150 109.080  1.00  0.00           H
ATOM    429 HE22 GLN    30      54.520  34.670 108.370  1.00  0.00           H
ATOM    430  C   GLN    30      49.520  32.630 109.850  1.00  0.00           C
ATOM    431  O   GLN    30      49.330  31.690 110.660  1.00  0.00           O
ATOM    432  N   THR    31      48.490  33.410 109.460  1.00  0.00           N
ATOM    433  HN  THR    31      48.610  34.050 108.700  1.00  0.00           H
ATOM    434  CA  THR    31      47.130  33.240 109.990  1.00  0.00           C
ATOM    435  HA  THR    31      47.190  33.340 111.060  1.00  0.00           H
ATOM    436  CB  THR    31      46.210  34.430 109.550  1.00  0.00           C
ATOM    437  HB  THR    31      46.830  35.350 109.710  1.00  0.00           H
ATOM    438  OG1 THR    31      44.970  34.520 110.280  1.00  0.00           O
ATOM    439  HG1 THR    31      45.150  35.240 110.890  1.00  0.00           H
ATOM    440  CG2 THR    31      45.820  34.340 108.000  1.00  0.00           C
ATOM    441 HG21 THR    31      46.750  34.270 107.390  1.00  0.00           H
ATOM    442 HG22 THR    31      45.390  35.350 107.810  1.00  0.00           H
ATOM    443 HG23 THR    31      45.150  33.470 107.860  1.00  0.00           H
ATOM    444  C   THR    31      46.400  31.890 109.510  1.00  0.00           C
ATOM    445  O   THR    31      46.510  31.430 108.420  1.00  0.00           O
ATOM    446  N   PRO    32      45.700  31.130 110.360  1.00  0.00           N
ATOM    447  CD  PRO    32      45.450  31.500 111.730  1.00  0.00           C
ATOM    448  HD1 PRO    32      45.090  32.540 111.840  1.00  0.00           H
ATOM    449  HD2 PRO    32      46.440  31.470 112.230  1.00  0.00           H
ATOM    450  CA  PRO    32      45.190  29.760 110.110  1.00  0.00           C
ATOM    451  HA  PRO    32      45.970  29.100 109.750  1.00  0.00           H
ATOM    452  CB  PRO    32      44.780  29.190 111.510  1.00  0.00           C
ATOM    453  HB1 PRO    32      45.630  28.620 111.950  1.00  0.00           H
ATOM    454  HB2 PRO    32      43.930  28.470 111.490  1.00  0.00           H
ATOM    455  CG  PRO    32      44.420  30.500 112.280  1.00  0.00           C
ATOM    456  HG1 PRO    32      43.420  30.900 112.000  1.00  0.00           H
ATOM    457  HG2 PRO    32      44.570  30.390 113.380  1.00  0.00           H
ATOM    458  C   PRO    32      43.950  29.810 109.180  1.00  0.00           C
ATOM    459  O   PRO    32      43.160  30.720 109.250  1.00  0.00           O
ATOM    460  N   GLY    33      43.950  28.880 108.230  1.00  0.00           N
ATOM    461  HN  GLY    33      44.790  28.360 108.070  1.00  0.00           H
ATOM    462  CA  GLY    33      42.700  28.730 107.400  1.00  0.00           C
ATOM    463  HA1 GLY    33      42.970  27.940 106.720  1.00  0.00           H
ATOM    464  HA2 GLY    33      42.560  29.720 106.980  1.00  0.00           H
ATOM    465  C   GLY    33      41.500  28.320 108.140  1.00  0.00           C
ATOM    466  O   GLY    33      41.500  28.040 109.330  1.00  0.00           O
ATOM    467  N   PRO    34      40.290  28.350 107.590  1.00  0.00           N
ATOM    468  CD  PRO    34      39.980  28.830 106.270  1.00  0.00           C
ATOM    469  HD1 PRO    34      40.260  28.090 105.490  1.00  0.00           H
ATOM    470  HD2 PRO    34      40.520  29.800 106.180  1.00  0.00           H
ATOM    471  CA  PRO    34      39.170  27.690 108.170  1.00  0.00           C
ATOM    472  HA  PRO    34      38.830  28.280 109.010  1.00  0.00           H
ATOM    473  CB  PRO    34      38.100  27.680 107.080  1.00  0.00           C
ATOM    474  HB1 PRO    34      37.060  27.770 107.460  1.00  0.00           H
ATOM    475  HB2 PRO    34      38.370  26.780 106.480  1.00  0.00           H
ATOM    476  CG  PRO    34      38.430  28.860 106.170  1.00  0.00           C
ATOM    477  HG1 PRO    34      38.080  28.680 105.130  1.00  0.00           H
ATOM    478  HG2 PRO    34      38.010  29.790 106.600  1.00  0.00           H
ATOM    479  C   PRO    34      39.270  26.280 108.790  1.00  0.00           C
ATOM    480  O   PRO    34      39.680  25.320 108.150  1.00  0.00           O
ATOM    481  N   SER    35      38.820  26.130 110.080  1.00  0.00           N
ATOM    482  HN  SER    35      38.420  26.890 110.590  1.00  0.00           H
ATOM    483  CA  SER    35      38.770  24.810 110.800  1.00  0.00           C
ATOM    484  HA  SER    35      38.720  25.250 111.780  1.00  0.00           H
ATOM    485  CB  SER    35      37.430  23.900 110.670  1.00  0.00           C
ATOM    486  HB1 SER    35      37.450  22.900 111.140  1.00  0.00           H
ATOM    487  HB2 SER    35      37.200  23.500 109.650  1.00  0.00           H
ATOM    488  OG  SER    35      36.360  24.650 111.200  1.00  0.00           O
ATOM    489  HG1 SER    35      36.250  25.360 110.550  1.00  0.00           H
ATOM    490  C   SER    35      39.920  23.910 110.820  1.00  0.00           C
ATOM    491  O   SER    35      39.760  22.690 110.790  1.00  0.00           O
ATOM    492  N   THR    36      41.140  24.460 110.890  1.00  0.00           N
ATOM    493  HN  THR    36      41.190  25.450 110.930  1.00  0.00           H
ATOM    494  CA  THR    36      42.310  23.690 110.600  1.00  0.00           C
ATOM    495  HA  THR    36      42.220  22.690 110.990  1.00  0.00           H
ATOM    496  CB  THR    36      42.580  23.460 109.150  1.00  0.00           C
ATOM    497  HB  THR    36      41.570  23.130 108.800  1.00  0.00           H
ATOM    498  OG1 THR    36      43.560  22.470 108.970  1.00  0.00           O
ATOM    499  HG1 THR    36      43.730  22.450 108.030  1.00  0.00           H
ATOM    500  CG2 THR    36      42.930  24.780 108.450  1.00  0.00           C
ATOM    501 HG21 THR    36      43.200  24.700 107.370  1.00  0.00           H
ATOM    502 HG22 THR    36      43.740  25.350 108.950  1.00  0.00           H
ATOM    503 HG23 THR    36      42.040  25.440 108.460  1.00  0.00           H
ATOM    504  C   THR    36      43.550  24.340 111.260  1.00  0.00           C
ATOM    505  O   THR    36      43.670  25.570 111.400  1.00  0.00           O
ATOM    506  N   ALA    37      44.520  23.520 111.700  1.00  0.00           N
ATOM    507  HN  ALA    37      44.510  22.530 111.570  1.00  0.00           H
ATOM    508  CA  ALA    37      45.580  24.120 112.410  1.00  0.00           C
ATOM    509  HA  ALA    37      45.240  24.940 113.020  1.00  0.00           H
ATOM    510  CB  ALA    37      46.390  23.090 113.200  1.00  0.00           C
ATOM    511  HB1 ALA    37      45.760  22.900 114.100  1.00  0.00           H
ATOM    512  HB2 ALA    37      47.380  23.420 113.560  1.00  0.00           H
ATOM    513  HB3 ALA    37      46.520  22.190 112.560  1.00  0.00           H
ATOM    514  C   ALA    37      46.540  24.820 111.440  1.00  0.00           C
ATOM    515  O   ALA    37      47.360  25.630 111.780  1.00  0.00           O
ATOM    516  N   SER    38      46.580  24.480 110.150  1.00  0.00           N
ATOM    517  HN  SER    38      45.920  23.840 109.770  1.00  0.00           H
ATOM    518  CA  SER    38      47.500  25.010 109.200  1.00  0.00           C
ATOM    519  HA  SER    38      48.500  24.980 109.600  1.00  0.00           H
ATOM    520  CB  SER    38      47.230  24.240 107.860  1.00  0.00           C
ATOM    521  HB1 SER    38      47.830  24.520 106.970  1.00  0.00           H
ATOM    522  HB2 SER    38      46.170  24.360 107.550  1.00  0.00           H
ATOM    523  OG  SER    38      47.560  22.870 108.130  1.00  0.00           O
ATOM    524  HG1 SER    38      48.480  23.010 108.370  1.00  0.00           H
ATOM    525  C   SER    38      47.280  26.490 108.860  1.00  0.00           C
ATOM    526  O   SER    38      46.170  26.840 108.510  1.00  0.00           O
ATOM    527  N   GLY    39      48.320  27.340 108.900  1.00  0.00           N
ATOM    528  HN  GLY    39      49.170  27.160 109.400  1.00  0.00           H
ATOM    529  CA  GLY    39      48.260  28.620 108.150  1.00  0.00           C
ATOM    530  HA1 GLY    39      49.250  29.030 108.230  1.00  0.00           H
ATOM    531  HA2 GLY    39      47.530  29.280 108.590  1.00  0.00           H
ATOM    532  C   GLY    39      47.950  28.530 106.670  1.00  0.00           C
ATOM    533  O   GLY    39      48.150  27.540 105.910  1.00  0.00           O
ATOM    534  N   VAL    40      47.310  29.580 106.170  1.00  0.00           N
ATOM    535  HN  VAL    40      47.170  30.360 106.770  1.00  0.00           H
ATOM    536  CA  VAL    40      46.830  29.760 104.760  1.00  0.00           C
ATOM    537  HA  VAL    40      46.050  29.030 104.590  1.00  0.00           H
ATOM    538  CB  VAL    40      46.100  31.070 104.570  1.00  0.00           C
ATOM    539  HB  VAL    40      45.650  31.150 103.560  1.00  0.00           H
ATOM    540  CG1 VAL    40      44.930  31.250 105.430  1.00  0.00           C
ATOM    541 HG11 VAL    40      44.270  30.380 105.630  1.00  0.00           H
ATOM    542 HG12 VAL    40      44.300  32.100 105.100  1.00  0.00           H
ATOM    543 HG13 VAL    40      45.320  31.410 106.460  1.00  0.00           H
ATOM    544  CG2 VAL    40      47.000  32.300 104.800  1.00  0.00           C
ATOM    545 HG21 VAL    40      47.630  32.140 105.710  1.00  0.00           H
ATOM    546 HG22 VAL    40      46.430  33.240 104.920  1.00  0.00           H
ATOM    547 HG23 VAL    40      47.780  32.570 104.060  1.00  0.00           H
ATOM    548  C   VAL    40      48.010  29.620 103.690  1.00  0.00           C
ATOM    549  O   VAL    40      49.160  29.870 104.050  1.00  0.00           O
ATOM    550  N   PRO    41      47.670  29.180 102.470  1.00  0.00           N
ATOM    551  CD  PRO    41      46.410  28.560 102.170  1.00  0.00           C
ATOM    552  HD1 PRO    41      45.550  29.140 102.570  1.00  0.00           H
ATOM    553  HD2 PRO    41      46.140  27.600 102.660  1.00  0.00           H
ATOM    554  CA  PRO    41      48.560  29.300 101.280  1.00  0.00           C
ATOM    555  HA  PRO    41      49.300  28.510 101.320  1.00  0.00           H
ATOM    556  CB  PRO    41      47.570  29.210 100.040  1.00  0.00           C
ATOM    557  HB1 PRO    41      48.110  28.700  99.210  1.00  0.00           H
ATOM    558  HB2 PRO    41      47.110  30.200  99.860  1.00  0.00           H
ATOM    559  CG  PRO    41      46.510  28.270 100.660  1.00  0.00           C
ATOM    560  HG1 PRO    41      45.550  28.280 100.120  1.00  0.00           H
ATOM    561  HG2 PRO    41      46.870  27.220 100.640  1.00  0.00           H
ATOM    562  C   PRO    41      49.430  30.600 101.140  1.00  0.00           C
ATOM    563  O   PRO    41      48.940  31.650 101.530  1.00  0.00           O
ATOM    564  N   GLU    42      50.670  30.480 100.670  1.00  0.00           N
ATOM    565  HN  GLU    42      51.190  29.650 100.490  1.00  0.00           H
ATOM    566  CA  GLU    42      51.580  31.530 100.350  1.00  0.00           C
ATOM    567  HA  GLU    42      51.070  32.460 100.590  1.00  0.00           H
ATOM    568  CB  GLU    42      52.860  31.400 101.180  1.00  0.00           C
ATOM    569  HB1 GLU    42      53.490  32.320 101.120  1.00  0.00           H
ATOM    570  HB2 GLU    42      53.540  30.580 100.880  1.00  0.00           H
ATOM    571  CG  GLU    42      52.470  31.120 102.770  1.00  0.00           C
ATOM    572  HG1 GLU    42      51.890  30.180 102.840  1.00  0.00           H
ATOM    573  HG2 GLU    42      51.840  31.990 103.060  1.00  0.00           H
ATOM    574  CD  GLU    42      53.640  31.260 103.770  1.00  0.00           C
ATOM    575  OE1 GLU    42      54.200  32.350 103.880  1.00  0.00           O
ATOM    576  OE2 GLU    42      53.930  30.200 104.420  1.00  0.00           O
ATOM    577  C   GLU    42      51.900  31.600  98.810  1.00  0.00           C
ATOM    578  O   GLU    42      52.500  30.640  98.270  1.00  0.00           O
ATOM    579  N   VAL    43      51.570  32.760  98.090  1.00  0.00           N
ATOM    580  HN  VAL    43      51.250  33.520  98.660  1.00  0.00           H
ATOM    581  CA  VAL    43      51.660  32.990  96.660  1.00  0.00           C
ATOM    582  HA  VAL    43      52.110  32.160  96.140  1.00  0.00           H
ATOM    583  CB  VAL    43      50.280  33.190  96.030  1.00  0.00           C
ATOM    584  HB  VAL    43      49.820  34.020  96.600  1.00  0.00           H
ATOM    585  CG1 VAL    43      50.230  33.630  94.600  1.00  0.00           C
ATOM    586 HG11 VAL    43      50.770  34.580  94.400  1.00  0.00           H
ATOM    587 HG12 VAL    43      49.200  33.760  94.200  1.00  0.00           H
ATOM    588 HG13 VAL    43      50.700  32.870  93.940  1.00  0.00           H
ATOM    589  CG2 VAL    43      49.430  31.840  96.010  1.00  0.00           C
ATOM    590 HG21 VAL    43      49.230  31.550  97.060  1.00  0.00           H
ATOM    591 HG22 VAL    43      49.860  31.030  95.390  1.00  0.00           H
ATOM    592 HG23 VAL    43      48.450  32.170  95.600  1.00  0.00           H
ATOM    593  C   VAL    43      52.550  34.160  96.340  1.00  0.00           C
ATOM    594  O   VAL    43      52.420  35.300  96.880  1.00  0.00           O
ATOM    595  N   GLY    44      53.560  33.960  95.450  1.00  0.00           N
ATOM    596  HN  GLY    44      53.670  33.010  95.170  1.00  0.00           H
ATOM    597  CA  GLY    44      54.550  34.980  95.130  1.00  0.00           C
ATOM    598  HA1 GLY    44      54.260  35.970  95.480  1.00  0.00           H
ATOM    599  HA2 GLY    44      54.530  34.950  94.050  1.00  0.00           H
ATOM    600  C   GLY    44      55.900  34.750  95.700  1.00  0.00           C
ATOM    601  O   GLY    44      56.080  33.760  96.420  1.00  0.00           O
ATOM    602  N   LEU    45      56.910  35.450  95.260  1.00  0.00           N
ATOM    603  HN  LEU    45      56.700  36.220  94.670  1.00  0.00           H
ATOM    604  CA  LEU    45      58.310  35.460  95.660  1.00  0.00           C
ATOM    605  HA  LEU    45      58.380  34.920  96.590  1.00  0.00           H
ATOM    606  CB  LEU    45      59.200  34.690  94.590  1.00  0.00           C
ATOM    607  HB1 LEU    45      60.290  34.710  94.830  1.00  0.00           H
ATOM    608  HB2 LEU    45      59.170  35.250  93.630  1.00  0.00           H
ATOM    609  CG  LEU    45      58.880  33.220  94.220  1.00  0.00           C
ATOM    610  HG  LEU    45      57.780  33.280  94.080  1.00  0.00           H
ATOM    611  CD1 LEU    45      59.500  32.750  92.900  1.00  0.00           C
ATOM    612 HD11 LEU    45      59.180  33.490  92.150  1.00  0.00           H
ATOM    613 HD12 LEU    45      59.150  31.730  92.630  1.00  0.00           H
ATOM    614 HD13 LEU    45      60.610  32.700  93.030  1.00  0.00           H
ATOM    615  CD2 LEU    45      59.240  32.140  95.290  1.00  0.00           C
ATOM    616 HD21 LEU    45      58.470  32.110  96.090  1.00  0.00           H
ATOM    617 HD22 LEU    45      60.190  32.250  95.870  1.00  0.00           H
ATOM    618 HD23 LEU    45      59.150  31.130  94.850  1.00  0.00           H
ATOM    619  C   LEU    45      58.730  36.870  95.750  1.00  0.00           C
ATOM    620  O   LEU    45      58.180  37.750  95.060  1.00  0.00           O
ATOM    621  N   ARG    46      59.800  37.090  96.510  1.00  0.00           N
ATOM    622  HN  ARG    46      60.250  36.350  97.010  1.00  0.00           H
ATOM    623  CA  ARG    46      60.410  38.330  96.820  1.00  0.00           C
ATOM    624  HA  ARG    46      60.880  38.150  97.780  1.00  0.00           H
ATOM    625  CB  ARG    46      61.660  38.700  95.870  1.00  0.00           C
ATOM    626  HB1 ARG    46      62.120  39.640  96.240  1.00  0.00           H
ATOM    627  HB2 ARG    46      61.190  38.830  94.870  1.00  0.00           H
ATOM    628  CG  ARG    46      62.760  37.660  95.760  1.00  0.00           C
ATOM    629  HG1 ARG    46      62.240  36.790  95.300  1.00  0.00           H
ATOM    630  HG2 ARG    46      63.050  37.470  96.820  1.00  0.00           H
ATOM    631  CD  ARG    46      64.010  38.220  95.080  1.00  0.00           C
ATOM    632  HD1 ARG    46      64.340  39.190  95.520  1.00  0.00           H
ATOM    633  HD2 ARG    46      63.740  38.140  94.010  1.00  0.00           H
ATOM    634  NE  ARG    46      65.070  37.250  95.410  1.00  0.00           N
ATOM    635  HE  ARG    46      65.110  36.740  96.270  1.00  0.00           H
ATOM    636  CZ  ARG    46      66.210  37.260  94.740  1.00  0.00           C
ATOM    637  NH1 ARG    46      66.540  38.090  93.790  1.00  0.00           N
ATOM    638 HH11 ARG    46      65.840  38.660  93.350  1.00  0.00           H
ATOM    639 HH12 ARG    46      67.460  38.150  93.420  1.00  0.00           H
ATOM    640  NH2 ARG    46      67.180  36.510  95.160  1.00  0.00           N
ATOM    641 HH21 ARG    46      67.040  35.730  95.770  1.00  0.00           H
ATOM    642 HH22 ARG    46      68.100  36.900  95.050  1.00  0.00           H
ATOM    643  C   ARG    46      59.620  39.510  97.160  1.00  0.00           C
ATOM    644  O   ARG    46      58.720  39.430  98.030  1.00  0.00           O
ATOM    645  N   ASP    47      59.750  40.770  96.580  1.00  0.00           N
ATOM    646  HN  ASP    47      60.290  40.950  95.760  1.00  0.00           H
ATOM    647  CA  ASP    47      58.860  41.880  96.810  1.00  0.00           C
ATOM    648  HA  ASP    47      58.640  42.000  97.870  1.00  0.00           H
ATOM    649  CB  ASP    47      59.440  43.270  96.410  1.00  0.00           C
ATOM    650  HB1 ASP    47      58.690  44.080  96.330  1.00  0.00           H
ATOM    651  HB2 ASP    47      59.920  43.260  95.410  1.00  0.00           H
ATOM    652  CG  ASP    47      60.530  43.750  97.440  1.00  0.00           C
ATOM    653  OD1 ASP    47      60.140  44.100  98.590  1.00  0.00           O
ATOM    654  OD2 ASP    47      61.760  43.850  97.190  1.00  0.00           O
ATOM    655  C   ASP    47      57.500  41.670  96.200  1.00  0.00           C
ATOM    656  O   ASP    47      57.290  40.770  95.400  1.00  0.00           O
ATOM    657  N   VAL    48      56.450  42.480  96.560  1.00  0.00           N
ATOM    658  HN  VAL    48      56.620  43.250  97.180  1.00  0.00           H
ATOM    659  CA  VAL    48      55.050  42.430  96.280  1.00  0.00           C
ATOM    660  HA  VAL    48      54.720  41.490  96.680  1.00  0.00           H
ATOM    661  CB  VAL    48      54.250  43.520  96.990  1.00  0.00           C
ATOM    662  HB  VAL    48      53.210  43.410  96.630  1.00  0.00           H
ATOM    663  CG1 VAL    48      54.330  43.380  98.570  1.00  0.00           C
ATOM    664 HG11 VAL    48      55.280  43.770  98.990  1.00  0.00           H
ATOM    665 HG12 VAL    48      54.340  42.310  98.870  1.00  0.00           H
ATOM    666 HG13 VAL    48      53.510  43.930  99.080  1.00  0.00           H
ATOM    667  CG2 VAL    48      54.770  44.910  96.550  1.00  0.00           C
ATOM    668 HG21 VAL    48      55.600  45.260  97.200  1.00  0.00           H
ATOM    669 HG22 VAL    48      53.940  45.630  96.670  1.00  0.00           H
ATOM    670 HG23 VAL    48      55.110  45.020  95.500  1.00  0.00           H
ATOM    671  C   VAL    48      54.640  42.510  94.770  1.00  0.00           C
ATOM    672  O   VAL    48      55.360  43.150  94.020  1.00  0.00           O
ATOM    673  N   ALA    49      53.460  41.920  94.380  1.00  0.00           N
ATOM    674  HN  ALA    49      52.980  41.340  95.030  1.00  0.00           H
ATOM    675  CA  ALA    49      52.850  42.090  93.100  1.00  0.00           C
ATOM    676  HA  ALA    49      53.620  42.260  92.370  1.00  0.00           H
ATOM    677  CB  ALA    49      52.190  40.730  92.670  1.00  0.00           C
ATOM    678  HB1 ALA    49      53.020  39.990  92.650  1.00  0.00           H
ATOM    679  HB2 ALA    49      51.700  41.000  91.710  1.00  0.00           H
ATOM    680  HB3 ALA    49      51.450  40.480  93.460  1.00  0.00           H
ATOM    681  C   ALA    49      51.870  43.280  93.120  1.00  0.00           C
ATOM    682  O   ALA    49      51.180  43.420  94.120  1.00  0.00           O
ATOM    683  N   SER    50      51.860  44.140  92.080  1.00  0.00           N
ATOM    684  HN  SER    50      52.490  43.950  91.330  1.00  0.00           H
ATOM    685  CA  SER    50      51.020  45.300  91.930  1.00  0.00           C
ATOM    686  HA  SER    50      51.070  45.760  92.900  1.00  0.00           H
ATOM    687  CB  SER    50      51.620  46.340  90.940  1.00  0.00           C
ATOM    688  HB1 SER    50      51.720  45.800  89.980  1.00  0.00           H
ATOM    689  HB2 SER    50      52.640  46.610  91.300  1.00  0.00           H
ATOM    690  OG  SER    50      50.820  47.490  90.820  1.00  0.00           O
ATOM    691  HG1 SER    50      51.300  48.050  90.210  1.00  0.00           H
ATOM    692  C   SER    50      49.640  44.910  91.480  1.00  0.00           C
ATOM    693  O   SER    50      49.420  44.110  90.580  1.00  0.00           O
ATOM    694  N   GLU    51      48.650  45.520  92.210  1.00  0.00           N
ATOM    695  HN  GLU    51      48.830  46.230  92.870  1.00  0.00           H
ATOM    696  CA  GLU    51      47.240  45.400  91.990  1.00  0.00           C
ATOM    697  HA  GLU    51      47.030  44.600  91.290  1.00  0.00           H
ATOM    698  CB  GLU    51      46.420  45.090  93.230  1.00  0.00           C
ATOM    699  HB1 GLU    51      45.340  45.030  92.980  1.00  0.00           H
ATOM    700  HB2 GLU    51      46.520  45.960  93.920  1.00  0.00           H
ATOM    701  CG  GLU    51      46.920  43.840  93.760  1.00  0.00           C
ATOM    702  HG1 GLU    51      48.020  43.830  93.910  1.00  0.00           H
ATOM    703  HG2 GLU    51      46.720  42.910  93.200  1.00  0.00           H
ATOM    704  CD  GLU    51      46.310  43.570  95.140  1.00  0.00           C
ATOM    705  OE1 GLU    51      46.890  43.990  96.140  1.00  0.00           O
ATOM    706  OE2 GLU    51      45.200  42.970  95.220  1.00  0.00           O
ATOM    707  C   GLU    51      46.760  46.680  91.310  1.00  0.00           C
ATOM    708  O   GLU    51      46.590  47.740  91.920  1.00  0.00           O
ATOM    709  N   SER    52      46.420  46.650  89.960  1.00  0.00           N
ATOM    710  HN  SER    52      45.990  47.520  89.730  1.00  0.00           H
ATOM    711  CA  SER    52      46.290  45.570  89.040  1.00  0.00           C
ATOM    712  HA  SER    52      47.110  44.880  89.150  1.00  0.00           H
ATOM    713  CB  SER    52      44.920  44.850  89.090  1.00  0.00           C
ATOM    714  HB1 SER    52      44.830  44.150  88.230  1.00  0.00           H
ATOM    715  HB2 SER    52      44.130  45.630  88.970  1.00  0.00           H
ATOM    716  OG  SER    52      44.670  44.020  90.250  1.00  0.00           O
ATOM    717  HG1 SER    52      45.470  43.510  90.400  1.00  0.00           H
ATOM    718  C   SER    52      46.410  45.900  87.570  1.00  0.00           C
ATOM    719  O   SER    52      46.090  45.180  86.650  1.00  0.00           O
ATOM    720  N   VAL    53      46.850  47.150  87.220  1.00  0.00           N
ATOM    721  HN  VAL    53      47.090  47.760  87.980  1.00  0.00           H
ATOM    722  CA  VAL    53      47.100  47.720  85.890  1.00  0.00           C
ATOM    723  HA  VAL    53      46.110  47.700  85.450  1.00  0.00           H
ATOM    724  CB  VAL    53      47.500  49.220  85.960  1.00  0.00           C
ATOM    725  HB  VAL    53      48.110  49.410  86.860  1.00  0.00           H
ATOM    726  CG1 VAL    53      48.530  49.560  84.840  1.00  0.00           C
ATOM    727 HG11 VAL    53      48.340  49.000  83.900  1.00  0.00           H
ATOM    728 HG12 VAL    53      49.530  49.310  85.260  1.00  0.00           H
ATOM    729 HG13 VAL    53      48.570  50.610  84.490  1.00  0.00           H
ATOM    730  CG2 VAL    53      46.210  50.150  85.970  1.00  0.00           C
ATOM    731 HG21 VAL    53      45.520  49.830  85.160  1.00  0.00           H
ATOM    732 HG22 VAL    53      46.550  51.170  85.700  1.00  0.00           H
ATOM    733 HG23 VAL    53      45.740  50.150  86.970  1.00  0.00           H
ATOM    734  C   VAL    53      47.920  46.800  84.960  1.00  0.00           C
ATOM    735  O   VAL    53      47.450  46.430  83.870  1.00  0.00           O
ATOM    736  N   ALA    54      49.130  46.330  85.350  1.00  0.00           N
ATOM    737  HN  ALA    54      49.630  46.590  86.170  1.00  0.00           H
ATOM    738  CA  ALA    54      49.880  45.390  84.490  1.00  0.00           C
ATOM    739  HA  ALA    54      49.920  45.970  83.580  1.00  0.00           H
ATOM    740  CB  ALA    54      51.270  45.270  85.170  1.00  0.00           C
ATOM    741  HB1 ALA    54      51.870  44.380  84.910  1.00  0.00           H
ATOM    742  HB2 ALA    54      51.210  45.330  86.280  1.00  0.00           H
ATOM    743  HB3 ALA    54      51.700  46.250  84.860  1.00  0.00           H
ATOM    744  C   ALA    54      49.250  44.070  84.310  1.00  0.00           C
ATOM    745  O   ALA    54      49.280  43.580  83.190  1.00  0.00           O
ATOM    746  N   LEU    55      48.700  43.420  85.340  1.00  0.00           N
ATOM    747  HN  LEU    55      48.880  43.790  86.250  1.00  0.00           H
ATOM    748  CA  LEU    55      47.770  42.270  85.180  1.00  0.00           C
ATOM    749  HA  LEU    55      48.410  41.490  84.790  1.00  0.00           H
ATOM    750  CB  LEU    55      47.310  41.860  86.550  1.00  0.00           C
ATOM    751  HB1 LEU    55      46.990  42.810  87.040  1.00  0.00           H
ATOM    752  HB2 LEU    55      48.260  41.680  87.100  1.00  0.00           H
ATOM    753  CG  LEU    55      46.330  40.660  86.500  1.00  0.00           C
ATOM    754  HG  LEU    55      46.440  40.110  85.540  1.00  0.00           H
ATOM    755  CD1 LEU    55      46.670  39.620  87.570  1.00  0.00           C
ATOM    756 HD11 LEU    55      46.840  40.090  88.560  1.00  0.00           H
ATOM    757 HD12 LEU    55      47.630  39.070  87.450  1.00  0.00           H
ATOM    758 HD13 LEU    55      45.920  38.810  87.660  1.00  0.00           H
ATOM    759  CD2 LEU    55      44.890  41.090  86.700  1.00  0.00           C
ATOM    760 HD21 LEU    55      44.270  40.160  86.640  1.00  0.00           H
ATOM    761 HD22 LEU    55      44.440  41.820  86.000  1.00  0.00           H
ATOM    762 HD23 LEU    55      44.760  41.460  87.740  1.00  0.00           H
ATOM    763  C   LEU    55      46.580  42.470  84.250  1.00  0.00           C
ATOM    764  O   LEU    55      46.280  41.630  83.400  1.00  0.00           O
ATOM    765  N   PHE    56      45.860  43.610  84.310  1.00  0.00           N
ATOM    766  HN  PHE    56      46.020  44.140  85.140  1.00  0.00           H
ATOM    767  CA  PHE    56      44.790  44.010  83.430  1.00  0.00           C
ATOM    768  HA  PHE    56      43.950  43.320  83.470  1.00  0.00           H
ATOM    769  CB  PHE    56      44.160  45.370  83.820  1.00  0.00           C
ATOM    770  HB1 PHE    56      43.470  45.700  83.010  1.00  0.00           H
ATOM    771  HB2 PHE    56      44.930  46.160  83.930  1.00  0.00           H
ATOM    772  CG  PHE    56      43.340  45.390  85.040  1.00  0.00           C
ATOM    773  CD1 PHE    56      42.590  44.310  85.510  1.00  0.00           C
ATOM    774  HD1 PHE    56      42.670  43.350  85.020  1.00  0.00           H
ATOM    775  CE1 PHE    56      41.720  44.410  86.590  1.00  0.00           C
ATOM    776  HE1 PHE    56      41.270  43.490  86.930  1.00  0.00           H
ATOM    777  CZ  PHE    56      41.680  45.520  87.360  1.00  0.00           C
ATOM    778  HZ  PHE    56      41.030  45.610  88.220  1.00  0.00           H
ATOM    779  CD2 PHE    56      43.290  46.600  85.800  1.00  0.00           C
ATOM    780  HD2 PHE    56      43.860  47.490  85.560  1.00  0.00           H
ATOM    781  CE2 PHE    56      42.500  46.650  86.980  1.00  0.00           C
ATOM    782  HE2 PHE    56      42.480  47.470  87.680  1.00  0.00           H
ATOM    783  C   PHE    56      45.240  44.210  81.960  1.00  0.00           C
ATOM    784  O   PHE    56      44.640  43.700  81.060  1.00  0.00           O
ATOM    785  N   PHE    57      46.340  44.910  81.790  1.00  0.00           N
ATOM    786  HN  PHE    57      46.640  45.420  82.600  1.00  0.00           H
ATOM    787  CA  PHE    57      47.040  45.070  80.580  1.00  0.00           C
ATOM    788  HA  PHE    57      46.430  45.580  79.850  1.00  0.00           H
ATOM    789  CB  PHE    57      48.280  45.920  80.830  1.00  0.00           C
ATOM    790  HB1 PHE    57      48.930  45.600  81.680  1.00  0.00           H
ATOM    791  HB2 PHE    57      47.930  46.930  81.130  1.00  0.00           H
ATOM    792  CG  PHE    57      49.100  46.130  79.600  1.00  0.00           C
ATOM    793  CD1 PHE    57      50.390  45.600  79.450  1.00  0.00           C
ATOM    794  HD1 PHE    57      50.760  45.120  80.340  1.00  0.00           H
ATOM    795  CE1 PHE    57      51.210  46.020  78.370  1.00  0.00           C
ATOM    796  HE1 PHE    57      52.160  45.520  78.250  1.00  0.00           H
ATOM    797  CZ  PHE    57      50.740  46.810  77.320  1.00  0.00           C
ATOM    798  HZ  PHE    57      51.360  47.100  76.480  1.00  0.00           H
ATOM    799  CD2 PHE    57      48.570  46.870  78.510  1.00  0.00           C
ATOM    800  HD2 PHE    57      47.510  47.080  78.570  1.00  0.00           H
ATOM    801  CE2 PHE    57      49.370  47.240  77.370  1.00  0.00           C
ATOM    802  HE2 PHE    57      48.940  47.660  76.480  1.00  0.00           H
ATOM    803  C   PHE    57      47.390  43.710  79.870  1.00  0.00           C
ATOM    804  O   PHE    57      47.240  43.400  78.690  1.00  0.00           O
ATOM    805  N   MET    58      47.970  42.750  80.640  1.00  0.00           N
ATOM    806  HN  MET    58      48.220  43.000  81.570  1.00  0.00           H
ATOM    807  CA  MET    58      48.330  41.410  80.140  1.00  0.00           C
ATOM    808  HA  MET    58      48.880  41.510  79.210  1.00  0.00           H
ATOM    809  CB  MET    58      49.260  40.620  81.000  1.00  0.00           C
ATOM    810  HB1 MET    58      49.450  39.600  80.600  1.00  0.00           H
ATOM    811  HB2 MET    58      48.690  40.460  81.940  1.00  0.00           H
ATOM    812  CG  MET    58      50.640  41.250  81.340  1.00  0.00           C
ATOM    813  HG1 MET    58      51.250  40.550  81.950  1.00  0.00           H
ATOM    814  HG2 MET    58      50.420  41.950  82.170  1.00  0.00           H
ATOM    815  SD  MET    58      51.620  41.890  79.960  1.00  0.00           S
ATOM    816  CE  MET    58      52.050  40.310  79.170  1.00  0.00           C
ATOM    817  HE1 MET    58      53.050  39.940  79.480  1.00  0.00           H
ATOM    818  HE2 MET    58      52.140  40.380  78.070  1.00  0.00           H
ATOM    819  HE3 MET    58      51.380  39.460  79.420  1.00  0.00           H
ATOM    820  C   MET    58      47.140  40.550  79.710  1.00  0.00           C
ATOM    821  O   MET    58      47.280  39.990  78.620  1.00  0.00           O
ATOM    822  N   LEU    59      46.000  40.510  80.450  1.00  0.00           N
ATOM    823  HN  LEU    59      46.080  40.720  81.430  1.00  0.00           H
ATOM    824  CA  LEU    59      44.750  40.000  80.030  1.00  0.00           C
ATOM    825  HA  LEU    59      44.830  38.980  79.700  1.00  0.00           H
ATOM    826  CB  LEU    59      43.720  39.890  81.190  1.00  0.00           C
ATOM    827  HB1 LEU    59      42.740  39.570  80.780  1.00  0.00           H
ATOM    828  HB2 LEU    59      43.610  40.930  81.580  1.00  0.00           H
ATOM    829  CG  LEU    59      44.180  38.890  82.330  1.00  0.00           C
ATOM    830  HG  LEU    59      45.270  39.070  82.390  1.00  0.00           H
ATOM    831  CD1 LEU    59      43.630  39.220  83.670  1.00  0.00           C
ATOM    832 HD11 LEU    59      43.890  40.260  83.970  1.00  0.00           H
ATOM    833 HD12 LEU    59      44.140  38.600  84.440  1.00  0.00           H
ATOM    834 HD13 LEU    59      42.540  39.020  83.730  1.00  0.00           H
ATOM    835  CD2 LEU    59      44.000  37.460  81.850  1.00  0.00           C
ATOM    836 HD21 LEU    59      44.530  37.140  80.930  1.00  0.00           H
ATOM    837 HD22 LEU    59      42.910  37.340  81.640  1.00  0.00           H
ATOM    838 HD23 LEU    59      44.300  36.740  82.640  1.00  0.00           H
ATOM    839  C   LEU    59      44.150  40.770  78.900  1.00  0.00           C
ATOM    840  O   LEU    59      43.610  40.160  78.010  1.00  0.00           O
ATOM    841  N   LEU    60      44.280  42.090  78.850  1.00  0.00           N
ATOM    842  HN  LEU    60      44.810  42.510  79.580  1.00  0.00           H
ATOM    843  CA  LEU    60      43.790  42.940  77.730  1.00  0.00           C
ATOM    844  HA  LEU    60      42.730  42.760  77.570  1.00  0.00           H
ATOM    845  CB  LEU    60      44.000  44.510  77.950  1.00  0.00           C
ATOM    846  HB1 LEU    60      45.100  44.630  78.110  1.00  0.00           H
ATOM    847  HB2 LEU    60      43.530  44.750  78.930  1.00  0.00           H
ATOM    848  CG  LEU    60      43.580  45.480  76.780  1.00  0.00           C
ATOM    849  HG  LEU    60      44.320  45.350  75.970  1.00  0.00           H
ATOM    850  CD1 LEU    60      42.250  45.140  76.220  1.00  0.00           C
ATOM    851 HD11 LEU    60      41.950  45.890  75.450  1.00  0.00           H
ATOM    852 HD12 LEU    60      41.420  45.150  76.960  1.00  0.00           H
ATOM    853 HD13 LEU    60      42.160  44.110  75.820  1.00  0.00           H
ATOM    854  CD2 LEU    60      43.540  46.990  77.330  1.00  0.00           C
ATOM    855 HD21 LEU    60      42.640  47.180  77.950  1.00  0.00           H
ATOM    856 HD22 LEU    60      43.460  47.800  76.570  1.00  0.00           H
ATOM    857 HD23 LEU    60      44.440  47.190  77.940  1.00  0.00           H
ATOM    858  C   LEU    60      44.510  42.550  76.430  1.00  0.00           C
ATOM    859  O   LEU    60      43.840  42.330  75.390  1.00  0.00           O
ATOM    860  N   LEU    61      45.850  42.320  76.470  1.00  0.00           N
ATOM    861  HN  LEU    61      46.430  42.680  77.190  1.00  0.00           H
ATOM    862  CA  LEU    61      46.510  41.650  75.310  1.00  0.00           C
ATOM    863  HA  LEU    61      46.420  42.370  74.510  1.00  0.00           H
ATOM    864  CB  LEU    61      48.000  41.390  75.600  1.00  0.00           C
ATOM    865  HB1 LEU    61      48.420  40.770  74.780  1.00  0.00           H
ATOM    866  HB2 LEU    61      48.020  40.740  76.490  1.00  0.00           H
ATOM    867  CG  LEU    61      48.830  42.680  75.790  1.00  0.00           C
ATOM    868  HG  LEU    61      48.310  43.440  76.410  1.00  0.00           H
ATOM    869  CD1 LEU    61      50.100  42.420  76.530  1.00  0.00           C
ATOM    870 HD11 LEU    61      49.900  42.300  77.620  1.00  0.00           H
ATOM    871 HD12 LEU    61      50.760  43.310  76.470  1.00  0.00           H
ATOM    872 HD13 LEU    61      50.520  41.510  76.060  1.00  0.00           H
ATOM    873  CD2 LEU    61      49.160  43.410  74.450  1.00  0.00           C
ATOM    874 HD21 LEU    61      48.280  43.740  73.860  1.00  0.00           H
ATOM    875 HD22 LEU    61      49.690  42.800  73.690  1.00  0.00           H
ATOM    876 HD23 LEU    61      49.720  44.360  74.570  1.00  0.00           H
ATOM    877  C   LEU    61      45.920  40.320  74.990  1.00  0.00           C
ATOM    878  O   LEU    61      45.690  40.110  73.800  1.00  0.00           O
ATOM    879  N   ASP    62      45.680  39.420  75.910  1.00  0.00           N
ATOM    880  HN  ASP    62      45.950  39.680  76.840  1.00  0.00           H
ATOM    881  CA  ASP    62      45.110  38.160  75.680  1.00  0.00           C
ATOM    882  HA  ASP    62      45.760  37.770  74.920  1.00  0.00           H
ATOM    883  CB  ASP    62      45.060  37.300  76.970  1.00  0.00           C
ATOM    884  HB1 ASP    62      44.210  36.590  76.870  1.00  0.00           H
ATOM    885  HB2 ASP    62      44.800  38.020  77.770  1.00  0.00           H
ATOM    886  CG  ASP    62      46.270  36.560  77.330  1.00  0.00           C
ATOM    887  OD1 ASP    62      47.230  36.550  76.560  1.00  0.00           O
ATOM    888  OD2 ASP    62      46.320  35.890  78.400  1.00  0.00           O
ATOM    889  C   ASP    62      43.670  38.310  75.070  1.00  0.00           C
ATOM    890  O   ASP    62      43.350  37.560  74.180  1.00  0.00           O
ATOM    891  N   LEU    63      42.880  39.390  75.460  1.00  0.00           N
ATOM    892  HN  LEU    63      43.220  39.880  76.250  1.00  0.00           H
ATOM    893  CA  LEU    63      41.610  39.670  74.840  1.00  0.00           C
ATOM    894  HA  LEU    63      41.100  38.730  74.790  1.00  0.00           H
ATOM    895  CB  LEU    63      40.860  40.700  75.750  1.00  0.00           C
ATOM    896  HB1 LEU    63      41.410  41.660  75.820  1.00  0.00           H
ATOM    897  HB2 LEU    63      40.850  40.370  76.810  1.00  0.00           H
ATOM    898  CG  LEU    63      39.420  41.190  75.390  1.00  0.00           C
ATOM    899  HG  LEU    63      39.470  41.920  74.550  1.00  0.00           H
ATOM    900  CD1 LEU    63      38.460  40.130  74.890  1.00  0.00           C
ATOM    901 HD11 LEU    63      38.870  39.620  73.990  1.00  0.00           H
ATOM    902 HD12 LEU    63      37.490  40.580  74.570  1.00  0.00           H
ATOM    903 HD13 LEU    63      38.180  39.390  75.660  1.00  0.00           H
ATOM    904  CD2 LEU    63      38.870  41.870  76.740  1.00  0.00           C
ATOM    905 HD21 LEU    63      39.370  42.820  77.010  1.00  0.00           H
ATOM    906 HD22 LEU    63      38.970  41.120  77.550  1.00  0.00           H
ATOM    907 HD23 LEU    63      37.790  42.120  76.630  1.00  0.00           H
ATOM    908  C   LEU    63      41.650  40.110  73.310  1.00  0.00           C
ATOM    909  O   LEU    63      40.860  39.700  72.500  1.00  0.00           O
ATOM    910  N   THR    64      42.690  40.880  73.060  1.00  0.00           N
ATOM    911  HN  THR    64      43.340  40.950  73.810  1.00  0.00           H
ATOM    912  CA  THR    64      43.190  41.360  71.720  1.00  0.00           C
ATOM    913  HA  THR    64      42.420  41.780  71.100  1.00  0.00           H
ATOM    914  CB  THR    64      44.250  42.400  71.850  1.00  0.00           C
ATOM    915  HB  THR    64      45.130  41.870  72.270  1.00  0.00           H
ATOM    916  OG1 THR    64      43.920  43.460  72.710  1.00  0.00           O
ATOM    917  HG1 THR    64      43.610  42.990  73.490  1.00  0.00           H
ATOM    918  CG2 THR    64      44.660  42.890  70.430  1.00  0.00           C
ATOM    919 HG21 THR    64      45.420  43.700  70.460  1.00  0.00           H
ATOM    920 HG22 THR    64      43.770  43.230  69.840  1.00  0.00           H
ATOM    921 HG23 THR    64      45.190  42.030  69.970  1.00  0.00           H
ATOM    922  C   THR    64      43.650  40.180  70.860  1.00  0.00           C
ATOM    923  O   THR    64      43.270  39.960  69.720  1.00  0.00           O
ATOM    924  N   ALA    65      44.440  39.310  71.510  1.00  0.00           N
ATOM    925  HN  ALA    65      44.810  39.510  72.410  1.00  0.00           H
ATOM    926  CA  ALA    65      44.920  38.080  70.980  1.00  0.00           C
ATOM    927  HA  ALA    65      45.440  38.320  70.060  1.00  0.00           H
ATOM    928  CB  ALA    65      46.080  37.400  71.830  1.00  0.00           C
ATOM    929  HB1 ALA    65      46.530  36.570  71.250  1.00  0.00           H
ATOM    930  HB2 ALA    65      45.520  36.950  72.680  1.00  0.00           H
ATOM    931  HB3 ALA    65      46.780  38.140  72.260  1.00  0.00           H
ATOM    932  C   ALA    65      43.790  37.090  70.670  1.00  0.00           C
ATOM    933  O   ALA    65      43.810  36.390  69.620  1.00  0.00           O
ATOM    934  N   VAL    66      42.820  36.910  71.620  1.00  0.00           N
ATOM    935  HN  VAL    66      43.060  37.280  72.510  1.00  0.00           H
ATOM    936  CA  VAL    66      41.690  35.990  71.530  1.00  0.00           C
ATOM    937  HA  VAL    66      42.020  35.060  71.090  1.00  0.00           H
ATOM    938  CB  VAL    66      40.950  35.800  72.840  1.00  0.00           C
ATOM    939  HB  VAL    66      40.970  36.810  73.320  1.00  0.00           H
ATOM    940  CG1 VAL    66      39.410  35.440  72.710  1.00  0.00           C
ATOM    941 HG11 VAL    66      38.960  36.320  72.190  1.00  0.00           H
ATOM    942 HG12 VAL    66      38.950  35.350  73.720  1.00  0.00           H
ATOM    943 HG13 VAL    66      39.290  34.540  72.070  1.00  0.00           H
ATOM    944  CG2 VAL    66      41.830  34.710  73.540  1.00  0.00           C
ATOM    945 HG21 VAL    66      42.910  34.910  73.730  1.00  0.00           H
ATOM    946 HG22 VAL    66      41.830  33.860  72.830  1.00  0.00           H
ATOM    947 HG23 VAL    66      41.300  34.280  74.410  1.00  0.00           H
ATOM    948  C   VAL    66      40.780  36.470  70.430  1.00  0.00           C
ATOM    949  O   VAL    66      40.230  35.670  69.690  1.00  0.00           O
ATOM    950  N   ALA    67      40.740  37.830  70.230  1.00  0.00           N
ATOM    951  HN  ALA    67      41.080  38.550  70.830  1.00  0.00           H
ATOM    952  CA  ALA    67      40.150  38.420  69.160  1.00  0.00           C
ATOM    953  HA  ALA    67      39.150  38.030  69.060  1.00  0.00           H
ATOM    954  CB  ALA    67      39.860  39.970  69.390  1.00  0.00           C
ATOM    955  HB1 ALA    67      39.240  40.040  70.320  1.00  0.00           H
ATOM    956  HB2 ALA    67      39.350  40.460  68.540  1.00  0.00           H
ATOM    957  HB3 ALA    67      40.850  40.470  69.530  1.00  0.00           H
ATOM    958  C   ALA    67      40.830  38.080  67.840  1.00  0.00           C
ATOM    959  O   ALA    67      40.190  37.730  66.870  1.00  0.00           O
ATOM    960  N   GLY    68      42.130  38.100  67.760  1.00  0.00           N
ATOM    961  HN  GLY    68      42.730  38.230  68.550  1.00  0.00           H
ATOM    962  CA  GLY    68      42.900  37.630  66.590  1.00  0.00           C
ATOM    963  HA1 GLY    68      43.910  37.680  66.960  1.00  0.00           H
ATOM    964  HA2 GLY    68      42.760  38.290  65.740  1.00  0.00           H
ATOM    965  C   GLY    68      42.750  36.200  66.140  1.00  0.00           C
ATOM    966  O   GLY    68      42.510  35.970  64.980  1.00  0.00           O
ATOM    967  N   ASN    69      42.670  35.230  67.060  1.00  0.00           N
ATOM    968  HN  ASN    69      42.870  35.440  68.020  1.00  0.00           H
ATOM    969  CA  ASN    69      42.270  33.930  66.590  1.00  0.00           C
ATOM    970  HA  ASN    69      43.030  33.600  65.890  1.00  0.00           H
ATOM    971  CB  ASN    69      42.250  32.800  67.660  1.00  0.00           C
ATOM    972  HB1 ASN    69      42.150  31.830  67.150  1.00  0.00           H
ATOM    973  HB2 ASN    69      41.340  32.860  68.290  1.00  0.00           H
ATOM    974  CG  ASN    69      43.540  32.860  68.480  1.00  0.00           C
ATOM    975  OD1 ASN    69      44.640  32.420  68.160  1.00  0.00           O
ATOM    976  ND2 ASN    69      43.360  33.280  69.750  1.00  0.00           N
ATOM    977 HD21 ASN    69      44.170  33.290  70.340  1.00  0.00           H
ATOM    978 HD22 ASN    69      42.440  33.460  70.090  1.00  0.00           H
ATOM    979  C   ASN    69      40.920  33.830  65.920  1.00  0.00           C
ATOM    980  O   ASN    69      40.810  33.150  64.830  1.00  0.00           O
ATOM    981  N   ALA    70      39.970  34.470  66.560  1.00  0.00           N
ATOM    982  HN  ALA    70      40.070  34.890  67.450  1.00  0.00           H
ATOM    983  CA  ALA    70      38.620  34.420  66.030  1.00  0.00           C
ATOM    984  HA  ALA    70      38.310  33.390  66.000  1.00  0.00           H
ATOM    985  CB  ALA    70      37.780  35.150  67.110  1.00  0.00           C
ATOM    986  HB1 ALA    70      38.020  36.230  67.110  1.00  0.00           H
ATOM    987  HB2 ALA    70      37.880  34.690  68.120  1.00  0.00           H
ATOM    988  HB3 ALA    70      36.710  35.210  66.830  1.00  0.00           H
ATOM    989  C   ALA    70      38.470  34.990  64.670  1.00  0.00           C
ATOM    990  O   ALA    70      37.810  34.420  63.770  1.00  0.00           O
ATOM    991  N   ALA    71      39.070  36.200  64.440  1.00  0.00           N
ATOM    992  HN  ALA    71      39.540  36.690  65.160  1.00  0.00           H
ATOM    993  CA  ALA    71      39.170  36.780  63.140  1.00  0.00           C
ATOM    994  HA  ALA    71      38.190  36.930  62.710  1.00  0.00           H
ATOM    995  CB  ALA    71      39.660  38.230  63.460  1.00  0.00           C
ATOM    996  HB1 ALA    71      40.760  38.270  63.580  1.00  0.00           H
ATOM    997  HB2 ALA    71      39.120  38.590  64.360  1.00  0.00           H
ATOM    998  HB3 ALA    71      39.390  38.830  62.570  1.00  0.00           H
ATOM    999  C   ALA    71      39.940  35.970  62.070  1.00  0.00           C
ATOM   1000  O   ALA    71      39.480  35.840  60.910  1.00  0.00           O
ATOM   1001  N   VAL    72      41.190  35.440  62.410  1.00  0.00           N
ATOM   1002  HN  VAL    72      41.480  35.560  63.350  1.00  0.00           H
ATOM   1003  CA  VAL    72      41.900  34.620  61.430  1.00  0.00           C
ATOM   1004  HA  VAL    72      42.000  35.250  60.560  1.00  0.00           H
ATOM   1005  CB  VAL    72      43.320  34.320  61.960  1.00  0.00           C
ATOM   1006  HB  VAL    72      43.340  34.010  63.030  1.00  0.00           H
ATOM   1007  CG1 VAL    72      44.090  33.250  61.240  1.00  0.00           C
ATOM   1008 HG11 VAL    72      43.580  32.270  61.140  1.00  0.00           H
ATOM   1009 HG12 VAL    72      45.120  33.170  61.620  1.00  0.00           H
ATOM   1010 HG13 VAL    72      44.220  33.560  60.180  1.00  0.00           H
ATOM   1011  CG2 VAL    72      44.140  35.560  61.960  1.00  0.00           C
ATOM   1012 HG21 VAL    72      44.410  35.770  60.900  1.00  0.00           H
ATOM   1013 HG22 VAL    72      45.090  35.480  62.530  1.00  0.00           H
ATOM   1014 HG23 VAL    72      43.620  36.370  62.520  1.00  0.00           H
ATOM   1015  C   VAL    72      41.150  33.350  61.050  1.00  0.00           C
ATOM   1016  O   VAL    72      41.110  33.060  59.860  1.00  0.00           O
ATOM   1017  N   MET    73      40.520  32.700  61.990  1.00  0.00           N
ATOM   1018  HN  MET    73      40.490  33.030  62.930  1.00  0.00           H
ATOM   1019  CA  MET    73      39.650  31.590  61.610  1.00  0.00           C
ATOM   1020  HA  MET    73      40.170  30.800  61.090  1.00  0.00           H
ATOM   1021  CB  MET    73      39.230  30.900  62.940  1.00  0.00           C
ATOM   1022  HB1 MET    73      38.510  30.100  62.680  1.00  0.00           H
ATOM   1023  HB2 MET    73      38.690  31.540  63.660  1.00  0.00           H
ATOM   1024  CG  MET    73      40.410  30.310  63.680  1.00  0.00           C
ATOM   1025  HG1 MET    73      41.320  30.950  63.660  1.00  0.00           H
ATOM   1026  HG2 MET    73      40.790  29.420  63.140  1.00  0.00           H
ATOM   1027  SD  MET    73      39.920  29.890  65.360  1.00  0.00           S
ATOM   1028  CE  MET    73      38.510  28.710  65.050  1.00  0.00           C
ATOM   1029  HE1 MET    73      37.590  29.120  64.580  1.00  0.00           H
ATOM   1030  HE2 MET    73      38.040  28.340  65.990  1.00  0.00           H
ATOM   1031  HE3 MET    73      38.870  27.840  64.460  1.00  0.00           H
ATOM   1032  C   MET    73      38.470  31.930  60.650  1.00  0.00           C
ATOM   1033  O   MET    73      38.240  31.270  59.650  1.00  0.00           O
ATOM   1034  N   ALA    74      37.780  33.090  60.920  1.00  0.00           N
ATOM   1035  HN  ALA    74      38.060  33.710  61.650  1.00  0.00           H
ATOM   1036  CA  ALA    74      36.670  33.650  60.200  1.00  0.00           C
ATOM   1037  HA  ALA    74      35.880  32.920  60.120  1.00  0.00           H
ATOM   1038  CB  ALA    74      36.130  34.880  61.040  1.00  0.00           C
ATOM   1039  HB1 ALA    74      35.210  35.270  60.560  1.00  0.00           H
ATOM   1040  HB2 ALA    74      36.910  35.670  61.060  1.00  0.00           H
ATOM   1041  HB3 ALA    74      35.850  34.560  62.070  1.00  0.00           H
ATOM   1042  C   ALA    74      37.130  34.060  58.730  1.00  0.00           C
ATOM   1043  O   ALA    74      36.420  33.820  57.750  1.00  0.00           O
ATOM   1044  N   VAL    75      38.370  34.650  58.600  1.00  0.00           N
ATOM   1045  HN  VAL    75      38.770  34.930  59.470  1.00  0.00           H
ATOM   1046  CA  VAL    75      39.030  35.020  57.300  1.00  0.00           C
ATOM   1047  HA  VAL    75      38.260  35.500  56.710  1.00  0.00           H
ATOM   1048  CB  VAL    75      40.200  36.010  57.620  1.00  0.00           C
ATOM   1049  HB  VAL    75      40.560  35.840  58.660  1.00  0.00           H
ATOM   1050  CG1 VAL    75      41.440  35.720  56.720  1.00  0.00           C
ATOM   1051 HG11 VAL    75      41.960  34.820  57.120  1.00  0.00           H
ATOM   1052 HG12 VAL    75      42.080  36.620  56.780  1.00  0.00           H
ATOM   1053 HG13 VAL    75      41.070  35.530  55.680  1.00  0.00           H
ATOM   1054  CG2 VAL    75      39.680  37.460  57.470  1.00  0.00           C
ATOM   1055 HG21 VAL    75      39.240  37.650  56.470  1.00  0.00           H
ATOM   1056 HG22 VAL    75      40.490  38.180  57.700  1.00  0.00           H
ATOM   1057 HG23 VAL    75      38.880  37.680  58.200  1.00  0.00           H
ATOM   1058  C   VAL    75      39.400  33.750  56.440  1.00  0.00           C
ATOM   1059  O   VAL    75      39.190  33.730  55.210  1.00  0.00           O
ATOM   1060  N   ILE    76      39.880  32.660  57.180  1.00  0.00           N
ATOM   1061  HN  ILE    76      40.090  32.770  58.140  1.00  0.00           H
ATOM   1062  CA  ILE    76      40.280  31.360  56.510  1.00  0.00           C
ATOM   1063  HA  ILE    76      40.970  31.630  55.730  1.00  0.00           H
ATOM   1064  CB  ILE    76      40.930  30.490  57.590  1.00  0.00           C
ATOM   1065  HB  ILE    76      40.430  30.510  58.580  1.00  0.00           H
ATOM   1066  CG2 ILE    76      40.990  29.090  57.050  1.00  0.00           C
ATOM   1067 HG21 ILE    76      40.040  28.550  57.260  1.00  0.00           H
ATOM   1068 HG22 ILE    76      41.720  28.450  57.590  1.00  0.00           H
ATOM   1069 HG23 ILE    76      41.330  29.090  55.990  1.00  0.00           H
ATOM   1070  CG1 ILE    76      42.420  30.960  57.930  1.00  0.00           C
ATOM   1071 HG11 ILE    76      42.380  32.030  58.220  1.00  0.00           H
ATOM   1072 HG12 ILE    76      43.100  30.930  57.040  1.00  0.00           H
ATOM   1073  CD  ILE    76      43.140  30.170  59.030  1.00  0.00           C
ATOM   1074  HD1 ILE    76      44.140  30.620  59.220  1.00  0.00           H
ATOM   1075  HD2 ILE    76      43.230  29.080  58.810  1.00  0.00           H
ATOM   1076  HD3 ILE    76      42.560  30.330  59.970  1.00  0.00           H
ATOM   1077  C   ILE    76      39.040  30.730  55.820  1.00  0.00           C
ATOM   1078  O   ILE    76      38.960  30.470  54.610  1.00  0.00           O
ATOM   1079  N   ALA    77      37.980  30.560  56.560  1.00  0.00           N
ATOM   1080  HN  ALA    77      38.010  30.690  57.550  1.00  0.00           H
ATOM   1081  CA  ALA    77      36.680  30.280  56.030  1.00  0.00           C
ATOM   1082  HA  ALA    77      36.710  29.270  55.630  1.00  0.00           H
ATOM   1083  CB  ALA    77      35.660  30.300  57.120  1.00  0.00           C
ATOM   1084  HB1 ALA    77      35.460  31.310  57.540  1.00  0.00           H
ATOM   1085  HB2 ALA    77      35.970  29.730  58.030  1.00  0.00           H
ATOM   1086  HB3 ALA    77      34.640  30.020  56.780  1.00  0.00           H
ATOM   1087  C   ALA    77      36.080  31.150  54.940  1.00  0.00           C
ATOM   1088  O   ALA    77      35.540  30.630  53.980  1.00  0.00           O
ATOM   1089  N   LYS    78      36.090  32.500  55.100  1.00  0.00           N
ATOM   1090  HN  LYS    78      36.360  32.940  55.950  1.00  0.00           H
ATOM   1091  CA  LYS    78      35.450  33.430  54.210  1.00  0.00           C
ATOM   1092  HA  LYS    78      34.430  33.110  54.220  1.00  0.00           H
ATOM   1093  CB  LYS    78      35.580  34.850  54.750  1.00  0.00           C
ATOM   1094  HB1 LYS    78      36.660  35.000  54.920  1.00  0.00           H
ATOM   1095  HB2 LYS    78      35.280  34.920  55.810  1.00  0.00           H
ATOM   1096  CG  LYS    78      35.150  36.020  53.840  1.00  0.00           C
ATOM   1097  HG1 LYS    78      34.170  35.710  53.420  1.00  0.00           H
ATOM   1098  HG2 LYS    78      35.730  36.060  52.900  1.00  0.00           H
ATOM   1099  CD  LYS    78      35.150  37.330  54.540  1.00  0.00           C
ATOM   1100  HD1 LYS    78      36.160  37.710  54.790  1.00  0.00           H
ATOM   1101  HD2 LYS    78      34.570  37.160  55.470  1.00  0.00           H
ATOM   1102  CE  LYS    78      34.470  38.510  53.840  1.00  0.00           C
ATOM   1103  HE1 LYS    78      34.750  39.480  54.310  1.00  0.00           H
ATOM   1104  HE2 LYS    78      33.380  38.320  53.740  1.00  0.00           H
ATOM   1105  NZ  LYS    78      35.060  38.540  52.440  1.00  0.00           N
ATOM   1106  HZ1 LYS    78      34.800  39.380  51.900  1.00  0.00           H
ATOM   1107  HZ2 LYS    78      34.720  37.710  51.900  1.00  0.00           H
ATOM   1108  HZ3 LYS    78      36.070  38.330  52.570  1.00  0.00           H
ATOM   1109  C   LYS    78      35.980  33.360  52.730  1.00  0.00           C
ATOM   1110  O   LYS    78      35.160  33.580  51.850  1.00  0.00           O
ATOM   1111  N   THR    79      37.230  32.980  52.490  1.00  0.00           N
ATOM   1112  HN  THR    79      37.790  32.660  53.250  1.00  0.00           H
ATOM   1113  CA  THR    79      37.970  33.390  51.240  1.00  0.00           C
ATOM   1114  HA  THR    79      37.270  33.940  50.630  1.00  0.00           H
ATOM   1115  CB  THR    79      39.240  34.180  51.570  1.00  0.00           C
ATOM   1116  HB  THR    79      40.050  33.590  52.060  1.00  0.00           H
ATOM   1117  OG1 THR    79      39.020  35.140  52.660  1.00  0.00           O
ATOM   1118  HG1 THR    79      39.020  34.600  53.450  1.00  0.00           H
ATOM   1119  CG2 THR    79      39.750  34.950  50.330  1.00  0.00           C
ATOM   1120 HG21 THR    79      40.130  34.370  49.460  1.00  0.00           H
ATOM   1121 HG22 THR    79      40.500  35.700  50.650  1.00  0.00           H
ATOM   1122 HG23 THR    79      38.920  35.470  49.800  1.00  0.00           H
ATOM   1123  C   THR    79      38.280  32.170  50.420  1.00  0.00           C
ATOM   1124  O   THR    79      39.030  31.400  50.990  1.00  0.00           O
ATOM   1125  N   PRO    80      37.790  31.820  49.230  1.00  0.00           N
ATOM   1126  CD  PRO    80      36.840  32.600  48.460  1.00  0.00           C
ATOM   1127  HD1 PRO    80      37.380  33.520  48.160  1.00  0.00           H
ATOM   1128  HD2 PRO    80      36.030  33.050  49.070  1.00  0.00           H
ATOM   1129  CA  PRO    80      38.160  30.580  48.540  1.00  0.00           C
ATOM   1130  HA  PRO    80      37.740  29.830  49.190  1.00  0.00           H
ATOM   1131  CB  PRO    80      37.550  30.780  47.170  1.00  0.00           C
ATOM   1132  HB1 PRO    80      37.260  29.790  46.770  1.00  0.00           H
ATOM   1133  HB2 PRO    80      38.370  31.240  46.580  1.00  0.00           H
ATOM   1134  CG  PRO    80      36.400  31.710  47.370  1.00  0.00           C
ATOM   1135  HG1 PRO    80      36.240  32.100  46.340  1.00  0.00           H
ATOM   1136  HG2 PRO    80      35.460  31.200  47.670  1.00  0.00           H
ATOM   1137  C   PRO    80      39.670  30.190  48.550  1.00  0.00           C
ATOM   1138  O   PRO    80      39.970  29.010  48.670  1.00  0.00           O
ATOM   1139  N   ALA    81      40.610  31.200  48.340  1.00  0.00           N
ATOM   1140  HN  ALA    81      40.350  32.120  48.090  1.00  0.00           H
ATOM   1141  CA  ALA    81      42.080  30.860  48.220  1.00  0.00           C
ATOM   1142  HA  ALA    81      42.160  29.810  48.010  1.00  0.00           H
ATOM   1143  CB  ALA    81      42.830  31.700  47.100  1.00  0.00           C
ATOM   1144  HB1 ALA    81      43.880  31.360  46.960  1.00  0.00           H
ATOM   1145  HB2 ALA    81      42.970  32.750  47.420  1.00  0.00           H
ATOM   1146  HB3 ALA    81      42.380  31.640  46.080  1.00  0.00           H
ATOM   1147  C   ALA    81      42.860  30.930  49.590  1.00  0.00           C
ATOM   1148  O   ALA    81      44.100  30.810  49.640  1.00  0.00           O
ATOM   1149  N   LEU    82      42.130  30.930  50.760  1.00  0.00           N
ATOM   1150  HN  LEU    82      41.140  31.070  50.680  1.00  0.00           H
ATOM   1151  CA  LEU    82      42.750  30.840  52.060  1.00  0.00           C
ATOM   1152  HA  LEU    82      43.800  30.720  51.860  1.00  0.00           H
ATOM   1153  CB  LEU    82      42.710  32.100  52.970  1.00  0.00           C
ATOM   1154  HB1 LEU    82      43.540  32.030  53.700  1.00  0.00           H
ATOM   1155  HB2 LEU    82      41.730  32.280  53.480  1.00  0.00           H
ATOM   1156  CG  LEU    82      43.020  33.440  52.210  1.00  0.00           C
ATOM   1157  HG  LEU    82      42.420  33.460  51.280  1.00  0.00           H
ATOM   1158  CD1 LEU    82      42.700  34.650  53.100  1.00  0.00           C
ATOM   1159 HD11 LEU    82      43.260  34.540  54.060  1.00  0.00           H
ATOM   1160 HD12 LEU    82      41.640  34.720  53.410  1.00  0.00           H
ATOM   1161 HD13 LEU    82      42.980  35.600  52.590  1.00  0.00           H
ATOM   1162  CD2 LEU    82      44.520  33.570  51.790  1.00  0.00           C
ATOM   1163 HD21 LEU    82      44.770  32.610  51.280  1.00  0.00           H
ATOM   1164 HD22 LEU    82      45.100  33.900  52.680  1.00  0.00           H
ATOM   1165 HD23 LEU    82      44.620  34.420  51.080  1.00  0.00           H
ATOM   1166  C   LEU    82      42.310  29.600  52.870  1.00  0.00           C
ATOM   1167  O   LEU    82      42.770  29.390  53.970  1.00  0.00           O
ATOM   1168  N   ARG    83      41.470  28.820  52.280  1.00  0.00           N
ATOM   1169  HN  ARG    83      41.040  28.980  51.400  1.00  0.00           H
ATOM   1170  CA  ARG    83      40.790  27.780  53.060  1.00  0.00           C
ATOM   1171  HA  ARG    83      40.610  28.250  54.020  1.00  0.00           H
ATOM   1172  CB  ARG    83      39.430  27.300  52.380  1.00  0.00           C
ATOM   1173  HB1 ARG    83      39.010  26.540  53.070  1.00  0.00           H
ATOM   1174  HB2 ARG    83      39.650  26.810  51.410  1.00  0.00           H
ATOM   1175  CG  ARG    83      38.340  28.330  52.180  1.00  0.00           C
ATOM   1176  HG1 ARG    83      38.780  29.260  51.770  1.00  0.00           H
ATOM   1177  HG2 ARG    83      38.110  28.590  53.230  1.00  0.00           H
ATOM   1178  CD  ARG    83      37.150  28.020  51.380  1.00  0.00           C
ATOM   1179  HD1 ARG    83      36.730  27.030  51.660  1.00  0.00           H
ATOM   1180  HD2 ARG    83      37.390  28.040  50.300  1.00  0.00           H
ATOM   1181  NE  ARG    83      36.060  29.000  51.690  1.00  0.00           N
ATOM   1182  HE  ARG    83      36.240  29.820  52.230  1.00  0.00           H
ATOM   1183  CZ  ARG    83      34.900  29.130  51.080  1.00  0.00           C
ATOM   1184  NH1 ARG    83      34.520  28.340  50.120  1.00  0.00           N
ATOM   1185 HH11 ARG    83      34.800  27.380  50.150  1.00  0.00           H
ATOM   1186 HH12 ARG    83      33.630  28.570  49.720  1.00  0.00           H
ATOM   1187  NH2 ARG    83      34.140  30.200  51.290  1.00  0.00           N
ATOM   1188 HH21 ARG    83      33.290  30.210  50.760  1.00  0.00           H
ATOM   1189 HH22 ARG    83      34.200  30.590  52.210  1.00  0.00           H
ATOM   1190  C   ARG    83      41.530  26.530  53.450  1.00  0.00           C
ATOM   1191  O   ARG    83      41.150  25.680  54.230  1.00  0.00           O
ATOM   1192  N   LYS    84      42.730  26.310  52.910  1.00  0.00           N
ATOM   1193  HN  LYS    84      43.210  26.920  52.280  1.00  0.00           H
ATOM   1194  CA  LYS    84      43.540  25.080  53.190  1.00  0.00           C
ATOM   1195  HA  LYS    84      42.890  24.270  53.460  1.00  0.00           H
ATOM   1196  CB  LYS    84      44.190  24.490  51.860  1.00  0.00           C
ATOM   1197  HB1 LYS    84      44.780  23.600  52.150  1.00  0.00           H
ATOM   1198  HB2 LYS    84      44.830  25.250  51.360  1.00  0.00           H
ATOM   1199  CG  LYS    84      43.240  23.940  50.840  1.00  0.00           C
ATOM   1200  HG1 LYS    84      42.790  24.820  50.330  1.00  0.00           H
ATOM   1201  HG2 LYS    84      42.430  23.400  51.370  1.00  0.00           H
ATOM   1202  CD  LYS    84      43.860  23.020  49.870  1.00  0.00           C
ATOM   1203  HD1 LYS    84      44.430  22.300  50.490  1.00  0.00           H
ATOM   1204  HD2 LYS    84      44.610  23.690  49.400  1.00  0.00           H
ATOM   1205  CE  LYS    84      42.980  22.270  48.870  1.00  0.00           C
ATOM   1206  HE1 LYS    84      42.200  21.620  49.330  1.00  0.00           H
ATOM   1207  HE2 LYS    84      43.700  21.680  48.270  1.00  0.00           H
ATOM   1208  NZ  LYS    84      42.270  23.180  47.870  1.00  0.00           N
ATOM   1209  HZ1 LYS    84      42.570  24.160  47.990  1.00  0.00           H
ATOM   1210  HZ2 LYS    84      41.240  23.200  48.000  1.00  0.00           H
ATOM   1211  HZ3 LYS    84      42.570  22.730  46.980  1.00  0.00           H
ATOM   1212  C   LYS    84      44.580  25.220  54.250  1.00  0.00           C
ATOM   1213  O   LYS    84      45.340  24.270  54.430  1.00  0.00           O
ATOM   1214  N   PHE    85      44.680  26.370  54.890  1.00  0.00           N
ATOM   1215  HN  PHE    85      44.210  27.200  54.590  1.00  0.00           H
ATOM   1216  CA  PHE    85      45.600  26.670  55.980  1.00  0.00           C
ATOM   1217  HA  PHE    85      46.530  26.230  55.640  1.00  0.00           H
ATOM   1218  CB  PHE    85      45.840  28.210  56.250  1.00  0.00           C
ATOM   1219  HB1 PHE    85      46.520  28.410  57.100  1.00  0.00           H
ATOM   1220  HB2 PHE    85      44.950  28.840  56.460  1.00  0.00           H
ATOM   1221  CG  PHE    85      46.410  28.860  54.950  1.00  0.00           C
ATOM   1222  CD1 PHE    85      45.750  30.040  54.380  1.00  0.00           C
ATOM   1223  HD1 PHE    85      44.850  30.450  54.800  1.00  0.00           H
ATOM   1224  CE1 PHE    85      46.260  30.590  53.190  1.00  0.00           C
ATOM   1225  HE1 PHE    85      45.990  31.550  52.790  1.00  0.00           H
ATOM   1226  CZ  PHE    85      47.390  29.960  52.600  1.00  0.00           C
ATOM   1227  HZ  PHE    85      47.850  30.490  51.780  1.00  0.00           H
ATOM   1228  CD2 PHE    85      47.460  28.310  54.210  1.00  0.00           C
ATOM   1229  HD2 PHE    85      47.990  27.480  54.650  1.00  0.00           H
ATOM   1230  CE2 PHE    85      47.940  28.860  53.040  1.00  0.00           C
ATOM   1231  HE2 PHE    85      48.730  28.380  52.490  1.00  0.00           H
ATOM   1232  C   PHE    85      45.260  26.000  57.350  1.00  0.00           C
ATOM   1233  O   PHE    85      45.160  26.670  58.380  1.00  0.00           O
ATOM   1234  N   VAL    86      44.940  24.660  57.260  1.00  0.00           N
ATOM   1235  HN  VAL    86      44.960  24.270  56.350  1.00  0.00           H
ATOM   1236  CA  VAL    86      44.460  23.950  58.440  1.00  0.00           C
ATOM   1237  HA  VAL    86      43.540  24.450  58.700  1.00  0.00           H
ATOM   1238  CB  VAL    86      44.060  22.550  58.100  1.00  0.00           C
ATOM   1239  HB  VAL    86      44.980  21.950  57.910  1.00  0.00           H
ATOM   1240  CG1 VAL    86      43.260  21.820  59.140  1.00  0.00           C
ATOM   1241 HG11 VAL    86      42.280  22.330  59.210  1.00  0.00           H
ATOM   1242 HG12 VAL    86      43.710  21.910  60.160  1.00  0.00           H
ATOM   1243 HG13 VAL    86      43.240  20.750  58.830  1.00  0.00           H
ATOM   1244  CG2 VAL    86      43.170  22.700  56.850  1.00  0.00           C
ATOM   1245 HG21 VAL    86      43.720  22.870  55.900  1.00  0.00           H
ATOM   1246 HG22 VAL    86      42.510  23.570  57.060  1.00  0.00           H
ATOM   1247 HG23 VAL    86      42.590  21.760  56.720  1.00  0.00           H
ATOM   1248  C   VAL    86      45.410  23.990  59.640  1.00  0.00           C
ATOM   1249  O   VAL    86      45.020  24.220  60.750  1.00  0.00           O
ATOM   1250  N   PHE    87      46.750  23.860  59.440  1.00  0.00           N
ATOM   1251  HN  PHE    87      47.110  23.720  58.520  1.00  0.00           H
ATOM   1252  CA  PHE    87      47.660  23.850  60.610  1.00  0.00           C
ATOM   1253  HA  PHE    87      47.370  23.120  61.350  1.00  0.00           H
ATOM   1254  CB  PHE    87      49.120  23.560  60.130  1.00  0.00           C
ATOM   1255  HB1 PHE    87      49.800  23.560  61.020  1.00  0.00           H
ATOM   1256  HB2 PHE    87      49.470  24.380  59.480  1.00  0.00           H
ATOM   1257  CG  PHE    87      49.360  22.210  59.450  1.00  0.00           C
ATOM   1258  CD1 PHE    87      48.780  21.080  60.020  1.00  0.00           C
ATOM   1259  HD1 PHE    87      48.320  21.030  61.000  1.00  0.00           H
ATOM   1260  CE1 PHE    87      49.080  19.800  59.510  1.00  0.00           C
ATOM   1261  HE1 PHE    87      48.800  18.960  60.130  1.00  0.00           H
ATOM   1262  CZ  PHE    87      49.820  19.770  58.270  1.00  0.00           C
ATOM   1263  HZ  PHE    87      49.920  18.860  57.690  1.00  0.00           H
ATOM   1264  CD2 PHE    87      50.230  22.070  58.360  1.00  0.00           C
ATOM   1265  HD2 PHE    87      50.830  22.930  58.100  1.00  0.00           H
ATOM   1266  CE2 PHE    87      50.420  20.830  57.760  1.00  0.00           C
ATOM   1267  HE2 PHE    87      51.180  20.650  57.010  1.00  0.00           H
ATOM   1268  C   PHE    87      47.620  25.190  61.400  1.00  0.00           C
ATOM   1269  O   PHE    87      47.600  25.260  62.600  1.00  0.00           O
ATOM   1270  N   VAL    88      47.650  26.310  60.590  1.00  0.00           N
ATOM   1271  HN  VAL    88      47.690  26.270  59.590  1.00  0.00           H
ATOM   1272  CA  VAL    88      47.570  27.650  61.120  1.00  0.00           C
ATOM   1273  HA  VAL    88      48.270  27.760  61.940  1.00  0.00           H
ATOM   1274  CB  VAL    88      47.630  28.720  59.960  1.00  0.00           C
ATOM   1275  HB  VAL    88      46.860  28.440  59.200  1.00  0.00           H
ATOM   1276  CG1 VAL    88      47.340  30.150  60.460  1.00  0.00           C
ATOM   1277 HG11 VAL    88      47.990  30.320  61.350  1.00  0.00           H
ATOM   1278 HG12 VAL    88      46.280  30.380  60.690  1.00  0.00           H
ATOM   1279 HG13 VAL    88      47.720  30.870  59.710  1.00  0.00           H
ATOM   1280  CG2 VAL    88      48.980  28.530  59.310  1.00  0.00           C
ATOM   1281 HG21 VAL    88      49.030  28.990  58.300  1.00  0.00           H
ATOM   1282 HG22 VAL    88      49.280  27.460  59.320  1.00  0.00           H
ATOM   1283 HG23 VAL    88      49.750  29.050  59.930  1.00  0.00           H
ATOM   1284  C   VAL    88      46.190  27.830  61.800  1.00  0.00           C
ATOM   1285  O   VAL    88      46.020  28.530  62.810  1.00  0.00           O
ATOM   1286  N   PHE    89      45.100  27.300  61.210  1.00  0.00           N
ATOM   1287  HN  PHE    89      45.180  27.070  60.240  1.00  0.00           H
ATOM   1288  CA  PHE    89      43.700  27.280  61.830  1.00  0.00           C
ATOM   1289  HA  PHE    89      43.590  28.280  62.200  1.00  0.00           H
ATOM   1290  CB  PHE    89      42.610  26.670  60.820  1.00  0.00           C
ATOM   1291  HB1 PHE    89      43.010  25.770  60.320  1.00  0.00           H
ATOM   1292  HB2 PHE    89      42.610  27.370  59.960  1.00  0.00           H
ATOM   1293  CG  PHE    89      41.130  26.590  61.290  1.00  0.00           C
ATOM   1294  CD1 PHE    89      40.700  25.440  61.920  1.00  0.00           C
ATOM   1295  HD1 PHE    89      41.450  24.670  62.040  1.00  0.00           H
ATOM   1296  CE1 PHE    89      39.370  25.290  62.380  1.00  0.00           C
ATOM   1297  HE1 PHE    89      39.070  24.350  62.820  1.00  0.00           H
ATOM   1298  CZ  PHE    89      38.400  26.300  62.160  1.00  0.00           C
ATOM   1299  HZ  PHE    89      37.380  26.180  62.500  1.00  0.00           H
ATOM   1300  CD2 PHE    89      40.150  27.580  61.030  1.00  0.00           C
ATOM   1301  HD2 PHE    89      40.460  28.550  60.660  1.00  0.00           H
ATOM   1302  CE2 PHE    89      38.850  27.420  61.500  1.00  0.00           C
ATOM   1303  HE2 PHE    89      38.060  28.120  61.270  1.00  0.00           H
ATOM   1304  C   PHE    89      43.670  26.420  63.050  1.00  0.00           C
ATOM   1305  O   PHE    89      43.220  26.910  64.020  1.00  0.00           O
HETATM 1306  N   HSD    90      44.200  25.280  63.130  1.00  0.00           N
HETATM 1307  HN  HSD    90      44.630  24.990  62.270  1.00  0.00           H
HETATM 1308  CA  HSD    90      44.350  24.360  64.220  1.00  0.00           C
HETATM 1309  HA  HSD    90      43.380  24.230  64.680  1.00  0.00           H
HETATM 1310  CB  HSD    90      44.950  23.000  63.810  1.00  0.00           C
HETATM 1311  HB1 HSD    90      45.930  23.040  63.300  1.00  0.00           H
HETATM 1312  HB2 HSD    90      44.240  22.580  63.060  1.00  0.00           H
HETATM 1313  ND1 HSD    90      46.310  21.910  65.750  1.00  0.00           N
HETATM 1314  HD1 HSD    90      47.080  22.550  65.800  1.00  0.00           H
HETATM 1315  CG  HSD    90      45.130  22.000  65.020  1.00  0.00           C
HETATM 1316  CE1 HSD    90      46.140  20.860  66.570  1.00  0.00           C
HETATM 1317  HE1 HSD    90      46.810  20.590  67.380  1.00  0.00           H
HETATM 1318  NE2 HSD    90      44.970  20.300  66.470  1.00  0.00           N
HETATM 1319  CD2 HSD    90      44.280  21.040  65.520  1.00  0.00           C
HETATM 1320  HD2 HSD    90      43.240  20.860  65.260  1.00  0.00           H
HETATM 1321  C   HSD    90      45.210  24.890  65.360  1.00  0.00           C
HETATM 1322  O   HSD    90      44.830  24.780  66.460  1.00  0.00           O
ATOM   1323  N   LEU    91      46.330  25.670  65.040  1.00  0.00           N
ATOM   1324  HN  LEU    91      46.630  25.730  64.100  1.00  0.00           H
ATOM   1325  CA  LEU    91      46.980  26.530  66.060  1.00  0.00           C
ATOM   1326  HA  LEU    91      47.320  25.830  66.810  1.00  0.00           H
ATOM   1327  CB  LEU    91      48.260  27.230  65.470  1.00  0.00           C
ATOM   1328  HB1 LEU    91      47.910  28.020  64.780  1.00  0.00           H
ATOM   1329  HB2 LEU    91      48.770  26.480  64.840  1.00  0.00           H
ATOM   1330  CG  LEU    91      49.370  27.740  66.410  1.00  0.00           C
ATOM   1331  HG  LEU    91      48.910  28.280  67.260  1.00  0.00           H
ATOM   1332  CD1 LEU    91      50.150  26.590  67.060  1.00  0.00           C
ATOM   1333 HD11 LEU    91      49.410  25.820  67.380  1.00  0.00           H
ATOM   1334 HD12 LEU    91      50.730  26.980  67.920  1.00  0.00           H
ATOM   1335 HD13 LEU    91      50.830  26.180  66.280  1.00  0.00           H
ATOM   1336  CD2 LEU    91      50.280  28.710  65.650  1.00  0.00           C
ATOM   1337 HD21 LEU    91      50.770  28.210  64.780  1.00  0.00           H
ATOM   1338 HD22 LEU    91      51.100  29.160  66.250  1.00  0.00           H
ATOM   1339 HD23 LEU    91      49.800  29.530  65.070  1.00  0.00           H
ATOM   1340  C   LEU    91      46.030  27.560  66.580  1.00  0.00           C
ATOM   1341  O   LEU    91      45.910  27.770  67.780  1.00  0.00           O
ATOM   1342  N   CYS    92      45.160  28.200  65.710  1.00  0.00           N
ATOM   1343  HN  CYS    92      45.210  28.050  64.720  1.00  0.00           H
ATOM   1344  CA  CYS    92      44.260  29.290  66.240  1.00  0.00           C
ATOM   1345  HA  CYS    92      44.770  29.900  66.970  1.00  0.00           H
ATOM   1346  CB  CYS    92      43.760  30.220  65.070  1.00  0.00           C
ATOM   1347  HB1 CYS    92      42.870  30.770  65.420  1.00  0.00           H
ATOM   1348  HB2 CYS    92      43.560  29.550  64.200  1.00  0.00           H
ATOM   1349  SG  CYS    92      44.960  31.540  64.750  1.00  0.00           S
ATOM   1350  HG1 CYS    92      45.600  30.790  63.870  1.00  0.00           H
ATOM   1351  C   CYS    92      43.200  28.870  67.130  1.00  0.00           C
ATOM   1352  O   CYS    92      42.970  29.440  68.170  1.00  0.00           O
ATOM   1353  N   LEU    93      42.580  27.760  66.770  1.00  0.00           N
ATOM   1354  HN  LEU    93      42.810  27.290  65.920  1.00  0.00           H
ATOM   1355  CA  LEU    93      41.670  27.030  67.480  1.00  0.00           C
ATOM   1356  HA  LEU    93      40.850  27.700  67.710  1.00  0.00           H
ATOM   1357  CB  LEU    93      41.310  25.750  66.510  1.00  0.00           C
ATOM   1358  HB1 LEU    93      42.300  25.300  66.300  1.00  0.00           H
ATOM   1359  HB2 LEU    93      40.770  26.130  65.610  1.00  0.00           H
ATOM   1360  CG  LEU    93      40.410  24.780  67.190  1.00  0.00           C
ATOM   1361  HG  LEU    93      40.830  24.360  68.130  1.00  0.00           H
ATOM   1362  CD1 LEU    93      39.040  25.430  67.510  1.00  0.00           C
ATOM   1363 HD11 LEU    93      38.650  25.940  66.600  1.00  0.00           H
ATOM   1364 HD12 LEU    93      39.100  26.280  68.220  1.00  0.00           H
ATOM   1365 HD13 LEU    93      38.360  24.630  67.870  1.00  0.00           H
ATOM   1366  CD2 LEU    93      40.200  23.560  66.220  1.00  0.00           C
ATOM   1367 HD21 LEU    93      39.440  23.740  65.430  1.00  0.00           H
ATOM   1368 HD22 LEU    93      39.890  22.660  66.790  1.00  0.00           H
ATOM   1369 HD23 LEU    93      41.200  23.250  65.870  1.00  0.00           H
ATOM   1370  C   LEU    93      42.220  26.520  68.890  1.00  0.00           C
ATOM   1371  O   LEU    93      41.490  26.510  69.930  1.00  0.00           O
ATOM   1372  N   VAL    94      43.490  26.070  68.870  1.00  0.00           N
ATOM   1373  HN  VAL    94      44.130  26.090  68.110  1.00  0.00           H
ATOM   1374  CA  VAL    94      44.060  25.560  70.130  1.00  0.00           C
ATOM   1375  HA  VAL    94      43.270  24.930  70.510  1.00  0.00           H
ATOM   1376  CB  VAL    94      45.260  24.630  69.930  1.00  0.00           C
ATOM   1377  HB  VAL    94      46.040  25.070  69.270  1.00  0.00           H
ATOM   1378  CG1 VAL    94      45.980  24.430  71.310  1.00  0.00           C
ATOM   1379 HG11 VAL    94      46.090  25.410  71.830  1.00  0.00           H
ATOM   1380 HG12 VAL    94      47.010  24.060  71.150  1.00  0.00           H
ATOM   1381 HG13 VAL    94      45.320  23.740  71.870  1.00  0.00           H
ATOM   1382  CG2 VAL    94      44.730  23.280  69.320  1.00  0.00           C
ATOM   1383 HG21 VAL    94      44.990  23.170  68.250  1.00  0.00           H
ATOM   1384 HG22 VAL    94      43.690  23.000  69.580  1.00  0.00           H
ATOM   1385 HG23 VAL    94      45.350  22.490  69.790  1.00  0.00           H
ATOM   1386  C   VAL    94      44.170  26.640  71.160  1.00  0.00           C
ATOM   1387  O   VAL    94      43.920  26.460  72.330  1.00  0.00           O
ATOM   1388  N   ASP    95      44.490  27.820  70.730  1.00  0.00           N
ATOM   1389  HN  ASP    95      44.500  28.030  69.750  1.00  0.00           H
ATOM   1390  CA  ASP    95      44.610  29.060  71.600  1.00  0.00           C
ATOM   1391  HA  ASP    95      45.340  28.900  72.370  1.00  0.00           H
ATOM   1392  CB  ASP    95      45.150  30.290  70.700  1.00  0.00           C
ATOM   1393  HB1 ASP    95      45.290  31.260  71.220  1.00  0.00           H
ATOM   1394  HB2 ASP    95      44.400  30.550  69.920  1.00  0.00           H
ATOM   1395  CG  ASP    95      46.410  29.960  69.970  1.00  0.00           C
ATOM   1396  OD1 ASP    95      47.260  29.250  70.380  1.00  0.00           O
ATOM   1397  OD2 ASP    95      46.570  30.710  68.870  1.00  0.00           O
ATOM   1398  HD2 ASP    95      45.730  31.150  68.730  1.00  0.00           H
ATOM   1399  C   ASP    95      43.350  29.450  72.330  1.00  0.00           C
ATOM   1400  O   ASP    95      43.430  29.880  73.480  1.00  0.00           O
ATOM   1401  N   LEU    96      42.220  29.220  71.650  1.00  0.00           N
ATOM   1402  HN  LEU    96      42.430  28.580  70.910  1.00  0.00           H
ATOM   1403  CA  LEU    96      40.950  29.500  72.180  1.00  0.00           C
ATOM   1404  HA  LEU    96      41.100  30.430  72.720  1.00  0.00           H
ATOM   1405  CB  LEU    96      39.870  29.710  71.110  1.00  0.00           C
ATOM   1406  HB1 LEU    96      38.860  29.870  71.530  1.00  0.00           H
ATOM   1407  HB2 LEU    96      39.870  28.740  70.560  1.00  0.00           H
ATOM   1408  CG  LEU    96      40.160  30.740  70.080  1.00  0.00           C
ATOM   1409  HG  LEU    96      41.210  30.660  69.720  1.00  0.00           H
ATOM   1410  CD1 LEU    96      39.280  30.590  68.850  1.00  0.00           C
ATOM   1411 HD11 LEU    96      38.220  30.900  68.970  1.00  0.00           H
ATOM   1412 HD12 LEU    96      39.330  29.500  68.630  1.00  0.00           H
ATOM   1413 HD13 LEU    96      39.700  31.210  68.030  1.00  0.00           H
ATOM   1414  CD2 LEU    96      39.970  32.130  70.760  1.00  0.00           C
ATOM   1415 HD21 LEU    96      40.650  32.250  71.630  1.00  0.00           H
ATOM   1416 HD22 LEU    96      38.950  32.220  71.180  1.00  0.00           H
ATOM   1417 HD23 LEU    96      40.140  32.950  70.030  1.00  0.00           H
ATOM   1418  C   LEU    96      40.450  28.500  73.130  1.00  0.00           C
ATOM   1419  O   LEU    96      39.890  28.850  74.140  1.00  0.00           O
ATOM   1420  N   LEU    97      40.830  27.180  72.980  1.00  0.00           N
ATOM   1421  HN  LEU    97      41.300  26.860  72.160  1.00  0.00           H
ATOM   1422  CA  LEU    97      40.550  26.160  73.970  1.00  0.00           C
ATOM   1423  HA  LEU    97      39.550  26.310  74.340  1.00  0.00           H
ATOM   1424  CB  LEU    97      40.730  24.860  73.310  1.00  0.00           C
ATOM   1425  HB1 LEU    97      40.950  24.030  74.020  1.00  0.00           H
ATOM   1426  HB2 LEU    97      41.680  24.930  72.730  1.00  0.00           H
ATOM   1427  CG  LEU    97      39.600  24.500  72.310  1.00  0.00           C
ATOM   1428  HG  LEU    97      39.240  25.430  71.820  1.00  0.00           H
ATOM   1429  CD1 LEU    97      40.040  23.510  71.220  1.00  0.00           C
ATOM   1430 HD11 LEU    97      40.180  22.500  71.670  1.00  0.00           H
ATOM   1431 HD12 LEU    97      40.850  24.010  70.650  1.00  0.00           H
ATOM   1432 HD13 LEU    97      39.230  23.430  70.460  1.00  0.00           H
ATOM   1433  CD2 LEU    97      38.350  23.880  73.000  1.00  0.00           C
ATOM   1434 HD21 LEU    97      37.600  23.650  72.200  1.00  0.00           H
ATOM   1435 HD22 LEU    97      37.980  24.580  73.770  1.00  0.00           H
ATOM   1436 HD23 LEU    97      38.590  22.950  73.560  1.00  0.00           H
ATOM   1437  C   LEU    97      41.570  26.360  75.260  1.00  0.00           C
ATOM   1438  O   LEU    97      41.120  26.160  76.310  1.00  0.00           O
ATOM   1439  N   ALA    98      42.900  26.750  74.960  1.00  0.00           N
ATOM   1440  HN  ALA    98      43.150  26.690  74.000  1.00  0.00           H
ATOM   1441  CA  ALA    98      43.940  27.040  76.010  1.00  0.00           C
ATOM   1442  HA  ALA    98      44.150  26.180  76.620  1.00  0.00           H
ATOM   1443  CB  ALA    98      45.290  27.600  75.400  1.00  0.00           C
ATOM   1444  HB1 ALA    98      45.780  26.870  74.720  1.00  0.00           H
ATOM   1445  HB2 ALA    98      45.960  27.790  76.260  1.00  0.00           H
ATOM   1446  HB3 ALA    98      45.060  28.530  74.830  1.00  0.00           H
ATOM   1447  C   ALA    98      43.310  28.130  76.970  1.00  0.00           C
ATOM   1448  O   ALA    98      43.330  27.960  78.200  1.00  0.00           O
ATOM   1449  N   ALA    99      42.730  29.210  76.420  1.00  0.00           N
ATOM   1450  HN  ALA    99      42.850  29.360  75.440  1.00  0.00           H
ATOM   1451  CA  ALA    99      42.240  30.380  77.170  1.00  0.00           C
ATOM   1452  HA  ALA    99      43.120  30.780  77.650  1.00  0.00           H
ATOM   1453  CB  ALA    99      41.920  31.490  76.240  1.00  0.00           C
ATOM   1454  HB1 ALA    99      41.310  32.310  76.670  1.00  0.00           H
ATOM   1455  HB2 ALA    99      41.330  31.130  75.370  1.00  0.00           H
ATOM   1456  HB3 ALA    99      42.820  31.960  75.780  1.00  0.00           H
ATOM   1457  C   ALA    99      41.140  29.990  78.150  1.00  0.00           C
ATOM   1458  O   ALA    99      40.990  30.450  79.270  1.00  0.00           O
ATOM   1459  N   LEU   100      40.260  29.120  77.570  1.00  0.00           N
ATOM   1460  HN  LEU   100      40.450  28.900  76.620  1.00  0.00           H
ATOM   1461  CA  LEU   100      39.070  28.550  78.010  1.00  0.00           C
ATOM   1462  HA  LEU   100      38.520  29.380  78.410  1.00  0.00           H
ATOM   1463  CB  LEU   100      38.230  27.930  76.890  1.00  0.00           C
ATOM   1464  HB1 LEU   100      38.750  27.120  76.350  1.00  0.00           H
ATOM   1465  HB2 LEU   100      38.180  28.660  76.050  1.00  0.00           H
ATOM   1466  CG  LEU   100      36.810  27.450  77.220  1.00  0.00           C
ATOM   1467  HG  LEU   100      36.800  26.580  77.910  1.00  0.00           H
ATOM   1468  CD1 LEU   100      35.970  28.530  77.860  1.00  0.00           C
ATOM   1469 HD11 LEU   100      36.120  28.660  78.950  1.00  0.00           H
ATOM   1470 HD12 LEU   100      34.910  28.190  77.790  1.00  0.00           H
ATOM   1471 HD13 LEU   100      36.100  29.480  77.310  1.00  0.00           H
ATOM   1472  CD2 LEU   100      36.100  26.850  75.970  1.00  0.00           C
ATOM   1473 HD21 LEU   100      36.700  26.140  75.360  1.00  0.00           H
ATOM   1474 HD22 LEU   100      35.790  27.600  75.210  1.00  0.00           H
ATOM   1475 HD23 LEU   100      35.240  26.270  76.360  1.00  0.00           H
ATOM   1476  C   LEU   100      39.270  27.460  79.170  1.00  0.00           C
ATOM   1477  O   LEU   100      38.510  27.400  80.160  1.00  0.00           O
ATOM   1478  N   THR   101      40.430  26.780  79.100  1.00  0.00           N
ATOM   1479  HN  THR   101      40.970  26.730  78.260  1.00  0.00           H
ATOM   1480  CA  THR   101      40.820  25.720  80.060  1.00  0.00           C
ATOM   1481  HA  THR   101      40.040  25.570  80.800  1.00  0.00           H
ATOM   1482  CB  THR   101      41.170  24.380  79.420  1.00  0.00           C
ATOM   1483  HB  THR   101      41.520  23.620  80.160  1.00  0.00           H
ATOM   1484  OG1 THR   101      42.100  24.550  78.320  1.00  0.00           O
ATOM   1485  HG1 THR   101      41.620  24.960  77.590  1.00  0.00           H
ATOM   1486  CG2 THR   101      39.870  23.810  78.820  1.00  0.00           C
ATOM   1487 HG21 THR   101      39.590  24.020  77.770  1.00  0.00           H
ATOM   1488 HG22 THR   101      38.950  23.930  79.430  1.00  0.00           H
ATOM   1489 HG23 THR   101      39.850  22.700  78.740  1.00  0.00           H
ATOM   1490  C   THR   101      41.980  26.030  80.970  1.00  0.00           C
ATOM   1491  O   THR   101      41.810  26.030  82.180  1.00  0.00           O
ATOM   1492  N   LEU   102      43.210  26.180  80.500  1.00  0.00           N
ATOM   1493  HN  LEU   102      43.350  26.150  79.510  1.00  0.00           H
ATOM   1494  CA  LEU   102      44.350  26.350  81.260  1.00  0.00           C
ATOM   1495  HA  LEU   102      44.370  25.530  81.960  1.00  0.00           H
ATOM   1496  CB  LEU   102      45.630  26.410  80.380  1.00  0.00           C
ATOM   1497  HB1 LEU   102      46.480  26.330  81.100  1.00  0.00           H
ATOM   1498  HB2 LEU   102      45.750  27.430  79.940  1.00  0.00           H
ATOM   1499  CG  LEU   102      45.900  25.260  79.420  1.00  0.00           C
ATOM   1500  HG  LEU   102      45.210  25.270  78.550  1.00  0.00           H
ATOM   1501  CD1 LEU   102      47.280  25.480  78.860  1.00  0.00           C
ATOM   1502 HD11 LEU   102      47.910  25.650  79.760  1.00  0.00           H
ATOM   1503 HD12 LEU   102      47.310  26.420  78.270  1.00  0.00           H
ATOM   1504 HD13 LEU   102      47.680  24.570  78.360  1.00  0.00           H
ATOM   1505  CD2 LEU   102      45.780  23.900  80.170  1.00  0.00           C
ATOM   1506 HD21 LEU   102      45.740  23.080  79.420  1.00  0.00           H
ATOM   1507 HD22 LEU   102      44.790  23.880  80.680  1.00  0.00           H
ATOM   1508 HD23 LEU   102      46.610  23.590  80.850  1.00  0.00           H
ATOM   1509  C   LEU   102      44.270  27.600  82.150  1.00  0.00           C
ATOM   1510  O   LEU   102      44.670  27.480  83.330  1.00  0.00           O
ATOM   1511  N   MET   103      43.760  28.710  81.570  1.00  0.00           N
ATOM   1512  HN  MET   103      43.500  28.700  80.610  1.00  0.00           H
ATOM   1513  CA  MET   103      43.730  30.000  82.290  1.00  0.00           C
ATOM   1514  HA  MET   103      44.710  30.170  82.720  1.00  0.00           H
ATOM   1515  CB  MET   103      43.480  31.130  81.320  1.00  0.00           C
ATOM   1516  HB1 MET   103      43.570  32.130  81.800  1.00  0.00           H
ATOM   1517  HB2 MET   103      42.410  31.120  81.030  1.00  0.00           H
ATOM   1518  CG  MET   103      44.350  31.000  79.990  1.00  0.00           C
ATOM   1519  HG1 MET   103      44.050  31.870  79.370  1.00  0.00           H
ATOM   1520  HG2 MET   103      43.860  30.100  79.560  1.00  0.00           H
ATOM   1521  SD  MET   103      46.130  30.800  80.000  1.00  0.00           S
ATOM   1522  CE  MET   103      46.290  30.930  78.150  1.00  0.00           C
ATOM   1523  HE1 MET   103      45.750  30.080  77.670  1.00  0.00           H
ATOM   1524  HE2 MET   103      47.280  31.040  77.650  1.00  0.00           H
ATOM   1525  HE3 MET   103      45.830  31.900  77.870  1.00  0.00           H
ATOM   1526  C   MET   103      42.810  30.000  83.530  1.00  0.00           C
ATOM   1527  O   MET   103      43.290  30.580  84.540  1.00  0.00           O
ATOM   1528  N   PRO   104      41.620  29.400  83.620  1.00  0.00           N
ATOM   1529  CD  PRO   104      40.670  29.250  82.460  1.00  0.00           C
ATOM   1530  HD1 PRO   104      41.170  28.770  81.590  1.00  0.00           H
ATOM   1531  HD2 PRO   104      40.260  30.270  82.280  1.00  0.00           H
ATOM   1532  CA  PRO   104      40.890  29.310  84.860  1.00  0.00           C
ATOM   1533  HA  PRO   104      40.970  30.320  85.240  1.00  0.00           H
ATOM   1534  CB  PRO   104      39.440  28.870  84.550  1.00  0.00           C
ATOM   1535  HB1 PRO   104      38.810  29.780  84.620  1.00  0.00           H
ATOM   1536  HB2 PRO   104      39.010  28.080  85.200  1.00  0.00           H
ATOM   1537  CG  PRO   104      39.540  28.480  83.040  1.00  0.00           C
ATOM   1538  HG1 PRO   104      39.840  27.410  83.020  1.00  0.00           H
ATOM   1539  HG2 PRO   104      38.560  28.750  82.580  1.00  0.00           H
ATOM   1540  C   PRO   104      41.510  28.320  85.800  1.00  0.00           C
ATOM   1541  O   PRO   104      41.540  28.610  86.970  1.00  0.00           O
ATOM   1542  N   LEU   105      41.990  27.170  85.360  1.00  0.00           N
ATOM   1543  HN  LEU   105      41.830  26.850  84.430  1.00  0.00           H
ATOM   1544  CA  LEU   105      42.890  26.340  86.170  1.00  0.00           C
ATOM   1545  HA  LEU   105      42.430  25.930  87.050  1.00  0.00           H
ATOM   1546  CB  LEU   105      43.350  25.030  85.360  1.00  0.00           C
ATOM   1547  HB1 LEU   105      43.970  24.430  86.060  1.00  0.00           H
ATOM   1548  HB2 LEU   105      43.910  25.430  84.490  1.00  0.00           H
ATOM   1549  CG  LEU   105      42.190  24.150  84.840  1.00  0.00           C
ATOM   1550  HG  LEU   105      41.290  24.660  84.430  1.00  0.00           H
ATOM   1551  CD1 LEU   105      42.780  23.140  83.850  1.00  0.00           C
ATOM   1552 HD11 LEU   105      43.710  22.730  84.300  1.00  0.00           H
ATOM   1553 HD12 LEU   105      42.980  23.560  82.840  1.00  0.00           H
ATOM   1554 HD13 LEU   105      41.970  22.420  83.600  1.00  0.00           H
ATOM   1555  CD2 LEU   105      41.750  23.230  86.010  1.00  0.00           C
ATOM   1556 HD21 LEU   105      42.610  22.830  86.590  1.00  0.00           H
ATOM   1557 HD22 LEU   105      41.120  22.390  85.670  1.00  0.00           H
ATOM   1558 HD23 LEU   105      41.200  23.780  86.810  1.00  0.00           H
ATOM   1559  C   LEU   105      44.160  26.920  86.730  1.00  0.00           C
ATOM   1560  O   LEU   105      44.390  26.840  87.930  1.00  0.00           O
ATOM   1561  N   ALA   106      44.930  27.730  86.000  1.00  0.00           N
ATOM   1562  HN  ALA   106      44.740  27.830  85.030  1.00  0.00           H
ATOM   1563  CA  ALA   106      46.100  28.470  86.410  1.00  0.00           C
ATOM   1564  HA  ALA   106      46.780  27.800  86.920  1.00  0.00           H
ATOM   1565  CB  ALA   106      46.790  28.960  85.210  1.00  0.00           C
ATOM   1566  HB1 ALA   106      47.230  28.060  84.730  1.00  0.00           H
ATOM   1567  HB2 ALA   106      47.570  29.710  85.460  1.00  0.00           H
ATOM   1568  HB3 ALA   106      46.180  29.490  84.450  1.00  0.00           H
ATOM   1569  C   ALA   106      45.780  29.560  87.410  1.00  0.00           C
ATOM   1570  O   ALA   106      46.430  29.760  88.440  1.00  0.00           O
ATOM   1571  N   MET   107      44.670  30.230  87.210  1.00  0.00           N
ATOM   1572  HN  MET   107      44.010  30.160  86.460  1.00  0.00           H
ATOM   1573  CA  MET   107      44.110  31.210  88.220  1.00  0.00           C
ATOM   1574  HA  MET   107      44.970  31.820  88.470  1.00  0.00           H
ATOM   1575  CB  MET   107      42.940  31.990  87.560  1.00  0.00           C
ATOM   1576  HB1 MET   107      42.440  32.570  88.360  1.00  0.00           H
ATOM   1577  HB2 MET   107      42.220  31.260  87.140  1.00  0.00           H
ATOM   1578  CG  MET   107      43.450  33.090  86.590  1.00  0.00           C
ATOM   1579  HG1 MET   107      44.340  32.790  85.990  1.00  0.00           H
ATOM   1580  HG2 MET   107      43.810  33.960  87.180  1.00  0.00           H
ATOM   1581  SD  MET   107      42.150  33.870  85.630  1.00  0.00           S
ATOM   1582  CE  MET   107      43.130  34.170  84.160  1.00  0.00           C
ATOM   1583  HE1 MET   107      42.440  34.700  83.470  1.00  0.00           H
ATOM   1584  HE2 MET   107      43.500  33.260  83.650  1.00  0.00           H
ATOM   1585  HE3 MET   107      44.070  34.720  84.400  1.00  0.00           H
ATOM   1586  C   MET   107      43.660  30.710  89.580  1.00  0.00           C
ATOM   1587  O   MET   107      43.990  31.180  90.630  1.00  0.00           O
ATOM   1588  N   LEU   108      42.960  29.560  89.560  1.00  0.00           N
ATOM   1589  HN  LEU   108      42.560  29.410  88.660  1.00  0.00           H
ATOM   1590  CA  LEU   108      42.660  28.820  90.750  1.00  0.00           C
ATOM   1591  HA  LEU   108      42.350  29.580  91.450  1.00  0.00           H
ATOM   1592  CB  LEU   108      41.500  27.830  90.450  1.00  0.00           C
ATOM   1593  HB1 LEU   108      41.340  27.170  91.330  1.00  0.00           H
ATOM   1594  HB2 LEU   108      41.820  27.270  89.540  1.00  0.00           H
ATOM   1595  CG  LEU   108      40.200  28.580  90.110  1.00  0.00           C
ATOM   1596  HG  LEU   108      40.490  29.510  89.580  1.00  0.00           H
ATOM   1597  CD1 LEU   108      39.330  27.810  89.110  1.00  0.00           C
ATOM   1598 HD11 LEU   108      39.010  26.850  89.560  1.00  0.00           H
ATOM   1599 HD12 LEU   108      39.850  27.590  88.150  1.00  0.00           H
ATOM   1600 HD13 LEU   108      38.370  28.350  88.960  1.00  0.00           H
ATOM   1601  CD2 LEU   108      39.230  28.990  91.200  1.00  0.00           C
ATOM   1602 HD21 LEU   108      39.120  28.140  91.910  1.00  0.00           H
ATOM   1603 HD22 LEU   108      38.160  29.140  90.920  1.00  0.00           H
ATOM   1604 HD23 LEU   108      39.570  29.920  91.720  1.00  0.00           H
ATOM   1605  C   LEU   108      43.840  28.130  91.350  1.00  0.00           C
ATOM   1606  O   LEU   108      44.030  27.960  92.540  1.00  0.00           O
ATOM   1607  N   SER   109      44.840  27.720  90.550  1.00  0.00           N
ATOM   1608  HN  SER   109      44.550  27.600  89.600  1.00  0.00           H
ATOM   1609  CA  SER   109      45.940  26.890  91.070  1.00  0.00           C
ATOM   1610  HA  SER   109      45.620  26.230  91.850  1.00  0.00           H
ATOM   1611  CB  SER   109      46.650  26.080  89.940  1.00  0.00           C
ATOM   1612  HB1 SER   109      46.910  26.750  89.090  1.00  0.00           H
ATOM   1613  HB2 SER   109      45.890  25.320  89.660  1.00  0.00           H
ATOM   1614  OG  SER   109      47.810  25.320  90.370  1.00  0.00           O
ATOM   1615  HG1 SER   109      47.520  24.420  90.560  1.00  0.00           H
ATOM   1616  C   SER   109      46.970  27.810  91.760  1.00  0.00           C
ATOM   1617  O   SER   109      47.600  27.510  92.800  1.00  0.00           O
ATOM   1618  N   SER   110      47.080  29.050  91.250  1.00  0.00           N
ATOM   1619  HN  SER   110      46.470  29.400  90.540  1.00  0.00           H
ATOM   1620  CA  SER   110      47.880  30.080  91.900  1.00  0.00           C
ATOM   1621  HA  SER   110      48.510  29.600  92.640  1.00  0.00           H
ATOM   1622  CB  SER   110      48.780  30.770  90.830  1.00  0.00           C
ATOM   1623  HB1 SER   110      49.210  29.900  90.290  1.00  0.00           H
ATOM   1624  HB2 SER   110      49.490  31.500  91.260  1.00  0.00           H
ATOM   1625  OG  SER   110      48.150  31.530  89.830  1.00  0.00           O
ATOM   1626  HG1 SER   110      47.610  30.910  89.340  1.00  0.00           H
ATOM   1627  C   SER   110      46.900  30.960  92.750  1.00  0.00           C
ATOM   1628  O   SER   110      47.210  32.120  92.960  1.00  0.00           O
ATOM   1629  N   SER   111      45.630  30.550  93.140  1.00  0.00           N
ATOM   1630  HN  SER   111      45.250  29.710  92.770  1.00  0.00           H
ATOM   1631  CA  SER   111      44.770  31.350  94.040  1.00  0.00           C
ATOM   1632  HA  SER   111      44.640  32.310  93.560  1.00  0.00           H
ATOM   1633  CB  SER   111      43.330  30.730  94.220  1.00  0.00           C
ATOM   1634  HB1 SER   111      42.890  30.580  93.210  1.00  0.00           H
ATOM   1635  HB2 SER   111      42.590  31.390  94.730  1.00  0.00           H
ATOM   1636  OG  SER   111      43.430  29.400  94.790  1.00  0.00           O
ATOM   1637  HG1 SER   111      43.740  28.960  94.000  1.00  0.00           H
ATOM   1638  C   SER   111      45.340  31.580  95.470  1.00  0.00           C
ATOM   1639  O   SER   111      46.010  30.690  96.020  1.00  0.00           O
ATOM   1640  N   ALA   112      45.020  32.770  96.040  1.00  0.00           N
ATOM   1641  HN  ALA   112      44.520  33.470  95.540  1.00  0.00           H
ATOM   1642  CA  ALA   112      45.670  33.180  97.250  1.00  0.00           C
ATOM   1643  HA  ALA   112      46.410  32.450  97.540  1.00  0.00           H
ATOM   1644  CB  ALA   112      46.390  34.560  96.930  1.00  0.00           C
ATOM   1645  HB1 ALA   112      46.550  35.260  97.780  1.00  0.00           H
ATOM   1646  HB2 ALA   112      45.660  35.220  96.400  1.00  0.00           H
ATOM   1647  HB3 ALA   112      47.170  34.210  96.220  1.00  0.00           H
ATOM   1648  C   ALA   112      44.700  33.510  98.340  1.00  0.00           C
ATOM   1649  O   ALA   112      43.520  33.680  98.190  1.00  0.00           O
ATOM   1650  N   LEU   113      45.180  33.430  99.590  1.00  0.00           N
ATOM   1651  HN  LEU   113      46.180  33.450  99.660  1.00  0.00           H
ATOM   1652  CA  LEU   113      44.400  33.690 100.810  1.00  0.00           C
ATOM   1653  HA  LEU   113      45.010  33.210 101.560  1.00  0.00           H
ATOM   1654  CB  LEU   113      44.200  35.180 101.070  1.00  0.00           C
ATOM   1655  HB1 LEU   113      43.730  35.320 102.060  1.00  0.00           H
ATOM   1656  HB2 LEU   113      43.540  35.610 100.280  1.00  0.00           H
ATOM   1657  CG  LEU   113      45.410  36.110 100.920  1.00  0.00           C
ATOM   1658  HG  LEU   113      45.800  36.040  99.880  1.00  0.00           H
ATOM   1659  CD1 LEU   113      45.060  37.620 101.050  1.00  0.00           C
ATOM   1660 HD11 LEU   113      46.020  38.170 100.990  1.00  0.00           H
ATOM   1661 HD12 LEU   113      44.710  37.840 102.080  1.00  0.00           H
ATOM   1662 HD13 LEU   113      44.300  37.960 100.320  1.00  0.00           H
ATOM   1663  CD2 LEU   113      46.610  35.740 101.840  1.00  0.00           C
ATOM   1664 HD21 LEU   113      46.290  35.910 102.890  1.00  0.00           H
ATOM   1665 HD22 LEU   113      47.580  36.170 101.520  1.00  0.00           H
ATOM   1666 HD23 LEU   113      46.700  34.630 101.840  1.00  0.00           H
ATOM   1667  C   LEU   113      43.020  32.970 100.950  1.00  0.00           C
ATOM   1668  O   LEU   113      42.910  31.770 100.760  1.00  0.00           O
ATOM   1669  N   PHE   114      41.930  33.680 101.390  1.00  0.00           N
ATOM   1670  HN  PHE   114      41.990  34.670 101.430  1.00  0.00           H
ATOM   1671  CA  PHE   114      40.710  33.100 101.860  1.00  0.00           C
ATOM   1672  HA  PHE   114      41.020  32.120 102.190  1.00  0.00           H
ATOM   1673  CB  PHE   114      40.090  34.020 102.950  1.00  0.00           C
ATOM   1674  HB1 PHE   114      39.020  33.790 103.150  1.00  0.00           H
ATOM   1675  HB2 PHE   114      40.200  35.100 102.720  1.00  0.00           H
ATOM   1676  CG  PHE   114      40.730  33.780 104.260  1.00  0.00           C
ATOM   1677  CD1 PHE   114      41.830  34.650 104.540  1.00  0.00           C
ATOM   1678  HD1 PHE   114      42.080  35.420 103.830  1.00  0.00           H
ATOM   1679  CE1 PHE   114      42.420  34.590 105.790  1.00  0.00           C
ATOM   1680  HE1 PHE   114      43.320  35.150 105.970  1.00  0.00           H
ATOM   1681  CZ  PHE   114      42.100  33.570 106.700  1.00  0.00           C
ATOM   1682  HZ  PHE   114      42.520  33.470 107.690  1.00  0.00           H
ATOM   1683  CD2 PHE   114      40.370  32.780 105.110  1.00  0.00           C
ATOM   1684  HD2 PHE   114      39.620  32.030 104.880  1.00  0.00           H
ATOM   1685  CE2 PHE   114      41.050  32.630 106.310  1.00  0.00           C
ATOM   1686  HE2 PHE   114      40.680  31.860 106.970  1.00  0.00           H
ATOM   1687  C   PHE   114      39.700  32.810 100.730  1.00  0.00           C
ATOM   1688  O   PHE   114      38.510  32.530 100.880  1.00  0.00           O
ATOM   1689  N   ASP   115      40.200  32.950  99.510  1.00  0.00           N
ATOM   1690  HN  ASP   115      41.160  33.160  99.360  1.00  0.00           H
ATOM   1691  CA  ASP   115      39.550  32.730  98.240  1.00  0.00           C
ATOM   1692  HA  ASP   115      38.480  32.680  98.370  1.00  0.00           H
ATOM   1693  CB  ASP   115      39.710  33.940  97.290  1.00  0.00           C
ATOM   1694  HB1 ASP   115      39.380  33.620  96.280  1.00  0.00           H
ATOM   1695  HB2 ASP   115      40.790  34.180  97.220  1.00  0.00           H
ATOM   1696  CG  ASP   115      39.100  35.240  97.700  1.00  0.00           C
ATOM   1697  OD1 ASP   115      37.820  35.330  97.940  1.00  0.00           O
ATOM   1698  OD2 ASP   115      39.840  36.240  97.860  1.00  0.00           O
ATOM   1699  C   ASP   115      40.140  31.510  97.550  1.00  0.00           C
ATOM   1700  O   ASP   115      39.850  31.260  96.380  1.00  0.00           O
HETATM 1701  N   HSD   116      41.110  30.820  98.180  1.00  0.00           N
HETATM 1702  HN  HSD   116      41.270  31.040  99.140  1.00  0.00           H
HETATM 1703  CA  HSD   116      41.830  29.670  97.610  1.00  0.00           C
HETATM 1704  HA  HSD   116      42.270  30.020  96.690  1.00  0.00           H
HETATM 1705  CB  HSD   116      43.010  29.250  98.580  1.00  0.00           C
HETATM 1706  HB1 HSD   116      42.570  28.980  99.560  1.00  0.00           H
HETATM 1707  HB2 HSD   116      43.730  30.070  98.800  1.00  0.00           H
HETATM 1708  ND1 HSD   116      44.950  28.130  97.150  1.00  0.00           N
HETATM 1709  HD1 HSD   116      45.200  29.030  96.800  1.00  0.00           H
HETATM 1710  CG  HSD   116      43.880  28.040  98.070  1.00  0.00           C
HETATM 1711  CE1 HSD   116      45.550  26.900  97.140  1.00  0.00           C
HETATM 1712  HE1 HSD   116      46.460  26.790  96.560  1.00  0.00           H
HETATM 1713  NE2 HSD   116      44.970  26.090  97.960  1.00  0.00           N
HETATM 1714  CD2 HSD   116      43.920  26.770  98.510  1.00  0.00           C
HETATM 1715  HD2 HSD   116      43.290  26.300  99.260  1.00  0.00           H
HETATM 1716  C   HSD   116      41.010  28.500  97.170  1.00  0.00           C
HETATM 1717  O   HSD   116      39.960  28.180  97.760  1.00  0.00           O
ATOM   1718  N   ALA   117      41.400  27.890  96.010  1.00  0.00           N
ATOM   1719  HN  ALA   117      42.240  28.240  95.600  1.00  0.00           H
ATOM   1720  CA  ALA   117      40.820  26.820  95.360  1.00  0.00           C
ATOM   1721  HA  ALA   117      39.810  27.180  95.260  1.00  0.00           H
ATOM   1722  CB  ALA   117      41.640  26.580  94.110  1.00  0.00           C
ATOM   1723  HB1 ALA   117      42.630  26.110  94.270  1.00  0.00           H
ATOM   1724  HB2 ALA   117      41.900  27.580  93.720  1.00  0.00           H
ATOM   1725  HB3 ALA   117      41.190  25.990  93.290  1.00  0.00           H
ATOM   1726  C   ALA   117      40.750  25.460  96.220  1.00  0.00           C
ATOM   1727  O   ALA   117      41.280  25.250  97.340  1.00  0.00           O
ATOM   1728  N   LEU   118      40.010  24.480  95.650  1.00  0.00           N
ATOM   1729  HN  LEU   118      39.670  24.740  94.750  1.00  0.00           H
ATOM   1730  CA  LEU   118      39.420  23.380  96.370  1.00  0.00           C
ATOM   1731  HA  LEU   118      39.850  23.190  97.350  1.00  0.00           H
ATOM   1732  CB  LEU   118      37.960  23.740  96.390  1.00  0.00           C
ATOM   1733  HB1 LEU   118      37.600  23.640  95.340  1.00  0.00           H
ATOM   1734  HB2 LEU   118      37.740  24.780  96.710  1.00  0.00           H
ATOM   1735  CG  LEU   118      37.150  22.790  97.300  1.00  0.00           C
ATOM   1736  HG  LEU   118      37.470  21.740  97.150  1.00  0.00           H
ATOM   1737  CD1 LEU   118      37.400  23.140  98.820  1.00  0.00           C
ATOM   1738 HD11 LEU   118      38.430  22.970  99.210  1.00  0.00           H
ATOM   1739 HD12 LEU   118      36.740  22.560  99.500  1.00  0.00           H
ATOM   1740 HD13 LEU   118      37.170  24.220  98.930  1.00  0.00           H
ATOM   1741  CD2 LEU   118      35.600  22.950  97.010  1.00  0.00           C
ATOM   1742 HD21 LEU   118      35.310  24.020  97.050  1.00  0.00           H
ATOM   1743 HD22 LEU   118      34.950  22.480  97.780  1.00  0.00           H
ATOM   1744 HD23 LEU   118      35.500  22.440  96.030  1.00  0.00           H
ATOM   1745  C   LEU   118      39.800  22.170  95.560  1.00  0.00           C
ATOM   1746  O   LEU   118      39.090  21.180  95.440  1.00  0.00           O
ATOM   1747  N   PHE   119      41.090  22.160  95.040  1.00  0.00           N
ATOM   1748  HN  PHE   119      41.630  22.990  95.080  1.00  0.00           H
ATOM   1749  CA  PHE   119      41.800  21.000  94.500  1.00  0.00           C
ATOM   1750  HA  PHE   119      41.220  20.620  93.670  1.00  0.00           H
ATOM   1751  CB  PHE   119      43.210  21.300  93.950  1.00  0.00           C
ATOM   1752  HB1 PHE   119      43.780  20.390  93.660  1.00  0.00           H
ATOM   1753  HB2 PHE   119      43.890  21.750  94.700  1.00  0.00           H
ATOM   1754  CG  PHE   119      43.160  22.170  92.700  1.00  0.00           C
ATOM   1755  CD1 PHE   119      43.370  23.590  92.820  1.00  0.00           C
ATOM   1756  HD1 PHE   119      43.270  24.070  93.780  1.00  0.00           H
ATOM   1757  CE1 PHE   119      43.470  24.390  91.650  1.00  0.00           C
ATOM   1758  HE1 PHE   119      43.400  25.470  91.730  1.00  0.00           H
ATOM   1759  CZ  PHE   119      43.570  23.770  90.410  1.00  0.00           C
ATOM   1760  HZ  PHE   119      43.670  24.280  89.460  1.00  0.00           H
ATOM   1761  CD2 PHE   119      43.250  21.540  91.500  1.00  0.00           C
ATOM   1762  HD2 PHE   119      43.410  20.480  91.390  1.00  0.00           H
ATOM   1763  CE2 PHE   119      43.390  22.300  90.330  1.00  0.00           C
ATOM   1764  HE2 PHE   119      43.520  21.770  89.400  1.00  0.00           H
ATOM   1765  C   PHE   119      41.940  19.990  95.640  1.00  0.00           C
ATOM   1766  O   PHE   119      42.160  20.370  96.760  1.00  0.00           O
ATOM   1767  N   GLY   120      41.760  18.620  95.470  1.00  0.00           N
ATOM   1768  HN  GLY   120      41.780  18.030  96.270  1.00  0.00           H
ATOM   1769  CA  GLY   120      41.420  17.910  94.240  1.00  0.00           C
ATOM   1770  HA1 GLY   120      40.990  18.650  93.590  1.00  0.00           H
ATOM   1771  HA2 GLY   120      40.860  17.050  94.580  1.00  0.00           H
ATOM   1772  C   GLY   120      42.670  17.300  93.610  1.00  0.00           C
ATOM   1773  O   GLY   120      43.300  17.940  92.740  1.00  0.00           O
ATOM   1774  N   GLU   121      43.000  16.090  94.020  1.00  0.00           N
ATOM   1775  HN  GLU   121      42.510  15.550  94.690  1.00  0.00           H
ATOM   1776  CA  GLU   121      44.030  15.300  93.420  1.00  0.00           C
ATOM   1777  HA  GLU   121      44.940  15.870  93.540  1.00  0.00           H
ATOM   1778  CB  GLU   121      44.120  13.920  94.190  1.00  0.00           C
ATOM   1779  HB1 GLU   121      44.880  13.380  93.590  1.00  0.00           H
ATOM   1780  HB2 GLU   121      43.130  13.430  94.070  1.00  0.00           H
ATOM   1781  CG  GLU   121      44.420  14.050  95.640  1.00  0.00           C
ATOM   1782  HG1 GLU   121      45.040  14.960  95.820  1.00  0.00           H
ATOM   1783  HG2 GLU   121      44.990  13.100  95.750  1.00  0.00           H
ATOM   1784  CD  GLU   121      43.280  14.070  96.590  1.00  0.00           C
ATOM   1785  OE1 GLU   121      43.440  13.610  97.740  1.00  0.00           O
ATOM   1786  OE2 GLU   121      42.140  14.360  96.220  1.00  0.00           O
ATOM   1787  C   GLU   121      43.910  15.100  91.910  1.00  0.00           C
ATOM   1788  O   GLU   121      44.880  15.140  91.150  1.00  0.00           O
ATOM   1789  N   VAL   122      42.670  14.670  91.560  1.00  0.00           N
ATOM   1790  HN  VAL   122      41.930  14.560  92.220  1.00  0.00           H
ATOM   1791  CA  VAL   122      42.380  14.380  90.140  1.00  0.00           C
ATOM   1792  HA  VAL   122      42.970  13.570  89.750  1.00  0.00           H
ATOM   1793  CB  VAL   122      40.930  13.800  89.990  1.00  0.00           C
ATOM   1794  HB  VAL   122      40.180  14.400  90.530  1.00  0.00           H
ATOM   1795  CG1 VAL   122      40.520  13.650  88.510  1.00  0.00           C
ATOM   1796 HG11 VAL   122      41.390  13.270  87.940  1.00  0.00           H
ATOM   1797 HG12 VAL   122      40.230  14.630  88.060  1.00  0.00           H
ATOM   1798 HG13 VAL   122      39.710  12.900  88.530  1.00  0.00           H
ATOM   1799  CG2 VAL   122      40.940  12.330  90.560  1.00  0.00           C
ATOM   1800 HG21 VAL   122      41.660  11.640  90.080  1.00  0.00           H
ATOM   1801 HG22 VAL   122      39.910  11.910  90.520  1.00  0.00           H
ATOM   1802 HG23 VAL   122      41.310  12.360  91.610  1.00  0.00           H
ATOM   1803  C   VAL   122      42.400  15.640  89.250  1.00  0.00           C
ATOM   1804  O   VAL   122      42.970  15.610  88.170  1.00  0.00           O
ATOM   1805  N   ALA   123      41.780  16.690  89.690  1.00  0.00           N
ATOM   1806  HN  ALA   123      41.140  16.590  90.450  1.00  0.00           H
ATOM   1807  CA  ALA   123      41.780  17.950  89.040  1.00  0.00           C
ATOM   1808  HA  ALA   123      41.330  17.740  88.080  1.00  0.00           H
ATOM   1809  CB  ALA   123      41.030  18.930  89.930  1.00  0.00           C
ATOM   1810  HB1 ALA   123      41.260  19.990  89.680  1.00  0.00           H
ATOM   1811  HB2 ALA   123      41.340  18.870  91.000  1.00  0.00           H
ATOM   1812  HB3 ALA   123      39.920  18.860  89.870  1.00  0.00           H
ATOM   1813  C   ALA   123      43.220  18.420  88.810  1.00  0.00           C
ATOM   1814  O   ALA   123      43.590  18.910  87.750  1.00  0.00           O
ATOM   1815  N   CYS   124      44.160  18.340  89.840  1.00  0.00           N
ATOM   1816  HN  CYS   124      43.880  17.970  90.730  1.00  0.00           H
ATOM   1817  CA  CYS   124      45.440  18.810  89.750  1.00  0.00           C
ATOM   1818  HA  CYS   124      45.440  19.840  89.430  1.00  0.00           H
ATOM   1819  CB  CYS   124      46.220  18.770  91.070  1.00  0.00           C
ATOM   1820  HB1 CYS   124      45.910  17.750  91.390  1.00  0.00           H
ATOM   1821  HB2 CYS   124      45.800  19.580  91.700  1.00  0.00           H
ATOM   1822  SG  CYS   124      48.040  18.890  91.100  1.00  0.00           S
ATOM   1823  HG1 CYS   124      48.260  20.080  90.580  1.00  0.00           H
ATOM   1824  C   CYS   124      46.210  18.140  88.660  1.00  0.00           C
ATOM   1825  O   CYS   124      46.890  18.830  87.890  1.00  0.00           O
ATOM   1826  N   ARG   125      46.110  16.830  88.530  1.00  0.00           N
ATOM   1827  HN  ARG   125      45.760  16.290  89.290  1.00  0.00           H
ATOM   1828  CA  ARG   125      46.790  16.070  87.520  1.00  0.00           C
ATOM   1829  HA  ARG   125      47.770  16.490  87.340  1.00  0.00           H
ATOM   1830  CB  ARG   125      46.760  14.610  87.900  1.00  0.00           C
ATOM   1831  HB1 ARG   125      47.120  14.090  86.990  1.00  0.00           H
ATOM   1832  HB2 ARG   125      45.720  14.270  88.070  1.00  0.00           H
ATOM   1833  CG  ARG   125      47.620  14.040  89.100  1.00  0.00           C
ATOM   1834  HG1 ARG   125      47.920  13.020  88.770  1.00  0.00           H
ATOM   1835  HG2 ARG   125      46.880  13.940  89.920  1.00  0.00           H
ATOM   1836  CD  ARG   125      48.780  14.890  89.540  1.00  0.00           C
ATOM   1837  HD1 ARG   125      48.240  15.850  89.710  1.00  0.00           H
ATOM   1838  HD2 ARG   125      49.600  15.080  88.820  1.00  0.00           H
ATOM   1839  NE  ARG   125      49.370  14.390  90.810  1.00  0.00           N
ATOM   1840  HE  ARG   125      49.120  13.470  91.130  1.00  0.00           H
ATOM   1841  CZ  ARG   125      50.340  15.060  91.450  1.00  0.00           C
ATOM   1842  NH1 ARG   125      50.830  16.200  91.080  1.00  0.00           N
ATOM   1843 HH11 ARG   125      50.350  16.410  90.230  1.00  0.00           H
ATOM   1844 HH12 ARG   125      51.460  16.760  91.620  1.00  0.00           H
ATOM   1845  NH2 ARG   125      50.820  14.490  92.520  1.00  0.00           N
ATOM   1846 HH21 ARG   125      50.320  13.670  92.810  1.00  0.00           H
ATOM   1847 HH22 ARG   125      51.420  14.990  93.140  1.00  0.00           H
ATOM   1848  C   ARG   125      46.100  16.180  86.170  1.00  0.00           C
ATOM   1849  O   ARG   125      46.670  15.970  85.160  1.00  0.00           O
ATOM   1850  N   LEU   126      44.730  16.540  86.200  1.00  0.00           N
ATOM   1851  HN  LEU   126      44.080  16.350  86.930  1.00  0.00           H
ATOM   1852  CA  LEU   126      44.020  17.100  85.020  1.00  0.00           C
ATOM   1853  HA  LEU   126      43.970  16.350  84.240  1.00  0.00           H
ATOM   1854  CB  LEU   126      42.560  17.470  85.350  1.00  0.00           C
ATOM   1855  HB1 LEU   126      42.480  18.420  85.920  1.00  0.00           H
ATOM   1856  HB2 LEU   126      42.250  16.710  86.100  1.00  0.00           H
ATOM   1857  CG  LEU   126      41.530  17.790  84.210  1.00  0.00           C
ATOM   1858  HG  LEU   126      41.710  18.840  83.890  1.00  0.00           H
ATOM   1859  CD1 LEU   126      41.600  16.840  83.000  1.00  0.00           C
ATOM   1860 HD11 LEU   126      42.600  16.800  82.500  1.00  0.00           H
ATOM   1861 HD12 LEU   126      40.900  17.030  82.150  1.00  0.00           H
ATOM   1862 HD13 LEU   126      41.370  15.810  83.320  1.00  0.00           H
ATOM   1863  CD2 LEU   126      40.070  17.910  84.790  1.00  0.00           C
ATOM   1864 HD21 LEU   126      39.930  18.730  85.520  1.00  0.00           H
ATOM   1865 HD22 LEU   126      39.710  16.940  85.190  1.00  0.00           H
ATOM   1866 HD23 LEU   126      39.500  18.220  83.890  1.00  0.00           H
ATOM   1867  C   LEU   126      44.710  18.300  84.520  1.00  0.00           C
ATOM   1868  O   LEU   126      45.110  18.380  83.390  1.00  0.00           O
ATOM   1869  N   TYR   127      45.070  19.270  85.420  1.00  0.00           N
ATOM   1870  HN  TYR   127      44.770  19.210  86.370  1.00  0.00           H
ATOM   1871  CA  TYR   127      45.790  20.560  85.050  1.00  0.00           C
ATOM   1872  HA  TYR   127      45.180  20.990  84.270  1.00  0.00           H
ATOM   1873  CB  TYR   127      45.740  21.530  86.270  1.00  0.00           C
ATOM   1874  HB1 TYR   127      45.960  20.970  87.200  1.00  0.00           H
ATOM   1875  HB2 TYR   127      44.690  21.880  86.340  1.00  0.00           H
ATOM   1876  CG  TYR   127      46.550  22.770  86.130  1.00  0.00           C
ATOM   1877  CD1 TYR   127      46.680  23.380  84.870  1.00  0.00           C
ATOM   1878  HD1 TYR   127      46.170  23.000  84.000  1.00  0.00           H
ATOM   1879  CE1 TYR   127      47.570  24.420  84.620  1.00  0.00           C
ATOM   1880  HE1 TYR   127      47.570  24.810  83.620  1.00  0.00           H
ATOM   1881  CZ  TYR   127      48.150  25.100  85.710  1.00  0.00           C
ATOM   1882  OH  TYR   127      48.800  26.290  85.330  1.00  0.00           O
ATOM   1883  HH  TYR   127      48.970  26.250  84.390  1.00  0.00           H
ATOM   1884  CD2 TYR   127      47.250  23.370  87.210  1.00  0.00           C
ATOM   1885  HD2 TYR   127      47.340  22.920  88.190  1.00  0.00           H
ATOM   1886  CE2 TYR   127      48.020  24.550  87.000  1.00  0.00           C
ATOM   1887  HE2 TYR   127      48.570  24.990  87.820  1.00  0.00           H
ATOM   1888  C   TYR   127      47.230  20.200  84.460  1.00  0.00           C
ATOM   1889  O   TYR   127      47.710  20.750  83.490  1.00  0.00           O
ATOM   1890  N   LEU   128      47.990  19.210  85.020  1.00  0.00           N
ATOM   1891  HN  LEU   128      47.860  18.980  85.980  1.00  0.00           H
ATOM   1892  CA  LEU   128      49.220  18.710  84.350  1.00  0.00           C
ATOM   1893  HA  LEU   128      49.890  19.550  84.210  1.00  0.00           H
ATOM   1894  CB  LEU   128      49.890  17.700  85.330  1.00  0.00           C
ATOM   1895  HB1 LEU   128      49.050  17.070  85.710  1.00  0.00           H
ATOM   1896  HB2 LEU   128      50.360  18.290  86.140  1.00  0.00           H
ATOM   1897  CG  LEU   128      51.070  16.760  84.880  1.00  0.00           C
ATOM   1898  HG  LEU   128      50.560  16.120  84.130  1.00  0.00           H
ATOM   1899  CD1 LEU   128      52.290  17.450  84.360  1.00  0.00           C
ATOM   1900 HD11 LEU   128      51.940  18.310  83.730  1.00  0.00           H
ATOM   1901 HD12 LEU   128      53.030  16.790  83.870  1.00  0.00           H
ATOM   1902 HD13 LEU   128      52.630  18.060  85.220  1.00  0.00           H
ATOM   1903  CD2 LEU   128      51.450  15.810  86.100  1.00  0.00           C
ATOM   1904 HD21 LEU   128      50.470  15.400  86.440  1.00  0.00           H
ATOM   1905 HD22 LEU   128      51.760  16.540  86.880  1.00  0.00           H
ATOM   1906 HD23 LEU   128      52.240  15.090  85.790  1.00  0.00           H
ATOM   1907  C   LEU   128      48.910  18.060  82.930  1.00  0.00           C
ATOM   1908  O   LEU   128      49.450  18.410  81.890  1.00  0.00           O
ATOM   1909  N   PHE   129      47.930  17.160  82.790  1.00  0.00           N
ATOM   1910  HN  PHE   129      47.300  16.980  83.530  1.00  0.00           H
ATOM   1911  CA  PHE   129      47.580  16.550  81.530  1.00  0.00           C
ATOM   1912  HA  PHE   129      48.430  16.000  81.170  1.00  0.00           H
ATOM   1913  CB  PHE   129      46.510  15.560  81.860  1.00  0.00           C
ATOM   1914  HB1 PHE   129      45.560  16.050  82.170  1.00  0.00           H
ATOM   1915  HB2 PHE   129      46.730  14.960  82.770  1.00  0.00           H
ATOM   1916  CG  PHE   129      46.180  14.620  80.700  1.00  0.00           C
ATOM   1917  CD1 PHE   129      45.140  14.900  79.790  1.00  0.00           C
ATOM   1918  HD1 PHE   129      44.570  15.810  79.950  1.00  0.00           H
ATOM   1919  CE1 PHE   129      44.930  14.070  78.660  1.00  0.00           C
ATOM   1920  HE1 PHE   129      44.150  14.230  77.940  1.00  0.00           H
ATOM   1921  CZ  PHE   129      45.840  12.980  78.460  1.00  0.00           C
ATOM   1922  HZ  PHE   129      45.790  12.320  77.610  1.00  0.00           H
ATOM   1923  CD2 PHE   129      47.100  13.560  80.440  1.00  0.00           C
ATOM   1924  HD2 PHE   129      48.040  13.410  80.940  1.00  0.00           H
ATOM   1925  CE2 PHE   129      46.900  12.720  79.300  1.00  0.00           C
ATOM   1926  HE2 PHE   129      47.540  11.900  79.030  1.00  0.00           H
ATOM   1927  C   PHE   129      47.090  17.550  80.500  1.00  0.00           C
ATOM   1928  O   PHE   129      47.600  17.580  79.330  1.00  0.00           O
ATOM   1929  N   LEU   130      46.180  18.480  80.850  1.00  0.00           N
ATOM   1930  HN  LEU   130      45.970  18.490  81.820  1.00  0.00           H
ATOM   1931  CA  LEU   130      45.750  19.590  79.970  1.00  0.00           C
ATOM   1932  HA  LEU   130      45.410  19.090  79.080  1.00  0.00           H
ATOM   1933  CB  LEU   130      44.530  20.260  80.590  1.00  0.00           C
ATOM   1934  HB1 LEU   130      44.350  21.210  80.050  1.00  0.00           H
ATOM   1935  HB2 LEU   130      44.830  20.370  81.650  1.00  0.00           H
ATOM   1936  CG  LEU   130      43.280  19.470  80.530  1.00  0.00           C
ATOM   1937  HG  LEU   130      43.410  18.450  80.950  1.00  0.00           H
ATOM   1938  CD1 LEU   130      42.220  20.200  81.470  1.00  0.00           C
ATOM   1939 HD11 LEU   130      41.370  19.540  81.750  1.00  0.00           H
ATOM   1940 HD12 LEU   130      42.010  21.200  81.020  1.00  0.00           H
ATOM   1941 HD13 LEU   130      42.740  20.510  82.400  1.00  0.00           H
ATOM   1942  CD2 LEU   130      42.560  19.280  79.190  1.00  0.00           C
ATOM   1943 HD21 LEU   130      43.090  18.520  78.570  1.00  0.00           H
ATOM   1944 HD22 LEU   130      42.540  20.170  78.530  1.00  0.00           H
ATOM   1945 HD23 LEU   130      41.510  18.950  79.270  1.00  0.00           H
ATOM   1946  C   LEU   130      46.810  20.600  79.690  1.00  0.00           C
ATOM   1947  O   LEU   130      47.030  21.050  78.530  1.00  0.00           O
ATOM   1948  N   SER   131      47.670  20.970  80.580  1.00  0.00           N
ATOM   1949  HN  SER   131      47.630  20.590  81.500  1.00  0.00           H
ATOM   1950  CA  SER   131      48.780  21.850  80.210  1.00  0.00           C
ATOM   1951  HA  SER   131      48.320  22.660  79.650  1.00  0.00           H
ATOM   1952  CB  SER   131      49.430  22.580  81.420  1.00  0.00           C
ATOM   1953  HB1 SER   131      50.040  21.810  81.930  1.00  0.00           H
ATOM   1954  HB2 SER   131      48.680  22.950  82.160  1.00  0.00           H
ATOM   1955  OG  SER   131      50.250  23.700  80.940  1.00  0.00           O
ATOM   1956  HG1 SER   131      51.160  23.420  80.810  1.00  0.00           H
ATOM   1957  C   SER   131      49.870  21.210  79.320  1.00  0.00           C
ATOM   1958  O   SER   131      50.260  21.760  78.270  1.00  0.00           O
ATOM   1959  N   VAL   132      50.390  19.980  79.660  1.00  0.00           N
ATOM   1960  HN  VAL   132      50.070  19.450  80.440  1.00  0.00           H
ATOM   1961  CA  VAL   132      51.360  19.210  78.840  1.00  0.00           C
ATOM   1962  HA  VAL   132      52.190  19.810  78.500  1.00  0.00           H
ATOM   1963  CB  VAL   132      51.920  18.060  79.600  1.00  0.00           C
ATOM   1964  HB  VAL   132      51.120  17.430  80.060  1.00  0.00           H
ATOM   1965  CG1 VAL   132      52.840  17.240  78.700  1.00  0.00           C
ATOM   1966 HG11 VAL   132      53.630  17.880  78.250  1.00  0.00           H
ATOM   1967 HG12 VAL   132      52.460  16.610  77.870  1.00  0.00           H
ATOM   1968 HG13 VAL   132      53.230  16.510  79.450  1.00  0.00           H
ATOM   1969  CG2 VAL   132      52.830  18.640  80.780  1.00  0.00           C
ATOM   1970 HG21 VAL   132      53.240  17.740  81.280  1.00  0.00           H
ATOM   1971 HG22 VAL   132      52.260  19.200  81.560  1.00  0.00           H
ATOM   1972 HG23 VAL   132      53.590  19.270  80.290  1.00  0.00           H
ATOM   1973  C   VAL   132      50.790  18.760  77.480  1.00  0.00           C
ATOM   1974  O   VAL   132      51.360  19.040  76.400  1.00  0.00           O
ATOM   1975  N   CYS   133      49.520  18.300  77.450  1.00  0.00           N
ATOM   1976  HN  CYS   133      49.120  18.220  78.360  1.00  0.00           H
ATOM   1977  CA  CYS   133      48.780  18.150  76.160  1.00  0.00           C
ATOM   1978  HA  CYS   133      49.200  17.310  75.620  1.00  0.00           H
ATOM   1979  CB  CYS   133      47.260  17.660  76.330  1.00  0.00           C
ATOM   1980  HB1 CYS   133      46.720  18.270  77.100  1.00  0.00           H
ATOM   1981  HB2 CYS   133      47.230  16.680  76.840  1.00  0.00           H
ATOM   1982  SG  CYS   133      46.270  17.430  74.860  1.00  0.00           S
ATOM   1983  HG1 CYS   133      46.510  18.710  74.630  1.00  0.00           H
ATOM   1984  C   CYS   133      48.790  19.340  75.200  1.00  0.00           C
ATOM   1985  O   CYS   133      49.350  19.180  74.160  1.00  0.00           O
ATOM   1986  N   PHE   134      48.180  20.490  75.600  1.00  0.00           N
ATOM   1987  HN  PHE   134      47.840  20.570  76.530  1.00  0.00           H
ATOM   1988  CA  PHE   134      48.120  21.740  74.860  1.00  0.00           C
ATOM   1989  HA  PHE   134      47.710  21.410  73.930  1.00  0.00           H
ATOM   1990  CB  PHE   134      47.180  22.870  75.380  1.00  0.00           C
ATOM   1991  HB1 PHE   134      47.190  23.740  74.680  1.00  0.00           H
ATOM   1992  HB2 PHE   134      47.550  23.250  76.350  1.00  0.00           H
ATOM   1993  CG  PHE   134      45.790  22.300  75.480  1.00  0.00           C
ATOM   1994  CD1 PHE   134      44.970  22.600  76.640  1.00  0.00           C
ATOM   1995  HD1 PHE   134      45.380  23.260  77.380  1.00  0.00           H
ATOM   1996  CE1 PHE   134      43.670  22.020  76.860  1.00  0.00           C
ATOM   1997  HE1 PHE   134      43.100  22.340  77.720  1.00  0.00           H
ATOM   1998  CZ  PHE   134      43.270  21.030  75.940  1.00  0.00           C
ATOM   1999  HZ  PHE   134      42.270  20.630  76.010  1.00  0.00           H
ATOM   2000  CD2 PHE   134      45.180  21.420  74.530  1.00  0.00           C
ATOM   2001  HD2 PHE   134      45.650  21.200  73.580  1.00  0.00           H
ATOM   2002  CE2 PHE   134      43.950  20.920  74.730  1.00  0.00           C
ATOM   2003  HE2 PHE   134      43.400  20.540  73.880  1.00  0.00           H
ATOM   2004  C   PHE   134      49.420  22.430  74.460  1.00  0.00           C
ATOM   2005  O   PHE   134      49.540  22.850  73.330  1.00  0.00           O
ATOM   2006  N   VAL   135      50.400  22.540  75.400  1.00  0.00           N
ATOM   2007  HN  VAL   135      50.200  22.230  76.330  1.00  0.00           H
ATOM   2008  CA  VAL   135      51.790  23.080  75.140  1.00  0.00           C
ATOM   2009  HA  VAL   135      51.580  24.030  74.680  1.00  0.00           H
ATOM   2010  CB  VAL   135      52.550  23.240  76.430  1.00  0.00           C
ATOM   2011  HB  VAL   135      52.450  22.320  77.040  1.00  0.00           H
ATOM   2012  CG1 VAL   135      54.020  23.620  76.230  1.00  0.00           C
ATOM   2013 HG11 VAL   135      54.450  23.850  77.220  1.00  0.00           H
ATOM   2014 HG12 VAL   135      54.110  24.560  75.630  1.00  0.00           H
ATOM   2015 HG13 VAL   135      54.680  22.850  75.780  1.00  0.00           H
ATOM   2016  CG2 VAL   135      51.900  24.480  77.060  1.00  0.00           C
ATOM   2017 HG21 VAL   135      51.780  25.260  76.270  1.00  0.00           H
ATOM   2018 HG22 VAL   135      52.350  24.930  77.970  1.00  0.00           H
ATOM   2019 HG23 VAL   135      50.870  24.290  77.420  1.00  0.00           H
ATOM   2020  C   VAL   135      52.470  22.220  74.130  1.00  0.00           C
ATOM   2021  O   VAL   135      52.930  22.730  73.150  1.00  0.00           O
ATOM   2022  N   SER   136      52.410  20.910  74.250  1.00  0.00           N
ATOM   2023  HN  SER   136      52.100  20.520  75.110  1.00  0.00           H
ATOM   2024  CA  SER   136      53.050  20.000  73.320  1.00  0.00           C
ATOM   2025  HA  SER   136      54.000  20.460  73.100  1.00  0.00           H
ATOM   2026  CB  SER   136      53.060  18.600  73.910  1.00  0.00           C
ATOM   2027  HB1 SER   136      53.660  17.930  73.260  1.00  0.00           H
ATOM   2028  HB2 SER   136      51.990  18.300  74.000  1.00  0.00           H
ATOM   2029  OG  SER   136      53.700  18.560  75.170  1.00  0.00           O
ATOM   2030  HG1 SER   136      53.020  18.760  75.820  1.00  0.00           H
ATOM   2031  C   SER   136      52.400  20.130  71.940  1.00  0.00           C
ATOM   2032  O   SER   136      53.090  20.000  70.950  1.00  0.00           O
ATOM   2033  N   LEU   137      51.080  20.240  71.920  1.00  0.00           N
ATOM   2034  HN  LEU   137      50.610  20.360  72.790  1.00  0.00           H
ATOM   2035  CA  LEU   137      50.310  20.290  70.730  1.00  0.00           C
ATOM   2036  HA  LEU   137      50.670  19.500  70.080  1.00  0.00           H
ATOM   2037  CB  LEU   137      48.830  20.370  71.070  1.00  0.00           C
ATOM   2038  HB1 LEU   137      48.530  21.350  71.500  1.00  0.00           H
ATOM   2039  HB2 LEU   137      48.650  19.610  71.860  1.00  0.00           H
ATOM   2040  CG  LEU   137      47.960  20.200  69.810  1.00  0.00           C
ATOM   2041  HG  LEU   137      48.030  21.140  69.230  1.00  0.00           H
ATOM   2042  CD1 LEU   137      48.430  19.070  68.830  1.00  0.00           C
ATOM   2043 HD11 LEU   137      47.720  19.010  67.980  1.00  0.00           H
ATOM   2044 HD12 LEU   137      48.350  18.050  69.270  1.00  0.00           H
ATOM   2045 HD13 LEU   137      49.450  19.360  68.510  1.00  0.00           H
ATOM   2046  CD2 LEU   137      46.500  19.860  70.190  1.00  0.00           C
ATOM   2047 HD21 LEU   137      45.780  20.040  69.360  1.00  0.00           H
ATOM   2048 HD22 LEU   137      46.040  20.480  70.990  1.00  0.00           H
ATOM   2049 HD23 LEU   137      46.430  18.830  70.610  1.00  0.00           H
ATOM   2050  C   LEU   137      50.590  21.550  69.870  1.00  0.00           C
ATOM   2051  O   LEU   137      50.800  21.440  68.670  1.00  0.00           O
ATOM   2052  N   ALA   138      50.650  22.670  70.500  1.00  0.00           N
ATOM   2053  HN  ALA   138      50.370  22.840  71.440  1.00  0.00           H
ATOM   2054  CA  ALA   138      50.940  23.930  69.920  1.00  0.00           C
ATOM   2055  HA  ALA   138      50.180  24.180  69.190  1.00  0.00           H
ATOM   2056  CB  ALA   138      50.860  24.920  71.090  1.00  0.00           C
ATOM   2057  HB1 ALA   138      51.580  24.520  71.840  1.00  0.00           H
ATOM   2058  HB2 ALA   138      49.830  25.000  71.500  1.00  0.00           H
ATOM   2059  HB3 ALA   138      51.100  25.970  70.820  1.00  0.00           H
ATOM   2060  C   ALA   138      52.340  23.970  69.340  1.00  0.00           C
ATOM   2061  O   ALA   138      52.470  24.430  68.180  1.00  0.00           O
ATOM   2062  N   ILE   139      53.410  23.390  69.940  1.00  0.00           N
ATOM   2063  HN  ILE   139      53.240  23.060  70.870  1.00  0.00           H
ATOM   2064  CA  ILE   139      54.790  23.330  69.470  1.00  0.00           C
ATOM   2065  HA  ILE   139      54.970  24.360  69.210  1.00  0.00           H
ATOM   2066  CB  ILE   139      55.650  22.790  70.570  1.00  0.00           C
ATOM   2067  HB  ILE   139      55.020  21.910  70.820  1.00  0.00           H
ATOM   2068  CG2 ILE   139      57.100  22.340  70.230  1.00  0.00           C
ATOM   2069 HG21 ILE   139      57.110  21.580  69.420  1.00  0.00           H
ATOM   2070 HG22 ILE   139      57.540  21.900  71.150  1.00  0.00           H
ATOM   2071 HG23 ILE   139      57.760  23.130  69.830  1.00  0.00           H
ATOM   2072  CG1 ILE   139      55.620  23.710  71.740  1.00  0.00           C
ATOM   2073 HG11 ILE   139      54.600  24.120  71.920  1.00  0.00           H
ATOM   2074 HG12 ILE   139      56.310  24.560  71.550  1.00  0.00           H
ATOM   2075  CD  ILE   139      56.050  22.940  73.010  1.00  0.00           C
ATOM   2076  HD1 ILE   139      55.270  22.180  73.260  1.00  0.00           H
ATOM   2077  HD2 ILE   139      56.060  23.500  73.960  1.00  0.00           H
ATOM   2078  HD3 ILE   139      57.100  22.590  72.970  1.00  0.00           H
ATOM   2079  C   ILE   139      54.810  22.420  68.220  1.00  0.00           C
ATOM   2080  O   ILE   139      55.450  22.710  67.210  1.00  0.00           O
ATOM   2081  N   LEU   140      54.140  21.220  68.230  1.00  0.00           N
ATOM   2082  HN  LEU   140      53.810  20.800  69.080  1.00  0.00           H
ATOM   2083  CA  LEU   140      53.960  20.350  67.070  1.00  0.00           C
ATOM   2084  HA  LEU   140      54.960  20.120  66.740  1.00  0.00           H
ATOM   2085  CB  LEU   140      53.260  19.070  67.460  1.00  0.00           C
ATOM   2086  HB1 LEU   140      53.090  18.440  66.560  1.00  0.00           H
ATOM   2087  HB2 LEU   140      52.300  19.330  67.970  1.00  0.00           H
ATOM   2088  CG  LEU   140      54.110  18.110  68.350  1.00  0.00           C
ATOM   2089  HG  LEU   140      54.350  18.820  69.170  1.00  0.00           H
ATOM   2090  CD1 LEU   140      53.200  17.050  68.940  1.00  0.00           C
ATOM   2091 HD11 LEU   140      53.750  16.400  69.640  1.00  0.00           H
ATOM   2092 HD12 LEU   140      52.820  16.460  68.070  1.00  0.00           H
ATOM   2093 HD13 LEU   140      52.310  17.510  69.420  1.00  0.00           H
ATOM   2094  CD2 LEU   140      55.280  17.440  67.580  1.00  0.00           C
ATOM   2095 HD21 LEU   140      55.760  16.710  68.250  1.00  0.00           H
ATOM   2096 HD22 LEU   140      56.060  18.120  67.170  1.00  0.00           H
ATOM   2097 HD23 LEU   140      54.940  16.800  66.740  1.00  0.00           H
ATOM   2098  C   LEU   140      53.200  21.130  66.000  1.00  0.00           C
ATOM   2099  O   LEU   140      53.480  20.920  64.780  1.00  0.00           O
ATOM   2100  N   SER   141      52.180  21.880  66.320  1.00  0.00           N
ATOM   2101  HN  SER   141      51.790  21.810  67.240  1.00  0.00           H
ATOM   2102  CA  SER   141      51.370  22.570  65.340  1.00  0.00           C
ATOM   2103  HA  SER   141      50.980  21.870  64.610  1.00  0.00           H
ATOM   2104  CB  SER   141      50.090  23.260  65.930  1.00  0.00           C
ATOM   2105  HB1 SER   141      49.540  23.850  65.170  1.00  0.00           H
ATOM   2106  HB2 SER   141      50.340  23.980  66.740  1.00  0.00           H
ATOM   2107  OG  SER   141      49.140  22.310  66.460  1.00  0.00           O
ATOM   2108  HG1 SER   141      49.490  21.910  67.260  1.00  0.00           H
ATOM   2109  C   SER   141      52.150  23.650  64.640  1.00  0.00           C
ATOM   2110  O   SER   141      52.210  23.750  63.440  1.00  0.00           O
ATOM   2111  N   VAL   142      52.890  24.500  65.420  1.00  0.00           N
ATOM   2112  HN  VAL   142      52.780  24.420  66.410  1.00  0.00           H
ATOM   2113  CA  VAL   142      53.920  25.400  64.850  1.00  0.00           C
ATOM   2114  HA  VAL   142      53.480  26.160  64.220  1.00  0.00           H
ATOM   2115  CB  VAL   142      54.760  26.130  65.870  1.00  0.00           C
ATOM   2116  HB  VAL   142      55.080  25.370  66.620  1.00  0.00           H
ATOM   2117  CG1 VAL   142      56.070  26.790  65.290  1.00  0.00           C
ATOM   2118 HG11 VAL   142      55.860  27.390  64.380  1.00  0.00           H
ATOM   2119 HG12 VAL   142      56.760  25.940  65.100  1.00  0.00           H
ATOM   2120 HG13 VAL   142      56.430  27.500  66.070  1.00  0.00           H
ATOM   2121  CG2 VAL   142      53.900  27.180  66.540  1.00  0.00           C
ATOM   2122 HG21 VAL   142      54.440  27.880  67.210  1.00  0.00           H
ATOM   2123 HG22 VAL   142      53.040  26.760  67.100  1.00  0.00           H
ATOM   2124 HG23 VAL   142      53.480  27.900  65.800  1.00  0.00           H
ATOM   2125  C   VAL   142      54.980  24.660  63.990  1.00  0.00           C
ATOM   2126  O   VAL   142      55.390  25.130  62.910  1.00  0.00           O
ATOM   2127  N   SER   143      55.480  23.460  64.420  1.00  0.00           N
ATOM   2128  HN  SER   143      55.210  23.000  65.270  1.00  0.00           H
ATOM   2129  CA  SER   143      56.430  22.690  63.580  1.00  0.00           C
ATOM   2130  HA  SER   143      57.360  23.230  63.430  1.00  0.00           H
ATOM   2131  CB  SER   143      56.900  21.360  64.240  1.00  0.00           C
ATOM   2132  HB1 SER   143      57.580  20.790  63.570  1.00  0.00           H
ATOM   2133  HB2 SER   143      55.950  20.840  64.500  1.00  0.00           H
ATOM   2134  OG  SER   143      57.620  21.690  65.420  1.00  0.00           O
ATOM   2135  HG1 SER   143      57.040  22.230  65.960  1.00  0.00           H
ATOM   2136  C   SER   143      55.800  22.320  62.230  1.00  0.00           C
ATOM   2137  O   SER   143      56.460  22.580  61.210  1.00  0.00           O
ATOM   2138  N   ALA   144      54.600  21.820  62.130  1.00  0.00           N
ATOM   2139  HN  ALA   144      53.940  21.720  62.870  1.00  0.00           H
ATOM   2140  CA  ALA   144      53.870  21.440  60.890  1.00  0.00           C
ATOM   2141  HA  ALA   144      54.490  20.750  60.330  1.00  0.00           H
ATOM   2142  CB  ALA   144      52.550  20.800  61.180  1.00  0.00           C
ATOM   2143  HB1 ALA   144      52.740  19.790  61.590  1.00  0.00           H
ATOM   2144  HB2 ALA   144      51.810  20.750  60.350  1.00  0.00           H
ATOM   2145  HB3 ALA   144      52.110  21.450  61.970  1.00  0.00           H
ATOM   2146  C   ALA   144      53.720  22.680  59.950  1.00  0.00           C
ATOM   2147  O   ALA   144      53.960  22.490  58.750  1.00  0.00           O
ATOM   2148  N   ILE   145      53.420  23.910  60.490  1.00  0.00           N
ATOM   2149  HN  ILE   145      53.200  23.950  61.460  1.00  0.00           H
ATOM   2150  CA  ILE   145      53.500  25.120  59.740  1.00  0.00           C
ATOM   2151  HA  ILE   145      52.860  24.980  58.880  1.00  0.00           H
ATOM   2152  CB  ILE   145      52.950  26.310  60.460  1.00  0.00           C
ATOM   2153  HB  ILE   145      53.550  26.470  61.370  1.00  0.00           H
ATOM   2154  CG2 ILE   145      53.220  27.600  59.680  1.00  0.00           C
ATOM   2155 HG21 ILE   145      54.290  27.690  59.400  1.00  0.00           H
ATOM   2156 HG22 ILE   145      52.860  28.500  60.240  1.00  0.00           H
ATOM   2157 HG23 ILE   145      52.660  27.530  58.730  1.00  0.00           H
ATOM   2158  CG1 ILE   145      51.470  26.250  60.880  1.00  0.00           C
ATOM   2159 HG11 ILE   145      51.240  25.190  61.110  1.00  0.00           H
ATOM   2160 HG12 ILE   145      50.910  26.620  60.000  1.00  0.00           H
ATOM   2161  CD  ILE   145      51.270  27.090  62.200  1.00  0.00           C
ATOM   2162  HD1 ILE   145      51.480  28.160  61.990  1.00  0.00           H
ATOM   2163  HD2 ILE   145      51.970  26.760  63.000  1.00  0.00           H
ATOM   2164  HD3 ILE   145      50.230  26.990  62.580  1.00  0.00           H
ATOM   2165  C   ILE   145      54.920  25.440  59.200  1.00  0.00           C
ATOM   2166  O   ILE   145      55.200  25.750  58.050  1.00  0.00           O
ATOM   2167  N   ASN   146      55.980  25.390  60.050  1.00  0.00           N
ATOM   2168  HN  ASN   146      55.850  25.250  61.030  1.00  0.00           H
ATOM   2169  CA  ASN   146      57.370  25.390  59.650  1.00  0.00           C
ATOM   2170  HA  ASN   146      57.420  26.260  59.010  1.00  0.00           H
ATOM   2171  CB  ASN   146      58.400  25.580  60.800  1.00  0.00           C
ATOM   2172  HB1 ASN   146      59.450  25.410  60.480  1.00  0.00           H
ATOM   2173  HB2 ASN   146      58.050  24.850  61.560  1.00  0.00           H
ATOM   2174  CG  ASN   146      58.320  26.960  61.360  1.00  0.00           C
ATOM   2175  OD1 ASN   146      59.100  27.880  61.080  1.00  0.00           O
ATOM   2176  ND2 ASN   146      57.350  27.100  62.330  1.00  0.00           N
ATOM   2177 HD21 ASN   146      57.330  27.980  62.800  1.00  0.00           H
ATOM   2178 HD22 ASN   146      56.820  26.310  62.630  1.00  0.00           H
ATOM   2179  C   ASN   146      57.810  24.380  58.620  1.00  0.00           C
ATOM   2180  O   ASN   146      58.500  24.740  57.660  1.00  0.00           O
ATOM   2181  N   VAL   147      57.460  23.120  58.730  1.00  0.00           N
ATOM   2182  HN  VAL   147      57.010  22.870  59.580  1.00  0.00           H
ATOM   2183  CA  VAL   147      57.810  22.110  57.790  1.00  0.00           C
ATOM   2184  HA  VAL   147      58.880  22.060  57.680  1.00  0.00           H
ATOM   2185  CB  VAL   147      57.690  20.660  58.250  1.00  0.00           C
ATOM   2186  HB  VAL   147      56.620  20.350  58.330  1.00  0.00           H
ATOM   2187  CG1 VAL   147      58.300  19.760  57.180  1.00  0.00           C
ATOM   2188 HG11 VAL   147      59.340  20.030  56.890  1.00  0.00           H
ATOM   2189 HG12 VAL   147      57.680  20.000  56.290  1.00  0.00           H
ATOM   2190 HG13 VAL   147      58.230  18.660  57.310  1.00  0.00           H
ATOM   2191  CG2 VAL   147      58.360  20.320  59.570  1.00  0.00           C
ATOM   2192 HG21 VAL   147      57.670  20.750  60.330  1.00  0.00           H
ATOM   2193 HG22 VAL   147      59.380  20.730  59.740  1.00  0.00           H
ATOM   2194 HG23 VAL   147      58.370  19.230  59.780  1.00  0.00           H
ATOM   2195  C   VAL   147      57.200  22.300  56.380  1.00  0.00           C
ATOM   2196  O   VAL   147      57.980  22.320  55.420  1.00  0.00           O
ATOM   2197  N   GLU   148      55.920  22.620  56.280  1.00  0.00           N
ATOM   2198  HN  GLU   148      55.260  22.640  57.030  1.00  0.00           H
ATOM   2199  CA  GLU   148      55.390  23.190  55.060  1.00  0.00           C
ATOM   2200  HA  GLU   148      55.400  22.430  54.280  1.00  0.00           H
ATOM   2201  CB  GLU   148      53.920  23.610  55.360  1.00  0.00           C
ATOM   2202  HB1 GLU   148      53.690  24.140  54.420  1.00  0.00           H
ATOM   2203  HB2 GLU   148      53.900  24.360  56.170  1.00  0.00           H
ATOM   2204  CG  GLU   148      53.050  22.380  55.630  1.00  0.00           C
ATOM   2205  HG1 GLU   148      52.100  22.850  55.980  1.00  0.00           H
ATOM   2206  HG2 GLU   148      53.330  21.730  56.480  1.00  0.00           H
ATOM   2207  CD  GLU   148      52.820  21.440  54.480  1.00  0.00           C
ATOM   2208  OE1 GLU   148      51.840  21.550  53.760  1.00  0.00           O
ATOM   2209  OE2 GLU   148      53.650  20.490  54.380  1.00  0.00           O
ATOM   2210  C   GLU   148      56.070  24.340  54.450  1.00  0.00           C
ATOM   2211  O   GLU   148      56.300  24.370  53.220  1.00  0.00           O
ATOM   2212  N   ARG   149      56.470  25.300  55.240  1.00  0.00           N
ATOM   2213  HN  ARG   149      56.220  25.300  56.210  1.00  0.00           H
ATOM   2214  CA  ARG   149      57.100  26.570  54.830  1.00  0.00           C
ATOM   2215  HA  ARG   149      56.530  26.830  53.950  1.00  0.00           H
ATOM   2216  CB  ARG   149      56.940  27.740  55.880  1.00  0.00           C
ATOM   2217  HB1 ARG   149      57.520  28.640  55.590  1.00  0.00           H
ATOM   2218  HB2 ARG   149      57.330  27.250  56.800  1.00  0.00           H
ATOM   2219  CG  ARG   149      55.520  28.210  55.960  1.00  0.00           C
ATOM   2220  HG1 ARG   149      54.810  27.360  56.050  1.00  0.00           H
ATOM   2221  HG2 ARG   149      55.260  28.810  55.070  1.00  0.00           H
ATOM   2222  CD  ARG   149      55.450  29.140  57.240  1.00  0.00           C
ATOM   2223  HD1 ARG   149      56.140  30.000  57.180  1.00  0.00           H
ATOM   2224  HD2 ARG   149      55.530  28.550  58.180  1.00  0.00           H
ATOM   2225  NE  ARG   149      54.040  29.720  57.220  1.00  0.00           N
ATOM   2226  HE  ARG   149      53.410  29.190  56.670  1.00  0.00           H
ATOM   2227  CZ  ARG   149      53.560  30.780  57.870  1.00  0.00           C
ATOM   2228  NH1 ARG   149      54.390  31.520  58.630  1.00  0.00           N
ATOM   2229 HH11 ARG   149      53.930  32.230  59.160  1.00  0.00           H
ATOM   2230 HH12 ARG   149      55.260  31.070  58.850  1.00  0.00           H
ATOM   2231  NH2 ARG   149      52.290  31.070  57.800  1.00  0.00           N
ATOM   2232 HH21 ARG   149      51.820  30.390  57.240  1.00  0.00           H
ATOM   2233 HH22 ARG   149      51.850  31.920  58.090  1.00  0.00           H
ATOM   2234  C   ARG   149      58.580  26.350  54.440  1.00  0.00           C
ATOM   2235  O   ARG   149      59.180  27.120  53.600  1.00  0.00           O
ATOM   2236  N   TYR   150      59.340  25.340  55.030  1.00  0.00           N
ATOM   2237  HN  TYR   150      59.010  24.990  55.900  1.00  0.00           H
ATOM   2238  CA  TYR   150      60.680  24.970  54.660  1.00  0.00           C
ATOM   2239  HA  TYR   150      61.350  25.820  54.720  1.00  0.00           H
ATOM   2240  CB  TYR   150      61.240  23.920  55.740  1.00  0.00           C
ATOM   2241  HB1 TYR   150      60.360  23.240  55.820  1.00  0.00           H
ATOM   2242  HB2 TYR   150      61.550  24.490  56.640  1.00  0.00           H
ATOM   2243  CG  TYR   150      62.420  23.070  55.170  1.00  0.00           C
ATOM   2244  CD1 TYR   150      62.290  21.680  55.180  1.00  0.00           C
ATOM   2245  HD1 TYR   150      61.340  21.230  55.430  1.00  0.00           H
ATOM   2246  CE1 TYR   150      63.410  20.940  54.810  1.00  0.00           C
ATOM   2247  HE1 TYR   150      63.300  19.870  54.670  1.00  0.00           H
ATOM   2248  CZ  TYR   150      64.670  21.500  54.480  1.00  0.00           C
ATOM   2249  OH  TYR   150      65.780  20.600  54.210  1.00  0.00           O
ATOM   2250  HH  TYR   150      65.340  19.790  53.960  1.00  0.00           H
ATOM   2251  CD2 TYR   150      63.650  23.700  54.830  1.00  0.00           C
ATOM   2252  HD2 TYR   150      63.760  24.760  54.720  1.00  0.00           H
ATOM   2253  CE2 TYR   150      64.790  22.900  54.540  1.00  0.00           C
ATOM   2254  HE2 TYR   150      65.700  23.480  54.450  1.00  0.00           H
ATOM   2255  C   TYR   150      60.690  24.400  53.250  1.00  0.00           C
ATOM   2256  O   TYR   150      61.420  24.860  52.440  1.00  0.00           O
ATOM   2257  N   TYR   151      59.740  23.470  52.880  1.00  0.00           N
ATOM   2258  HN  TYR   151      59.230  23.010  53.600  1.00  0.00           H
ATOM   2259  CA  TYR   151      59.560  22.970  51.510  1.00  0.00           C
ATOM   2260  HA  TYR   151      60.530  22.690  51.120  1.00  0.00           H
ATOM   2261  CB  TYR   151      58.630  21.700  51.480  1.00  0.00           C
ATOM   2262  HB1 TYR   151      58.350  21.430  50.440  1.00  0.00           H
ATOM   2263  HB2 TYR   151      57.680  22.120  51.880  1.00  0.00           H
ATOM   2264  CG  TYR   151      59.190  20.580  52.290  1.00  0.00           C
ATOM   2265  CD1 TYR   151      60.360  19.970  51.930  1.00  0.00           C
ATOM   2266  HD1 TYR   151      60.880  20.400  51.080  1.00  0.00           H
ATOM   2267  CE1 TYR   151      60.790  18.840  52.600  1.00  0.00           C
ATOM   2268  HE1 TYR   151      61.770  18.500  52.310  1.00  0.00           H
ATOM   2269  CZ  TYR   151      60.030  18.320  53.650  1.00  0.00           C
ATOM   2270  OH  TYR   151      60.460  17.150  54.290  1.00  0.00           O
ATOM   2271  HH  TYR   151      61.370  16.990  54.000  1.00  0.00           H
ATOM   2272  CD2 TYR   151      58.340  20.030  53.230  1.00  0.00           C
ATOM   2273  HD2 TYR   151      57.430  20.540  53.500  1.00  0.00           H
ATOM   2274  CE2 TYR   151      58.810  18.870  53.960  1.00  0.00           C
ATOM   2275  HE2 TYR   151      58.220  18.410  54.740  1.00  0.00           H
ATOM   2276  C   TYR   151      59.060  24.080  50.530  1.00  0.00           C
ATOM   2277  O   TYR   151      59.530  24.150  49.380  1.00  0.00           O
ATOM   2278  N   TYR   152      58.070  24.960  50.880  1.00  0.00           N
ATOM   2279  HN  TYR   152      57.580  24.910  51.750  1.00  0.00           H
ATOM   2280  CA  TYR   152      57.680  26.150  50.050  1.00  0.00           C
ATOM   2281  HA  TYR   152      57.470  25.830  49.040  1.00  0.00           H
ATOM   2282  CB  TYR   152      56.510  26.780  50.770  1.00  0.00           C
ATOM   2283  HB1 TYR   152      56.920  27.230  51.700  1.00  0.00           H
ATOM   2284  HB2 TYR   152      55.790  25.960  51.010  1.00  0.00           H
ATOM   2285  CG  TYR   152      55.880  27.930  50.030  1.00  0.00           C
ATOM   2286  CD1 TYR   152      55.960  29.220  50.470  1.00  0.00           C
ATOM   2287  HD1 TYR   152      56.350  29.430  51.460  1.00  0.00           H
ATOM   2288  CE1 TYR   152      55.430  30.300  49.750  1.00  0.00           C
ATOM   2289  HE1 TYR   152      55.580  31.320  50.070  1.00  0.00           H
ATOM   2290  CZ  TYR   152      54.810  30.030  48.520  1.00  0.00           C
ATOM   2291  OH  TYR   152      54.200  30.990  47.750  1.00  0.00           O
ATOM   2292  HH  TYR   152      53.620  30.520  47.150  1.00  0.00           H
ATOM   2293  CD2 TYR   152      55.240  27.670  48.820  1.00  0.00           C
ATOM   2294  HD2 TYR   152      55.140  26.640  48.520  1.00  0.00           H
ATOM   2295  CE2 TYR   152      54.730  28.690  48.050  1.00  0.00           C
ATOM   2296  HE2 TYR   152      54.240  28.430  47.120  1.00  0.00           H
ATOM   2297  C   TYR   152      58.730  27.150  49.830  1.00  0.00           C
ATOM   2298  O   TYR   152      58.940  27.590  48.700  1.00  0.00           O
ATOM   2299  N   VAL   153      59.520  27.580  50.870  1.00  0.00           N
ATOM   2300  HN  VAL   153      59.250  27.390  51.810  1.00  0.00           H
ATOM   2301  CA  VAL   153      60.730  28.380  50.650  1.00  0.00           C
ATOM   2302  HA  VAL   153      60.350  29.260  50.160  1.00  0.00           H
ATOM   2303  CB  VAL   153      61.290  28.750  51.980  1.00  0.00           C
ATOM   2304  HB  VAL   153      61.290  27.990  52.790  1.00  0.00           H
ATOM   2305  CG1 VAL   153      62.830  29.030  51.910  1.00  0.00           C
ATOM   2306 HG11 VAL   153      63.100  29.750  51.100  1.00  0.00           H
ATOM   2307 HG12 VAL   153      63.300  28.040  51.730  1.00  0.00           H
ATOM   2308 HG13 VAL   153      63.180  29.360  52.910  1.00  0.00           H
ATOM   2309  CG2 VAL   153      60.490  29.970  52.570  1.00  0.00           C
ATOM   2310 HG21 VAL   153      60.770  30.860  51.970  1.00  0.00           H
ATOM   2311 HG22 VAL   153      60.830  30.170  53.610  1.00  0.00           H
ATOM   2312 HG23 VAL   153      59.410  29.740  52.570  1.00  0.00           H
ATOM   2313  C   VAL   153      61.770  27.670  49.730  1.00  0.00           C
ATOM   2314  O   VAL   153      62.320  28.330  48.820  1.00  0.00           O
ATOM   2315  N   VAL   154      61.990  26.360  49.950  1.00  0.00           N
ATOM   2316  HN  VAL   154      61.520  25.890  50.690  1.00  0.00           H
ATOM   2317  CA  VAL   154      62.870  25.490  49.100  1.00  0.00           C
ATOM   2318  HA  VAL   154      63.810  25.970  48.900  1.00  0.00           H
ATOM   2319  CB  VAL   154      63.260  24.120  49.770  1.00  0.00           C
ATOM   2320  HB  VAL   154      62.330  23.740  50.240  1.00  0.00           H
ATOM   2321  CG1 VAL   154      63.900  23.030  48.790  1.00  0.00           C
ATOM   2322 HG11 VAL   154      64.100  22.040  49.240  1.00  0.00           H
ATOM   2323 HG12 VAL   154      64.790  23.390  48.230  1.00  0.00           H
ATOM   2324 HG13 VAL   154      63.160  22.940  47.970  1.00  0.00           H
ATOM   2325  CG2 VAL   154      64.180  24.540  50.830  1.00  0.00           C
ATOM   2326 HG21 VAL   154      64.480  23.680  51.470  1.00  0.00           H
ATOM   2327 HG22 VAL   154      63.740  25.290  51.530  1.00  0.00           H
ATOM   2328 HG23 VAL   154      65.110  24.880  50.320  1.00  0.00           H
ATOM   2329  C   VAL   154      62.380  25.370  47.590  1.00  0.00           C
ATOM   2330  O   VAL   154      63.190  25.620  46.660  1.00  0.00           O
HETATM 2331  N   HSD   155      61.090  25.210  47.310  1.00  0.00           N
HETATM 2332  HN  HSD   155      60.390  25.070  48.020  1.00  0.00           H
HETATM 2333  CA  HSD   155      60.590  24.980  46.010  1.00  0.00           C
HETATM 2334  HA  HSD   155      61.160  25.680  45.410  1.00  0.00           H
HETATM 2335  CB  HSD   155      61.130  23.590  45.410  1.00  0.00           C
HETATM 2336  HB1 HSD   155      62.200  23.780  45.170  1.00  0.00           H
HETATM 2337  HB2 HSD   155      60.560  23.390  44.480  1.00  0.00           H
HETATM 2338  ND1 HSD   155      60.150  22.100  47.330  1.00  0.00           N
HETATM 2339  HD1 HSD   155      59.670  22.720  47.950  1.00  0.00           H
HETATM 2340  CG  HSD   155      60.950  22.310  46.250  1.00  0.00           C
HETATM 2341  CE1 HSD   155      60.240  20.820  47.700  1.00  0.00           C
HETATM 2342  HE1 HSD   155      59.680  20.460  48.560  1.00  0.00           H
HETATM 2343  NE2 HSD   155      61.130  20.170  46.890  1.00  0.00           N
HETATM 2344  CD2 HSD   155      61.580  21.110  46.010  1.00  0.00           C
HETATM 2345  HD2 HSD   155      62.480  20.930  45.440  1.00  0.00           H
HETATM 2346  C   HSD   155      59.060  25.180  45.800  1.00  0.00           C
HETATM 2347  O   HSD   155      58.150  24.300  45.890  1.00  0.00           O
ATOM   2348  N   PRO   156      58.670  26.430  45.570  1.00  0.00           N
ATOM   2349  CD  PRO   156      59.450  27.670  45.300  1.00  0.00           C
ATOM   2350  HD1 PRO   156      60.160  27.600  44.450  1.00  0.00           H
ATOM   2351  HD2 PRO   156      60.050  27.940  46.190  1.00  0.00           H
ATOM   2352  CA  PRO   156      57.220  26.790  45.710  1.00  0.00           C
ATOM   2353  HA  PRO   156      56.890  26.430  46.680  1.00  0.00           H
ATOM   2354  CB  PRO   156      57.170  28.280  45.830  1.00  0.00           C
ATOM   2355  HB1 PRO   156      57.270  28.480  46.920  1.00  0.00           H
ATOM   2356  HB2 PRO   156      56.170  28.730  45.620  1.00  0.00           H
ATOM   2357  CG  PRO   156      58.410  28.790  45.070  1.00  0.00           C
ATOM   2358  HG1 PRO   156      58.210  28.860  43.970  1.00  0.00           H
ATOM   2359  HG2 PRO   156      58.920  29.710  45.430  1.00  0.00           H
ATOM   2360  C   PRO   156      56.280  26.220  44.750  1.00  0.00           C
ATOM   2361  O   PRO   156      55.100  25.960  45.150  1.00  0.00           O
ATOM   2362  N   MET   157      56.620  26.060  43.430  1.00  0.00           N
ATOM   2363  HN  MET   157      57.530  26.390  43.180  1.00  0.00           H
ATOM   2364  CA  MET   157      55.770  25.280  42.480  1.00  0.00           C
ATOM   2365  HA  MET   157      54.730  25.530  42.650  1.00  0.00           H
ATOM   2366  CB  MET   157      56.200  25.610  41.050  1.00  0.00           C
ATOM   2367  HB1 MET   157      55.590  24.850  40.520  1.00  0.00           H
ATOM   2368  HB2 MET   157      57.270  25.310  40.960  1.00  0.00           H
ATOM   2369  CG  MET   157      55.790  27.040  40.580  1.00  0.00           C
ATOM   2370  HG1 MET   157      56.510  27.690  41.130  1.00  0.00           H
ATOM   2371  HG2 MET   157      54.790  27.310  40.980  1.00  0.00           H
ATOM   2372  SD  MET   157      55.890  27.340  38.800  1.00  0.00           S
ATOM   2373  CE  MET   157      54.760  28.770  38.690  1.00  0.00           C
ATOM   2374  HE1 MET   157      53.870  28.460  39.280  1.00  0.00           H
ATOM   2375  HE2 MET   157      54.300  29.020  37.710  1.00  0.00           H
ATOM   2376  HE3 MET   157      55.160  29.710  39.140  1.00  0.00           H
ATOM   2377  C   MET   157      55.630  23.810  42.740  1.00  0.00           C
ATOM   2378  O   MET   157      54.520  23.270  42.770  1.00  0.00           O
ATOM   2379  N   ARG   158      56.700  23.130  43.050  1.00  0.00           N
ATOM   2380  HN  ARG   158      57.590  23.570  43.020  1.00  0.00           H
ATOM   2381  CA  ARG   158      56.680  21.740  43.440  1.00  0.00           C
ATOM   2382  HA  ARG   158      56.150  21.170  42.690  1.00  0.00           H
ATOM   2383  CB  ARG   158      58.190  21.260  43.650  1.00  0.00           C
ATOM   2384  HB1 ARG   158      58.070  20.280  44.170  1.00  0.00           H
ATOM   2385  HB2 ARG   158      58.720  21.930  44.350  1.00  0.00           H
ATOM   2386  CG  ARG   158      58.980  21.040  42.320  1.00  0.00           C
ATOM   2387  HG1 ARG   158      59.910  20.460  42.520  1.00  0.00           H
ATOM   2388  HG2 ARG   158      59.290  22.020  41.900  1.00  0.00           H
ATOM   2389  CD  ARG   158      58.200  20.150  41.200  1.00  0.00           C
ATOM   2390  HD1 ARG   158      57.270  20.710  40.950  1.00  0.00           H
ATOM   2391  HD2 ARG   158      57.930  19.120  41.520  1.00  0.00           H
ATOM   2392  NE  ARG   158      59.180  20.110  40.090  1.00  0.00           N
ATOM   2393  HE  ARG   158      60.090  20.440  40.330  1.00  0.00           H
ATOM   2394  CZ  ARG   158      59.000  19.500  38.900  1.00  0.00           C
ATOM   2395  NH1 ARG   158      57.910  18.930  38.420  1.00  0.00           N
ATOM   2396 HH11 ARG   158      57.080  18.790  38.960  1.00  0.00           H
ATOM   2397 HH12 ARG   158      57.920  18.370  37.590  1.00  0.00           H
ATOM   2398  NH2 ARG   158      60.000  19.230  38.070  1.00  0.00           N
ATOM   2399 HH21 ARG   158      60.830  19.770  38.220  1.00  0.00           H
ATOM   2400 HH22 ARG   158      59.940  18.760  37.190  1.00  0.00           H
ATOM   2401  C   ARG   158      55.880  21.430  44.730  1.00  0.00           C
ATOM   2402  O   ARG   158      55.290  20.400  44.850  1.00  0.00           O
ATOM   2403  N   TYR   159      55.990  22.430  45.680  1.00  0.00           N
ATOM   2404  HN  TYR   159      56.730  23.100  45.600  1.00  0.00           H
ATOM   2405  CA  TYR   159      55.270  22.380  46.890  1.00  0.00           C
ATOM   2406  HA  TYR   159      55.460  21.460  47.410  1.00  0.00           H
ATOM   2407  CB  TYR   159      55.690  23.590  47.840  1.00  0.00           C
ATOM   2408  HB1 TYR   159      55.510  24.480  47.200  1.00  0.00           H
ATOM   2409  HB2 TYR   159      56.760  23.550  48.110  1.00  0.00           H
ATOM   2410  CG  TYR   159      54.790  23.630  49.040  1.00  0.00           C
ATOM   2411  CD1 TYR   159      53.690  24.540  49.030  1.00  0.00           C
ATOM   2412  HD1 TYR   159      53.410  25.130  48.170  1.00  0.00           H
ATOM   2413  CE1 TYR   159      52.780  24.620  50.130  1.00  0.00           C
ATOM   2414  HE1 TYR   159      52.060  25.420  50.220  1.00  0.00           H
ATOM   2415  CZ  TYR   159      53.070  23.790  51.210  1.00  0.00           C
ATOM   2416  OH  TYR   159      52.010  23.740  52.140  1.00  0.00           O
ATOM   2417  HH  TYR   159      52.180  23.000  52.740  1.00  0.00           H
ATOM   2418  CD2 TYR   159      55.110  22.970  50.230  1.00  0.00           C
ATOM   2419  HD2 TYR   159      55.930  22.270  50.240  1.00  0.00           H
ATOM   2420  CE2 TYR   159      54.180  22.970  51.320  1.00  0.00           C
ATOM   2421  HE2 TYR   159      54.230  22.310  52.170  1.00  0.00           H
ATOM   2422  C   TYR   159      53.730  22.330  46.660  1.00  0.00           C
ATOM   2423  O   TYR   159      53.030  21.400  47.050  1.00  0.00           O
ATOM   2424  N   GLU   160      53.270  23.320  45.850  1.00  0.00           N
ATOM   2425  HN  GLU   160      53.870  24.040  45.530  1.00  0.00           H
ATOM   2426  CA  GLU   160      51.870  23.580  45.430  1.00  0.00           C
ATOM   2427  HA  GLU   160      51.190  23.660  46.270  1.00  0.00           H
ATOM   2428  CB  GLU   160      51.770  24.860  44.550  1.00  0.00           C
ATOM   2429  HB1 GLU   160      50.740  24.900  44.140  1.00  0.00           H
ATOM   2430  HB2 GLU   160      52.500  24.880  43.720  1.00  0.00           H
ATOM   2431  CG  GLU   160      51.920  26.230  45.360  1.00  0.00           C
ATOM   2432  HG1 GLU   160      51.920  27.120  44.690  1.00  0.00           H
ATOM   2433  HG2 GLU   160      52.800  26.080  46.020  1.00  0.00           H
ATOM   2434  CD  GLU   160      50.750  26.420  46.360  1.00  0.00           C
ATOM   2435  OE1 GLU   160      49.600  26.700  45.890  1.00  0.00           O
ATOM   2436  OE2 GLU   160      50.970  26.240  47.580  1.00  0.00           O
ATOM   2437  C   GLU   160      51.270  22.370  44.600  1.00  0.00           C
ATOM   2438  O   GLU   160      50.080  22.080  44.690  1.00  0.00           O
ATOM   2439  N   VAL   161      52.160  21.720  43.780  1.00  0.00           N
ATOM   2440  HN  VAL   161      53.060  22.090  43.570  1.00  0.00           H
ATOM   2441  CA  VAL   161      51.750  20.520  43.020  1.00  0.00           C
ATOM   2442  HA  VAL   161      50.890  20.800  42.420  1.00  0.00           H
ATOM   2443  CB  VAL   161      52.790  20.070  42.050  1.00  0.00           C
ATOM   2444  HB  VAL   161      53.770  20.160  42.570  1.00  0.00           H
ATOM   2445  CG1 VAL   161      52.650  18.560  41.750  1.00  0.00           C
ATOM   2446 HG11 VAL   161      53.130  18.440  40.750  1.00  0.00           H
ATOM   2447 HG12 VAL   161      51.590  18.300  41.520  1.00  0.00           H
ATOM   2448 HG13 VAL   161      53.120  17.980  42.560  1.00  0.00           H
ATOM   2449  CG2 VAL   161      52.720  20.870  40.690  1.00  0.00           C
ATOM   2450 HG21 VAL   161      51.650  20.870  40.390  1.00  0.00           H
ATOM   2451 HG22 VAL   161      53.330  20.380  39.910  1.00  0.00           H
ATOM   2452 HG23 VAL   161      53.150  21.890  40.770  1.00  0.00           H
ATOM   2453  C   VAL   161      51.380  19.390  43.980  1.00  0.00           C
ATOM   2454  O   VAL   161      50.510  18.600  43.720  1.00  0.00           O
ATOM   2455  N   ARG   162      52.080  19.160  45.100  1.00  0.00           N
ATOM   2456  HN  ARG   162      52.920  19.610  45.410  1.00  0.00           H
ATOM   2457  CA  ARG   162      52.150  17.840  45.800  1.00  0.00           C
ATOM   2458  HA  ARG   162      51.920  17.100  45.050  1.00  0.00           H
ATOM   2459  CB  ARG   162      53.580  17.520  46.390  1.00  0.00           C
ATOM   2460  HB1 ARG   162      54.230  17.520  45.490  1.00  0.00           H
ATOM   2461  HB2 ARG   162      53.560  16.450  46.710  1.00  0.00           H
ATOM   2462  CG  ARG   162      54.190  18.380  47.490  1.00  0.00           C
ATOM   2463  HG1 ARG   162      54.530  19.390  47.150  1.00  0.00           H
ATOM   2464  HG2 ARG   162      55.140  17.830  47.650  1.00  0.00           H
ATOM   2465  CD  ARG   162      53.410  18.530  48.810  1.00  0.00           C
ATOM   2466  HD1 ARG   162      53.170  17.550  49.260  1.00  0.00           H
ATOM   2467  HD2 ARG   162      52.540  19.210  48.710  1.00  0.00           H
ATOM   2468  NE  ARG   162      54.360  19.120  49.760  1.00  0.00           N
ATOM   2469  HE  ARG   162      55.270  18.690  49.760  1.00  0.00           H
ATOM   2470  CZ  ARG   162      54.020  19.570  50.920  1.00  0.00           C
ATOM   2471  NH1 ARG   162      52.860  20.080  51.090  1.00  0.00           N
ATOM   2472 HH11 ARG   162      52.550  20.540  50.250  1.00  0.00           H
ATOM   2473 HH12 ARG   162      52.490  20.410  51.960  1.00  0.00           H
ATOM   2474  NH2 ARG   162      54.800  19.510  51.990  1.00  0.00           N
ATOM   2475 HH21 ARG   162      55.580  18.910  51.860  1.00  0.00           H
ATOM   2476 HH22 ARG   162      54.480  19.680  52.920  1.00  0.00           H
ATOM   2477  C   ARG   162      51.050  17.730  46.840  1.00  0.00           C
ATOM   2478  O   ARG   162      50.980  16.790  47.640  1.00  0.00           O
ATOM   2479  N   MET   163      50.150  18.710  46.810  1.00  0.00           N
ATOM   2480  HN  MET   163      50.380  19.360  46.090  1.00  0.00           H
ATOM   2481  CA  MET   163      49.030  18.970  47.740  1.00  0.00           C
ATOM   2482  HA  MET   163      49.390  19.150  48.750  1.00  0.00           H
ATOM   2483  CB  MET   163      48.100  20.150  47.240  1.00  0.00           C
ATOM   2484  HB1 MET   163      47.840  20.000  46.170  1.00  0.00           H
ATOM   2485  HB2 MET   163      48.750  21.060  47.280  1.00  0.00           H
ATOM   2486  CG  MET   163      46.790  20.350  47.970  1.00  0.00           C
ATOM   2487  HG1 MET   163      46.220  19.440  47.680  1.00  0.00           H
ATOM   2488  HG2 MET   163      46.230  21.200  47.530  1.00  0.00           H
ATOM   2489  SD  MET   163      46.920  20.520  49.750  1.00  0.00           S
ATOM   2490  CE  MET   163      47.520  22.230  50.080  1.00  0.00           C
ATOM   2491  HE1 MET   163      46.840  22.790  50.770  1.00  0.00           H
ATOM   2492  HE2 MET   163      47.440  22.840  49.160  1.00  0.00           H
ATOM   2493  HE3 MET   163      48.560  22.280  50.450  1.00  0.00           H
ATOM   2494  C   MET   163      48.080  17.700  47.980  1.00  0.00           C
ATOM   2495  O   MET   163      47.600  17.130  46.970  1.00  0.00           O
ATOM   2496  N   THR   164      47.680  17.410  49.260  1.00  0.00           N
ATOM   2497  HN  THR   164      48.160  17.780  50.050  1.00  0.00           H
ATOM   2498  CA  THR   164      46.480  16.530  49.590  1.00  0.00           C
ATOM   2499  HA  THR   164      45.690  16.910  48.960  1.00  0.00           H
ATOM   2500  CB  THR   164      46.680  15.030  49.300  1.00  0.00           C
ATOM   2501  HB  THR   164      46.450  14.920  48.220  1.00  0.00           H
ATOM   2502  OG1 THR   164      45.850  14.140  50.060  1.00  0.00           O
ATOM   2503  HG1 THR   164      44.960  14.140  49.710  1.00  0.00           H
ATOM   2504  CG2 THR   164      48.160  14.670  49.580  1.00  0.00           C
ATOM   2505 HG21 THR   164      48.170  13.570  49.650  1.00  0.00           H
ATOM   2506 HG22 THR   164      48.500  15.030  50.580  1.00  0.00           H
ATOM   2507 HG23 THR   164      48.920  14.990  48.830  1.00  0.00           H
ATOM   2508  C   THR   164      45.980  16.790  51.030  1.00  0.00           C
ATOM   2509  O   THR   164      46.760  16.740  52.020  1.00  0.00           O
ATOM   2510  N   LEU   165      44.720  17.150  51.170  1.00  0.00           N
ATOM   2511  HN  LEU   165      44.060  17.030  50.430  1.00  0.00           H
ATOM   2512  CA  LEU   165      44.140  17.280  52.450  1.00  0.00           C
ATOM   2513  HA  LEU   165      44.830  17.820  53.080  1.00  0.00           H
ATOM   2514  CB  LEU   165      42.760  17.950  52.350  1.00  0.00           C
ATOM   2515  HB1 LEU   165      42.330  17.790  53.360  1.00  0.00           H
ATOM   2516  HB2 LEU   165      42.130  17.420  51.620  1.00  0.00           H
ATOM   2517  CG  LEU   165      42.830  19.420  52.030  1.00  0.00           C
ATOM   2518  HG  LEU   165      43.460  19.520  51.130  1.00  0.00           H
ATOM   2519  CD1 LEU   165      41.480  19.990  51.630  1.00  0.00           C
ATOM   2520 HD11 LEU   165      41.650  21.030  51.300  1.00  0.00           H
ATOM   2521 HD12 LEU   165      40.810  20.050  52.520  1.00  0.00           H
ATOM   2522 HD13 LEU   165      40.940  19.450  50.820  1.00  0.00           H
ATOM   2523  CD2 LEU   165      43.570  20.330  53.080  1.00  0.00           C
ATOM   2524 HD21 LEU   165      43.400  21.410  52.840  1.00  0.00           H
ATOM   2525 HD22 LEU   165      44.650  20.080  53.130  1.00  0.00           H
ATOM   2526 HD23 LEU   165      43.120  20.060  54.060  1.00  0.00           H
ATOM   2527  C   LEU   165      44.070  15.890  53.220  1.00  0.00           C
ATOM   2528  O   LEU   165      44.030  15.830  54.440  1.00  0.00           O
ATOM   2529  N   GLY   166      44.160  14.710  52.540  1.00  0.00           N
ATOM   2530  HN  GLY   166      44.090  14.570  51.560  1.00  0.00           H
ATOM   2531  CA  GLY   166      44.350  13.420  53.220  1.00  0.00           C
ATOM   2532  HA1 GLY   166      44.460  12.720  52.400  1.00  0.00           H
ATOM   2533  HA2 GLY   166      43.590  13.130  53.930  1.00  0.00           H
ATOM   2534  C   GLY   166      45.660  13.350  53.970  1.00  0.00           C
ATOM   2535  O   GLY   166      45.710  12.950  55.160  1.00  0.00           O
ATOM   2536  N   LEU   167      46.690  13.830  53.280  1.00  0.00           N
ATOM   2537  HN  LEU   167      46.650  14.020  52.300  1.00  0.00           H
ATOM   2538  CA  LEU   167      48.010  14.010  54.020  1.00  0.00           C
ATOM   2539  HA  LEU   167      48.150  13.050  54.490  1.00  0.00           H
ATOM   2540  CB  LEU   167      49.220  14.380  53.110  1.00  0.00           C
ATOM   2541  HB1 LEU   167      49.000  15.260  52.460  1.00  0.00           H
ATOM   2542  HB2 LEU   167      49.510  13.560  52.420  1.00  0.00           H
ATOM   2543  CG  LEU   167      50.540  14.700  53.900  1.00  0.00           C
ATOM   2544  HG  LEU   167      50.360  15.420  54.730  1.00  0.00           H
ATOM   2545  CD1 LEU   167      51.200  13.440  54.410  1.00  0.00           C
ATOM   2546 HD11 LEU   167      52.140  13.730  54.930  1.00  0.00           H
ATOM   2547 HD12 LEU   167      51.430  12.880  53.480  1.00  0.00           H
ATOM   2548 HD13 LEU   167      50.470  12.950  55.090  1.00  0.00           H
ATOM   2549  CD2 LEU   167      51.490  15.510  52.950  1.00  0.00           C
ATOM   2550 HD21 LEU   167      51.860  14.830  52.150  1.00  0.00           H
ATOM   2551 HD22 LEU   167      52.370  15.990  53.430  1.00  0.00           H
ATOM   2552 HD23 LEU   167      50.920  16.280  52.380  1.00  0.00           H
ATOM   2553  C   LEU   167      47.910  15.040  55.190  1.00  0.00           C
ATOM   2554  O   LEU   167      48.360  14.710  56.280  1.00  0.00           O
ATOM   2555  N   VAL   168      47.300  16.210  54.990  1.00  0.00           N
ATOM   2556  HN  VAL   168      47.120  16.430  54.030  1.00  0.00           H
ATOM   2557  CA  VAL   168      47.100  17.150  56.100  1.00  0.00           C
ATOM   2558  HA  VAL   168      48.080  17.350  56.520  1.00  0.00           H
ATOM   2559  CB  VAL   168      46.470  18.490  55.530  1.00  0.00           C
ATOM   2560  HB  VAL   168      45.630  18.310  54.830  1.00  0.00           H
ATOM   2561  CG1 VAL   168      45.930  19.440  56.630  1.00  0.00           C
ATOM   2562 HG11 VAL   168      45.570  20.370  56.140  1.00  0.00           H
ATOM   2563 HG12 VAL   168      46.670  19.640  57.430  1.00  0.00           H
ATOM   2564 HG13 VAL   168      45.060  19.080  57.210  1.00  0.00           H
ATOM   2565  CG2 VAL   168      47.670  19.200  54.790  1.00  0.00           C
ATOM   2566 HG21 VAL   168      48.530  19.370  55.470  1.00  0.00           H
ATOM   2567 HG22 VAL   168      47.340  20.200  54.440  1.00  0.00           H
ATOM   2568 HG23 VAL   168      48.100  18.690  53.890  1.00  0.00           H
ATOM   2569  C   VAL   168      46.290  16.670  57.370  1.00  0.00           C
ATOM   2570  O   VAL   168      46.660  16.800  58.520  1.00  0.00           O
ATOM   2571  N   ALA   169      45.160  15.980  57.130  1.00  0.00           N
ATOM   2572  HN  ALA   169      44.900  15.880  56.170  1.00  0.00           H
ATOM   2573  CA  ALA   169      44.420  15.210  58.080  1.00  0.00           C
ATOM   2574  HA  ALA   169      44.110  15.870  58.870  1.00  0.00           H
ATOM   2575  CB  ALA   169      43.230  14.590  57.230  1.00  0.00           C
ATOM   2576  HB1 ALA   169      42.780  15.460  56.720  1.00  0.00           H
ATOM   2577  HB2 ALA   169      42.440  14.120  57.860  1.00  0.00           H
ATOM   2578  HB3 ALA   169      43.570  13.870  56.460  1.00  0.00           H
ATOM   2579  C   ALA   169      45.220  14.050  58.750  1.00  0.00           C
ATOM   2580  O   ALA   169      44.960  13.710  59.910  1.00  0.00           O
ATOM   2581  N   SER   170      46.180  13.340  58.050  1.00  0.00           N
ATOM   2582  HN  SER   170      46.250  13.480  57.060  1.00  0.00           H
ATOM   2583  CA  SER   170      47.020  12.300  58.690  1.00  0.00           C
ATOM   2584  HA  SER   170      46.430  11.680  59.350  1.00  0.00           H
ATOM   2585  CB  SER   170      47.800  11.450  57.590  1.00  0.00           C
ATOM   2586  HB1 SER   170      47.030  11.100  56.880  1.00  0.00           H
ATOM   2587  HB2 SER   170      48.320  10.580  58.050  1.00  0.00           H
ATOM   2588  OG  SER   170      48.750  12.230  56.920  1.00  0.00           O
ATOM   2589  HG1 SER   170      48.340  13.020  56.560  1.00  0.00           H
ATOM   2590  C   SER   170      48.050  12.870  59.650  1.00  0.00           C
ATOM   2591  O   SER   170      48.270  12.340  60.690  1.00  0.00           O
ATOM   2592  N   VAL   171      48.580  14.060  59.260  1.00  0.00           N
ATOM   2593  HN  VAL   171      48.380  14.450  58.370  1.00  0.00           H
ATOM   2594  CA  VAL   171      49.490  14.760  60.100  1.00  0.00           C
ATOM   2595  HA  VAL   171      50.260  14.170  60.580  1.00  0.00           H
ATOM   2596  CB  VAL   171      50.130  15.920  59.280  1.00  0.00           C
ATOM   2597  HB  VAL   171      49.370  16.410  58.650  1.00  0.00           H
ATOM   2598  CG1 VAL   171      50.810  16.990  60.210  1.00  0.00           C
ATOM   2599 HG11 VAL   171      50.170  17.460  60.990  1.00  0.00           H
ATOM   2600 HG12 VAL   171      51.360  17.740  59.610  1.00  0.00           H
ATOM   2601 HG13 VAL   171      51.600  16.450  60.760  1.00  0.00           H
ATOM   2602  CG2 VAL   171      51.170  15.380  58.220  1.00  0.00           C
ATOM   2603 HG21 VAL   171      51.730  16.210  57.730  1.00  0.00           H
ATOM   2604 HG22 VAL   171      50.580  14.900  57.410  1.00  0.00           H
ATOM   2605 HG23 VAL   171      51.990  14.770  58.650  1.00  0.00           H
ATOM   2606  C   VAL   171      48.810  15.260  61.330  1.00  0.00           C
ATOM   2607  O   VAL   171      49.300  15.140  62.420  1.00  0.00           O
ATOM   2608  N   LEU   172      47.530  15.770  61.290  1.00  0.00           N
ATOM   2609  HN  LEU   172      47.060  15.800  60.420  1.00  0.00           H
ATOM   2610  CA  LEU   172      46.770  16.120  62.430  1.00  0.00           C
ATOM   2611  HA  LEU   172      47.290  16.900  62.960  1.00  0.00           H
ATOM   2612  CB  LEU   172      45.450  16.870  62.040  1.00  0.00           C
ATOM   2613  HB1 LEU   172      44.630  16.720  62.770  1.00  0.00           H
ATOM   2614  HB2 LEU   172      45.280  16.310  61.100  1.00  0.00           H
ATOM   2615  CG  LEU   172      45.680  18.370  61.730  1.00  0.00           C
ATOM   2616  HG  LEU   172      46.620  18.580  61.190  1.00  0.00           H
ATOM   2617  CD1 LEU   172      44.460  18.730  60.850  1.00  0.00           C
ATOM   2618 HD11 LEU   172      43.490  18.480  61.330  1.00  0.00           H
ATOM   2619 HD12 LEU   172      44.460  18.360  59.800  1.00  0.00           H
ATOM   2620 HD13 LEU   172      44.340  19.830  60.700  1.00  0.00           H
ATOM   2621  CD2 LEU   172      45.510  19.170  62.970  1.00  0.00           C
ATOM   2622 HD21 LEU   172      45.440  20.240  62.680  1.00  0.00           H
ATOM   2623 HD22 LEU   172      46.430  19.040  63.580  1.00  0.00           H
ATOM   2624 HD23 LEU   172      44.540  18.960  63.470  1.00  0.00           H
ATOM   2625  C   LEU   172      46.480  14.960  63.340  1.00  0.00           C
ATOM   2626  O   LEU   172      46.530  15.110  64.570  1.00  0.00           O
ATOM   2627  N   VAL   173      46.190  13.820  62.700  1.00  0.00           N
ATOM   2628  HN  VAL   173      45.990  13.740  61.730  1.00  0.00           H
ATOM   2629  CA  VAL   173      46.080  12.590  63.500  1.00  0.00           C
ATOM   2630  HA  VAL   173      45.360  12.650  64.300  1.00  0.00           H
ATOM   2631  CB  VAL   173      45.520  11.420  62.620  1.00  0.00           C
ATOM   2632  HB  VAL   173      46.110  11.370  61.690  1.00  0.00           H
ATOM   2633  CG1 VAL   173      45.640  10.150  63.530  1.00  0.00           C
ATOM   2634 HG11 VAL   173      45.200   9.230  63.100  1.00  0.00           H
ATOM   2635 HG12 VAL   173      45.300  10.330  64.570  1.00  0.00           H
ATOM   2636 HG13 VAL   173      46.690   9.800  63.660  1.00  0.00           H
ATOM   2637  CG2 VAL   173      44.010  11.760  62.350  1.00  0.00           C
ATOM   2638 HG21 VAL   173      43.940  12.640  61.670  1.00  0.00           H
ATOM   2639 HG22 VAL   173      43.550  11.980  63.340  1.00  0.00           H
ATOM   2640 HG23 VAL   173      43.630  10.820  61.890  1.00  0.00           H
ATOM   2641  C   VAL   173      47.420  12.260  64.170  1.00  0.00           C
ATOM   2642  O   VAL   173      47.500  11.960  65.350  1.00  0.00           O
ATOM   2643  N   GLY   174      48.510  12.310  63.410  1.00  0.00           N
ATOM   2644  HN  GLY   174      48.340  12.350  62.430  1.00  0.00           H
ATOM   2645  CA  GLY   174      49.880  12.110  63.990  1.00  0.00           C
ATOM   2646  HA1 GLY   174      50.570  12.330  63.190  1.00  0.00           H
ATOM   2647  HA2 GLY   174      49.890  11.170  64.510  1.00  0.00           H
ATOM   2648  C   GLY   174      50.230  13.020  65.080  1.00  0.00           C
ATOM   2649  O   GLY   174      50.780  12.540  66.080  1.00  0.00           O
ATOM   2650  N   VAL   175      49.920  14.330  64.940  1.00  0.00           N
ATOM   2651  HN  VAL   175      49.430  14.660  64.140  1.00  0.00           H
ATOM   2652  CA  VAL   175      50.270  15.330  66.030  1.00  0.00           C
ATOM   2653  HA  VAL   175      51.220  14.930  66.370  1.00  0.00           H
ATOM   2654  CB  VAL   175      50.410  16.720  65.660  1.00  0.00           C
ATOM   2655  HB  VAL   175      50.720  17.330  66.530  1.00  0.00           H
ATOM   2656  CG1 VAL   175      51.530  16.930  64.610  1.00  0.00           C
ATOM   2657 HG11 VAL   175      51.150  16.440  63.690  1.00  0.00           H
ATOM   2658 HG12 VAL   175      52.480  16.420  64.880  1.00  0.00           H
ATOM   2659 HG13 VAL   175      51.750  18.010  64.480  1.00  0.00           H
ATOM   2660  CG2 VAL   175      49.150  17.320  65.050  1.00  0.00           C
ATOM   2661 HG21 VAL   175      48.970  16.740  64.120  1.00  0.00           H
ATOM   2662 HG22 VAL   175      49.390  18.370  64.770  1.00  0.00           H
ATOM   2663 HG23 VAL   175      48.180  17.320  65.590  1.00  0.00           H
ATOM   2664  C   VAL   175      49.370  15.220  67.190  1.00  0.00           C
ATOM   2665  O   VAL   175      49.910  15.390  68.300  1.00  0.00           O
ATOM   2666  N   TRP   176      48.060  14.930  67.100  1.00  0.00           N
ATOM   2667  HN  TRP   176      47.630  14.810  66.210  1.00  0.00           H
ATOM   2668  CA  TRP   176      47.250  14.630  68.240  1.00  0.00           C
ATOM   2669  HA  TRP   176      47.400  15.390  68.990  1.00  0.00           H
ATOM   2670  CB  TRP   176      45.750  14.430  67.890  1.00  0.00           C
ATOM   2671  HB1 TRP   176      45.250  13.680  68.540  1.00  0.00           H
ATOM   2672  HB2 TRP   176      45.650  14.050  66.850  1.00  0.00           H
ATOM   2673  CG  TRP   176      45.000  15.710  68.040  1.00  0.00           C
ATOM   2674  CD1 TRP   176      44.730  16.620  67.010  1.00  0.00           C
ATOM   2675  HD1 TRP   176      45.000  16.410  65.980  1.00  0.00           H
ATOM   2676  NE1 TRP   176      44.170  17.770  67.510  1.00  0.00           N
ATOM   2677  HE1 TRP   176      44.260  18.650  67.110  1.00  0.00           H
ATOM   2678  CE2 TRP   176      44.020  17.590  68.880  1.00  0.00           C
ATOM   2679  CD2 TRP   176      44.580  16.360  69.270  1.00  0.00           C
ATOM   2680  CE3 TRP   176      44.600  16.040  70.580  1.00  0.00           C
ATOM   2681  HE3 TRP   176      45.090  15.140  70.920  1.00  0.00           H
ATOM   2682  CZ3 TRP   176      44.120  16.930  71.510  1.00  0.00           C
ATOM   2683  HZ3 TRP   176      44.150  16.700  72.560  1.00  0.00           H
ATOM   2684  CZ2 TRP   176      43.390  18.420  69.820  1.00  0.00           C
ATOM   2685  HZ2 TRP   176      42.990  19.370  69.510  1.00  0.00           H
ATOM   2686  CH2 TRP   176      43.470  18.100  71.150  1.00  0.00           C
ATOM   2687  HH2 TRP   176      43.100  18.730  71.950  1.00  0.00           H
ATOM   2688  C   TRP   176      47.760  13.370  69.040  1.00  0.00           C
ATOM   2689  O   TRP   176      47.810  13.350  70.280  1.00  0.00           O
ATOM   2690  N   VAL   177      48.190  12.290  68.410  1.00  0.00           N
ATOM   2691  HN  VAL   177      48.110  12.220  67.420  1.00  0.00           H
ATOM   2692  CA  VAL   177      48.720  11.130  69.110  1.00  0.00           C
ATOM   2693  HA  VAL   177      48.110  10.710  69.890  1.00  0.00           H
ATOM   2694  CB  VAL   177      48.860   9.890  68.230  1.00  0.00           C
ATOM   2695  HB  VAL   177      49.600  10.050  67.410  1.00  0.00           H
ATOM   2696  CG1 VAL   177      49.410   8.640  69.000  1.00  0.00           C
ATOM   2697 HG11 VAL   177      48.930   8.510  70.000  1.00  0.00           H
ATOM   2698 HG12 VAL   177      50.500   8.660  69.190  1.00  0.00           H
ATOM   2699 HG13 VAL   177      49.210   7.670  68.490  1.00  0.00           H
ATOM   2700  CG2 VAL   177      47.430   9.610  67.660  1.00  0.00           C
ATOM   2701 HG21 VAL   177      46.960  10.470  67.140  1.00  0.00           H
ATOM   2702 HG22 VAL   177      46.720   9.280  68.450  1.00  0.00           H
ATOM   2703 HG23 VAL   177      47.530   8.780  66.940  1.00  0.00           H
ATOM   2704  C   VAL   177      50.080  11.420  69.800  1.00  0.00           C
ATOM   2705  O   VAL   177      50.330  11.040  70.930  1.00  0.00           O
ATOM   2706  N   LYS   178      51.030  12.130  69.230  1.00  0.00           N
ATOM   2707  HN  LYS   178      50.880  12.520  68.330  1.00  0.00           H
ATOM   2708  CA  LYS   178      52.200  12.690  69.830  1.00  0.00           C
ATOM   2709  HA  LYS   178      52.860  11.890  70.140  1.00  0.00           H
ATOM   2710  CB  LYS   178      53.050  13.460  68.910  1.00  0.00           C
ATOM   2711  HB1 LYS   178      53.820  14.030  69.470  1.00  0.00           H
ATOM   2712  HB2 LYS   178      52.400  14.200  68.380  1.00  0.00           H
ATOM   2713  CG  LYS   178      53.860  12.620  67.890  1.00  0.00           C
ATOM   2714  HG1 LYS   178      53.140  12.240  67.130  1.00  0.00           H
ATOM   2715  HG2 LYS   178      54.240  11.670  68.330  1.00  0.00           H
ATOM   2716  CD  LYS   178      55.000  13.470  67.250  1.00  0.00           C
ATOM   2717  HD1 LYS   178      55.730  13.800  68.020  1.00  0.00           H
ATOM   2718  HD2 LYS   178      54.510  14.340  66.750  1.00  0.00           H
ATOM   2719  CE  LYS   178      55.870  12.710  66.270  1.00  0.00           C
ATOM   2720  HE1 LYS   178      55.080  12.440  65.540  1.00  0.00           H
ATOM   2721  HE2 LYS   178      56.450  11.890  66.740  1.00  0.00           H
ATOM   2722  NZ  LYS   178      56.850  13.630  65.490  1.00  0.00           N
ATOM   2723  HZ1 LYS   178      57.600  13.990  66.120  1.00  0.00           H
ATOM   2724  HZ2 LYS   178      56.210  14.360  65.090  1.00  0.00           H
ATOM   2725  HZ3 LYS   178      57.240  13.130  64.670  1.00  0.00           H
ATOM   2726  C   LYS   178      51.950  13.580  71.070  1.00  0.00           C
ATOM   2727  O   LYS   178      52.480  13.340  72.140  1.00  0.00           O
ATOM   2728  N   ALA   179      51.010  14.540  70.970  1.00  0.00           N
ATOM   2729  HN  ALA   179      50.580  14.790  70.110  1.00  0.00           H
ATOM   2730  CA  ALA   179      50.520  15.330  72.100  1.00  0.00           C
ATOM   2731  HA  ALA   179      51.280  15.890  72.610  1.00  0.00           H
ATOM   2732  CB  ALA   179      49.500  16.340  71.550  1.00  0.00           C
ATOM   2733  HB1 ALA   179      49.320  17.130  72.310  1.00  0.00           H
ATOM   2734  HB2 ALA   179      48.520  15.830  71.400  1.00  0.00           H
ATOM   2735  HB3 ALA   179      49.940  16.840  70.670  1.00  0.00           H
ATOM   2736  C   ALA   179      49.890  14.550  73.220  1.00  0.00           C
ATOM   2737  O   ALA   179      50.250  14.720  74.380  1.00  0.00           O
ATOM   2738  N   LEU   180      49.100  13.530  72.960  1.00  0.00           N
ATOM   2739  HN  LEU   180      48.800  13.370  72.030  1.00  0.00           H
ATOM   2740  CA  LEU   180      48.470  12.820  73.990  1.00  0.00           C
ATOM   2741  HA  LEU   180      48.180  13.540  74.740  1.00  0.00           H
ATOM   2742  CB  LEU   180      47.090  12.080  73.500  1.00  0.00           C
ATOM   2743  HB1 LEU   180      46.730  11.330  74.240  1.00  0.00           H
ATOM   2744  HB2 LEU   180      47.280  11.520  72.560  1.00  0.00           H
ATOM   2745  CG  LEU   180      45.980  13.120  73.200  1.00  0.00           C
ATOM   2746  HG  LEU   180      46.310  13.760  72.360  1.00  0.00           H
ATOM   2747  CD1 LEU   180      44.770  12.340  72.800  1.00  0.00           C
ATOM   2748 HD11 LEU   180      43.860  12.900  72.510  1.00  0.00           H
ATOM   2749 HD12 LEU   180      44.520  11.660  73.640  1.00  0.00           H
ATOM   2750 HD13 LEU   180      45.100  11.720  71.950  1.00  0.00           H
ATOM   2751  CD2 LEU   180      45.640  13.980  74.370  1.00  0.00           C
ATOM   2752 HD21 LEU   180      46.430  14.720  74.620  1.00  0.00           H
ATOM   2753 HD22 LEU   180      45.550  13.380  75.310  1.00  0.00           H
ATOM   2754 HD23 LEU   180      44.720  14.570  74.180  1.00  0.00           H
ATOM   2755  C   LEU   180      49.380  11.810  74.720  1.00  0.00           C
ATOM   2756  O   LEU   180      49.160  11.370  75.840  1.00  0.00           O
ATOM   2757  N   ALA   181      50.460  11.400  73.980  1.00  0.00           N
ATOM   2758  HN  ALA   181      50.530  11.660  73.020  1.00  0.00           H
ATOM   2759  CA  ALA   181      51.500  10.490  74.590  1.00  0.00           C
ATOM   2760  HA  ALA   181      51.020   9.820  75.290  1.00  0.00           H
ATOM   2761  CB  ALA   181      52.320   9.640  73.490  1.00  0.00           C
ATOM   2762  HB1 ALA   181      53.010   9.030  74.110  1.00  0.00           H
ATOM   2763  HB2 ALA   181      52.900  10.300  72.810  1.00  0.00           H
ATOM   2764  HB3 ALA   181      51.620   9.010  72.900  1.00  0.00           H
ATOM   2765  C   ALA   181      52.480  11.180  75.420  1.00  0.00           C
ATOM   2766  O   ALA   181      52.870  10.800  76.510  1.00  0.00           O
ATOM   2767  N   MET   182      52.800  12.510  75.080  1.00  0.00           N
ATOM   2768  HN  MET   182      52.340  12.830  74.260  1.00  0.00           H
ATOM   2769  CA  MET   182      53.490  13.420  75.860  1.00  0.00           C
ATOM   2770  HA  MET   182      54.460  13.050  76.150  1.00  0.00           H
ATOM   2771  CB  MET   182      53.870  14.710  75.080  1.00  0.00           C
ATOM   2772  HB1 MET   182      53.020  15.410  75.090  1.00  0.00           H
ATOM   2773  HB2 MET   182      54.050  14.500  74.000  1.00  0.00           H
ATOM   2774  CG  MET   182      55.120  15.610  75.420  1.00  0.00           C
ATOM   2775  HG1 MET   182      54.940  16.010  76.440  1.00  0.00           H
ATOM   2776  HG2 MET   182      55.060  16.400  74.630  1.00  0.00           H
ATOM   2777  SD  MET   182      56.760  14.810  75.280  1.00  0.00           S
ATOM   2778  CE  MET   182      56.940  14.350  77.010  1.00  0.00           C
ATOM   2779  HE1 MET   182      56.990  15.270  77.630  1.00  0.00           H
ATOM   2780  HE2 MET   182      57.840  13.700  77.100  1.00  0.00           H
ATOM   2781  HE3 MET   182      56.010  13.840  77.340  1.00  0.00           H
ATOM   2782  C   MET   182      52.880  13.890  77.150  1.00  0.00           C
ATOM   2783  O   MET   182      53.460  13.890  78.240  1.00  0.00           O
ATOM   2784  N   ALA   183      51.540  14.180  77.030  1.00  0.00           N
ATOM   2785  HN  ALA   183      50.970  14.220  76.210  1.00  0.00           H
ATOM   2786  CA  ALA   183      50.690  14.320  78.240  1.00  0.00           C
ATOM   2787  HA  ALA   183      51.010  15.180  78.810  1.00  0.00           H
ATOM   2788  CB  ALA   183      49.270  14.660  77.800  1.00  0.00           C
ATOM   2789  HB1 ALA   183      48.660  13.900  77.250  1.00  0.00           H
ATOM   2790  HB2 ALA   183      49.450  15.470  77.050  1.00  0.00           H
ATOM   2791  HB3 ALA   183      48.630  15.060  78.620  1.00  0.00           H
ATOM   2792  C   ALA   183      50.630  13.150  79.190  1.00  0.00           C
ATOM   2793  O   ALA   183      50.640  13.290  80.400  1.00  0.00           O
ATOM   2794  N   SER   184      50.400  11.950  78.650  1.00  0.00           N
ATOM   2795  HN  SER   184      50.240  11.750  77.690  1.00  0.00           H
ATOM   2796  CA  SER   184      50.240  10.700  79.480  1.00  0.00           C
ATOM   2797  HA  SER   184      49.380  10.790  80.120  1.00  0.00           H
ATOM   2798  CB  SER   184      49.990   9.490  78.600  1.00  0.00           C
ATOM   2799  HB1 SER   184      49.910   8.610  79.260  1.00  0.00           H
ATOM   2800  HB2 SER   184      50.850   9.210  77.960  1.00  0.00           H
ATOM   2801  OG  SER   184      48.770   9.590  77.890  1.00  0.00           O
ATOM   2802  HG1 SER   184      48.890  10.200  77.160  1.00  0.00           H
ATOM   2803  C   SER   184      51.380  10.320  80.350  1.00  0.00           C
ATOM   2804  O   SER   184      51.190   9.670  81.370  1.00  0.00           O
ATOM   2805  N   VAL   185      52.650  10.510  79.900  1.00  0.00           N
ATOM   2806  HN  VAL   185      52.920  11.090  79.130  1.00  0.00           H
ATOM   2807  CA  VAL   185      53.770   9.950  80.620  1.00  0.00           C
ATOM   2808  HA  VAL   185      53.710   8.880  80.570  1.00  0.00           H
ATOM   2809  CB  VAL   185      55.160  10.390  79.900  1.00  0.00           C
ATOM   2810  HB  VAL   185      55.100  11.460  79.620  1.00  0.00           H
ATOM   2811  CG1 VAL   185      56.470  10.290  80.730  1.00  0.00           C
ATOM   2812 HG11 VAL   185      56.520   9.350  81.320  1.00  0.00           H
ATOM   2813 HG12 VAL   185      56.670  11.120  81.440  1.00  0.00           H
ATOM   2814 HG13 VAL   185      57.300  10.390  80.000  1.00  0.00           H
ATOM   2815  CG2 VAL   185      55.280   9.510  78.630  1.00  0.00           C
ATOM   2816 HG21 VAL   185      54.440   9.620  77.910  1.00  0.00           H
ATOM   2817 HG22 VAL   185      55.270   8.450  78.970  1.00  0.00           H
ATOM   2818 HG23 VAL   185      56.220   9.570  78.050  1.00  0.00           H
ATOM   2819  C   VAL   185      53.830  10.450  82.060  1.00  0.00           C
ATOM   2820  O   VAL   185      53.950   9.490  82.830  1.00  0.00           O
ATOM   2821  N   PRO   186      53.680  11.670  82.490  1.00  0.00           N
ATOM   2822  CD  PRO   186      53.810  12.810  81.590  1.00  0.00           C
ATOM   2823  HD1 PRO   186      53.040  12.760  80.790  1.00  0.00           H
ATOM   2824  HD2 PRO   186      54.840  12.820  81.180  1.00  0.00           H
ATOM   2825  CA  PRO   186      53.940  12.040  83.950  1.00  0.00           C
ATOM   2826  HA  PRO   186      54.750  11.450  84.340  1.00  0.00           H
ATOM   2827  CB  PRO   186      54.320  13.530  83.930  1.00  0.00           C
ATOM   2828  HB1 PRO   186      55.390  13.790  83.770  1.00  0.00           H
ATOM   2829  HB2 PRO   186      53.900  14.060  84.820  1.00  0.00           H
ATOM   2830  CG  PRO   186      53.590  13.950  82.600  1.00  0.00           C
ATOM   2831  HG1 PRO   186      52.500  14.060  82.760  1.00  0.00           H
ATOM   2832  HG2 PRO   186      53.980  14.940  82.280  1.00  0.00           H
ATOM   2833  C   PRO   186      52.680  11.620  84.730  1.00  0.00           C
ATOM   2834  O   PRO   186      52.680  11.330  85.920  1.00  0.00           O
ATOM   2835  N   VAL   187      51.500  11.500  84.120  1.00  0.00           N
ATOM   2836  HN  VAL   187      51.490  11.530  83.130  1.00  0.00           H
ATOM   2837  CA  VAL   187      50.300  11.000  84.800  1.00  0.00           C
ATOM   2838  HA  VAL   187      50.080  11.550  85.700  1.00  0.00           H
ATOM   2839  CB  VAL   187      49.070  11.230  83.930  1.00  0.00           C
ATOM   2840  HB  VAL   187      49.130  10.770  82.920  1.00  0.00           H
ATOM   2841  CG1 VAL   187      47.840  10.660  84.690  1.00  0.00           C
ATOM   2842 HG11 VAL   187      47.930  10.890  85.780  1.00  0.00           H
ATOM   2843 HG12 VAL   187      47.910   9.550  84.690  1.00  0.00           H
ATOM   2844 HG13 VAL   187      46.860  11.050  84.340  1.00  0.00           H
ATOM   2845  CG2 VAL   187      48.820  12.770  83.730  1.00  0.00           C
ATOM   2846 HG21 VAL   187      49.410  13.180  82.880  1.00  0.00           H
ATOM   2847 HG22 VAL   187      48.940  13.350  84.670  1.00  0.00           H
ATOM   2848 HG23 VAL   187      47.740  12.850  83.480  1.00  0.00           H
ATOM   2849  C   VAL   187      50.370   9.570  85.210  1.00  0.00           C
ATOM   2850  O   VAL   187      50.000   9.210  86.300  1.00  0.00           O
ATOM   2851  N   LEU   188      50.960   8.710  84.350  1.00  0.00           N
ATOM   2852  HN  LEU   188      51.290   8.990  83.460  1.00  0.00           H
ATOM   2853  CA  LEU   188      51.330   7.350  84.710  1.00  0.00           C
ATOM   2854  HA  LEU   188      50.560   6.930  85.350  1.00  0.00           H
ATOM   2855  CB  LEU   188      51.520   6.590  83.350  1.00  0.00           C
ATOM   2856  HB1 LEU   188      51.970   5.590  83.490  1.00  0.00           H
ATOM   2857  HB2 LEU   188      52.170   7.210  82.710  1.00  0.00           H
ATOM   2858  CG  LEU   188      50.170   6.320  82.670  1.00  0.00           C
ATOM   2859  HG  LEU   188      49.560   7.220  82.880  1.00  0.00           H
ATOM   2860  CD1 LEU   188      50.330   6.130  81.120  1.00  0.00           C
ATOM   2861 HD11 LEU   188      49.370   6.170  80.570  1.00  0.00           H
ATOM   2862 HD12 LEU   188      50.900   5.200  80.900  1.00  0.00           H
ATOM   2863 HD13 LEU   188      50.970   6.920  80.670  1.00  0.00           H
ATOM   2864  CD2 LEU   188      49.470   5.080  83.240  1.00  0.00           C
ATOM   2865 HD21 LEU   188      48.610   4.960  82.550  1.00  0.00           H
ATOM   2866 HD22 LEU   188      49.050   5.160  84.270  1.00  0.00           H
ATOM   2867 HD23 LEU   188      50.120   4.180  83.170  1.00  0.00           H
ATOM   2868  C   LEU   188      52.650   7.290  85.550  1.00  0.00           C
ATOM   2869  O   LEU   188      52.870   6.420  86.390  1.00  0.00           O
ATOM   2870  N   GLY   189      53.520   8.300  85.430  1.00  0.00           N
ATOM   2871  HN  GLY   189      53.430   9.040  84.770  1.00  0.00           H
ATOM   2872  CA  GLY   189      54.600   8.460  86.380  1.00  0.00           C
ATOM   2873  HA1 GLY   189      55.140   9.280  85.920  1.00  0.00           H
ATOM   2874  HA2 GLY   189      55.230   7.590  86.340  1.00  0.00           H
ATOM   2875  C   GLY   189      54.180   8.780  87.780  1.00  0.00           C
ATOM   2876  O   GLY   189      54.750   8.310  88.810  1.00  0.00           O
ATOM   2877  N   ARG   190      53.130   9.530  87.920  1.00  0.00           N
ATOM   2878  HN  ARG   190      52.890  10.180  87.200  1.00  0.00           H
ATOM   2879  CA  ARG   190      52.420   9.740  89.180  1.00  0.00           C
ATOM   2880  HA  ARG   190      53.190   9.960  89.900  1.00  0.00           H
ATOM   2881  CB  ARG   190      51.590  10.980  88.830  1.00  0.00           C
ATOM   2882  HB1 ARG   190      50.730  11.190  89.500  1.00  0.00           H
ATOM   2883  HB2 ARG   190      51.080  10.730  87.870  1.00  0.00           H
ATOM   2884  CG  ARG   190      52.300  12.350  88.700  1.00  0.00           C
ATOM   2885  HG1 ARG   190      51.540  13.050  88.280  1.00  0.00           H
ATOM   2886  HG2 ARG   190      53.140  12.340  87.980  1.00  0.00           H
ATOM   2887  CD  ARG   190      52.900  12.840  90.020  1.00  0.00           C
ATOM   2888  HD1 ARG   190      53.620  12.130  90.500  1.00  0.00           H
ATOM   2889  HD2 ARG   190      52.090  13.080  90.730  1.00  0.00           H
ATOM   2890  NE  ARG   190      53.590  14.090  89.770  1.00  0.00           N
ATOM   2891  HE  ARG   190      53.810  14.340  88.830  1.00  0.00           H
ATOM   2892  CZ  ARG   190      54.260  14.730  90.690  1.00  0.00           C
ATOM   2893  NH1 ARG   190      54.430  14.380  91.950  1.00  0.00           N
ATOM   2894 HH11 ARG   190      53.680  13.940  92.450  1.00  0.00           H
ATOM   2895 HH12 ARG   190      55.060  14.940  92.480  1.00  0.00           H
ATOM   2896  NH2 ARG   190      55.010  15.770  90.330  1.00  0.00           N
ATOM   2897 HH21 ARG   190      54.890  16.320  89.500  1.00  0.00           H
ATOM   2898 HH22 ARG   190      55.510  16.090  91.130  1.00  0.00           H
ATOM   2899  C   ARG   190      51.560   8.540  89.650  1.00  0.00           C
ATOM   2900  O   ARG   190      51.340   8.370  90.860  1.00  0.00           O
ATOM   2901  N   VAL   191      51.160   7.580  88.780  1.00  0.00           N
ATOM   2902  HN  VAL   191      51.290   7.730  87.810  1.00  0.00           H
ATOM   2903  CA  VAL   191      50.740   6.250  89.160  1.00  0.00           C
ATOM   2904  HA  VAL   191      50.010   6.370  89.940  1.00  0.00           H
ATOM   2905  CB  VAL   191      50.080   5.420  88.000  1.00  0.00           C
ATOM   2906  HB  VAL   191      50.740   5.230  87.130  1.00  0.00           H
ATOM   2907  CG1 VAL   191      49.720   4.010  88.550  1.00  0.00           C
ATOM   2908 HG11 VAL   191      49.260   3.420  87.730  1.00  0.00           H
ATOM   2909 HG12 VAL   191      49.070   4.020  89.450  1.00  0.00           H
ATOM   2910 HG13 VAL   191      50.680   3.480  88.700  1.00  0.00           H
ATOM   2911  CG2 VAL   191      48.730   6.020  87.470  1.00  0.00           C
ATOM   2912 HG21 VAL   191      48.880   7.050  87.090  1.00  0.00           H
ATOM   2913 HG22 VAL   191      48.000   6.050  88.320  1.00  0.00           H
ATOM   2914 HG23 VAL   191      48.440   5.410  86.590  1.00  0.00           H
ATOM   2915  C   VAL   191      51.890   5.510  89.730  1.00  0.00           C
ATOM   2916  O   VAL   191      51.790   4.880  90.730  1.00  0.00           O
ATOM   2917  N   SER   192      53.060   5.450  89.090  1.00  0.00           N
ATOM   2918  HN  SER   192      53.070   5.910  88.200  1.00  0.00           H
ATOM   2919  CA  SER   192      54.280   4.680  89.400  1.00  0.00           C
ATOM   2920  HA  SER   192      53.980   3.650  89.530  1.00  0.00           H
ATOM   2921  CB  SER   192      55.210   4.590  88.020  1.00  0.00           C
ATOM   2922  HB1 SER   192      55.400   5.630  87.670  1.00  0.00           H
ATOM   2923  HB2 SER   192      54.620   4.050  87.250  1.00  0.00           H
ATOM   2924  OG  SER   192      56.460   3.910  88.110  1.00  0.00           O
ATOM   2925  HG1 SER   192      56.360   2.960  88.220  1.00  0.00           H
ATOM   2926  C   SER   192      55.170   4.970  90.620  1.00  0.00           C
ATOM   2927  O   SER   192      55.610   4.070  91.350  1.00  0.00           O
ATOM   2928  N   TRP   193      55.300   6.260  90.870  1.00  0.00           N
ATOM   2929  HN  TRP   193      54.810   6.890  90.280  1.00  0.00           H
ATOM   2930  CA  TRP   193      56.080   6.630  91.990  1.00  0.00           C
ATOM   2931  HA  TRP   193      56.590   5.760  92.350  1.00  0.00           H
ATOM   2932  CB  TRP   193      57.160   7.650  91.560  1.00  0.00           C
ATOM   2933  HB1 TRP   193      56.720   8.620  91.250  1.00  0.00           H
ATOM   2934  HB2 TRP   193      57.760   7.310  90.690  1.00  0.00           H
ATOM   2935  CG  TRP   193      58.190   7.930  92.600  1.00  0.00           C
ATOM   2936  CD1 TRP   193      58.210   9.000  93.520  1.00  0.00           C
ATOM   2937  HD1 TRP   193      57.480   9.790  93.540  1.00  0.00           H
ATOM   2938  NE1 TRP   193      59.360   8.890  94.310  1.00  0.00           N
ATOM   2939  HE1 TRP   193      59.500   9.230  95.220  1.00  0.00           H
ATOM   2940  CE2 TRP   193      59.980   7.680  94.000  1.00  0.00           C
ATOM   2941  CD2 TRP   193      59.270   7.070  92.900  1.00  0.00           C
ATOM   2942  CE3 TRP   193      59.760   5.890  92.390  1.00  0.00           C
ATOM   2943  HE3 TRP   193      59.300   5.430  91.530  1.00  0.00           H
ATOM   2944  CZ3 TRP   193      60.900   5.310  93.040  1.00  0.00           C
ATOM   2945  HZ3 TRP   193      61.200   4.310  92.760  1.00  0.00           H
ATOM   2946  CZ2 TRP   193      60.950   7.020  94.640  1.00  0.00           C
ATOM   2947  HZ2 TRP   193      61.310   7.450  95.570  1.00  0.00           H
ATOM   2948  CH2 TRP   193      61.510   5.830  94.140  1.00  0.00           C
ATOM   2949  HH2 TRP   193      62.320   5.430  94.730  1.00  0.00           H
ATOM   2950  C   TRP   193      55.250   7.130  93.160  1.00  0.00           C
ATOM   2951  O   TRP   193      54.380   8.060  92.990  1.00  0.00           O
ATOM   2952  N   GLU   194      55.290   6.490  94.300  1.00  0.00           N
ATOM   2953  HN  GLU   194      55.970   5.770  94.390  1.00  0.00           H
ATOM   2954  CA  GLU   194      54.490   6.880  95.450  1.00  0.00           C
ATOM   2955  HA  GLU   194      53.460   6.860  95.130  1.00  0.00           H
ATOM   2956  CB  GLU   194      54.450   5.810  96.600  1.00  0.00           C
ATOM   2957  HB1 GLU   194      53.850   4.930  96.260  1.00  0.00           H
ATOM   2958  HB2 GLU   194      53.860   6.110  97.490  1.00  0.00           H
ATOM   2959  CG  GLU   194      55.780   5.200  97.010  1.00  0.00           C
ATOM   2960  HG1 GLU   194      56.330   6.070  97.420  1.00  0.00           H
ATOM   2961  HG2 GLU   194      56.450   4.990  96.150  1.00  0.00           H
ATOM   2962  CD  GLU   194      55.660   4.020  97.970  1.00  0.00           C
ATOM   2963  OE1 GLU   194      56.080   2.910  97.530  1.00  0.00           O
ATOM   2964  OE2 GLU   194      55.120   4.170  99.090  1.00  0.00           O
ATOM   2965  C   GLU   194      54.590   8.180  96.160  1.00  0.00           C
ATOM   2966  O   GLU   194      53.610   8.830  96.570  1.00  0.00           O
ATOM   2967  N   GLU   195      55.860   8.590  96.340  1.00  0.00           N
ATOM   2968  HN  GLU   195      56.580   7.990  95.980  1.00  0.00           H
ATOM   2969  CA  GLU   195      56.210   9.860  96.980  1.00  0.00           C
ATOM   2970  HA  GLU   195      55.870   9.730  98.000  1.00  0.00           H
ATOM   2971  CB  GLU   195      57.770  10.070  97.120  1.00  0.00           C
ATOM   2972  HB1 GLU   195      57.940  10.920  97.810  1.00  0.00           H
ATOM   2973  HB2 GLU   195      58.130  10.320  96.100  1.00  0.00           H
ATOM   2974  CG  GLU   195      58.320   8.890  97.910  1.00  0.00           C
ATOM   2975  HG1 GLU   195      57.860   7.930  97.590  1.00  0.00           H
ATOM   2976  HG2 GLU   195      58.070   8.920  98.990  1.00  0.00           H
ATOM   2977  CD  GLU   195      59.800   8.760  97.730  1.00  0.00           C
ATOM   2978  OE1 GLU   195      60.500   7.930  98.300  1.00  0.00           O
ATOM   2979  OE2 GLU   195      60.420   9.530  96.900  1.00  0.00           O
ATOM   2980  C   GLU   195      55.640  11.140  96.220  1.00  0.00           C
ATOM   2981  O   GLU   195      55.330  11.170  95.030  1.00  0.00           O
ATOM   2982  N   GLY   196      55.510  12.230  97.020  1.00  0.00           N
ATOM   2983  HN  GLY   196      55.650  11.930  97.960  1.00  0.00           H
ATOM   2984  CA  GLY   196      54.980  13.590  96.800  1.00  0.00           C
ATOM   2985  HA1 GLY   196      55.030  13.830  95.750  1.00  0.00           H
ATOM   2986  HA2 GLY   196      55.520  14.290  97.410  1.00  0.00           H
ATOM   2987  C   GLY   196      53.530  13.540  97.070  1.00  0.00           C
ATOM   2988  O   GLY   196      52.890  12.610  96.650  1.00  0.00           O
ATOM   2989  N   ALA   197      53.030  14.480  97.900  1.00  0.00           N
ATOM   2990  HN  ALA   197      53.590  15.240  98.220  1.00  0.00           H
ATOM   2991  CA  ALA   197      51.660  14.470  98.230  1.00  0.00           C
ATOM   2992  HA  ALA   197      51.420  13.450  98.490  1.00  0.00           H
ATOM   2993  CB  ALA   197      51.420  15.360  99.480  1.00  0.00           C
ATOM   2994  HB1 ALA   197      51.920  14.910 100.360  1.00  0.00           H
ATOM   2995  HB2 ALA   197      50.330  15.330  99.660  1.00  0.00           H
ATOM   2996  HB3 ALA   197      51.800  16.400  99.430  1.00  0.00           H
ATOM   2997  C   ALA   197      50.730  14.890  97.120  1.00  0.00           C
ATOM   2998  O   ALA   197      51.100  15.760  96.350  1.00  0.00           O
ATOM   2999  N   PRO   198      49.510  14.380  96.970  1.00  0.00           N
ATOM   3000  CD  PRO   198      48.870  13.480  97.910  1.00  0.00           C
ATOM   3001  HD1 PRO   198      48.710  13.950  98.910  1.00  0.00           H
ATOM   3002  HD2 PRO   198      49.500  12.570  98.000  1.00  0.00           H
ATOM   3003  CA  PRO   198      48.910  14.290  95.630  1.00  0.00           C
ATOM   3004  HA  PRO   198      49.620  14.160  94.830  1.00  0.00           H
ATOM   3005  CB  PRO   198      47.930  13.100  95.780  1.00  0.00           C
ATOM   3006  HB1 PRO   198      48.480  12.170  95.550  1.00  0.00           H
ATOM   3007  HB2 PRO   198      47.110  13.200  95.030  1.00  0.00           H
ATOM   3008  CG  PRO   198      47.550  13.090  97.220  1.00  0.00           C
ATOM   3009  HG1 PRO   198      46.750  13.800  97.500  1.00  0.00           H
ATOM   3010  HG2 PRO   198      47.220  12.080  97.560  1.00  0.00           H
ATOM   3011  C   PRO   198      48.140  15.510  95.130  1.00  0.00           C
ATOM   3012  O   PRO   198      48.100  15.670  93.930  1.00  0.00           O
ATOM   3013  N   SER   199      47.610  16.320  95.960  1.00  0.00           N
ATOM   3014  HN  SER   199      47.610  16.090  96.930  1.00  0.00           H
ATOM   3015  CA  SER   199      47.090  17.690  95.710  1.00  0.00           C
ATOM   3016  HA  SER   199      46.750  17.620  94.690  1.00  0.00           H
ATOM   3017  CB  SER   199      45.880  18.150  96.560  1.00  0.00           C
ATOM   3018  HB1 SER   199      45.150  17.370  96.250  1.00  0.00           H
ATOM   3019  HB2 SER   199      45.330  19.090  96.340  1.00  0.00           H
ATOM   3020  OG  SER   199      46.030  17.980  97.930  1.00  0.00           O
ATOM   3021  HG1 SER   199      45.480  18.670  98.310  1.00  0.00           H
ATOM   3022  C   SER   199      48.160  18.730  95.790  1.00  0.00           C
ATOM   3023  O   SER   199      47.830  19.940  95.780  1.00  0.00           O
ATOM   3024  N   VAL   200      49.470  18.330  96.020  1.00  0.00           N
ATOM   3025  HN  VAL   200      49.740  17.380  95.920  1.00  0.00           H
ATOM   3026  CA  VAL   200      50.400  19.180  96.630  1.00  0.00           C
ATOM   3027  HA  VAL   200      49.910  20.130  96.770  1.00  0.00           H
ATOM   3028  CB  VAL   200      50.720  18.700  98.060  1.00  0.00           C
ATOM   3029  HB  VAL   200      51.240  17.720  98.010  1.00  0.00           H
ATOM   3030  CG1 VAL   200      51.630  19.730  98.730  1.00  0.00           C
ATOM   3031 HG11 VAL   200      51.150  20.730  98.710  1.00  0.00           H
ATOM   3032 HG12 VAL   200      52.650  19.800  98.290  1.00  0.00           H
ATOM   3033 HG13 VAL   200      51.780  19.360  99.770  1.00  0.00           H
ATOM   3034  CG2 VAL   200      49.370  18.490  98.810  1.00  0.00           C
ATOM   3035 HG21 VAL   200      48.830  17.590  98.450  1.00  0.00           H
ATOM   3036 HG22 VAL   200      48.650  19.290  98.560  1.00  0.00           H
ATOM   3037 HG23 VAL   200      49.480  18.440  99.910  1.00  0.00           H
ATOM   3038  C   VAL   200      51.720  19.270  95.860  1.00  0.00           C
ATOM   3039  O   VAL   200      52.510  18.310  95.670  1.00  0.00           O
ATOM   3040  N   PRO   201      52.240  20.410  95.480  1.00  0.00           N
ATOM   3041  CD  PRO   201      53.570  20.410  94.720  1.00  0.00           C
ATOM   3042  HD1 PRO   201      53.610  19.670  93.890  1.00  0.00           H
ATOM   3043  HD2 PRO   201      54.390  20.250  95.450  1.00  0.00           H
ATOM   3044  CA  PRO   201      51.490  21.580  95.230  1.00  0.00           C
ATOM   3045  HA  PRO   201      51.040  21.870  96.170  1.00  0.00           H
ATOM   3046  CB  PRO   201      52.460  22.620  94.830  1.00  0.00           C
ATOM   3047  HB1 PRO   201      52.750  23.060  95.800  1.00  0.00           H
ATOM   3048  HB2 PRO   201      52.090  23.420  94.150  1.00  0.00           H
ATOM   3049  CG  PRO   201      53.670  21.840  94.150  1.00  0.00           C
ATOM   3050  HG1 PRO   201      53.430  22.020  93.080  1.00  0.00           H
ATOM   3051  HG2 PRO   201      54.640  22.370  94.270  1.00  0.00           H
ATOM   3052  C   PRO   201      50.350  21.370  94.170  1.00  0.00           C
ATOM   3053  O   PRO   201      50.450  20.350  93.490  1.00  0.00           O
ATOM   3054  N   PRO   202      49.300  22.210  94.030  1.00  0.00           N
ATOM   3055  CD  PRO   202      49.110  23.300  94.940  1.00  0.00           C
ATOM   3056  HD1 PRO   202      50.040  23.860  95.200  1.00  0.00           H
ATOM   3057  HD2 PRO   202      48.720  22.800  95.860  1.00  0.00           H
ATOM   3058  CA  PRO   202      48.240  22.070  92.990  1.00  0.00           C
ATOM   3059  HA  PRO   202      47.960  21.030  92.880  1.00  0.00           H
ATOM   3060  CB  PRO   202      47.160  23.060  93.600  1.00  0.00           C
ATOM   3061  HB1 PRO   202      46.680  22.530  94.450  1.00  0.00           H
ATOM   3062  HB2 PRO   202      46.400  23.410  92.880  1.00  0.00           H
ATOM   3063  CG  PRO   202      48.060  24.190  94.220  1.00  0.00           C
ATOM   3064  HG1 PRO   202      48.590  24.830  93.490  1.00  0.00           H
ATOM   3065  HG2 PRO   202      47.500  24.790  94.960  1.00  0.00           H
ATOM   3066  C   PRO   202      48.580  22.460  91.570  1.00  0.00           C
ATOM   3067  O   PRO   202      47.780  22.620  90.640  1.00  0.00           O
ATOM   3068  N   GLY   203      49.890  22.740  91.360  1.00  0.00           N
ATOM   3069  HN  GLY   203      50.620  22.550  92.010  1.00  0.00           H
ATOM   3070  CA  GLY   203      50.330  23.130  90.000  1.00  0.00           C
ATOM   3071  HA1 GLY   203      51.360  23.450  90.060  1.00  0.00           H
ATOM   3072  HA2 GLY   203      49.530  23.760  89.640  1.00  0.00           H
ATOM   3073  C   GLY   203      50.370  21.930  89.130  1.00  0.00           C
ATOM   3074  O   GLY   203      50.060  20.820  89.570  1.00  0.00           O
ATOM   3075  N   CYS   204      50.790  22.150  87.850  1.00  0.00           N
ATOM   3076  HN  CYS   204      51.130  23.030  87.510  1.00  0.00           H
ATOM   3077  CA  CYS   204      51.120  21.010  86.920  1.00  0.00           C
ATOM   3078  HA  CYS   204      50.210  20.450  86.800  1.00  0.00           H
ATOM   3079  CB  CYS   204      51.630  21.400  85.540  1.00  0.00           C
ATOM   3080  HB1 CYS   204      51.650  20.600  84.770  1.00  0.00           H
ATOM   3081  HB2 CYS   204      52.660  21.780  85.680  1.00  0.00           H
ATOM   3082  SG  CYS   204      50.570  22.680  84.800  1.00  0.00           S
ATOM   3083  HG1 CYS   204      50.760  23.650  85.690  1.00  0.00           H
ATOM   3084  C   CYS   204      52.200  20.010  87.470  1.00  0.00           C
ATOM   3085  O   CYS   204      51.990  18.810  87.600  1.00  0.00           O
ATOM   3086  N   SER   205      53.260  20.620  88.020  1.00  0.00           N
ATOM   3087  HN  SER   205      53.410  21.600  87.930  1.00  0.00           H
ATOM   3088  CA  SER   205      54.330  19.910  88.720  1.00  0.00           C
ATOM   3089  HA  SER   205      55.120  20.570  89.030  1.00  0.00           H
ATOM   3090  CB  SER   205      53.870  19.330  90.140  1.00  0.00           C
ATOM   3091  HB1 SER   205      54.670  18.640  90.480  1.00  0.00           H
ATOM   3092  HB2 SER   205      53.040  18.630  89.930  1.00  0.00           H
ATOM   3093  OG  SER   205      53.450  20.380  91.010  1.00  0.00           O
ATOM   3094  HG1 SER   205      53.830  21.240  90.880  1.00  0.00           H
ATOM   3095  C   SER   205      55.030  18.820  87.900  1.00  0.00           C
ATOM   3096  O   SER   205      54.860  17.650  88.110  1.00  0.00           O
ATOM   3097  N   LEU   206      55.940  19.210  86.950  1.00  0.00           N
ATOM   3098  HN  LEU   206      56.340  20.120  87.090  1.00  0.00           H
ATOM   3099  CA  LEU   206      56.570  18.200  86.160  1.00  0.00           C
ATOM   3100  HA  LEU   206      55.800  17.670  85.620  1.00  0.00           H
ATOM   3101  CB  LEU   206      57.330  18.830  84.970  1.00  0.00           C
ATOM   3102  HB1 LEU   206      57.860  18.050  84.370  1.00  0.00           H
ATOM   3103  HB2 LEU   206      58.110  19.490  85.420  1.00  0.00           H
ATOM   3104  CG  LEU   206      56.550  19.650  83.950  1.00  0.00           C
ATOM   3105  HG  LEU   206      55.970  20.480  84.420  1.00  0.00           H
ATOM   3106  CD1 LEU   206      57.590  20.500  83.120  1.00  0.00           C
ATOM   3107 HD11 LEU   206      57.180  20.990  82.220  1.00  0.00           H
ATOM   3108 HD12 LEU   206      58.400  19.820  82.770  1.00  0.00           H
ATOM   3109 HD13 LEU   206      58.090  21.270  83.750  1.00  0.00           H
ATOM   3110  CD2 LEU   206      55.620  18.820  83.040  1.00  0.00           C
ATOM   3111 HD21 LEU   206      54.880  18.300  83.680  1.00  0.00           H
ATOM   3112 HD22 LEU   206      56.230  18.070  82.510  1.00  0.00           H
ATOM   3113 HD23 LEU   206      55.080  19.480  82.320  1.00  0.00           H
ATOM   3114  C   LEU   206      57.410  17.100  86.790  1.00  0.00           C
ATOM   3115  O   LEU   206      57.290  15.950  86.490  1.00  0.00           O
ATOM   3116  N   GLN   207      58.400  17.440  87.630  1.00  0.00           N
ATOM   3117  HN  GLN   207      58.410  18.400  87.900  1.00  0.00           H
ATOM   3118  CA  GLN   207      59.250  16.430  88.260  1.00  0.00           C
ATOM   3119  HA  GLN   207      59.630  15.740  87.520  1.00  0.00           H
ATOM   3120  CB  GLN   207      60.420  17.090  88.890  1.00  0.00           C
ATOM   3121  HB1 GLN   207      61.030  16.320  89.410  1.00  0.00           H
ATOM   3122  HB2 GLN   207      60.270  17.920  89.600  1.00  0.00           H
ATOM   3123  CG  GLN   207      61.440  17.650  87.820  1.00  0.00           C
ATOM   3124  HG1 GLN   207      62.440  17.680  88.310  1.00  0.00           H
ATOM   3125  HG2 GLN   207      61.240  18.740  87.780  1.00  0.00           H
ATOM   3126  CD  GLN   207      61.520  17.110  86.350  1.00  0.00           C
ATOM   3127  OE1 GLN   207      61.040  17.680  85.380  1.00  0.00           O
ATOM   3128  NE2 GLN   207      62.160  15.920  86.170  1.00  0.00           N
ATOM   3129 HE21 GLN   207      62.250  15.600  85.230  1.00  0.00           H
ATOM   3130 HE22 GLN   207      62.600  15.320  86.850  1.00  0.00           H
ATOM   3131  C   GLN   207      58.520  15.500  89.360  1.00  0.00           C
ATOM   3132  O   GLN   207      58.340  15.860  90.500  1.00  0.00           O
ATOM   3133  N   TRP   208      58.190  14.290  88.910  1.00  0.00           N
ATOM   3134  HN  TRP   208      58.500  14.090  87.990  1.00  0.00           H
ATOM   3135  CA  TRP   208      57.400  13.340  89.740  1.00  0.00           C
ATOM   3136  HA  TRP   208      56.800  13.950  90.400  1.00  0.00           H
ATOM   3137  CB  TRP   208      56.460  12.420  88.790  1.00  0.00           C
ATOM   3138  HB1 TRP   208      56.000  13.220  88.180  1.00  0.00           H
ATOM   3139  HB2 TRP   208      55.740  11.890  89.450  1.00  0.00           H
ATOM   3140  CG  TRP   208      57.040  11.270  87.960  1.00  0.00           C
ATOM   3141  CD1 TRP   208      57.310  10.050  88.500  1.00  0.00           C
ATOM   3142  HD1 TRP   208      57.000   9.830  89.510  1.00  0.00           H
ATOM   3143  NE1 TRP   208      57.800   9.180  87.570  1.00  0.00           N
ATOM   3144  HE1 TRP   208      57.980   8.240  87.740  1.00  0.00           H
ATOM   3145  CE2 TRP   208      57.990   9.910  86.400  1.00  0.00           C
ATOM   3146  CD2 TRP   208      57.520  11.200  86.590  1.00  0.00           C
ATOM   3147  CE3 TRP   208      57.400  12.050  85.450  1.00  0.00           C
ATOM   3148  HE3 TRP   208      57.070  13.080  85.520  1.00  0.00           H
ATOM   3149  CZ3 TRP   208      57.840  11.620  84.220  1.00  0.00           C
ATOM   3150  HZ3 TRP   208      57.770  12.280  83.360  1.00  0.00           H
ATOM   3151  CZ2 TRP   208      58.390   9.430  85.200  1.00  0.00           C
ATOM   3152  HZ2 TRP   208      58.780   8.420  85.090  1.00  0.00           H
ATOM   3153  CH2 TRP   208      58.310  10.310  84.070  1.00  0.00           C
ATOM   3154  HH2 TRP   208      58.620   9.870  83.140  1.00  0.00           H
ATOM   3155  C   TRP   208      58.380  12.450  90.520  1.00  0.00           C
ATOM   3156  O   TRP   208      57.870  11.600  91.320  1.00  0.00           O
ATOM   3157  N   SER   209      59.760  12.490  90.360  1.00  0.00           N
ATOM   3158  HN  SER   209      60.250  13.160  89.810  1.00  0.00           H
ATOM   3159  CA  SER   209      60.660  11.430  90.880  1.00  0.00           C
ATOM   3160  HA  SER   209      60.310  11.130  91.860  1.00  0.00           H
ATOM   3161  CB  SER   209      60.460  10.080  89.940  1.00  0.00           C
ATOM   3162  HB1 SER   209      60.880  10.180  88.920  1.00  0.00           H
ATOM   3163  HB2 SER   209      59.390   9.850  89.800  1.00  0.00           H
ATOM   3164  OG  SER   209      61.030   8.960  90.540  1.00  0.00           O
ATOM   3165  HG1 SER   209      60.730   8.200  90.040  1.00  0.00           H
ATOM   3166  C   SER   209      62.070  11.980  90.870  1.00  0.00           C
ATOM   3167  O   SER   209      62.340  13.040  90.330  1.00  0.00           O
HETATM 3168  N   HSD   210      63.050  11.190  91.420  1.00  0.00           N
HETATM 3169  HN  HSD   210      62.970  10.360  91.970  1.00  0.00           H
HETATM 3170  CA  HSD   210      64.400  11.570  91.210  1.00  0.00           C
HETATM 3171  HA  HSD   210      64.460  12.400  90.520  1.00  0.00           H
HETATM 3172  CB  HSD   210      65.200  11.880  92.500  1.00  0.00           C
HETATM 3173  HB1 HSD   210      66.200  12.260  92.230  1.00  0.00           H
HETATM 3174  HB2 HSD   210      65.480  10.980  93.090  1.00  0.00           H
HETATM 3175  ND1 HSD   210      63.800  13.860  92.850  1.00  0.00           N
HETATM 3176  HD1 HSD   210      63.420  13.990  91.940  1.00  0.00           H
HETATM 3177  CG  HSD   210      64.600  12.900  93.390  1.00  0.00           C
HETATM 3178  CE1 HSD   210      63.280  14.540  93.930  1.00  0.00           C
HETATM 3179  HE1 HSD   210      62.500  15.290  93.860  1.00  0.00           H
HETATM 3180  NE2 HSD   210      63.680  14.080  95.110  1.00  0.00           N
HETATM 3181  CD2 HSD   210      64.590  13.090  94.750  1.00  0.00           C
HETATM 3182  HD2 HSD   210      65.050  12.510  95.550  1.00  0.00           H
HETATM 3183  C   HSD   210      65.110  10.520  90.410  1.00  0.00           C
HETATM 3184  O   HSD   210      66.330  10.410  90.290  1.00  0.00           O
ATOM   3185  N   SER   211      64.320   9.650  89.780  1.00  0.00           N
ATOM   3186  HN  SER   211      63.330   9.620  89.930  1.00  0.00           H
ATOM   3187  CA  SER   211      64.940   8.660  88.870  1.00  0.00           C
ATOM   3188  HA  SER   211      65.650   8.060  89.410  1.00  0.00           H
ATOM   3189  CB  SER   211      63.760   7.710  88.560  1.00  0.00           C
ATOM   3190  HB1 SER   211      63.160   7.540  89.480  1.00  0.00           H
ATOM   3191  HB2 SER   211      64.170   6.730  88.240  1.00  0.00           H
ATOM   3192  OG  SER   211      62.800   8.330  87.690  1.00  0.00           O
ATOM   3193  HG1 SER   211      62.020   7.780  87.760  1.00  0.00           H
ATOM   3194  C   SER   211      65.610   9.090  87.550  1.00  0.00           C
ATOM   3195  O   SER   211      65.510  10.220  87.180  1.00  0.00           O
ATOM   3196  N   ALA   212      66.350   8.180  86.940  1.00  0.00           N
ATOM   3197  HN  ALA   212      66.460   7.310  87.420  1.00  0.00           H
ATOM   3198  CA  ALA   212      67.040   8.360  85.700  1.00  0.00           C
ATOM   3199  HA  ALA   212      67.640   9.260  85.780  1.00  0.00           H
ATOM   3200  CB  ALA   212      67.950   7.120  85.430  1.00  0.00           C
ATOM   3201  HB1 ALA   212      68.570   6.970  86.340  1.00  0.00           H
ATOM   3202  HB2 ALA   212      68.580   7.330  84.540  1.00  0.00           H
ATOM   3203  HB3 ALA   212      67.270   6.260  85.240  1.00  0.00           H
ATOM   3204  C   ALA   212      66.030   8.580  84.560  1.00  0.00           C
ATOM   3205  O   ALA   212      66.180   9.510  83.780  1.00  0.00           O
ATOM   3206  N   TYR   213      64.990   7.750  84.470  1.00  0.00           N
ATOM   3207  HN  TYR   213      64.970   6.970  85.090  1.00  0.00           H
ATOM   3208  CA  TYR   213      63.880   7.980  83.560  1.00  0.00           C
ATOM   3209  HA  TYR   213      64.280   7.990  82.560  1.00  0.00           H
ATOM   3210  CB  TYR   213      62.880   6.840  83.750  1.00  0.00           C
ATOM   3211  HB1 TYR   213      62.690   6.880  84.840  1.00  0.00           H
ATOM   3212  HB2 TYR   213      63.450   5.900  83.570  1.00  0.00           H
ATOM   3213  CG  TYR   213      61.650   6.790  83.070  1.00  0.00           C
ATOM   3214  CD1 TYR   213      60.400   6.750  83.690  1.00  0.00           C
ATOM   3215  HD1 TYR   213      60.370   6.830  84.770  1.00  0.00           H
ATOM   3216  CE1 TYR   213      59.220   6.440  82.950  1.00  0.00           C
ATOM   3217  HE1 TYR   213      58.270   6.350  83.450  1.00  0.00           H
ATOM   3218  CZ  TYR   213      59.240   6.390  81.580  1.00  0.00           C
ATOM   3219  OH  TYR   213      58.070   6.160  80.830  1.00  0.00           O
ATOM   3220  HH  TYR   213      57.270   6.400  81.320  1.00  0.00           H
ATOM   3221  CD2 TYR   213      61.660   6.870  81.640  1.00  0.00           C
ATOM   3222  HD2 TYR   213      62.600   7.110  81.170  1.00  0.00           H
ATOM   3223  CE2 TYR   213      60.430   6.710  80.910  1.00  0.00           C
ATOM   3224  HE2 TYR   213      60.470   6.790  79.830  1.00  0.00           H
ATOM   3225  C   TYR   213      63.150   9.320  83.650  1.00  0.00           C
ATOM   3226  O   TYR   213      62.750   9.850  82.590  1.00  0.00           O
ATOM   3227  N   CYS   214      62.950   9.810  84.910  1.00  0.00           N
ATOM   3228  HN  CYS   214      63.150   9.310  85.750  1.00  0.00           H
ATOM   3229  CA  CYS   214      62.410  11.110  85.140  1.00  0.00           C
ATOM   3230  HA  CYS   214      61.650  11.210  84.380  1.00  0.00           H
ATOM   3231  CB  CYS   214      61.650  11.160  86.500  1.00  0.00           C
ATOM   3232  HB1 CYS   214      62.410  10.910  87.270  1.00  0.00           H
ATOM   3233  HB2 CYS   214      60.880  10.360  86.480  1.00  0.00           H
ATOM   3234  SG  CYS   214      60.780  12.730  87.010  1.00  0.00           S
ATOM   3235  HG1 CYS   214      60.330  12.940  85.780  1.00  0.00           H
ATOM   3236  C   CYS   214      63.310  12.320  84.860  1.00  0.00           C
ATOM   3237  O   CYS   214      62.820  13.300  84.270  1.00  0.00           O
ATOM   3238  N   GLN   215      64.620  12.280  85.150  1.00  0.00           N
ATOM   3239  HN  GLN   215      64.870  11.500  85.720  1.00  0.00           H
ATOM   3240  CA  GLN   215      65.590  13.200  84.560  1.00  0.00           C
ATOM   3241  HA  GLN   215      65.410  14.200  84.930  1.00  0.00           H
ATOM   3242  CB  GLN   215      67.000  12.840  85.130  1.00  0.00           C
ATOM   3243  HB1 GLN   215      67.850  13.400  84.700  1.00  0.00           H
ATOM   3244  HB2 GLN   215      67.110  11.750  84.930  1.00  0.00           H
ATOM   3245  CG  GLN   215      67.070  13.010  86.710  1.00  0.00           C
ATOM   3246  HG1 GLN   215      66.280  12.430  87.230  1.00  0.00           H
ATOM   3247  HG2 GLN   215      67.090  14.090  86.940  1.00  0.00           H
ATOM   3248  CD  GLN   215      68.410  12.510  87.220  1.00  0.00           C
ATOM   3249  OE1 GLN   215      69.400  13.230  87.060  1.00  0.00           O
ATOM   3250  NE2 GLN   215      68.460  11.360  87.960  1.00  0.00           N
ATOM   3251 HE21 GLN   215      69.360  10.960  88.090  1.00  0.00           H
ATOM   3252 HE22 GLN   215      67.570  10.990  88.250  1.00  0.00           H
ATOM   3253  C   GLN   215      65.660  13.050  83.020  1.00  0.00           C
ATOM   3254  O   GLN   215      65.510  14.030  82.270  1.00  0.00           O
ATOM   3255  N   LEU   216      65.730  11.810  82.470  1.00  0.00           N
ATOM   3256  HN  LEU   216      65.900  11.040  83.080  1.00  0.00           H
ATOM   3257  CA  LEU   216      65.600  11.490  81.020  1.00  0.00           C
ATOM   3258  HA  LEU   216      66.500  11.760  80.480  1.00  0.00           H
ATOM   3259  CB  LEU   216      65.590   9.960  80.820  1.00  0.00           C
ATOM   3260  HB1 LEU   216      64.660   9.720  81.390  1.00  0.00           H
ATOM   3261  HB2 LEU   216      66.510   9.580  81.310  1.00  0.00           H
ATOM   3262  CG  LEU   216      65.470   9.490  79.410  1.00  0.00           C
ATOM   3263  HG  LEU   216      64.550   9.840  78.900  1.00  0.00           H
ATOM   3264  CD1 LEU   216      66.610   9.940  78.430  1.00  0.00           C
ATOM   3265 HD11 LEU   216      66.640  11.040  78.260  1.00  0.00           H
ATOM   3266 HD12 LEU   216      66.490   9.420  77.460  1.00  0.00           H
ATOM   3267 HD13 LEU   216      67.560   9.680  78.940  1.00  0.00           H
ATOM   3268  CD2 LEU   216      65.450   7.910  79.450  1.00  0.00           C
ATOM   3269 HD21 LEU   216      66.450   7.570  79.790  1.00  0.00           H
ATOM   3270 HD22 LEU   216      65.170   7.400  78.500  1.00  0.00           H
ATOM   3271 HD23 LEU   216      64.730   7.570  80.220  1.00  0.00           H
ATOM   3272  C   LEU   216      64.320  12.100  80.330  1.00  0.00           C
ATOM   3273  O   LEU   216      64.260  12.540  79.190  1.00  0.00           O
ATOM   3274  N   PHE   217      63.180  12.170  81.030  1.00  0.00           N
ATOM   3275  HN  PHE   217      63.160  12.000  82.010  1.00  0.00           H
ATOM   3276  CA  PHE   217      61.940  12.740  80.500  1.00  0.00           C
ATOM   3277  HA  PHE   217      61.640  12.170  79.640  1.00  0.00           H
ATOM   3278  CB  PHE   217      60.810  12.420  81.540  1.00  0.00           C
ATOM   3279  HB1 PHE   217      61.340  12.480  82.520  1.00  0.00           H
ATOM   3280  HB2 PHE   217      60.390  11.400  81.400  1.00  0.00           H
ATOM   3281  CG  PHE   217      59.710  13.400  81.610  1.00  0.00           C
ATOM   3282  CD1 PHE   217      58.680  13.450  80.650  1.00  0.00           C
ATOM   3283  HD1 PHE   217      58.730  12.750  79.830  1.00  0.00           H
ATOM   3284  CE1 PHE   217      57.610  14.280  80.830  1.00  0.00           C
ATOM   3285  HE1 PHE   217      56.750  14.210  80.170  1.00  0.00           H
ATOM   3286  CZ  PHE   217      57.620  15.260  81.840  1.00  0.00           C
ATOM   3287  HZ  PHE   217      56.780  15.920  82.020  1.00  0.00           H
ATOM   3288  CD2 PHE   217      59.700  14.300  82.650  1.00  0.00           C
ATOM   3289  HD2 PHE   217      60.530  14.210  83.330  1.00  0.00           H
ATOM   3290  CE2 PHE   217      58.750  15.350  82.720  1.00  0.00           C
ATOM   3291  HE2 PHE   217      58.830  15.920  83.630  1.00  0.00           H
ATOM   3292  C   PHE   217      62.050  14.170  80.110  1.00  0.00           C
ATOM   3293  O   PHE   217      61.920  14.530  78.990  1.00  0.00           O
ATOM   3294  N   VAL   218      62.480  15.030  81.030  1.00  0.00           N
ATOM   3295  HN  VAL   218      62.440  14.760  81.990  1.00  0.00           H
ATOM   3296  CA  VAL   218      62.820  16.440  80.630  1.00  0.00           C
ATOM   3297  HA  VAL   218      62.020  16.800  80.010  1.00  0.00           H
ATOM   3298  CB  VAL   218      63.000  17.490  81.730  1.00  0.00           C
ATOM   3299  HB  VAL   218      63.620  18.350  81.420  1.00  0.00           H
ATOM   3300  CG1 VAL   218      61.640  18.040  82.100  1.00  0.00           C
ATOM   3301 HG11 VAL   218      60.990  18.300  81.230  1.00  0.00           H
ATOM   3302 HG12 VAL   218      61.640  18.870  82.840  1.00  0.00           H
ATOM   3303 HG13 VAL   218      61.160  17.150  82.550  1.00  0.00           H
ATOM   3304  CG2 VAL   218      63.740  16.820  82.920  1.00  0.00           C
ATOM   3305 HG21 VAL   218      63.750  17.490  83.800  1.00  0.00           H
ATOM   3306 HG22 VAL   218      64.800  16.550  82.710  1.00  0.00           H
ATOM   3307 HG23 VAL   218      63.260  15.870  83.240  1.00  0.00           H
ATOM   3308  C   VAL   218      63.850  16.560  79.540  1.00  0.00           C
ATOM   3309  O   VAL   218      63.700  17.360  78.660  1.00  0.00           O
ATOM   3310  N   VAL   219      65.000  15.790  79.540  1.00  0.00           N
ATOM   3311  HN  VAL   219      65.230  15.140  80.260  1.00  0.00           H
ATOM   3312  CA  VAL   219      65.910  15.630  78.450  1.00  0.00           C
ATOM   3313  HA  VAL   219      66.340  16.580  78.140  1.00  0.00           H
ATOM   3314  CB  VAL   219      66.970  14.590  78.840  1.00  0.00           C
ATOM   3315  HB  VAL   219      66.570  13.700  79.360  1.00  0.00           H
ATOM   3316  CG1 VAL   219      67.800  14.070  77.700  1.00  0.00           C
ATOM   3317 HG11 VAL   219      68.220  14.900  77.080  1.00  0.00           H
ATOM   3318 HG12 VAL   219      67.240  13.390  77.020  1.00  0.00           H
ATOM   3319 HG13 VAL   219      68.570  13.420  78.160  1.00  0.00           H
ATOM   3320  CG2 VAL   219      67.960  15.220  79.850  1.00  0.00           C
ATOM   3321 HG21 VAL   219      68.560  14.450  80.380  1.00  0.00           H
ATOM   3322 HG22 VAL   219      67.460  15.870  80.600  1.00  0.00           H
ATOM   3323 HG23 VAL   219      68.640  15.920  79.330  1.00  0.00           H
ATOM   3324  C   VAL   219      65.240  15.230  77.100  1.00  0.00           C
ATOM   3325  O   VAL   219      65.440  15.960  76.110  1.00  0.00           O
ATOM   3326  N   VAL   220      64.420  14.170  77.050  1.00  0.00           N
ATOM   3327  HN  VAL   220      64.190  13.650  77.860  1.00  0.00           H
ATOM   3328  CA  VAL   220      63.710  13.950  75.780  1.00  0.00           C
ATOM   3329  HA  VAL   220      64.460  14.040  75.000  1.00  0.00           H
ATOM   3330  CB  VAL   220      63.020  12.550  75.720  1.00  0.00           C
ATOM   3331  HB  VAL   220      62.370  12.550  76.620  1.00  0.00           H
ATOM   3332  CG1 VAL   220      62.260  12.270  74.500  1.00  0.00           C
ATOM   3333 HG11 VAL   220      62.910  12.440  73.620  1.00  0.00           H
ATOM   3334 HG12 VAL   220      61.390  12.950  74.450  1.00  0.00           H
ATOM   3335 HG13 VAL   220      61.950  11.210  74.380  1.00  0.00           H
ATOM   3336  CG2 VAL   220      64.090  11.500  75.860  1.00  0.00           C
ATOM   3337 HG21 VAL   220      63.730  10.460  75.680  1.00  0.00           H
ATOM   3338 HG22 VAL   220      64.470  11.530  76.900  1.00  0.00           H
ATOM   3339 HG23 VAL   220      64.910  11.670  75.140  1.00  0.00           H
ATOM   3340  C   VAL   220      62.760  15.060  75.400  1.00  0.00           C
ATOM   3341  O   VAL   220      62.670  15.380  74.230  1.00  0.00           O
ATOM   3342  N   PHE   221      61.950  15.590  76.370  1.00  0.00           N
ATOM   3343  HN  PHE   221      62.100  15.230  77.290  1.00  0.00           H
ATOM   3344  CA  PHE   221      61.020  16.650  76.180  1.00  0.00           C
ATOM   3345  HA  PHE   221      60.390  16.280  75.380  1.00  0.00           H
ATOM   3346  CB  PHE   221      60.300  16.860  77.520  1.00  0.00           C
ATOM   3347  HB1 PHE   221      61.090  17.160  78.250  1.00  0.00           H
ATOM   3348  HB2 PHE   221      59.870  15.870  77.770  1.00  0.00           H
ATOM   3349  CG  PHE   221      59.180  17.890  77.610  1.00  0.00           C
ATOM   3350  CD1 PHE   221      58.780  18.230  78.880  1.00  0.00           C
ATOM   3351  HD1 PHE   221      59.280  17.930  79.790  1.00  0.00           H
ATOM   3352  CE1 PHE   221      57.670  19.040  79.060  1.00  0.00           C
ATOM   3353  HE1 PHE   221      57.380  19.220  80.090  1.00  0.00           H
ATOM   3354  CZ  PHE   221      56.940  19.510  77.960  1.00  0.00           C
ATOM   3355  HZ  PHE   221      56.080  20.150  78.120  1.00  0.00           H
ATOM   3356  CD2 PHE   221      58.410  18.290  76.440  1.00  0.00           C
ATOM   3357  HD2 PHE   221      58.690  18.040  75.430  1.00  0.00           H
ATOM   3358  CE2 PHE   221      57.270  19.060  76.680  1.00  0.00           C
ATOM   3359  HE2 PHE   221      56.770  19.380  75.770  1.00  0.00           H
ATOM   3360  C   PHE   221      61.720  17.900  75.700  1.00  0.00           C
ATOM   3361  O   PHE   221      61.310  18.490  74.670  1.00  0.00           O
ATOM   3362  N   ALA   222      62.880  18.310  76.280  1.00  0.00           N
ATOM   3363  HN  ALA   222      63.310  17.850  77.050  1.00  0.00           H
ATOM   3364  CA  ALA   222      63.590  19.500  75.780  1.00  0.00           C
ATOM   3365  HA  ALA   222      62.900  20.320  75.670  1.00  0.00           H
ATOM   3366  CB  ALA   222      64.600  19.920  76.760  1.00  0.00           C
ATOM   3367  HB1 ALA   222      65.420  19.170  76.800  1.00  0.00           H
ATOM   3368  HB2 ALA   222      64.090  20.060  77.730  1.00  0.00           H
ATOM   3369  HB3 ALA   222      65.090  20.880  76.470  1.00  0.00           H
ATOM   3370  C   ALA   222      64.180  19.500  74.400  1.00  0.00           C
ATOM   3371  O   ALA   222      64.260  20.530  73.750  1.00  0.00           O
ATOM   3372  N   VAL   223      64.720  18.310  74.030  1.00  0.00           N
ATOM   3373  HN  VAL   223      64.780  17.510  74.620  1.00  0.00           H
ATOM   3374  CA  VAL   223      65.220  18.170  72.690  1.00  0.00           C
ATOM   3375  HA  VAL   223      65.880  18.980  72.420  1.00  0.00           H
ATOM   3376  CB  VAL   223      66.030  16.850  72.480  1.00  0.00           C
ATOM   3377  HB  VAL   223      65.450  15.960  72.790  1.00  0.00           H
ATOM   3378  CG1 VAL   223      66.510  16.620  70.980  1.00  0.00           C
ATOM   3379 HG11 VAL   223      66.880  15.570  70.980  1.00  0.00           H
ATOM   3380 HG12 VAL   223      67.310  17.340  70.720  1.00  0.00           H
ATOM   3381 HG13 VAL   223      65.700  16.680  70.220  1.00  0.00           H
ATOM   3382  CG2 VAL   223      67.270  16.960  73.370  1.00  0.00           C
ATOM   3383 HG21 VAL   223      67.710  17.960  73.180  1.00  0.00           H
ATOM   3384 HG22 VAL   223      67.980  16.150  73.150  1.00  0.00           H
ATOM   3385 HG23 VAL   223      67.020  16.980  74.450  1.00  0.00           H
ATOM   3386  C   VAL   223      64.140  18.160  71.620  1.00  0.00           C
ATOM   3387  O   VAL   223      64.210  18.950  70.660  1.00  0.00           O
ATOM   3388  N   LEU   224      63.050  17.330  71.750  1.00  0.00           N
ATOM   3389  HN  LEU   224      63.000  16.650  72.480  1.00  0.00           H
ATOM   3390  CA  LEU   224      62.080  17.260  70.710  1.00  0.00           C
ATOM   3391  HA  LEU   224      62.690  17.410  69.830  1.00  0.00           H
ATOM   3392  CB  LEU   224      61.410  15.910  70.690  1.00  0.00           C
ATOM   3393  HB1 LEU   224      60.530  15.850  70.020  1.00  0.00           H
ATOM   3394  HB2 LEU   224      61.080  15.680  71.730  1.00  0.00           H
ATOM   3395  CG  LEU   224      62.210  14.650  70.200  1.00  0.00           C
ATOM   3396  HG  LEU   224      63.210  14.520  70.660  1.00  0.00           H
ATOM   3397  CD1 LEU   224      61.330  13.400  70.530  1.00  0.00           C
ATOM   3398 HD11 LEU   224      61.930  12.540  70.180  1.00  0.00           H
ATOM   3399 HD12 LEU   224      60.380  13.490  69.960  1.00  0.00           H
ATOM   3400 HD13 LEU   224      61.100  13.360  71.610  1.00  0.00           H
ATOM   3401  CD2 LEU   224      62.470  14.750  68.690  1.00  0.00           C
ATOM   3402 HD21 LEU   224      63.280  15.510  68.630  1.00  0.00           H
ATOM   3403 HD22 LEU   224      61.560  15.000  68.110  1.00  0.00           H
ATOM   3404 HD23 LEU   224      62.940  13.820  68.300  1.00  0.00           H
ATOM   3405  C   LEU   224      61.120  18.390  70.670  1.00  0.00           C
ATOM   3406  O   LEU   224      60.670  18.830  69.610  1.00  0.00           O
ATOM   3407  N   TYR   225      60.690  18.970  71.840  1.00  0.00           N
ATOM   3408  HN  TYR   225      61.030  18.580  72.690  1.00  0.00           H
ATOM   3409  CA  TYR   225      59.690  20.040  72.070  1.00  0.00           C
ATOM   3410  HA  TYR   225      59.150  20.050  71.140  1.00  0.00           H
ATOM   3411  CB  TYR   225      58.600  19.710  73.070  1.00  0.00           C
ATOM   3412  HB1 TYR   225      57.750  20.430  73.080  1.00  0.00           H
ATOM   3413  HB2 TYR   225      59.070  19.490  74.050  1.00  0.00           H
ATOM   3414  CG  TYR   225      57.700  18.430  72.640  1.00  0.00           C
ATOM   3415  CD1 TYR   225      56.410  18.570  72.050  1.00  0.00           C
ATOM   3416  HD1 TYR   225      55.990  19.570  72.040  1.00  0.00           H
ATOM   3417  CE1 TYR   225      55.750  17.420  71.470  1.00  0.00           C
ATOM   3418  HE1 TYR   225      54.740  17.510  71.110  1.00  0.00           H
ATOM   3419  CZ  TYR   225      56.410  16.150  71.380  1.00  0.00           C
ATOM   3420  OH  TYR   225      55.690  15.000  70.890  1.00  0.00           O
ATOM   3421  HH  TYR   225      56.100  14.230  71.300  1.00  0.00           H
ATOM   3422  CD2 TYR   225      58.300  17.140  72.520  1.00  0.00           C
ATOM   3423  HD2 TYR   225      59.320  17.030  72.850  1.00  0.00           H
ATOM   3424  CE2 TYR   225      57.710  16.050  71.910  1.00  0.00           C
ATOM   3425  HE2 TYR   225      58.370  15.220  71.700  1.00  0.00           H
ATOM   3426  C   TYR   225      60.310  21.400  72.260  1.00  0.00           C
ATOM   3427  O   TYR   225      59.620  22.390  72.460  1.00  0.00           O
ATOM   3428  N   PHE   226      61.630  21.570  72.080  1.00  0.00           N
ATOM   3429  HN  PHE   226      62.270  20.800  72.080  1.00  0.00           H
ATOM   3430  CA  PHE   226      62.260  22.850  72.010  1.00  0.00           C
ATOM   3431  HA  PHE   226      61.580  23.570  71.580  1.00  0.00           H
ATOM   3432  CB  PHE   226      62.580  23.450  73.460  1.00  0.00           C
ATOM   3433  HB1 PHE   226      63.000  22.600  74.030  1.00  0.00           H
ATOM   3434  HB2 PHE   226      61.630  23.740  73.950  1.00  0.00           H
ATOM   3435  CG  PHE   226      63.510  24.620  73.580  1.00  0.00           C
ATOM   3436  CD1 PHE   226      63.150  25.880  73.070  1.00  0.00           C
ATOM   3437  HD1 PHE   226      62.210  26.010  72.550  1.00  0.00           H
ATOM   3438  CE1 PHE   226      64.000  26.960  73.190  1.00  0.00           C
ATOM   3439  HE1 PHE   226      63.810  27.900  72.680  1.00  0.00           H
ATOM   3440  CZ  PHE   226      65.240  26.740  73.730  1.00  0.00           C
ATOM   3441  HZ  PHE   226      65.970  27.540  73.710  1.00  0.00           H
ATOM   3442  CD2 PHE   226      64.720  24.480  74.220  1.00  0.00           C
ATOM   3443  HD2 PHE   226      65.030  23.600  74.770  1.00  0.00           H
ATOM   3444  CE2 PHE   226      65.630  25.530  74.200  1.00  0.00           C
ATOM   3445  HE2 PHE   226      66.570  25.300  74.690  1.00  0.00           H
ATOM   3446  C   PHE   226      63.470  22.900  71.010  1.00  0.00           C
ATOM   3447  O   PHE   226      63.480  23.730  70.050  1.00  0.00           O
ATOM   3448  N   LEU   227      64.480  22.110  71.210  1.00  0.00           N
ATOM   3449  HN  LEU   227      64.560  21.490  71.990  1.00  0.00           H
ATOM   3450  CA  LEU   227      65.610  22.130  70.290  1.00  0.00           C
ATOM   3451  HA  LEU   227      66.020  23.130  70.350  1.00  0.00           H
ATOM   3452  CB  LEU   227      66.710  21.270  70.860  1.00  0.00           C
ATOM   3453  HB1 LEU   227      67.520  21.370  70.110  1.00  0.00           H
ATOM   3454  HB2 LEU   227      66.280  20.250  70.770  1.00  0.00           H
ATOM   3455  CG  LEU   227      67.480  21.500  72.280  1.00  0.00           C
ATOM   3456  HG  LEU   227      66.880  21.010  73.080  1.00  0.00           H
ATOM   3457  CD1 LEU   227      68.730  20.620  72.140  1.00  0.00           C
ATOM   3458 HD11 LEU   227      69.370  21.150  71.400  1.00  0.00           H
ATOM   3459 HD12 LEU   227      68.590  19.580  71.770  1.00  0.00           H
ATOM   3460 HD13 LEU   227      69.220  20.640  73.140  1.00  0.00           H
ATOM   3461  CD2 LEU   227      67.660  23.000  72.620  1.00  0.00           C
ATOM   3462 HD21 LEU   227      67.760  23.030  73.720  1.00  0.00           H
ATOM   3463 HD22 LEU   227      66.790  23.640  72.350  1.00  0.00           H
ATOM   3464 HD23 LEU   227      68.570  23.340  72.090  1.00  0.00           H
ATOM   3465  C   LEU   227      65.410  21.830  68.810  1.00  0.00           C
ATOM   3466  O   LEU   227      65.820  22.550  67.910  1.00  0.00           O
ATOM   3467  N   LEU   228      64.640  20.760  68.610  1.00  0.00           N
ATOM   3468  HN  LEU   228      64.290  20.190  69.350  1.00  0.00           H
ATOM   3469  CA  LEU   228      64.090  20.410  67.290  1.00  0.00           C
ATOM   3470  HA  LEU   228      64.930  20.510  66.620  1.00  0.00           H
ATOM   3471  CB  LEU   228      63.520  18.930  67.260  1.00  0.00           C
ATOM   3472  HB1 LEU   228      62.890  18.770  68.160  1.00  0.00           H
ATOM   3473  HB2 LEU   228      64.340  18.200  67.420  1.00  0.00           H
ATOM   3474  CG  LEU   228      62.680  18.610  65.980  1.00  0.00           C
ATOM   3475  HG  LEU   228      61.890  19.390  65.940  1.00  0.00           H
ATOM   3476  CD1 LEU   228      63.610  18.750  64.720  1.00  0.00           C
ATOM   3477 HD11 LEU   228      64.450  18.050  64.930  1.00  0.00           H
ATOM   3478 HD12 LEU   228      64.060  19.760  64.600  1.00  0.00           H
ATOM   3479 HD13 LEU   228      63.170  18.390  63.770  1.00  0.00           H
ATOM   3480  CD2 LEU   228      62.030  17.240  66.130  1.00  0.00           C
ATOM   3481 HD21 LEU   228      61.310  17.310  66.970  1.00  0.00           H
ATOM   3482 HD22 LEU   228      62.930  16.620  66.360  1.00  0.00           H
ATOM   3483 HD23 LEU   228      61.520  16.950  65.190  1.00  0.00           H
ATOM   3484  C   LEU   228      63.200  21.390  66.570  1.00  0.00           C
ATOM   3485  O   LEU   228      63.520  21.790  65.450  1.00  0.00           O
ATOM   3486  N   PRO   229      62.240  22.040  67.130  1.00  0.00           N
ATOM   3487  CD  PRO   229      61.420  21.410  68.230  1.00  0.00           C
ATOM   3488  HD1 PRO   229      62.060  21.020  69.060  1.00  0.00           H
ATOM   3489  HD2 PRO   229      60.740  20.650  67.790  1.00  0.00           H
ATOM   3490  CA  PRO   229      61.490  23.150  66.500  1.00  0.00           C
ATOM   3491  HA  PRO   229      61.340  22.720  65.530  1.00  0.00           H
ATOM   3492  CB  PRO   229      60.230  23.230  67.300  1.00  0.00           C
ATOM   3493  HB1 PRO   229      59.430  22.610  66.830  1.00  0.00           H
ATOM   3494  HB2 PRO   229      59.880  24.270  67.440  1.00  0.00           H
ATOM   3495  CG  PRO   229      60.540  22.590  68.580  1.00  0.00           C
ATOM   3496  HG1 PRO   229      61.070  23.290  69.260  1.00  0.00           H
ATOM   3497  HG2 PRO   229      59.610  22.260  69.090  1.00  0.00           H
ATOM   3498  C   PRO   229      62.200  24.470  66.350  1.00  0.00           C
ATOM   3499  O   PRO   229      62.060  25.080  65.250  1.00  0.00           O
ATOM   3500  N   LEU   230      62.950  24.930  67.320  1.00  0.00           N
ATOM   3501  HN  LEU   230      62.960  24.620  68.270  1.00  0.00           H
ATOM   3502  CA  LEU   230      63.800  26.090  67.220  1.00  0.00           C
ATOM   3503  HA  LEU   230      63.340  26.960  66.780  1.00  0.00           H
ATOM   3504  CB  LEU   230      64.390  26.570  68.570  1.00  0.00           C
ATOM   3505  HB1 LEU   230      64.880  25.670  69.010  1.00  0.00           H
ATOM   3506  HB2 LEU   230      63.580  26.880  69.260  1.00  0.00           H
ATOM   3507  CG  LEU   230      65.410  27.780  68.490  1.00  0.00           C
ATOM   3508  HG  LEU   230      66.110  27.660  67.640  1.00  0.00           H
ATOM   3509  CD1 LEU   230      64.470  29.030  68.280  1.00  0.00           C
ATOM   3510 HD11 LEU   230      63.800  28.920  67.400  1.00  0.00           H
ATOM   3511 HD12 LEU   230      65.180  29.880  68.210  1.00  0.00           H
ATOM   3512 HD13 LEU   230      63.780  29.170  69.140  1.00  0.00           H
ATOM   3513  CD2 LEU   230      66.030  28.020  69.860  1.00  0.00           C
ATOM   3514 HD21 LEU   230      66.670  28.930  69.790  1.00  0.00           H
ATOM   3515 HD22 LEU   230      66.640  27.140  70.160  1.00  0.00           H
ATOM   3516 HD23 LEU   230      65.250  28.250  70.620  1.00  0.00           H
ATOM   3517  C   LEU   230      64.900  26.030  66.160  1.00  0.00           C
ATOM   3518  O   LEU   230      65.210  27.000  65.430  1.00  0.00           O
ATOM   3519  N   LEU   231      65.510  24.890  66.030  1.00  0.00           N
ATOM   3520  HN  LEU   231      65.400  24.090  66.630  1.00  0.00           H
ATOM   3521  CA  LEU   231      66.400  24.720  64.930  1.00  0.00           C
ATOM   3522  HA  LEU   231      67.200  25.450  64.870  1.00  0.00           H
ATOM   3523  CB  LEU   231      66.980  23.200  65.200  1.00  0.00           C
ATOM   3524  HB1 LEU   231      66.110  22.520  65.110  1.00  0.00           H
ATOM   3525  HB2 LEU   231      67.410  23.160  66.220  1.00  0.00           H
ATOM   3526  CG  LEU   231      67.990  22.820  64.150  1.00  0.00           C
ATOM   3527  HG  LEU   231      67.530  22.800  63.140  1.00  0.00           H
ATOM   3528  CD1 LEU   231      69.180  23.770  64.160  1.00  0.00           C
ATOM   3529 HD11 LEU   231      69.940  23.460  63.410  1.00  0.00           H
ATOM   3530 HD12 LEU   231      69.730  23.710  65.120  1.00  0.00           H
ATOM   3531 HD13 LEU   231      68.840  24.760  63.790  1.00  0.00           H
ATOM   3532  CD2 LEU   231      68.370  21.350  64.350  1.00  0.00           C
ATOM   3533 HD21 LEU   231      69.270  21.160  63.730  1.00  0.00           H
ATOM   3534 HD22 LEU   231      67.510  20.660  64.260  1.00  0.00           H
ATOM   3535 HD23 LEU   231      68.620  21.300  65.430  1.00  0.00           H
ATOM   3536  C   LEU   231      65.660  24.790  63.630  1.00  0.00           C
ATOM   3537  O   LEU   231      66.130  25.450  62.730  1.00  0.00           O
ATOM   3538  N   LEU   232      64.510  24.130  63.490  1.00  0.00           N
ATOM   3539  HN  LEU   232      64.190  23.550  64.240  1.00  0.00           H
ATOM   3540  CA  LEU   232      63.650  24.160  62.320  1.00  0.00           C
ATOM   3541  HA  LEU   232      64.190  23.920  61.420  1.00  0.00           H
ATOM   3542  CB  LEU   232      62.560  23.030  62.540  1.00  0.00           C
ATOM   3543  HB1 LEU   232      62.240  23.120  63.600  1.00  0.00           H
ATOM   3544  HB2 LEU   232      62.960  21.990  62.470  1.00  0.00           H
ATOM   3545  CG  LEU   232      61.360  23.140  61.680  1.00  0.00           C
ATOM   3546  HG  LEU   232      60.950  24.170  61.630  1.00  0.00           H
ATOM   3547  CD1 LEU   232      61.760  22.850  60.220  1.00  0.00           C
ATOM   3548 HD11 LEU   232      60.840  22.640  59.640  1.00  0.00           H
ATOM   3549 HD12 LEU   232      62.430  21.970  60.110  1.00  0.00           H
ATOM   3550 HD13 LEU   232      62.370  23.630  59.710  1.00  0.00           H
ATOM   3551  CD2 LEU   232      60.350  22.090  62.160  1.00  0.00           C
ATOM   3552 HD21 LEU   232      60.050  22.300  63.210  1.00  0.00           H
ATOM   3553 HD22 LEU   232      60.580  21.020  61.950  1.00  0.00           H
ATOM   3554 HD23 LEU   232      59.430  22.400  61.640  1.00  0.00           H
ATOM   3555  C   LEU   232      63.210  25.490  61.910  1.00  0.00           C
ATOM   3556  O   LEU   232      63.350  25.880  60.810  1.00  0.00           O
ATOM   3557  N   ILE   233      62.760  26.260  62.890  1.00  0.00           N
ATOM   3558  HN  ILE   233      62.720  26.060  63.870  1.00  0.00           H
ATOM   3559  CA  ILE   233      62.610  27.740  62.770  1.00  0.00           C
ATOM   3560  HA  ILE   233      61.780  27.840  62.080  1.00  0.00           H
ATOM   3561  CB  ILE   233      62.120  28.370  64.170  1.00  0.00           C
ATOM   3562  HB  ILE   233      62.770  28.070  65.030  1.00  0.00           H
ATOM   3563  CG2 ILE   233      62.090  29.900  64.100  1.00  0.00           C
ATOM   3564 HG21 ILE   233      61.590  30.250  63.170  1.00  0.00           H
ATOM   3565 HG22 ILE   233      63.130  30.280  64.180  1.00  0.00           H
ATOM   3566 HG23 ILE   233      61.510  30.280  64.960  1.00  0.00           H
ATOM   3567  CG1 ILE   233      60.690  27.880  64.480  1.00  0.00           C
ATOM   3568 HG11 ILE   233      60.540  26.800  64.270  1.00  0.00           H
ATOM   3569 HG12 ILE   233      60.010  28.450  63.810  1.00  0.00           H
ATOM   3570  CD  ILE   233      60.300  28.080  65.960  1.00  0.00           C
ATOM   3571  HD1 ILE   233      59.250  27.900  66.270  1.00  0.00           H
ATOM   3572  HD2 ILE   233      60.570  29.120  66.260  1.00  0.00           H
ATOM   3573  HD3 ILE   233      60.900  27.330  66.520  1.00  0.00           H
ATOM   3574  C   ILE   233      63.810  28.510  62.270  1.00  0.00           C
ATOM   3575  O   ILE   233      63.640  29.330  61.380  1.00  0.00           O
ATOM   3576  N   LEU   234      65.000  28.230  62.750  1.00  0.00           N
ATOM   3577  HN  LEU   234      65.130  27.620  63.530  1.00  0.00           H
ATOM   3578  CA  LEU   234      66.180  28.750  62.070  1.00  0.00           C
ATOM   3579  HA  LEU   234      66.130  29.820  61.940  1.00  0.00           H
ATOM   3580  CB  LEU   234      67.490  28.330  62.860  1.00  0.00           C
ATOM   3581  HB1 LEU   234      67.590  27.220  62.910  1.00  0.00           H
ATOM   3582  HB2 LEU   234      67.350  28.790  63.860  1.00  0.00           H
ATOM   3583  CG  LEU   234      68.860  28.950  62.440  1.00  0.00           C
ATOM   3584  HG  LEU   234      69.050  28.530  61.430  1.00  0.00           H
ATOM   3585  CD1 LEU   234      68.930  30.460  62.460  1.00  0.00           C
ATOM   3586 HD11 LEU   234      69.900  30.800  62.020  1.00  0.00           H
ATOM   3587 HD12 LEU   234      68.970  30.850  63.490  1.00  0.00           H
ATOM   3588 HD13 LEU   234      68.090  30.850  61.840  1.00  0.00           H
ATOM   3589  CD2 LEU   234      69.940  28.540  63.460  1.00  0.00           C
ATOM   3590 HD21 LEU   234      70.890  29.100  63.310  1.00  0.00           H
ATOM   3591 HD22 LEU   234      70.170  27.480  63.230  1.00  0.00           H
ATOM   3592 HD23 LEU   234      69.660  28.660  64.530  1.00  0.00           H
ATOM   3593  C   LEU   234      66.460  28.260  60.670  1.00  0.00           C
ATOM   3594  O   LEU   234      66.760  29.120  59.810  1.00  0.00           O
ATOM   3595  N   VAL   235      66.360  26.950  60.430  1.00  0.00           N
ATOM   3596  HN  VAL   235      66.080  26.350  61.180  1.00  0.00           H
ATOM   3597  CA  VAL   235      66.520  26.380  59.050  1.00  0.00           C
ATOM   3598  HA  VAL   235      67.540  26.640  58.810  1.00  0.00           H
ATOM   3599  CB  VAL   235      66.370  24.850  59.090  1.00  0.00           C
ATOM   3600  HB  VAL   235      65.440  24.620  59.660  1.00  0.00           H
ATOM   3601  CG1 VAL   235      66.100  24.280  57.670  1.00  0.00           C
ATOM   3602 HG11 VAL   235      65.080  24.610  57.370  1.00  0.00           H
ATOM   3603 HG12 VAL   235      66.250  23.190  57.560  1.00  0.00           H
ATOM   3604 HG13 VAL   235      66.800  24.720  56.920  1.00  0.00           H
ATOM   3605  CG2 VAL   235      67.640  24.290  59.780  1.00  0.00           C
ATOM   3606 HG21 VAL   235      67.620  23.180  59.660  1.00  0.00           H
ATOM   3607 HG22 VAL   235      67.620  24.590  60.850  1.00  0.00           H
ATOM   3608 HG23 VAL   235      68.550  24.730  59.340  1.00  0.00           H
ATOM   3609  C   VAL   235      65.690  26.960  58.000  1.00  0.00           C
ATOM   3610  O   VAL   235      66.270  27.360  56.970  1.00  0.00           O
ATOM   3611  N   VAL   236      64.380  27.150  58.300  1.00  0.00           N
ATOM   3612  HN  VAL   236      64.050  26.930  59.220  1.00  0.00           H
ATOM   3613  CA  VAL   236      63.430  27.850  57.430  1.00  0.00           C
ATOM   3614  HA  VAL   236      63.200  27.300  56.530  1.00  0.00           H
ATOM   3615  CB  VAL   236      62.010  28.020  58.160  1.00  0.00           C
ATOM   3616  HB  VAL   236      62.230  28.270  59.220  1.00  0.00           H
ATOM   3617  CG1 VAL   236      61.140  29.070  57.530  1.00  0.00           C
ATOM   3618 HG11 VAL   236      60.070  28.950  57.770  1.00  0.00           H
ATOM   3619 HG12 VAL   236      61.170  28.920  56.430  1.00  0.00           H
ATOM   3620 HG13 VAL   236      61.450  30.120  57.700  1.00  0.00           H
ATOM   3621  CG2 VAL   236      61.180  26.670  58.250  1.00  0.00           C
ATOM   3622 HG21 VAL   236      61.760  25.840  58.700  1.00  0.00           H
ATOM   3623 HG22 VAL   236      60.850  26.380  57.230  1.00  0.00           H
ATOM   3624 HG23 VAL   236      60.370  26.950  58.960  1.00  0.00           H
ATOM   3625  C   VAL   236      63.870  29.240  56.880  1.00  0.00           C
ATOM   3626  O   VAL   236      63.840  29.480  55.660  1.00  0.00           O
ATOM   3627  N   TYR   237      64.340  30.170  57.700  1.00  0.00           N
ATOM   3628  HN  TYR   237      64.080  29.970  58.650  1.00  0.00           H
ATOM   3629  CA  TYR   237      65.100  31.390  57.330  1.00  0.00           C
ATOM   3630  HA  TYR   237      64.490  31.960  56.650  1.00  0.00           H
ATOM   3631  CB  TYR   237      65.150  32.460  58.450  1.00  0.00           C
ATOM   3632  HB1 TYR   237      65.580  33.440  58.150  1.00  0.00           H
ATOM   3633  HB2 TYR   237      65.730  32.080  59.320  1.00  0.00           H
ATOM   3634  CG  TYR   237      63.710  32.670  58.930  1.00  0.00           C
ATOM   3635  CD1 TYR   237      63.220  31.940  60.050  1.00  0.00           C
ATOM   3636  HD1 TYR   237      63.840  31.400  60.750  1.00  0.00           H
ATOM   3637  CE1 TYR   237      61.850  31.990  60.360  1.00  0.00           C
ATOM   3638  HE1 TYR   237      61.520  31.460  61.240  1.00  0.00           H
ATOM   3639  CZ  TYR   237      60.930  32.770  59.660  1.00  0.00           C
ATOM   3640  OH  TYR   237      59.590  32.790  60.060  1.00  0.00           O
ATOM   3641  HH  TYR   237      59.350  32.040  60.600  1.00  0.00           H
ATOM   3642  CD2 TYR   237      62.780  33.440  58.190  1.00  0.00           C
ATOM   3643  HD2 TYR   237      63.170  33.960  57.330  1.00  0.00           H
ATOM   3644  CE2 TYR   237      61.430  33.470  58.570  1.00  0.00           C
ATOM   3645  HE2 TYR   237      60.750  34.090  58.000  1.00  0.00           H
ATOM   3646  C   TYR   237      66.480  31.250  56.710  1.00  0.00           C
ATOM   3647  O   TYR   237      66.680  31.840  55.670  1.00  0.00           O
ATOM   3648  N   CYS   238      67.430  30.260  57.180  1.00  0.00           N
ATOM   3649  HN  CYS   238      67.210  29.800  58.040  1.00  0.00           H
ATOM   3650  CA  CYS   238      68.680  29.950  56.520  1.00  0.00           C
ATOM   3651  HA  CYS   238      69.260  30.850  56.400  1.00  0.00           H
ATOM   3652  CB  CYS   238      69.480  28.870  57.200  1.00  0.00           C
ATOM   3653  HB1 CYS   238      70.400  28.540  56.680  1.00  0.00           H
ATOM   3654  HB2 CYS   238      68.870  27.960  57.420  1.00  0.00           H
ATOM   3655  SG  CYS   238      69.810  29.500  58.910  1.00  0.00           S
ATOM   3656  HG1 CYS   238      68.600  29.310  59.420  1.00  0.00           H
ATOM   3657  C   CYS   238      68.510  29.440  55.090  1.00  0.00           C
ATOM   3658  O   CYS   238      69.220  29.830  54.250  1.00  0.00           O
ATOM   3659  N   SER   239      67.430  28.620  54.850  1.00  0.00           N
ATOM   3660  HN  SER   239      66.940  28.180  55.600  1.00  0.00           H
ATOM   3661  CA  SER   239      67.070  28.110  53.520  1.00  0.00           C
ATOM   3662  HA  SER   239      67.900  27.480  53.250  1.00  0.00           H
ATOM   3663  CB  SER   239      65.710  27.270  53.610  1.00  0.00           C
ATOM   3664  HB1 SER   239      65.340  26.970  52.610  1.00  0.00           H
ATOM   3665  HB2 SER   239      64.990  27.980  54.080  1.00  0.00           H
ATOM   3666  OG  SER   239      65.770  26.120  54.490  1.00  0.00           O
ATOM   3667  HG1 SER   239      65.900  26.430  55.390  1.00  0.00           H
ATOM   3668  C   SER   239      66.820  29.290  52.530  1.00  0.00           C
ATOM   3669  O   SER   239      67.170  29.280  51.340  1.00  0.00           O
ATOM   3670  N   MET   240      66.130  30.360  53.090  1.00  0.00           N
ATOM   3671  HN  MET   240      65.930  30.270  54.070  1.00  0.00           H
ATOM   3672  CA  MET   240      65.780  31.520  52.240  1.00  0.00           C
ATOM   3673  HA  MET   240      65.190  31.070  51.460  1.00  0.00           H
ATOM   3674  CB  MET   240      64.910  32.620  52.900  1.00  0.00           C
ATOM   3675  HB1 MET   240      64.730  33.410  52.150  1.00  0.00           H
ATOM   3676  HB2 MET   240      65.460  32.970  53.800  1.00  0.00           H
ATOM   3677  CG  MET   240      63.440  32.340  53.340  1.00  0.00           C
ATOM   3678  HG1 MET   240      63.330  31.490  54.040  1.00  0.00           H
ATOM   3679  HG2 MET   240      62.850  32.170  52.420  1.00  0.00           H
ATOM   3680  SD  MET   240      62.730  33.760  54.140  1.00  0.00           S
ATOM   3681  CE  MET   240      61.130  33.090  54.700  1.00  0.00           C
ATOM   3682  HE1 MET   240      60.450  33.110  53.820  1.00  0.00           H
ATOM   3683  HE2 MET   240      60.810  33.870  55.420  1.00  0.00           H
ATOM   3684  HE3 MET   240      61.110  32.140  55.270  1.00  0.00           H
ATOM   3685  C   MET   240      67.010  32.240  51.620  1.00  0.00           C
ATOM   3686  O   MET   240      66.930  32.650  50.480  1.00  0.00           O
ATOM   3687  N   PHE   241      68.080  32.470  52.380  1.00  0.00           N
ATOM   3688  HN  PHE   241      68.010  32.050  53.280  1.00  0.00           H
ATOM   3689  CA  PHE   241      69.350  32.940  51.970  1.00  0.00           C
ATOM   3690  HA  PHE   241      69.160  33.900  51.520  1.00  0.00           H
ATOM   3691  CB  PHE   241      70.370  33.370  53.090  1.00  0.00           C
ATOM   3692  HB1 PHE   241      71.350  33.730  52.710  1.00  0.00           H
ATOM   3693  HB2 PHE   241      70.660  32.510  53.720  1.00  0.00           H
ATOM   3694  CG  PHE   241      69.770  34.530  53.910  1.00  0.00           C
ATOM   3695  CD1 PHE   241      69.800  35.890  53.540  1.00  0.00           C
ATOM   3696  HD1 PHE   241      70.250  36.080  52.580  1.00  0.00           H
ATOM   3697  CE1 PHE   241      69.210  36.880  54.380  1.00  0.00           C
ATOM   3698  HE1 PHE   241      69.220  37.930  54.100  1.00  0.00           H
ATOM   3699  CZ  PHE   241      68.880  36.680  55.710  1.00  0.00           C
ATOM   3700  HZ  PHE   241      68.340  37.420  56.290  1.00  0.00           H
ATOM   3701  CD2 PHE   241      69.280  34.260  55.220  1.00  0.00           C
ATOM   3702  HD2 PHE   241      69.220  33.220  55.500  1.00  0.00           H
ATOM   3703  CE2 PHE   241      68.810  35.320  56.080  1.00  0.00           C
ATOM   3704  HE2 PHE   241      68.450  35.080  57.060  1.00  0.00           H
ATOM   3705  C   PHE   241      70.070  32.080  50.990  1.00  0.00           C
ATOM   3706  O   PHE   241      70.500  32.580  49.950  1.00  0.00           O
ATOM   3707  N   ARG   242      70.090  30.730  51.130  1.00  0.00           N
ATOM   3708  HN  ARG   242      69.750  30.350  51.990  1.00  0.00           H
ATOM   3709  CA  ARG   242      70.560  29.860  50.140  1.00  0.00           C
ATOM   3710  HA  ARG   242      71.580  30.210  50.010  1.00  0.00           H
ATOM   3711  CB  ARG   242      70.710  28.470  50.730  1.00  0.00           C
ATOM   3712  HB1 ARG   242      70.920  27.700  49.960  1.00  0.00           H
ATOM   3713  HB2 ARG   242      69.750  28.240  51.250  1.00  0.00           H
ATOM   3714  CG  ARG   242      71.900  28.410  51.730  1.00  0.00           C
ATOM   3715  HG1 ARG   242      71.810  27.460  52.320  1.00  0.00           H
ATOM   3716  HG2 ARG   242      71.820  29.180  52.520  1.00  0.00           H
ATOM   3717  CD  ARG   242      73.340  28.430  51.160  1.00  0.00           C
ATOM   3718  HD1 ARG   242      74.060  28.370  52.010  1.00  0.00           H
ATOM   3719  HD2 ARG   242      73.440  29.370  50.590  1.00  0.00           H
ATOM   3720  NE  ARG   242      73.450  27.260  50.200  1.00  0.00           N
ATOM   3721  HE  ARG   242      72.710  26.600  50.080  1.00  0.00           H
ATOM   3722  CZ  ARG   242      74.330  27.180  49.200  1.00  0.00           C
ATOM   3723  NH1 ARG   242      75.400  27.970  49.090  1.00  0.00           N
ATOM   3724 HH11 ARG   242      75.650  28.530  49.880  1.00  0.00           H
ATOM   3725 HH12 ARG   242      76.170  27.540  48.610  1.00  0.00           H
ATOM   3726  NH2 ARG   242      74.170  26.290  48.250  1.00  0.00           N
ATOM   3727 HH21 ARG   242      73.430  25.640  48.430  1.00  0.00           H
ATOM   3728 HH22 ARG   242      74.720  26.420  47.430  1.00  0.00           H
ATOM   3729  C   ARG   242      69.810  29.910  48.820  1.00  0.00           C
ATOM   3730  O   ARG   242      70.400  30.110  47.750  1.00  0.00           O
ATOM   3731  N   VAL   243      68.490  29.840  48.850  1.00  0.00           N
ATOM   3732  HN  VAL   243      67.960  29.710  49.690  1.00  0.00           H
ATOM   3733  CA  VAL   243      67.660  30.100  47.660  1.00  0.00           C
ATOM   3734  HA  VAL   243      67.970  29.480  46.830  1.00  0.00           H
ATOM   3735  CB  VAL   243      66.190  29.700  47.900  1.00  0.00           C
ATOM   3736  HB  VAL   243      65.870  30.150  48.870  1.00  0.00           H
ATOM   3737  CG1 VAL   243      65.300  30.200  46.760  1.00  0.00           C
ATOM   3738 HG11 VAL   243      65.620  29.850  45.760  1.00  0.00           H
ATOM   3739 HG12 VAL   243      65.320  31.300  46.580  1.00  0.00           H
ATOM   3740 HG13 VAL   243      64.240  29.970  47.030  1.00  0.00           H
ATOM   3741  CG2 VAL   243      66.160  28.130  47.950  1.00  0.00           C
ATOM   3742 HG21 VAL   243      65.130  27.780  48.180  1.00  0.00           H
ATOM   3743 HG22 VAL   243      66.810  27.670  48.730  1.00  0.00           H
ATOM   3744 HG23 VAL   243      66.640  27.730  47.040  1.00  0.00           H
ATOM   3745  C   VAL   243      67.860  31.490  47.020  1.00  0.00           C
ATOM   3746  O   VAL   243      68.030  31.570  45.790  1.00  0.00           O
ATOM   3747  N   ALA   244      67.980  32.580  47.820  1.00  0.00           N
ATOM   3748  HN  ALA   244      67.810  32.500  48.800  1.00  0.00           H
ATOM   3749  CA  ALA   244      68.360  33.830  47.260  1.00  0.00           C
ATOM   3750  HA  ALA   244      67.670  34.090  46.480  1.00  0.00           H
ATOM   3751  CB  ALA   244      68.210  35.020  48.260  1.00  0.00           C
ATOM   3752  HB1 ALA   244      68.950  34.890  49.070  1.00  0.00           H
ATOM   3753  HB2 ALA   244      67.180  34.940  48.680  1.00  0.00           H
ATOM   3754  HB3 ALA   244      68.350  36.050  47.870  1.00  0.00           H
ATOM   3755  C   ALA   244      69.760  34.000  46.630  1.00  0.00           C
ATOM   3756  O   ALA   244      69.970  34.660  45.570  1.00  0.00           O
ATOM   3757  N   ARG   245      70.820  33.330  47.300  1.00  0.00           N
ATOM   3758  HN  ARG   245      70.710  32.820  48.150  1.00  0.00           H
ATOM   3759  CA  ARG   245      72.140  33.500  46.840  1.00  0.00           C
ATOM   3760  HA  ARG   245      72.220  34.540  46.570  1.00  0.00           H
ATOM   3761  CB  ARG   245      73.200  33.290  48.000  1.00  0.00           C
ATOM   3762  HB1 ARG   245      74.230  33.120  47.620  1.00  0.00           H
ATOM   3763  HB2 ARG   245      72.900  32.340  48.500  1.00  0.00           H
ATOM   3764  CG  ARG   245      73.240  34.350  49.160  1.00  0.00           C
ATOM   3765  HG1 ARG   245      72.130  34.360  49.300  1.00  0.00           H
ATOM   3766  HG2 ARG   245      73.490  35.330  48.690  1.00  0.00           H
ATOM   3767  CD  ARG   245      74.100  33.990  50.380  1.00  0.00           C
ATOM   3768  HD1 ARG   245      75.200  33.840  50.340  1.00  0.00           H
ATOM   3769  HD2 ARG   245      73.770  33.050  50.880  1.00  0.00           H
ATOM   3770  NE  ARG   245      73.780  35.070  51.360  1.00  0.00           N
ATOM   3771  HE  ARG   245      73.630  36.020  51.090  1.00  0.00           H
ATOM   3772  CZ  ARG   245      74.270  35.080  52.600  1.00  0.00           C
ATOM   3773  NH1 ARG   245      74.650  33.910  53.190  1.00  0.00           N
ATOM   3774 HH11 ARG   245      74.730  33.040  52.700  1.00  0.00           H
ATOM   3775 HH12 ARG   245      75.390  33.990  53.860  1.00  0.00           H
ATOM   3776  NH2 ARG   245      74.540  36.200  53.190  1.00  0.00           N
ATOM   3777 HH21 ARG   245      74.750  36.950  52.570  1.00  0.00           H
ATOM   3778 HH22 ARG   245      75.100  36.230  54.020  1.00  0.00           H
ATOM   3779  C   ARG   245      72.390  32.670  45.660  1.00  0.00           C
ATOM   3780  O   ARG   245      73.200  33.080  44.840  1.00  0.00           O
ATOM   3781  N   VAL   246      71.720  31.550  45.430  1.00  0.00           N
ATOM   3782  HN  VAL   246      71.080  31.270  46.140  1.00  0.00           H
ATOM   3783  CA  VAL   246      71.870  30.730  44.240  1.00  0.00           C
ATOM   3784  HA  VAL   246      72.910  30.580  44.020  1.00  0.00           H
ATOM   3785  CB  VAL   246      71.150  29.320  44.440  1.00  0.00           C
ATOM   3786  HB  VAL   246      70.290  29.460  45.130  1.00  0.00           H
ATOM   3787  CG1 VAL   246      70.710  28.600  43.200  1.00  0.00           C
ATOM   3788 HG11 VAL   246      69.990  29.040  42.490  1.00  0.00           H
ATOM   3789 HG12 VAL   246      70.230  27.650  43.520  1.00  0.00           H
ATOM   3790 HG13 VAL   246      71.620  28.220  42.690  1.00  0.00           H
ATOM   3791  CG2 VAL   246      72.140  28.360  45.270  1.00  0.00           C
ATOM   3792 HG21 VAL   246      72.460  28.860  46.210  1.00  0.00           H
ATOM   3793 HG22 VAL   246      73.010  28.070  44.650  1.00  0.00           H
ATOM   3794 HG23 VAL   246      71.580  27.430  45.520  1.00  0.00           H
ATOM   3795  C   VAL   246      71.270  31.390  43.150  1.00  0.00           C
ATOM   3796  O   VAL   246      71.760  31.200  41.990  1.00  0.00           O
ATOM   3797  N   ALA   247      70.270  32.210  43.300  1.00  0.00           N
ATOM   3798  HN  ALA   247      69.950  32.350  44.240  1.00  0.00           H
ATOM   3799  CA  ALA   247      69.570  32.910  42.200  1.00  0.00           C
ATOM   3800  HA  ALA   247      69.710  32.330  41.290  1.00  0.00           H
ATOM   3801  CB  ALA   247      68.000  33.100  42.570  1.00  0.00           C
ATOM   3802  HB1 ALA   247      67.990  33.830  43.400  1.00  0.00           H
ATOM   3803  HB2 ALA   247      67.530  32.140  42.870  1.00  0.00           H
ATOM   3804  HB3 ALA   247      67.420  33.510  41.710  1.00  0.00           H
ATOM   3805  C   ALA   247      70.240  34.260  42.010  1.00  0.00           C
ATOM   3806  O   ALA   247      69.990  35.000  41.050  1.00  0.00           O
ATOM   3807  N   ALA   248      71.130  34.590  42.980  1.00  0.00           N
ATOM   3808  HN  ALA   248      71.310  34.010  43.770  1.00  0.00           H
ATOM   3809  CA  ALA   248      72.040  35.730  42.930  1.00  0.00           C
ATOM   3810  HA  ALA   248      72.730  35.610  43.760  1.00  0.00           H
ATOM   3811  CB  ALA   248      72.960  35.810  41.630  1.00  0.00           C
ATOM   3812  HB1 ALA   248      72.330  36.100  40.760  1.00  0.00           H
ATOM   3813  HB2 ALA   248      73.540  34.890  41.410  1.00  0.00           H
ATOM   3814  HB3 ALA   248      73.700  36.590  41.910  1.00  0.00           H
ATOM   3815  C   ALA   248      71.380  37.010  43.260  1.00  0.00           C
ATOM   3816  O   ALA   248      71.740  38.040  42.670  1.00  0.00           O
ATOM   3817  N   MET   249      70.380  37.070  44.190  1.00  0.00           N
ATOM   3818  HN  MET   249      70.120  36.170  44.530  1.00  0.00           H
ATOM   3819  CA  MET   249      69.760  38.310  44.590  1.00  0.00           C
ATOM   3820  HA  MET   249      69.440  38.750  43.650  1.00  0.00           H
ATOM   3821  CB  MET   249      68.450  38.160  45.290  1.00  0.00           C
ATOM   3822  HB1 MET   249      68.010  39.180  45.390  1.00  0.00           H
ATOM   3823  HB2 MET   249      68.580  38.020  46.380  1.00  0.00           H
ATOM   3824  CG  MET   249      67.330  37.320  44.600  1.00  0.00           C
ATOM   3825  HG1 MET   249      66.510  37.170  45.340  1.00  0.00           H
ATOM   3826  HG2 MET   249      67.610  36.270  44.370  1.00  0.00           H
ATOM   3827  SD  MET   249      66.540  38.070  43.160  1.00  0.00           S
ATOM   3828  CE  MET   249      66.090  36.690  42.080  1.00  0.00           C
ATOM   3829  HE1 MET   249      65.290  36.130  42.620  1.00  0.00           H
ATOM   3830  HE2 MET   249      66.900  35.970  41.860  1.00  0.00           H
ATOM   3831  HE3 MET   249      65.620  37.190  41.200  1.00  0.00           H
ATOM   3832  C   MET   249      70.650  39.270  45.320  1.00  0.00           C
ATOM   3833  O   MET   249      71.610  38.840  46.090  1.00  0.00           O
ATOM   3834  N   GLN   250      70.570  40.610  45.070  1.00  0.00           N
ATOM   3835  HN  GLN   250      69.820  41.050  44.580  1.00  0.00           H
ATOM   3836  CA  GLN   250      71.420  41.610  45.740  1.00  0.00           C
ATOM   3837  HA  GLN   250      72.380  41.270  46.110  1.00  0.00           H
ATOM   3838  CB  GLN   250      71.860  42.680  44.720  1.00  0.00           C
ATOM   3839  HB1 GLN   250      72.430  43.460  45.260  1.00  0.00           H
ATOM   3840  HB2 GLN   250      71.000  43.240  44.290  1.00  0.00           H
ATOM   3841  CG  GLN   250      72.810  42.270  43.580  1.00  0.00           C
ATOM   3842  HG1 GLN   250      73.280  43.230  43.270  1.00  0.00           H
ATOM   3843  HG2 GLN   250      72.200  41.820  42.770  1.00  0.00           H
ATOM   3844  CD  GLN   250      73.950  41.250  43.960  1.00  0.00           C
ATOM   3845  OE1 GLN   250      75.110  41.740  44.180  1.00  0.00           O
ATOM   3846  NE2 GLN   250      73.670  39.980  44.060  1.00  0.00           N
ATOM   3847 HE21 GLN   250      72.730  39.700  43.900  1.00  0.00           H
ATOM   3848 HE22 GLN   250      74.450  39.390  44.280  1.00  0.00           H
ATOM   3849  C   GLN   250      70.710  42.280  46.870  1.00  0.00           C
ATOM   3850  O   GLN   250      71.350  43.060  47.590  1.00  0.00           O
HETATM 3851  N   HSD   251      69.410  41.860  47.080  1.00  0.00           N
HETATM 3852  HN  HSD   251      68.970  41.350  46.350  1.00  0.00           H
HETATM 3853  CA  HSD   251      68.600  42.510  47.990  1.00  0.00           C
HETATM 3854  HA  HSD   251      69.080  43.280  48.590  1.00  0.00           H
HETATM 3855  CB  HSD   251      67.520  43.410  47.220  1.00  0.00           C
HETATM 3856  HB1 HSD   251      68.020  44.240  46.680  1.00  0.00           H
HETATM 3857  HB2 HSD   251      66.790  43.770  47.970  1.00  0.00           H
HETATM 3858  ND1 HSD   251      65.960  41.460  46.450  1.00  0.00           N
HETATM 3859  HD1 HSD   251      65.910  40.880  47.260  1.00  0.00           H
HETATM 3860  CG  HSD   251      66.740  42.590  46.180  1.00  0.00           C
HETATM 3861  CE1 HSD   251      65.390  41.060  45.260  1.00  0.00           C
HETATM 3862  HE1 HSD   251      64.820  40.130  45.170  1.00  0.00           H
HETATM 3863  NE2 HSD   251      65.800  41.870  44.270  1.00  0.00           N
HETATM 3864  CD2 HSD   251      66.610  42.850  44.850  1.00  0.00           C
HETATM 3865  HD2 HSD   251      67.040  43.670  44.290  1.00  0.00           H
HETATM 3866  C   HSD   251      67.900  41.570  48.900  1.00  0.00           C
HETATM 3867  O   HSD   251      66.790  41.870  49.270  1.00  0.00           O
ATOM   3868  N   GLY   252      68.610  40.420  49.250  1.00  0.00           N
ATOM   3869  HN  GLY   252      69.540  40.290  48.930  1.00  0.00           H
ATOM   3870  CA  GLY   252      68.090  39.280  49.920  1.00  0.00           C
ATOM   3871  HA1 GLY   252      67.780  39.610  50.900  1.00  0.00           H
ATOM   3872  HA2 GLY   252      68.900  38.570  49.960  1.00  0.00           H
ATOM   3873  C   GLY   252      66.880  38.620  49.400  1.00  0.00           C
ATOM   3874  O   GLY   252      66.450  38.920  48.280  1.00  0.00           O
ATOM   3875  N   PRO   253      66.330  37.630  50.080  1.00  0.00           N
ATOM   3876  CD  PRO   253      66.670  37.250  51.480  1.00  0.00           C
ATOM   3877  HD1 PRO   253      66.060  37.900  52.150  1.00  0.00           H
ATOM   3878  HD2 PRO   253      67.760  37.220  51.670  1.00  0.00           H
ATOM   3879  CA  PRO   253      65.160  36.870  49.650  1.00  0.00           C
ATOM   3880  HA  PRO   253      65.530  36.290  48.820  1.00  0.00           H
ATOM   3881  CB  PRO   253      64.790  35.970  50.810  1.00  0.00           C
ATOM   3882  HB1 PRO   253      64.530  35.000  50.350  1.00  0.00           H
ATOM   3883  HB2 PRO   253      63.970  36.400  51.420  1.00  0.00           H
ATOM   3884  CG  PRO   253      66.090  35.880  51.690  1.00  0.00           C
ATOM   3885  HG1 PRO   253      65.950  35.630  52.760  1.00  0.00           H
ATOM   3886  HG2 PRO   253      66.800  35.100  51.350  1.00  0.00           H
ATOM   3887  C   PRO   253      64.000  37.580  49.110  1.00  0.00           C
ATOM   3888  O   PRO   253      63.630  38.650  49.670  1.00  0.00           O
ATOM   3889  N   LEU   254      63.470  37.090  47.960  1.00  0.00           N
ATOM   3890  HN  LEU   254      63.870  36.240  47.620  1.00  0.00           H
ATOM   3891  CA  LEU   254      62.340  37.680  47.200  1.00  0.00           C
ATOM   3892  HA  LEU   254      62.110  38.580  47.740  1.00  0.00           H
ATOM   3893  CB  LEU   254      62.930  38.060  45.810  1.00  0.00           C
ATOM   3894  HB1 LEU   254      63.460  37.210  45.330  1.00  0.00           H
ATOM   3895  HB2 LEU   254      63.710  38.830  46.030  1.00  0.00           H
ATOM   3896  CG  LEU   254      62.040  38.710  44.760  1.00  0.00           C
ATOM   3897  HG  LEU   254      61.180  38.010  44.700  1.00  0.00           H
ATOM   3898  CD1 LEU   254      61.490  40.040  45.340  1.00  0.00           C
ATOM   3899 HD11 LEU   254      61.110  40.010  46.390  1.00  0.00           H
ATOM   3900 HD12 LEU   254      60.650  40.390  44.700  1.00  0.00           H
ATOM   3901 HD13 LEU   254      62.330  40.750  45.280  1.00  0.00           H
ATOM   3902  CD2 LEU   254      62.740  38.890  43.510  1.00  0.00           C
ATOM   3903 HD21 LEU   254      63.790  39.230  43.660  1.00  0.00           H
ATOM   3904 HD22 LEU   254      62.320  39.730  42.910  1.00  0.00           H
ATOM   3905 HD23 LEU   254      62.810  37.940  42.950  1.00  0.00           H
ATOM   3906  C   LEU   254      61.140  36.710  47.130  1.00  0.00           C
ATOM   3907  O   LEU   254      61.320  35.580  46.630  1.00  0.00           O
ATOM   3908  N   PRO   255      59.940  37.050  47.570  1.00  0.00           N
ATOM   3909  CD  PRO   255      59.800  38.170  48.460  1.00  0.00           C
ATOM   3910  HD1 PRO   255      59.780  39.150  47.930  1.00  0.00           H
ATOM   3911  HD2 PRO   255      60.630  38.240  49.200  1.00  0.00           H
ATOM   3912  CA  PRO   255      58.700  36.260  47.530  1.00  0.00           C
ATOM   3913  HA  PRO   255      58.690  35.340  48.090  1.00  0.00           H
ATOM   3914  CB  PRO   255      57.730  37.260  48.110  1.00  0.00           C
ATOM   3915  HB1 PRO   255      56.760  36.770  48.340  1.00  0.00           H
ATOM   3916  HB2 PRO   255      57.460  38.100  47.430  1.00  0.00           H
ATOM   3917  CG  PRO   255      58.530  37.910  49.250  1.00  0.00           C
ATOM   3918  HG1 PRO   255      58.080  38.840  49.670  1.00  0.00           H
ATOM   3919  HG2 PRO   255      58.680  37.160  50.050  1.00  0.00           H
ATOM   3920  C   PRO   255      58.340  35.870  46.060  1.00  0.00           C
ATOM   3921  O   PRO   255      58.600  36.680  45.180  1.00  0.00           O
ATOM   3922  N   THR   256      57.740  34.570  45.850  1.00  0.00           N
ATOM   3923  HN  THR   256      57.630  33.990  46.660  1.00  0.00           H
ATOM   3924  CA  THR   256      57.460  33.970  44.620  1.00  0.00           C
ATOM   3925  HA  THR   256      58.150  34.430  43.930  1.00  0.00           H
ATOM   3926  CB  THR   256      57.720  32.530  44.430  1.00  0.00           C
ATOM   3927  HB  THR   256      57.090  31.940  45.140  1.00  0.00           H
ATOM   3928  OG1 THR   256      59.030  32.250  44.780  1.00  0.00           O
ATOM   3929  HG1 THR   256      59.000  32.130  45.730  1.00  0.00           H
ATOM   3930  CG2 THR   256      57.700  32.050  42.990  1.00  0.00           C
ATOM   3931 HG21 THR   256      56.870  32.350  42.310  1.00  0.00           H
ATOM   3932 HG22 THR   256      58.000  30.980  42.940  1.00  0.00           H
ATOM   3933 HG23 THR   256      58.530  32.590  42.480  1.00  0.00           H
ATOM   3934  C   THR   256      56.100  34.350  44.180  1.00  0.00           C
ATOM   3935  O   THR   256      55.100  34.420  44.960  1.00  0.00           O
ATOM   3936  N   TRP   257      55.930  34.640  42.880  1.00  0.00           N
ATOM   3937  HN  TRP   257      56.770  34.740  42.350  1.00  0.00           H
ATOM   3938  CA  TRP   257      54.700  34.980  42.240  1.00  0.00           C
ATOM   3939  HA  TRP   257      53.880  35.000  42.950  1.00  0.00           H
ATOM   3940  CB  TRP   257      54.870  36.300  41.490  1.00  0.00           C
ATOM   3941  HB1 TRP   257      55.860  36.250  40.980  1.00  0.00           H
ATOM   3942  HB2 TRP   257      55.020  37.050  42.290  1.00  0.00           H
ATOM   3943  CG  TRP   257      53.760  36.730  40.520  1.00  0.00           C
ATOM   3944  CD1 TRP   257      52.830  37.690  40.760  1.00  0.00           C
ATOM   3945  HD1 TRP   257      52.860  38.310  41.640  1.00  0.00           H
ATOM   3946  NE1 TRP   257      52.000  37.750  39.680  1.00  0.00           N
ATOM   3947  HE1 TRP   257      51.160  38.250  39.750  1.00  0.00           H
ATOM   3948  CE2 TRP   257      52.400  36.910  38.740  1.00  0.00           C
ATOM   3949  CD2 TRP   257      53.530  36.270  39.150  1.00  0.00           C
ATOM   3950  CE3 TRP   257      54.160  35.320  38.320  1.00  0.00           C
ATOM   3951  HE3 TRP   257      55.050  34.810  38.640  1.00  0.00           H
ATOM   3952  CZ3 TRP   257      53.440  34.810  37.250  1.00  0.00           C
ATOM   3953  HZ3 TRP   257      53.810  33.930  36.730  1.00  0.00           H
ATOM   3954  CZ2 TRP   257      51.790  36.600  37.450  1.00  0.00           C
ATOM   3955  HZ2 TRP   257      50.940  37.150  37.090  1.00  0.00           H
ATOM   3956  CH2 TRP   257      52.260  35.420  36.820  1.00  0.00           C
ATOM   3957  HH2 TRP   257      51.700  35.020  35.990  1.00  0.00           H
ATOM   3958  C   TRP   257      54.280  33.880  41.260  1.00  0.00           C
ATOM   3959  O   TRP   257      55.040  33.320  40.470  1.00  0.00           O
ATOM   3960  N   MET   258      53.010  33.460  41.390  1.00  0.00           N
ATOM   3961  HN  MET   258      52.500  33.980  42.070  1.00  0.00           H
ATOM   3962  CA  MET   258      52.440  32.550  40.480  1.00  0.00           C
ATOM   3963  HA  MET   258      52.630  32.900  39.470  1.00  0.00           H
ATOM   3964  CB  MET   258      52.820  31.130  41.000  1.00  0.00           C
ATOM   3965  HB1 MET   258      53.930  31.110  41.110  1.00  0.00           H
ATOM   3966  HB2 MET   258      52.490  30.380  40.250  1.00  0.00           H
ATOM   3967  CG  MET   258      52.150  30.560  42.230  1.00  0.00           C
ATOM   3968  HG1 MET   258      51.060  30.490  42.030  1.00  0.00           H
ATOM   3969  HG2 MET   258      52.340  31.170  43.140  1.00  0.00           H
ATOM   3970  SD  MET   258      52.480  28.780  42.530  1.00  0.00           S
ATOM   3971  CE  MET   258      54.160  29.130  43.060  1.00  0.00           C
ATOM   3972  HE1 MET   258      54.550  28.420  43.820  1.00  0.00           H
ATOM   3973  HE2 MET   258      54.210  30.120  43.540  1.00  0.00           H
ATOM   3974  HE3 MET   258      54.840  29.240  42.190  1.00  0.00           H
ATOM   3975  C   MET   258      50.920  32.560  40.460  1.00  0.00           C
ATOM   3976  O   MET   258      50.380  32.960  41.420  1.00  0.00           O
ATOM   3977  N   GLU   259      50.250  32.260  39.290  1.00  0.00           N
ATOM   3978  HN  GLU   259      50.740  31.980  38.470  1.00  0.00           H
ATOM   3979  CA  GLU   259      48.820  32.260  39.190  1.00  0.00           C
ATOM   3980  HA  GLU   259      48.330  32.900  39.910  1.00  0.00           H
ATOM   3981  CB  GLU   259      48.410  32.690  37.800  1.00  0.00           C
ATOM   3982  HB1 GLU   259      47.310  32.610  37.720  1.00  0.00           H
ATOM   3983  HB2 GLU   259      48.870  32.000  37.060  1.00  0.00           H
ATOM   3984  CG  GLU   259      48.870  34.130  37.360  1.00  0.00           C
ATOM   3985  HG1 GLU   259      48.560  34.380  36.330  1.00  0.00           H
ATOM   3986  HG2 GLU   259      49.980  34.090  37.320  1.00  0.00           H
ATOM   3987  CD  GLU   259      48.470  35.320  38.280  1.00  0.00           C
ATOM   3988  OE1 GLU   259      48.990  35.530  39.350  1.00  0.00           O
ATOM   3989  OE2 GLU   259      47.380  36.070  37.970  1.00  0.00           O
ATOM   3990  HE2 GLU   259      47.010  35.750  37.140  1.00  0.00           H
ATOM   3991  C   GLU   259      48.480  30.780  39.440  1.00  0.00           C
ATOM   3992  O   GLU   259      47.450  30.430  40.080  1.00  0.00           O
ATOM   3993  N   THR   260      49.360  29.850  38.970  1.00  0.00           N
ATOM   3994  HN  THR   260      50.260  30.150  38.680  1.00  0.00           H
ATOM   3995  CA  THR   260      49.260  28.440  38.950  1.00  0.00           C
ATOM   3996  HA  THR   260      48.990  28.100  39.940  1.00  0.00           H
ATOM   3997  CB  THR   260      48.310  27.880  37.960  1.00  0.00           C
ATOM   3998  HB  THR   260      47.350  28.430  38.040  1.00  0.00           H
ATOM   3999  OG1 THR   260      48.090  26.530  38.080  1.00  0.00           O
ATOM   4000  HG1 THR   260      47.580  26.340  38.880  1.00  0.00           H
ATOM   4001  CG2 THR   260      48.690  28.170  36.490  1.00  0.00           C
ATOM   4002 HG21 THR   260      49.580  27.570  36.220  1.00  0.00           H
ATOM   4003 HG22 THR   260      48.940  29.230  36.260  1.00  0.00           H
ATOM   4004 HG23 THR   260      47.950  27.910  35.710  1.00  0.00           H
ATOM   4005  C   THR   260      50.720  27.940  38.810  1.00  0.00           C
ATOM   4006  O   THR   260      51.600  28.630  38.240  1.00  0.00           O
ATOM   4007  N   PRO   261      51.000  26.640  39.280  1.00  0.00           N
ATOM   4008  CD  PRO   261      50.220  25.780  40.300  1.00  0.00           C
ATOM   4009  HD1 PRO   261      49.360  25.280  39.810  1.00  0.00           H
ATOM   4010  HD2 PRO   261      49.860  26.310  41.200  1.00  0.00           H
ATOM   4011  CA  PRO   261      52.120  25.820  38.720  1.00  0.00           C
ATOM   4012  HA  PRO   261      52.970  26.280  39.190  1.00  0.00           H
ATOM   4013  CB  PRO   261      51.910  24.440  39.370  1.00  0.00           C
ATOM   4014  HB1 PRO   261      52.860  23.900  39.560  1.00  0.00           H
ATOM   4015  HB2 PRO   261      51.120  23.900  38.810  1.00  0.00           H
ATOM   4016  CG  PRO   261      51.310  24.870  40.700  1.00  0.00           C
ATOM   4017  HG1 PRO   261      51.040  23.940  41.240  1.00  0.00           H
ATOM   4018  HG2 PRO   261      52.090  25.450  41.250  1.00  0.00           H
ATOM   4019  C   PRO   261      52.330  25.820  37.230  1.00  0.00           C
ATOM   4020  O   PRO   261      51.400  25.620  36.400  1.00  0.00           O
ATOM   4021  N   CYS   262      53.600  25.930  36.720  1.00  0.00           N
ATOM   4022  HN  CYS   262      54.420  25.990  37.290  1.00  0.00           H
ATOM   4023  CA  CYS   262      53.800  26.070  35.260  1.00  0.00           C
ATOM   4024  HA  CYS   262      53.020  25.530  34.740  1.00  0.00           H
ATOM   4025  CB  CYS   262      53.690  27.590  34.760  1.00  0.00           C
ATOM   4026  HB1 CYS   262      54.440  28.310  35.160  1.00  0.00           H
ATOM   4027  HB2 CYS   262      52.710  27.910  35.180  1.00  0.00           H
ATOM   4028  SG  CYS   262      53.630  27.700  32.930  1.00  0.00           S
ATOM   4029  HG1 CYS   262      52.600  26.920  32.620  1.00  0.00           H
ATOM   4030  C   CYS   262      55.210  25.540  34.830  1.00  0.00           C
ATOM   4031  O   CYS   262      56.260  25.710  35.500  1.00  0.00           O
ATOM   4032  N   GLN   263      55.320  24.750  33.720  1.00  0.00           N
ATOM   4033  HN  GLN   263      54.540  24.690  33.110  1.00  0.00           H
ATOM   4034  CA  GLN   263      56.390  23.770  33.570  1.00  0.00           C
ATOM   4035  HA  GLN   263      57.210  24.160  34.150  1.00  0.00           H
ATOM   4036  CB  GLN   263      56.260  22.430  34.320  1.00  0.00           C
ATOM   4037  HB1 GLN   263      56.210  22.730  35.390  1.00  0.00           H
ATOM   4038  HB2 GLN   263      57.200  21.900  34.050  1.00  0.00           H
ATOM   4039  CG  GLN   263      55.010  21.610  34.010  1.00  0.00           C
ATOM   4040  HG1 GLN   263      55.120  20.920  33.150  1.00  0.00           H
ATOM   4041  HG2 GLN   263      54.200  22.340  33.810  1.00  0.00           H
ATOM   4042  CD  GLN   263      54.510  20.810  35.200  1.00  0.00           C
ATOM   4043  OE1 GLN   263      53.310  20.910  35.540  1.00  0.00           O
ATOM   4044  NE2 GLN   263      55.330  19.960  35.740  1.00  0.00           N
ATOM   4045 HE21 GLN   263      56.140  19.640  35.240  1.00  0.00           H
ATOM   4046 HE22 GLN   263      55.080  19.430  36.550  1.00  0.00           H
ATOM   4047  C   GLN   263      56.700  23.420  32.130  1.00  0.00           C
ATOM   4048  O   GLN   263      55.850  23.510  31.290  1.00  0.00           O
ATOM   4049  N   ARG   264      57.990  23.090  31.850  1.00  0.00           N
ATOM   4050  HN  ARG   264      58.670  23.010  32.580  1.00  0.00           H
ATOM   4051  CA  ARG   264      58.570  22.910  30.590  1.00  0.00           C
ATOM   4052  HA  ARG   264      57.760  22.840  29.870  1.00  0.00           H
ATOM   4053  CB  ARG   264      59.440  24.140  30.120  1.00  0.00           C
ATOM   4054  HB1 ARG   264      59.880  23.910  29.130  1.00  0.00           H
ATOM   4055  HB2 ARG   264      60.340  24.280  30.760  1.00  0.00           H
ATOM   4056  CG  ARG   264      58.710  25.550  29.990  1.00  0.00           C
ATOM   4057  HG1 ARG   264      59.510  26.300  29.790  1.00  0.00           H
ATOM   4058  HG2 ARG   264      58.270  25.930  30.940  1.00  0.00           H
ATOM   4059  CD  ARG   264      57.660  25.760  28.900  1.00  0.00           C
ATOM   4060  HD1 ARG   264      58.260  25.550  27.980  1.00  0.00           H
ATOM   4061  HD2 ARG   264      57.240  26.790  28.820  1.00  0.00           H
ATOM   4062  NE  ARG   264      56.460  24.930  29.100  1.00  0.00           N
ATOM   4063  HE  ARG   264      56.300  24.480  29.980  1.00  0.00           H
ATOM   4064  CZ  ARG   264      55.510  24.640  28.190  1.00  0.00           C
ATOM   4065  NH1 ARG   264      55.520  25.090  26.970  1.00  0.00           N
ATOM   4066 HH11 ARG   264      56.290  25.620  26.630  1.00  0.00           H
ATOM   4067 HH12 ARG   264      54.670  25.180  26.440  1.00  0.00           H
ATOM   4068  NH2 ARG   264      54.390  24.120  28.570  1.00  0.00           N
ATOM   4069 HH21 ARG   264      54.410  23.750  29.490  1.00  0.00           H
ATOM   4070 HH22 ARG   264      53.610  23.980  27.950  1.00  0.00           H
ATOM   4071  C   ARG   264      59.420  21.670  30.500  1.00  0.00           C
ATOM   4072  O   ARG   264      60.200  21.410  31.420  1.00  0.00           O
ATOM   4073  N   SER   265      59.370  20.840  29.440  1.00  0.00           N
ATOM   4074  HN  SER   265      58.750  21.000  28.680  1.00  0.00           H
ATOM   4075  CA  SER   265      60.200  19.690  29.330  1.00  0.00           C
ATOM   4076  HA  SER   265      60.010  19.100  30.220  1.00  0.00           H
ATOM   4077  CB  SER   265      59.860  18.930  28.000  1.00  0.00           C
ATOM   4078  HB1 SER   265      58.840  18.550  28.220  1.00  0.00           H
ATOM   4079  HB2 SER   265      60.630  18.190  27.700  1.00  0.00           H
ATOM   4080  OG  SER   265      59.680  19.820  26.870  1.00  0.00           O
ATOM   4081  HG1 SER   265      58.920  20.400  26.940  1.00  0.00           H
ATOM   4082  C   SER   265      61.690  20.030  29.210  1.00  0.00           C
ATOM   4083  O   SER   265      62.090  20.980  28.510  1.00  0.00           O
ATOM   4084  N   GLU   266      62.520  19.170  29.920  1.00  0.00           N
ATOM   4085  HN  GLU   266      62.040  18.360  30.250  1.00  0.00           H
ATOM   4086  CA  GLU   266      63.930  19.180  29.930  1.00  0.00           C
ATOM   4087  HA  GLU   266      64.270  20.140  30.270  1.00  0.00           H
ATOM   4088  CB  GLU   266      64.510  18.140  30.990  1.00  0.00           C
ATOM   4089  HB1 GLU   266      65.490  17.700  30.710  1.00  0.00           H
ATOM   4090  HB2 GLU   266      63.880  17.220  30.930  1.00  0.00           H
ATOM   4091  CG  GLU   266      64.350  18.590  32.430  1.00  0.00           C
ATOM   4092  HG1 GLU   266      64.330  17.750  33.150  1.00  0.00           H
ATOM   4093  HG2 GLU   266      63.400  19.130  32.660  1.00  0.00           H
ATOM   4094  CD  GLU   266      65.560  19.400  32.940  1.00  0.00           C
ATOM   4095  OE1 GLU   266      66.270  20.080  32.170  1.00  0.00           O
ATOM   4096  OE2 GLU   266      65.690  19.440  34.180  1.00  0.00           O
ATOM   4097  C   GLU   266      64.610  18.900  28.600  1.00  0.00           C
ATOM   4098  O   GLU   266      65.520  19.570  28.160  1.00  0.00           O
ATOM   4099  N   SER   267      64.200  17.870  27.860  1.00  0.00           N
ATOM   4100  HN  SER   267      63.480  17.260  28.180  1.00  0.00           H
ATOM   4101  CA  SER   267      64.760  17.480  26.530  1.00  0.00           C
ATOM   4102  HA  SER   267      64.980  18.250  25.800  1.00  0.00           H
ATOM   4103  CB  SER   267      65.990  16.630  26.670  1.00  0.00           C
ATOM   4104  HB1 SER   267      65.890  15.530  26.790  1.00  0.00           H
ATOM   4105  HB2 SER   267      66.590  16.970  27.540  1.00  0.00           H
ATOM   4106  OG  SER   267      66.820  16.960  25.470  1.00  0.00           O
ATOM   4107  HG1 SER   267      66.950  17.910  25.450  1.00  0.00           H
ATOM   4108  C   SER   267      63.700  16.790  25.850  1.00  0.00           C
ATOM   4109  O   SER   267      62.710  16.440  26.470  1.00  0.00           O
ATOM   4110  N   LEU   268      63.810  16.570  24.530  1.00  0.00           N
ATOM   4111  HN  LEU   268      64.670  16.840  24.090  1.00  0.00           H
ATOM   4112  CA  LEU   268      62.700  16.040  23.760  1.00  0.00           C
ATOM   4113  HA  LEU   268      61.840  16.620  24.080  1.00  0.00           H
ATOM   4114  CB  LEU   268      62.870  16.130  22.200  1.00  0.00           C
ATOM   4115  HB1 LEU   268      62.030  15.500  21.850  1.00  0.00           H
ATOM   4116  HB2 LEU   268      63.840  15.750  21.820  1.00  0.00           H
ATOM   4117  CG  LEU   268      62.500  17.510  21.520  1.00  0.00           C
ATOM   4118  HG  LEU   268      63.310  18.190  21.870  1.00  0.00           H
ATOM   4119  CD1 LEU   268      62.480  17.480  19.990  1.00  0.00           C
ATOM   4120 HD11 LEU   268      62.200  18.540  19.800  1.00  0.00           H
ATOM   4121 HD12 LEU   268      61.660  16.860  19.570  1.00  0.00           H
ATOM   4122 HD13 LEU   268      63.410  17.110  19.510  1.00  0.00           H
ATOM   4123  CD2 LEU   268      61.160  18.050  22.030  1.00  0.00           C
ATOM   4124 HD21 LEU   268      60.950  18.990  21.470  1.00  0.00           H
ATOM   4125 HD22 LEU   268      61.200  18.310  23.110  1.00  0.00           H
ATOM   4126 HD23 LEU   268      60.370  17.270  21.940  1.00  0.00           H
ATOM   4127  C   LEU   268      62.400  14.580  24.110  1.00  0.00           C
ATOM   4128  O   LEU   268      63.190  13.650  23.750  1.00  0.00           O
ATOM   4129  N   SER   269      61.230  14.260  24.790  1.00  0.00           N
ATOM   4130  HN  SER   269      60.630  15.030  24.980  1.00  0.00           H
ATOM   4131  CA  SER   269      60.780  12.980  25.260  1.00  0.00           C
ATOM   4132  HA  SER   269      59.800  13.070  25.710  1.00  0.00           H
ATOM   4133  CB  SER   269      60.590  11.930  24.200  1.00  0.00           C
ATOM   4134  HB1 SER   269      60.400  10.910  24.590  1.00  0.00           H
ATOM   4135  HB2 SER   269      61.470  11.920  23.520  1.00  0.00           H
ATOM   4136  OG  SER   269      59.420  12.250  23.480  1.00  0.00           O
ATOM   4137  HG1 SER   269      59.600  12.680  22.640  1.00  0.00           H
ATOM   4138  C   SER   269      61.540  12.490  26.450  1.00  0.00           C
ATOM   4139  O   SER   269      61.560  11.290  26.750  1.00  0.00           O
ATOM   4140  N   SER   270      62.190  13.340  27.240  1.00  0.00           N
ATOM   4141  HN  SER   270      62.290  14.300  26.990  1.00  0.00           H
ATOM   4142  CA  SER   270      62.620  12.850  28.510  1.00  0.00           C
ATOM   4143  HA  SER   270      62.030  12.060  28.940  1.00  0.00           H
ATOM   4144  CB  SER   270      64.020  12.160  28.450  1.00  0.00           C
ATOM   4145  HB1 SER   270      64.710  12.790  27.850  1.00  0.00           H
ATOM   4146  HB2 SER   270      64.000  11.230  27.840  1.00  0.00           H
ATOM   4147  OG  SER   270      64.490  11.830  29.720  1.00  0.00           O
ATOM   4148  HG1 SER   270      63.970  11.160  30.170  1.00  0.00           H
ATOM   4149  C   SER   270      62.650  14.040  29.520  1.00  0.00           C
ATOM   4150  O   SER   270      63.400  14.980  29.310  1.00  0.00           O
ATOM   4151  N   ARG   271      61.850  13.940  30.620  1.00  0.00           N
ATOM   4152  HN  ARG   271      61.040  13.360  30.670  1.00  0.00           H
ATOM   4153  CA  ARG   271      61.990  14.750  31.810  1.00  0.00           C
ATOM   4154  HA  ARG   271      61.360  14.200  32.500  1.00  0.00           H
ATOM   4155  CB  ARG   271      63.420  14.730  32.380  1.00  0.00           C
ATOM   4156  HB1 ARG   271      63.380  15.400  33.270  1.00  0.00           H
ATOM   4157  HB2 ARG   271      64.170  15.150  31.680  1.00  0.00           H
ATOM   4158  CG  ARG   271      63.910  13.390  32.960  1.00  0.00           C
ATOM   4159  HG1 ARG   271      64.940  13.630  33.280  1.00  0.00           H
ATOM   4160  HG2 ARG   271      63.980  12.590  32.190  1.00  0.00           H
ATOM   4161  CD  ARG   271      63.080  12.790  34.140  1.00  0.00           C
ATOM   4162  HD1 ARG   271      62.020  12.570  33.870  1.00  0.00           H
ATOM   4163  HD2 ARG   271      63.050  13.570  34.930  1.00  0.00           H
ATOM   4164  NE  ARG   271      63.670  11.550  34.680  1.00  0.00           N
ATOM   4165  HE  ARG   271      64.650  11.570  34.880  1.00  0.00           H
ATOM   4166  CZ  ARG   271      63.070  10.420  35.020  1.00  0.00           C
ATOM   4167  NH1 ARG   271      61.790  10.170  34.920  1.00  0.00           N
ATOM   4168 HH11 ARG   271      61.030  10.820  34.880  1.00  0.00           H
ATOM   4169 HH12 ARG   271      61.380   9.310  35.220  1.00  0.00           H
ATOM   4170  NH2 ARG   271      63.720   9.410  35.540  1.00  0.00           N
ATOM   4171 HH21 ARG   271      64.660   9.500  35.860  1.00  0.00           H
ATOM   4172 HH22 ARG   271      63.190   8.740  36.060  1.00  0.00           H
ATOM   4173  C   ARG   271      61.350  16.180  31.650  1.00  0.00           C
ATOM   4174  O   ARG   271      61.290  16.810  30.610  1.00  0.00           O
ATOM   4175  N   SER   272      60.880  16.790  32.810  1.00  0.00           N
ATOM   4176  HN  SER   272      60.830  16.340  33.700  1.00  0.00           H
ATOM   4177  CA  SER   272      60.240  18.150  32.890  1.00  0.00           C
ATOM   4178  HA  SER   272      60.680  18.690  32.060  1.00  0.00           H
ATOM   4179  CB  SER   272      58.780  18.080  32.670  1.00  0.00           C
ATOM   4180  HB1 SER   272      58.410  17.540  33.570  1.00  0.00           H
ATOM   4181  HB2 SER   272      58.600  17.300  31.900  1.00  0.00           H
ATOM   4182  OG  SER   272      58.130  19.270  32.430  1.00  0.00           O
ATOM   4183  HG1 SER   272      57.220  19.010  32.220  1.00  0.00           H
ATOM   4184  C   SER   272      60.540  18.930  34.180  1.00  0.00           C
ATOM   4185  O   SER   272      60.690  18.350  35.280  1.00  0.00           O
ATOM   4186  N   THR   273      60.620  20.250  34.070  1.00  0.00           N
ATOM   4187  HN  THR   273      60.410  20.750  33.230  1.00  0.00           H
ATOM   4188  CA  THR   273      61.090  21.120  35.150  1.00  0.00           C
ATOM   4189  HA  THR   273      60.860  20.670  36.100  1.00  0.00           H
ATOM   4190  CB  THR   273      62.610  21.510  35.020  1.00  0.00           C
ATOM   4191  HB  THR   273      63.220  20.590  35.180  1.00  0.00           H
ATOM   4192  OG1 THR   273      63.050  22.490  35.970  1.00  0.00           O
ATOM   4193  HG1 THR   273      62.750  22.220  36.840  1.00  0.00           H
ATOM   4194  CG2 THR   273      63.010  22.030  33.600  1.00  0.00           C
ATOM   4195 HG21 THR   273      64.090  22.310  33.560  1.00  0.00           H
ATOM   4196 HG22 THR   273      62.340  22.840  33.260  1.00  0.00           H
ATOM   4197 HG23 THR   273      63.050  21.270  32.790  1.00  0.00           H
ATOM   4198  C   THR   273      60.220  22.330  35.290  1.00  0.00           C
ATOM   4199  O   THR   273      59.690  22.850  34.340  1.00  0.00           O
ATOM   4200  N   MET   274      59.930  22.790  36.540  1.00  0.00           N
ATOM   4201  HN  MET   274      60.090  22.290  37.380  1.00  0.00           H
ATOM   4202  CA  MET   274      59.340  24.080  36.700  1.00  0.00           C
ATOM   4203  HA  MET   274      58.400  24.070  36.170  1.00  0.00           H
ATOM   4204  CB  MET   274      59.000  24.330  38.140  1.00  0.00           C
ATOM   4205  HB1 MET   274      58.600  25.340  38.370  1.00  0.00           H
ATOM   4206  HB2 MET   274      59.920  24.130  38.730  1.00  0.00           H
ATOM   4207  CG  MET   274      58.000  23.230  38.770  1.00  0.00           C
ATOM   4208  HG1 MET   274      58.010  23.360  39.870  1.00  0.00           H
ATOM   4209  HG2 MET   274      58.510  22.260  38.610  1.00  0.00           H
ATOM   4210  SD  MET   274      56.310  23.520  38.130  1.00  0.00           S
ATOM   4211  CE  MET   274      55.540  22.000  38.810  1.00  0.00           C
ATOM   4212  HE1 MET   274      55.750  21.920  39.900  1.00  0.00           H
ATOM   4213  HE2 MET   274      55.880  21.100  38.250  1.00  0.00           H
ATOM   4214  HE3 MET   274      54.450  22.160  38.760  1.00  0.00           H
ATOM   4215  C   MET   274      60.220  25.260  36.150  1.00  0.00           C
ATOM   4216  O   MET   274      61.470  25.280  36.040  1.00  0.00           O
ATOM   4217  N   VAL   275      59.570  26.370  35.730  1.00  0.00           N
ATOM   4218  HN  VAL   275      58.590  26.240  35.560  1.00  0.00           H
ATOM   4219  CA  VAL   275      60.100  27.660  35.280  1.00  0.00           C
ATOM   4220  HA  VAL   275      60.980  27.480  34.670  1.00  0.00           H
ATOM   4221  CB  VAL   275      59.030  28.460  34.480  1.00  0.00           C
ATOM   4222  HB  VAL   275      59.540  29.360  34.090  1.00  0.00           H
ATOM   4223  CG1 VAL   275      58.390  27.780  33.270  1.00  0.00           C
ATOM   4224 HG11 VAL   275      57.830  26.850  33.490  1.00  0.00           H
ATOM   4225 HG12 VAL   275      59.190  27.490  32.540  1.00  0.00           H
ATOM   4226 HG13 VAL   275      57.810  28.510  32.670  1.00  0.00           H
ATOM   4227  CG2 VAL   275      57.990  29.010  35.530  1.00  0.00           C
ATOM   4228 HG21 VAL   275      57.120  29.480  35.030  1.00  0.00           H
ATOM   4229 HG22 VAL   275      58.520  29.800  36.100  1.00  0.00           H
ATOM   4230 HG23 VAL   275      57.590  28.210  36.200  1.00  0.00           H
ATOM   4231  C   VAL   275      60.750  28.510  36.360  1.00  0.00           C
ATOM   4232  O   VAL   275      60.460  28.490  37.530  1.00  0.00           O
ATOM   4233  N   THR   276      61.770  29.300  35.940  1.00  0.00           N
ATOM   4234  HN  THR   276      61.940  29.430  34.970  1.00  0.00           H
ATOM   4235  CA  THR   276      62.420  30.260  36.990  1.00  0.00           C
ATOM   4236  HA  THR   276      63.100  29.710  37.630  1.00  0.00           H
ATOM   4237  CB  THR   276      63.530  31.200  36.350  1.00  0.00           C
ATOM   4238  HB  THR   276      63.630  32.170  36.880  1.00  0.00           H
ATOM   4239  OG1 THR   276      63.220  31.620  34.980  1.00  0.00           O
ATOM   4240  HG1 THR   276      62.530  32.270  35.050  1.00  0.00           H
ATOM   4241  CG2 THR   276      64.870  30.460  36.330  1.00  0.00           C
ATOM   4242 HG21 THR   276      64.680  29.530  35.740  1.00  0.00           H
ATOM   4243 HG22 THR   276      65.190  30.240  37.370  1.00  0.00           H
ATOM   4244 HG23 THR   276      65.750  31.060  36.020  1.00  0.00           H
ATOM   4245  C   THR   276      61.550  31.190  37.810  1.00  0.00           C
ATOM   4246  O   THR   276      60.620  31.740  37.320  1.00  0.00           O
ATOM   4247  N   SER   277      61.840  31.240  39.160  1.00  0.00           N
ATOM   4248  HN  SER   277      62.580  30.620  39.410  1.00  0.00           H
ATOM   4249  CA  SER   277      60.950  31.880  40.130  1.00  0.00           C
ATOM   4250  HA  SER   277      59.920  31.650  39.930  1.00  0.00           H
ATOM   4251  CB  SER   277      61.320  31.410  41.600  1.00  0.00           C
ATOM   4252  HB1 SER   277      60.880  32.010  42.430  1.00  0.00           H
ATOM   4253  HB2 SER   277      62.430  31.400  41.670  1.00  0.00           H
ATOM   4254  OG  SER   277      60.930  30.090  41.870  1.00  0.00           O
ATOM   4255  HG1 SER   277      61.540  29.870  42.580  1.00  0.00           H
ATOM   4256  C   SER   277      61.000  33.420  40.110  1.00  0.00           C
ATOM   4257  O   SER   277      62.020  34.070  40.470  1.00  0.00           O
ATOM   4258  N   SER   278      59.960  34.020  39.470  1.00  0.00           N
ATOM   4259  HN  SER   278      59.210  33.460  39.120  1.00  0.00           H
ATOM   4260  CA  SER   278      59.900  35.450  39.440  1.00  0.00           C
ATOM   4261  HA  SER   278      60.930  35.750  39.330  1.00  0.00           H
ATOM   4262  CB  SER   278      59.080  35.940  38.210  1.00  0.00           C
ATOM   4263  HB1 SER   278      59.500  35.450  37.310  1.00  0.00           H
ATOM   4264  HB2 SER   278      59.150  37.050  38.080  1.00  0.00           H
ATOM   4265  OG  SER   278      57.650  35.660  38.340  1.00  0.00           O
ATOM   4266  HG1 SER   278      57.510  34.770  38.680  1.00  0.00           H
ATOM   4267  C   SER   278      59.350  35.990  40.720  1.00  0.00           C
ATOM   4268  O   SER   278      58.710  35.340  41.550  1.00  0.00           O
ATOM   4269  N   GLY   279      59.820  37.190  41.120  1.00  0.00           N
ATOM   4270  HN  GLY   279      60.500  37.700  40.600  1.00  0.00           H
ATOM   4271  CA  GLY   279      59.290  37.680  42.330  1.00  0.00           C
ATOM   4272  HA1 GLY   279      59.980  38.470  42.580  1.00  0.00           H
ATOM   4273  HA2 GLY   279      59.170  36.870  43.030  1.00  0.00           H
ATOM   4274  C   GLY   279      58.030  38.490  42.300  1.00  0.00           C
ATOM   4275  O   GLY   279      57.590  39.030  41.290  1.00  0.00           O
ATOM   4276  N   ALA   280      57.370  38.700  43.440  1.00  0.00           N
ATOM   4277  HN  ALA   280      57.730  38.270  44.260  1.00  0.00           H
ATOM   4278  CA  ALA   280      56.080  39.350  43.600  1.00  0.00           C
ATOM   4279  HA  ALA   280      55.500  39.240  42.690  1.00  0.00           H
ATOM   4280  CB  ALA   280      55.530  38.410  44.740  1.00  0.00           C
ATOM   4281  HB1 ALA   280      54.530  38.830  44.960  1.00  0.00           H
ATOM   4282  HB2 ALA   280      56.190  38.450  45.640  1.00  0.00           H
ATOM   4283  HB3 ALA   280      55.360  37.390  44.320  1.00  0.00           H
ATOM   4284  C   ALA   280      56.400  40.880  43.920  1.00  0.00           C
ATOM   4285  O   ALA   280      57.350  41.080  44.650  1.00  0.00           O
ATOM   4286  N   PRO   281      55.770  41.870  43.390  1.00  0.00           N
ATOM   4287  CD  PRO   281      54.590  41.710  42.560  1.00  0.00           C
ATOM   4288  HD1 PRO   281      53.750  41.370  43.210  1.00  0.00           H
ATOM   4289  HD2 PRO   281      54.710  41.080  41.650  1.00  0.00           H
ATOM   4290  CA  PRO   281      56.020  43.270  43.660  1.00  0.00           C
ATOM   4291  HA  PRO   281      56.910  43.550  43.110  1.00  0.00           H
ATOM   4292  CB  PRO   281      54.820  44.020  43.220  1.00  0.00           C
ATOM   4293  HB1 PRO   281      54.910  45.110  43.040  1.00  0.00           H
ATOM   4294  HB2 PRO   281      53.980  43.940  43.940  1.00  0.00           H
ATOM   4295  CG  PRO   281      54.350  43.140  42.060  1.00  0.00           C
ATOM   4296  HG1 PRO   281      53.290  43.440  41.900  1.00  0.00           H
ATOM   4297  HG2 PRO   281      55.010  43.290  41.180  1.00  0.00           H
ATOM   4298  C   PRO   281      56.450  43.630  45.050  1.00  0.00           C
ATOM   4299  O   PRO   281      55.790  43.120  45.990  1.00  0.00           O
ATOM   4300  N   GLN   282      57.540  44.400  45.200  1.00  0.00           N
ATOM   4301  HN  GLN   282      58.110  44.700  44.450  1.00  0.00           H
ATOM   4302  CA  GLN   282      58.150  44.670  46.470  1.00  0.00           C
ATOM   4303  HA  GLN   282      57.440  44.590  47.280  1.00  0.00           H
ATOM   4304  CB  GLN   282      59.590  43.990  46.720  1.00  0.00           C
ATOM   4305  HB1 GLN   282      59.930  44.330  47.730  1.00  0.00           H
ATOM   4306  HB2 GLN   282      60.180  44.290  45.830  1.00  0.00           H
ATOM   4307  CG  GLN   282      59.610  42.500  46.670  1.00  0.00           C
ATOM   4308  HG1 GLN   282      60.630  42.190  46.980  1.00  0.00           H
ATOM   4309  HG2 GLN   282      59.430  42.110  45.650  1.00  0.00           H
ATOM   4310  CD  GLN   282      58.700  41.850  47.710  1.00  0.00           C
ATOM   4311  OE1 GLN   282      58.620  42.240  48.870  1.00  0.00           O
ATOM   4312  NE2 GLN   282      58.040  40.730  47.280  1.00  0.00           N
ATOM   4313 HE21 GLN   282      57.520  40.200  47.950  1.00  0.00           H
ATOM   4314 HE22 GLN   282      57.910  40.670  46.290  1.00  0.00           H
ATOM   4315  C   GLN   282      58.500  46.170  46.460  1.00  0.00           C
ATOM   4316  O   GLN   282      58.810  46.880  45.510  1.00  0.00           O
ATOM   4317  N   THR   283      58.440  46.720  47.620  1.00  0.00           N
ATOM   4318  HN  THR   283      58.200  46.140  48.390  1.00  0.00           H
ATOM   4319  CA  THR   283      59.100  47.920  47.930  1.00  0.00           C
ATOM   4320  HA  THR   283      58.450  48.620  47.420  1.00  0.00           H
ATOM   4321  CB  THR   283      58.740  48.180  49.380  1.00  0.00           C
ATOM   4322  HB  THR   283      57.800  47.700  49.740  1.00  0.00           H
ATOM   4323  OG1 THR   283      58.510  49.620  49.540  1.00  0.00           O
ATOM   4324  HG1 THR   283      57.720  49.530  50.070  1.00  0.00           H
ATOM   4325  CG2 THR   283      59.880  47.800  50.420  1.00  0.00           C
ATOM   4326 HG21 THR   283      60.750  48.490  50.330  1.00  0.00           H
ATOM   4327 HG22 THR   283      60.250  46.770  50.240  1.00  0.00           H
ATOM   4328 HG23 THR   283      59.490  47.890  51.450  1.00  0.00           H
ATOM   4329  C   THR   283      60.600  48.000  47.480  1.00  0.00           C
ATOM   4330  O   THR   283      61.230  47.040  47.130  1.00  0.00           O
ATOM   4331  N   THR   284      61.170  49.290  47.630  1.00  0.00           N
ATOM   4332  HN  THR   284      60.600  50.060  47.900  1.00  0.00           H
ATOM   4333  CA  THR   284      62.620  49.430  47.460  1.00  0.00           C
ATOM   4334  HA  THR   284      62.790  49.130  46.440  1.00  0.00           H
ATOM   4335  CB  THR   284      63.220  50.800  47.330  1.00  0.00           C
ATOM   4336  HB  THR   284      64.320  50.830  47.450  1.00  0.00           H
ATOM   4337  OG1 THR   284      62.660  51.720  48.260  1.00  0.00           O
ATOM   4338  HG1 THR   284      61.700  51.710  48.220  1.00  0.00           H
ATOM   4339  CG2 THR   284      62.950  51.460  46.020  1.00  0.00           C
ATOM   4340 HG21 THR   284      63.190  50.830  45.140  1.00  0.00           H
ATOM   4341 HG22 THR   284      63.390  52.470  45.890  1.00  0.00           H
ATOM   4342 HG23 THR   284      61.850  51.590  45.920  1.00  0.00           H
ATOM   4343  C   THR   284      63.420  48.620  48.510  1.00  0.00           C
ATOM   4344  O   THR   284      63.050  48.590  49.730  1.00  0.00           O
ATOM   4345  N   PRO   285      64.520  47.900  48.250  1.00  0.00           N
ATOM   4346  CD  PRO   285      65.000  47.680  46.930  1.00  0.00           C
ATOM   4347  HD1 PRO   285      65.220  48.700  46.530  1.00  0.00           H
ATOM   4348  HD2 PRO   285      64.140  47.200  46.410  1.00  0.00           H
ATOM   4349  CA  PRO   285      65.460  47.330  49.230  1.00  0.00           C
ATOM   4350  HA  PRO   285      64.990  46.500  49.730  1.00  0.00           H
ATOM   4351  CB  PRO   285      66.730  47.070  48.360  1.00  0.00           C
ATOM   4352  HB1 PRO   285      67.310  46.210  48.750  1.00  0.00           H
ATOM   4353  HB2 PRO   285      67.350  47.990  48.380  1.00  0.00           H
ATOM   4354  CG  PRO   285      66.220  46.810  46.950  1.00  0.00           C
ATOM   4355  HG1 PRO   285      66.930  46.980  46.120  1.00  0.00           H
ATOM   4356  HG2 PRO   285      65.790  45.780  46.920  1.00  0.00           H
ATOM   4357  C   PRO   285      65.740  48.360  50.350  1.00  0.00           C
ATOM   4358  O   PRO   285      65.890  49.570  50.040  1.00  0.00           O
HETATM 4359  N   HSD   286      65.810  47.950  51.650  1.00  0.00           N
HETATM 4360  HN  HSD   286      65.650  46.980  51.820  1.00  0.00           H
HETATM 4361  CA  HSD   286      66.260  48.780  52.830  1.00  0.00           C
HETATM 4362  HA  HSD   286      65.550  49.570  53.020  1.00  0.00           H
HETATM 4363  CB  HSD   286      66.200  47.940  54.170  1.00  0.00           C
HETATM 4364  HB1 HSD   286      66.790  48.460  54.970  1.00  0.00           H
HETATM 4365  HB2 HSD   286      66.750  46.990  54.000  1.00  0.00           H
HETATM 4366  ND1 HSD   286      63.780  48.470  54.870  1.00  0.00           N
HETATM 4367  HD1 HSD   286      63.730  49.470  54.830  1.00  0.00           H
HETATM 4368  CG  HSD   286      64.770  47.580  54.460  1.00  0.00           C
HETATM 4369  CE1 HSD   286      62.800  47.730  55.420  1.00  0.00           C
HETATM 4370  HE1 HSD   286      61.950  48.070  56.010  1.00  0.00           H
HETATM 4371  NE2 HSD   286      63.080  46.460  55.440  1.00  0.00           N
HETATM 4372  CD2 HSD   286      64.320  46.340  54.790  1.00  0.00           C
HETATM 4373  HD2 HSD   286      64.860  45.400  54.760  1.00  0.00           H
HETATM 4374  C   HSD   286      67.710  49.390  52.580  1.00  0.00           C
HETATM 4375  O   HSD   286      68.670  48.730  52.180  1.00  0.00           O
ATOM   4376  N   ARG   287      67.800  50.720  52.720  1.00  0.00           N
ATOM   4377  HN  ARG   287      67.030  51.190  53.130  1.00  0.00           H
ATOM   4378  CA  ARG   287      68.860  51.490  52.200  1.00  0.00           C
ATOM   4379  HA  ARG   287      69.030  51.280  51.150  1.00  0.00           H
ATOM   4380  CB  ARG   287      68.490  52.960  52.400  1.00  0.00           C
ATOM   4381  HB1 ARG   287      69.250  53.660  51.990  1.00  0.00           H
ATOM   4382  HB2 ARG   287      68.330  52.890  53.490  1.00  0.00           H
ATOM   4383  CG  ARG   287      67.110  53.430  51.800  1.00  0.00           C
ATOM   4384  HG1 ARG   287      66.360  52.650  52.080  1.00  0.00           H
ATOM   4385  HG2 ARG   287      67.160  53.500  50.690  1.00  0.00           H
ATOM   4386  CD  ARG   287      66.610  54.760  52.400  1.00  0.00           C
ATOM   4387  HD1 ARG   287      67.350  55.550  52.140  1.00  0.00           H
ATOM   4388  HD2 ARG   287      66.390  54.630  53.480  1.00  0.00           H
ATOM   4389  NE  ARG   287      65.310  55.130  51.700  1.00  0.00           N
ATOM   4390  HE  ARG   287      65.030  54.530  50.950  1.00  0.00           H
ATOM   4391  CZ  ARG   287      64.470  56.090  52.170  1.00  0.00           C
ATOM   4392  NH1 ARG   287      64.700  56.740  53.290  1.00  0.00           N
ATOM   4393 HH11 ARG   287      65.640  56.720  53.630  1.00  0.00           H
ATOM   4394 HH12 ARG   287      64.050  57.470  53.540  1.00  0.00           H
ATOM   4395  NH2 ARG   287      63.250  56.290  51.630  1.00  0.00           N
ATOM   4396 HH21 ARG   287      63.090  55.770  50.800  1.00  0.00           H
ATOM   4397 HH22 ARG   287      62.600  56.820  52.180  1.00  0.00           H
ATOM   4398  C   ARG   287      70.180  51.170  52.930  1.00  0.00           C
ATOM   4399  O   ARG   287      71.210  51.140  52.240  1.00  0.00           O
ATOM   4400  N   THR   288      70.200  51.000  54.280  1.00  0.00           N
ATOM   4401  HN  THR   288      69.370  51.160  54.810  1.00  0.00           H
ATOM   4402  CA  THR   288      71.530  50.960  54.850  1.00  0.00           C
ATOM   4403  HA  THR   288      72.360  51.250  54.230  1.00  0.00           H
ATOM   4404  CB  THR   288      71.540  51.750  56.070  1.00  0.00           C
ATOM   4405  HB  THR   288      70.930  51.230  56.830  1.00  0.00           H
ATOM   4406  OG1 THR   288      71.090  53.110  55.880  1.00  0.00           O
ATOM   4407  HG1 THR   288      71.590  53.360  55.100  1.00  0.00           H
ATOM   4408  CG2 THR   288      72.840  51.880  56.840  1.00  0.00           C
ATOM   4409 HG21 THR   288      73.650  52.310  56.210  1.00  0.00           H
ATOM   4410 HG22 THR   288      73.200  50.940  57.310  1.00  0.00           H
ATOM   4411 HG23 THR   288      72.710  52.650  57.640  1.00  0.00           H
ATOM   4412  C   THR   288      71.820  49.550  55.230  1.00  0.00           C
ATOM   4413  O   THR   288      72.900  48.950  55.100  1.00  0.00           O
ATOM   4414  N   PHE   289      70.690  48.800  55.690  1.00  0.00           N
ATOM   4415  HN  PHE   289      69.790  49.220  55.670  1.00  0.00           H
ATOM   4416  CA  PHE   289      70.860  47.520  56.310  1.00  0.00           C
ATOM   4417  HA  PHE   289      71.910  47.310  56.390  1.00  0.00           H
ATOM   4418  CB  PHE   289      70.210  47.380  57.740  1.00  0.00           C
ATOM   4419  HB1 PHE   289      70.410  46.370  58.150  1.00  0.00           H
ATOM   4420  HB2 PHE   289      69.120  47.550  57.570  1.00  0.00           H
ATOM   4421  CG  PHE   289      70.870  48.330  58.620  1.00  0.00           C
ATOM   4422  CD1 PHE   289      72.230  48.140  58.830  1.00  0.00           C
ATOM   4423  HD1 PHE   289      72.730  47.300  58.370  1.00  0.00           H
ATOM   4424  CE1 PHE   289      72.820  49.030  59.710  1.00  0.00           C
ATOM   4425  HE1 PHE   289      73.860  48.970  60.020  1.00  0.00           H
ATOM   4426  CZ  PHE   289      72.140  50.080  60.330  1.00  0.00           C
ATOM   4427  HZ  PHE   289      72.660  50.760  60.990  1.00  0.00           H
ATOM   4428  CD2 PHE   289      70.170  49.380  59.190  1.00  0.00           C
ATOM   4429  HD2 PHE   289      69.100  49.300  59.250  1.00  0.00           H
ATOM   4430  CE2 PHE   289      70.780  50.320  60.000  1.00  0.00           C
ATOM   4431  HE2 PHE   289      70.300  51.180  60.450  1.00  0.00           H
ATOM   4432  C   PHE   289      70.520  46.320  55.370  1.00  0.00           C
ATOM   4433  O   PHE   289      70.620  45.120  55.710  1.00  0.00           O
ATOM   4434  N   GLY   290      70.090  46.680  54.090  1.00  0.00           N
ATOM   4435  HN  GLY   290      69.830  47.610  53.840  1.00  0.00           H
ATOM   4436  CA  GLY   290      69.760  45.600  53.170  1.00  0.00           C
ATOM   4437  HA1 GLY   290      70.520  44.840  53.090  1.00  0.00           H
ATOM   4438  HA2 GLY   290      69.690  46.120  52.230  1.00  0.00           H
ATOM   4439  C   GLY   290      68.460  44.830  53.420  1.00  0.00           C
ATOM   4440  O   GLY   290      67.950  44.970  54.540  1.00  0.00           O
ATOM   4441  N   GLY   291      68.030  43.970  52.510  1.00  0.00           N
ATOM   4442  HN  GLY   291      68.750  43.750  51.850  1.00  0.00           H
ATOM   4443  CA  GLY   291      66.750  43.210  52.540  1.00  0.00           C
ATOM   4444  HA1 GLY   291      66.520  42.860  53.530  1.00  0.00           H
ATOM   4445  HA2 GLY   291      66.780  42.480  51.750  1.00  0.00           H
ATOM   4446  C   GLY   291      65.560  44.080  52.130  1.00  0.00           C
ATOM   4447  O   GLY   291      65.760  45.230  51.840  1.00  0.00           O
ATOM   4448  N   GLY   292      64.250  43.630  52.000  1.00  0.00           N
ATOM   4449  HN  GLY   292      63.660  44.380  51.680  1.00  0.00           H
ATOM   4450  CA  GLY   292      63.610  42.350  52.320  1.00  0.00           C
ATOM   4451  HA1 GLY   292      64.190  41.510  51.950  1.00  0.00           H
ATOM   4452  HA2 GLY   292      62.650  42.480  51.850  1.00  0.00           H
ATOM   4453  C   GLY   292      63.410  42.190  53.770  1.00  0.00           C
ATOM   4454  O   GLY   292      63.840  43.080  54.540  1.00  0.00           O
ATOM   4455  N   LYS   293      62.710  41.150  54.290  1.00  0.00           N
ATOM   4456  HN  LYS   293      62.380  40.500  53.610  1.00  0.00           H
ATOM   4457  CA  LYS   293      62.260  41.010  55.690  1.00  0.00           C
ATOM   4458  HA  LYS   293      62.520  41.910  56.230  1.00  0.00           H
ATOM   4459  CB  LYS   293      60.770  40.730  55.720  1.00  0.00           C
ATOM   4460  HB1 LYS   293      60.420  40.810  56.770  1.00  0.00           H
ATOM   4461  HB2 LYS   293      60.580  39.710  55.320  1.00  0.00           H
ATOM   4462  CG  LYS   293      59.960  41.650  54.820  1.00  0.00           C
ATOM   4463  HG1 LYS   293      58.900  41.370  54.940  1.00  0.00           H
ATOM   4464  HG2 LYS   293      60.160  41.540  53.730  1.00  0.00           H
ATOM   4465  CD  LYS   293      60.100  43.050  55.320  1.00  0.00           C
ATOM   4466  HD1 LYS   293      61.080  43.450  55.010  1.00  0.00           H
ATOM   4467  HD2 LYS   293      59.960  43.100  56.430  1.00  0.00           H
ATOM   4468  CE  LYS   293      59.010  44.000  54.670  1.00  0.00           C
ATOM   4469  HE1 LYS   293      59.320  45.010  54.990  1.00  0.00           H
ATOM   4470  HE2 LYS   293      57.990  43.710  54.990  1.00  0.00           H
ATOM   4471  NZ  LYS   293      59.070  44.040  53.210  1.00  0.00           N
ATOM   4472  HZ1 LYS   293      58.370  44.720  52.840  1.00  0.00           H
ATOM   4473  HZ2 LYS   293      58.870  43.130  52.740  1.00  0.00           H
ATOM   4474  HZ3 LYS   293      59.930  44.480  52.840  1.00  0.00           H
ATOM   4475  C   LYS   293      62.850  39.760  56.440  1.00  0.00           C
ATOM   4476  O   LYS   293      62.580  39.520  57.570  1.00  0.00           O
ATOM   4477  N   ALA   294      63.640  38.970  55.780  1.00  0.00           N
ATOM   4478  HN  ALA   294      63.880  39.130  54.830  1.00  0.00           H
ATOM   4479  CA  ALA   294      64.160  37.700  56.350  1.00  0.00           C
ATOM   4480  HA  ALA   294      63.300  37.110  56.630  1.00  0.00           H
ATOM   4481  CB  ALA   294      64.730  36.800  55.210  1.00  0.00           C
ATOM   4482  HB1 ALA   294      64.810  35.770  55.600  1.00  0.00           H
ATOM   4483  HB2 ALA   294      65.750  37.120  54.920  1.00  0.00           H
ATOM   4484  HB3 ALA   294      63.980  36.860  54.390  1.00  0.00           H
ATOM   4485  C   ALA   294      64.940  37.740  57.670  1.00  0.00           C
ATOM   4486  O   ALA   294      64.780  36.870  58.540  1.00  0.00           O
ATOM   4487  N   ALA   295      65.890  38.680  57.830  1.00  0.00           N
ATOM   4488  HN  ALA   295      66.110  39.200  57.010  1.00  0.00           H
ATOM   4489  CA  ALA   295      66.590  38.810  59.020  1.00  0.00           C
ATOM   4490  HA  ALA   295      67.010  37.860  59.300  1.00  0.00           H
ATOM   4491  CB  ALA   295      67.750  39.850  59.020  1.00  0.00           C
ATOM   4492  HB1 ALA   295      68.160  39.960  60.050  1.00  0.00           H
ATOM   4493  HB2 ALA   295      67.300  40.850  58.850  1.00  0.00           H
ATOM   4494  HB3 ALA   295      68.560  39.750  58.260  1.00  0.00           H
ATOM   4495  C   ALA   295      65.690  39.280  60.170  1.00  0.00           C
ATOM   4496  O   ALA   295      65.780  38.740  61.260  1.00  0.00           O
ATOM   4497  N   VAL   296      64.790  40.290  59.930  1.00  0.00           N
ATOM   4498  HN  VAL   296      64.760  40.660  59.010  1.00  0.00           H
ATOM   4499  CA  VAL   296      63.870  40.800  60.960  1.00  0.00           C
ATOM   4500  HA  VAL   296      64.430  41.150  61.810  1.00  0.00           H
ATOM   4501  CB  VAL   296      63.190  42.110  60.500  1.00  0.00           C
ATOM   4502  HB  VAL   296      63.970  42.840  60.200  1.00  0.00           H
ATOM   4503  CG1 VAL   296      62.300  41.970  59.300  1.00  0.00           C
ATOM   4504 HG11 VAL   296      61.640  42.850  59.130  1.00  0.00           H
ATOM   4505 HG12 VAL   296      61.570  41.180  59.560  1.00  0.00           H
ATOM   4506 HG13 VAL   296      62.840  41.840  58.340  1.00  0.00           H
ATOM   4507  CG2 VAL   296      62.330  42.760  61.690  1.00  0.00           C
ATOM   4508 HG21 VAL   296      61.860  43.750  61.480  1.00  0.00           H
ATOM   4509 HG22 VAL   296      62.970  42.950  62.580  1.00  0.00           H
ATOM   4510 HG23 VAL   296      61.480  42.140  62.040  1.00  0.00           H
ATOM   4511  C   VAL   296      62.840  39.780  61.350  1.00  0.00           C
ATOM   4512  O   VAL   296      62.410  39.730  62.500  1.00  0.00           O
ATOM   4513  N   VAL   297      62.370  38.950  60.420  1.00  0.00           N
ATOM   4514  HN  VAL   297      62.750  39.090  59.510  1.00  0.00           H
ATOM   4515  CA  VAL   297      61.310  37.960  60.730  1.00  0.00           C
ATOM   4516  HA  VAL   297      60.610  38.330  61.470  1.00  0.00           H
ATOM   4517  CB  VAL   297      60.500  37.530  59.480  1.00  0.00           C
ATOM   4518  HB  VAL   297      61.170  37.170  58.670  1.00  0.00           H
ATOM   4519  CG1 VAL   297      59.550  36.360  59.810  1.00  0.00           C
ATOM   4520 HG11 VAL   297      60.060  35.400  60.040  1.00  0.00           H
ATOM   4521 HG12 VAL   297      58.820  36.080  59.020  1.00  0.00           H
ATOM   4522 HG13 VAL   297      58.910  36.650  60.670  1.00  0.00           H
ATOM   4523  CG2 VAL   297      59.670  38.830  59.070  1.00  0.00           C
ATOM   4524 HG21 VAL   297      58.940  39.000  59.880  1.00  0.00           H
ATOM   4525 HG22 VAL   297      59.020  38.730  58.180  1.00  0.00           H
ATOM   4526 HG23 VAL   297      60.340  39.720  59.090  1.00  0.00           H
ATOM   4527  C   VAL   297      61.920  36.770  61.380  1.00  0.00           C
ATOM   4528  O   VAL   297      61.270  36.140  62.250  1.00  0.00           O
ATOM   4529  N   LEU   298      63.200  36.390  61.080  1.00  0.00           N
ATOM   4530  HN  LEU   298      63.650  37.030  60.450  1.00  0.00           H
ATOM   4531  CA  LEU   298      64.020  35.430  61.870  1.00  0.00           C
ATOM   4532  HA  LEU   298      63.630  34.420  61.940  1.00  0.00           H
ATOM   4533  CB  LEU   298      65.440  35.250  61.120  1.00  0.00           C
ATOM   4534  HB1 LEU   298      65.860  36.250  60.890  1.00  0.00           H
ATOM   4535  HB2 LEU   298      65.290  34.760  60.140  1.00  0.00           H
ATOM   4536  CG  LEU   298      66.560  34.570  61.910  1.00  0.00           C
ATOM   4537  HG  LEU   298      66.810  35.250  62.750  1.00  0.00           H
ATOM   4538  CD1 LEU   298      66.080  33.210  62.380  1.00  0.00           C
ATOM   4539 HD11 LEU   298      65.170  33.300  63.010  1.00  0.00           H
ATOM   4540 HD12 LEU   298      66.820  32.650  62.980  1.00  0.00           H
ATOM   4541 HD13 LEU   298      65.860  32.520  61.540  1.00  0.00           H
ATOM   4542  CD2 LEU   298      67.730  34.390  60.980  1.00  0.00           C
ATOM   4543 HD21 LEU   298      68.500  33.740  61.440  1.00  0.00           H
ATOM   4544 HD22 LEU   298      68.290  35.330  60.790  1.00  0.00           H
ATOM   4545 HD23 LEU   298      67.470  33.890  60.020  1.00  0.00           H
ATOM   4546  C   LEU   298      64.230  35.810  63.290  1.00  0.00           C
ATOM   4547  O   LEU   298      63.960  35.150  64.290  1.00  0.00           O
ATOM   4548  N   LEU   299      64.630  37.100  63.480  1.00  0.00           N
ATOM   4549  HN  LEU   299      65.000  37.580  62.690  1.00  0.00           H
ATOM   4550  CA  LEU   299      64.670  37.860  64.660  1.00  0.00           C
ATOM   4551  HA  LEU   299      65.380  37.400  65.330  1.00  0.00           H
ATOM   4552  CB  LEU   299      65.150  39.350  64.460  1.00  0.00           C
ATOM   4553  HB1 LEU   299      64.520  39.720  63.620  1.00  0.00           H
ATOM   4554  HB2 LEU   299      66.230  39.420  64.200  1.00  0.00           H
ATOM   4555  CG  LEU   299      64.870  40.450  65.510  1.00  0.00           C
ATOM   4556  HG  LEU   299      63.780  40.660  65.500  1.00  0.00           H
ATOM   4557  CD1 LEU   299      65.440  40.290  66.920  1.00  0.00           C
ATOM   4558 HD11 LEU   299      65.050  39.430  67.500  1.00  0.00           H
ATOM   4559 HD12 LEU   299      65.320  41.240  67.480  1.00  0.00           H
ATOM   4560 HD13 LEU   299      66.530  40.120  66.780  1.00  0.00           H
ATOM   4561  CD2 LEU   299      65.470  41.760  64.930  1.00  0.00           C
ATOM   4562 HD21 LEU   299      65.180  41.980  63.880  1.00  0.00           H
ATOM   4563 HD22 LEU   299      66.580  41.650  64.970  1.00  0.00           H
ATOM   4564 HD23 LEU   299      65.140  42.640  65.520  1.00  0.00           H
ATOM   4565  C   LEU   299      63.340  37.740  65.500  1.00  0.00           C
ATOM   4566  O   LEU   299      63.340  37.300  66.650  1.00  0.00           O
ATOM   4567  N   ALA   300      62.210  38.190  64.870  1.00  0.00           N
ATOM   4568  HN  ALA   300      62.240  38.590  63.960  1.00  0.00           H
ATOM   4569  CA  ALA   300      60.940  38.120  65.480  1.00  0.00           C
ATOM   4570  HA  ALA   300      60.990  38.680  66.400  1.00  0.00           H
ATOM   4571  CB  ALA   300      60.000  38.860  64.560  1.00  0.00           C
ATOM   4572  HB1 ALA   300      59.730  38.230  63.690  1.00  0.00           H
ATOM   4573  HB2 ALA   300      60.470  39.810  64.220  1.00  0.00           H
ATOM   4574  HB3 ALA   300      59.060  39.090  65.110  1.00  0.00           H
ATOM   4575  C   ALA   300      60.440  36.720  65.800  1.00  0.00           C
ATOM   4576  O   ALA   300      60.060  36.380  66.960  1.00  0.00           O
ATOM   4577  N   VAL   301      60.320  35.840  64.820  1.00  0.00           N
ATOM   4578  HN  VAL   301      60.580  36.180  63.920  1.00  0.00           H
ATOM   4579  CA  VAL   301      59.550  34.590  64.920  1.00  0.00           C
ATOM   4580  HA  VAL   301      58.710  34.860  65.540  1.00  0.00           H
ATOM   4581  CB  VAL   301      59.030  34.130  63.510  1.00  0.00           C
ATOM   4582  HB  VAL   301      59.920  34.000  62.860  1.00  0.00           H
ATOM   4583  CG1 VAL   301      58.260  32.830  63.700  1.00  0.00           C
ATOM   4584 HG11 VAL   301      57.660  32.770  62.770  1.00  0.00           H
ATOM   4585 HG12 VAL   301      57.580  32.940  64.570  1.00  0.00           H
ATOM   4586 HG13 VAL   301      58.900  31.950  63.930  1.00  0.00           H
ATOM   4587  CG2 VAL   301      58.150  35.260  62.980  1.00  0.00           C
ATOM   4588 HG21 VAL   301      58.680  36.230  62.900  1.00  0.00           H
ATOM   4589 HG22 VAL   301      57.150  35.270  63.480  1.00  0.00           H
ATOM   4590 HG23 VAL   301      57.880  35.030  61.930  1.00  0.00           H
ATOM   4591  C   VAL   301      60.360  33.530  65.630  1.00  0.00           C
ATOM   4592  O   VAL   301      59.880  32.520  66.160  1.00  0.00           O
ATOM   4593  N   GLY   302      61.690  33.650  65.640  1.00  0.00           N
ATOM   4594  HN  GLY   302      62.120  34.480  65.300  1.00  0.00           H
ATOM   4595  CA  GLY   302      62.570  32.730  66.260  1.00  0.00           C
ATOM   4596  HA1 GLY   302      63.550  32.730  65.810  1.00  0.00           H
ATOM   4597  HA2 GLY   302      62.130  31.740  66.300  1.00  0.00           H
ATOM   4598  C   GLY   302      62.820  33.130  67.630  1.00  0.00           C
ATOM   4599  O   GLY   302      63.060  32.350  68.540  1.00  0.00           O
ATOM   4600  N   GLY   303      62.990  34.450  67.810  1.00  0.00           N
ATOM   4601  HN  GLY   303      63.070  35.040  67.010  1.00  0.00           H
ATOM   4602  CA  GLY   303      63.080  35.050  69.150  1.00  0.00           C
ATOM   4603  HA1 GLY   303      63.180  36.130  69.130  1.00  0.00           H
ATOM   4604  HA2 GLY   303      63.930  34.620  69.650  1.00  0.00           H
ATOM   4605  C   GLY   303      61.880  34.840  70.110  1.00  0.00           C
ATOM   4606  O   GLY   303      61.990  34.500  71.260  1.00  0.00           O
ATOM   4607  N   GLN   304      60.610  34.890  69.530  1.00  0.00           N
ATOM   4608  HN  GLN   304      60.430  35.260  68.620  1.00  0.00           H
ATOM   4609  CA  GLN   304      59.420  34.570  70.300  1.00  0.00           C
ATOM   4610  HA  GLN   304      59.340  35.240  71.150  1.00  0.00           H
ATOM   4611  CB  GLN   304      58.170  34.830  69.440  1.00  0.00           C
ATOM   4612  HB1 GLN   304      58.160  34.140  68.580  1.00  0.00           H
ATOM   4613  HB2 GLN   304      58.330  35.780  68.890  1.00  0.00           H
ATOM   4614  CG  GLN   304      56.820  34.900  70.190  1.00  0.00           C
ATOM   4615  HG1 GLN   304      56.630  33.910  70.660  1.00  0.00           H
ATOM   4616  HG2 GLN   304      55.990  35.100  69.480  1.00  0.00           H
ATOM   4617  CD  GLN   304      56.850  35.990  71.310  1.00  0.00           C
ATOM   4618  OE1 GLN   304      56.820  37.190  71.130  1.00  0.00           O
ATOM   4619  NE2 GLN   304      57.010  35.460  72.540  1.00  0.00           N
ATOM   4620 HE21 GLN   304      57.130  36.180  73.220  1.00  0.00           H
ATOM   4621 HE22 GLN   304      56.840  34.480  72.640  1.00  0.00           H
ATOM   4622  C   GLN   304      59.360  33.180  70.890  1.00  0.00           C
ATOM   4623  O   GLN   304      59.130  32.960  72.090  1.00  0.00           O
ATOM   4624  N   PHE   305      59.680  32.170  70.040  1.00  0.00           N
ATOM   4625  HN  PHE   305      59.910  32.400  69.090  1.00  0.00           H
ATOM   4626  CA  PHE   305      59.690  30.780  70.350  1.00  0.00           C
ATOM   4627  HA  PHE   305      58.810  30.410  70.850  1.00  0.00           H
ATOM   4628  CB  PHE   305      60.020  29.930  69.040  1.00  0.00           C
ATOM   4629  HB1 PHE   305      61.040  30.150  68.660  1.00  0.00           H
ATOM   4630  HB2 PHE   305      59.380  30.260  68.190  1.00  0.00           H
ATOM   4631  CG  PHE   305      59.710  28.480  69.220  1.00  0.00           C
ATOM   4632  CD1 PHE   305      58.350  28.050  69.260  1.00  0.00           C
ATOM   4633  HD1 PHE   305      57.650  28.820  68.990  1.00  0.00           H
ATOM   4634  CE1 PHE   305      58.050  26.740  69.320  1.00  0.00           C
ATOM   4635  HE1 PHE   305      57.090  26.280  69.130  1.00  0.00           H
ATOM   4636  CZ  PHE   305      59.040  25.910  69.840  1.00  0.00           C
ATOM   4637  HZ  PHE   305      58.730  24.900  70.050  1.00  0.00           H
ATOM   4638  CD2 PHE   305      60.730  27.590  69.610  1.00  0.00           C
ATOM   4639  HD2 PHE   305      61.730  27.990  69.590  1.00  0.00           H
ATOM   4640  CE2 PHE   305      60.310  26.320  69.950  1.00  0.00           C
ATOM   4641  HE2 PHE   305      61.060  25.560  70.150  1.00  0.00           H
ATOM   4642  C   PHE   305      60.870  30.560  71.360  1.00  0.00           C
ATOM   4643  O   PHE   305      60.690  29.830  72.320  1.00  0.00           O
ATOM   4644  N   LEU   306      62.080  31.240  71.320  1.00  0.00           N
ATOM   4645  HN  LEU   306      62.290  31.920  70.630  1.00  0.00           H
ATOM   4646  CA  LEU   306      63.080  31.170  72.350  1.00  0.00           C
ATOM   4647  HA  LEU   306      63.340  30.150  72.570  1.00  0.00           H
ATOM   4648  CB  LEU   306      64.420  31.820  71.820  1.00  0.00           C
ATOM   4649  HB1 LEU   306      64.100  32.840  71.510  1.00  0.00           H
ATOM   4650  HB2 LEU   306      64.690  31.220  70.930  1.00  0.00           H
ATOM   4651  CG  LEU   306      65.660  31.880  72.790  1.00  0.00           C
ATOM   4652  HG  LEU   306      65.370  31.630  73.830  1.00  0.00           H
ATOM   4653  CD1 LEU   306      66.850  30.990  72.270  1.00  0.00           C
ATOM   4654 HD11 LEU   306      67.220  31.370  71.290  1.00  0.00           H
ATOM   4655 HD12 LEU   306      66.690  29.910  72.060  1.00  0.00           H
ATOM   4656 HD13 LEU   306      67.690  31.150  72.980  1.00  0.00           H
ATOM   4657  CD2 LEU   306      66.230  33.300  72.850  1.00  0.00           C
ATOM   4658 HD21 LEU   306      66.960  33.400  73.680  1.00  0.00           H
ATOM   4659 HD22 LEU   306      65.410  34.010  73.090  1.00  0.00           H
ATOM   4660 HD23 LEU   306      66.760  33.670  71.940  1.00  0.00           H
ATOM   4661  C   LEU   306      62.610  31.840  73.640  1.00  0.00           C
ATOM   4662  O   LEU   306      62.880  31.230  74.670  1.00  0.00           O
ATOM   4663  N   LEU   307      62.030  33.070  73.600  1.00  0.00           N
ATOM   4664  HN  LEU   307      61.910  33.390  72.660  1.00  0.00           H
ATOM   4665  CA  LEU   307      61.780  33.840  74.810  1.00  0.00           C
ATOM   4666  HA  LEU   307      62.750  33.970  75.270  1.00  0.00           H
ATOM   4667  CB  LEU   307      61.380  35.270  74.320  1.00  0.00           C
ATOM   4668  HB1 LEU   307      60.380  35.300  73.830  1.00  0.00           H
ATOM   4669  HB2 LEU   307      62.100  35.650  73.560  1.00  0.00           H
ATOM   4670  CG  LEU   307      61.570  36.350  75.450  1.00  0.00           C
ATOM   4671  HG  LEU   307      61.210  35.810  76.360  1.00  0.00           H
ATOM   4672  CD1 LEU   307      63.090  36.660  75.480  1.00  0.00           C
ATOM   4673 HD11 LEU   307      63.670  35.900  74.920  1.00  0.00           H
ATOM   4674 HD12 LEU   307      63.410  36.650  76.540  1.00  0.00           H
ATOM   4675 HD13 LEU   307      63.330  37.660  75.040  1.00  0.00           H
ATOM   4676  CD2 LEU   307      60.790  37.660  75.130  1.00  0.00           C
ATOM   4677 HD21 LEU   307      59.730  37.320  75.180  1.00  0.00           H
ATOM   4678 HD22 LEU   307      61.020  38.110  74.140  1.00  0.00           H
ATOM   4679 HD23 LEU   307      61.020  38.370  75.960  1.00  0.00           H
ATOM   4680  C   LEU   307      60.750  33.160  75.720  1.00  0.00           C
ATOM   4681  O   LEU   307      60.780  33.260  76.940  1.00  0.00           O
ATOM   4682  N   CYS   308      59.740  32.630  75.030  1.00  0.00           N
ATOM   4683  HN  CYS   308      59.640  32.810  74.050  1.00  0.00           H
ATOM   4684  CA  CYS   308      58.770  31.690  75.720  1.00  0.00           C
ATOM   4685  HA  CYS   308      58.450  32.270  76.580  1.00  0.00           H
ATOM   4686  CB  CYS   308      57.530  31.320  74.920  1.00  0.00           C
ATOM   4687  HB1 CYS   308      56.860  30.600  75.440  1.00  0.00           H
ATOM   4688  HB2 CYS   308      57.880  30.820  73.990  1.00  0.00           H
ATOM   4689  SG  CYS   308      56.340  32.780  74.500  1.00  0.00           S
ATOM   4690  HG1 CYS   308      55.700  33.010  75.640  1.00  0.00           H
ATOM   4691  C   CYS   308      59.420  30.370  76.180  1.00  0.00           C
ATOM   4692  O   CYS   308      59.380  29.990  77.330  1.00  0.00           O
ATOM   4693  N   TRP   309      60.000  29.620  75.250  1.00  0.00           N
ATOM   4694  HN  TRP   309      60.220  29.930  74.330  1.00  0.00           H
ATOM   4695  CA  TRP   309      60.390  28.330  75.600  1.00  0.00           C
ATOM   4696  HA  TRP   309      59.760  27.940  76.380  1.00  0.00           H
ATOM   4697  CB  TRP   309      60.320  27.320  74.440  1.00  0.00           C
ATOM   4698  HB1 TRP   309      60.890  26.380  74.590  1.00  0.00           H
ATOM   4699  HB2 TRP   309      60.890  27.760  73.590  1.00  0.00           H
ATOM   4700  CG  TRP   309      58.850  27.150  74.040  1.00  0.00           C
ATOM   4701  CD1 TRP   309      58.310  27.620  72.900  1.00  0.00           C
ATOM   4702  HD1 TRP   309      58.890  27.970  72.060  1.00  0.00           H
ATOM   4703  NE1 TRP   309      56.960  27.650  73.000  1.00  0.00           N
ATOM   4704  HE1 TRP   309      56.220  27.920  72.420  1.00  0.00           H
ATOM   4705  CE2 TRP   309      56.590  27.230  74.240  1.00  0.00           C
ATOM   4706  CD2 TRP   309      57.760  26.880  75.000  1.00  0.00           C
ATOM   4707  CE3 TRP   309      57.660  26.550  76.310  1.00  0.00           C
ATOM   4708  HE3 TRP   309      58.570  26.340  76.850  1.00  0.00           H
ATOM   4709  CZ3 TRP   309      56.440  26.460  76.890  1.00  0.00           C
ATOM   4710  HZ3 TRP   309      56.380  26.070  77.890  1.00  0.00           H
ATOM   4711  CZ2 TRP   309      55.330  27.190  74.830  1.00  0.00           C
ATOM   4712  HZ2 TRP   309      54.420  27.470  74.320  1.00  0.00           H
ATOM   4713  CH2 TRP   309      55.260  26.660  76.170  1.00  0.00           C
ATOM   4714  HH2 TRP   309      54.300  26.530  76.650  1.00  0.00           H
ATOM   4715  C   TRP   309      61.780  28.040  76.290  1.00  0.00           C
ATOM   4716  O   TRP   309      61.820  27.120  77.060  1.00  0.00           O
ATOM   4717  N   LEU   310      62.780  28.790  76.080  1.00  0.00           N
ATOM   4718  HN  LEU   310      62.750  29.620  75.530  1.00  0.00           H
ATOM   4719  CA  LEU   310      64.070  28.640  76.730  1.00  0.00           C
ATOM   4720  HA  LEU   310      64.430  27.660  76.460  1.00  0.00           H
ATOM   4721  CB  LEU   310      65.170  29.680  76.130  1.00  0.00           C
ATOM   4722  HB1 LEU   310      64.640  30.640  76.260  1.00  0.00           H
ATOM   4723  HB2 LEU   310      65.300  29.390  75.060  1.00  0.00           H
ATOM   4724  CG  LEU   310      66.560  29.680  76.850  1.00  0.00           C
ATOM   4725  HG  LEU   310      66.400  29.660  77.940  1.00  0.00           H
ATOM   4726  CD1 LEU   310      67.440  28.480  76.530  1.00  0.00           C
ATOM   4727 HD11 LEU   310      67.930  28.600  75.540  1.00  0.00           H
ATOM   4728 HD12 LEU   310      66.810  27.560  76.470  1.00  0.00           H
ATOM   4729 HD13 LEU   310      68.190  28.410  77.340  1.00  0.00           H
ATOM   4730  CD2 LEU   310      67.310  30.990  76.670  1.00  0.00           C
ATOM   4731 HD21 LEU   310      67.410  31.190  75.580  1.00  0.00           H
ATOM   4732 HD22 LEU   310      68.270  30.960  77.210  1.00  0.00           H
ATOM   4733 HD23 LEU   310      66.630  31.840  76.890  1.00  0.00           H
ATOM   4734  C   LEU   310      64.040  28.670  78.190  1.00  0.00           C
ATOM   4735  O   LEU   310      64.680  27.780  78.720  1.00  0.00           O
ATOM   4736  N   PRO   311      63.350  29.540  78.940  1.00  0.00           N
ATOM   4737  CD  PRO   311      62.570  30.700  78.500  1.00  0.00           C
ATOM   4738  HD1 PRO   311      61.500  30.400  78.560  1.00  0.00           H
ATOM   4739  HD2 PRO   311      62.740  30.980  77.440  1.00  0.00           H
ATOM   4740  CA  PRO   311      63.390  29.590  80.370  1.00  0.00           C
ATOM   4741  HA  PRO   311      64.390  29.590  80.780  1.00  0.00           H
ATOM   4742  CB  PRO   311      62.680  30.950  80.780  1.00  0.00           C
ATOM   4743  HB1 PRO   311      63.080  31.240  81.780  1.00  0.00           H
ATOM   4744  HB2 PRO   311      61.590  30.820  80.910  1.00  0.00           H
ATOM   4745  CG  PRO   311      62.780  31.850  79.540  1.00  0.00           C
ATOM   4746  HG1 PRO   311      61.990  32.600  79.350  1.00  0.00           H
ATOM   4747  HG2 PRO   311      63.800  32.270  79.400  1.00  0.00           H
ATOM   4748  C   PRO   311      62.660  28.400  80.940  1.00  0.00           C
ATOM   4749  O   PRO   311      63.130  27.840  81.980  1.00  0.00           O
ATOM   4750  N   TYR   312      61.500  28.000  80.280  1.00  0.00           N
ATOM   4751  HN  TYR   312      61.280  28.570  79.490  1.00  0.00           H
ATOM   4752  CA  TYR   312      60.710  26.870  80.700  1.00  0.00           C
ATOM   4753  HA  TYR   312      60.340  27.180  81.670  1.00  0.00           H
ATOM   4754  CB  TYR   312      59.420  26.750  79.880  1.00  0.00           C
ATOM   4755  HB1 TYR   312      59.670  26.540  78.810  1.00  0.00           H
ATOM   4756  HB2 TYR   312      58.900  27.730  79.850  1.00  0.00           H
ATOM   4757  CG  TYR   312      58.360  25.780  80.260  1.00  0.00           C
ATOM   4758  CD1 TYR   312      58.030  24.610  79.550  1.00  0.00           C
ATOM   4759  HD1 TYR   312      58.470  24.490  78.570  1.00  0.00           H
ATOM   4760  CE1 TYR   312      57.010  23.790  80.020  1.00  0.00           C
ATOM   4761  HE1 TYR   312      56.710  22.930  79.440  1.00  0.00           H
ATOM   4762  CZ  TYR   312      56.360  24.020  81.260  1.00  0.00           C
ATOM   4763  OH  TYR   312      55.270  23.220  81.620  1.00  0.00           O
ATOM   4764  HH  TYR   312      55.170  23.340  82.560  1.00  0.00           H
ATOM   4765  CD2 TYR   312      57.730  25.990  81.450  1.00  0.00           C
ATOM   4766  HD2 TYR   312      57.820  26.900  82.020  1.00  0.00           H
ATOM   4767  CE2 TYR   312      56.690  25.160  81.910  1.00  0.00           C
ATOM   4768  HE2 TYR   312      56.120  25.450  82.790  1.00  0.00           H
ATOM   4769  C   TYR   312      61.520  25.580  80.840  1.00  0.00           C
ATOM   4770  O   TYR   312      61.500  24.910  81.890  1.00  0.00           O
ATOM   4771  N   PHE   313      62.140  25.160  79.720  1.00  0.00           N
ATOM   4772  HN  PHE   313      62.120  25.550  78.800  1.00  0.00           H
ATOM   4773  CA  PHE   313      63.000  24.000  79.650  1.00  0.00           C
ATOM   4774  HA  PHE   313      62.560  23.130  80.100  1.00  0.00           H
ATOM   4775  CB  PHE   313      63.440  23.610  78.240  1.00  0.00           C
ATOM   4776  HB1 PHE   313      64.180  22.780  78.300  1.00  0.00           H
ATOM   4777  HB2 PHE   313      63.800  24.510  77.690  1.00  0.00           H
ATOM   4778  CG  PHE   313      62.230  23.050  77.590  1.00  0.00           C
ATOM   4779  CD1 PHE   313      61.720  21.820  77.900  1.00  0.00           C
ATOM   4780  HD1 PHE   313      62.270  21.170  78.560  1.00  0.00           H
ATOM   4781  CE1 PHE   313      60.530  21.300  77.360  1.00  0.00           C
ATOM   4782  HE1 PHE   313      60.120  20.320  77.550  1.00  0.00           H
ATOM   4783  CZ  PHE   313      59.890  22.010  76.280  1.00  0.00           C
ATOM   4784  HZ  PHE   313      58.980  21.730  75.770  1.00  0.00           H
ATOM   4785  CD2 PHE   313      61.500  23.790  76.640  1.00  0.00           C
ATOM   4786  HD2 PHE   313      61.800  24.810  76.430  1.00  0.00           H
ATOM   4787  CE2 PHE   313      60.300  23.320  76.060  1.00  0.00           C
ATOM   4788  HE2 PHE   313      59.750  23.960  75.390  1.00  0.00           H
ATOM   4789  C   PHE   313      64.190  24.090  80.580  1.00  0.00           C
ATOM   4790  O   PHE   313      64.470  23.150  81.300  1.00  0.00           O
ATOM   4791  N   SER   314      64.860  25.240  80.620  1.00  0.00           N
ATOM   4792  HN  SER   314      64.470  26.060  80.190  1.00  0.00           H
ATOM   4793  CA  SER   314      66.110  25.330  81.320  1.00  0.00           C
ATOM   4794  HA  SER   314      66.660  24.440  81.050  1.00  0.00           H
ATOM   4795  CB  SER   314      67.090  26.430  80.730  1.00  0.00           C
ATOM   4796  HB1 SER   314      67.580  26.190  79.770  1.00  0.00           H
ATOM   4797  HB2 SER   314      67.870  26.600  81.500  1.00  0.00           H
ATOM   4798  OG  SER   314      66.510  27.710  80.750  1.00  0.00           O
ATOM   4799  HG1 SER   314      65.830  27.730  80.060  1.00  0.00           H
ATOM   4800  C   SER   314      65.980  25.270  82.810  1.00  0.00           C
ATOM   4801  O   SER   314      66.660  24.580  83.530  1.00  0.00           O
ATOM   4802  N   PHE   315      64.890  25.900  83.360  1.00  0.00           N
ATOM   4803  HN  PHE   315      64.300  26.500  82.820  1.00  0.00           H
ATOM   4804  CA  PHE   315      64.540  25.710  84.700  1.00  0.00           C
ATOM   4805  HA  PHE   315      65.410  25.980  85.270  1.00  0.00           H
ATOM   4806  CB  PHE   315      63.500  26.820  85.180  1.00  0.00           C
ATOM   4807  HB1 PHE   315      62.540  26.570  84.670  1.00  0.00           H
ATOM   4808  HB2 PHE   315      63.950  27.790  84.890  1.00  0.00           H
ATOM   4809  CG  PHE   315      63.410  26.850  86.700  1.00  0.00           C
ATOM   4810  CD1 PHE   315      64.530  27.120  87.530  1.00  0.00           C
ATOM   4811  HD1 PHE   315      65.480  27.430  87.110  1.00  0.00           H
ATOM   4812  CE1 PHE   315      64.410  27.130  88.910  1.00  0.00           C
ATOM   4813  HE1 PHE   315      65.290  27.510  89.400  1.00  0.00           H
ATOM   4814  CZ  PHE   315      63.160  26.940  89.480  1.00  0.00           C
ATOM   4815  HZ  PHE   315      63.060  27.160  90.540  1.00  0.00           H
ATOM   4816  CD2 PHE   315      62.210  26.510  87.350  1.00  0.00           C
ATOM   4817  HD2 PHE   315      61.370  26.370  86.690  1.00  0.00           H
ATOM   4818  CE2 PHE   315      62.080  26.550  88.740  1.00  0.00           C
ATOM   4819  HE2 PHE   315      61.130  26.370  89.220  1.00  0.00           H
ATOM   4820  C   PHE   315      64.100  24.310  84.950  1.00  0.00           C
ATOM   4821  O   PHE   315      64.580  23.670  85.870  1.00  0.00           O
HETATM 4822  N   HSD   316      63.200  23.680  84.230  1.00  0.00           N
HETATM 4823  HN  HSD   316      62.730  24.140  83.480  1.00  0.00           H
HETATM 4824  CA  HSD   316      62.850  22.320  84.550  1.00  0.00           C
HETATM 4825  HA  HSD   316      62.710  22.340  85.620  1.00  0.00           H
HETATM 4826  CB  HSD   316      61.520  21.850  83.950  1.00  0.00           C
HETATM 4827  HB1 HSD   316      61.280  20.810  84.260  1.00  0.00           H
HETATM 4828  HB2 HSD   316      61.710  21.900  82.860  1.00  0.00           H
HETATM 4829  ND1 HSD   316      59.940  23.810  83.750  1.00  0.00           N
HETATM 4830  HD1 HSD   316      60.270  24.160  82.870  1.00  0.00           H
HETATM 4831  CG  HSD   316      60.430  22.700  84.470  1.00  0.00           C
HETATM 4832  CE1 HSD   316      58.810  24.210  84.430  1.00  0.00           C
HETATM 4833  HE1 HSD   316      58.210  25.040  84.060  1.00  0.00           H
HETATM 4834  NE2 HSD   316      58.440  23.420  85.370  1.00  0.00           N
HETATM 4835  CD2 HSD   316      59.450  22.450  85.410  1.00  0.00           C
HETATM 4836  HD2 HSD   316      59.470  21.650  86.140  1.00  0.00           H
HETATM 4837  C   HSD   316      63.970  21.250  84.510  1.00  0.00           C
HETATM 4838  O   HSD   316      63.980  20.290  85.280  1.00  0.00           O
ATOM   4839  N   LEU   317      64.870  21.390  83.560  1.00  0.00           N
ATOM   4840  HN  LEU   317      64.610  22.050  82.870  1.00  0.00           H
ATOM   4841  CA  LEU   317      66.200  20.740  83.550  1.00  0.00           C
ATOM   4842  HA  LEU   317      66.040  19.670  83.530  1.00  0.00           H
ATOM   4843  CB  LEU   317      67.020  21.120  82.230  1.00  0.00           C
ATOM   4844  HB1 LEU   317      67.990  20.600  82.370  1.00  0.00           H
ATOM   4845  HB2 LEU   317      67.180  22.210  82.170  1.00  0.00           H
ATOM   4846  CG  LEU   317      66.300  20.600  80.950  1.00  0.00           C
ATOM   4847  HG  LEU   317      65.210  20.800  80.940  1.00  0.00           H
ATOM   4848  CD1 LEU   317      66.980  21.340  79.710  1.00  0.00           C
ATOM   4849 HD11 LEU   317      66.530  20.940  78.770  1.00  0.00           H
ATOM   4850 HD12 LEU   317      68.070  21.150  79.710  1.00  0.00           H
ATOM   4851 HD13 LEU   317      66.790  22.430  79.700  1.00  0.00           H
ATOM   4852  CD2 LEU   317      66.560  19.080  80.680  1.00  0.00           C
ATOM   4853 HD21 LEU   317      66.280  18.370  81.500  1.00  0.00           H
ATOM   4854 HD22 LEU   317      67.660  18.950  80.530  1.00  0.00           H
ATOM   4855 HD23 LEU   317      66.050  18.680  79.780  1.00  0.00           H
ATOM   4856  C   LEU   317      67.020  21.070  84.810  1.00  0.00           C
ATOM   4857  O   LEU   317      67.530  20.090  85.450  1.00  0.00           O
ATOM   4858  N   TYR   318      67.100  22.320  85.240  1.00  0.00           N
ATOM   4859  HN  TYR   318      66.750  23.110  84.740  1.00  0.00           H
ATOM   4860  CA  TYR   318      67.790  22.670  86.500  1.00  0.00           C
ATOM   4861  HA  TYR   318      68.790  22.280  86.390  1.00  0.00           H
ATOM   4862  CB  TYR   318      67.870  24.220  86.630  1.00  0.00           C
ATOM   4863  HB1 TYR   318      66.850  24.670  86.530  1.00  0.00           H
ATOM   4864  HB2 TYR   318      68.540  24.580  85.810  1.00  0.00           H
ATOM   4865  CG  TYR   318      68.390  24.740  87.900  1.00  0.00           C
ATOM   4866  CD1 TYR   318      69.730  25.190  88.020  1.00  0.00           C
ATOM   4867  HD1 TYR   318      70.400  25.120  87.180  1.00  0.00           H
ATOM   4868  CE1 TYR   318      70.120  25.810  89.270  1.00  0.00           C
ATOM   4869  HE1 TYR   318      71.110  26.240  89.360  1.00  0.00           H
ATOM   4870  CZ  TYR   318      69.220  25.860  90.330  1.00  0.00           C
ATOM   4871  OH  TYR   318      69.610  26.500  91.580  1.00  0.00           O
ATOM   4872  HH  TYR   318      70.500  26.870  91.570  1.00  0.00           H
ATOM   4873  CD2 TYR   318      67.510  24.970  88.920  1.00  0.00           C
ATOM   4874  HD2 TYR   318      66.470  24.750  88.760  1.00  0.00           H
ATOM   4875  CE2 TYR   318      67.880  25.520  90.160  1.00  0.00           C
ATOM   4876  HE2 TYR   318      67.250  25.570  91.030  1.00  0.00           H
ATOM   4877  C   TYR   318      67.130  21.920  87.740  1.00  0.00           C
ATOM   4878  O   TYR   318      67.760  21.490  88.680  1.00  0.00           O
ATOM   4879  N   VAL   319      65.760  21.870  87.790  1.00  0.00           N
ATOM   4880  HN  VAL   319      65.230  22.350  87.090  1.00  0.00           H
ATOM   4881  CA  VAL   319      65.040  21.020  88.720  1.00  0.00           C
ATOM   4882  HA  VAL   319      65.510  21.240  89.670  1.00  0.00           H
ATOM   4883  CB  VAL   319      63.570  21.280  88.600  1.00  0.00           C
ATOM   4884  HB  VAL   319      63.190  21.020  87.580  1.00  0.00           H
ATOM   4885  CG1 VAL   319      62.750  20.450  89.550  1.00  0.00           C
ATOM   4886 HG11 VAL   319      61.670  20.710  89.480  1.00  0.00           H
ATOM   4887 HG12 VAL   319      63.090  20.580  90.600  1.00  0.00           H
ATOM   4888 HG13 VAL   319      62.690  19.360  89.330  1.00  0.00           H
ATOM   4889  CG2 VAL   319      63.340  22.740  88.870  1.00  0.00           C
ATOM   4890 HG21 VAL   319      63.860  23.350  88.100  1.00  0.00           H
ATOM   4891 HG22 VAL   319      63.770  23.040  89.860  1.00  0.00           H
ATOM   4892 HG23 VAL   319      62.280  23.060  88.860  1.00  0.00           H
ATOM   4893  C   VAL   319      65.420  19.550  88.690  1.00  0.00           C
ATOM   4894  O   VAL   319      65.710  18.980  89.770  1.00  0.00           O
ATOM   4895  N   ALA   320      65.470  18.910  87.500  1.00  0.00           N
ATOM   4896  HN  ALA   320      65.150  19.290  86.640  1.00  0.00           H
ATOM   4897  CA  ALA   320      65.710  17.500  87.420  1.00  0.00           C
ATOM   4898  HA  ALA   320      64.940  17.000  87.990  1.00  0.00           H
ATOM   4899  CB  ALA   320      65.480  17.150  86.000  1.00  0.00           C
ATOM   4900  HB1 ALA   320      66.100  16.250  85.790  1.00  0.00           H
ATOM   4901  HB2 ALA   320      65.890  17.900  85.290  1.00  0.00           H
ATOM   4902  HB3 ALA   320      64.390  17.090  85.810  1.00  0.00           H
ATOM   4903  C   ALA   320      67.080  17.100  87.920  1.00  0.00           C
ATOM   4904  O   ALA   320      67.350  16.120  88.630  1.00  0.00           O
ATOM   4905  N   LEU   321      68.080  17.930  87.530  1.00  0.00           N
ATOM   4906  HN  LEU   321      67.790  18.700  86.970  1.00  0.00           H
ATOM   4907  CA  LEU   321      69.450  17.620  87.580  1.00  0.00           C
ATOM   4908  HA  LEU   321      69.660  16.580  87.790  1.00  0.00           H
ATOM   4909  CB  LEU   321      70.140  17.990  86.200  1.00  0.00           C
ATOM   4910  HB1 LEU   321      71.250  18.000  86.110  1.00  0.00           H
ATOM   4911  HB2 LEU   321      69.840  19.060  86.090  1.00  0.00           H
ATOM   4912  CG  LEU   321      69.770  17.230  84.890  1.00  0.00           C
ATOM   4913  HG  LEU   321      68.730  17.460  84.580  1.00  0.00           H
ATOM   4914  CD1 LEU   321      70.700  17.620  83.700  1.00  0.00           C
ATOM   4915 HD11 LEU   321      70.310  17.220  82.740  1.00  0.00           H
ATOM   4916 HD12 LEU   321      71.730  17.270  83.900  1.00  0.00           H
ATOM   4917 HD13 LEU   321      70.680  18.720  83.550  1.00  0.00           H
ATOM   4918  CD2 LEU   321      69.680  15.740  85.140  1.00  0.00           C
ATOM   4919 HD21 LEU   321      70.650  15.360  85.500  1.00  0.00           H
ATOM   4920 HD22 LEU   321      69.440  15.190  84.200  1.00  0.00           H
ATOM   4921 HD23 LEU   321      68.860  15.440  85.830  1.00  0.00           H
ATOM   4922  C   LEU   321      70.190  18.320  88.690  1.00  0.00           C
ATOM   4923  O   LEU   321      71.270  18.010  89.130  1.00  0.00           O
ATOM   4924  N   SER   322      69.620  19.460  89.260  1.00  0.00           N
ATOM   4925  HN  SER   322      68.760  19.780  88.870  1.00  0.00           H
ATOM   4926  CA  SER   322      70.120  19.910  90.550  1.00  0.00           C
ATOM   4927  HA  SER   322      70.870  19.260  90.990  1.00  0.00           H
ATOM   4928  CB  SER   322      70.710  21.330  90.300  1.00  0.00           C
ATOM   4929  HB1 SER   322      69.920  22.060  90.010  1.00  0.00           H
ATOM   4930  HB2 SER   322      71.370  21.230  89.420  1.00  0.00           H
ATOM   4931  OG  SER   322      71.410  21.860  91.380  1.00  0.00           O
ATOM   4932  HG1 SER   322      72.190  21.290  91.450  1.00  0.00           H
ATOM   4933  C   SER   322      69.080  20.040  91.650  1.00  0.00           C
ATOM   4934  O   SER   322      67.950  20.540  91.500  1.00  0.00           O
ATOM   4935  N   ALA   323      69.320  19.480  92.760  1.00  0.00           N
ATOM   4936  HN  ALA   323      70.180  19.000  92.920  1.00  0.00           H
ATOM   4937  CA  ALA   323      68.410  19.430  93.900  1.00  0.00           C
ATOM   4938  HA  ALA   323      67.450  19.230  93.460  1.00  0.00           H
ATOM   4939  CB  ALA   323      68.770  18.230  94.760  1.00  0.00           C
ATOM   4940  HB1 ALA   323      69.820  18.320  95.120  1.00  0.00           H
ATOM   4941  HB2 ALA   323      68.700  17.320  94.130  1.00  0.00           H
ATOM   4942  HB3 ALA   323      68.100  18.140  95.650  1.00  0.00           H
ATOM   4943  C   ALA   323      68.340  20.720  94.700  1.00  0.00           C
ATOM   4944  O   ALA   323      69.320  21.440  94.790  1.00  0.00           O
ATOM   4945  N   GLN   324      67.140  21.080  95.250  1.00  0.00           N
ATOM   4946  HN  GLN   324      66.330  20.500  95.240  1.00  0.00           H
ATOM   4947  CA  GLN   324      67.010  22.290  96.030  1.00  0.00           C
ATOM   4948  HA  GLN   324      67.990  22.750  95.980  1.00  0.00           H
ATOM   4949  CB  GLN   324      66.020  23.390  95.360  1.00  0.00           C
ATOM   4950  HB1 GLN   324      66.170  24.390  95.830  1.00  0.00           H
ATOM   4951  HB2 GLN   324      64.950  23.100  95.440  1.00  0.00           H
ATOM   4952  CG  GLN   324      66.260  23.440  93.830  1.00  0.00           C
ATOM   4953  HG1 GLN   324      65.630  24.200  93.320  1.00  0.00           H
ATOM   4954  HG2 GLN   324      66.030  22.460  93.360  1.00  0.00           H
ATOM   4955  CD  GLN   324      67.660  23.970  93.380  1.00  0.00           C
ATOM   4956  OE1 GLN   324      68.150  24.950  93.830  1.00  0.00           O
ATOM   4957  NE2 GLN   324      68.260  23.210  92.430  1.00  0.00           N
ATOM   4958 HE21 GLN   324      67.940  22.280  92.240  1.00  0.00           H
ATOM   4959 HE22 GLN   324      69.060  23.600  91.970  1.00  0.00           H
ATOM   4960  C   GLN   324      66.560  21.940  97.450  1.00  0.00           C
ATOM   4961  O   GLN   324      65.560  21.240  97.460  1.00  0.00           O
ATOM   4962  N   PRO   325      67.140  22.430  98.570  1.00  0.00           N
ATOM   4963  CD  PRO   325      68.420  23.170  98.540  1.00  0.00           C
ATOM   4964  HD1 PRO   325      68.400  23.920  97.720  1.00  0.00           H
ATOM   4965  HD2 PRO   325      69.270  22.470  98.390  1.00  0.00           H
ATOM   4966  CA  PRO   325      66.580  22.330  99.940  1.00  0.00           C
ATOM   4967  HA  PRO   325      66.470  21.270 100.100  1.00  0.00           H
ATOM   4968  CB  PRO   325      67.610  22.980 100.820  1.00  0.00           C
ATOM   4969  HB1 PRO   325      68.390  22.200 100.930  1.00  0.00           H
ATOM   4970  HB2 PRO   325      67.290  23.460 101.770  1.00  0.00           H
ATOM   4971  CG  PRO   325      68.330  23.960  99.890  1.00  0.00           C
ATOM   4972  HG1 PRO   325      67.620  24.800  99.740  1.00  0.00           H
ATOM   4973  HG2 PRO   325      69.310  24.420 100.150  1.00  0.00           H
ATOM   4974  C   PRO   325      65.240  22.940 100.230  1.00  0.00           C
ATOM   4975  O   PRO   325      64.860  23.000 101.380  1.00  0.00           O
ATOM   4976  N   ILE   326      64.420  23.450  99.240  1.00  0.00           N
ATOM   4977  HN  ILE   326      64.480  23.130  98.300  1.00  0.00           H
ATOM   4978  CA  ILE   326      63.150  24.150  99.610  1.00  0.00           C
ATOM   4979  HA  ILE   326      62.670  23.670 100.440  1.00  0.00           H
ATOM   4980  CB  ILE   326      63.410  25.590  99.910  1.00  0.00           C
ATOM   4981  HB  ILE   326      64.400  25.620 100.420  1.00  0.00           H
ATOM   4982  CG2 ILE   326      63.680  26.510  98.680  1.00  0.00           C
ATOM   4983 HG21 ILE   326      63.840  27.480  99.200  1.00  0.00           H
ATOM   4984 HG22 ILE   326      62.770  26.650  98.060  1.00  0.00           H
ATOM   4985 HG23 ILE   326      64.640  26.240  98.180  1.00  0.00           H
ATOM   4986  CG1 ILE   326      62.330  26.230 100.830  1.00  0.00           C
ATOM   4987 HG11 ILE   326      62.180  25.550 101.700  1.00  0.00           H
ATOM   4988 HG12 ILE   326      61.380  26.200 100.260  1.00  0.00           H
ATOM   4989  CD  ILE   326      62.490  27.680 101.320  1.00  0.00           C
ATOM   4990  HD1 ILE   326      62.870  28.310 100.490  1.00  0.00           H
ATOM   4991  HD2 ILE   326      63.180  27.840 102.180  1.00  0.00           H
ATOM   4992  HD3 ILE   326      61.500  28.050 101.650  1.00  0.00           H
ATOM   4993  C   ILE   326      62.280  23.980  98.350  1.00  0.00           C
ATOM   4994  O   ILE   326      62.820  23.530  97.330  1.00  0.00           O
ATOM   4995  N   SER   327      60.990  24.230  98.310  1.00  0.00           N
ATOM   4996  HN  SER   327      60.700  24.350  99.260  1.00  0.00           H
ATOM   4997  CA  SER   327      60.100  24.250  97.190  1.00  0.00           C
ATOM   4998  HA  SER   327      60.130  23.220  96.880  1.00  0.00           H
ATOM   4999  CB  SER   327      58.660  24.530  97.620  1.00  0.00           C
ATOM   5000  HB1 SER   327      57.980  24.400  96.750  1.00  0.00           H
ATOM   5001  HB2 SER   327      58.520  25.540  98.070  1.00  0.00           H
ATOM   5002  OG  SER   327      58.210  23.550  98.600  1.00  0.00           O
ATOM   5003  HG1 SER   327      58.160  22.780  98.040  1.00  0.00           H
ATOM   5004  C   SER   327      60.440  25.130  96.010  1.00  0.00           C
ATOM   5005  O   SER   327      61.040  26.200  96.120  1.00  0.00           O
ATOM   5006  N   THR   328      60.150  24.570  94.820  1.00  0.00           N
ATOM   5007  HN  THR   328      59.720  23.680  94.790  1.00  0.00           H
ATOM   5008  CA  THR   328      60.270  25.210  93.530  1.00  0.00           C
ATOM   5009  HA  THR   328      60.740  26.180  93.570  1.00  0.00           H
ATOM   5010  CB  THR   328      61.050  24.400  92.530  1.00  0.00           C
ATOM   5011  HB  THR   328      61.070  24.810  91.500  1.00  0.00           H
ATOM   5012  OG1 THR   328      60.670  23.030  92.540  1.00  0.00           O
ATOM   5013  HG1 THR   328      59.850  23.070  92.040  1.00  0.00           H
ATOM   5014  CG2 THR   328      62.580  24.350  92.850  1.00  0.00           C
ATOM   5015 HG21 THR   328      62.710  23.960  93.890  1.00  0.00           H
ATOM   5016 HG22 THR   328      63.020  25.370  92.740  1.00  0.00           H
ATOM   5017 HG23 THR   328      63.180  23.610  92.290  1.00  0.00           H
ATOM   5018  C   THR   328      58.930  25.540  92.870  1.00  0.00           C
ATOM   5019  O   THR   328      58.970  26.080  91.770  1.00  0.00           O
ATOM   5020  N   GLY   329      57.730  25.230  93.530  1.00  0.00           N
ATOM   5021  HN  GLY   329      57.820  24.750  94.400  1.00  0.00           H
ATOM   5022  CA  GLY   329      56.400  25.400  93.030  1.00  0.00           C
ATOM   5023  HA1 GLY   329      55.690  25.120  93.800  1.00  0.00           H
ATOM   5024  HA2 GLY   329      56.240  24.760  92.170  1.00  0.00           H
ATOM   5025  C   GLY   329      56.080  26.780  92.620  1.00  0.00           C
ATOM   5026  O   GLY   329      55.520  26.990  91.570  1.00  0.00           O
ATOM   5027  N   GLN   330      56.350  27.720  93.480  1.00  0.00           N
ATOM   5028  HN  GLN   330      56.830  27.550  94.340  1.00  0.00           H
ATOM   5029  CA  GLN   330      56.060  29.140  93.170  1.00  0.00           C
ATOM   5030  HA  GLN   330      55.030  29.290  92.900  1.00  0.00           H
ATOM   5031  CB  GLN   330      56.370  30.040  94.420  1.00  0.00           C
ATOM   5032  HB1 GLN   330      56.570  31.060  94.040  1.00  0.00           H
ATOM   5033  HB2 GLN   330      57.390  29.790  94.790  1.00  0.00           H
ATOM   5034  CG  GLN   330      55.330  30.010  95.500  1.00  0.00           C
ATOM   5035  HG1 GLN   330      55.620  30.710  96.310  1.00  0.00           H
ATOM   5036  HG2 GLN   330      55.350  29.000  95.960  1.00  0.00           H
ATOM   5037  CD  GLN   330      53.950  30.380  94.940  1.00  0.00           C
ATOM   5038  OE1 GLN   330      53.750  31.350  94.170  1.00  0.00           O
ATOM   5039  NE2 GLN   330      52.920  29.510  95.130  1.00  0.00           N
ATOM   5040 HE21 GLN   330      52.020  29.570  94.710  1.00  0.00           H
ATOM   5041 HE22 GLN   330      53.130  28.660  95.620  1.00  0.00           H
ATOM   5042  C   GLN   330      56.870  29.550  92.010  1.00  0.00           C
ATOM   5043  O   GLN   330      56.350  30.090  91.030  1.00  0.00           O
ATOM   5044  N   VAL   331      58.160  29.200  92.060  1.00  0.00           N
ATOM   5045  HN  VAL   331      58.620  28.850  92.870  1.00  0.00           H
ATOM   5046  CA  VAL   331      59.090  29.440  90.970  1.00  0.00           C
ATOM   5047  HA  VAL   331      59.160  30.510  90.830  1.00  0.00           H
ATOM   5048  CB  VAL   331      60.550  28.920  91.250  1.00  0.00           C
ATOM   5049  HB  VAL   331      60.660  27.830  91.050  1.00  0.00           H
ATOM   5050  CG1 VAL   331      61.450  29.900  90.500  1.00  0.00           C
[truncated: 89,016 more chars]
