# Supplementary material for: Identification and molecular characterization of missense mutations in orphan G protein–coupled receptor GPR61 occurring in severe obesity
Source: Mol Pharmacol. 2025 Mar 4;107(4):100026. doi: 10.1016/j.molpha.2025.100026 (PMC12060159; doi:10.1016/j.molpha.2025.100026)
Supplement: Supplementary Material [file mmc6.zip › molpha_100026_R262C_MD3_mmc6.pdb]

HELIX    1   1 LYS      3  ASP      6  1                                   4
HELIX    2   2 VAL     53  LYS     78  1                                  26
HELIX    3   3 VAL     86  SER    109  1                                  24
HELIX    4   4 LEU    113  ASP    115  1                                   3
HELIX    5   5 GLU    121  VAL    154  1                                  34
HELIX    6   6 PRO    156  ARG    162  1                                   7
HELIX    7   7 LEU    165  SER    192  1                                  28
HELIX    8   8 ALA    212  VAL    246  1                                  35
HELIX    9   9 ALA    294  LEU    321  1                                  28
HELIX   10  10 GLY    329  CYS    352  1                                  24
HELIX   11  11 ILE    357  LYS    363  1                                   7
SHEET    1   1 1 CYS   262  ARG   264  0
SHEET    2   2 1 THR   273  VAL   275  0
ATOM      1  N   ASP     1      69.880  12.270 111.450  1.00  0.00           N
ATOM      2  HT1 ASP     1      69.910  12.910 110.630  1.00  0.00           H
ATOM      3  HT2 ASP     1      70.450  11.480 111.090  1.00  0.00           H
ATOM      4  HT3 ASP     1      70.420  12.720 112.220  1.00  0.00           H
ATOM      5  CA  ASP     1      68.550  11.690 111.860  1.00  0.00           C
ATOM      6  HA  ASP     1      68.150  11.200 110.990  1.00  0.00           H
ATOM      7  CB  ASP     1      68.730  10.560 113.070  1.00  0.00           C
ATOM      8  HB1 ASP     1      67.670  10.230 113.190  1.00  0.00           H
ATOM      9  HB2 ASP     1      69.160  11.040 113.970  1.00  0.00           H
ATOM     10  CG  ASP     1      69.540   9.410 112.650  1.00  0.00           C
ATOM     11  OD1 ASP     1      70.490   9.570 111.810  1.00  0.00           O
ATOM     12  OD2 ASP     1      69.350   8.290 113.270  1.00  0.00           O
ATOM     13  C   ASP     1      67.590  12.720 112.260  1.00  0.00           C
ATOM     14  O   ASP     1      66.430  12.770 111.840  1.00  0.00           O
ATOM     15  N   TYR     2      67.960  13.530 113.260  1.00  0.00           N
ATOM     16  HN  TYR     2      68.910  13.490 113.560  1.00  0.00           H
ATOM     17  CA  TYR     2      67.320  14.810 113.470  1.00  0.00           C
ATOM     18  HA  TYR     2      66.260  14.650 113.280  1.00  0.00           H
ATOM     19  CB  TYR     2      67.330  15.090 115.000  1.00  0.00           C
ATOM     20  HB1 TYR     2      66.740  16.000 115.240  1.00  0.00           H
ATOM     21  HB2 TYR     2      68.360  15.340 115.330  1.00  0.00           H
ATOM     22  CG  TYR     2      66.800  14.000 115.910  1.00  0.00           C
ATOM     23  CD1 TYR     2      65.420  13.710 115.860  1.00  0.00           C
ATOM     24  HD1 TYR     2      64.880  14.250 115.100  1.00  0.00           H
ATOM     25  CE1 TYR     2      64.850  12.750 116.690  1.00  0.00           C
ATOM     26  HE1 TYR     2      63.790  12.540 116.720  1.00  0.00           H
ATOM     27  CZ  TYR     2      65.590  12.250 117.760  1.00  0.00           C
ATOM     28  OH  TYR     2      65.030  11.310 118.680  1.00  0.00           O
ATOM     29  HH  TYR     2      64.090  11.290 118.480  1.00  0.00           H
ATOM     30  CD2 TYR     2      67.630  13.400 116.880  1.00  0.00           C
ATOM     31  HD2 TYR     2      68.640  13.780 116.980  1.00  0.00           H
ATOM     32  CE2 TYR     2      66.990  12.580 117.840  1.00  0.00           C
ATOM     33  HE2 TYR     2      67.560  12.160 118.650  1.00  0.00           H
ATOM     34  C   TYR     2      67.670  16.020 112.680  1.00  0.00           C
ATOM     35  O   TYR     2      68.810  16.290 112.370  1.00  0.00           O
ATOM     36  N   LYS     3      66.680  16.870 112.280  1.00  0.00           N
ATOM     37  HN  LYS     3      65.730  16.830 112.570  1.00  0.00           H
ATOM     38  CA  LYS     3      66.820  18.000 111.350  1.00  0.00           C
ATOM     39  HA  LYS     3      67.120  17.720 110.350  1.00  0.00           H
ATOM     40  CB  LYS     3      65.420  18.370 111.010  1.00  0.00           C
ATOM     41  HB1 LYS     3      64.750  18.320 111.900  1.00  0.00           H
ATOM     42  HB2 LYS     3      64.970  17.620 110.330  1.00  0.00           H
ATOM     43  CG  LYS     3      65.260  19.690 110.260  1.00  0.00           C
ATOM     44  HG1 LYS     3      65.800  19.530 109.300  1.00  0.00           H
ATOM     45  HG2 LYS     3      65.700  20.570 110.790  1.00  0.00           H
ATOM     46  CD  LYS     3      63.800  19.940 110.060  1.00  0.00           C
ATOM     47  HD1 LYS     3      63.260  20.000 111.020  1.00  0.00           H
ATOM     48  HD2 LYS     3      63.280  19.120 109.520  1.00  0.00           H
ATOM     49  CE  LYS     3      63.380  21.250 109.350  1.00  0.00           C
ATOM     50  HE1 LYS     3      63.830  22.170 109.790  1.00  0.00           H
ATOM     51  HE2 LYS     3      62.280  21.340 109.510  1.00  0.00           H
ATOM     52  NZ  LYS     3      63.730  21.240 107.930  1.00  0.00           N
ATOM     53  HZ1 LYS     3      62.830  21.400 107.420  1.00  0.00           H
ATOM     54  HZ2 LYS     3      64.050  20.290 107.680  1.00  0.00           H
ATOM     55  HZ3 LYS     3      64.520  21.840 107.630  1.00  0.00           H
ATOM     56  C   LYS     3      67.820  19.170 111.650  1.00  0.00           C
ATOM     57  O   LYS     3      68.690  19.500 110.860  1.00  0.00           O
ATOM     58  N   ASP     4      67.770  19.720 112.830  1.00  0.00           N
ATOM     59  HN  ASP     4      67.040  19.420 113.450  1.00  0.00           H
ATOM     60  CA  ASP     4      68.690  20.600 113.480  1.00  0.00           C
ATOM     61  HA  ASP     4      68.710  21.500 112.870  1.00  0.00           H
ATOM     62  CB  ASP     4      68.070  21.030 114.870  1.00  0.00           C
ATOM     63  HB1 ASP     4      66.980  21.160 114.740  1.00  0.00           H
ATOM     64  HB2 ASP     4      68.370  22.050 115.210  1.00  0.00           H
ATOM     65  CG  ASP     4      68.250  20.110 116.080  1.00  0.00           C
ATOM     66  OD1 ASP     4      68.660  20.670 117.110  1.00  0.00           O
ATOM     67  OD2 ASP     4      68.040  18.870 115.980  1.00  0.00           O
ATOM     68  C   ASP     4      70.180  20.090 113.620  1.00  0.00           C
ATOM     69  O   ASP     4      71.180  20.730 113.330  1.00  0.00           O
ATOM     70  N   ASP     5      70.380  18.800 113.960  1.00  0.00           N
ATOM     71  HN  ASP     5      69.590  18.270 114.260  1.00  0.00           H
ATOM     72  CA  ASP     5      71.590  18.080 114.090  1.00  0.00           C
ATOM     73  HA  ASP     5      72.280  18.720 114.610  1.00  0.00           H
ATOM     74  CB  ASP     5      71.400  16.850 114.920  1.00  0.00           C
ATOM     75  HB1 ASP     5      72.300  16.210 114.880  1.00  0.00           H
ATOM     76  HB2 ASP     5      70.510  16.260 114.600  1.00  0.00           H
ATOM     77  CG  ASP     5      71.220  17.180 116.380  1.00  0.00           C
ATOM     78  OD1 ASP     5      71.870  18.240 116.700  1.00  0.00           O
ATOM     79  OD2 ASP     5      70.610  16.460 117.170  1.00  0.00           O
ATOM     80  C   ASP     5      72.230  17.760 112.790  1.00  0.00           C
ATOM     81  O   ASP     5      73.420  17.550 112.660  1.00  0.00           O
ATOM     82  N   ASP     6      71.340  17.670 111.740  1.00  0.00           N
ATOM     83  HN  ASP     6      70.390  17.890 111.930  1.00  0.00           H
ATOM     84  CA  ASP     6      71.820  17.350 110.370  1.00  0.00           C
ATOM     85  HA  ASP     6      72.710  16.760 110.530  1.00  0.00           H
ATOM     86  CB  ASP     6      70.690  16.560 109.760  1.00  0.00           C
ATOM     87  HB1 ASP     6      70.670  16.720 108.660  1.00  0.00           H
ATOM     88  HB2 ASP     6      69.750  17.050 110.080  1.00  0.00           H
ATOM     89  CG  ASP     6      70.610  15.070 110.110  1.00  0.00           C
ATOM     90  OD1 ASP     6      69.570  14.450 109.760  1.00  0.00           O
ATOM     91  OD2 ASP     6      71.630  14.480 110.580  1.00  0.00           O
ATOM     92  C   ASP     6      72.220  18.560 109.570  1.00  0.00           C
ATOM     93  O   ASP     6      72.960  18.510 108.580  1.00  0.00           O
ATOM     94  N   ASP     7      71.610  19.700 109.930  1.00  0.00           N
ATOM     95  HN  ASP     7      70.820  19.510 110.510  1.00  0.00           H
ATOM     96  CA  ASP     7      71.750  21.090 109.470  1.00  0.00           C
ATOM     97  HA  ASP     7      71.450  21.770 110.250  1.00  0.00           H
ATOM     98  CB  ASP     7      73.320  21.480 109.320  1.00  0.00           C
ATOM     99  HB1 ASP     7      73.700  20.990 108.400  1.00  0.00           H
ATOM    100  HB2 ASP     7      73.930  21.180 110.200  1.00  0.00           H
ATOM    101  CG  ASP     7      73.540  23.040 109.110  1.00  0.00           C
ATOM    102  OD1 ASP     7      72.790  23.870 109.600  1.00  0.00           O
ATOM    103  OD2 ASP     7      74.660  23.360 108.600  1.00  0.00           O
ATOM    104  C   ASP     7      70.790  21.390 108.230  1.00  0.00           C
ATOM    105  O   ASP     7      71.230  21.960 107.210  1.00  0.00           O
ATOM    106  N   LYS     8      69.510  21.040 108.480  1.00  0.00           N
ATOM    107  HN  LYS     8      69.170  20.590 109.300  1.00  0.00           H
ATOM    108  CA  LYS     8      68.400  21.260 107.560  1.00  0.00           C
ATOM    109  HA  LYS     8      68.730  21.750 106.660  1.00  0.00           H
ATOM    110  CB  LYS     8      67.740  19.870 107.170  1.00  0.00           C
ATOM    111  HB1 LYS     8      66.820  20.060 106.580  1.00  0.00           H
ATOM    112  HB2 LYS     8      67.490  19.430 108.170  1.00  0.00           H
ATOM    113  CG  LYS     8      68.690  18.930 106.420  1.00  0.00           C
ATOM    114  HG1 LYS     8      69.670  18.810 106.930  1.00  0.00           H
ATOM    115  HG2 LYS     8      68.960  19.420 105.460  1.00  0.00           H
ATOM    116  CD  LYS     8      68.170  17.480 106.140  1.00  0.00           C
ATOM    117  HD1 LYS     8      69.080  16.890 105.870  1.00  0.00           H
ATOM    118  HD2 LYS     8      67.480  17.690 105.300  1.00  0.00           H
ATOM    119  CE  LYS     8      67.500  16.830 107.400  1.00  0.00           C
ATOM    120  HE1 LYS     8      66.630  17.440 107.740  1.00  0.00           H
ATOM    121  HE2 LYS     8      68.230  16.750 108.230  1.00  0.00           H
ATOM    122  NZ  LYS     8      67.110  15.440 107.080  1.00  0.00           N
ATOM    123  HZ1 LYS     8      66.530  15.160 107.890  1.00  0.00           H
ATOM    124  HZ2 LYS     8      68.010  14.910 107.010  1.00  0.00           H
ATOM    125  HZ3 LYS     8      66.640  15.510 106.160  1.00  0.00           H
ATOM    126  C   LYS     8      67.370  22.110 108.200  1.00  0.00           C
ATOM    127  O   LYS     8      66.180  22.170 107.910  1.00  0.00           O
ATOM    128  N   ALA     9      67.860  22.860 109.220  1.00  0.00           N
ATOM    129  HN  ALA     9      68.840  22.860 109.380  1.00  0.00           H
ATOM    130  CA  ALA     9      67.050  23.730 110.110  1.00  0.00           C
ATOM    131  HA  ALA     9      66.020  23.410 110.050  1.00  0.00           H
ATOM    132  CB  ALA     9      67.540  23.590 111.540  1.00  0.00           C
ATOM    133  HB1 ALA     9      68.580  23.970 111.590  1.00  0.00           H
ATOM    134  HB2 ALA     9      67.460  22.570 111.980  1.00  0.00           H
ATOM    135  HB3 ALA     9      66.840  24.200 112.140  1.00  0.00           H
ATOM    136  C   ALA     9      66.960  25.240 109.670  1.00  0.00           C
ATOM    137  O   ALA     9      67.900  25.950 109.900  1.00  0.00           O
ATOM    138  N   MET    10      65.880  25.720 109.120  1.00  0.00           N
ATOM    139  HN  MET    10      65.050  25.170 109.110  1.00  0.00           H
ATOM    140  CA  MET    10      65.790  27.050 108.660  1.00  0.00           C
ATOM    141  HA  MET    10      66.770  27.480 108.500  1.00  0.00           H
ATOM    142  CB  MET    10      65.070  27.130 107.270  1.00  0.00           C
ATOM    143  HB1 MET    10      64.700  28.160 107.060  1.00  0.00           H
ATOM    144  HB2 MET    10      64.110  26.570 107.360  1.00  0.00           H
ATOM    145  CG  MET    10      65.870  26.600 106.060  1.00  0.00           C
ATOM    146  HG1 MET    10      65.400  26.820 105.070  1.00  0.00           H
ATOM    147  HG2 MET    10      65.920  25.500 106.220  1.00  0.00           H
ATOM    148  SD  MET    10      67.570  27.160 106.050  1.00  0.00           S
ATOM    149  CE  MET    10      68.510  25.690 106.470  1.00  0.00           C
ATOM    150  HE1 MET    10      68.060  25.170 107.340  1.00  0.00           H
ATOM    151  HE2 MET    10      69.540  25.870 106.860  1.00  0.00           H
ATOM    152  HE3 MET    10      68.530  24.990 105.610  1.00  0.00           H
ATOM    153  C   MET    10      64.970  27.810 109.680  1.00  0.00           C
ATOM    154  O   MET    10      64.090  27.160 110.270  1.00  0.00           O
ATOM    155  N   GLU    11      65.210  29.090 109.930  1.00  0.00           N
ATOM    156  HN  GLU    11      65.860  29.450 109.280  1.00  0.00           H
ATOM    157  CA  GLU    11      64.700  29.950 110.960  1.00  0.00           C
ATOM    158  HA  GLU    11      63.840  29.510 111.450  1.00  0.00           H
ATOM    159  CB  GLU    11      65.820  30.260 111.940  1.00  0.00           C
ATOM    160  HB1 GLU    11      65.620  31.210 112.490  1.00  0.00           H
ATOM    161  HB2 GLU    11      66.800  30.460 111.470  1.00  0.00           H
ATOM    162  CG  GLU    11      66.020  29.100 112.990  1.00  0.00           C
ATOM    163  HG1 GLU    11      66.670  28.280 112.620  1.00  0.00           H
ATOM    164  HG2 GLU    11      65.070  28.590 113.280  1.00  0.00           H
ATOM    165  CD  GLU    11      66.470  29.650 114.380  1.00  0.00           C
ATOM    166  OE1 GLU    11      65.540  30.150 115.140  1.00  0.00           O
ATOM    167  OE2 GLU    11      67.670  29.690 114.660  1.00  0.00           O
ATOM    168  C   GLU    11      64.360  31.310 110.400  1.00  0.00           C
ATOM    169  O   GLU    11      64.760  31.710 109.340  1.00  0.00           O
ATOM    170  N   SER    12      63.580  32.040 111.130  1.00  0.00           N
ATOM    171  HN  SER    12      63.330  31.640 112.010  1.00  0.00           H
ATOM    172  CA  SER    12      63.210  33.430 110.800  1.00  0.00           C
ATOM    173  HA  SER    12      62.920  33.420 109.760  1.00  0.00           H
ATOM    174  CB  SER    12      61.980  33.930 111.660  1.00  0.00           C
ATOM    175  HB1 SER    12      62.310  33.850 112.720  1.00  0.00           H
ATOM    176  HB2 SER    12      61.150  33.190 111.610  1.00  0.00           H
ATOM    177  OG  SER    12      61.570  35.290 111.420  1.00  0.00           O
ATOM    178  HG1 SER    12      60.730  35.230 110.960  1.00  0.00           H
ATOM    179  C   SER    12      64.370  34.360 110.900  1.00  0.00           C
ATOM    180  O   SER    12      65.220  34.290 111.790  1.00  0.00           O
ATOM    181  N   SER    13      64.560  35.320 109.970  1.00  0.00           N
ATOM    182  HN  SER    13      64.010  35.200 109.150  1.00  0.00           H
ATOM    183  CA  SER    13      65.480  36.400 110.180  1.00  0.00           C
ATOM    184  HA  SER    13      66.410  35.940 110.480  1.00  0.00           H
ATOM    185  CB  SER    13      65.850  37.260 108.910  1.00  0.00           C
ATOM    186  HB1 SER    13      64.960  37.630 108.350  1.00  0.00           H
ATOM    187  HB2 SER    13      66.370  36.550 108.240  1.00  0.00           H
ATOM    188  OG  SER    13      66.840  38.330 109.140  1.00  0.00           O
ATOM    189  HG1 SER    13      67.340  38.540 108.350  1.00  0.00           H
ATOM    190  C   SER    13      64.880  37.410 111.200  1.00  0.00           C
ATOM    191  O   SER    13      63.730  37.850 111.030  1.00  0.00           O
ATOM    192  N   PRO    14      65.610  37.820 112.260  1.00  0.00           N
ATOM    193  CD  PRO    14      66.890  37.260 112.620  1.00  0.00           C
ATOM    194  HD1 PRO    14      67.590  37.580 111.820  1.00  0.00           H
ATOM    195  HD2 PRO    14      66.750  36.190 112.880  1.00  0.00           H
ATOM    196  CA  PRO    14      65.090  38.740 113.190  1.00  0.00           C
ATOM    197  HA  PRO    14      64.050  38.520 113.370  1.00  0.00           H
ATOM    198  CB  PRO    14      65.960  38.550 114.460  1.00  0.00           C
ATOM    199  HB1 PRO    14      65.440  37.810 115.100  1.00  0.00           H
ATOM    200  HB2 PRO    14      66.200  39.380 115.160  1.00  0.00           H
ATOM    201  CG  PRO    14      67.290  37.970 113.950  1.00  0.00           C
ATOM    202  HG1 PRO    14      67.970  38.820 113.760  1.00  0.00           H
ATOM    203  HG2 PRO    14      67.790  37.360 114.730  1.00  0.00           H
ATOM    204  C   PRO    14      65.200  40.180 112.690  1.00  0.00           C
ATOM    205  O   PRO    14      64.840  41.160 113.330  1.00  0.00           O
ATOM    206  N   ILE    15      65.720  40.380 111.500  1.00  0.00           N
ATOM    207  HN  ILE    15      65.940  39.630 110.880  1.00  0.00           H
ATOM    208  CA  ILE    15      66.040  41.680 111.020  1.00  0.00           C
ATOM    209  HA  ILE    15      65.890  42.340 111.860  1.00  0.00           H
ATOM    210  CB  ILE    15      67.380  41.650 110.290  1.00  0.00           C
ATOM    211  HB  ILE    15      67.410  40.780 109.600  1.00  0.00           H
ATOM    212  CG2 ILE    15      67.720  42.920 109.430  1.00  0.00           C
ATOM    213 HG21 ILE    15      68.660  42.740 108.870  1.00  0.00           H
ATOM    214 HG22 ILE    15      67.770  43.800 110.100  1.00  0.00           H
ATOM    215 HG23 ILE    15      66.870  43.060 108.730  1.00  0.00           H
ATOM    216  CG1 ILE    15      68.500  41.320 111.240  1.00  0.00           C
ATOM    217 HG11 ILE    15      69.440  41.280 110.640  1.00  0.00           H
ATOM    218 HG12 ILE    15      68.320  40.420 111.860  1.00  0.00           H
ATOM    219  CD  ILE    15      68.900  42.480 112.150  1.00  0.00           C
ATOM    220  HD1 ILE    15      67.950  42.920 112.530  1.00  0.00           H
ATOM    221  HD2 ILE    15      69.380  43.340 111.630  1.00  0.00           H
ATOM    222  HD3 ILE    15      69.510  42.210 113.040  1.00  0.00           H
ATOM    223  C   ILE    15      64.930  42.230 110.090  1.00  0.00           C
ATOM    224  O   ILE    15      64.490  41.390 109.270  1.00  0.00           O
ATOM    225  N   PRO    16      64.400  43.510 110.170  1.00  0.00           N
ATOM    226  CD  PRO    16      64.920  44.490 111.140  1.00  0.00           C
ATOM    227  HD1 PRO    16      65.960  44.850 110.980  1.00  0.00           H
ATOM    228  HD2 PRO    16      64.950  44.140 112.200  1.00  0.00           H
ATOM    229  CA  PRO    16      63.280  44.020 109.390  1.00  0.00           C
ATOM    230  HA  PRO    16      62.300  43.700 109.710  1.00  0.00           H
ATOM    231  CB  PRO    16      63.340  45.500 109.670  1.00  0.00           C
ATOM    232  HB1 PRO    16      62.330  45.960 109.680  1.00  0.00           H
ATOM    233  HB2 PRO    16      63.980  46.040 108.940  1.00  0.00           H
ATOM    234  CG  PRO    16      63.920  45.680 111.060  1.00  0.00           C
ATOM    235  HG1 PRO    16      64.580  46.560 111.240  1.00  0.00           H
ATOM    236  HG2 PRO    16      63.170  45.490 111.850  1.00  0.00           H
ATOM    237  C   PRO    16      63.330  43.760 107.960  1.00  0.00           C
ATOM    238  O   PRO    16      64.420  43.720 107.390  1.00  0.00           O
ATOM    239  N   GLN    17      62.060  43.750 107.380  1.00  0.00           N
ATOM    240  HN  GLN    17      61.230  43.770 107.930  1.00  0.00           H
ATOM    241  CA  GLN    17      61.700  43.500 106.060  1.00  0.00           C
ATOM    242  HA  GLN    17      60.750  44.000 105.920  1.00  0.00           H
ATOM    243  CB  GLN    17      62.590  44.110 105.020  1.00  0.00           C
ATOM    244  HB1 GLN    17      62.060  43.970 104.060  1.00  0.00           H
ATOM    245  HB2 GLN    17      63.530  43.530 105.080  1.00  0.00           H
ATOM    246  CG  GLN    17      62.880  45.640 105.150  1.00  0.00           C
ATOM    247  HG1 GLN    17      63.480  46.070 104.320  1.00  0.00           H
ATOM    248  HG2 GLN    17      63.430  45.850 106.100  1.00  0.00           H
ATOM    249  CD  GLN    17      61.590  46.460 105.370  1.00  0.00           C
ATOM    250  OE1 GLN    17      61.390  47.020 106.460  1.00  0.00           O
ATOM    251  NE2 GLN    17      60.620  46.510 104.450  1.00  0.00           N
ATOM    252 HE21 GLN    17      60.610  45.810 103.730  1.00  0.00           H
ATOM    253 HE22 GLN    17      59.860  47.090 104.720  1.00  0.00           H
ATOM    254  C   GLN    17      61.480  41.940 105.820  1.00  0.00           C
ATOM    255  O   GLN    17      62.460  41.190 105.870  1.00  0.00           O
ATOM    256  N   SER    18      60.250  41.510 105.610  1.00  0.00           N
ATOM    257  HN  SER    18      59.440  42.100 105.590  1.00  0.00           H
ATOM    258  CA  SER    18      60.030  40.120 105.540  1.00  0.00           C
ATOM    259  HA  SER    18      60.790  39.520 106.020  1.00  0.00           H
ATOM    260  CB  SER    18      58.690  39.660 106.170  1.00  0.00           C
ATOM    261  HB1 SER    18      58.520  38.600 105.910  1.00  0.00           H
ATOM    262  HB2 SER    18      57.830  40.280 105.830  1.00  0.00           H
ATOM    263  OG  SER    18      58.690  39.850 107.590  1.00  0.00           O
ATOM    264  HG1 SER    18      58.790  40.770 107.850  1.00  0.00           H
ATOM    265  C   SER    18      60.090  39.740 104.060  1.00  0.00           C
ATOM    266  O   SER    18      59.530  40.460 103.250  1.00  0.00           O
ATOM    267  N   SER    19      60.620  38.530 103.660  1.00  0.00           N
ATOM    268  HN  SER    19      61.000  37.900 104.340  1.00  0.00           H
ATOM    269  CA  SER    19      60.490  37.990 102.300  1.00  0.00           C
ATOM    270  HA  SER    19      60.860  38.720 101.590  1.00  0.00           H
ATOM    271  CB  SER    19      61.310  36.740 101.960  1.00  0.00           C
ATOM    272  HB1 SER    19      61.270  36.570 100.860  1.00  0.00           H
ATOM    273  HB2 SER    19      60.830  35.960 102.590  1.00  0.00           H
ATOM    274  OG  SER    19      62.670  36.990 102.220  1.00  0.00           O
ATOM    275  HG1 SER    19      62.770  37.110 103.160  1.00  0.00           H
ATOM    276  C   SER    19      59.020  37.700 101.970  1.00  0.00           C
ATOM    277  O   SER    19      58.350  37.090 102.780  1.00  0.00           O
ATOM    278  N   GLY    20      58.650  37.950 100.750  1.00  0.00           N
ATOM    279  HN  GLY    20      59.250  38.340 100.050  1.00  0.00           H
ATOM    280  CA  GLY    20      57.330  37.790 100.130  1.00  0.00           C
ATOM    281  HA1 GLY    20      57.420  38.200  99.130  1.00  0.00           H
ATOM    282  HA2 GLY    20      56.620  38.310 100.750  1.00  0.00           H
ATOM    283  C   GLY    20      56.880  36.390 100.110  1.00  0.00           C
ATOM    284  O   GLY    20      57.600  35.480 100.430  1.00  0.00           O
ATOM    285  N   ASN    21      55.600  36.210  99.740  1.00  0.00           N
ATOM    286  HN  ASN    21      55.100  37.070  99.600  1.00  0.00           H
ATOM    287  CA  ASN    21      55.030  34.870  99.680  1.00  0.00           C
ATOM    288  HA  ASN    21      54.990  34.440 100.670  1.00  0.00           H
ATOM    289  CB  ASN    21      53.520  34.840  99.100  1.00  0.00           C
ATOM    290  HB1 ASN    21      53.100  33.820  99.020  1.00  0.00           H
ATOM    291  HB2 ASN    21      53.360  35.320  98.110  1.00  0.00           H
ATOM    292  CG  ASN    21      52.550  35.560 100.110  1.00  0.00           C
ATOM    293  OD1 ASN    21      52.940  35.910 101.230  1.00  0.00           O
ATOM    294  ND2 ASN    21      51.340  35.880  99.680  1.00  0.00           N
ATOM    295 HD21 ASN    21      50.980  35.470  98.850  1.00  0.00           H
ATOM    296 HD22 ASN    21      50.870  36.560 100.250  1.00  0.00           H
ATOM    297  C   ASN    21      55.780  33.920  98.840  1.00  0.00           C
ATOM    298  O   ASN    21      56.120  34.210  97.680  1.00  0.00           O
ATOM    299  N   SER    22      55.920  32.690  99.400  1.00  0.00           N
ATOM    300  HN  SER    22      55.390  32.590 100.240  1.00  0.00           H
ATOM    301  CA  SER    22      56.550  31.550  98.800  1.00  0.00           C
ATOM    302  HA  SER    22      56.560  30.780  99.560  1.00  0.00           H
ATOM    303  CB  SER    22      55.770  30.880  97.640  1.00  0.00           C
ATOM    304  HB1 SER    22      56.310  29.960  97.300  1.00  0.00           H
ATOM    305  HB2 SER    22      55.600  31.610  96.820  1.00  0.00           H
ATOM    306  OG  SER    22      54.470  30.560  98.100  1.00  0.00           O
ATOM    307  HG1 SER    22      53.860  31.080  97.580  1.00  0.00           H
ATOM    308  C   SER    22      58.080  31.690  98.530  1.00  0.00           C
ATOM    309  O   SER    22      58.580  31.100  97.570  1.00  0.00           O
ATOM    310  N   SER    23      58.750  32.480  99.440  1.00  0.00           N
ATOM    311  HN  SER    23      58.190  32.870 100.170  1.00  0.00           H
ATOM    312  CA  SER    23      60.130  32.750  99.550  1.00  0.00           C
ATOM    313  HA  SER    23      60.460  33.210  98.630  1.00  0.00           H
ATOM    314  CB  SER    23      60.530  33.690 100.730  1.00  0.00           C
ATOM    315  HB1 SER    23      59.990  34.670 100.740  1.00  0.00           H
ATOM    316  HB2 SER    23      61.580  34.060 100.730  1.00  0.00           H
ATOM    317  OG  SER    23      60.200  33.240 102.070  1.00  0.00           O
ATOM    318  HG1 SER    23      59.240  33.220 102.160  1.00  0.00           H
ATOM    319  C   SER    23      61.030  31.540  99.600  1.00  0.00           C
ATOM    320  O   SER    23      60.670  30.500 100.030  1.00  0.00           O
ATOM    321  N   THR    24      62.310  31.750  99.180  1.00  0.00           N
ATOM    322  HN  THR    24      62.610  32.600  98.750  1.00  0.00           H
ATOM    323  CA  THR    24      63.320  30.720  99.260  1.00  0.00           C
ATOM    324  HA  THR    24      62.870  29.750  99.080  1.00  0.00           H
ATOM    325  CB  THR    24      64.360  30.940  98.080  1.00  0.00           C
ATOM    326  HB  THR    24      65.140  30.160  98.200  1.00  0.00           H
ATOM    327  OG1 THR    24      64.820  32.250  98.020  1.00  0.00           O
ATOM    328  HG1 THR    24      64.080  32.800  97.750  1.00  0.00           H
ATOM    329  CG2 THR    24      63.660  30.600  96.740  1.00  0.00           C
ATOM    330 HG21 THR    24      64.360  30.660  95.870  1.00  0.00           H
ATOM    331 HG22 THR    24      62.850  31.350  96.630  1.00  0.00           H
ATOM    332 HG23 THR    24      63.100  29.650  96.790  1.00  0.00           H
ATOM    333  C   THR    24      64.090  30.780 100.550  1.00  0.00           C
ATOM    334  O   THR    24      65.100  30.130 100.690  1.00  0.00           O
ATOM    335  N   LEU    25      63.480  31.360 101.600  1.00  0.00           N
ATOM    336  HN  LEU    25      62.520  31.640 101.600  1.00  0.00           H
ATOM    337  CA  LEU    25      64.070  31.520 102.930  1.00  0.00           C
ATOM    338  HA  LEU    25      64.940  30.890 102.970  1.00  0.00           H
ATOM    339  CB  LEU    25      64.420  33.070 103.250  1.00  0.00           C
ATOM    340  HB1 LEU    25      64.600  33.130 104.340  1.00  0.00           H
ATOM    341  HB2 LEU    25      63.490  33.630 103.000  1.00  0.00           H
ATOM    342  CG  LEU    25      65.620  33.680 102.590  1.00  0.00           C
ATOM    343  HG  LEU    25      65.600  34.740 102.900  1.00  0.00           H
ATOM    344  CD1 LEU    25      67.020  33.220 103.050  1.00  0.00           C
ATOM    345 HD11 LEU    25      67.190  33.810 103.980  1.00  0.00           H
ATOM    346 HD12 LEU    25      67.810  33.520 102.330  1.00  0.00           H
ATOM    347 HD13 LEU    25      67.020  32.180 103.420  1.00  0.00           H
ATOM    348  CD2 LEU    25      65.510  33.780 101.010  1.00  0.00           C
ATOM    349 HD21 LEU    25      66.310  34.400 100.540  1.00  0.00           H
ATOM    350 HD22 LEU    25      64.540  34.210 100.690  1.00  0.00           H
ATOM    351 HD23 LEU    25      65.520  32.790 100.500  1.00  0.00           H
ATOM    352  C   LEU    25      63.160  31.090 104.030  1.00  0.00           C
ATOM    353  O   LEU    25      61.930  30.990 103.930  1.00  0.00           O
ATOM    354  N   GLY    26      63.800  30.680 105.210  1.00  0.00           N
ATOM    355  HN  GLY    26      64.800  30.630 105.280  1.00  0.00           H
ATOM    356  CA  GLY    26      63.090  30.260 106.440  1.00  0.00           C
ATOM    357  HA1 GLY    26      63.890  30.010 107.120  1.00  0.00           H
ATOM    358  HA2 GLY    26      62.550  29.400 106.080  1.00  0.00           H
ATOM    359  C   GLY    26      62.250  31.360 106.970  1.00  0.00           C
ATOM    360  O   GLY    26      62.460  32.540 106.600  1.00  0.00           O
ATOM    361  N   ARG    27      61.240  31.030 107.770  1.00  0.00           N
ATOM    362  HN  ARG    27      61.100  30.060 107.920  1.00  0.00           H
ATOM    363  CA  ARG    27      60.250  32.090 108.160  1.00  0.00           C
ATOM    364  HA  ARG    27      60.840  32.850 108.650  1.00  0.00           H
ATOM    365  CB  ARG    27      59.310  32.750 107.130  1.00  0.00           C
ATOM    366  HB1 ARG    27      60.000  33.370 106.520  1.00  0.00           H
ATOM    367  HB2 ARG    27      58.590  33.510 107.510  1.00  0.00           H
ATOM    368  CG  ARG    27      58.450  31.930 106.190  1.00  0.00           C
ATOM    369  HG1 ARG    27      57.720  32.640 105.760  1.00  0.00           H
ATOM    370  HG2 ARG    27      57.890  31.110 106.680  1.00  0.00           H
ATOM    371  CD  ARG    27      59.170  31.240 105.020  1.00  0.00           C
ATOM    372  HD1 ARG    27      59.800  30.410 105.410  1.00  0.00           H
ATOM    373  HD2 ARG    27      59.810  31.950 104.450  1.00  0.00           H
ATOM    374  NE  ARG    27      58.100  30.710 104.080  1.00  0.00           N
ATOM    375  HE  ARG    27      57.140  30.930 104.270  1.00  0.00           H
ATOM    376  CZ  ARG    27      58.480  30.190 102.880  1.00  0.00           C
ATOM    377  NH1 ARG    27      59.800  30.140 102.530  1.00  0.00           N
ATOM    378 HH11 ARG    27      60.450  30.670 103.070  1.00  0.00           H
ATOM    379 HH12 ARG    27      60.000  30.010 101.560  1.00  0.00           H
ATOM    380  NH2 ARG    27      57.660  29.730 101.950  1.00  0.00           N
ATOM    381 HH21 ARG    27      58.030  29.310 101.130  1.00  0.00           H
ATOM    382 HH22 ARG    27      56.670  29.680 102.100  1.00  0.00           H
ATOM    383  C   ARG    27      59.340  31.610 109.270  1.00  0.00           C
ATOM    384  O   ARG    27      59.370  30.480 109.640  1.00  0.00           O
ATOM    385  N   VAL    28      58.450  32.420 109.890  1.00  0.00           N
ATOM    386  HN  VAL    28      58.480  33.420 109.830  1.00  0.00           H
ATOM    387  CA  VAL    28      57.500  32.050 110.880  1.00  0.00           C
ATOM    388  HA  VAL    28      58.140  31.690 111.670  1.00  0.00           H
ATOM    389  CB  VAL    28      56.790  33.280 111.480  1.00  0.00           C
ATOM    390  HB  VAL    28      56.430  33.940 110.650  1.00  0.00           H
ATOM    391  CG1 VAL    28      55.510  32.750 112.240  1.00  0.00           C
ATOM    392 HG11 VAL    28      54.780  32.240 111.570  1.00  0.00           H
ATOM    393 HG12 VAL    28      55.020  33.610 112.730  1.00  0.00           H
ATOM    394 HG13 VAL    28      55.690  32.120 113.140  1.00  0.00           H
ATOM    395  CG2 VAL    28      57.810  33.930 112.410  1.00  0.00           C
ATOM    396 HG21 VAL    28      58.220  33.290 113.220  1.00  0.00           H
ATOM    397 HG22 VAL    28      57.320  34.720 113.020  1.00  0.00           H
ATOM    398 HG23 VAL    28      58.640  34.440 111.880  1.00  0.00           H
ATOM    399  C   VAL    28      56.580  30.940 110.460  1.00  0.00           C
ATOM    400  O   VAL    28      55.980  31.040 109.390  1.00  0.00           O
ATOM    401  N   PRO    29      56.460  29.720 111.110  1.00  0.00           N
ATOM    402  CD  PRO    29      57.120  29.450 112.350  1.00  0.00           C
ATOM    403  HD1 PRO    29      56.510  29.960 113.130  1.00  0.00           H
ATOM    404  HD2 PRO    29      58.210  29.620 112.310  1.00  0.00           H
ATOM    405  CA  PRO    29      55.610  28.550 110.720  1.00  0.00           C
ATOM    406  HA  PRO    29      56.060  28.140 109.830  1.00  0.00           H
ATOM    407  CB  PRO    29      55.670  27.690 112.010  1.00  0.00           C
ATOM    408  HB1 PRO    29      55.680  26.610 111.790  1.00  0.00           H
ATOM    409  HB2 PRO    29      54.840  27.970 112.690  1.00  0.00           H
ATOM    410  CG  PRO    29      57.100  28.000 112.580  1.00  0.00           C
ATOM    411  HG1 PRO    29      57.080  27.650 113.630  1.00  0.00           H
ATOM    412  HG2 PRO    29      57.790  27.390 111.960  1.00  0.00           H
ATOM    413  C   PRO    29      54.130  28.970 110.440  1.00  0.00           C
ATOM    414  O   PRO    29      53.760  30.050 110.880  1.00  0.00           O
ATOM    415  N   GLN    30      53.380  28.170 109.640  1.00  0.00           N
ATOM    416  HN  GLN    30      53.740  27.340 109.210  1.00  0.00           H
ATOM    417  CA  GLN    30      52.070  28.570 109.170  1.00  0.00           C
ATOM    418  HA  GLN    30      52.120  29.610 108.890  1.00  0.00           H
ATOM    419  CB  GLN    30      51.570  27.800 107.900  1.00  0.00           C
ATOM    420  HB1 GLN    30      50.610  28.190 107.510  1.00  0.00           H
ATOM    421  HB2 GLN    30      51.550  26.710 108.080  1.00  0.00           H
ATOM    422  CG  GLN    30      52.610  27.970 106.790  1.00  0.00           C
ATOM    423  HG1 GLN    30      52.270  27.330 105.950  1.00  0.00           H
ATOM    424  HG2 GLN    30      53.610  27.570 107.080  1.00  0.00           H
ATOM    425  CD  GLN    30      52.690  29.450 106.270  1.00  0.00           C
ATOM    426  OE1 GLN    30      53.770  29.960 106.040  1.00  0.00           O
ATOM    427  NE2 GLN    30      51.530  29.890 105.670  1.00  0.00           N
ATOM    428 HE21 GLN    30      50.790  29.240 105.470  1.00  0.00           H
ATOM    429 HE22 GLN    30      51.470  30.750 105.170  1.00  0.00           H
ATOM    430  C   GLN    30      51.030  28.400 110.240  1.00  0.00           C
ATOM    431  O   GLN    30      51.050  27.390 110.980  1.00  0.00           O
ATOM    432  N   THR    31      50.090  29.330 110.370  1.00  0.00           N
ATOM    433  HN  THR    31      50.050  30.120 109.760  1.00  0.00           H
ATOM    434  CA  THR    31      49.030  29.220 111.420  1.00  0.00           C
ATOM    435  HA  THR    31      49.560  28.930 112.310  1.00  0.00           H
ATOM    436  CB  THR    31      48.380  30.540 111.750  1.00  0.00           C
ATOM    437  HB  THR    31      49.240  31.250 111.700  1.00  0.00           H
ATOM    438  OG1 THR    31      48.130  30.560 113.160  1.00  0.00           O
ATOM    439  HG1 THR    31      48.330  31.460 113.410  1.00  0.00           H
ATOM    440  CG2 THR    31      47.120  31.020 110.970  1.00  0.00           C
ATOM    441 HG21 THR    31      46.930  32.080 111.240  1.00  0.00           H
ATOM    442 HG22 THR    31      46.180  30.520 111.310  1.00  0.00           H
ATOM    443 HG23 THR    31      47.230  31.000 109.860  1.00  0.00           H
ATOM    444  C   THR    31      48.050  28.240 110.940  1.00  0.00           C
ATOM    445  O   THR    31      47.930  28.080 109.700  1.00  0.00           O
ATOM    446  N   PRO    32      47.340  27.400 111.750  1.00  0.00           N
ATOM    447  CD  PRO    32      47.560  27.270 113.170  1.00  0.00           C
ATOM    448  HD1 PRO    32      47.040  28.130 113.660  1.00  0.00           H
ATOM    449  HD2 PRO    32      48.640  27.140 113.380  1.00  0.00           H
ATOM    450  CA  PRO    32      46.320  26.450 111.220  1.00  0.00           C
ATOM    451  HA  PRO    32      46.870  25.750 110.600  1.00  0.00           H
ATOM    452  CB  PRO    32      45.740  25.870 112.450  1.00  0.00           C
ATOM    453  HB1 PRO    32      45.280  24.860 112.350  1.00  0.00           H
ATOM    454  HB2 PRO    32      44.930  26.520 112.860  1.00  0.00           H
ATOM    455  CG  PRO    32      46.890  25.920 113.450  1.00  0.00           C
ATOM    456  HG1 PRO    32      46.590  25.810 114.510  1.00  0.00           H
ATOM    457  HG2 PRO    32      47.620  25.140 113.170  1.00  0.00           H
ATOM    458  C   PRO    32      45.250  26.940 110.240  1.00  0.00           C
ATOM    459  O   PRO    32      44.700  28.030 110.360  1.00  0.00           O
ATOM    460  N   GLY    33      44.940  26.070 109.230  1.00  0.00           N
ATOM    461  HN  GLY    33      45.380  25.180 109.230  1.00  0.00           H
ATOM    462  CA  GLY    33      43.910  26.340 108.330  1.00  0.00           C
ATOM    463  HA1 GLY    33      44.060  25.520 107.630  1.00  0.00           H
ATOM    464  HA2 GLY    33      44.190  27.260 107.850  1.00  0.00           H
ATOM    465  C   GLY    33      42.430  26.510 108.700  1.00  0.00           C
ATOM    466  O   GLY    33      42.050  26.530 109.890  1.00  0.00           O
ATOM    467  N   PRO    34      41.510  26.490 107.710  1.00  0.00           N
ATOM    468  CD  PRO    34      41.880  26.630 106.290  1.00  0.00           C
ATOM    469  HD1 PRO    34      42.590  25.890 105.850  1.00  0.00           H
ATOM    470  HD2 PRO    34      42.260  27.630 105.980  1.00  0.00           H
ATOM    471  CA  PRO    34      40.070  26.740 107.960  1.00  0.00           C
ATOM    472  HA  PRO    34      39.900  27.420 108.780  1.00  0.00           H
ATOM    473  CB  PRO    34      39.580  27.120 106.550  1.00  0.00           C
ATOM    474  HB1 PRO    34      39.690  28.220 106.620  1.00  0.00           H
ATOM    475  HB2 PRO    34      38.510  26.910 106.310  1.00  0.00           H
ATOM    476  CG  PRO    34      40.550  26.550 105.520  1.00  0.00           C
ATOM    477  HG1 PRO    34      40.460  25.460 105.330  1.00  0.00           H
ATOM    478  HG2 PRO    34      40.650  27.130 104.580  1.00  0.00           H
ATOM    479  C   PRO    34      39.450  25.390 108.330  1.00  0.00           C
ATOM    480  O   PRO    34      39.140  24.560 107.460  1.00  0.00           O
ATOM    481  N   SER    35      39.350  25.050 109.620  1.00  0.00           N
ATOM    482  HN  SER    35      39.460  25.770 110.300  1.00  0.00           H
ATOM    483  CA  SER    35      38.600  23.870 110.150  1.00  0.00           C
ATOM    484  HA  SER    35      38.380  24.080 111.180  1.00  0.00           H
ATOM    485  CB  SER    35      37.240  23.420 109.450  1.00  0.00           C
ATOM    486  HB1 SER    35      36.840  22.590 110.070  1.00  0.00           H
ATOM    487  HB2 SER    35      37.480  23.060 108.420  1.00  0.00           H
ATOM    488  OG  SER    35      36.300  24.490 109.440  1.00  0.00           O
ATOM    489  HG1 SER    35      36.030  24.680 110.340  1.00  0.00           H
ATOM    490  C   SER    35      39.420  22.670 110.280  1.00  0.00           C
ATOM    491  O   SER    35      39.040  21.480 110.100  1.00  0.00           O
ATOM    492  N   THR    36      40.730  22.820 110.570  1.00  0.00           N
ATOM    493  HN  THR    36      41.120  23.740 110.630  1.00  0.00           H
ATOM    494  CA  THR    36      41.680  21.740 110.460  1.00  0.00           C
ATOM    495  HA  THR    36      41.240  20.830 110.850  1.00  0.00           H
ATOM    496  CB  THR    36      42.080  21.450 108.960  1.00  0.00           C
ATOM    497  HB  THR    36      41.260  21.020 108.340  1.00  0.00           H
ATOM    498  OG1 THR    36      43.110  20.440 108.910  1.00  0.00           O
ATOM    499  HG1 THR    36      42.570  19.650 108.900  1.00  0.00           H
ATOM    500  CG2 THR    36      42.570  22.670 108.090  1.00  0.00           C
ATOM    501 HG21 THR    36      43.530  23.070 108.480  1.00  0.00           H
ATOM    502 HG22 THR    36      41.780  23.450 108.200  1.00  0.00           H
ATOM    503 HG23 THR    36      42.670  22.480 107.000  1.00  0.00           H
ATOM    504  C   THR    36      42.870  22.110 111.380  1.00  0.00           C
ATOM    505  O   THR    36      43.040  23.280 111.780  1.00  0.00           O
ATOM    506  N   ALA    37      43.840  21.170 111.640  1.00  0.00           N
ATOM    507  HN  ALA    37      43.750  20.200 111.430  1.00  0.00           H
ATOM    508  CA  ALA    37      44.890  21.440 112.520  1.00  0.00           C
ATOM    509  HA  ALA    37      44.750  22.270 113.190  1.00  0.00           H
ATOM    510  CB  ALA    37      45.350  20.200 113.330  1.00  0.00           C
ATOM    511  HB1 ALA    37      45.590  19.310 112.720  1.00  0.00           H
ATOM    512  HB2 ALA    37      44.500  19.930 113.990  1.00  0.00           H
ATOM    513  HB3 ALA    37      46.240  20.580 113.880  1.00  0.00           H
ATOM    514  C   ALA    37      46.120  21.780 111.700  1.00  0.00           C
ATOM    515  O   ALA    37      47.090  22.250 112.250  1.00  0.00           O
ATOM    516  N   SER    38      46.110  21.700 110.320  1.00  0.00           N
ATOM    517  HN  SER    38      45.290  21.460 109.800  1.00  0.00           H
ATOM    518  CA  SER    38      47.280  21.890 109.490  1.00  0.00           C
ATOM    519  HA  SER    38      48.120  21.740 110.160  1.00  0.00           H
ATOM    520  CB  SER    38      47.240  20.860 108.370  1.00  0.00           C
ATOM    521  HB1 SER    38      46.620  21.200 107.510  1.00  0.00           H
ATOM    522  HB2 SER    38      46.710  19.950 108.710  1.00  0.00           H
ATOM    523  OG  SER    38      48.480  20.680 107.820  1.00  0.00           O
ATOM    524  HG1 SER    38      48.850  20.020 108.410  1.00  0.00           H
ATOM    525  C   SER    38      47.340  23.270 108.830  1.00  0.00           C
ATOM    526  O   SER    38      46.240  23.740 108.470  1.00  0.00           O
ATOM    527  N   GLY    39      48.510  23.960 108.740  1.00  0.00           N
ATOM    528  HN  GLY    39      49.310  23.390 108.870  1.00  0.00           H
ATOM    529  CA  GLY    39      48.830  25.310 108.320  1.00  0.00           C
ATOM    530  HA1 GLY    39      49.880  25.280 108.070  1.00  0.00           H
ATOM    531  HA2 GLY    39      48.510  25.970 109.110  1.00  0.00           H
ATOM    532  C   GLY    39      48.100  25.850 106.990  1.00  0.00           C
ATOM    533  O   GLY    39      47.870  25.090 106.120  1.00  0.00           O
ATOM    534  N   VAL    40      47.790  27.160 106.790  1.00  0.00           N
ATOM    535  HN  VAL    40      47.960  27.740 107.580  1.00  0.00           H
ATOM    536  CA  VAL    40      47.370  27.740 105.550  1.00  0.00           C
ATOM    537  HA  VAL    40      46.460  27.230 105.260  1.00  0.00           H
ATOM    538  CB  VAL    40      46.870  29.180 105.750  1.00  0.00           C
ATOM    539  HB  VAL    40      46.760  29.660 104.750  1.00  0.00           H
ATOM    540  CG1 VAL    40      45.340  29.300 106.220  1.00  0.00           C
ATOM    541 HG11 VAL    40      44.990  30.350 106.140  1.00  0.00           H
ATOM    542 HG12 VAL    40      45.240  29.000 107.280  1.00  0.00           H
ATOM    543 HG13 VAL    40      44.670  28.540 105.760  1.00  0.00           H
ATOM    544  CG2 VAL    40      47.850  30.090 106.570  1.00  0.00           C
ATOM    545 HG21 VAL    40      48.810  30.200 106.020  1.00  0.00           H
ATOM    546 HG22 VAL    40      48.070  29.830 107.630  1.00  0.00           H
ATOM    547 HG23 VAL    40      47.400  31.100 106.680  1.00  0.00           H
ATOM    548  C   VAL    40      48.430  27.660 104.480  1.00  0.00           C
ATOM    549  O   VAL    40      49.550  28.030 104.750  1.00  0.00           O
ATOM    550  N   PRO    41      48.230  27.250 103.190  1.00  0.00           N
ATOM    551  CD  PRO    41      47.230  26.250 102.810  1.00  0.00           C
ATOM    552  HD1 PRO    41      46.270  26.760 102.580  1.00  0.00           H
ATOM    553  HD2 PRO    41      47.100  25.430 103.540  1.00  0.00           H
ATOM    554  CA  PRO    41      49.130  27.500 102.060  1.00  0.00           C
ATOM    555  HA  PRO    41      50.130  27.250 102.380  1.00  0.00           H
ATOM    556  CB  PRO    41      48.570  26.680 100.850  1.00  0.00           C
ATOM    557  HB1 PRO    41      49.430  26.210 100.330  1.00  0.00           H
ATOM    558  HB2 PRO    41      47.980  27.210 100.080  1.00  0.00           H
ATOM    559  CG  PRO    41      47.760  25.580 101.530  1.00  0.00           C
ATOM    560  HG1 PRO    41      47.100  25.080 100.790  1.00  0.00           H
ATOM    561  HG2 PRO    41      48.530  24.860 101.880  1.00  0.00           H
ATOM    562  C   PRO    41      49.280  28.980 101.700  1.00  0.00           C
ATOM    563  O   PRO    41      48.370  29.800 101.850  1.00  0.00           O
ATOM    564  N   GLU    42      50.450  29.400 101.120  1.00  0.00           N
ATOM    565  HN  GLU    42      51.210  28.780 101.010  1.00  0.00           H
ATOM    566  CA  GLU    42      50.690  30.730 100.780  1.00  0.00           C
ATOM    567  HA  GLU    42      50.230  31.400 101.480  1.00  0.00           H
ATOM    568  CB  GLU    42      52.180  31.020 100.650  1.00  0.00           C
ATOM    569  HB1 GLU    42      52.380  32.030 100.240  1.00  0.00           H
ATOM    570  HB2 GLU    42      52.660  30.300  99.960  1.00  0.00           H
ATOM    571  CG  GLU    42      52.820  30.930 102.040  1.00  0.00           C
ATOM    572  HG1 GLU    42      52.630  29.930 102.500  1.00  0.00           H
ATOM    573  HG2 GLU    42      52.380  31.690 102.720  1.00  0.00           H
ATOM    574  CD  GLU    42      54.290  31.190 102.050  1.00  0.00           C
ATOM    575  OE1 GLU    42      54.640  32.390 101.910  1.00  0.00           O
ATOM    576  OE2 GLU    42      55.090  30.260 102.450  1.00  0.00           O
ATOM    577  C   GLU    42      50.060  31.160  99.460  1.00  0.00           C
ATOM    578  O   GLU    42      49.770  30.390  98.570  1.00  0.00           O
ATOM    579  N   VAL    43      49.780  32.470  99.380  1.00  0.00           N
ATOM    580  HN  VAL    43      49.760  33.110 100.130  1.00  0.00           H
ATOM    581  CA  VAL    43      49.080  32.990  98.140  1.00  0.00           C
ATOM    582  HA  VAL    43      48.500  32.160  97.770  1.00  0.00           H
ATOM    583  CB  VAL    43      48.100  34.220  98.280  1.00  0.00           C
ATOM    584  HB  VAL    43      48.630  35.120  98.640  1.00  0.00           H
ATOM    585  CG1 VAL    43      47.480  34.590  96.930  1.00  0.00           C
ATOM    586 HG11 VAL    43      48.280  34.850  96.200  1.00  0.00           H
ATOM    587 HG12 VAL    43      46.820  35.470  97.060  1.00  0.00           H
ATOM    588 HG13 VAL    43      46.900  33.720  96.540  1.00  0.00           H
ATOM    589  CG2 VAL    43      46.980  33.800  99.260  1.00  0.00           C
ATOM    590 HG21 VAL    43      47.320  33.990 100.300  1.00  0.00           H
ATOM    591 HG22 VAL    43      46.710  32.720  99.200  1.00  0.00           H
ATOM    592 HG23 VAL    43      46.010  34.330  99.260  1.00  0.00           H
ATOM    593  C   VAL    43      50.110  33.230  97.060  1.00  0.00           C
ATOM    594  O   VAL    43      50.850  34.220  97.120  1.00  0.00           O
ATOM    595  N   GLY    44      50.130  32.350  96.050  1.00  0.00           N
ATOM    596  HN  GLY    44      49.470  31.600  96.070  1.00  0.00           H
ATOM    597  CA  GLY    44      51.140  32.300  94.910  1.00  0.00           C
ATOM    598  HA1 GLY    44      50.920  33.120  94.250  1.00  0.00           H
ATOM    599  HA2 GLY    44      50.930  31.430  94.300  1.00  0.00           H
ATOM    600  C   GLY    44      52.560  32.520  95.250  1.00  0.00           C
ATOM    601  O   GLY    44      53.090  32.150  96.290  1.00  0.00           O
ATOM    602  N   LEU    45      53.250  33.220  94.330  1.00  0.00           N
ATOM    603  HN  LEU    45      52.850  33.330  93.430  1.00  0.00           H
ATOM    604  CA  LEU    45      54.550  33.730  94.440  1.00  0.00           C
ATOM    605  HA  LEU    45      55.000  33.290  95.320  1.00  0.00           H
ATOM    606  CB  LEU    45      55.400  33.160  93.290  1.00  0.00           C
ATOM    607  HB1 LEU    45      54.990  33.450  92.300  1.00  0.00           H
ATOM    608  HB2 LEU    45      55.380  32.060  93.380  1.00  0.00           H
ATOM    609  CG  LEU    45      56.850  33.590  93.310  1.00  0.00           C
ATOM    610  HG  LEU    45      56.830  34.700  93.340  1.00  0.00           H
ATOM    611  CD1 LEU    45      57.520  33.000  94.510  1.00  0.00           C
ATOM    612 HD11 LEU    45      57.460  31.890  94.430  1.00  0.00           H
ATOM    613 HD12 LEU    45      57.050  33.430  95.420  1.00  0.00           H
ATOM    614 HD13 LEU    45      58.570  33.340  94.640  1.00  0.00           H
ATOM    615  CD2 LEU    45      57.570  33.100  92.040  1.00  0.00           C
ATOM    616 HD21 LEU    45      58.570  33.580  91.960  1.00  0.00           H
ATOM    617 HD22 LEU    45      56.970  33.470  91.190  1.00  0.00           H
ATOM    618 HD23 LEU    45      57.790  32.020  91.900  1.00  0.00           H
ATOM    619  C   LEU    45      54.680  35.210  94.570  1.00  0.00           C
ATOM    620  O   LEU    45      54.260  35.920  93.670  1.00  0.00           O
ATOM    621  N   ARG    46      55.280  35.700  95.680  1.00  0.00           N
ATOM    622  HN  ARG    46      55.460  35.050  96.410  1.00  0.00           H
ATOM    623  CA  ARG    46      55.490  37.120  95.880  1.00  0.00           C
ATOM    624  HA  ARG    46      55.860  37.210  96.890  1.00  0.00           H
ATOM    625  CB  ARG    46      56.620  37.660  95.020  1.00  0.00           C
ATOM    626  HB1 ARG    46      56.630  38.770  95.100  1.00  0.00           H
ATOM    627  HB2 ARG    46      56.270  37.430  93.990  1.00  0.00           H
ATOM    628  CG  ARG    46      58.020  37.040  95.310  1.00  0.00           C
ATOM    629  HG1 ARG    46      57.990  36.010  95.730  1.00  0.00           H
ATOM    630  HG2 ARG    46      58.380  37.680  96.140  1.00  0.00           H
ATOM    631  CD  ARG    46      59.020  37.340  94.220  1.00  0.00           C
ATOM    632  HD1 ARG    46      58.790  38.370  93.880  1.00  0.00           H
ATOM    633  HD2 ARG    46      58.770  36.710  93.340  1.00  0.00           H
ATOM    634  NE  ARG    46      60.410  37.210  94.620  1.00  0.00           N
ATOM    635  HE  ARG    46      60.650  36.680  95.430  1.00  0.00           H
ATOM    636  CZ  ARG    46      61.380  37.920  94.010  1.00  0.00           C
ATOM    637  NH1 ARG    46      61.190  38.770  92.990  1.00  0.00           N
ATOM    638 HH11 ARG    46      60.270  39.000  92.670  1.00  0.00           H
ATOM    639 HH12 ARG    46      61.960  39.220  92.550  1.00  0.00           H
ATOM    640  NH2 ARG    46      62.610  37.760  94.260  1.00  0.00           N
ATOM    641 HH21 ARG    46      62.980  36.910  94.630  1.00  0.00           H
ATOM    642 HH22 ARG    46      63.250  38.420  93.860  1.00  0.00           H
ATOM    643  C   ARG    46      54.220  37.940  95.890  1.00  0.00           C
ATOM    644  O   ARG    46      53.170  37.410  96.150  1.00  0.00           O
ATOM    645  N   ASP    47      54.270  39.280  95.760  1.00  0.00           N
ATOM    646  HN  ASP    47      55.150  39.740  95.610  1.00  0.00           H
ATOM    647  CA  ASP    47      53.160  40.120  96.150  1.00  0.00           C
ATOM    648  HA  ASP    47      52.830  39.780  97.120  1.00  0.00           H
ATOM    649  CB  ASP    47      53.530  41.630  96.210  1.00  0.00           C
ATOM    650  HB1 ASP    47      52.680  42.350  96.280  1.00  0.00           H
ATOM    651  HB2 ASP    47      54.150  41.850  95.310  1.00  0.00           H
ATOM    652  CG  ASP    47      54.370  41.870  97.420  1.00  0.00           C
ATOM    653  OD1 ASP    47      54.700  40.900  98.230  1.00  0.00           O
ATOM    654  OD2 ASP    47      54.890  42.990  97.620  1.00  0.00           O
ATOM    655  C   ASP    47      51.890  39.920  95.300  1.00  0.00           C
ATOM    656  O   ASP    47      52.010  39.570  94.110  1.00  0.00           O
ATOM    657  N   VAL    48      50.690  40.010  95.890  1.00  0.00           N
ATOM    658  HN  VAL    48      50.680  40.290  96.850  1.00  0.00           H
ATOM    659  CA  VAL    48      49.400  39.950  95.140  1.00  0.00           C
ATOM    660  HA  VAL    48      49.460  39.170  94.400  1.00  0.00           H
ATOM    661  CB  VAL    48      48.250  39.540  96.050  1.00  0.00           C
ATOM    662  HB  VAL    48      47.280  39.850  95.590  1.00  0.00           H
ATOM    663  CG1 VAL    48      48.170  38.090  96.230  1.00  0.00           C
ATOM    664 HG11 VAL    48      49.170  37.690  96.500  1.00  0.00           H
ATOM    665 HG12 VAL    48      47.780  37.560  95.330  1.00  0.00           H
ATOM    666 HG13 VAL    48      47.440  37.830  97.020  1.00  0.00           H
ATOM    667  CG2 VAL    48      48.400  40.090  97.440  1.00  0.00           C
ATOM    668 HG21 VAL    48      48.300  41.180  97.610  1.00  0.00           H
ATOM    669 HG22 VAL    48      49.440  39.890  97.770  1.00  0.00           H
ATOM    670 HG23 VAL    48      47.760  39.540  98.150  1.00  0.00           H
ATOM    671  C   VAL    48      49.060  41.200  94.480  1.00  0.00           C
ATOM    672  O   VAL    48      49.420  42.310  94.870  1.00  0.00           O
ATOM    673  N   ALA    49      48.310  41.120  93.350  1.00  0.00           N
ATOM    674  HN  ALA    49      48.170  40.180  93.040  1.00  0.00           H
ATOM    675  CA  ALA    49      48.070  42.290  92.510  1.00  0.00           C
ATOM    676  HA  ALA    49      48.880  43.000  92.490  1.00  0.00           H
ATOM    677  CB  ALA    49      47.970  41.830  91.060  1.00  0.00           C
ATOM    678  HB1 ALA    49      48.850  41.200  90.840  1.00  0.00           H
ATOM    679  HB2 ALA    49      48.040  42.710  90.390  1.00  0.00           H
ATOM    680  HB3 ALA    49      47.100  41.220  90.740  1.00  0.00           H
ATOM    681  C   ALA    49      46.750  42.970  93.040  1.00  0.00           C
ATOM    682  O   ALA    49      45.760  42.360  93.460  1.00  0.00           O
ATOM    683  N   SER    50      46.770  44.290  93.060  1.00  0.00           N
ATOM    684  HN  SER    50      47.510  44.860  92.690  1.00  0.00           H
ATOM    685  CA  SER    50      45.730  45.040  93.750  1.00  0.00           C
ATOM    686  HA  SER    50      45.470  44.590  94.690  1.00  0.00           H
ATOM    687  CB  SER    50      46.140  46.470  94.180  1.00  0.00           C
ATOM    688  HB1 SER    50      45.260  47.130  94.340  1.00  0.00           H
ATOM    689  HB2 SER    50      46.780  46.980  93.430  1.00  0.00           H
ATOM    690  OG  SER    50      46.890  46.520  95.390  1.00  0.00           O
ATOM    691  HG1 SER    50      46.740  47.440  95.640  1.00  0.00           H
ATOM    692  C   SER    50      44.490  45.320  92.940  1.00  0.00           C
ATOM    693  O   SER    50      44.500  45.560  91.750  1.00  0.00           O
ATOM    694  N   GLU    51      43.330  45.250  93.570  1.00  0.00           N
ATOM    695  HN  GLU    51      43.310  44.970  94.520  1.00  0.00           H
ATOM    696  CA  GLU    51      42.130  45.990  93.100  1.00  0.00           C
ATOM    697  HA  GLU    51      41.590  45.260  92.530  1.00  0.00           H
ATOM    698  CB  GLU    51      41.260  46.240  94.380  1.00  0.00           C
ATOM    699  HB1 GLU    51      40.480  47.000  94.140  1.00  0.00           H
ATOM    700  HB2 GLU    51      41.690  46.600  95.350  1.00  0.00           H
ATOM    701  CG  GLU    51      40.710  44.790  94.920  1.00  0.00           C
ATOM    702  HG1 GLU    51      41.570  44.140  95.190  1.00  0.00           H
ATOM    703  HG2 GLU    51      40.110  44.410  94.070  1.00  0.00           H
ATOM    704  CD  GLU    51      40.060  44.860  96.280  1.00  0.00           C
ATOM    705  OE1 GLU    51      38.820  45.000  96.350  1.00  0.00           O
ATOM    706  OE2 GLU    51      40.790  44.760  97.340  1.00  0.00           O
ATOM    707  C   GLU    51      42.280  47.330  92.420  1.00  0.00           C
ATOM    708  O   GLU    51      42.980  48.160  92.960  1.00  0.00           O
ATOM    709  N   SER    52      41.540  47.590  91.370  1.00  0.00           N
ATOM    710  HN  SER    52      41.410  48.570  91.210  1.00  0.00           H
ATOM    711  CA  SER    52      40.850  46.690  90.400  1.00  0.00           C
ATOM    712  HA  SER    52      41.210  45.680  90.480  1.00  0.00           H
ATOM    713  CB  SER    52      39.270  46.700  90.470  1.00  0.00           C
ATOM    714  HB1 SER    52      38.820  46.070  89.670  1.00  0.00           H
ATOM    715  HB2 SER    52      38.860  47.720  90.290  1.00  0.00           H
ATOM    716  OG  SER    52      38.910  46.100  91.660  1.00  0.00           O
ATOM    717  HG1 SER    52      38.780  46.880  92.210  1.00  0.00           H
ATOM    718  C   SER    52      41.290  46.910  88.960  1.00  0.00           C
ATOM    719  O   SER    52      40.760  46.310  88.010  1.00  0.00           O
ATOM    720  N   VAL    53      42.330  47.750  88.730  1.00  0.00           N
ATOM    721  HN  VAL    53      42.910  48.170  89.420  1.00  0.00           H
ATOM    722  CA  VAL    53      42.860  47.970  87.370  1.00  0.00           C
ATOM    723  HA  VAL    53      42.050  48.080  86.660  1.00  0.00           H
ATOM    724  CB  VAL    53      43.570  49.300  87.290  1.00  0.00           C
ATOM    725  HB  VAL    53      44.280  49.490  88.120  1.00  0.00           H
ATOM    726  CG1 VAL    53      44.290  49.360  85.920  1.00  0.00           C
ATOM    727 HG11 VAL    53      45.280  48.870  85.970  1.00  0.00           H
ATOM    728 HG12 VAL    53      44.640  50.400  85.730  1.00  0.00           H
ATOM    729 HG13 VAL    53      43.760  48.880  85.080  1.00  0.00           H
ATOM    730  CG2 VAL    53      42.470  50.450  87.350  1.00  0.00           C
ATOM    731 HG21 VAL    53      43.010  51.350  86.980  1.00  0.00           H
ATOM    732 HG22 VAL    53      42.180  50.440  88.420  1.00  0.00           H
ATOM    733 HG23 VAL    53      41.550  50.250  86.750  1.00  0.00           H
ATOM    734  C   VAL    53      43.630  46.730  86.920  1.00  0.00           C
ATOM    735  O   VAL    53      43.440  46.160  85.840  1.00  0.00           O
ATOM    736  N   ALA    54      44.570  46.220  87.770  1.00  0.00           N
ATOM    737  HN  ALA    54      44.650  46.750  88.610  1.00  0.00           H
ATOM    738  CA  ALA    54      45.470  45.140  87.510  1.00  0.00           C
ATOM    739  HA  ALA    54      45.940  45.370  86.570  1.00  0.00           H
ATOM    740  CB  ALA    54      46.380  45.070  88.670  1.00  0.00           C
ATOM    741  HB1 ALA    54      46.940  46.020  88.690  1.00  0.00           H
ATOM    742  HB2 ALA    54      47.130  44.260  88.520  1.00  0.00           H
ATOM    743  HB3 ALA    54      45.890  45.010  89.670  1.00  0.00           H
ATOM    744  C   ALA    54      44.740  43.770  87.340  1.00  0.00           C
ATOM    745  O   ALA    54      45.030  42.890  86.460  1.00  0.00           O
ATOM    746  N   LEU    55      43.690  43.530  88.160  1.00  0.00           N
ATOM    747  HN  LEU    55      43.630  44.200  88.900  1.00  0.00           H
ATOM    748  CA  LEU    55      42.690  42.460  88.170  1.00  0.00           C
ATOM    749  HA  LEU    55      43.090  41.470  88.310  1.00  0.00           H
ATOM    750  CB  LEU    55      41.670  42.690  89.350  1.00  0.00           C
ATOM    751  HB1 LEU    55      40.960  41.830  89.330  1.00  0.00           H
ATOM    752  HB2 LEU    55      41.080  43.620  89.280  1.00  0.00           H
ATOM    753  CG  LEU    55      42.240  42.660  90.750  1.00  0.00           C
ATOM    754  HG  LEU    55      42.630  43.680  90.990  1.00  0.00           H
ATOM    755  CD1 LEU    55      41.130  42.310  91.780  1.00  0.00           C
ATOM    756 HD11 LEU    55      41.370  42.660  92.810  1.00  0.00           H
ATOM    757 HD12 LEU    55      40.840  41.240  91.740  1.00  0.00           H
ATOM    758 HD13 LEU    55      40.190  42.840  91.520  1.00  0.00           H
ATOM    759  CD2 LEU    55      43.260  41.640  91.020  1.00  0.00           C
ATOM    760 HD21 LEU    55      43.500  41.550  92.110  1.00  0.00           H
ATOM    761 HD22 LEU    55      44.160  41.890  90.420  1.00  0.00           H
ATOM    762 HD23 LEU    55      42.800  40.710  90.630  1.00  0.00           H
ATOM    763  C   LEU    55      41.960  42.480  86.820  1.00  0.00           C
ATOM    764  O   LEU    55      41.910  41.480  86.110  1.00  0.00           O
ATOM    765  N   PHE    56      41.510  43.660  86.360  1.00  0.00           N
ATOM    766  HN  PHE    56      41.730  44.490  86.870  1.00  0.00           H
ATOM    767  CA  PHE    56      40.850  43.890  85.060  1.00  0.00           C
ATOM    768  HA  PHE    56      40.110  43.110  85.000  1.00  0.00           H
ATOM    769  CB  PHE    56      40.070  45.190  85.140  1.00  0.00           C
ATOM    770  HB1 PHE    56      40.740  46.070  85.210  1.00  0.00           H
ATOM    771  HB2 PHE    56      39.450  45.180  86.060  1.00  0.00           H
ATOM    772  CG  PHE    56      39.180  45.510  83.940  1.00  0.00           C
ATOM    773  CD1 PHE    56      37.760  45.490  84.100  1.00  0.00           C
ATOM    774  HD1 PHE    56      37.290  45.340  85.060  1.00  0.00           H
ATOM    775  CE1 PHE    56      36.910  45.800  83.040  1.00  0.00           C
ATOM    776  HE1 PHE    56      35.840  45.640  83.100  1.00  0.00           H
ATOM    777  CZ  PHE    56      37.480  46.130  81.790  1.00  0.00           C
ATOM    778  HZ  PHE    56      36.880  46.470  80.950  1.00  0.00           H
ATOM    779  CD2 PHE    56      39.710  45.900  82.750  1.00  0.00           C
ATOM    780  HD2 PHE    56      40.770  45.920  82.530  1.00  0.00           H
ATOM    781  CE2 PHE    56      38.880  46.250  81.670  1.00  0.00           C
ATOM    782  HE2 PHE    56      39.220  46.420  80.660  1.00  0.00           H
ATOM    783  C   PHE    56      41.730  43.690  83.790  1.00  0.00           C
ATOM    784  O   PHE    56      41.260  43.110  82.840  1.00  0.00           O
ATOM    785  N   PHE    57      43.020  44.140  83.800  1.00  0.00           N
ATOM    786  HN  PHE    57      43.200  44.710  84.600  1.00  0.00           H
ATOM    787  CA  PHE    57      44.060  43.730  82.870  1.00  0.00           C
ATOM    788  HA  PHE    57      43.910  44.170  81.890  1.00  0.00           H
ATOM    789  CB  PHE    57      45.420  44.260  83.460  1.00  0.00           C
ATOM    790  HB1 PHE    57      45.500  44.080  84.560  1.00  0.00           H
ATOM    791  HB2 PHE    57      45.440  45.370  83.330  1.00  0.00           H
ATOM    792  CG  PHE    57      46.590  43.710  82.710  1.00  0.00           C
ATOM    793  CD1 PHE    57      47.210  44.500  81.650  1.00  0.00           C
ATOM    794  HD1 PHE    57      46.780  45.420  81.300  1.00  0.00           H
ATOM    795  CE1 PHE    57      48.190  43.840  80.870  1.00  0.00           C
ATOM    796  HE1 PHE    57      48.590  44.340  80.000  1.00  0.00           H
ATOM    797  CZ  PHE    57      48.770  42.650  81.260  1.00  0.00           C
ATOM    798  HZ  PHE    57      49.490  42.140  80.650  1.00  0.00           H
ATOM    799  CD2 PHE    57      47.100  42.450  83.030  1.00  0.00           C
ATOM    800  HD2 PHE    57      46.770  41.910  83.900  1.00  0.00           H
ATOM    801  CE2 PHE    57      48.200  41.940  82.320  1.00  0.00           C
ATOM    802  HE2 PHE    57      48.630  41.010  82.640  1.00  0.00           H
ATOM    803  C   PHE    57      44.080  42.230  82.720  1.00  0.00           C
ATOM    804  O   PHE    57      44.080  41.690  81.630  1.00  0.00           O
ATOM    805  N   MET    58      44.130  41.490  83.840  1.00  0.00           N
ATOM    806  HN  MET    58      44.290  41.910  84.740  1.00  0.00           H
ATOM    807  CA  MET    58      44.060  40.000  83.780  1.00  0.00           C
ATOM    808  HA  MET    58      44.890  39.900  83.100  1.00  0.00           H
ATOM    809  CB  MET    58      44.390  39.260  85.130  1.00  0.00           C
ATOM    810  HB1 MET    58      44.320  38.150  85.090  1.00  0.00           H
ATOM    811  HB2 MET    58      43.530  39.580  85.760  1.00  0.00           H
ATOM    812  CG  MET    58      45.800  39.520  85.790  1.00  0.00           C
ATOM    813  HG1 MET    58      45.750  39.010  86.780  1.00  0.00           H
ATOM    814  HG2 MET    58      45.830  40.630  85.840  1.00  0.00           H
ATOM    815  SD  MET    58      47.100  38.820  84.700  1.00  0.00           S
ATOM    816  CE  MET    58      48.490  39.460  85.690  1.00  0.00           C
ATOM    817  HE1 MET    58      49.490  39.090  85.400  1.00  0.00           H
ATOM    818  HE2 MET    58      48.510  39.310  86.790  1.00  0.00           H
ATOM    819  HE3 MET    58      48.590  40.550  85.510  1.00  0.00           H
ATOM    820  C   MET    58      42.870  39.390  83.180  1.00  0.00           C
ATOM    821  O   MET    58      42.960  38.540  82.350  1.00  0.00           O
ATOM    822  N   LEU    59      41.690  39.940  83.590  1.00  0.00           N
ATOM    823  HN  LEU    59      41.590  40.760  84.140  1.00  0.00           H
ATOM    824  CA  LEU    59      40.420  39.520  83.000  1.00  0.00           C
ATOM    825  HA  LEU    59      40.310  38.450  83.040  1.00  0.00           H
ATOM    826  CB  LEU    59      39.220  40.310  83.600  1.00  0.00           C
ATOM    827  HB1 LEU    59      38.320  40.350  82.960  1.00  0.00           H
ATOM    828  HB2 LEU    59      39.610  41.350  83.650  1.00  0.00           H
ATOM    829  CG  LEU    59      38.680  39.860  84.930  1.00  0.00           C
ATOM    830  HG  LEU    59      39.510  39.800  85.660  1.00  0.00           H
ATOM    831  CD1 LEU    59      37.600  40.880  85.340  1.00  0.00           C
ATOM    832 HD11 LEU    59      36.840  40.920  84.530  1.00  0.00           H
ATOM    833 HD12 LEU    59      38.080  41.880  85.440  1.00  0.00           H
ATOM    834 HD13 LEU    59      37.240  40.600  86.360  1.00  0.00           H
ATOM    835  CD2 LEU    59      38.060  38.460  84.940  1.00  0.00           C
ATOM    836 HD21 LEU    59      37.270  38.390  84.160  1.00  0.00           H
ATOM    837 HD22 LEU    59      37.640  38.320  85.950  1.00  0.00           H
ATOM    838 HD23 LEU    59      38.900  37.740  84.840  1.00  0.00           H
ATOM    839  C   LEU    59      40.360  39.710  81.530  1.00  0.00           C
ATOM    840  O   LEU    59      39.910  38.910  80.730  1.00  0.00           O
ATOM    841  N   LEU    60      40.730  40.960  81.110  1.00  0.00           N
ATOM    842  HN  LEU    60      41.050  41.610  81.800  1.00  0.00           H
ATOM    843  CA  LEU    60      40.760  41.340  79.720  1.00  0.00           C
ATOM    844  HA  LEU    60      39.820  41.080  79.260  1.00  0.00           H
ATOM    845  CB  LEU    60      41.030  42.890  79.600  1.00  0.00           C
ATOM    846  HB1 LEU    60      41.890  43.290  80.190  1.00  0.00           H
ATOM    847  HB2 LEU    60      40.220  43.480  80.080  1.00  0.00           H
ATOM    848  CG  LEU    60      41.230  43.500  78.230  1.00  0.00           C
ATOM    849  HG  LEU    60      42.130  43.090  77.720  1.00  0.00           H
ATOM    850  CD1 LEU    60      40.060  43.230  77.320  1.00  0.00           C
ATOM    851 HD11 LEU    60      39.230  43.890  77.670  1.00  0.00           H
ATOM    852 HD12 LEU    60      39.770  42.160  77.360  1.00  0.00           H
ATOM    853 HD13 LEU    60      40.200  43.510  76.260  1.00  0.00           H
ATOM    854  CD2 LEU    60      41.360  45.000  78.220  1.00  0.00           C
ATOM    855 HD21 LEU    60      41.510  45.430  77.200  1.00  0.00           H
ATOM    856 HD22 LEU    60      42.250  45.270  78.820  1.00  0.00           H
ATOM    857 HD23 LEU    60      40.460  45.540  78.600  1.00  0.00           H
ATOM    858  C   LEU    60      41.780  40.560  78.860  1.00  0.00           C
ATOM    859  O   LEU    60      41.500  40.190  77.690  1.00  0.00           O
ATOM    860  N   LEU    61      43.020  40.300  79.320  1.00  0.00           N
ATOM    861  HN  LEU    61      43.350  40.690  80.170  1.00  0.00           H
ATOM    862  CA  LEU    61      43.990  39.600  78.610  1.00  0.00           C
ATOM    863  HA  LEU    61      44.160  40.220  77.740  1.00  0.00           H
ATOM    864  CB  LEU    61      45.300  39.600  79.410  1.00  0.00           C
ATOM    865  HB1 LEU    61      45.120  39.300  80.470  1.00  0.00           H
ATOM    866  HB2 LEU    61      45.610  40.650  79.530  1.00  0.00           H
ATOM    867  CG  LEU    61      46.490  38.730  78.950  1.00  0.00           C
ATOM    868  HG  LEU    61      46.200  37.660  79.090  1.00  0.00           H
ATOM    869  CD1 LEU    61      46.750  38.950  77.410  1.00  0.00           C
ATOM    870 HD11 LEU    61      45.810  38.830  76.840  1.00  0.00           H
ATOM    871 HD12 LEU    61      47.610  38.310  77.110  1.00  0.00           H
ATOM    872 HD13 LEU    61      47.160  39.980  77.330  1.00  0.00           H
ATOM    873  CD2 LEU    61      47.700  39.090  79.850  1.00  0.00           C
ATOM    874 HD21 LEU    61      47.320  38.970  80.890  1.00  0.00           H
ATOM    875 HD22 LEU    61      48.040  40.140  79.780  1.00  0.00           H
ATOM    876 HD23 LEU    61      48.500  38.350  79.630  1.00  0.00           H
ATOM    877  C   LEU    61      43.540  38.110  78.490  1.00  0.00           C
ATOM    878  O   LEU    61      43.660  37.520  77.430  1.00  0.00           O
ATOM    879  N   ASP    62      42.860  37.430  79.520  1.00  0.00           N
ATOM    880  HN  ASP    62      42.700  37.660  80.480  1.00  0.00           H
ATOM    881  CA  ASP    62      42.110  36.170  79.280  1.00  0.00           C
ATOM    882  HA  ASP    62      42.830  35.490  78.850  1.00  0.00           H
ATOM    883  CB  ASP    62      41.510  35.700  80.630  1.00  0.00           C
ATOM    884  HB1 ASP    62      40.750  34.920  80.450  1.00  0.00           H
ATOM    885  HB2 ASP    62      40.940  36.500  81.160  1.00  0.00           H
ATOM    886  CG  ASP    62      42.570  35.200  81.560  1.00  0.00           C
ATOM    887  OD1 ASP    62      42.160  34.900  82.690  1.00  0.00           O
ATOM    888  OD2 ASP    62      43.740  34.920  81.130  1.00  0.00           O
ATOM    889  C   ASP    62      40.970  36.240  78.280  1.00  0.00           C
ATOM    890  O   ASP    62      40.760  35.390  77.410  1.00  0.00           O
ATOM    891  N   LEU    63      40.100  37.330  78.340  1.00  0.00           N
ATOM    892  HN  LEU    63      40.100  37.880  79.170  1.00  0.00           H
ATOM    893  CA  LEU    63      39.060  37.530  77.380  1.00  0.00           C
ATOM    894  HA  LEU    63      38.460  36.630  77.420  1.00  0.00           H
ATOM    895  CB  LEU    63      38.310  38.760  77.900  1.00  0.00           C
ATOM    896  HB1 LEU    63      39.060  39.520  78.220  1.00  0.00           H
ATOM    897  HB2 LEU    63      37.720  38.430  78.780  1.00  0.00           H
ATOM    898  CG  LEU    63      37.400  39.500  76.940  1.00  0.00           C
ATOM    899  HG  LEU    63      38.080  39.900  76.160  1.00  0.00           H
ATOM    900  CD1 LEU    63      36.290  38.650  76.310  1.00  0.00           C
ATOM    901 HD11 LEU    63      35.800  38.070  77.120  1.00  0.00           H
ATOM    902 HD12 LEU    63      36.670  37.960  75.530  1.00  0.00           H
ATOM    903 HD13 LEU    63      35.520  39.330  75.890  1.00  0.00           H
ATOM    904  CD2 LEU    63      36.830  40.690  77.740  1.00  0.00           C
ATOM    905 HD21 LEU    63      37.570  41.280  78.320  1.00  0.00           H
ATOM    906 HD22 LEU    63      35.980  40.370  78.360  1.00  0.00           H
ATOM    907 HD23 LEU    63      36.370  41.420  77.040  1.00  0.00           H
ATOM    908  C   LEU    63      39.480  37.730  75.950  1.00  0.00           C
ATOM    909  O   LEU    63      39.010  37.030  75.050  1.00  0.00           O
ATOM    910  N   THR    64      40.490  38.500  75.670  1.00  0.00           N
ATOM    911  HN  THR    64      40.890  39.170  76.290  1.00  0.00           H
ATOM    912  CA  THR    64      41.040  38.770  74.320  1.00  0.00           C
ATOM    913  HA  THR    64      40.280  39.220  73.710  1.00  0.00           H
ATOM    914  CB  THR    64      42.110  39.880  74.330  1.00  0.00           C
ATOM    915  HB  THR    64      43.060  39.470  74.730  1.00  0.00           H
ATOM    916  OG1 THR    64      41.640  40.990  75.050  1.00  0.00           O
ATOM    917  HG1 THR    64      41.700  40.740  75.970  1.00  0.00           H
ATOM    918  CG2 THR    64      42.510  40.300  72.920  1.00  0.00           C
ATOM    919 HG21 THR    64      42.900  41.340  72.840  1.00  0.00           H
ATOM    920 HG22 THR    64      41.620  40.310  72.260  1.00  0.00           H
ATOM    921 HG23 THR    64      43.270  39.600  72.500  1.00  0.00           H
ATOM    922  C   THR    64      41.660  37.500  73.670  1.00  0.00           C
ATOM    923  O   THR    64      41.430  37.310  72.470  1.00  0.00           O
ATOM    924  N   ALA    65      42.340  36.650  74.450  1.00  0.00           N
ATOM    925  HN  ALA    65      42.330  36.820  75.430  1.00  0.00           H
ATOM    926  CA  ALA    65      43.050  35.560  73.950  1.00  0.00           C
ATOM    927  HA  ALA    65      43.690  35.810  73.110  1.00  0.00           H
ATOM    928  CB  ALA    65      44.000  35.140  75.090  1.00  0.00           C
ATOM    929  HB1 ALA    65      44.560  34.200  74.900  1.00  0.00           H
ATOM    930  HB2 ALA    65      43.420  35.050  76.030  1.00  0.00           H
ATOM    931  HB3 ALA    65      44.820  35.830  75.370  1.00  0.00           H
ATOM    932  C   ALA    65      42.120  34.380  73.450  1.00  0.00           C
ATOM    933  O   ALA    65      42.400  33.820  72.380  1.00  0.00           O
ATOM    934  N   VAL    66      41.000  34.200  74.220  1.00  0.00           N
ATOM    935  HN  VAL    66      40.830  34.580  75.120  1.00  0.00           H
ATOM    936  CA  VAL    66      39.810  33.400  73.790  1.00  0.00           C
ATOM    937  HA  VAL    66      40.050  32.410  73.440  1.00  0.00           H
ATOM    938  CB  VAL    66      38.770  33.230  74.890  1.00  0.00           C
ATOM    939  HB  VAL    66      38.660  34.180  75.470  1.00  0.00           H
ATOM    940  CG1 VAL    66      37.360  32.740  74.360  1.00  0.00           C
ATOM    941 HG11 VAL    66      36.650  32.310  75.100  1.00  0.00           H
ATOM    942 HG12 VAL    66      37.500  31.930  73.610  1.00  0.00           H
ATOM    943 HG13 VAL    66      36.760  33.570  73.940  1.00  0.00           H
ATOM    944  CG2 VAL    66      39.380  32.310  75.920  1.00  0.00           C
ATOM    945 HG21 VAL    66      40.280  32.800  76.330  1.00  0.00           H
ATOM    946 HG22 VAL    66      39.720  31.340  75.490  1.00  0.00           H
ATOM    947 HG23 VAL    66      38.680  32.000  76.730  1.00  0.00           H
ATOM    948  C   VAL    66      39.200  33.950  72.490  1.00  0.00           C
ATOM    949  O   VAL    66      38.810  33.200  71.560  1.00  0.00           O
ATOM    950  N   ALA    67      39.040  35.240  72.300  1.00  0.00           N
ATOM    951  HN  ALA    67      39.380  35.830  73.030  1.00  0.00           H
ATOM    952  CA  ALA    67      38.540  35.870  71.130  1.00  0.00           C
ATOM    953  HA  ALA    67      37.640  35.340  70.850  1.00  0.00           H
ATOM    954  CB  ALA    67      38.060  37.350  71.290  1.00  0.00           C
ATOM    955  HB1 ALA    67      38.870  37.970  71.750  1.00  0.00           H
ATOM    956  HB2 ALA    67      37.220  37.340  72.010  1.00  0.00           H
ATOM    957  HB3 ALA    67      37.690  37.730  70.320  1.00  0.00           H
ATOM    958  C   ALA    67      39.490  35.710  69.910  1.00  0.00           C
ATOM    959  O   ALA    67      39.040  35.380  68.840  1.00  0.00           O
ATOM    960  N   GLY    68      40.820  35.830  70.070  1.00  0.00           N
ATOM    961  HN  GLY    68      41.180  36.140  70.950  1.00  0.00           H
ATOM    962  CA  GLY    68      41.900  35.330  69.170  1.00  0.00           C
ATOM    963  HA1 GLY    68      42.860  35.320  69.670  1.00  0.00           H
ATOM    964  HA2 GLY    68      41.980  36.050  68.370  1.00  0.00           H
ATOM    965  C   GLY    68      41.700  33.930  68.560  1.00  0.00           C
ATOM    966  O   GLY    68      41.660  33.740  67.340  1.00  0.00           O
ATOM    967  N   ASN    69      41.590  32.940  69.430  1.00  0.00           N
ATOM    968  HN  ASN    69      41.700  33.160  70.390  1.00  0.00           H
ATOM    969  CA  ASN    69      41.160  31.620  69.050  1.00  0.00           C
ATOM    970  HA  ASN    69      41.890  31.240  68.360  1.00  0.00           H
ATOM    971  CB  ASN    69      41.200  30.670  70.250  1.00  0.00           C
ATOM    972  HB1 ASN    69      40.680  29.720  70.000  1.00  0.00           H
ATOM    973  HB2 ASN    69      40.600  31.000  71.120  1.00  0.00           H
ATOM    974  CG  ASN    69      42.620  30.440  70.890  1.00  0.00           C
ATOM    975  OD1 ASN    69      43.420  29.660  70.390  1.00  0.00           O
ATOM    976  ND2 ASN    69      42.810  31.070  72.070  1.00  0.00           N
ATOM    977 HD21 ASN    69      43.670  30.940  72.560  1.00  0.00           H
ATOM    978 HD22 ASN    69      42.010  31.470  72.520  1.00  0.00           H
ATOM    979  C   ASN    69      39.850  31.630  68.310  1.00  0.00           C
ATOM    980  O   ASN    69      39.810  30.990  67.240  1.00  0.00           O
ATOM    981  N   ALA    70      38.790  32.220  68.730  1.00  0.00           N
ATOM    982  HN  ALA    70      38.840  32.840  69.510  1.00  0.00           H
ATOM    983  CA  ALA    70      37.530  32.200  68.030  1.00  0.00           C
ATOM    984  HA  ALA    70      37.250  31.170  67.870  1.00  0.00           H
ATOM    985  CB  ALA    70      36.540  32.960  68.860  1.00  0.00           C
ATOM    986  HB1 ALA    70      36.610  32.620  69.920  1.00  0.00           H
ATOM    987  HB2 ALA    70      35.540  32.780  68.420  1.00  0.00           H
ATOM    988  HB3 ALA    70      36.640  34.050  68.660  1.00  0.00           H
ATOM    989  C   ALA    70      37.640  32.820  66.570  1.00  0.00           C
ATOM    990  O   ALA    70      37.240  32.190  65.540  1.00  0.00           O
ATOM    991  N   ALA    71      38.230  34.030  66.440  1.00  0.00           N
ATOM    992  HN  ALA    71      38.600  34.490  67.240  1.00  0.00           H
ATOM    993  CA  ALA    71      38.420  34.660  65.170  1.00  0.00           C
ATOM    994  HA  ALA    71      37.460  34.690  64.670  1.00  0.00           H
ATOM    995  CB  ALA    71      38.870  36.130  65.490  1.00  0.00           C
ATOM    996  HB1 ALA    71      39.020  36.600  64.490  1.00  0.00           H
ATOM    997  HB2 ALA    71      39.830  36.060  66.050  1.00  0.00           H
ATOM    998  HB3 ALA    71      38.200  36.820  66.050  1.00  0.00           H
ATOM    999  C   ALA    71      39.270  33.910  64.090  1.00  0.00           C
ATOM   1000  O   ALA    71      38.930  33.780  62.940  1.00  0.00           O
ATOM   1001  N   VAL    72      40.360  33.290  64.520  1.00  0.00           N
ATOM   1002  HN  VAL    72      40.660  33.350  65.470  1.00  0.00           H
ATOM   1003  CA  VAL    72      41.110  32.510  63.650  1.00  0.00           C
ATOM   1004  HA  VAL    72      41.530  33.060  62.820  1.00  0.00           H
ATOM   1005  CB  VAL    72      42.350  31.920  64.390  1.00  0.00           C
ATOM   1006  HB  VAL    72      41.960  31.470  65.330  1.00  0.00           H
ATOM   1007  CG1 VAL    72      42.950  30.780  63.640  1.00  0.00           C
ATOM   1008 HG11 VAL    72      43.920  30.490  64.090  1.00  0.00           H
ATOM   1009 HG12 VAL    72      43.270  31.100  62.630  1.00  0.00           H
ATOM   1010 HG13 VAL    72      42.320  29.880  63.510  1.00  0.00           H
ATOM   1011  CG2 VAL    72      43.370  33.010  64.690  1.00  0.00           C
ATOM   1012 HG21 VAL    72      44.260  32.600  65.210  1.00  0.00           H
ATOM   1013 HG22 VAL    72      42.920  33.900  65.170  1.00  0.00           H
ATOM   1014 HG23 VAL    72      43.820  33.500  63.800  1.00  0.00           H
ATOM   1015  C   VAL    72      40.330  31.290  63.190  1.00  0.00           C
ATOM   1016  O   VAL    72      40.350  30.780  62.070  1.00  0.00           O
ATOM   1017  N   MET    73      39.520  30.670  64.050  1.00  0.00           N
ATOM   1018  HN  MET    73      39.440  31.100  64.950  1.00  0.00           H
ATOM   1019  CA  MET    73      38.720  29.450  63.810  1.00  0.00           C
ATOM   1020  HA  MET    73      39.350  28.830  63.180  1.00  0.00           H
ATOM   1021  CB  MET    73      38.310  28.790  65.060  1.00  0.00           C
ATOM   1022  HB1 MET    73      37.410  28.150  64.890  1.00  0.00           H
ATOM   1023  HB2 MET    73      37.990  29.530  65.820  1.00  0.00           H
ATOM   1024  CG  MET    73      39.360  27.890  65.750  1.00  0.00           C
ATOM   1025  HG1 MET    73      40.290  28.460  65.990  1.00  0.00           H
ATOM   1026  HG2 MET    73      39.650  27.100  65.020  1.00  0.00           H
ATOM   1027  SD  MET    73      38.880  27.150  67.380  1.00  0.00           S
ATOM   1028  CE  MET    73      37.570  26.030  66.650  1.00  0.00           C
ATOM   1029  HE1 MET    73      36.650  26.550  66.320  1.00  0.00           H
ATOM   1030  HE2 MET    73      37.230  25.470  67.540  1.00  0.00           H
ATOM   1031  HE3 MET    73      37.830  25.230  65.920  1.00  0.00           H
ATOM   1032  C   MET    73      37.590  29.660  62.890  1.00  0.00           C
ATOM   1033  O   MET    73      37.350  28.900  61.990  1.00  0.00           O
ATOM   1034  N   ALA    74      36.940  30.840  63.080  1.00  0.00           N
ATOM   1035  HN  ALA    74      37.240  31.390  63.850  1.00  0.00           H
ATOM   1036  CA  ALA    74      35.950  31.260  62.050  1.00  0.00           C
ATOM   1037  HA  ALA    74      35.250  30.440  62.000  1.00  0.00           H
ATOM   1038  CB  ALA    74      35.060  32.440  62.590  1.00  0.00           C
ATOM   1039  HB1 ALA    74      34.440  32.850  61.760  1.00  0.00           H
ATOM   1040  HB2 ALA    74      35.780  33.230  62.910  1.00  0.00           H
ATOM   1041  HB3 ALA    74      34.470  32.030  63.440  1.00  0.00           H
ATOM   1042  C   ALA    74      36.590  31.510  60.700  1.00  0.00           C
ATOM   1043  O   ALA    74      36.020  31.080  59.690  1.00  0.00           O
ATOM   1044  N   VAL    75      37.730  32.200  60.530  1.00  0.00           N
ATOM   1045  HN  VAL    75      38.030  32.660  61.350  1.00  0.00           H
ATOM   1046  CA  VAL    75      38.360  32.400  59.250  1.00  0.00           C
ATOM   1047  HA  VAL    75      37.650  32.900  58.610  1.00  0.00           H
ATOM   1048  CB  VAL    75      39.330  33.500  59.370  1.00  0.00           C
ATOM   1049  HB  VAL    75      40.070  33.190  60.130  1.00  0.00           H
ATOM   1050  CG1 VAL    75      40.130  33.700  58.100  1.00  0.00           C
ATOM   1051 HG11 VAL    75      40.790  34.590  58.070  1.00  0.00           H
ATOM   1052 HG12 VAL    75      39.520  33.940  57.210  1.00  0.00           H
ATOM   1053 HG13 VAL    75      40.700  32.820  57.740  1.00  0.00           H
ATOM   1054  CG2 VAL    75      38.810  34.850  59.930  1.00  0.00           C
ATOM   1055 HG21 VAL    75      37.890  34.890  60.550  1.00  0.00           H
ATOM   1056 HG22 VAL    75      38.660  35.540  59.070  1.00  0.00           H
ATOM   1057 HG23 VAL    75      39.560  35.310  60.610  1.00  0.00           H
ATOM   1058  C   VAL    75      38.930  31.160  58.540  1.00  0.00           C
ATOM   1059  O   VAL    75      38.650  31.010  57.390  1.00  0.00           O
ATOM   1060  N   ILE    76      39.590  30.250  59.370  1.00  0.00           N
ATOM   1061  HN  ILE    76      39.860  30.480  60.300  1.00  0.00           H
ATOM   1062  CA  ILE    76      39.950  28.920  58.830  1.00  0.00           C
ATOM   1063  HA  ILE    76      40.640  29.040  58.000  1.00  0.00           H
ATOM   1064  CB  ILE    76      40.780  28.090  59.750  1.00  0.00           C
ATOM   1065  HB  ILE    76      40.440  28.310  60.790  1.00  0.00           H
ATOM   1066  CG2 ILE    76      40.770  26.630  59.390  1.00  0.00           C
ATOM   1067 HG21 ILE    76      40.960  26.560  58.300  1.00  0.00           H
ATOM   1068 HG22 ILE    76      39.800  26.140  59.640  1.00  0.00           H
ATOM   1069 HG23 ILE    76      41.660  26.120  59.810  1.00  0.00           H
ATOM   1070  CG1 ILE    76      42.230  28.570  59.550  1.00  0.00           C
ATOM   1071 HG11 ILE    76      42.340  29.650  59.360  1.00  0.00           H
ATOM   1072 HG12 ILE    76      42.750  28.060  58.710  1.00  0.00           H
ATOM   1073  CD  ILE    76      43.070  28.280  60.850  1.00  0.00           C
ATOM   1074  HD1 ILE    76      44.130  28.450  60.560  1.00  0.00           H
ATOM   1075  HD2 ILE    76      43.030  27.290  61.350  1.00  0.00           H
ATOM   1076  HD3 ILE    76      42.920  29.050  61.630  1.00  0.00           H
ATOM   1077  C   ILE    76      38.750  28.240  58.350  1.00  0.00           C
ATOM   1078  O   ILE    76      38.790  27.610  57.300  1.00  0.00           O
ATOM   1079  N   ALA    77      37.570  28.240  59.050  1.00  0.00           N
ATOM   1080  HN  ALA    77      37.520  28.700  59.940  1.00  0.00           H
ATOM   1081  CA  ALA    77      36.360  27.500  58.610  1.00  0.00           C
ATOM   1082  HA  ALA    77      36.640  26.520  58.270  1.00  0.00           H
ATOM   1083  CB  ALA    77      35.310  27.480  59.740  1.00  0.00           C
ATOM   1084  HB1 ALA    77      35.720  27.180  60.720  1.00  0.00           H
ATOM   1085  HB2 ALA    77      34.460  26.880  59.350  1.00  0.00           H
ATOM   1086  HB3 ALA    77      34.870  28.480  59.940  1.00  0.00           H
ATOM   1087  C   ALA    77      35.720  28.120  57.340  1.00  0.00           C
ATOM   1088  O   ALA    77      35.430  27.480  56.360  1.00  0.00           O
ATOM   1089  N   LYS    78      35.660  29.470  57.280  1.00  0.00           N
ATOM   1090  HN  LYS    78      35.880  29.990  58.100  1.00  0.00           H
ATOM   1091  CA  LYS    78      35.000  30.120  56.200  1.00  0.00           C
ATOM   1092  HA  LYS    78      34.100  29.540  56.050  1.00  0.00           H
ATOM   1093  CB  LYS    78      34.710  31.630  56.610  1.00  0.00           C
ATOM   1094  HB1 LYS    78      35.680  32.060  56.940  1.00  0.00           H
ATOM   1095  HB2 LYS    78      34.020  31.560  57.470  1.00  0.00           H
ATOM   1096  CG  LYS    78      34.060  32.630  55.600  1.00  0.00           C
ATOM   1097  HG1 LYS    78      34.610  32.510  54.630  1.00  0.00           H
ATOM   1098  HG2 LYS    78      34.250  33.660  55.980  1.00  0.00           H
ATOM   1099  CD  LYS    78      32.530  32.460  55.430  1.00  0.00           C
ATOM   1100  HD1 LYS    78      32.130  32.410  56.460  1.00  0.00           H
ATOM   1101  HD2 LYS    78      32.300  31.420  55.100  1.00  0.00           H
ATOM   1102  CE  LYS    78      31.950  33.640  54.600  1.00  0.00           C
ATOM   1103  HE1 LYS    78      32.340  33.590  53.570  1.00  0.00           H
ATOM   1104  HE2 LYS    78      32.260  34.630  55.020  1.00  0.00           H
ATOM   1105  NZ  LYS    78      30.510  33.570  54.520  1.00  0.00           N
ATOM   1106  HZ1 LYS    78      30.200  32.660  54.130  1.00  0.00           H
ATOM   1107  HZ2 LYS    78      30.190  34.280  53.830  1.00  0.00           H
ATOM   1108  HZ3 LYS    78      29.990  33.830  55.390  1.00  0.00           H
ATOM   1109  C   LYS    78      35.770  30.100  54.840  1.00  0.00           C
ATOM   1110  O   LYS    78      35.080  30.080  53.830  1.00  0.00           O
ATOM   1111  N   THR    79      37.050  29.880  54.760  1.00  0.00           N
ATOM   1112  HN  THR    79      37.600  29.650  55.560  1.00  0.00           H
ATOM   1113  CA  THR    79      37.740  30.090  53.520  1.00  0.00           C
ATOM   1114  HA  THR    79      37.160  30.590  52.760  1.00  0.00           H
ATOM   1115  CB  THR    79      38.950  31.030  53.750  1.00  0.00           C
ATOM   1116  HB  THR    79      39.790  30.470  54.210  1.00  0.00           H
ATOM   1117  OG1 THR    79      38.690  32.040  54.640  1.00  0.00           O
ATOM   1118  HG1 THR    79      38.670  31.640  55.510  1.00  0.00           H
ATOM   1119  CG2 THR    79      39.400  31.610  52.440  1.00  0.00           C
ATOM   1120 HG21 THR    79      38.640  32.110  51.800  1.00  0.00           H
ATOM   1121 HG22 THR    79      39.780  30.760  51.830  1.00  0.00           H
ATOM   1122 HG23 THR    79      40.150  32.420  52.510  1.00  0.00           H
ATOM   1123  C   THR    79      38.390  28.790  52.970  1.00  0.00           C
ATOM   1124  O   THR    79      39.180  28.180  53.660  1.00  0.00           O
ATOM   1125  N   PRO    80      38.070  28.410  51.710  1.00  0.00           N
ATOM   1126  CD  PRO    80      36.770  28.800  51.020  1.00  0.00           C
ATOM   1127  HD1 PRO    80      36.730  29.910  50.920  1.00  0.00           H
ATOM   1128  HD2 PRO    80      35.900  28.520  51.650  1.00  0.00           H
ATOM   1129  CA  PRO    80      38.620  27.260  51.100  1.00  0.00           C
ATOM   1130  HA  PRO    80      38.330  26.360  51.610  1.00  0.00           H
ATOM   1131  CB  PRO    80      38.150  27.360  49.660  1.00  0.00           C
ATOM   1132  HB1 PRO    80      38.270  26.390  49.140  1.00  0.00           H
ATOM   1133  HB2 PRO    80      38.720  28.160  49.140  1.00  0.00           H
ATOM   1134  CG  PRO    80      36.730  27.920  49.740  1.00  0.00           C
ATOM   1135  HG1 PRO    80      36.510  28.540  48.840  1.00  0.00           H
ATOM   1136  HG2 PRO    80      36.060  27.050  49.900  1.00  0.00           H
ATOM   1137  C   PRO    80      40.120  27.140  51.060  1.00  0.00           C
ATOM   1138  O   PRO    80      40.640  26.060  51.270  1.00  0.00           O
ATOM   1139  N   ALA    81      40.850  28.180  50.860  1.00  0.00           N
ATOM   1140  HN  ALA    81      40.370  29.040  50.730  1.00  0.00           H
ATOM   1141  CA  ALA    81      42.260  28.330  50.900  1.00  0.00           C
ATOM   1142  HA  ALA    81      42.710  27.720  50.130  1.00  0.00           H
ATOM   1143  CB  ALA    81      42.630  29.730  50.430  1.00  0.00           C
ATOM   1144  HB1 ALA    81      43.740  29.710  50.480  1.00  0.00           H
ATOM   1145  HB2 ALA    81      42.230  30.570  51.030  1.00  0.00           H
ATOM   1146  HB3 ALA    81      42.280  29.910  49.390  1.00  0.00           H
ATOM   1147  C   ALA    81      42.980  28.180  52.220  1.00  0.00           C
ATOM   1148  O   ALA    81      44.140  27.730  52.250  1.00  0.00           O
ATOM   1149  N   LEU    82      42.220  28.350  53.300  1.00  0.00           N
ATOM   1150  HN  LEU    82      41.250  28.580  53.270  1.00  0.00           H
ATOM   1151  CA  LEU    82      42.760  28.280  54.650  1.00  0.00           C
ATOM   1152  HA  LEU    82      43.840  28.200  54.550  1.00  0.00           H
ATOM   1153  CB  LEU    82      42.320  29.510  55.390  1.00  0.00           C
ATOM   1154  HB1 LEU    82      42.530  29.480  56.480  1.00  0.00           H
ATOM   1155  HB2 LEU    82      41.210  29.570  55.400  1.00  0.00           H
ATOM   1156  CG  LEU    82      42.650  30.790  54.690  1.00  0.00           C
ATOM   1157  HG  LEU    82      42.260  30.720  53.650  1.00  0.00           H
ATOM   1158  CD1 LEU    82      42.080  31.990  55.500  1.00  0.00           C
ATOM   1159 HD11 LEU    82      42.410  32.930  55.020  1.00  0.00           H
ATOM   1160 HD12 LEU    82      42.660  31.850  56.440  1.00  0.00           H
ATOM   1161 HD13 LEU    82      40.970  32.000  55.490  1.00  0.00           H
ATOM   1162  CD2 LEU    82      44.190  31.010  54.600  1.00  0.00           C
ATOM   1163 HD21 LEU    82      44.640  31.360  55.550  1.00  0.00           H
ATOM   1164 HD22 LEU    82      44.390  31.720  53.760  1.00  0.00           H
ATOM   1165 HD23 LEU    82      44.760  30.120  54.260  1.00  0.00           H
ATOM   1166  C   LEU    82      42.200  27.010  55.360  1.00  0.00           C
ATOM   1167  O   LEU    82      42.720  26.630  56.460  1.00  0.00           O
ATOM   1168  N   ARG    83      41.400  26.180  54.700  1.00  0.00           N
ATOM   1169  HN  ARG    83      40.940  26.520  53.890  1.00  0.00           H
ATOM   1170  CA  ARG    83      40.990  24.850  55.140  1.00  0.00           C
ATOM   1171  HA  ARG    83      40.500  25.040  56.090  1.00  0.00           H
ATOM   1172  CB  ARG    83      39.770  24.290  54.410  1.00  0.00           C
ATOM   1173  HB1 ARG    83      39.620  23.210  54.610  1.00  0.00           H
ATOM   1174  HB2 ARG    83      39.960  24.520  53.340  1.00  0.00           H
ATOM   1175  CG  ARG    83      38.490  24.890  54.890  1.00  0.00           C
ATOM   1176  HG1 ARG    83      38.600  25.930  54.520  1.00  0.00           H
ATOM   1177  HG2 ARG    83      38.370  24.780  55.990  1.00  0.00           H
ATOM   1178  CD  ARG    83      37.300  24.420  54.110  1.00  0.00           C
ATOM   1179  HD1 ARG    83      36.940  23.430  54.450  1.00  0.00           H
ATOM   1180  HD2 ARG    83      37.580  24.340  53.030  1.00  0.00           H
ATOM   1181  NE  ARG    83      36.220  25.440  54.340  1.00  0.00           N
ATOM   1182  HE  ARG    83      36.220  26.040  55.130  1.00  0.00           H
ATOM   1183  CZ  ARG    83      35.360  25.820  53.410  1.00  0.00           C
ATOM   1184  NH1 ARG    83      35.290  25.360  52.180  1.00  0.00           N
ATOM   1185 HH11 ARG    83      35.930  24.640  51.910  1.00  0.00           H
ATOM   1186 HH12 ARG    83      34.490  25.610  51.650  1.00  0.00           H
ATOM   1187  NH2 ARG    83      34.410  26.690  53.760  1.00  0.00           N
ATOM   1188 HH21 ARG    83      33.640  26.910  53.160  1.00  0.00           H
ATOM   1189 HH22 ARG    83      34.380  26.950  54.730  1.00  0.00           H
ATOM   1190  C   ARG    83      42.040  23.710  55.240  1.00  0.00           C
ATOM   1191  O   ARG    83      41.700  22.580  55.650  1.00  0.00           O
ATOM   1192  N   LYS    84      43.290  23.970  54.760  1.00  0.00           N
ATOM   1193  HN  LYS    84      43.450  24.830  54.300  1.00  0.00           H
ATOM   1194  CA  LYS    84      44.350  23.080  54.980  1.00  0.00           C
ATOM   1195  HA  LYS    84      44.110  22.020  54.960  1.00  0.00           H
ATOM   1196  CB  LYS    84      45.330  23.230  53.720  1.00  0.00           C
ATOM   1197  HB1 LYS    84      44.740  23.010  52.810  1.00  0.00           H
ATOM   1198  HB2 LYS    84      46.050  22.380  53.760  1.00  0.00           H
ATOM   1199  CG  LYS    84      46.080  24.530  53.580  1.00  0.00           C
ATOM   1200  HG1 LYS    84      46.750  24.600  54.460  1.00  0.00           H
ATOM   1201  HG2 LYS    84      45.450  25.420  53.760  1.00  0.00           H
ATOM   1202  CD  LYS    84      46.920  24.660  52.210  1.00  0.00           C
ATOM   1203  HD1 LYS    84      47.590  23.790  52.090  1.00  0.00           H
ATOM   1204  HD2 LYS    84      47.590  25.540  52.310  1.00  0.00           H
ATOM   1205  CE  LYS    84      46.030  24.820  50.910  1.00  0.00           C
ATOM   1206  HE1 LYS    84      45.610  25.850  50.870  1.00  0.00           H
ATOM   1207  HE2 LYS    84      45.210  24.080  50.810  1.00  0.00           H
ATOM   1208  NZ  LYS    84      46.810  24.750  49.710  1.00  0.00           N
ATOM   1209  HZ1 LYS    84      47.600  25.420  49.760  1.00  0.00           H
ATOM   1210  HZ2 LYS    84      46.270  25.070  48.880  1.00  0.00           H
ATOM   1211  HZ3 LYS    84      47.140  23.770  49.600  1.00  0.00           H
ATOM   1212  C   LYS    84      45.050  23.250  56.310  1.00  0.00           C
ATOM   1213  O   LYS    84      45.830  22.430  56.770  1.00  0.00           O
ATOM   1214  N   PHE    85      44.660  24.300  57.090  1.00  0.00           N
ATOM   1215  HN  PHE    85      43.890  24.880  56.830  1.00  0.00           H
ATOM   1216  CA  PHE    85      45.150  24.600  58.350  1.00  0.00           C
ATOM   1217  HA  PHE    85      46.170  24.250  58.460  1.00  0.00           H
ATOM   1218  CB  PHE    85      45.220  26.120  58.610  1.00  0.00           C
ATOM   1219  HB1 PHE    85      45.800  26.310  59.540  1.00  0.00           H
ATOM   1220  HB2 PHE    85      44.160  26.460  58.670  1.00  0.00           H
ATOM   1221  CG  PHE    85      45.980  26.870  57.560  1.00  0.00           C
ATOM   1222  CD1 PHE    85      47.030  26.260  56.840  1.00  0.00           C
ATOM   1223  HD1 PHE    85      47.190  25.210  57.080  1.00  0.00           H
ATOM   1224  CE1 PHE    85      47.720  26.940  55.860  1.00  0.00           C
ATOM   1225  HE1 PHE    85      48.550  26.450  55.370  1.00  0.00           H
ATOM   1226  CZ  PHE    85      47.340  28.310  55.540  1.00  0.00           C
ATOM   1227  HZ  PHE    85      47.890  28.800  54.750  1.00  0.00           H
ATOM   1228  CD2 PHE    85      45.840  28.210  57.340  1.00  0.00           C
ATOM   1229  HD2 PHE    85      44.980  28.590  57.870  1.00  0.00           H
ATOM   1230  CE2 PHE    85      46.460  29.010  56.440  1.00  0.00           C
ATOM   1231  HE2 PHE    85      46.170  30.040  56.290  1.00  0.00           H
ATOM   1232  C   PHE    85      44.300  23.990  59.410  1.00  0.00           C
ATOM   1233  O   PHE    85      43.720  24.670  60.270  1.00  0.00           O
ATOM   1234  N   VAL    86      44.130  22.700  59.350  1.00  0.00           N
ATOM   1235  HN  VAL    86      44.630  22.120  58.710  1.00  0.00           H
ATOM   1236  CA  VAL    86      43.430  21.880  60.270  1.00  0.00           C
ATOM   1237  HA  VAL    86      42.400  22.160  60.460  1.00  0.00           H
ATOM   1238  CB  VAL    86      43.280  20.510  59.600  1.00  0.00           C
ATOM   1239  HB  VAL    86      44.150  20.270  58.950  1.00  0.00           H
ATOM   1240  CG1 VAL    86      43.270  19.350  60.650  1.00  0.00           C
ATOM   1241 HG11 VAL    86      42.950  18.450  60.090  1.00  0.00           H
ATOM   1242 HG12 VAL    86      42.500  19.630  61.400  1.00  0.00           H
ATOM   1243 HG13 VAL    86      44.290  19.210  61.060  1.00  0.00           H
ATOM   1244  CG2 VAL    86      42.010  20.600  58.770  1.00  0.00           C
ATOM   1245 HG21 VAL    86      42.120  21.480  58.090  1.00  0.00           H
ATOM   1246 HG22 VAL    86      41.140  20.880  59.400  1.00  0.00           H
ATOM   1247 HG23 VAL    86      41.840  19.650  58.230  1.00  0.00           H
ATOM   1248  C   VAL    86      44.070  21.760  61.580  1.00  0.00           C
ATOM   1249  O   VAL    86      43.410  21.820  62.590  1.00  0.00           O
ATOM   1250  N   PHE    87      45.390  21.640  61.690  1.00  0.00           N
ATOM   1251  HN  PHE    87      45.930  21.570  60.850  1.00  0.00           H
ATOM   1252  CA  PHE    87      46.120  21.650  62.990  1.00  0.00           C
ATOM   1253  HA  PHE    87      45.780  20.800  63.570  1.00  0.00           H
ATOM   1254  CB  PHE    87      47.620  21.310  62.830  1.00  0.00           C
ATOM   1255  HB1 PHE    87      48.160  21.300  63.810  1.00  0.00           H
ATOM   1256  HB2 PHE    87      48.180  22.010  62.180  1.00  0.00           H
ATOM   1257  CG  PHE    87      47.830  19.990  62.170  1.00  0.00           C
ATOM   1258  CD1 PHE    87      48.560  19.940  60.970  1.00  0.00           C
ATOM   1259  HD1 PHE    87      49.060  20.830  60.600  1.00  0.00           H
ATOM   1260  CE1 PHE    87      48.700  18.730  60.220  1.00  0.00           C
ATOM   1261  HE1 PHE    87      49.170  18.770  59.250  1.00  0.00           H
ATOM   1262  CZ  PHE    87      48.170  17.530  60.640  1.00  0.00           C
ATOM   1263  HZ  PHE    87      48.340  16.570  60.180  1.00  0.00           H
ATOM   1264  CD2 PHE    87      47.370  18.740  62.670  1.00  0.00           C
ATOM   1265  HD2 PHE    87      46.950  18.810  63.660  1.00  0.00           H
ATOM   1266  CE2 PHE    87      47.500  17.570  61.940  1.00  0.00           C
ATOM   1267  HE2 PHE    87      47.110  16.650  62.340  1.00  0.00           H
ATOM   1268  C   PHE    87      46.060  22.990  63.750  1.00  0.00           C
ATOM   1269  O   PHE    87      45.910  22.950  64.950  1.00  0.00           O
ATOM   1270  N   VAL    88      46.170  24.210  63.070  1.00  0.00           N
ATOM   1271  HN  VAL    88      46.320  24.170  62.080  1.00  0.00           H
ATOM   1272  CA  VAL    88      45.810  25.460  63.690  1.00  0.00           C
ATOM   1273  HA  VAL    88      46.410  25.580  64.580  1.00  0.00           H
ATOM   1274  CB  VAL    88      46.110  26.580  62.690  1.00  0.00           C
ATOM   1275  HB  VAL    88      45.600  26.400  61.720  1.00  0.00           H
ATOM   1276  CG1 VAL    88      45.550  28.030  63.060  1.00  0.00           C
ATOM   1277 HG11 VAL    88      45.990  28.250  64.060  1.00  0.00           H
ATOM   1278 HG12 VAL    88      44.440  28.020  63.140  1.00  0.00           H
ATOM   1279 HG13 VAL    88      45.740  28.770  62.260  1.00  0.00           H
ATOM   1280  CG2 VAL    88      47.650  26.700  62.540  1.00  0.00           C
ATOM   1281 HG21 VAL    88      48.020  27.520  61.890  1.00  0.00           H
ATOM   1282 HG22 VAL    88      48.110  25.780  62.130  1.00  0.00           H
ATOM   1283 HG23 VAL    88      48.140  26.890  63.520  1.00  0.00           H
ATOM   1284  C   VAL    88      44.390  25.590  64.190  1.00  0.00           C
ATOM   1285  O   VAL    88      44.230  26.000  65.300  1.00  0.00           O
ATOM   1286  N   PHE    89      43.390  25.150  63.430  1.00  0.00           N
ATOM   1287  HN  PHE    89      43.560  24.800  62.510  1.00  0.00           H
ATOM   1288  CA  PHE    89      42.060  24.980  63.940  1.00  0.00           C
ATOM   1289  HA  PHE    89      41.780  25.940  64.350  1.00  0.00           H
ATOM   1290  CB  PHE    89      41.160  24.540  62.780  1.00  0.00           C
ATOM   1291  HB1 PHE    89      41.610  23.610  62.370  1.00  0.00           H
ATOM   1292  HB2 PHE    89      41.240  25.220  61.910  1.00  0.00           H
ATOM   1293  CG  PHE    89      39.700  24.430  63.120  1.00  0.00           C
ATOM   1294  CD1 PHE    89      39.220  23.220  63.510  1.00  0.00           C
ATOM   1295  HD1 PHE    89      39.890  22.390  63.720  1.00  0.00           H
ATOM   1296  CE1 PHE    89      37.820  23.030  63.630  1.00  0.00           C
ATOM   1297  HE1 PHE    89      37.410  22.080  63.950  1.00  0.00           H
ATOM   1298  CZ  PHE    89      36.920  24.030  63.400  1.00  0.00           C
ATOM   1299  HZ  PHE    89      35.870  23.810  63.570  1.00  0.00           H
ATOM   1300  CD2 PHE    89      38.810  25.460  62.870  1.00  0.00           C
ATOM   1301  HD2 PHE    89      39.120  26.450  62.580  1.00  0.00           H
ATOM   1302  CE2 PHE    89      37.390  25.260  63.030  1.00  0.00           C
ATOM   1303  HE2 PHE    89      36.820  26.170  62.960  1.00  0.00           H
ATOM   1304  C   PHE    89      41.990  24.000  65.180  1.00  0.00           C
ATOM   1305  O   PHE    89      41.500  24.350  66.270  1.00  0.00           O
HETATM 1306  N   HSD    90      42.680  22.840  65.190  1.00  0.00           N
HETATM 1307  HN  HSD    90      43.160  22.610  64.350  1.00  0.00           H
HETATM 1308  CA  HSD    90      42.840  22.030  66.340  1.00  0.00           C
HETATM 1309  HA  HSD    90      41.870  21.760  66.730  1.00  0.00           H
HETATM 1310  CB  HSD    90      43.500  20.700  65.900  1.00  0.00           C
HETATM 1311  HB1 HSD    90      44.550  20.920  65.620  1.00  0.00           H
HETATM 1312  HB2 HSD    90      42.950  20.330  65.020  1.00  0.00           H
HETATM 1313  ND1 HSD    90      44.540  19.050  67.620  1.00  0.00           N
HETATM 1314  HD1 HSD    90      45.500  19.320  67.540  1.00  0.00           H
HETATM 1315  CG  HSD    90      43.480  19.630  67.050  1.00  0.00           C
HETATM 1316  CE1 HSD    90      44.100  18.080  68.430  1.00  0.00           C
HETATM 1317  HE1 HSD    90      44.810  17.550  69.060  1.00  0.00           H
HETATM 1318  NE2 HSD    90      42.780  18.000  68.440  1.00  0.00           N
HETATM 1319  CD2 HSD    90      42.370  18.970  67.560  1.00  0.00           C
HETATM 1320  HD2 HSD    90      41.330  19.220  67.420  1.00  0.00           H
HETATM 1321  C   HSD    90      43.640  22.600  67.520  1.00  0.00           C
HETATM 1322  O   HSD    90      43.340  22.490  68.710  1.00  0.00           O
ATOM   1323  N   LEU    91      44.680  23.320  67.270  1.00  0.00           N
ATOM   1324  HN  LEU    91      45.070  23.270  66.350  1.00  0.00           H
ATOM   1325  CA  LEU    91      45.550  23.960  68.300  1.00  0.00           C
ATOM   1326  HA  LEU    91      45.800  23.220  69.050  1.00  0.00           H
ATOM   1327  CB  LEU    91      46.830  24.450  67.630  1.00  0.00           C
ATOM   1328  HB1 LEU    91      46.650  25.000  66.690  1.00  0.00           H
ATOM   1329  HB2 LEU    91      47.390  23.580  67.240  1.00  0.00           H
ATOM   1330  CG  LEU    91      47.840  25.180  68.500  1.00  0.00           C
ATOM   1331  HG  LEU    91      47.430  26.190  68.730  1.00  0.00           H
ATOM   1332  CD1 LEU    91      48.250  24.430  69.790  1.00  0.00           C
ATOM   1333 HD11 LEU    91      48.980  25.020  70.380  1.00  0.00           H
ATOM   1334 HD12 LEU    91      48.710  23.440  69.560  1.00  0.00           H
ATOM   1335 HD13 LEU    91      47.340  24.360  70.410  1.00  0.00           H
ATOM   1336  CD2 LEU    91      49.100  25.530  67.730  1.00  0.00           C
ATOM   1337 HD21 LEU    91      48.850  26.060  66.780  1.00  0.00           H
ATOM   1338 HD22 LEU    91      49.690  24.600  67.600  1.00  0.00           H
ATOM   1339 HD23 LEU    91      49.730  26.200  68.360  1.00  0.00           H
ATOM   1340  C   LEU    91      44.860  25.070  69.020  1.00  0.00           C
ATOM   1341  O   LEU    91      44.900  25.200  70.290  1.00  0.00           O
ATOM   1342  N   CYS    92      44.060  25.840  68.230  1.00  0.00           N
ATOM   1343  HN  CYS    92      44.020  25.560  67.270  1.00  0.00           H
ATOM   1344  CA  CYS    92      43.300  26.940  68.770  1.00  0.00           C
ATOM   1345  HA  CYS    92      44.000  27.620  69.230  1.00  0.00           H
ATOM   1346  CB  CYS    92      42.560  27.630  67.710  1.00  0.00           C
ATOM   1347  HB1 CYS    92      41.640  28.180  68.020  1.00  0.00           H
ATOM   1348  HB2 CYS    92      42.060  26.950  66.990  1.00  0.00           H
ATOM   1349  SG  CYS    92      43.600  28.840  66.840  1.00  0.00           S
ATOM   1350  HG1 CYS    92      44.570  27.940  66.800  1.00  0.00           H
ATOM   1351  C   CYS    92      42.250  26.400  69.780  1.00  0.00           C
ATOM   1352  O   CYS    92      42.060  26.830  70.940  1.00  0.00           O
ATOM   1353  N   LEU    93      41.560  25.340  69.320  1.00  0.00           N
ATOM   1354  HN  LEU    93      41.750  24.960  68.420  1.00  0.00           H
ATOM   1355  CA  LEU    93      40.570  24.550  70.000  1.00  0.00           C
ATOM   1356  HA  LEU    93      39.890  25.300  70.370  1.00  0.00           H
ATOM   1357  CB  LEU    93      40.000  23.520  69.020  1.00  0.00           C
ATOM   1358  HB1 LEU    93      40.930  23.100  68.570  1.00  0.00           H
ATOM   1359  HB2 LEU    93      39.500  24.000  68.160  1.00  0.00           H
ATOM   1360  CG  LEU    93      38.980  22.420  69.490  1.00  0.00           C
ATOM   1361  HG  LEU    93      39.430  21.790  70.290  1.00  0.00           H
ATOM   1362  CD1 LEU    93      37.760  23.080  70.140  1.00  0.00           C
ATOM   1363 HD11 LEU    93      37.030  22.330  70.520  1.00  0.00           H
ATOM   1364 HD12 LEU    93      37.120  23.640  69.420  1.00  0.00           H
ATOM   1365 HD13 LEU    93      38.100  23.760  70.950  1.00  0.00           H
ATOM   1366  CD2 LEU    93      38.750  21.480  68.320  1.00  0.00           C
ATOM   1367 HD21 LEU    93      37.910  20.760  68.380  1.00  0.00           H
ATOM   1368 HD22 LEU    93      39.720  20.960  68.270  1.00  0.00           H
ATOM   1369 HD23 LEU    93      38.650  22.100  67.400  1.00  0.00           H
ATOM   1370  C   LEU    93      41.160  23.830  71.200  1.00  0.00           C
ATOM   1371  O   LEU    93      40.520  23.840  72.260  1.00  0.00           O
ATOM   1372  N   VAL    94      42.380  23.250  71.090  1.00  0.00           N
ATOM   1373  HN  VAL    94      42.860  23.180  70.220  1.00  0.00           H
ATOM   1374  CA  VAL    94      43.170  22.790  72.260  1.00  0.00           C
ATOM   1375  HA  VAL    94      42.660  21.950  72.720  1.00  0.00           H
ATOM   1376  CB  VAL    94      44.530  22.170  71.800  1.00  0.00           C
ATOM   1377  HB  VAL    94      45.000  22.900  71.100  1.00  0.00           H
ATOM   1378  CG1 VAL    94      45.480  21.840  72.970  1.00  0.00           C
ATOM   1379 HG11 VAL    94      45.850  22.780  73.440  1.00  0.00           H
ATOM   1380 HG12 VAL    94      46.400  21.390  72.540  1.00  0.00           H
ATOM   1381 HG13 VAL    94      45.130  21.110  73.730  1.00  0.00           H
ATOM   1382  CG2 VAL    94      44.320  20.870  71.130  1.00  0.00           C
ATOM   1383 HG21 VAL    94      44.000  20.220  71.970  1.00  0.00           H
ATOM   1384 HG22 VAL    94      45.260  20.350  70.840  1.00  0.00           H
ATOM   1385 HG23 VAL    94      43.570  20.860  70.320  1.00  0.00           H
ATOM   1386  C   VAL    94      43.420  23.820  73.310  1.00  0.00           C
ATOM   1387  O   VAL    94      43.100  23.620  74.500  1.00  0.00           O
ATOM   1388  N   ASP    95      43.860  25.080  72.880  1.00  0.00           N
ATOM   1389  HN  ASP    95      44.220  25.110  71.950  1.00  0.00           H
ATOM   1390  CA  ASP    95      43.860  26.270  73.800  1.00  0.00           C
ATOM   1391  HA  ASP    95      44.450  25.970  74.660  1.00  0.00           H
ATOM   1392  CB  ASP    95      44.280  27.630  73.110  1.00  0.00           C
ATOM   1393  HB1 ASP    95      44.510  28.310  73.960  1.00  0.00           H
ATOM   1394  HB2 ASP    95      43.470  28.060  72.490  1.00  0.00           H
ATOM   1395  CG  ASP    95      45.520  27.440  72.270  1.00  0.00           C
ATOM   1396  OD1 ASP    95      46.550  26.920  72.770  1.00  0.00           O
ATOM   1397  OD2 ASP    95      45.430  28.070  71.070  1.00  0.00           O
ATOM   1398  HD2 ASP    95      44.610  28.560  70.990  1.00  0.00           H
ATOM   1399  C   ASP    95      42.540  26.520  74.510  1.00  0.00           C
ATOM   1400  O   ASP    95      42.560  26.900  75.680  1.00  0.00           O
ATOM   1401  N   LEU    96      41.360  26.380  73.770  1.00  0.00           N
ATOM   1402  HN  LEU    96      41.580  26.340  72.800  1.00  0.00           H
ATOM   1403  CA  LEU    96      39.970  26.610  74.160  1.00  0.00           C
ATOM   1404  HA  LEU    96      39.980  27.490  74.790  1.00  0.00           H
ATOM   1405  CB  LEU    96      38.980  26.860  73.040  1.00  0.00           C
ATOM   1406  HB1 LEU    96      37.980  27.020  73.500  1.00  0.00           H
ATOM   1407  HB2 LEU    96      38.930  26.020  72.320  1.00  0.00           H
ATOM   1408  CG  LEU    96      39.170  28.180  72.230  1.00  0.00           C
ATOM   1409  HG  LEU    96      40.220  28.320  71.890  1.00  0.00           H
ATOM   1410  CD1 LEU    96      38.140  28.100  71.050  1.00  0.00           C
ATOM   1411 HD11 LEU    96      37.090  27.900  71.380  1.00  0.00           H
ATOM   1412 HD12 LEU    96      38.510  27.340  70.340  1.00  0.00           H
ATOM   1413 HD13 LEU    96      38.100  29.040  70.470  1.00  0.00           H
ATOM   1414  CD2 LEU    96      38.770  29.370  73.140  1.00  0.00           C
ATOM   1415 HD21 LEU    96      38.820  30.330  72.570  1.00  0.00           H
ATOM   1416 HD22 LEU    96      39.390  29.480  74.050  1.00  0.00           H
ATOM   1417 HD23 LEU    96      37.760  29.230  73.570  1.00  0.00           H
ATOM   1418  C   LEU    96      39.470  25.520  75.170  1.00  0.00           C
ATOM   1419  O   LEU    96      38.800  25.820  76.150  1.00  0.00           O
ATOM   1420  N   LEU    97      39.930  24.250  74.940  1.00  0.00           N
ATOM   1421  HN  LEU    97      40.390  24.100  74.070  1.00  0.00           H
ATOM   1422  CA  LEU    97      39.800  23.170  75.900  1.00  0.00           C
ATOM   1423  HA  LEU    97      38.770  23.150  76.230  1.00  0.00           H
ATOM   1424  CB  LEU    97      40.150  21.790  75.220  1.00  0.00           C
ATOM   1425  HB1 LEU    97      40.480  21.000  75.930  1.00  0.00           H
ATOM   1426  HB2 LEU    97      40.950  21.940  74.460  1.00  0.00           H
ATOM   1427  CG  LEU    97      39.090  21.270  74.280  1.00  0.00           C
ATOM   1428  HG  LEU    97      38.850  22.190  73.710  1.00  0.00           H
ATOM   1429  CD1 LEU    97      39.580  20.300  73.230  1.00  0.00           C
ATOM   1430 HD11 LEU    97      38.790  20.120  72.460  1.00  0.00           H
ATOM   1431 HD12 LEU    97      39.890  19.310  73.640  1.00  0.00           H
ATOM   1432 HD13 LEU    97      40.370  20.880  72.710  1.00  0.00           H
ATOM   1433  CD2 LEU    97      37.780  20.850  74.980  1.00  0.00           C
ATOM   1434 HD21 LEU    97      37.830  21.180  76.050  1.00  0.00           H
ATOM   1435 HD22 LEU    97      37.600  19.760  74.910  1.00  0.00           H
ATOM   1436 HD23 LEU    97      36.910  21.460  74.670  1.00  0.00           H
ATOM   1437  C   LEU    97      40.450  23.330  77.190  1.00  0.00           C
ATOM   1438  O   LEU    97      39.950  23.020  78.220  1.00  0.00           O
ATOM   1439  N   ALA    98      41.780  23.830  77.210  1.00  0.00           N
ATOM   1440  HN  ALA    98      42.230  24.020  76.340  1.00  0.00           H
ATOM   1441  CA  ALA    98      42.420  24.050  78.480  1.00  0.00           C
ATOM   1442  HA  ALA    98      42.320  23.140  79.070  1.00  0.00           H
ATOM   1443  CB  ALA    98      43.930  24.280  78.220  1.00  0.00           C
ATOM   1444  HB1 ALA    98      44.480  23.430  77.770  1.00  0.00           H
ATOM   1445  HB2 ALA    98      44.590  24.440  79.100  1.00  0.00           H
ATOM   1446  HB3 ALA    98      44.130  25.160  77.570  1.00  0.00           H
ATOM   1447  C   ALA    98      41.780  25.150  79.190  1.00  0.00           C
ATOM   1448  O   ALA    98      41.720  25.010  80.420  1.00  0.00           O
ATOM   1449  N   ALA    99      41.260  26.250  78.540  1.00  0.00           N
ATOM   1450  HN  ALA    99      41.390  26.320  77.560  1.00  0.00           H
ATOM   1451  CA  ALA    99      40.590  27.380  79.090  1.00  0.00           C
ATOM   1452  HA  ALA    99      41.200  27.860  79.830  1.00  0.00           H
ATOM   1453  CB  ALA    99      40.250  28.400  77.950  1.00  0.00           C
ATOM   1454  HB1 ALA    99      39.970  29.430  78.240  1.00  0.00           H
ATOM   1455  HB2 ALA    99      39.400  28.020  77.340  1.00  0.00           H
ATOM   1456  HB3 ALA    99      41.200  28.590  77.390  1.00  0.00           H
ATOM   1457  C   ALA    99      39.300  26.910  79.800  1.00  0.00           C
ATOM   1458  O   ALA    99      38.950  27.360  80.850  1.00  0.00           O
ATOM   1459  N   LEU   100      38.600  25.940  79.200  1.00  0.00           N
ATOM   1460  HN  LEU   100      38.880  25.680  78.280  1.00  0.00           H
ATOM   1461  CA  LEU   100      37.440  25.220  79.750  1.00  0.00           C
ATOM   1462  HA  LEU   100      36.900  26.030  80.220  1.00  0.00           H
ATOM   1463  CB  LEU   100      36.790  24.540  78.530  1.00  0.00           C
ATOM   1464  HB1 LEU   100      37.500  23.730  78.250  1.00  0.00           H
ATOM   1465  HB2 LEU   100      36.700  25.360  77.780  1.00  0.00           H
ATOM   1466  CG  LEU   100      35.340  24.000  78.770  1.00  0.00           C
ATOM   1467  HG  LEU   100      35.310  23.210  79.550  1.00  0.00           H
ATOM   1468  CD1 LEU   100      34.390  25.060  79.320  1.00  0.00           C
ATOM   1469 HD11 LEU   100      34.590  26.010  78.770  1.00  0.00           H
ATOM   1470 HD12 LEU   100      34.580  25.330  80.380  1.00  0.00           H
ATOM   1471 HD13 LEU   100      33.330  24.780  79.130  1.00  0.00           H
ATOM   1472  CD2 LEU   100      34.740  23.220  77.630  1.00  0.00           C
ATOM   1473 HD21 LEU   100      35.480  22.470  77.280  1.00  0.00           H
ATOM   1474 HD22 LEU   100      34.560  23.990  76.840  1.00  0.00           H
ATOM   1475 HD23 LEU   100      33.780  22.690  77.820  1.00  0.00           H
ATOM   1476  C   LEU   100      37.820  24.230  80.830  1.00  0.00           C
ATOM   1477  O   LEU   100      36.940  23.820  81.600  1.00  0.00           O
ATOM   1478  N   THR   101      38.970  23.540  80.840  1.00  0.00           N
ATOM   1479  HN  THR   101      39.630  23.690  80.110  1.00  0.00           H
ATOM   1480  CA  THR   101      39.160  22.500  81.900  1.00  0.00           C
ATOM   1481  HA  THR   101      38.370  22.190  82.570  1.00  0.00           H
ATOM   1482  CB  THR   101      39.600  21.140  81.270  1.00  0.00           C
ATOM   1483  HB  THR   101      40.060  20.490  82.050  1.00  0.00           H
ATOM   1484  OG1 THR   101      40.550  21.330  80.250  1.00  0.00           O
ATOM   1485  HG1 THR   101      40.170  21.910  79.590  1.00  0.00           H
ATOM   1486  CG2 THR   101      38.300  20.620  80.570  1.00  0.00           C
ATOM   1487 HG21 THR   101      38.520  19.690  80.000  1.00  0.00           H
ATOM   1488 HG22 THR   101      37.980  21.270  79.720  1.00  0.00           H
ATOM   1489 HG23 THR   101      37.440  20.450  81.250  1.00  0.00           H
ATOM   1490  C   THR   101      40.120  23.060  82.900  1.00  0.00           C
ATOM   1491  O   THR   101      39.740  23.260  84.060  1.00  0.00           O
ATOM   1492  N   LEU   102      41.420  23.250  82.530  1.00  0.00           N
ATOM   1493  HN  LEU   102      41.790  23.070  81.630  1.00  0.00           H
ATOM   1494  CA  LEU   102      42.570  23.590  83.430  1.00  0.00           C
ATOM   1495  HA  LEU   102      42.600  22.830  84.200  1.00  0.00           H
ATOM   1496  CB  LEU   102      43.970  23.620  82.720  1.00  0.00           C
ATOM   1497  HB1 LEU   102      44.700  23.650  83.560  1.00  0.00           H
ATOM   1498  HB2 LEU   102      44.060  24.570  82.140  1.00  0.00           H
ATOM   1499  CG  LEU   102      44.170  22.470  81.700  1.00  0.00           C
ATOM   1500  HG  LEU   102      43.470  22.670  80.850  1.00  0.00           H
ATOM   1501  CD1 LEU   102      45.620  22.530  81.150  1.00  0.00           C
ATOM   1502 HD11 LEU   102      45.860  23.610  81.000  1.00  0.00           H
ATOM   1503 HD12 LEU   102      45.870  21.880  80.280  1.00  0.00           H
ATOM   1504 HD13 LEU   102      46.170  22.260  82.070  1.00  0.00           H
ATOM   1505  CD2 LEU   102      43.840  21.070  82.300  1.00  0.00           C
ATOM   1506 HD21 LEU   102      42.780  20.800  82.490  1.00  0.00           H
ATOM   1507 HD22 LEU   102      44.370  20.650  83.180  1.00  0.00           H
ATOM   1508 HD23 LEU   102      44.020  20.420  81.410  1.00  0.00           H
ATOM   1509  C   LEU   102      42.460  24.840  84.190  1.00  0.00           C
ATOM   1510  O   LEU   102      42.800  24.980  85.370  1.00  0.00           O
ATOM   1511  N   MET   103      42.040  25.890  83.410  1.00  0.00           N
ATOM   1512  HN  MET   103      42.030  25.610  82.460  1.00  0.00           H
ATOM   1513  CA  MET   103      41.910  27.260  83.840  1.00  0.00           C
ATOM   1514  HA  MET   103      42.890  27.530  84.200  1.00  0.00           H
ATOM   1515  CB  MET   103      41.620  28.150  82.680  1.00  0.00           C
ATOM   1516  HB1 MET   103      41.090  29.060  83.060  1.00  0.00           H
ATOM   1517  HB2 MET   103      40.980  27.670  81.910  1.00  0.00           H
ATOM   1518  CG  MET   103      42.840  28.710  82.060  1.00  0.00           C
ATOM   1519  HG1 MET   103      43.500  29.160  82.840  1.00  0.00           H
ATOM   1520  HG2 MET   103      42.410  29.540  81.460  1.00  0.00           H
ATOM   1521  SD  MET   103      43.740  27.500  81.060  1.00  0.00           S
ATOM   1522  CE  MET   103      44.590  28.680  80.040  1.00  0.00           C
ATOM   1523  HE1 MET   103      43.900  29.290  79.410  1.00  0.00           H
ATOM   1524  HE2 MET   103      45.180  28.340  79.170  1.00  0.00           H
ATOM   1525  HE3 MET   103      45.200  29.370  80.660  1.00  0.00           H
ATOM   1526  C   MET   103      40.950  27.370  85.040  1.00  0.00           C
ATOM   1527  O   MET   103      41.360  28.030  86.000  1.00  0.00           O
ATOM   1528  N   PRO   104      39.700  26.750  85.230  1.00  0.00           N
ATOM   1529  CD  PRO   104      38.760  26.360  84.200  1.00  0.00           C
ATOM   1530  HD1 PRO   104      39.320  25.660  83.540  1.00  0.00           H
ATOM   1531  HD2 PRO   104      38.440  27.210  83.560  1.00  0.00           H
ATOM   1532  CA  PRO   104      39.040  26.850  86.510  1.00  0.00           C
ATOM   1533  HA  PRO   104      39.260  27.830  86.900  1.00  0.00           H
ATOM   1534  CB  PRO   104      37.600  26.620  86.280  1.00  0.00           C
ATOM   1535  HB1 PRO   104      36.990  27.500  86.000  1.00  0.00           H
ATOM   1536  HB2 PRO   104      37.040  26.210  87.140  1.00  0.00           H
ATOM   1537  CG  PRO   104      37.630  25.690  85.080  1.00  0.00           C
ATOM   1538  HG1 PRO   104      38.030  24.690  85.370  1.00  0.00           H
ATOM   1539  HG2 PRO   104      36.670  25.550  84.540  1.00  0.00           H
ATOM   1540  C   PRO   104      39.690  25.880  87.590  1.00  0.00           C
ATOM   1541  O   PRO   104      39.820  26.270  88.760  1.00  0.00           O
ATOM   1542  N   LEU   105      40.190  24.690  87.190  1.00  0.00           N
ATOM   1543  HN  LEU   105      40.060  24.490  86.220  1.00  0.00           H
ATOM   1544  CA  LEU   105      40.850  23.740  88.020  1.00  0.00           C
ATOM   1545  HA  LEU   105      40.160  23.550  88.830  1.00  0.00           H
ATOM   1546  CB  LEU   105      41.110  22.390  87.250  1.00  0.00           C
ATOM   1547  HB1 LEU   105      41.910  21.740  87.670  1.00  0.00           H
ATOM   1548  HB2 LEU   105      41.550  22.660  86.270  1.00  0.00           H
ATOM   1549  CG  LEU   105      39.860  21.560  87.300  1.00  0.00           C
ATOM   1550  HG  LEU   105      39.030  22.260  87.050  1.00  0.00           H
ATOM   1551  CD1 LEU   105      39.910  20.540  86.130  1.00  0.00           C
ATOM   1552 HD11 LEU   105      38.950  19.990  86.000  1.00  0.00           H
ATOM   1553 HD12 LEU   105      40.740  19.810  86.210  1.00  0.00           H
ATOM   1554 HD13 LEU   105      40.050  21.130  85.200  1.00  0.00           H
ATOM   1555  CD2 LEU   105      39.530  20.850  88.520  1.00  0.00           C
ATOM   1556 HD21 LEU   105      39.390  21.610  89.320  1.00  0.00           H
ATOM   1557 HD22 LEU   105      40.320  20.110  88.750  1.00  0.00           H
ATOM   1558 HD23 LEU   105      38.610  20.280  88.240  1.00  0.00           H
ATOM   1559  C   LEU   105      42.070  24.180  88.760  1.00  0.00           C
ATOM   1560  O   LEU   105      42.280  23.930  89.960  1.00  0.00           O
ATOM   1561  N   ALA   106      43.000  24.950  88.150  1.00  0.00           N
ATOM   1562  HN  ALA   106      42.880  25.090  87.170  1.00  0.00           H
ATOM   1563  CA  ALA   106      44.180  25.620  88.690  1.00  0.00           C
ATOM   1564  HA  ALA   106      44.760  24.820  89.120  1.00  0.00           H
ATOM   1565  CB  ALA   106      44.930  26.290  87.480  1.00  0.00           C
ATOM   1566  HB1 ALA   106      44.930  25.640  86.580  1.00  0.00           H
ATOM   1567  HB2 ALA   106      45.970  26.560  87.790  1.00  0.00           H
ATOM   1568  HB3 ALA   106      44.410  27.220  87.170  1.00  0.00           H
ATOM   1569  C   ALA   106      43.900  26.630  89.800  1.00  0.00           C
ATOM   1570  O   ALA   106      44.490  26.600  90.890  1.00  0.00           O
ATOM   1571  N   MET   107      42.940  27.500  89.530  1.00  0.00           N
ATOM   1572  HN  MET   107      42.380  27.490  88.700  1.00  0.00           H
ATOM   1573  CA  MET   107      42.380  28.470  90.490  1.00  0.00           C
ATOM   1574  HA  MET   107      43.220  29.030  90.870  1.00  0.00           H
ATOM   1575  CB  MET   107      41.440  29.390  89.700  1.00  0.00           C
ATOM   1576  HB1 MET   107      40.920  30.090  90.390  1.00  0.00           H
ATOM   1577  HB2 MET   107      40.590  28.790  89.300  1.00  0.00           H
ATOM   1578  CG  MET   107      42.200  30.200  88.660  1.00  0.00           C
ATOM   1579  HG1 MET   107      42.730  29.550  87.930  1.00  0.00           H
ATOM   1580  HG2 MET   107      43.000  30.750  89.190  1.00  0.00           H
ATOM   1581  SD  MET   107      41.080  31.350  87.760  1.00  0.00           S
ATOM   1582  CE  MET   107      42.480  32.260  87.010  1.00  0.00           C
ATOM   1583  HE1 MET   107      42.200  33.040  86.270  1.00  0.00           H
ATOM   1584  HE2 MET   107      43.160  31.510  86.550  1.00  0.00           H
ATOM   1585  HE3 MET   107      43.120  32.740  87.780  1.00  0.00           H
ATOM   1586  C   MET   107      41.750  27.900  91.750  1.00  0.00           C
ATOM   1587  O   MET   107      41.690  28.540  92.810  1.00  0.00           O
ATOM   1588  N   LEU   108      41.220  26.680  91.750  1.00  0.00           N
ATOM   1589  HN  LEU   108      40.980  26.290  90.860  1.00  0.00           H
ATOM   1590  CA  LEU   108      40.690  25.930  92.920  1.00  0.00           C
ATOM   1591  HA  LEU   108      40.310  26.610  93.660  1.00  0.00           H
ATOM   1592  CB  LEU   108      39.530  24.920  92.490  1.00  0.00           C
ATOM   1593  HB1 LEU   108      39.180  24.310  93.340  1.00  0.00           H
ATOM   1594  HB2 LEU   108      39.930  24.210  91.730  1.00  0.00           H
ATOM   1595  CG  LEU   108      38.250  25.670  92.020  1.00  0.00           C
ATOM   1596  HG  LEU   108      38.520  26.650  91.560  1.00  0.00           H
ATOM   1597  CD1 LEU   108      37.310  24.880  91.080  1.00  0.00           C
ATOM   1598 HD11 LEU   108      37.110  23.870  91.490  1.00  0.00           H
ATOM   1599 HD12 LEU   108      37.830  24.770  90.100  1.00  0.00           H
ATOM   1600 HD13 LEU   108      36.360  25.440  90.920  1.00  0.00           H
ATOM   1601  CD2 LEU   108      37.390  26.000  93.290  1.00  0.00           C
ATOM   1602 HD21 LEU   108      36.420  26.510  93.060  1.00  0.00           H
ATOM   1603 HD22 LEU   108      38.000  26.390  94.130  1.00  0.00           H
ATOM   1604 HD23 LEU   108      36.990  25.060  93.730  1.00  0.00           H
ATOM   1605  C   LEU   108      41.790  25.040  93.560  1.00  0.00           C
ATOM   1606  O   LEU   108      41.910  24.930  94.790  1.00  0.00           O
ATOM   1607  N   SER   109      42.710  24.400  92.750  1.00  0.00           N
ATOM   1608  HN  SER   109      42.590  24.310  91.760  1.00  0.00           H
ATOM   1609  CA  SER   109      43.830  23.590  93.260  1.00  0.00           C
ATOM   1610  HA  SER   109      43.310  22.790  93.750  1.00  0.00           H
ATOM   1611  CB  SER   109      44.710  23.010  92.100  1.00  0.00           C
ATOM   1612  HB1 SER   109      45.300  23.790  91.570  1.00  0.00           H
ATOM   1613  HB2 SER   109      44.060  22.690  91.260  1.00  0.00           H
ATOM   1614  OG  SER   109      45.470  21.940  92.610  1.00  0.00           O
ATOM   1615  HG1 SER   109      46.310  22.350  92.800  1.00  0.00           H
ATOM   1616  C   SER   109      44.770  24.350  94.150  1.00  0.00           C
ATOM   1617  O   SER   109      45.150  23.920  95.250  1.00  0.00           O
ATOM   1618  N   SER   110      45.100  25.620  93.700  1.00  0.00           N
ATOM   1619  HN  SER   110      44.560  26.000  92.950  1.00  0.00           H
ATOM   1620  CA  SER   110      46.110  26.440  94.220  1.00  0.00           C
ATOM   1621  HA  SER   110      46.820  25.840  94.770  1.00  0.00           H
ATOM   1622  CB  SER   110      46.950  27.200  93.190  1.00  0.00           C
ATOM   1623  HB1 SER   110      47.410  26.460  92.510  1.00  0.00           H
ATOM   1624  HB2 SER   110      47.800  27.770  93.610  1.00  0.00           H
ATOM   1625  OG  SER   110      46.170  28.010  92.300  1.00  0.00           O
ATOM   1626  HG1 SER   110      45.610  27.450  91.750  1.00  0.00           H
ATOM   1627  C   SER   110      45.620  27.410  95.290  1.00  0.00           C
ATOM   1628  O   SER   110      46.360  28.190  95.890  1.00  0.00           O
ATOM   1629  N   SER   111      44.320  27.270  95.610  1.00  0.00           N
ATOM   1630  HN  SER   111      43.790  26.530  95.210  1.00  0.00           H
ATOM   1631  CA  SER   111      43.670  27.940  96.750  1.00  0.00           C
ATOM   1632  HA  SER   111      43.760  28.990  96.520  1.00  0.00           H
ATOM   1633  CB  SER   111      42.130  27.520  96.810  1.00  0.00           C
ATOM   1634  HB1 SER   111      41.710  27.560  95.790  1.00  0.00           H
ATOM   1635  HB2 SER   111      41.700  28.300  97.480  1.00  0.00           H
ATOM   1636  OG  SER   111      41.990  26.240  97.450  1.00  0.00           O
ATOM   1637  HG1 SER   111      42.290  25.670  96.740  1.00  0.00           H
ATOM   1638  C   SER   111      44.410  27.890  98.060  1.00  0.00           C
ATOM   1639  O   SER   111      45.130  26.870  98.300  1.00  0.00           O
ATOM   1640  N   ALA   112      44.300  28.960  98.880  1.00  0.00           N
ATOM   1641  HN  ALA   112      43.610  29.670  98.760  1.00  0.00           H
ATOM   1642  CA  ALA   112      45.250  29.210  99.920  1.00  0.00           C
ATOM   1643  HA  ALA   112      45.590  28.260 100.310  1.00  0.00           H
ATOM   1644  CB  ALA   112      46.460  30.040  99.330  1.00  0.00           C
ATOM   1645  HB1 ALA   112      47.090  30.450 100.130  1.00  0.00           H
ATOM   1646  HB2 ALA   112      46.140  30.780  98.560  1.00  0.00           H
ATOM   1647  HB3 ALA   112      47.050  29.260  98.790  1.00  0.00           H
ATOM   1648  C   ALA   112      44.440  30.020 100.920  1.00  0.00           C
ATOM   1649  O   ALA   112      43.270  30.310 100.730  1.00  0.00           O
ATOM   1650  N   LEU   113      45.070  30.340 102.050  1.00  0.00           N
ATOM   1651  HN  LEU   113      46.020  30.080 102.170  1.00  0.00           H
ATOM   1652  CA  LEU   113      44.380  31.080 103.130  1.00  0.00           C
ATOM   1653  HA  LEU   113      45.060  31.090 103.970  1.00  0.00           H
ATOM   1654  CB  LEU   113      44.190  32.550 102.920  1.00  0.00           C
ATOM   1655  HB1 LEU   113      43.800  33.040 103.840  1.00  0.00           H
ATOM   1656  HB2 LEU   113      43.500  32.740 102.070  1.00  0.00           H
ATOM   1657  CG  LEU   113      45.420  33.500 102.620  1.00  0.00           C
ATOM   1658  HG  LEU   113      45.880  33.140 101.670  1.00  0.00           H
ATOM   1659  CD1 LEU   113      44.880  34.980 102.400  1.00  0.00           C
ATOM   1660 HD11 LEU   113      44.470  35.100 101.370  1.00  0.00           H
ATOM   1661 HD12 LEU   113      45.790  35.630 102.430  1.00  0.00           H
ATOM   1662 HD13 LEU   113      44.190  35.270 103.220  1.00  0.00           H
ATOM   1663  CD2 LEU   113      46.410  33.420 103.780  1.00  0.00           C
ATOM   1664 HD21 LEU   113      45.990  33.880 104.700  1.00  0.00           H
ATOM   1665 HD22 LEU   113      47.330  34.010 103.610  1.00  0.00           H
ATOM   1666 HD23 LEU   113      46.670  32.350 103.870  1.00  0.00           H
ATOM   1667  C   LEU   113      43.080  30.400 103.660  1.00  0.00           C
ATOM   1668  O   LEU   113      42.910  29.160 103.640  1.00  0.00           O
ATOM   1669  N   PHE   114      42.160  31.200 104.210  1.00  0.00           N
ATOM   1670  HN  PHE   114      42.330  32.180 104.240  1.00  0.00           H
ATOM   1671  CA  PHE   114      41.010  30.800 105.060  1.00  0.00           C
ATOM   1672  HA  PHE   114      41.380  29.980 105.660  1.00  0.00           H
ATOM   1673  CB  PHE   114      40.720  31.890 106.110  1.00  0.00           C
ATOM   1674  HB1 PHE   114      40.030  31.490 106.890  1.00  0.00           H
ATOM   1675  HB2 PHE   114      40.190  32.660 105.520  1.00  0.00           H
ATOM   1676  CG  PHE   114      41.990  32.410 106.680  1.00  0.00           C
ATOM   1677  CD1 PHE   114      42.640  33.610 106.360  1.00  0.00           C
ATOM   1678  HD1 PHE   114      42.130  34.250 105.660  1.00  0.00           H
ATOM   1679  CE1 PHE   114      43.920  33.860 106.950  1.00  0.00           C
ATOM   1680  HE1 PHE   114      44.510  34.740 106.720  1.00  0.00           H
ATOM   1681  CZ  PHE   114      44.480  32.990 107.840  1.00  0.00           C
ATOM   1682  HZ  PHE   114      45.410  33.220 108.330  1.00  0.00           H
ATOM   1683  CD2 PHE   114      42.540  31.550 107.570  1.00  0.00           C
ATOM   1684  HD2 PHE   114      42.080  30.600 107.780  1.00  0.00           H
ATOM   1685  CE2 PHE   114      43.760  31.800 108.090  1.00  0.00           C
ATOM   1686  HE2 PHE   114      44.210  31.170 108.850  1.00  0.00           H
ATOM   1687  C   PHE   114      39.810  30.290 104.300  1.00  0.00           C
ATOM   1688  O   PHE   114      38.790  29.960 104.870  1.00  0.00           O
ATOM   1689  N   ASP   115      39.970  30.240 102.960  1.00  0.00           N
ATOM   1690  HN  ASP   115      40.800  30.550 102.500  1.00  0.00           H
ATOM   1691  CA  ASP   115      38.960  29.890 102.020  1.00  0.00           C
ATOM   1692  HA  ASP   115      38.110  29.580 102.620  1.00  0.00           H
ATOM   1693  CB  ASP   115      38.710  31.130 101.060  1.00  0.00           C
ATOM   1694  HB1 ASP   115      37.970  31.050 100.240  1.00  0.00           H
ATOM   1695  HB2 ASP   115      39.700  31.270 100.570  1.00  0.00           H
ATOM   1696  CG  ASP   115      38.280  32.330 101.860  1.00  0.00           C
ATOM   1697  OD1 ASP   115      38.840  33.410 101.570  1.00  0.00           O
ATOM   1698  OD2 ASP   115      37.370  32.280 102.720  1.00  0.00           O
ATOM   1699  C   ASP   115      39.550  28.690 101.170  1.00  0.00           C
ATOM   1700  O   ASP   115      38.970  28.380 100.070  1.00  0.00           O
HETATM 1701  N   HSD   116      40.670  28.020 101.570  1.00  0.00           N
HETATM 1702  HN  HSD   116      41.210  28.260 102.370  1.00  0.00           H
HETATM 1703  CA  HSD   116      41.260  26.930 100.800  1.00  0.00           C
HETATM 1704  HA  HSD   116      41.530  27.290  99.820  1.00  0.00           H
HETATM 1705  CB  HSD   116      42.590  26.500 101.460  1.00  0.00           C
HETATM 1706  HB1 HSD   116      42.430  26.480 102.560  1.00  0.00           H
HETATM 1707  HB2 HSD   116      43.340  27.320 101.450  1.00  0.00           H
HETATM 1708  ND1 HSD   116      43.630  24.610 100.000  1.00  0.00           N
HETATM 1709  HD1 HSD   116      43.560  25.070  99.120  1.00  0.00           H
HETATM 1710  CG  HSD   116      43.170  25.060 101.190  1.00  0.00           C
HETATM 1711  CE1 HSD   116      44.270  23.440 100.160  1.00  0.00           C
HETATM 1712  HE1 HSD   116      44.920  23.020  99.390  1.00  0.00           H
HETATM 1713  NE2 HSD   116      44.350  23.050 101.420  1.00  0.00           N
HETATM 1714  CD2 HSD   116      43.620  24.100 102.040  1.00  0.00           C
HETATM 1715  HD2 HSD   116      43.710  24.160 103.120  1.00  0.00           H
HETATM 1716  C   HSD   116      40.350  25.750 100.670  1.00  0.00           C
HETATM 1717  O   HSD   116      39.870  25.120 101.600  1.00  0.00           O
ATOM   1718  N   ALA   117      40.060  25.320  99.460  1.00  0.00           N
ATOM   1719  HN  ALA   117      40.440  25.760  98.650  1.00  0.00           H
ATOM   1720  CA  ALA   117      39.200  24.140  99.240  1.00  0.00           C
ATOM   1721  HA  ALA   117      38.460  24.060 100.020  1.00  0.00           H
ATOM   1722  CB  ALA   117      38.480  24.230  97.880  1.00  0.00           C
ATOM   1723  HB1 ALA   117      39.120  24.470  97.000  1.00  0.00           H
ATOM   1724  HB2 ALA   117      37.630  24.940  97.840  1.00  0.00           H
ATOM   1725  HB3 ALA   117      38.040  23.230  97.660  1.00  0.00           H
ATOM   1726  C   ALA   117      39.940  22.710  99.420  1.00  0.00           C
ATOM   1727  O   ALA   117      40.150  21.970  98.450  1.00  0.00           O
ATOM   1728  N   LEU   118      40.170  22.330 100.700  1.00  0.00           N
ATOM   1729  HN  LEU   118      40.070  23.080 101.340  1.00  0.00           H
ATOM   1730  CA  LEU   118      40.680  21.050 101.140  1.00  0.00           C
ATOM   1731  HA  LEU   118      41.740  21.170 101.270  1.00  0.00           H
ATOM   1732  CB  LEU   118      40.180  20.740 102.550  1.00  0.00           C
ATOM   1733  HB1 LEU   118      40.590  19.810 103.010  1.00  0.00           H
ATOM   1734  HB2 LEU   118      39.070  20.720 102.590  1.00  0.00           H
ATOM   1735  CG  LEU   118      40.450  21.860 103.630  1.00  0.00           C
ATOM   1736  HG  LEU   118      40.290  22.880 103.230  1.00  0.00           H
ATOM   1737  CD1 LEU   118      39.490  21.750 104.790  1.00  0.00           C
ATOM   1738 HD11 LEU   118      39.560  20.760 105.290  1.00  0.00           H
ATOM   1739 HD12 LEU   118      38.450  22.050 104.580  1.00  0.00           H
ATOM   1740 HD13 LEU   118      39.800  22.420 105.620  1.00  0.00           H
ATOM   1741  CD2 LEU   118      41.860  21.750 104.260  1.00  0.00           C
ATOM   1742 HD21 LEU   118      41.870  20.810 104.860  1.00  0.00           H
ATOM   1743 HD22 LEU   118      41.930  22.680 104.850  1.00  0.00           H
ATOM   1744 HD23 LEU   118      42.610  21.570 103.460  1.00  0.00           H
ATOM   1745  C   LEU   118      40.470  19.780 100.290  1.00  0.00           C
ATOM   1746  O   LEU   118      39.280  19.380 100.080  1.00  0.00           O
ATOM   1747  N   PHE   119      41.520  19.100  99.770  1.00  0.00           N
ATOM   1748  HN  PHE   119      42.460  19.390  99.890  1.00  0.00           H
ATOM   1749  CA  PHE   119      41.380  18.040  98.720  1.00  0.00           C
ATOM   1750  HA  PHE   119      40.690  18.450  98.000  1.00  0.00           H
ATOM   1751  CB  PHE   119      42.750  17.620  98.070  1.00  0.00           C
ATOM   1752  HB1 PHE   119      42.710  16.610  97.600  1.00  0.00           H
ATOM   1753  HB2 PHE   119      43.340  17.420  98.990  1.00  0.00           H
ATOM   1754  CG  PHE   119      43.530  18.610  97.180  1.00  0.00           C
ATOM   1755  CD1 PHE   119      44.710  18.190  96.460  1.00  0.00           C
ATOM   1756  HD1 PHE   119      45.000  17.160  96.580  1.00  0.00           H
ATOM   1757  CE1 PHE   119      45.460  18.970  95.650  1.00  0.00           C
ATOM   1758  HE1 PHE   119      46.400  18.730  95.160  1.00  0.00           H
ATOM   1759  CZ  PHE   119      45.110  20.360  95.590  1.00  0.00           C
ATOM   1760  HZ  PHE   119      45.830  20.990  95.080  1.00  0.00           H
ATOM   1761  CD2 PHE   119      43.120  19.930  96.920  1.00  0.00           C
ATOM   1762  HD2 PHE   119      42.190  20.290  97.320  1.00  0.00           H
ATOM   1763  CE2 PHE   119      44.000  20.820  96.280  1.00  0.00           C
ATOM   1764  HE2 PHE   119      43.750  21.870  96.260  1.00  0.00           H
ATOM   1765  C   PHE   119      40.630  16.780  99.190  1.00  0.00           C
ATOM   1766  O   PHE   119      40.780  16.420 100.350  1.00  0.00           O
ATOM   1767  N   GLY   120      39.880  16.140  98.370  1.00  0.00           N
ATOM   1768  HN  GLY   120      39.420  15.360  98.790  1.00  0.00           H
ATOM   1769  CA  GLY   120      39.600  16.320  96.930  1.00  0.00           C
ATOM   1770  HA1 GLY   120      39.680  17.360  96.640  1.00  0.00           H
ATOM   1771  HA2 GLY   120      38.650  15.850  96.720  1.00  0.00           H
ATOM   1772  C   GLY   120      40.570  15.670  95.930  1.00  0.00           C
ATOM   1773  O   GLY   120      40.970  16.280  94.920  1.00  0.00           O
ATOM   1774  N   GLU   121      40.920  14.410  96.200  1.00  0.00           N
ATOM   1775  HN  GLU   121      40.620  13.960  97.030  1.00  0.00           H
ATOM   1776  CA  GLU   121      41.750  13.580  95.320  1.00  0.00           C
ATOM   1777  HA  GLU   121      42.610  14.200  95.140  1.00  0.00           H
ATOM   1778  CB  GLU   121      42.200  12.280  96.030  1.00  0.00           C
ATOM   1779  HB1 GLU   121      42.920  11.750  95.380  1.00  0.00           H
ATOM   1780  HB2 GLU   121      41.330  11.620  96.250  1.00  0.00           H
ATOM   1781  CG  GLU   121      42.910  12.580  97.310  1.00  0.00           C
ATOM   1782  HG1 GLU   121      42.160  12.840  98.090  1.00  0.00           H
ATOM   1783  HG2 GLU   121      43.690  13.370  97.330  1.00  0.00           H
ATOM   1784  CD  GLU   121      43.580  11.290  97.820  1.00  0.00           C
ATOM   1785  OE1 GLU   121      44.550  10.820  97.180  1.00  0.00           O
ATOM   1786  OE2 GLU   121      43.240  10.840  98.930  1.00  0.00           O
ATOM   1787  C   GLU   121      41.150  13.250  93.920  1.00  0.00           C
ATOM   1788  O   GLU   121      41.890  13.200  92.930  1.00  0.00           O
ATOM   1789  N   VAL   122      39.840  12.990  93.800  1.00  0.00           N
ATOM   1790  HN  VAL   122      39.340  12.830  94.640  1.00  0.00           H
ATOM   1791  CA  VAL   122      39.180  12.570  92.460  1.00  0.00           C
ATOM   1792  HA  VAL   122      39.730  11.730  92.070  1.00  0.00           H
ATOM   1793  CB  VAL   122      37.730  12.130  92.690  1.00  0.00           C
ATOM   1794  HB  VAL   122      37.140  12.950  93.130  1.00  0.00           H
ATOM   1795  CG1 VAL   122      37.020  11.850  91.310  1.00  0.00           C
ATOM   1796 HG11 VAL   122      36.090  11.320  91.620  1.00  0.00           H
ATOM   1797 HG12 VAL   122      37.680  11.270  90.630  1.00  0.00           H
ATOM   1798 HG13 VAL   122      36.700  12.840  90.910  1.00  0.00           H
ATOM   1799  CG2 VAL   122      37.650  10.920  93.640  1.00  0.00           C
ATOM   1800 HG21 VAL   122      38.180  10.000  93.310  1.00  0.00           H
ATOM   1801 HG22 VAL   122      36.620  10.650  93.950  1.00  0.00           H
ATOM   1802 HG23 VAL   122      38.100  11.210  94.620  1.00  0.00           H
ATOM   1803  C   VAL   122      39.390  13.690  91.520  1.00  0.00           C
ATOM   1804  O   VAL   122      39.780  13.390  90.370  1.00  0.00           O
ATOM   1805  N   ALA   123      39.120  14.970  91.880  1.00  0.00           N
ATOM   1806  HN  ALA   123      38.770  15.140  92.800  1.00  0.00           H
ATOM   1807  CA  ALA   123      39.530  16.120  91.100  1.00  0.00           C
ATOM   1808  HA  ALA   123      39.090  16.100  90.120  1.00  0.00           H
ATOM   1809  CB  ALA   123      39.180  17.530  91.730  1.00  0.00           C
ATOM   1810  HB1 ALA   123      38.080  17.550  91.820  1.00  0.00           H
ATOM   1811  HB2 ALA   123      39.570  18.350  91.100  1.00  0.00           H
ATOM   1812  HB3 ALA   123      39.610  17.660  92.750  1.00  0.00           H
ATOM   1813  C   ALA   123      40.990  16.150  90.860  1.00  0.00           C
ATOM   1814  O   ALA   123      41.330  16.460  89.740  1.00  0.00           O
ATOM   1815  N   CYS   124      41.850  15.780  91.800  1.00  0.00           N
ATOM   1816  HN  CYS   124      41.510  15.300  92.600  1.00  0.00           H
ATOM   1817  CA  CYS   124      43.260  15.960  91.650  1.00  0.00           C
ATOM   1818  HA  CYS   124      43.500  16.970  91.370  1.00  0.00           H
ATOM   1819  CB  CYS   124      43.990  15.750  93.020  1.00  0.00           C
ATOM   1820  HB1 CYS   124      44.080  14.710  93.420  1.00  0.00           H
ATOM   1821  HB2 CYS   124      43.190  16.270  93.580  1.00  0.00           H
ATOM   1822  SG  CYS   124      45.730  16.420  93.150  1.00  0.00           S
ATOM   1823  HG1 CYS   124      46.470  15.480  92.580  1.00  0.00           H
ATOM   1824  C   CYS   124      43.870  15.120  90.480  1.00  0.00           C
ATOM   1825  O   CYS   124      44.820  15.510  89.740  1.00  0.00           O
ATOM   1826  N   ARG   125      43.390  13.850  90.450  1.00  0.00           N
ATOM   1827  HN  ARG   125      42.840  13.480  91.190  1.00  0.00           H
ATOM   1828  CA  ARG   125      43.640  12.990  89.290  1.00  0.00           C
ATOM   1829  HA  ARG   125      44.720  12.950  89.290  1.00  0.00           H
ATOM   1830  CB  ARG   125      43.030  11.580  89.490  1.00  0.00           C
ATOM   1831  HB1 ARG   125      43.360  11.010  88.600  1.00  0.00           H
ATOM   1832  HB2 ARG   125      41.930  11.700  89.380  1.00  0.00           H
ATOM   1833  CG  ARG   125      43.340  10.820  90.760  1.00  0.00           C
ATOM   1834  HG1 ARG   125      42.710   9.920  90.690  1.00  0.00           H
ATOM   1835  HG2 ARG   125      43.050  11.430  91.640  1.00  0.00           H
ATOM   1836  CD  ARG   125      44.760  10.360  90.920  1.00  0.00           C
ATOM   1837  HD1 ARG   125      45.480  11.180  90.710  1.00  0.00           H
ATOM   1838  HD2 ARG   125      45.140   9.590  90.200  1.00  0.00           H
ATOM   1839  NE  ARG   125      44.960   9.810  92.270  1.00  0.00           N
ATOM   1840  HE  ARG   125      44.520   8.990  92.630  1.00  0.00           H
ATOM   1841  CZ  ARG   125      45.260  10.610  93.300  1.00  0.00           C
ATOM   1842  NH1 ARG   125      45.520  11.870  93.220  1.00  0.00           N
ATOM   1843 HH11 ARG   125      45.430  12.290  92.320  1.00  0.00           H
ATOM   1844 HH12 ARG   125      45.520  12.400  94.070  1.00  0.00           H
ATOM   1845  NH2 ARG   125      45.120  10.030  94.550  1.00  0.00           N
ATOM   1846 HH21 ARG   125      44.710   9.120  94.610  1.00  0.00           H
ATOM   1847 HH22 ARG   125      45.230  10.560  95.390  1.00  0.00           H
ATOM   1848  C   ARG   125      43.140  13.410  87.880  1.00  0.00           C
ATOM   1849  O   ARG   125      43.950  13.330  86.940  1.00  0.00           O
ATOM   1850  N   LEU   126      41.900  13.870  87.850  1.00  0.00           N
ATOM   1851  HN  LEU   126      41.330  13.920  88.670  1.00  0.00           H
ATOM   1852  CA  LEU   126      41.390  14.550  86.610  1.00  0.00           C
ATOM   1853  HA  LEU   126      41.220  13.810  85.850  1.00  0.00           H
ATOM   1854  CB  LEU   126      39.970  15.160  86.940  1.00  0.00           C
ATOM   1855  HB1 LEU   126      40.180  15.860  87.780  1.00  0.00           H
ATOM   1856  HB2 LEU   126      39.200  14.450  87.300  1.00  0.00           H
ATOM   1857  CG  LEU   126      39.390  16.010  85.780  1.00  0.00           C
ATOM   1858  HG  LEU   126      40.160  16.730  85.440  1.00  0.00           H
ATOM   1859  CD1 LEU   126      38.850  15.130  84.580  1.00  0.00           C
ATOM   1860 HD11 LEU   126      38.510  15.670  83.680  1.00  0.00           H
ATOM   1861 HD12 LEU   126      38.000  14.570  85.020  1.00  0.00           H
ATOM   1862 HD13 LEU   126      39.690  14.420  84.370  1.00  0.00           H
ATOM   1863  CD2 LEU   126      38.250  16.910  86.310  1.00  0.00           C
ATOM   1864 HD21 LEU   126      37.330  16.320  86.510  1.00  0.00           H
ATOM   1865 HD22 LEU   126      37.910  17.560  85.470  1.00  0.00           H
ATOM   1866 HD23 LEU   126      38.620  17.570  87.120  1.00  0.00           H
ATOM   1867  C   LEU   126      42.260  15.770  86.210  1.00  0.00           C
ATOM   1868  O   LEU   126      42.760  15.860  85.090  1.00  0.00           O
ATOM   1869  N   TYR   127      42.550  16.680  87.210  1.00  0.00           N
ATOM   1870  HN  TYR   127      42.220  16.570  88.140  1.00  0.00           H
ATOM   1871  CA  TYR   127      43.370  17.850  86.950  1.00  0.00           C
ATOM   1872  HA  TYR   127      42.940  18.360  86.110  1.00  0.00           H
ATOM   1873  CB  TYR   127      43.310  18.820  88.100  1.00  0.00           C
ATOM   1874  HB1 TYR   127      43.620  18.410  89.080  1.00  0.00           H
ATOM   1875  HB2 TYR   127      42.260  19.150  88.210  1.00  0.00           H
ATOM   1876  CG  TYR   127      44.160  20.100  87.790  1.00  0.00           C
ATOM   1877  CD1 TYR   127      44.050  20.850  86.610  1.00  0.00           C
ATOM   1878  HD1 TYR   127      43.280  20.600  85.900  1.00  0.00           H
ATOM   1879  CE1 TYR   127      44.920  21.900  86.320  1.00  0.00           C
ATOM   1880  HE1 TYR   127      44.760  22.550  85.470  1.00  0.00           H
ATOM   1881  CZ  TYR   127      45.910  22.250  87.250  1.00  0.00           C
ATOM   1882  OH  TYR   127      46.890  23.270  86.950  1.00  0.00           O
ATOM   1883  HH  TYR   127      47.570  23.250  87.630  1.00  0.00           H
ATOM   1884  CD2 TYR   127      45.170  20.420  88.710  1.00  0.00           C
ATOM   1885  HD2 TYR   127      45.280  19.870  89.630  1.00  0.00           H
ATOM   1886  CE2 TYR   127      46.060  21.480  88.420  1.00  0.00           C
ATOM   1887  HE2 TYR   127      46.860  21.660  89.130  1.00  0.00           H
ATOM   1888  C   TYR   127      44.760  17.570  86.490  1.00  0.00           C
ATOM   1889  O   TYR   127      45.140  18.120  85.440  1.00  0.00           O
ATOM   1890  N   LEU   128      45.590  16.660  87.150  1.00  0.00           N
ATOM   1891  HN  LEU   128      45.280  16.350  88.050  1.00  0.00           H
ATOM   1892  CA  LEU   128      46.930  16.240  86.780  1.00  0.00           C
ATOM   1893  HA  LEU   128      47.530  17.120  86.620  1.00  0.00           H
ATOM   1894  CB  LEU   128      47.500  15.190  87.760  1.00  0.00           C
ATOM   1895  HB1 LEU   128      46.800  14.330  87.710  1.00  0.00           H
ATOM   1896  HB2 LEU   128      47.530  15.580  88.800  1.00  0.00           H
ATOM   1897  CG  LEU   128      49.000  14.710  87.560  1.00  0.00           C
ATOM   1898  HG  LEU   128      49.100  14.180  86.590  1.00  0.00           H
ATOM   1899  CD1 LEU   128      49.960  15.940  87.520  1.00  0.00           C
ATOM   1900 HD11 LEU   128      49.870  16.450  86.550  1.00  0.00           H
ATOM   1901 HD12 LEU   128      51.010  15.570  87.530  1.00  0.00           H
ATOM   1902 HD13 LEU   128      49.810  16.550  88.440  1.00  0.00           H
ATOM   1903  CD2 LEU   128      49.450  13.840  88.790  1.00  0.00           C
ATOM   1904 HD21 LEU   128      48.970  12.840  88.780  1.00  0.00           H
ATOM   1905 HD22 LEU   128      49.380  14.350  89.770  1.00  0.00           H
ATOM   1906 HD23 LEU   128      50.520  13.550  88.760  1.00  0.00           H
ATOM   1907  C   LEU   128      46.920  15.680  85.360  1.00  0.00           C
ATOM   1908  O   LEU   128      47.660  16.120  84.440  1.00  0.00           O
ATOM   1909  N   PHE   129      45.970  14.760  85.100  1.00  0.00           N
ATOM   1910  HN  PHE   129      45.300  14.520  85.810  1.00  0.00           H
ATOM   1911  CA  PHE   129      45.870  14.050  83.780  1.00  0.00           C
ATOM   1912  HA  PHE   129      46.820  13.590  83.550  1.00  0.00           H
ATOM   1913  CB  PHE   129      44.620  13.080  83.820  1.00  0.00           C
ATOM   1914  HB1 PHE   129      43.700  13.650  84.060  1.00  0.00           H
ATOM   1915  HB2 PHE   129      44.770  12.450  84.730  1.00  0.00           H
ATOM   1916  CG  PHE   129      44.470  12.300  82.520  1.00  0.00           C
ATOM   1917  CD1 PHE   129      43.480  12.570  81.560  1.00  0.00           C
ATOM   1918  HD1 PHE   129      42.690  13.260  81.820  1.00  0.00           H
ATOM   1919  CE1 PHE   129      43.380  11.800  80.390  1.00  0.00           C
ATOM   1920  HE1 PHE   129      42.580  12.000  79.700  1.00  0.00           H
ATOM   1921  CZ  PHE   129      44.240  10.790  80.140  1.00  0.00           C
ATOM   1922  HZ  PHE   129      44.160  10.210  79.230  1.00  0.00           H
ATOM   1923  CD2 PHE   129      45.380  11.280  82.310  1.00  0.00           C
ATOM   1924  HD2 PHE   129      46.160  11.070  83.020  1.00  0.00           H
ATOM   1925  CE2 PHE   129      45.190  10.450  81.190  1.00  0.00           C
ATOM   1926  HE2 PHE   129      45.920   9.670  81.040  1.00  0.00           H
ATOM   1927  C   PHE   129      45.550  15.050  82.650  1.00  0.00           C
ATOM   1928  O   PHE   129      46.180  15.070  81.550  1.00  0.00           O
ATOM   1929  N   LEU   130      44.570  15.940  82.850  1.00  0.00           N
ATOM   1930  HN  LEU   130      44.030  15.960  83.690  1.00  0.00           H
ATOM   1931  CA  LEU   130      44.190  16.870  81.870  1.00  0.00           C
ATOM   1932  HA  LEU   130      44.230  16.300  80.960  1.00  0.00           H
ATOM   1933  CB  LEU   130      42.850  17.600  82.150  1.00  0.00           C
ATOM   1934  HB1 LEU   130      42.840  18.400  81.370  1.00  0.00           H
ATOM   1935  HB2 LEU   130      42.780  18.000  83.180  1.00  0.00           H
ATOM   1936  CG  LEU   130      41.500  16.720  81.820  1.00  0.00           C
ATOM   1937  HG  LEU   130      41.300  15.980  82.630  1.00  0.00           H
ATOM   1938  CD1 LEU   130      40.230  17.560  81.930  1.00  0.00           C
ATOM   1939 HD11 LEU   130      40.290  18.080  82.910  1.00  0.00           H
ATOM   1940 HD12 LEU   130      39.290  16.970  81.960  1.00  0.00           H
ATOM   1941 HD13 LEU   130      40.120  18.320  81.130  1.00  0.00           H
ATOM   1942  CD2 LEU   130      41.590  16.080  80.470  1.00  0.00           C
ATOM   1943 HD21 LEU   130      40.570  15.690  80.280  1.00  0.00           H
ATOM   1944 HD22 LEU   130      42.290  15.220  80.470  1.00  0.00           H
ATOM   1945 HD23 LEU   130      41.830  16.770  79.630  1.00  0.00           H
ATOM   1946  C   LEU   130      45.230  17.900  81.570  1.00  0.00           C
ATOM   1947  O   LEU   130      45.370  18.310  80.390  1.00  0.00           O
ATOM   1948  N   SER   131      45.830  18.370  82.610  1.00  0.00           N
ATOM   1949  HN  SER   131      45.780  17.980  83.520  1.00  0.00           H
ATOM   1950  CA  SER   131      46.860  19.400  82.540  1.00  0.00           C
ATOM   1951  HA  SER   131      46.370  20.220  82.050  1.00  0.00           H
ATOM   1952  CB  SER   131      47.370  19.630  84.020  1.00  0.00           C
ATOM   1953  HB1 SER   131      47.610  18.670  84.530  1.00  0.00           H
ATOM   1954  HB2 SER   131      46.680  20.180  84.700  1.00  0.00           H
ATOM   1955  OG  SER   131      48.640  20.280  84.110  1.00  0.00           O
ATOM   1956  HG1 SER   131      48.590  21.220  84.280  1.00  0.00           H
ATOM   1957  C   SER   131      47.950  19.020  81.690  1.00  0.00           C
ATOM   1958  O   SER   131      48.240  19.740  80.770  1.00  0.00           O
ATOM   1959  N   VAL   132      48.570  17.870  81.990  1.00  0.00           N
ATOM   1960  HN  VAL   132      48.180  17.290  82.690  1.00  0.00           H
ATOM   1961  CA  VAL   132      49.620  17.230  81.230  1.00  0.00           C
ATOM   1962  HA  VAL   132      50.560  17.750  81.100  1.00  0.00           H
ATOM   1963  CB  VAL   132      50.110  15.930  81.870  1.00  0.00           C
ATOM   1964  HB  VAL   132      49.220  15.280  82.020  1.00  0.00           H
ATOM   1965  CG1 VAL   132      51.140  15.140  81.040  1.00  0.00           C
ATOM   1966 HG11 VAL   132      51.950  15.790  80.640  1.00  0.00           H
ATOM   1967 HG12 VAL   132      50.690  14.630  80.160  1.00  0.00           H
ATOM   1968 HG13 VAL   132      51.560  14.370  81.720  1.00  0.00           H
ATOM   1969  CG2 VAL   132      50.690  16.150  83.260  1.00  0.00           C
ATOM   1970 HG21 VAL   132      49.920  16.430  84.010  1.00  0.00           H
ATOM   1971 HG22 VAL   132      51.520  16.900  83.230  1.00  0.00           H
ATOM   1972 HG23 VAL   132      51.120  15.170  83.550  1.00  0.00           H
ATOM   1973  C   VAL   132      49.230  16.910  79.840  1.00  0.00           C
ATOM   1974  O   VAL   132      49.950  17.260  78.870  1.00  0.00           O
ATOM   1975  N   CYS   133      48.100  16.270  79.660  1.00  0.00           N
ATOM   1976  HN  CYS   133      47.590  15.930  80.440  1.00  0.00           H
ATOM   1977  CA  CYS   133      47.570  15.930  78.270  1.00  0.00           C
ATOM   1978  HA  CYS   133      48.190  15.160  77.840  1.00  0.00           H
ATOM   1979  CB  CYS   133      46.100  15.290  78.560  1.00  0.00           C
ATOM   1980  HB1 CYS   133      45.620  15.950  79.320  1.00  0.00           H
ATOM   1981  HB2 CYS   133      46.350  14.350  79.080  1.00  0.00           H
ATOM   1982  SG  CYS   133      45.010  14.860  77.090  1.00  0.00           S
ATOM   1983  HG1 CYS   133      44.470  16.060  77.190  1.00  0.00           H
ATOM   1984  C   CYS   133      47.340  17.100  77.400  1.00  0.00           C
ATOM   1985  O   CYS   133      47.710  17.040  76.220  1.00  0.00           O
ATOM   1986  N   PHE   134      46.720  18.280  77.770  1.00  0.00           N
ATOM   1987  HN  PHE   134      46.310  18.500  78.660  1.00  0.00           H
ATOM   1988  CA  PHE   134      46.580  19.310  76.780  1.00  0.00           C
ATOM   1989  HA  PHE   134      46.230  18.870  75.870  1.00  0.00           H
ATOM   1990  CB  PHE   134      45.520  20.430  77.230  1.00  0.00           C
ATOM   1991  HB1 PHE   134      45.530  21.200  76.440  1.00  0.00           H
ATOM   1992  HB2 PHE   134      45.800  20.760  78.250  1.00  0.00           H
ATOM   1993  CG  PHE   134      44.120  19.880  77.130  1.00  0.00           C
ATOM   1994  CD1 PHE   134      43.470  19.780  78.360  1.00  0.00           C
ATOM   1995  HD1 PHE   134      43.900  20.220  79.240  1.00  0.00           H
ATOM   1996  CE1 PHE   134      42.290  19.070  78.450  1.00  0.00           C
ATOM   1997  HE1 PHE   134      41.820  18.870  79.400  1.00  0.00           H
ATOM   1998  CZ  PHE   134      41.650  18.650  77.250  1.00  0.00           C
ATOM   1999  HZ  PHE   134      40.650  18.260  77.260  1.00  0.00           H
ATOM   2000  CD2 PHE   134      43.520  19.460  75.960  1.00  0.00           C
ATOM   2001  HD2 PHE   134      44.070  19.640  75.050  1.00  0.00           H
ATOM   2002  CE2 PHE   134      42.270  18.850  76.000  1.00  0.00           C
ATOM   2003  HE2 PHE   134      41.890  18.520  75.050  1.00  0.00           H
ATOM   2004  C   PHE   134      47.920  20.020  76.510  1.00  0.00           C
ATOM   2005  O   PHE   134      48.200  20.180  75.350  1.00  0.00           O
ATOM   2006  N   VAL   135      48.720  20.280  77.500  1.00  0.00           N
ATOM   2007  HN  VAL   135      48.580  20.160  78.480  1.00  0.00           H
ATOM   2008  CA  VAL   135      50.180  20.600  77.320  1.00  0.00           C
ATOM   2009  HA  VAL   135      50.140  21.580  76.850  1.00  0.00           H
ATOM   2010  CB  VAL   135      50.990  20.640  78.680  1.00  0.00           C
ATOM   2011  HB  VAL   135      50.940  19.620  79.130  1.00  0.00           H
ATOM   2012  CG1 VAL   135      52.500  20.760  78.380  1.00  0.00           C
ATOM   2013 HG11 VAL   135      53.130  20.680  79.290  1.00  0.00           H
ATOM   2014 HG12 VAL   135      52.620  21.670  77.760  1.00  0.00           H
ATOM   2015 HG13 VAL   135      52.880  19.900  77.790  1.00  0.00           H
ATOM   2016  CG2 VAL   135      50.500  21.740  79.590  1.00  0.00           C
ATOM   2017 HG21 VAL   135      51.100  21.780  80.520  1.00  0.00           H
ATOM   2018 HG22 VAL   135      49.420  21.590  79.810  1.00  0.00           H
ATOM   2019 HG23 VAL   135      50.530  22.720  79.070  1.00  0.00           H
ATOM   2020  C   VAL   135      50.900  19.770  76.270  1.00  0.00           C
ATOM   2021  O   VAL   135      51.340  20.310  75.260  1.00  0.00           O
ATOM   2022  N   SER   136      50.850  18.440  76.440  1.00  0.00           N
ATOM   2023  HN  SER   136      50.280  18.280  77.250  1.00  0.00           H
ATOM   2024  CA  SER   136      51.340  17.420  75.550  1.00  0.00           C
ATOM   2025  HA  SER   136      52.410  17.560  75.520  1.00  0.00           H
ATOM   2026  CB  SER   136      51.120  16.020  76.140  1.00  0.00           C
ATOM   2027  HB1 SER   136      51.590  15.320  75.420  1.00  0.00           H
ATOM   2028  HB2 SER   136      50.020  15.860  76.170  1.00  0.00           H
ATOM   2029  OG  SER   136      51.750  15.860  77.410  1.00  0.00           O
ATOM   2030  HG1 SER   136      51.210  16.280  78.090  1.00  0.00           H
ATOM   2031  C   SER   136      50.730  17.500  74.120  1.00  0.00           C
ATOM   2032  O   SER   136      51.360  17.600  73.090  1.00  0.00           O
ATOM   2033  N   LEU   137      49.420  17.650  74.090  1.00  0.00           N
ATOM   2034  HN  LEU   137      48.920  17.650  74.950  1.00  0.00           H
ATOM   2035  CA  LEU   137      48.620  17.730  72.840  1.00  0.00           C
ATOM   2036  HA  LEU   137      48.780  16.840  72.250  1.00  0.00           H
ATOM   2037  CB  LEU   137      47.080  17.660  73.260  1.00  0.00           C
ATOM   2038  HB1 LEU   137      46.820  18.620  73.750  1.00  0.00           H
ATOM   2039  HB2 LEU   137      47.020  16.820  73.990  1.00  0.00           H
ATOM   2040  CG  LEU   137      46.000  17.430  72.100  1.00  0.00           C
ATOM   2041  HG  LEU   137      46.130  18.330  71.460  1.00  0.00           H
ATOM   2042  CD1 LEU   137      46.310  16.130  71.330  1.00  0.00           C
ATOM   2043 HD11 LEU   137      47.240  16.250  70.730  1.00  0.00           H
ATOM   2044 HD12 LEU   137      45.430  16.030  70.660  1.00  0.00           H
ATOM   2045 HD13 LEU   137      46.380  15.200  71.930  1.00  0.00           H
ATOM   2046  CD2 LEU   137      44.530  17.440  72.620  1.00  0.00           C
ATOM   2047 HD21 LEU   137      44.400  16.480  73.170  1.00  0.00           H
ATOM   2048 HD22 LEU   137      43.890  17.240  71.730  1.00  0.00           H
ATOM   2049 HD23 LEU   137      44.380  18.350  73.250  1.00  0.00           H
ATOM   2050  C   LEU   137      48.940  18.960  71.990  1.00  0.00           C
ATOM   2051  O   LEU   137      49.230  18.890  70.820  1.00  0.00           O
ATOM   2052  N   ALA   138      48.990  20.130  72.620  1.00  0.00           N
ATOM   2053  HN  ALA   138      48.710  20.170  73.570  1.00  0.00           H
ATOM   2054  CA  ALA   138      49.400  21.440  72.020  1.00  0.00           C
ATOM   2055  HA  ALA   138      48.800  21.720  71.170  1.00  0.00           H
ATOM   2056  CB  ALA   138      49.210  22.660  72.980  1.00  0.00           C
ATOM   2057  HB1 ALA   138      49.270  23.560  72.330  1.00  0.00           H
ATOM   2058  HB2 ALA   138      49.960  22.620  73.800  1.00  0.00           H
ATOM   2059  HB3 ALA   138      48.220  22.580  73.470  1.00  0.00           H
ATOM   2060  C   ALA   138      50.880  21.510  71.510  1.00  0.00           C
ATOM   2061  O   ALA   138      51.150  22.110  70.510  1.00  0.00           O
ATOM   2062  N   ILE   139      51.830  20.890  72.240  1.00  0.00           N
ATOM   2063  HN  ILE   139      51.770  20.580  73.180  1.00  0.00           H
ATOM   2064  CA  ILE   139      53.180  20.840  71.700  1.00  0.00           C
ATOM   2065  HA  ILE   139      53.560  21.760  71.280  1.00  0.00           H
ATOM   2066  CB  ILE   139      54.200  20.630  72.850  1.00  0.00           C
ATOM   2067  HB  ILE   139      54.040  19.620  73.290  1.00  0.00           H
ATOM   2068  CG2 ILE   139      55.600  20.610  72.350  1.00  0.00           C
ATOM   2069 HG21 ILE   139      55.860  21.550  71.810  1.00  0.00           H
ATOM   2070 HG22 ILE   139      55.840  19.760  71.680  1.00  0.00           H
ATOM   2071 HG23 ILE   139      56.270  20.550  73.230  1.00  0.00           H
ATOM   2072  CG1 ILE   139      54.060  21.610  74.060  1.00  0.00           C
ATOM   2073 HG11 ILE   139      52.980  21.610  74.300  1.00  0.00           H
ATOM   2074 HG12 ILE   139      54.220  22.650  73.710  1.00  0.00           H
ATOM   2075  CD  ILE   139      54.960  21.350  75.260  1.00  0.00           C
ATOM   2076  HD1 ILE   139      54.370  21.400  76.200  1.00  0.00           H
ATOM   2077  HD2 ILE   139      55.820  22.050  75.410  1.00  0.00           H
ATOM   2078  HD3 ILE   139      55.370  20.320  75.360  1.00  0.00           H
ATOM   2079  C   ILE   139      53.350  19.810  70.670  1.00  0.00           C
ATOM   2080  O   ILE   139      54.090  20.050  69.720  1.00  0.00           O
ATOM   2081  N   LEU   140      52.620  18.640  70.700  1.00  0.00           N
ATOM   2082  HN  LEU   140      52.110  18.360  71.510  1.00  0.00           H
ATOM   2083  CA  LEU   140      52.590  17.810  69.520  1.00  0.00           C
ATOM   2084  HA  LEU   140      53.620  17.620  69.250  1.00  0.00           H
ATOM   2085  CB  LEU   140      51.780  16.520  69.810  1.00  0.00           C
ATOM   2086  HB1 LEU   140      51.670  15.960  68.860  1.00  0.00           H
ATOM   2087  HB2 LEU   140      50.780  16.860  70.170  1.00  0.00           H
ATOM   2088  CG  LEU   140      52.570  15.730  70.920  1.00  0.00           C
ATOM   2089  HG  LEU   140      52.920  16.310  71.790  1.00  0.00           H
ATOM   2090  CD1 LEU   140      51.530  14.710  71.450  1.00  0.00           C
ATOM   2091 HD11 LEU   140      51.800  14.080  72.320  1.00  0.00           H
ATOM   2092 HD12 LEU   140      51.150  14.070  70.610  1.00  0.00           H
ATOM   2093 HD13 LEU   140      50.620  15.300  71.690  1.00  0.00           H
ATOM   2094  CD2 LEU   140      53.760  15.040  70.360  1.00  0.00           C
ATOM   2095 HD21 LEU   140      54.170  14.370  71.140  1.00  0.00           H
ATOM   2096 HD22 LEU   140      54.550  15.770  70.050  1.00  0.00           H
ATOM   2097 HD23 LEU   140      53.480  14.300  69.580  1.00  0.00           H
ATOM   2098  C   LEU   140      51.930  18.440  68.290  1.00  0.00           C
ATOM   2099  O   LEU   140      52.420  18.290  67.200  1.00  0.00           O
ATOM   2100  N   SER   141      50.780  19.180  68.470  1.00  0.00           N
ATOM   2101  HN  SER   141      50.390  19.220  69.390  1.00  0.00           H
ATOM   2102  CA  SER   141      50.070  19.990  67.490  1.00  0.00           C
ATOM   2103  HA  SER   141      49.850  19.320  66.670  1.00  0.00           H
ATOM   2104  CB  SER   141      48.650  20.580  67.860  1.00  0.00           C
ATOM   2105  HB1 SER   141      48.030  21.230  67.200  1.00  0.00           H
ATOM   2106  HB2 SER   141      48.870  21.160  68.780  1.00  0.00           H
ATOM   2107  OG  SER   141      47.830  19.540  68.290  1.00  0.00           O
ATOM   2108  HG1 SER   141      48.200  19.190  69.100  1.00  0.00           H
ATOM   2109  C   SER   141      50.840  21.050  66.840  1.00  0.00           C
ATOM   2110  O   SER   141      50.750  21.190  65.640  1.00  0.00           O
ATOM   2111  N   VAL   142      51.720  21.740  67.640  1.00  0.00           N
ATOM   2112  HN  VAL   142      51.660  21.760  68.640  1.00  0.00           H
ATOM   2113  CA  VAL   142      52.760  22.670  67.190  1.00  0.00           C
ATOM   2114  HA  VAL   142      52.180  23.350  66.570  1.00  0.00           H
ATOM   2115  CB  VAL   142      53.370  23.430  68.390  1.00  0.00           C
ATOM   2116  HB  VAL   142      53.410  22.670  69.210  1.00  0.00           H
ATOM   2117  CG1 VAL   142      54.740  23.990  68.230  1.00  0.00           C
ATOM   2118 HG11 VAL   142      54.880  24.700  67.390  1.00  0.00           H
ATOM   2119 HG12 VAL   142      55.570  23.250  68.160  1.00  0.00           H
ATOM   2120 HG13 VAL   142      54.960  24.610  69.130  1.00  0.00           H
ATOM   2121  CG2 VAL   142      52.450  24.670  68.680  1.00  0.00           C
ATOM   2122 HG21 VAL   142      52.780  25.100  69.650  1.00  0.00           H
ATOM   2123 HG22 VAL   142      51.370  24.470  68.860  1.00  0.00           H
ATOM   2124 HG23 VAL   142      52.440  25.390  67.840  1.00  0.00           H
ATOM   2125  C   VAL   142      53.840  21.990  66.290  1.00  0.00           C
ATOM   2126  O   VAL   142      54.250  22.500  65.290  1.00  0.00           O
ATOM   2127  N   SER   143      54.230  20.730  66.670  1.00  0.00           N
ATOM   2128  HN  SER   143      53.910  20.400  67.550  1.00  0.00           H
ATOM   2129  CA  SER   143      55.060  19.950  65.920  1.00  0.00           C
ATOM   2130  HA  SER   143      55.900  20.540  65.580  1.00  0.00           H
ATOM   2131  CB  SER   143      55.550  18.660  66.530  1.00  0.00           C
ATOM   2132  HB1 SER   143      56.210  17.940  65.990  1.00  0.00           H
ATOM   2133  HB2 SER   143      54.770  17.900  66.740  1.00  0.00           H
ATOM   2134  OG  SER   143      56.180  18.960  67.800  1.00  0.00           O
ATOM   2135  HG1 SER   143      55.450  19.090  68.410  1.00  0.00           H
ATOM   2136  C   SER   143      54.330  19.590  64.630  1.00  0.00           C
ATOM   2137  O   SER   143      55.070  19.360  63.620  1.00  0.00           O
ATOM   2138  N   ALA   144      53.010  19.320  64.690  1.00  0.00           N
ATOM   2139  HN  ALA   144      52.570  19.310  65.580  1.00  0.00           H
ATOM   2140  CA  ALA   144      52.290  18.930  63.500  1.00  0.00           C
ATOM   2141  HA  ALA   144      52.760  18.000  63.230  1.00  0.00           H
ATOM   2142  CB  ALA   144      50.830  18.640  63.780  1.00  0.00           C
ATOM   2143  HB1 ALA   144      50.850  18.050  64.720  1.00  0.00           H
ATOM   2144  HB2 ALA   144      50.260  18.030  63.040  1.00  0.00           H
ATOM   2145  HB3 ALA   144      50.220  19.560  63.910  1.00  0.00           H
ATOM   2146  C   ALA   144      52.400  19.960  62.330  1.00  0.00           C
ATOM   2147  O   ALA   144      52.680  19.590  61.210  1.00  0.00           O
ATOM   2148  N   ILE   145      52.240  21.210  62.660  1.00  0.00           N
ATOM   2149  HN  ILE   145      52.040  21.290  63.640  1.00  0.00           H
ATOM   2150  CA  ILE   145      52.370  22.410  61.890  1.00  0.00           C
ATOM   2151  HA  ILE   145      51.660  22.390  61.070  1.00  0.00           H
ATOM   2152  CB  ILE   145      51.960  23.670  62.670  1.00  0.00           C
ATOM   2153  HB  ILE   145      52.470  23.590  63.650  1.00  0.00           H
ATOM   2154  CG2 ILE   145      52.190  24.910  61.850  1.00  0.00           C
ATOM   2155 HG21 ILE   145      51.660  24.790  60.870  1.00  0.00           H
ATOM   2156 HG22 ILE   145      53.260  25.100  61.630  1.00  0.00           H
ATOM   2157 HG23 ILE   145      51.820  25.830  62.350  1.00  0.00           H
ATOM   2158  CG1 ILE   145      50.450  23.490  63.040  1.00  0.00           C
ATOM   2159 HG11 ILE   145      50.410  22.480  63.500  1.00  0.00           H
ATOM   2160 HG12 ILE   145      49.820  23.620  62.130  1.00  0.00           H
ATOM   2161  CD  ILE   145      49.920  24.410  64.130  1.00  0.00           C
ATOM   2162  HD1 ILE   145      50.340  24.050  65.100  1.00  0.00           H
ATOM   2163  HD2 ILE   145      48.830  24.230  64.240  1.00  0.00           H
ATOM   2164  HD3 ILE   145      50.070  25.470  63.810  1.00  0.00           H
ATOM   2165  C   ILE   145      53.760  22.580  61.250  1.00  0.00           C
ATOM   2166  O   ILE   145      53.850  22.760  60.020  1.00  0.00           O
ATOM   2167  N   ASN   146      54.780  22.450  62.120  1.00  0.00           N
ATOM   2168  HN  ASN   146      54.640  22.330  63.100  1.00  0.00           H
ATOM   2169  CA  ASN   146      56.200  22.480  61.740  1.00  0.00           C
ATOM   2170  HA  ASN   146      56.290  23.300  61.040  1.00  0.00           H
ATOM   2171  CB  ASN   146      57.060  22.650  62.990  1.00  0.00           C
ATOM   2172  HB1 ASN   146      58.110  22.410  62.720  1.00  0.00           H
ATOM   2173  HB2 ASN   146      56.800  22.050  63.880  1.00  0.00           H
ATOM   2174  CG  ASN   146      57.050  24.140  63.360  1.00  0.00           C
ATOM   2175  OD1 ASN   146      57.780  24.990  62.850  1.00  0.00           O
ATOM   2176  ND2 ASN   146      56.290  24.500  64.440  1.00  0.00           N
ATOM   2177 HD21 ASN   146      56.460  25.360  64.930  1.00  0.00           H
ATOM   2178 HD22 ASN   146      55.820  23.800  64.970  1.00  0.00           H
ATOM   2179  C   ASN   146      56.560  21.350  60.820  1.00  0.00           C
ATOM   2180  O   ASN   146      57.420  21.460  59.950  1.00  0.00           O
ATOM   2181  N   VAL   147      55.970  20.140  60.980  1.00  0.00           N
ATOM   2182  HN  VAL   147      55.480  19.930  61.820  1.00  0.00           H
ATOM   2183  CA  VAL   147      56.110  19.100  60.020  1.00  0.00           C
ATOM   2184  HA  VAL   147      57.140  18.830  59.840  1.00  0.00           H
ATOM   2185  CB  VAL   147      55.470  17.850  60.610  1.00  0.00           C
ATOM   2186  HB  VAL   147      54.420  18.110  60.860  1.00  0.00           H
ATOM   2187  CG1 VAL   147      55.330  16.740  59.520  1.00  0.00           C
ATOM   2188 HG11 VAL   147      55.270  15.720  59.950  1.00  0.00           H
ATOM   2189 HG12 VAL   147      56.280  16.850  58.950  1.00  0.00           H
ATOM   2190 HG13 VAL   147      54.480  16.960  58.850  1.00  0.00           H
ATOM   2191  CG2 VAL   147      56.270  17.280  61.750  1.00  0.00           C
ATOM   2192 HG21 VAL   147      55.580  16.810  62.490  1.00  0.00           H
ATOM   2193 HG22 VAL   147      56.780  18.080  62.330  1.00  0.00           H
ATOM   2194 HG23 VAL   147      56.950  16.530  61.300  1.00  0.00           H
ATOM   2195  C   VAL   147      55.550  19.500  58.640  1.00  0.00           C
ATOM   2196  O   VAL   147      56.360  19.390  57.700  1.00  0.00           O
ATOM   2197  N   GLU   148      54.300  20.090  58.440  1.00  0.00           N
ATOM   2198  HN  GLU   148      53.630  20.140  59.180  1.00  0.00           H
ATOM   2199  CA  GLU   148      53.860  20.650  57.210  1.00  0.00           C
ATOM   2200  HA  GLU   148      53.910  19.820  56.520  1.00  0.00           H
ATOM   2201  CB  GLU   148      52.410  21.140  57.260  1.00  0.00           C
ATOM   2202  HB1 GLU   148      52.100  21.620  56.310  1.00  0.00           H
ATOM   2203  HB2 GLU   148      52.290  21.910  58.050  1.00  0.00           H
ATOM   2204  CG  GLU   148      51.380  19.980  57.710  1.00  0.00           C
ATOM   2205  HG1 GLU   148      51.330  19.550  58.730  1.00  0.00           H
ATOM   2206  HG2 GLU   148      51.600  19.120  57.040  1.00  0.00           H
ATOM   2207  CD  GLU   148      49.960  20.420  57.210  1.00  0.00           C
ATOM   2208  OE1 GLU   148      49.330  21.060  58.030  1.00  0.00           O
ATOM   2209  OE2 GLU   148      49.650  20.160  56.030  1.00  0.00           O
ATOM   2210  C   GLU   148      54.710  21.760  56.680  1.00  0.00           C
ATOM   2211  O   GLU   148      55.140  21.810  55.510  1.00  0.00           O
ATOM   2212  N   ARG   149      55.130  22.730  57.570  1.00  0.00           N
ATOM   2213  HN  ARG   149      54.790  22.780  58.500  1.00  0.00           H
ATOM   2214  CA  ARG   149      56.040  23.750  57.150  1.00  0.00           C
ATOM   2215  HA  ARG   149      55.540  24.260  56.340  1.00  0.00           H
ATOM   2216  CB  ARG   149      56.260  24.800  58.270  1.00  0.00           C
ATOM   2217  HB1 ARG   149      56.950  25.630  58.000  1.00  0.00           H
ATOM   2218  HB2 ARG   149      56.750  24.190  59.050  1.00  0.00           H
ATOM   2219  CG  ARG   149      55.010  25.530  58.740  1.00  0.00           C
ATOM   2220  HG1 ARG   149      54.150  24.830  58.850  1.00  0.00           H
ATOM   2221  HG2 ARG   149      54.900  26.240  57.890  1.00  0.00           H
ATOM   2222  CD  ARG   149      55.160  26.300  60.120  1.00  0.00           C
ATOM   2223  HD1 ARG   149      56.000  27.020  60.060  1.00  0.00           H
ATOM   2224  HD2 ARG   149      55.220  25.580  60.970  1.00  0.00           H
ATOM   2225  NE  ARG   149      53.860  27.030  60.170  1.00  0.00           N
ATOM   2226  HE  ARG   149      53.120  26.660  59.610  1.00  0.00           H
ATOM   2227  CZ  ARG   149      53.650  28.240  60.700  1.00  0.00           C
ATOM   2228  NH1 ARG   149      54.470  28.780  61.600  1.00  0.00           N
ATOM   2229 HH11 ARG   149      54.210  29.520  62.220  1.00  0.00           H
ATOM   2230 HH12 ARG   149      55.300  28.290  61.860  1.00  0.00           H
ATOM   2231  NH2 ARG   149      52.500  28.850  60.470  1.00  0.00           N
ATOM   2232 HH21 ARG   149      51.790  28.290  60.040  1.00  0.00           H
ATOM   2233 HH22 ARG   149      52.430  29.750  60.900  1.00  0.00           H
ATOM   2234  C   ARG   149      57.410  23.220  56.630  1.00  0.00           C
ATOM   2235  O   ARG   149      57.900  23.830  55.700  1.00  0.00           O
ATOM   2236  N   TYR   150      57.980  22.170  57.250  1.00  0.00           N
ATOM   2237  HN  TYR   150      57.510  21.760  58.030  1.00  0.00           H
ATOM   2238  CA  TYR   150      59.190  21.580  56.920  1.00  0.00           C
ATOM   2239  HA  TYR   150      60.020  22.280  56.870  1.00  0.00           H
ATOM   2240  CB  TYR   150      59.640  20.480  57.940  1.00  0.00           C
ATOM   2241  HB1 TYR   150      58.890  19.660  58.000  1.00  0.00           H
ATOM   2242  HB2 TYR   150      59.700  20.960  58.940  1.00  0.00           H
ATOM   2243  CG  TYR   150      61.010  19.890  57.600  1.00  0.00           C
ATOM   2244  CD1 TYR   150      61.080  18.590  57.070  1.00  0.00           C
ATOM   2245  HD1 TYR   150      60.170  18.040  56.880  1.00  0.00           H
ATOM   2246  CE1 TYR   150      62.290  18.120  56.560  1.00  0.00           C
ATOM   2247  HE1 TYR   150      62.310  17.180  56.030  1.00  0.00           H
ATOM   2248  CZ  TYR   150      63.510  18.820  56.820  1.00  0.00           C
ATOM   2249  OH  TYR   150      64.800  18.270  56.420  1.00  0.00           O
ATOM   2250  HH  TYR   150      64.590  17.640  55.720  1.00  0.00           H
ATOM   2251  CD2 TYR   150      62.240  20.600  57.760  1.00  0.00           C
ATOM   2252  HD2 TYR   150      62.160  21.630  58.060  1.00  0.00           H
ATOM   2253  CE2 TYR   150      63.490  20.040  57.440  1.00  0.00           C
ATOM   2254  HE2 TYR   150      64.420  20.590  57.430  1.00  0.00           H
ATOM   2255  C   TYR   150      59.140  20.910  55.550  1.00  0.00           C
ATOM   2256  O   TYR   150      59.990  21.300  54.760  1.00  0.00           O
ATOM   2257  N   TYR   151      58.160  20.010  55.290  1.00  0.00           N
ATOM   2258  HN  TYR   151      57.420  19.910  55.950  1.00  0.00           H
ATOM   2259  CA  TYR   151      57.980  19.360  54.000  1.00  0.00           C
ATOM   2260  HA  TYR   151      58.840  18.830  53.630  1.00  0.00           H
ATOM   2261  CB  TYR   151      56.780  18.420  53.950  1.00  0.00           C
ATOM   2262  HB1 TYR   151      56.580  18.080  52.910  1.00  0.00           H
ATOM   2263  HB2 TYR   151      55.930  19.100  54.190  1.00  0.00           H
ATOM   2264  CG  TYR   151      56.900  17.270  54.920  1.00  0.00           C
ATOM   2265  CD1 TYR   151      58.080  16.450  55.000  1.00  0.00           C
ATOM   2266  HD1 TYR   151      59.030  16.740  54.580  1.00  0.00           H
ATOM   2267  CE1 TYR   151      58.030  15.280  55.710  1.00  0.00           C
ATOM   2268  HE1 TYR   151      58.900  14.660  55.820  1.00  0.00           H
ATOM   2269  CZ  TYR   151      56.840  14.900  56.360  1.00  0.00           C
ATOM   2270  OH  TYR   151      56.740  13.600  56.930  1.00  0.00           O
ATOM   2271  HH  TYR   151      57.590  13.170  56.840  1.00  0.00           H
ATOM   2272  CD2 TYR   151      55.770  16.890  55.580  1.00  0.00           C
ATOM   2273  HD2 TYR   151      54.910  17.540  55.510  1.00  0.00           H
ATOM   2274  CE2 TYR   151      55.700  15.670  56.250  1.00  0.00           C
ATOM   2275  HE2 TYR   151      54.780  15.210  56.610  1.00  0.00           H
ATOM   2276  C   TYR   151      57.780  20.470  52.910  1.00  0.00           C
ATOM   2277  O   TYR   151      58.290  20.490  51.840  1.00  0.00           O
ATOM   2278  N   TYR   152      56.900  21.520  53.180  1.00  0.00           N
ATOM   2279  HN  TYR   152      56.240  21.450  53.930  1.00  0.00           H
ATOM   2280  CA  TYR   152      56.690  22.650  52.270  1.00  0.00           C
ATOM   2281  HA  TYR   152      56.350  22.190  51.360  1.00  0.00           H
ATOM   2282  CB  TYR   152      55.710  23.590  53.040  1.00  0.00           C
ATOM   2283  HB1 TYR   152      56.140  23.810  54.040  1.00  0.00           H
ATOM   2284  HB2 TYR   152      54.690  23.160  53.130  1.00  0.00           H
ATOM   2285  CG  TYR   152      55.410  24.830  52.330  1.00  0.00           C
ATOM   2286  CD1 TYR   152      54.850  24.800  51.040  1.00  0.00           C
ATOM   2287  HD1 TYR   152      54.670  23.830  50.590  1.00  0.00           H
ATOM   2288  CE1 TYR   152      54.310  25.940  50.460  1.00  0.00           C
ATOM   2289  HE1 TYR   152      53.710  25.910  49.570  1.00  0.00           H
ATOM   2290  CZ  TYR   152      54.270  27.170  51.120  1.00  0.00           C
ATOM   2291  OH  TYR   152      53.770  28.360  50.580  1.00  0.00           O
ATOM   2292  HH  TYR   152      53.080  28.060  49.990  1.00  0.00           H
ATOM   2293  CD2 TYR   152      55.530  26.080  52.990  1.00  0.00           C
ATOM   2294  HD2 TYR   152      55.710  26.170  54.050  1.00  0.00           H
ATOM   2295  CE2 TYR   152      54.860  27.190  52.430  1.00  0.00           C
ATOM   2296  HE2 TYR   152      54.810  28.030  53.110  1.00  0.00           H
ATOM   2297  C   TYR   152      58.000  23.420  51.920  1.00  0.00           C
ATOM   2298  O   TYR   152      58.150  23.750  50.730  1.00  0.00           O
ATOM   2299  N   VAL   153      58.840  23.810  52.870  1.00  0.00           N
ATOM   2300  HN  VAL   153      58.420  23.620  53.760  1.00  0.00           H
ATOM   2301  CA  VAL   153      60.120  24.400  52.610  1.00  0.00           C
ATOM   2302  HA  VAL   153      59.960  25.160  51.870  1.00  0.00           H
ATOM   2303  CB  VAL   153      60.890  24.790  53.880  1.00  0.00           C
ATOM   2304  HB  VAL   153      60.870  23.960  54.620  1.00  0.00           H
ATOM   2305  CG1 VAL   153      62.340  25.280  53.590  1.00  0.00           C
ATOM   2306 HG11 VAL   153      62.860  25.480  54.550  1.00  0.00           H
ATOM   2307 HG12 VAL   153      62.380  26.300  53.160  1.00  0.00           H
ATOM   2308 HG13 VAL   153      62.980  24.650  52.940  1.00  0.00           H
ATOM   2309  CG2 VAL   153      60.180  25.930  54.580  1.00  0.00           C
ATOM   2310 HG21 VAL   153      60.440  26.040  55.660  1.00  0.00           H
ATOM   2311 HG22 VAL   153      59.080  25.840  54.470  1.00  0.00           H
ATOM   2312 HG23 VAL   153      60.430  26.930  54.170  1.00  0.00           H
ATOM   2313  C   VAL   153      61.110  23.520  51.840  1.00  0.00           C
ATOM   2314  O   VAL   153      61.800  23.950  50.860  1.00  0.00           O
ATOM   2315  N   VAL   154      61.140  22.180  52.190  1.00  0.00           N
ATOM   2316  HN  VAL   154      60.700  21.760  52.980  1.00  0.00           H
ATOM   2317  CA  VAL   154      62.130  21.320  51.540  1.00  0.00           C
ATOM   2318  HA  VAL   154      62.950  21.980  51.290  1.00  0.00           H
ATOM   2319  CB  VAL   154      62.860  20.340  52.440  1.00  0.00           C
ATOM   2320  HB  VAL   154      63.720  19.920  51.880  1.00  0.00           H
ATOM   2321  CG1 VAL   154      63.360  21.170  53.630  1.00  0.00           C
ATOM   2322 HG11 VAL   154      62.480  21.610  54.150  1.00  0.00           H
ATOM   2323 HG12 VAL   154      64.050  21.970  53.300  1.00  0.00           H
ATOM   2324 HG13 VAL   154      63.900  20.570  54.400  1.00  0.00           H
ATOM   2325  CG2 VAL   154      62.170  19.170  53.050  1.00  0.00           C
ATOM   2326 HG21 VAL   154      62.010  18.430  52.240  1.00  0.00           H
ATOM   2327 HG22 VAL   154      61.170  19.460  53.440  1.00  0.00           H
ATOM   2328 HG23 VAL   154      62.800  18.720  53.840  1.00  0.00           H
ATOM   2329  C   VAL   154      61.680  20.690  50.240  1.00  0.00           C
ATOM   2330  O   VAL   154      62.510  20.390  49.370  1.00  0.00           O
HETATM 2331  N   HSD   155      60.360  20.560  49.920  1.00  0.00           N
HETATM 2332  HN  HSD   155      59.710  20.870  50.610  1.00  0.00           H
HETATM 2333  CA  HSD   155      59.880  19.930  48.670  1.00  0.00           C
HETATM 2334  HA  HSD   155      60.420  20.440  47.890  1.00  0.00           H
HETATM 2335  CB  HSD   155      60.240  18.420  48.610  1.00  0.00           C
HETATM 2336  HB1 HSD   155      61.320  18.320  48.390  1.00  0.00           H
HETATM 2337  HB2 HSD   155      59.660  17.960  47.780  1.00  0.00           H
HETATM 2338  ND1 HSD   155      58.740  17.220  50.250  1.00  0.00           N
HETATM 2339  HD1 HSD   155      57.860  17.510  49.890  1.00  0.00           H
HETATM 2340  CG  HSD   155      60.000  17.540  49.810  1.00  0.00           C
HETATM 2341  CE1 HSD   155      58.840  16.290  51.210  1.00  0.00           C
HETATM 2342  HE1 HSD   155      58.000  15.810  51.710  1.00  0.00           H
HETATM 2343  NE2 HSD   155      60.100  15.940  51.430  1.00  0.00           N
HETATM 2344  CD2 HSD   155      60.820  16.710  50.510  1.00  0.00           C
HETATM 2345  HD2 HSD   155      61.890  16.530  50.530  1.00  0.00           H
HETATM 2346  C   HSD   155      58.340  20.110  48.440  1.00  0.00           C
HETATM 2347  O   HSD   155      57.550  19.220  48.840  1.00  0.00           O
ATOM   2348  N   PRO   156      57.890  21.200  47.830  1.00  0.00           N
ATOM   2349  CD  PRO   156      58.810  22.290  47.460  1.00  0.00           C
ATOM   2350  HD1 PRO   156      59.130  22.070  46.420  1.00  0.00           H
ATOM   2351  HD2 PRO   156      59.680  22.490  48.130  1.00  0.00           H
ATOM   2352  CA  PRO   156      56.510  21.650  47.880  1.00  0.00           C
ATOM   2353  HA  PRO   156      56.190  21.760  48.900  1.00  0.00           H
ATOM   2354  CB  PRO   156      56.440  22.960  47.130  1.00  0.00           C
ATOM   2355  HB1 PRO   156      55.580  23.480  47.590  1.00  0.00           H
ATOM   2356  HB2 PRO   156      56.150  23.030  46.060  1.00  0.00           H
ATOM   2357  CG  PRO   156      57.820  23.490  47.330  1.00  0.00           C
ATOM   2358  HG1 PRO   156      58.180  24.130  46.500  1.00  0.00           H
ATOM   2359  HG2 PRO   156      57.940  24.060  48.270  1.00  0.00           H
ATOM   2360  C   PRO   156      55.640  20.690  47.190  1.00  0.00           C
ATOM   2361  O   PRO   156      54.510  20.400  47.620  1.00  0.00           O
ATOM   2362  N   MET   157      56.030  20.190  46.030  1.00  0.00           N
ATOM   2363  HN  MET   157      56.930  20.450  45.690  1.00  0.00           H
ATOM   2364  CA  MET   157      55.300  19.340  45.140  1.00  0.00           C
ATOM   2365  HA  MET   157      54.370  19.870  44.990  1.00  0.00           H
ATOM   2366  CB  MET   157      55.990  19.040  43.730  1.00  0.00           C
ATOM   2367  HB1 MET   157      55.260  18.560  43.040  1.00  0.00           H
ATOM   2368  HB2 MET   157      56.820  18.310  43.770  1.00  0.00           H
ATOM   2369  CG  MET   157      56.500  20.290  42.990  1.00  0.00           C
ATOM   2370  HG1 MET   157      56.990  19.870  42.080  1.00  0.00           H
ATOM   2371  HG2 MET   157      57.310  20.790  43.560  1.00  0.00           H
ATOM   2372  SD  MET   157      55.380  21.660  42.530  1.00  0.00           S
ATOM   2373  CE  MET   157      56.720  22.820  42.040  1.00  0.00           C
ATOM   2374  HE1 MET   157      56.320  23.610  41.380  1.00  0.00           H
ATOM   2375  HE2 MET   157      57.460  22.210  41.470  1.00  0.00           H
ATOM   2376  HE3 MET   157      57.340  23.240  42.860  1.00  0.00           H
ATOM   2377  C   MET   157      55.030  18.060  45.830  1.00  0.00           C
ATOM   2378  O   MET   157      53.890  17.600  45.770  1.00  0.00           O
ATOM   2379  N   ARG   158      56.000  17.410  46.520  1.00  0.00           N
ATOM   2380  HN  ARG   158      56.890  17.840  46.660  1.00  0.00           H
ATOM   2381  CA  ARG   158      55.870  16.140  47.230  1.00  0.00           C
ATOM   2382  HA  ARG   158      55.390  15.440  46.560  1.00  0.00           H
ATOM   2383  CB  ARG   158      57.350  15.590  47.360  1.00  0.00           C
ATOM   2384  HB1 ARG   158      58.020  16.420  47.650  1.00  0.00           H
ATOM   2385  HB2 ARG   158      57.690  15.320  46.340  1.00  0.00           H
ATOM   2386  CG  ARG   158      57.630  14.330  48.310  1.00  0.00           C
ATOM   2387  HG1 ARG   158      57.630  14.730  49.350  1.00  0.00           H
ATOM   2388  HG2 ARG   158      58.660  14.090  47.960  1.00  0.00           H
ATOM   2389  CD  ARG   158      56.740  13.090  48.170  1.00  0.00           C
ATOM   2390  HD1 ARG   158      55.640  13.240  48.130  1.00  0.00           H
ATOM   2391  HD2 ARG   158      56.900  12.380  49.010  1.00  0.00           H
ATOM   2392  NE  ARG   158      57.150  12.440  46.850  1.00  0.00           N
ATOM   2393  HE  ARG   158      57.990  12.640  46.360  1.00  0.00           H
ATOM   2394  CZ  ARG   158      56.760  11.180  46.660  1.00  0.00           C
ATOM   2395  NH1 ARG   158      55.720  10.630  47.270  1.00  0.00           N
ATOM   2396 HH11 ARG   158      55.160  11.150  47.920  1.00  0.00           H
ATOM   2397 HH12 ARG   158      55.620   9.680  46.960  1.00  0.00           H
ATOM   2398  NH2 ARG   158      57.380  10.350  45.870  1.00  0.00           N
ATOM   2399 HH21 ARG   158      58.080  10.620  45.210  1.00  0.00           H
ATOM   2400 HH22 ARG   158      56.960   9.450  45.740  1.00  0.00           H
ATOM   2401  C   ARG   158      55.060  16.290  48.540  1.00  0.00           C
ATOM   2402  O   ARG   158      54.400  15.370  49.030  1.00  0.00           O
ATOM   2403  N   TYR   159      55.100  17.540  49.110  1.00  0.00           N
ATOM   2404  HN  TYR   159      55.790  18.170  48.750  1.00  0.00           H
ATOM   2405  CA  TYR   159      54.230  17.940  50.220  1.00  0.00           C
ATOM   2406  HA  TYR   159      54.370  17.280  51.060  1.00  0.00           H
ATOM   2407  CB  TYR   159      54.610  19.360  50.750  1.00  0.00           C
ATOM   2408  HB1 TYR   159      54.610  20.060  49.880  1.00  0.00           H
ATOM   2409  HB2 TYR   159      55.630  19.380  51.180  1.00  0.00           H
ATOM   2410  CG  TYR   159      53.590  20.090  51.760  1.00  0.00           C
ATOM   2411  CD1 TYR   159      53.010  21.320  51.470  1.00  0.00           C
ATOM   2412  HD1 TYR   159      53.220  21.700  50.480  1.00  0.00           H
ATOM   2413  CE1 TYR   159      51.970  21.930  52.220  1.00  0.00           C
ATOM   2414  HE1 TYR   159      51.630  22.910  51.910  1.00  0.00           H
ATOM   2415  CZ  TYR   159      51.590  21.200  53.450  1.00  0.00           C
ATOM   2416  OH  TYR   159      50.630  21.810  54.220  1.00  0.00           O
ATOM   2417  HH  TYR   159      50.370  21.130  54.840  1.00  0.00           H
ATOM   2418  CD2 TYR   159      53.140  19.440  52.890  1.00  0.00           C
ATOM   2419  HD2 TYR   159      53.530  18.440  53.060  1.00  0.00           H
ATOM   2420  CE2 TYR   159      52.260  20.030  53.820  1.00  0.00           C
ATOM   2421  HE2 TYR   159      51.890  19.450  54.660  1.00  0.00           H
ATOM   2422  C   TYR   159      52.810  17.800  49.870  1.00  0.00           C
ATOM   2423  O   TYR   159      51.900  17.450  50.700  1.00  0.00           O
ATOM   2424  N   GLU   160      52.460  18.280  48.680  1.00  0.00           N
ATOM   2425  HN  GLU   160      53.180  18.760  48.180  1.00  0.00           H
ATOM   2426  CA  GLU   160      51.100  18.110  48.070  1.00  0.00           C
ATOM   2427  HA  GLU   160      50.300  18.520  48.660  1.00  0.00           H
ATOM   2428  CB  GLU   160      50.880  18.920  46.750  1.00  0.00           C
ATOM   2429  HB1 GLU   160      49.870  18.680  46.360  1.00  0.00           H
ATOM   2430  HB2 GLU   160      51.550  18.650  45.910  1.00  0.00           H
ATOM   2431  CG  GLU   160      51.040  20.480  46.970  1.00  0.00           C
ATOM   2432  HG1 GLU   160      51.070  21.030  46.010  1.00  0.00           H
ATOM   2433  HG2 GLU   160      52.060  20.610  47.400  1.00  0.00           H
ATOM   2434  CD  GLU   160      50.060  21.150  47.960  1.00  0.00           C
ATOM   2435  OE1 GLU   160      50.440  22.260  48.390  1.00  0.00           O
ATOM   2436  OE2 GLU   160      49.020  20.620  48.360  1.00  0.00           O
ATOM   2437  C   GLU   160      50.800  16.730  47.690  1.00  0.00           C
ATOM   2438  O   GLU   160      49.680  16.340  47.890  1.00  0.00           O
ATOM   2439  N   VAL   161      51.720  15.970  47.110  1.00  0.00           N
ATOM   2440  HN  VAL   161      52.580  16.460  46.920  1.00  0.00           H
ATOM   2441  CA  VAL   161      51.650  14.540  46.760  1.00  0.00           C
ATOM   2442  HA  VAL   161      50.730  14.400  46.220  1.00  0.00           H
ATOM   2443  CB  VAL   161      52.750  14.010  45.820  1.00  0.00           C
ATOM   2444  HB  VAL   161      53.730  14.320  46.240  1.00  0.00           H
ATOM   2445  CG1 VAL   161      52.900  12.450  45.610  1.00  0.00           C
ATOM   2446 HG11 VAL   161      53.140  12.060  46.620  1.00  0.00           H
ATOM   2447 HG12 VAL   161      53.700  12.230  44.880  1.00  0.00           H
ATOM   2448 HG13 VAL   161      51.930  11.960  45.370  1.00  0.00           H
ATOM   2449  CG2 VAL   161      52.680  14.680  44.380  1.00  0.00           C
ATOM   2450 HG21 VAL   161      51.860  14.100  43.900  1.00  0.00           H
ATOM   2451 HG22 VAL   161      53.680  14.470  43.950  1.00  0.00           H
ATOM   2452 HG23 VAL   161      52.460  15.770  44.390  1.00  0.00           H
ATOM   2453  C   VAL   161      51.410  13.750  48.070  1.00  0.00           C
ATOM   2454  O   VAL   161      50.510  12.900  48.150  1.00  0.00           O
ATOM   2455  N   ARG   162      52.130  14.020  49.140  1.00  0.00           N
ATOM   2456  HN  ARG   162      52.760  14.790  49.050  1.00  0.00           H
ATOM   2457  CA  ARG   162      52.100  13.270  50.350  1.00  0.00           C
ATOM   2458  HA  ARG   162      52.200  12.220  50.100  1.00  0.00           H
ATOM   2459  CB  ARG   162      53.410  13.730  51.120  1.00  0.00           C
ATOM   2460  HB1 ARG   162      53.440  14.830  51.260  1.00  0.00           H
ATOM   2461  HB2 ARG   162      54.310  13.380  50.570  1.00  0.00           H
ATOM   2462  CG  ARG   162      53.500  13.170  52.580  1.00  0.00           C
ATOM   2463  HG1 ARG   162      52.500  13.330  53.040  1.00  0.00           H
ATOM   2464  HG2 ARG   162      54.280  13.770  53.090  1.00  0.00           H
ATOM   2465  CD  ARG   162      53.830  11.630  52.740  1.00  0.00           C
ATOM   2466  HD1 ARG   162      54.740  11.410  52.150  1.00  0.00           H
ATOM   2467  HD2 ARG   162      53.080  11.000  52.220  1.00  0.00           H
ATOM   2468  NE  ARG   162      54.120  11.320  54.190  1.00  0.00           N
ATOM   2469  HE  ARG   162      54.120  12.060  54.870  1.00  0.00           H
ATOM   2470  CZ  ARG   162      53.770  10.130  54.690  1.00  0.00           C
ATOM   2471  NH1 ARG   162      53.830   9.030  54.000  1.00  0.00           N
ATOM   2472 HH11 ARG   162      54.120   9.180  53.060  1.00  0.00           H
ATOM   2473 HH12 ARG   162      53.800   8.140  54.470  1.00  0.00           H
ATOM   2474  NH2 ARG   162      53.550  10.060  55.970  1.00  0.00           N
ATOM   2475 HH21 ARG   162      53.440  10.950  56.400  1.00  0.00           H
ATOM   2476 HH22 ARG   162      53.360   9.200  56.450  1.00  0.00           H
ATOM   2477  C   ARG   162      50.880  13.280  51.210  1.00  0.00           C
ATOM   2478  O   ARG   162      50.360  12.300  51.750  1.00  0.00           O
ATOM   2479  N   MET   163      50.280  14.500  51.330  1.00  0.00           N
ATOM   2480  HN  MET   163      50.780  15.240  50.910  1.00  0.00           H
ATOM   2481  CA  MET   163      49.130  14.740  52.150  1.00  0.00           C
ATOM   2482  HA  MET   163      49.380  14.210  53.060  1.00  0.00           H
ATOM   2483  CB  MET   163      49.100  16.260  52.530  1.00  0.00           C
ATOM   2484  HB1 MET   163      48.140  16.510  53.020  1.00  0.00           H
ATOM   2485  HB2 MET   163      49.220  16.860  51.600  1.00  0.00           H
ATOM   2486  CG  MET   163      50.300  16.730  53.430  1.00  0.00           C
ATOM   2487  HG1 MET   163      50.310  17.840  53.490  1.00  0.00           H
ATOM   2488  HG2 MET   163      51.290  16.440  53.010  1.00  0.00           H
ATOM   2489  SD  MET   163      50.180  16.060  55.050  1.00  0.00           S
ATOM   2490  CE  MET   163      51.910  15.930  55.510  1.00  0.00           C
ATOM   2491  HE1 MET   163      52.380  16.940  55.490  1.00  0.00           H
ATOM   2492  HE2 MET   163      52.460  15.320  54.770  1.00  0.00           H
ATOM   2493  HE3 MET   163      52.060  15.490  56.520  1.00  0.00           H
ATOM   2494  C   MET   163      47.810  14.270  51.650  1.00  0.00           C
ATOM   2495  O   MET   163      47.410  14.620  50.580  1.00  0.00           O
ATOM   2496  N   THR   164      47.240  13.370  52.460  1.00  0.00           N
ATOM   2497  HN  THR   164      47.680  12.900  53.230  1.00  0.00           H
ATOM   2498  CA  THR   164      45.880  12.930  52.250  1.00  0.00           C
ATOM   2499  HA  THR   164      45.480  13.490  51.420  1.00  0.00           H
ATOM   2500  CB  THR   164      45.650  11.430  51.940  1.00  0.00           C
ATOM   2501  HB  THR   164      44.590  11.320  51.640  1.00  0.00           H
ATOM   2502  OG1 THR   164      45.970  10.590  53.070  1.00  0.00           O
ATOM   2503  HG1 THR   164      45.980   9.700  52.710  1.00  0.00           H
ATOM   2504  CG2 THR   164      46.640  11.070  50.890  1.00  0.00           C
ATOM   2505 HG21 THR   164      46.590  10.050  50.440  1.00  0.00           H
ATOM   2506 HG22 THR   164      47.680  11.340  51.190  1.00  0.00           H
ATOM   2507 HG23 THR   164      46.460  11.700  49.990  1.00  0.00           H
ATOM   2508  C   THR   164      45.200  13.340  53.530  1.00  0.00           C
ATOM   2509  O   THR   164      45.780  13.520  54.590  1.00  0.00           O
ATOM   2510  N   LEU   165      43.870  13.380  53.470  1.00  0.00           N
ATOM   2511  HN  LEU   165      43.330  13.260  52.640  1.00  0.00           H
ATOM   2512  CA  LEU   165      43.040  13.710  54.590  1.00  0.00           C
ATOM   2513  HA  LEU   165      43.480  14.550  55.110  1.00  0.00           H
ATOM   2514  CB  LEU   165      41.610  14.110  54.160  1.00  0.00           C
ATOM   2515  HB1 LEU   165      41.060  13.260  53.700  1.00  0.00           H
ATOM   2516  HB2 LEU   165      41.740  14.950  53.450  1.00  0.00           H
ATOM   2517  CG  LEU   165      40.770  14.790  55.270  1.00  0.00           C
ATOM   2518  HG  LEU   165      40.630  14.030  56.060  1.00  0.00           H
ATOM   2519  CD1 LEU   165      41.540  16.030  55.780  1.00  0.00           C
ATOM   2520 HD11 LEU   165      42.410  15.720  56.400  1.00  0.00           H
ATOM   2521 HD12 LEU   165      40.820  16.640  56.380  1.00  0.00           H
ATOM   2522 HD13 LEU   165      41.890  16.610  54.900  1.00  0.00           H
ATOM   2523  CD2 LEU   165      39.360  15.060  54.710  1.00  0.00           C
ATOM   2524 HD21 LEU   165      39.400  15.410  53.660  1.00  0.00           H
ATOM   2525 HD22 LEU   165      38.900  15.810  55.390  1.00  0.00           H
ATOM   2526 HD23 LEU   165      38.780  14.110  54.760  1.00  0.00           H
ATOM   2527  C   LEU   165      43.110  12.570  55.610  1.00  0.00           C
ATOM   2528  O   LEU   165      43.030  12.740  56.760  1.00  0.00           O
ATOM   2529  N   GLY   166      43.270  11.290  55.140  1.00  0.00           N
ATOM   2530  HN  GLY   166      43.440  10.990  54.200  1.00  0.00           H
ATOM   2531  CA  GLY   166      43.330  10.080  56.000  1.00  0.00           C
ATOM   2532  HA1 GLY   166      43.490   9.300  55.260  1.00  0.00           H
ATOM   2533  HA2 GLY   166      42.430  10.090  56.590  1.00  0.00           H
ATOM   2534  C   GLY   166      44.580  10.040  56.880  1.00  0.00           C
ATOM   2535  O   GLY   166      44.580   9.510  58.020  1.00  0.00           O
ATOM   2536  N   LEU   167      45.580  10.640  56.250  1.00  0.00           N
ATOM   2537  HN  LEU   167      45.400  10.970  55.330  1.00  0.00           H
ATOM   2538  CA  LEU   167      46.820  10.930  56.960  1.00  0.00           C
ATOM   2539  HA  LEU   167      47.020  10.060  57.560  1.00  0.00           H
ATOM   2540  CB  LEU   167      47.990  11.230  56.010  1.00  0.00           C
ATOM   2541  HB1 LEU   167      47.790  12.250  55.610  1.00  0.00           H
ATOM   2542  HB2 LEU   167      48.050  10.460  55.210  1.00  0.00           H
ATOM   2543  CG  LEU   167      49.360  11.300  56.750  1.00  0.00           C
ATOM   2544  HG  LEU   167      49.380  12.010  57.600  1.00  0.00           H
ATOM   2545  CD1 LEU   167      49.930   9.930  57.160  1.00  0.00           C
ATOM   2546 HD11 LEU   167      50.940  10.110  57.570  1.00  0.00           H
ATOM   2547 HD12 LEU   167      49.900   9.130  56.380  1.00  0.00           H
ATOM   2548 HD13 LEU   167      49.310   9.560  58.000  1.00  0.00           H
ATOM   2549  CD2 LEU   167      50.460  11.910  55.890  1.00  0.00           C
ATOM   2550 HD21 LEU   167      50.680  11.220  55.040  1.00  0.00           H
ATOM   2551 HD22 LEU   167      51.380  12.130  56.480  1.00  0.00           H
ATOM   2552 HD23 LEU   167      50.100  12.850  55.430  1.00  0.00           H
ATOM   2553  C   LEU   167      46.760  11.950  58.060  1.00  0.00           C
ATOM   2554  O   LEU   167      47.160  11.760  59.170  1.00  0.00           O
ATOM   2555  N   VAL   168      46.070  13.110  57.820  1.00  0.00           N
ATOM   2556  HN  VAL   168      45.710  13.290  56.910  1.00  0.00           H
ATOM   2557  CA  VAL   168      45.740  14.080  58.800  1.00  0.00           C
ATOM   2558  HA  VAL   168      46.660  14.320  59.320  1.00  0.00           H
ATOM   2559  CB  VAL   168      45.030  15.320  58.080  1.00  0.00           C
ATOM   2560  HB  VAL   168      44.050  14.950  57.720  1.00  0.00           H
ATOM   2561  CG1 VAL   168      44.840  16.370  59.200  1.00  0.00           C
ATOM   2562 HG11 VAL   168      44.120  17.140  58.850  1.00  0.00           H
ATOM   2563 HG12 VAL   168      45.790  16.940  59.330  1.00  0.00           H
ATOM   2564 HG13 VAL   168      44.460  16.000  60.170  1.00  0.00           H
ATOM   2565  CG2 VAL   168      45.860  15.840  56.820  1.00  0.00           C
ATOM   2566 HG21 VAL   168      45.870  15.260  55.870  1.00  0.00           H
ATOM   2567 HG22 VAL   168      46.880  16.240  57.060  1.00  0.00           H
ATOM   2568 HG23 VAL   168      45.360  16.770  56.480  1.00  0.00           H
ATOM   2569  C   VAL   168      44.960  13.540  59.960  1.00  0.00           C
ATOM   2570  O   VAL   168      45.330  13.770  61.110  1.00  0.00           O
ATOM   2571  N   ALA   169      43.910  12.700  59.600  1.00  0.00           N
ATOM   2572  HN  ALA   169      43.590  12.650  58.660  1.00  0.00           H
ATOM   2573  CA  ALA   169      43.230  11.900  60.610  1.00  0.00           C
ATOM   2574  HA  ALA   169      42.720  12.530  61.330  1.00  0.00           H
ATOM   2575  CB  ALA   169      42.080  11.110  59.980  1.00  0.00           C
ATOM   2576  HB1 ALA   169      41.800  10.310  60.690  1.00  0.00           H
ATOM   2577  HB2 ALA   169      42.420  10.640  59.030  1.00  0.00           H
ATOM   2578  HB3 ALA   169      41.160  11.720  59.820  1.00  0.00           H
ATOM   2579  C   ALA   169      44.180  10.990  61.400  1.00  0.00           C
ATOM   2580  O   ALA   169      44.130  10.830  62.610  1.00  0.00           O
ATOM   2581  N   SER   170      45.170  10.280  60.770  1.00  0.00           N
ATOM   2582  HN  SER   170      45.190  10.300  59.770  1.00  0.00           H
ATOM   2583  CA  SER   170      46.160   9.420  61.500  1.00  0.00           C
ATOM   2584  HA  SER   170      45.710   8.660  62.130  1.00  0.00           H
ATOM   2585  CB  SER   170      47.040   8.520  60.560  1.00  0.00           C
ATOM   2586  HB1 SER   170      47.650   7.890  61.240  1.00  0.00           H
ATOM   2587  HB2 SER   170      47.720   9.190  60.000  1.00  0.00           H
ATOM   2588  OG  SER   170      46.390   7.560  59.720  1.00  0.00           O
ATOM   2589  HG1 SER   170      45.700   8.040  59.270  1.00  0.00           H
ATOM   2590  C   SER   170      47.140  10.140  62.400  1.00  0.00           C
ATOM   2591  O   SER   170      47.370   9.660  63.500  1.00  0.00           O
ATOM   2592  N   VAL   171      47.600  11.340  61.990  1.00  0.00           N
ATOM   2593  HN  VAL   171      47.470  11.750  61.090  1.00  0.00           H
ATOM   2594  CA  VAL   171      48.240  12.260  62.910  1.00  0.00           C
ATOM   2595  HA  VAL   171      49.080  11.860  63.460  1.00  0.00           H
ATOM   2596  CB  VAL   171      48.940  13.290  62.030  1.00  0.00           C
ATOM   2597  HB  VAL   171      48.270  13.900  61.390  1.00  0.00           H
ATOM   2598  CG1 VAL   171      49.720  14.230  63.030  1.00  0.00           C
ATOM   2599 HG11 VAL   171      50.150  15.070  62.450  1.00  0.00           H
ATOM   2600 HG12 VAL   171      50.530  13.660  63.530  1.00  0.00           H
ATOM   2601 HG13 VAL   171      49.150  14.620  63.900  1.00  0.00           H
ATOM   2602  CG2 VAL   171      49.970  12.590  61.130  1.00  0.00           C
ATOM   2603 HG21 VAL   171      50.680  13.400  60.860  1.00  0.00           H
ATOM   2604 HG22 VAL   171      49.480  12.080  60.280  1.00  0.00           H
ATOM   2605 HG23 VAL   171      50.550  11.840  61.710  1.00  0.00           H
ATOM   2606  C   VAL   171      47.350  12.870  63.920  1.00  0.00           C
ATOM   2607  O   VAL   171      47.840  12.850  65.030  1.00  0.00           O
ATOM   2608  N   LEU   172      46.060  13.220  63.730  1.00  0.00           N
ATOM   2609  HN  LEU   172      45.650  13.180  62.820  1.00  0.00           H
ATOM   2610  CA  LEU   172      45.150  13.660  64.810  1.00  0.00           C
ATOM   2611  HA  LEU   172      45.710  14.440  65.300  1.00  0.00           H
ATOM   2612  CB  LEU   172      43.860  14.310  64.180  1.00  0.00           C
ATOM   2613  HB1 LEU   172      43.080  14.500  64.950  1.00  0.00           H
ATOM   2614  HB2 LEU   172      43.490  13.580  63.430  1.00  0.00           H
ATOM   2615  CG  LEU   172      44.220  15.600  63.480  1.00  0.00           C
ATOM   2616  HG  LEU   172      45.160  15.510  62.890  1.00  0.00           H
ATOM   2617  CD1 LEU   172      43.000  16.050  62.680  1.00  0.00           C
ATOM   2618 HD11 LEU   172      42.230  16.560  63.300  1.00  0.00           H
ATOM   2619 HD12 LEU   172      42.580  15.110  62.250  1.00  0.00           H
ATOM   2620 HD13 LEU   172      43.450  16.660  61.870  1.00  0.00           H
ATOM   2621  CD2 LEU   172      44.390  16.720  64.530  1.00  0.00           C
ATOM   2622 HD21 LEU   172      45.240  16.320  65.130  1.00  0.00           H
ATOM   2623 HD22 LEU   172      43.470  16.760  65.140  1.00  0.00           H
ATOM   2624 HD23 LEU   172      44.650  17.730  64.130  1.00  0.00           H
ATOM   2625  C   LEU   172      45.000  12.700  65.950  1.00  0.00           C
ATOM   2626  O   LEU   172      45.120  13.020  67.180  1.00  0.00           O
ATOM   2627  N   VAL   173      44.610  11.440  65.650  1.00  0.00           N
ATOM   2628  HN  VAL   173      44.460  11.150  64.700  1.00  0.00           H
ATOM   2629  CA  VAL   173      44.540  10.400  66.640  1.00  0.00           C
ATOM   2630  HA  VAL   173      43.830  10.640  67.410  1.00  0.00           H
ATOM   2631  CB  VAL   173      44.050   9.070  66.040  1.00  0.00           C
ATOM   2632  HB  VAL   173      44.770   8.780  65.250  1.00  0.00           H
ATOM   2633  CG1 VAL   173      43.940   8.070  67.190  1.00  0.00           C
ATOM   2634 HG11 VAL   173      43.550   7.090  66.830  1.00  0.00           H
ATOM   2635 HG12 VAL   173      43.430   8.500  68.070  1.00  0.00           H
ATOM   2636 HG13 VAL   173      44.990   7.780  67.450  1.00  0.00           H
ATOM   2637  CG2 VAL   173      42.670   9.100  65.270  1.00  0.00           C
ATOM   2638 HG21 VAL   173      41.890   9.270  66.040  1.00  0.00           H
ATOM   2639 HG22 VAL   173      42.520   8.090  64.830  1.00  0.00           H
ATOM   2640 HG23 VAL   173      42.710   9.830  64.440  1.00  0.00           H
ATOM   2641  C   VAL   173      45.930  10.110  67.320  1.00  0.00           C
ATOM   2642  O   VAL   173      46.050   9.880  68.500  1.00  0.00           O
ATOM   2643  N   GLY   174      46.940  10.120  66.570  1.00  0.00           N
ATOM   2644  HN  GLY   174      46.890  10.290  65.580  1.00  0.00           H
ATOM   2645  CA  GLY   174      48.240  10.020  67.040  1.00  0.00           C
ATOM   2646  HA1 GLY   174      48.940  10.140  66.230  1.00  0.00           H
ATOM   2647  HA2 GLY   174      48.360   9.010  67.430  1.00  0.00           H
ATOM   2648  C   GLY   174      48.670  11.060  68.040  1.00  0.00           C
ATOM   2649  O   GLY   174      49.170  10.710  69.050  1.00  0.00           O
ATOM   2650  N   VAL   175      48.480  12.370  67.760  1.00  0.00           N
ATOM   2651  HN  VAL   175      48.260  12.570  66.810  1.00  0.00           H
ATOM   2652  CA  VAL   175      48.720  13.440  68.690  1.00  0.00           C
ATOM   2653  HA  VAL   175      49.760  13.310  68.950  1.00  0.00           H
ATOM   2654  CB  VAL   175      48.810  14.840  68.060  1.00  0.00           C
ATOM   2655  HB  VAL   175      49.240  15.580  68.760  1.00  0.00           H
ATOM   2656  CG1 VAL   175      49.870  14.840  66.910  1.00  0.00           C
ATOM   2657 HG11 VAL   175      50.130  15.800  66.410  1.00  0.00           H
ATOM   2658 HG12 VAL   175      49.520  14.140  66.120  1.00  0.00           H
ATOM   2659 HG13 VAL   175      50.860  14.460  67.260  1.00  0.00           H
ATOM   2660  CG2 VAL   175      47.410  15.270  67.530  1.00  0.00           C
ATOM   2661 HG21 VAL   175      46.770  15.650  68.350  1.00  0.00           H
ATOM   2662 HG22 VAL   175      47.030  14.410  66.950  1.00  0.00           H
ATOM   2663 HG23 VAL   175      47.570  16.210  66.950  1.00  0.00           H
ATOM   2664  C   VAL   175      48.030  13.290  69.990  1.00  0.00           C
ATOM   2665  O   VAL   175      48.660  13.450  71.100  1.00  0.00           O
ATOM   2666  N   TRP   176      46.760  12.940  69.900  1.00  0.00           N
ATOM   2667  HN  TRP   176      46.230  12.900  69.060  1.00  0.00           H
ATOM   2668  CA  TRP   176      46.010  12.420  71.030  1.00  0.00           C
ATOM   2669  HA  TRP   176      46.010  13.140  71.830  1.00  0.00           H
ATOM   2670  CB  TRP   176      44.560  12.270  70.580  1.00  0.00           C
ATOM   2671  HB1 TRP   176      44.040  11.610  71.320  1.00  0.00           H
ATOM   2672  HB2 TRP   176      44.550  11.800  69.580  1.00  0.00           H
ATOM   2673  CG  TRP   176      43.650  13.480  70.550  1.00  0.00           C
ATOM   2674  CD1 TRP   176      43.270  14.280  69.530  1.00  0.00           C
ATOM   2675  HD1 TRP   176      43.370  14.050  68.480  1.00  0.00           H
ATOM   2676  NE1 TRP   176      42.420  15.230  70.060  1.00  0.00           N
ATOM   2677  HE1 TRP   176      42.220  16.070  69.610  1.00  0.00           H
ATOM   2678  CE2 TRP   176      42.340  15.160  71.340  1.00  0.00           C
ATOM   2679  CD2 TRP   176      43.050  14.040  71.750  1.00  0.00           C
ATOM   2680  CE3 TRP   176      43.150  13.770  73.120  1.00  0.00           C
ATOM   2681  HE3 TRP   176      43.730  12.900  73.390  1.00  0.00           H
ATOM   2682  CZ3 TRP   176      42.380  14.500  74.020  1.00  0.00           C
ATOM   2683  HZ3 TRP   176      42.410  14.240  75.060  1.00  0.00           H
ATOM   2684  CZ2 TRP   176      41.620  15.920  72.230  1.00  0.00           C
ATOM   2685  HZ2 TRP   176      40.980  16.730  71.910  1.00  0.00           H
ATOM   2686  CH2 TRP   176      41.620  15.540  73.580  1.00  0.00           C
ATOM   2687  HH2 TRP   176      41.100  16.150  74.310  1.00  0.00           H
ATOM   2688  C   TRP   176      46.560  11.190  71.680  1.00  0.00           C
ATOM   2689  O   TRP   176      46.620  11.180  72.890  1.00  0.00           O
ATOM   2690  N   VAL   177      46.880  10.080  70.970  1.00  0.00           N
ATOM   2691  HN  VAL   177      46.790  10.160  69.980  1.00  0.00           H
ATOM   2692  CA  VAL   177      47.380   8.900  71.560  1.00  0.00           C
ATOM   2693  HA  VAL   177      46.740   8.350  72.240  1.00  0.00           H
ATOM   2694  CB  VAL   177      47.630   7.810  70.420  1.00  0.00           C
ATOM   2695  HB  VAL   177      47.920   8.380  69.510  1.00  0.00           H
ATOM   2696  CG1 VAL   177      48.790   6.780  70.660  1.00  0.00           C
ATOM   2697 HG11 VAL   177      48.570   6.230  71.600  1.00  0.00           H
ATOM   2698 HG12 VAL   177      49.700   7.380  70.860  1.00  0.00           H
ATOM   2699 HG13 VAL   177      48.850   6.160  69.740  1.00  0.00           H
ATOM   2700  CG2 VAL   177      46.340   7.040  70.050  1.00  0.00           C
ATOM   2701 HG21 VAL   177      46.030   6.420  70.920  1.00  0.00           H
ATOM   2702 HG22 VAL   177      46.330   6.310  69.210  1.00  0.00           H
ATOM   2703 HG23 VAL   177      45.470   7.680  69.780  1.00  0.00           H
ATOM   2704  C   VAL   177      48.700   9.220  72.360  1.00  0.00           C
ATOM   2705  O   VAL   177      48.900   8.800  73.490  1.00  0.00           O
ATOM   2706  N   LYS   178      49.610  10.030  71.750  1.00  0.00           N
ATOM   2707  HN  LYS   178      49.390  10.350  70.830  1.00  0.00           H
ATOM   2708  CA  LYS   178      50.840  10.390  72.420  1.00  0.00           C
ATOM   2709  HA  LYS   178      51.290   9.520  72.900  1.00  0.00           H
ATOM   2710  CB  LYS   178      51.900  10.960  71.360  1.00  0.00           C
ATOM   2711  HB1 LYS   178      52.710  11.520  71.880  1.00  0.00           H
ATOM   2712  HB2 LYS   178      51.470  11.780  70.750  1.00  0.00           H
ATOM   2713  CG  LYS   178      52.440   9.910  70.420  1.00  0.00           C
ATOM   2714  HG1 LYS   178      51.570   9.340  70.030  1.00  0.00           H
ATOM   2715  HG2 LYS   178      52.990   9.250  71.120  1.00  0.00           H
ATOM   2716  CD  LYS   178      53.350  10.250  69.300  1.00  0.00           C
ATOM   2717  HD1 LYS   178      53.770   9.270  68.980  1.00  0.00           H
ATOM   2718  HD2 LYS   178      54.250  10.830  69.580  1.00  0.00           H
ATOM   2719  CE  LYS   178      52.560  11.000  68.150  1.00  0.00           C
ATOM   2720  HE1 LYS   178      52.150  12.000  68.400  1.00  0.00           H
ATOM   2721  HE2 LYS   178      51.670  10.390  67.870  1.00  0.00           H
ATOM   2722  NZ  LYS   178      53.370  11.180  66.880  1.00  0.00           N
ATOM   2723  HZ1 LYS   178      52.740  11.540  66.140  1.00  0.00           H
ATOM   2724  HZ2 LYS   178      53.920  10.380  66.510  1.00  0.00           H
ATOM   2725  HZ3 LYS   178      54.040  11.950  67.070  1.00  0.00           H
ATOM   2726  C   LYS   178      50.750  11.390  73.630  1.00  0.00           C
ATOM   2727  O   LYS   178      51.460  11.240  74.650  1.00  0.00           O
ATOM   2728  N   ALA   179      49.880  12.420  73.580  1.00  0.00           N
ATOM   2729  HN  ALA   179      49.280  12.650  72.820  1.00  0.00           H
ATOM   2730  CA  ALA   179      49.460  13.180  74.730  1.00  0.00           C
ATOM   2731  HA  ALA   179      50.250  13.610  75.330  1.00  0.00           H
ATOM   2732  CB  ALA   179      48.540  14.310  74.220  1.00  0.00           C
ATOM   2733  HB1 ALA   179      49.140  14.970  73.560  1.00  0.00           H
ATOM   2734  HB2 ALA   179      48.040  14.870  75.040  1.00  0.00           H
ATOM   2735  HB3 ALA   179      47.760  13.790  73.630  1.00  0.00           H
ATOM   2736  C   ALA   179      48.770  12.370  75.800  1.00  0.00           C
ATOM   2737  O   ALA   179      49.190  12.590  76.890  1.00  0.00           O
ATOM   2738  N   LEU   180      47.790  11.470  75.520  1.00  0.00           N
ATOM   2739  HN  LEU   180      47.470  11.440  74.580  1.00  0.00           H
ATOM   2740  CA  LEU   180      47.130  10.700  76.540  1.00  0.00           C
ATOM   2741  HA  LEU   180      46.880  11.490  77.230  1.00  0.00           H
ATOM   2742  CB  LEU   180      45.960   9.840  75.970  1.00  0.00           C
ATOM   2743  HB1 LEU   180      45.420   9.250  76.750  1.00  0.00           H
ATOM   2744  HB2 LEU   180      46.380   9.120  75.240  1.00  0.00           H
ATOM   2745  CG  LEU   180      44.780  10.580  75.310  1.00  0.00           C
ATOM   2746  HG  LEU   180      45.160  11.520  74.860  1.00  0.00           H
ATOM   2747  CD1 LEU   180      43.990   9.700  74.330  1.00  0.00           C
ATOM   2748 HD11 LEU   180      43.130  10.340  74.060  1.00  0.00           H
ATOM   2749 HD12 LEU   180      43.570   8.770  74.760  1.00  0.00           H
ATOM   2750 HD13 LEU   180      44.530   9.530  73.370  1.00  0.00           H
ATOM   2751  CD2 LEU   180      43.890  10.910  76.450  1.00  0.00           C
ATOM   2752 HD21 LEU   180      44.280  11.830  76.940  1.00  0.00           H
ATOM   2753 HD22 LEU   180      43.730  10.130  77.220  1.00  0.00           H
ATOM   2754 HD23 LEU   180      42.860  11.080  76.070  1.00  0.00           H
ATOM   2755  C   LEU   180      47.960   9.770  77.370  1.00  0.00           C
ATOM   2756  O   LEU   180      47.890   9.660  78.630  1.00  0.00           O
ATOM   2757  N   ALA   181      48.870   9.070  76.680  1.00  0.00           N
ATOM   2758  HN  ALA   181      48.950   9.180  75.700  1.00  0.00           H
ATOM   2759  CA  ALA   181      49.840   8.060  77.220  1.00  0.00           C
ATOM   2760  HA  ALA   181      49.310   7.330  77.810  1.00  0.00           H
ATOM   2761  CB  ALA   181      50.480   7.400  76.030  1.00  0.00           C
ATOM   2762  HB1 ALA   181      49.790   6.750  75.450  1.00  0.00           H
ATOM   2763  HB2 ALA   181      51.320   6.740  76.330  1.00  0.00           H
ATOM   2764  HB3 ALA   181      50.940   8.210  75.430  1.00  0.00           H
ATOM   2765  C   ALA   181      50.890   8.680  78.160  1.00  0.00           C
ATOM   2766  O   ALA   181      51.300   8.110  79.180  1.00  0.00           O
ATOM   2767  N   MET   182      51.290   9.910  77.810  1.00  0.00           N
ATOM   2768  HN  MET   182      51.120  10.280  76.910  1.00  0.00           H
ATOM   2769  CA  MET   182      52.240  10.610  78.630  1.00  0.00           C
ATOM   2770  HA  MET   182      53.080   9.980  78.900  1.00  0.00           H
ATOM   2771  CB  MET   182      52.560  11.980  77.950  1.00  0.00           C
ATOM   2772  HB1 MET   182      51.660  12.610  78.030  1.00  0.00           H
ATOM   2773  HB2 MET   182      52.680  11.850  76.850  1.00  0.00           H
ATOM   2774  CG  MET   182      53.740  12.730  78.510  1.00  0.00           C
ATOM   2775  HG1 MET   182      53.700  12.780  79.620  1.00  0.00           H
ATOM   2776  HG2 MET   182      53.680  13.800  78.200  1.00  0.00           H
ATOM   2777  SD  MET   182      55.180  11.930  77.920  1.00  0.00           S
ATOM   2778  CE  MET   182      56.450  13.100  78.540  1.00  0.00           C
ATOM   2779  HE1 MET   182      56.130  14.160  78.540  1.00  0.00           H
ATOM   2780  HE2 MET   182      57.330  13.000  77.870  1.00  0.00           H
ATOM   2781  HE3 MET   182      56.730  12.840  79.590  1.00  0.00           H
ATOM   2782  C   MET   182      51.550  11.120  79.920  1.00  0.00           C
ATOM   2783  O   MET   182      52.130  11.190  80.970  1.00  0.00           O
ATOM   2784  N   ALA   183      50.230  11.500  79.820  1.00  0.00           N
ATOM   2785  HN  ALA   183      49.770  11.350  78.940  1.00  0.00           H
ATOM   2786  CA  ALA   183      49.420  12.050  80.920  1.00  0.00           C
ATOM   2787  HA  ALA   183      49.910  12.850  81.450  1.00  0.00           H
ATOM   2788  CB  ALA   183      48.090  12.680  80.390  1.00  0.00           C
ATOM   2789  HB1 ALA   183      48.420  13.540  79.760  1.00  0.00           H
ATOM   2790  HB2 ALA   183      47.440  13.130  81.170  1.00  0.00           H
ATOM   2791  HB3 ALA   183      47.580  12.010  79.680  1.00  0.00           H
ATOM   2792  C   ALA   183      49.030  11.010  81.980  1.00  0.00           C
ATOM   2793  O   ALA   183      49.030  11.210  83.200  1.00  0.00           O
ATOM   2794  N   SER   184      48.760   9.850  81.520  1.00  0.00           N
ATOM   2795  HN  SER   184      48.790   9.680  80.540  1.00  0.00           H
ATOM   2796  CA  SER   184      48.630   8.690  82.390  1.00  0.00           C
ATOM   2797  HA  SER   184      47.730   8.650  82.990  1.00  0.00           H
ATOM   2798  CB  SER   184      48.610   7.480  81.400  1.00  0.00           C
ATOM   2799  HB1 SER   184      48.530   6.530  81.960  1.00  0.00           H
ATOM   2800  HB2 SER   184      49.580   7.390  80.860  1.00  0.00           H
ATOM   2801  OG  SER   184      47.580   7.510  80.390  1.00  0.00           O
ATOM   2802  HG1 SER   184      47.750   8.190  79.740  1.00  0.00           H
ATOM   2803  C   SER   184      49.810   8.410  83.340  1.00  0.00           C
ATOM   2804  O   SER   184      49.510   8.030  84.510  1.00  0.00           O
ATOM   2805  N   VAL   185      51.090   8.660  82.930  1.00  0.00           N
ATOM   2806  HN  VAL   185      51.260   8.910  81.980  1.00  0.00           H
ATOM   2807  CA  VAL   185      52.230   8.310  83.780  1.00  0.00           C
ATOM   2808  HA  VAL   185      52.030   7.250  83.910  1.00  0.00           H
ATOM   2809  CB  VAL   185      53.620   8.240  83.090  1.00  0.00           C
ATOM   2810  HB  VAL   185      53.760   9.190  82.540  1.00  0.00           H
ATOM   2811  CG1 VAL   185      54.760   8.150  84.120  1.00  0.00           C
ATOM   2812 HG11 VAL   185      55.670   7.990  83.500  1.00  0.00           H
ATOM   2813 HG12 VAL   185      54.590   7.270  84.780  1.00  0.00           H
ATOM   2814 HG13 VAL   185      54.940   9.100  84.680  1.00  0.00           H
ATOM   2815  CG2 VAL   185      53.620   7.090  82.080  1.00  0.00           C
ATOM   2816 HG21 VAL   185      53.520   6.060  82.480  1.00  0.00           H
ATOM   2817 HG22 VAL   185      54.620   7.050  81.600  1.00  0.00           H
ATOM   2818 HG23 VAL   185      52.810   7.260  81.340  1.00  0.00           H
ATOM   2819  C   VAL   185      52.290   8.850  85.210  1.00  0.00           C
ATOM   2820  O   VAL   185      52.410   8.040  86.130  1.00  0.00           O
ATOM   2821  N   PRO   186      52.120  10.160  85.370  1.00  0.00           N
ATOM   2822  CD  PRO   186      52.290  11.170  84.340  1.00  0.00           C
ATOM   2823  HD1 PRO   186      51.660  11.000  83.440  1.00  0.00           H
ATOM   2824  HD2 PRO   186      53.300  11.280  83.890  1.00  0.00           H
ATOM   2825  CA  PRO   186      52.220  10.730  86.690  1.00  0.00           C
ATOM   2826  HA  PRO   186      53.070  10.400  87.250  1.00  0.00           H
ATOM   2827  CB  PRO   186      52.430  12.230  86.450  1.00  0.00           C
ATOM   2828  HB1 PRO   186      53.510  12.500  86.490  1.00  0.00           H
ATOM   2829  HB2 PRO   186      51.910  12.830  87.230  1.00  0.00           H
ATOM   2830  CG  PRO   186      51.910  12.410  85.050  1.00  0.00           C
ATOM   2831  HG1 PRO   186      50.800  12.300  85.040  1.00  0.00           H
ATOM   2832  HG2 PRO   186      52.230  13.340  84.520  1.00  0.00           H
ATOM   2833  C   PRO   186      51.000  10.410  87.470  1.00  0.00           C
ATOM   2834  O   PRO   186      51.100  10.260  88.730  1.00  0.00           O
ATOM   2835  N   VAL   187      49.850  10.280  86.730  1.00  0.00           N
ATOM   2836  HN  VAL   187      49.780  10.510  85.760  1.00  0.00           H
ATOM   2837  CA  VAL   187      48.500   9.970  87.220  1.00  0.00           C
ATOM   2838  HA  VAL   187      48.390  10.540  88.120  1.00  0.00           H
ATOM   2839  CB  VAL   187      47.420  10.220  86.110  1.00  0.00           C
ATOM   2840  HB  VAL   187      47.760   9.800  85.140  1.00  0.00           H
ATOM   2841  CG1 VAL   187      45.920   9.760  86.400  1.00  0.00           C
ATOM   2842 HG11 VAL   187      45.420  10.310  87.230  1.00  0.00           H
ATOM   2843 HG12 VAL   187      45.800   8.680  86.640  1.00  0.00           H
ATOM   2844 HG13 VAL   187      45.330  10.030  85.490  1.00  0.00           H
ATOM   2845  CG2 VAL   187      47.340  11.740  85.820  1.00  0.00           C
ATOM   2846 HG21 VAL   187      48.260  12.340  85.950  1.00  0.00           H
ATOM   2847 HG22 VAL   187      46.510  12.190  86.420  1.00  0.00           H
ATOM   2848 HG23 VAL   187      47.040  11.770  84.750  1.00  0.00           H
ATOM   2849  C   VAL   187      48.510   8.540  87.820  1.00  0.00           C
ATOM   2850  O   VAL   187      47.990   8.330  88.910  1.00  0.00           O
ATOM   2851  N   LEU   188      49.090   7.580  87.100  1.00  0.00           N
ATOM   2852  HN  LEU   188      49.310   7.740  86.140  1.00  0.00           H
ATOM   2853  CA  LEU   188      49.280   6.260  87.720  1.00  0.00           C
ATOM   2854  HA  LEU   188      48.360   6.020  88.220  1.00  0.00           H
ATOM   2855  CB  LEU   188      49.620   5.150  86.700  1.00  0.00           C
ATOM   2856  HB1 LEU   188      49.990   4.240  87.200  1.00  0.00           H
ATOM   2857  HB2 LEU   188      50.450   5.470  86.040  1.00  0.00           H
ATOM   2858  CG  LEU   188      48.440   4.730  85.800  1.00  0.00           C
ATOM   2859  HG  LEU   188      48.030   5.730  85.540  1.00  0.00           H
ATOM   2860  CD1 LEU   188      48.920   4.070  84.490  1.00  0.00           C
ATOM   2861 HD11 LEU   188      49.700   4.680  83.990  1.00  0.00           H
ATOM   2862 HD12 LEU   188      48.070   4.060  83.770  1.00  0.00           H
ATOM   2863 HD13 LEU   188      49.290   3.040  84.680  1.00  0.00           H
ATOM   2864  CD2 LEU   188      47.380   3.860  86.520  1.00  0.00           C
ATOM   2865 HD21 LEU   188      47.850   2.870  86.700  1.00  0.00           H
ATOM   2866 HD22 LEU   188      46.550   3.590  85.820  1.00  0.00           H
ATOM   2867 HD23 LEU   188      46.940   4.380  87.400  1.00  0.00           H
ATOM   2868  C   LEU   188      50.270   6.230  88.940  1.00  0.00           C
ATOM   2869  O   LEU   188      49.900   5.760  90.020  1.00  0.00           O
ATOM   2870  N   GLY   189      51.420   6.950  88.850  1.00  0.00           N
ATOM   2871  HN  GLY   189      51.620   7.360  87.960  1.00  0.00           H
ATOM   2872  CA  GLY   189      52.240   7.320  90.010  1.00  0.00           C
ATOM   2873  HA1 GLY   189      52.830   8.160  89.660  1.00  0.00           H
ATOM   2874  HA2 GLY   189      52.810   6.450  90.280  1.00  0.00           H
ATOM   2875  C   GLY   189      51.520   7.780  91.290  1.00  0.00           C
ATOM   2876  O   GLY   189      51.750   7.300  92.370  1.00  0.00           O
ATOM   2877  N   ARG   190      50.670   8.820  91.100  1.00  0.00           N
ATOM   2878  HN  ARG   190      50.780   9.270  90.220  1.00  0.00           H
ATOM   2879  CA  ARG   190      49.760   9.370  92.150  1.00  0.00           C
ATOM   2880  HA  ARG   190      50.370   9.640  93.000  1.00  0.00           H
ATOM   2881  CB  ARG   190      49.050  10.720  91.780  1.00  0.00           C
ATOM   2882  HB1 ARG   190      48.200  10.810  92.490  1.00  0.00           H
ATOM   2883  HB2 ARG   190      48.680  10.650  90.740  1.00  0.00           H
ATOM   2884  CG  ARG   190      49.970  11.940  92.110  1.00  0.00           C
ATOM   2885  HG1 ARG   190      49.310  12.780  91.810  1.00  0.00           H
ATOM   2886  HG2 ARG   190      50.830  11.870  91.410  1.00  0.00           H
ATOM   2887  CD  ARG   190      50.380  12.210  93.530  1.00  0.00           C
ATOM   2888  HD1 ARG   190      50.830  11.310  94.010  1.00  0.00           H
ATOM   2889  HD2 ARG   190      49.490  12.590  94.070  1.00  0.00           H
ATOM   2890  NE  ARG   190      51.490  13.220  93.500  1.00  0.00           N
ATOM   2891  HE  ARG   190      51.890  13.530  92.630  1.00  0.00           H
ATOM   2892  CZ  ARG   190      52.070  13.790  94.520  1.00  0.00           C
ATOM   2893  NH1 ARG   190      51.680  13.650  95.790  1.00  0.00           N
ATOM   2894 HH11 ARG   190      50.960  13.050  96.120  1.00  0.00           H
ATOM   2895 HH12 ARG   190      52.230  14.220  96.400  1.00  0.00           H
ATOM   2896  NH2 ARG   190      53.220  14.420  94.270  1.00  0.00           N
ATOM   2897 HH21 ARG   190      53.650  14.340  93.370  1.00  0.00           H
ATOM   2898 HH22 ARG   190      53.730  14.760  95.050  1.00  0.00           H
ATOM   2899  C   ARG   190      48.720   8.320  92.680  1.00  0.00           C
ATOM   2900  O   ARG   190      48.360   8.170  93.860  1.00  0.00           O
ATOM   2901  N   VAL   191      48.150   7.510  91.780  1.00  0.00           N
ATOM   2902  HN  VAL   191      48.280   7.710  90.810  1.00  0.00           H
ATOM   2903  CA  VAL   191      47.300   6.400  92.270  1.00  0.00           C
ATOM   2904  HA  VAL   191      46.530   6.840  92.890  1.00  0.00           H
ATOM   2905  CB  VAL   191      46.660   5.740  91.110  1.00  0.00           C
ATOM   2906  HB  VAL   191      47.460   5.550  90.360  1.00  0.00           H
ATOM   2907  CG1 VAL   191      45.830   4.460  91.450  1.00  0.00           C
ATOM   2908 HG11 VAL   191      46.390   3.700  92.040  1.00  0.00           H
ATOM   2909 HG12 VAL   191      45.530   3.960  90.500  1.00  0.00           H
ATOM   2910 HG13 VAL   191      44.900   4.770  91.970  1.00  0.00           H
ATOM   2911  CG2 VAL   191      45.700   6.740  90.320  1.00  0.00           C
ATOM   2912 HG21 VAL   191      46.220   7.720  90.290  1.00  0.00           H
ATOM   2913 HG22 VAL   191      44.950   7.020  91.080  1.00  0.00           H
ATOM   2914 HG23 VAL   191      45.320   6.350  89.350  1.00  0.00           H
ATOM   2915  C   VAL   191      48.070   5.430  93.230  1.00  0.00           C
ATOM   2916  O   VAL   191      47.570   4.970  94.230  1.00  0.00           O
ATOM   2917  N   SER   192      49.300   5.120  92.910  1.00  0.00           N
ATOM   2918  HN  SER   192      49.630   5.440  92.030  1.00  0.00           H
ATOM   2919  CA  SER   192      50.180   4.160  93.470  1.00  0.00           C
ATOM   2920  HA  SER   192      49.640   3.250  93.690  1.00  0.00           H
ATOM   2921  CB  SER   192      51.240   3.750  92.350  1.00  0.00           C
ATOM   2922  HB1 SER   192      51.810   4.630  91.990  1.00  0.00           H
ATOM   2923  HB2 SER   192      50.700   3.370  91.460  1.00  0.00           H
ATOM   2924  OG  SER   192      52.110   2.730  92.760  1.00  0.00           O
ATOM   2925  HG1 SER   192      51.560   2.020  93.120  1.00  0.00           H
ATOM   2926  C   SER   192      50.850   4.640  94.780  1.00  0.00           C
ATOM   2927  O   SER   192      51.200   3.800  95.670  1.00  0.00           O
ATOM   2928  N   TRP   193      50.920   5.970  94.940  1.00  0.00           N
ATOM   2929  HN  TRP   193      50.430   6.500  94.270  1.00  0.00           H
ATOM   2930  CA  TRP   193      51.400   6.680  96.160  1.00  0.00           C
ATOM   2931  HA  TRP   193      52.470   6.520  96.180  1.00  0.00           H
ATOM   2932  CB  TRP   193      51.090   8.190  95.980  1.00  0.00           C
ATOM   2933  HB1 TRP   193      49.990   8.220  95.820  1.00  0.00           H
ATOM   2934  HB2 TRP   193      51.450   8.480  94.970  1.00  0.00           H
ATOM   2935  CG  TRP   193      51.540   9.220  97.050  1.00  0.00           C
ATOM   2936  CD1 TRP   193      50.750   9.350  98.240  1.00  0.00           C
ATOM   2937  HD1 TRP   193      49.950   8.690  98.550  1.00  0.00           H
ATOM   2938  NE1 TRP   193      51.330  10.340  98.980  1.00  0.00           N
ATOM   2939  HE1 TRP   193      51.200  10.310  99.950  1.00  0.00           H
ATOM   2940  CE2 TRP   193      52.430  10.880  98.340  1.00  0.00           C
ATOM   2941  CD2 TRP   193      52.570  10.190  97.130  1.00  0.00           C
ATOM   2942  CE3 TRP   193      53.440  10.640  96.190  1.00  0.00           C
ATOM   2943  HE3 TRP   193      53.530  10.110  95.260  1.00  0.00           H
ATOM   2944  CZ3 TRP   193      54.240  11.710  96.540  1.00  0.00           C
ATOM   2945  HZ3 TRP   193      54.940  12.050  95.790  1.00  0.00           H
ATOM   2946  CZ2 TRP   193      53.290  11.900  98.730  1.00  0.00           C
ATOM   2947  HZ2 TRP   193      53.290  12.390  99.700  1.00  0.00           H
ATOM   2948  CH2 TRP   193      54.240  12.310  97.750  1.00  0.00           C
ATOM   2949  HH2 TRP   193      54.900  13.110  98.070  1.00  0.00           H
ATOM   2950  C   TRP   193      50.830   6.230  97.500  1.00  0.00           C
ATOM   2951  O   TRP   193      49.590   6.200  97.750  1.00  0.00           O
ATOM   2952  N   GLU   194      51.690   5.910  98.530  1.00  0.00           N
ATOM   2953  HN  GLU   194      52.680   6.050  98.500  1.00  0.00           H
ATOM   2954  CA  GLU   194      51.260   5.400  99.820  1.00  0.00           C
ATOM   2955  HA  GLU   194      50.600   4.570  99.680  1.00  0.00           H
ATOM   2956  CB  GLU   194      52.390   4.720 100.580  1.00  0.00           C
ATOM   2957  HB1 GLU   194      53.300   5.360 100.470  1.00  0.00           H
ATOM   2958  HB2 GLU   194      52.650   3.780 100.050  1.00  0.00           H
ATOM   2959  CG  GLU   194      52.070   4.560 101.990  1.00  0.00           C
ATOM   2960  HG1 GLU   194      51.030   4.200 102.170  1.00  0.00           H
ATOM   2961  HG2 GLU   194      51.990   5.590 102.410  1.00  0.00           H
ATOM   2962  CD  GLU   194      53.150   3.710 102.660  1.00  0.00           C
ATOM   2963  OE1 GLU   194      52.720   2.830 103.450  1.00  0.00           O
ATOM   2964  OE2 GLU   194      54.380   3.860 102.440  1.00  0.00           O
ATOM   2965  C   GLU   194      50.350   6.410 100.610  1.00  0.00           C
ATOM   2966  O   GLU   194      50.640   7.600 100.700  1.00  0.00           O
ATOM   2967  N   GLU   195      49.200   5.930 101.170  1.00  0.00           N
ATOM   2968  HN  GLU   195      48.960   4.970 101.040  1.00  0.00           H
ATOM   2969  CA  GLU   195      48.210   6.650 101.880  1.00  0.00           C
ATOM   2970  HA  GLU   195      47.750   7.410 101.280  1.00  0.00           H
ATOM   2971  CB  GLU   195      47.050   5.700 102.300  1.00  0.00           C
ATOM   2972  HB1 GLU   195      47.480   4.900 102.940  1.00  0.00           H
ATOM   2973  HB2 GLU   195      46.620   5.200 101.410  1.00  0.00           H
ATOM   2974  CG  GLU   195      45.930   6.430 103.060  1.00  0.00           C
ATOM   2975  HG1 GLU   195      45.380   7.110 102.380  1.00  0.00           H
ATOM   2976  HG2 GLU   195      46.310   6.810 104.030  1.00  0.00           H
ATOM   2977  CD  GLU   195      44.900   5.450 103.610  1.00  0.00           C
ATOM   2978  OE1 GLU   195      44.490   4.480 102.910  1.00  0.00           O
ATOM   2979  OE2 GLU   195      44.510   5.610 104.780  1.00  0.00           O
ATOM   2980  C   GLU   195      48.710   7.280 103.190  1.00  0.00           C
ATOM   2981  O   GLU   195      49.470   6.720 103.970  1.00  0.00           O
ATOM   2982  N   GLY   196      48.260   8.520 103.370  1.00  0.00           N
ATOM   2983  HN  GLY   196      47.830   8.880 102.540  1.00  0.00           H
ATOM   2984  CA  GLY   196      48.590   9.480 104.320  1.00  0.00           C
ATOM   2985  HA1 GLY   196      49.110  10.280 103.820  1.00  0.00           H
ATOM   2986  HA2 GLY   196      49.240   9.030 105.060  1.00  0.00           H
ATOM   2987  C   GLY   196      47.260  10.080 104.920  1.00  0.00           C
ATOM   2988  O   GLY   196      46.200   9.540 104.630  1.00  0.00           O
ATOM   2989  N   ALA   197      47.330  11.150 105.720  1.00  0.00           N
ATOM   2990  HN  ALA   197      48.140  11.700 105.930  1.00  0.00           H
ATOM   2991  CA  ALA   197      46.170  11.840 106.220  1.00  0.00           C
ATOM   2992  HA  ALA   197      45.680  11.100 106.840  1.00  0.00           H
ATOM   2993  CB  ALA   197      46.690  12.870 107.280  1.00  0.00           C
ATOM   2994  HB1 ALA   197      47.330  13.600 106.750  1.00  0.00           H
ATOM   2995  HB2 ALA   197      47.270  12.350 108.060  1.00  0.00           H
ATOM   2996  HB3 ALA   197      45.830  13.460 107.660  1.00  0.00           H
ATOM   2997  C   ALA   197      45.240  12.380 105.200  1.00  0.00           C
ATOM   2998  O   ALA   197      45.710  12.890 104.190  1.00  0.00           O
ATOM   2999  N   PRO   198      43.940  12.480 105.420  1.00  0.00           N
ATOM   3000  CD  PRO   198      43.200  11.760 106.440  1.00  0.00           C
ATOM   3001  HD1 PRO   198      43.500  12.150 107.440  1.00  0.00           H
ATOM   3002  HD2 PRO   198      43.420  10.670 106.440  1.00  0.00           H
ATOM   3003  CA  PRO   198      42.940  13.300 104.630  1.00  0.00           C
ATOM   3004  HA  PRO   198      42.920  12.790 103.680  1.00  0.00           H
ATOM   3005  CB  PRO   198      41.690  13.340 105.540  1.00  0.00           C
ATOM   3006  HB1 PRO   198      40.800  13.530 104.910  1.00  0.00           H
ATOM   3007  HB2 PRO   198      41.850  14.120 106.320  1.00  0.00           H
ATOM   3008  CG  PRO   198      41.740  12.030 106.220  1.00  0.00           C
ATOM   3009  HG1 PRO   198      41.130  12.120 107.140  1.00  0.00           H
ATOM   3010  HG2 PRO   198      41.420  11.380 105.380  1.00  0.00           H
ATOM   3011  C   PRO   198      43.440  14.770 104.350  1.00  0.00           C
ATOM   3012  O   PRO   198      43.960  15.420 105.270  1.00  0.00           O
ATOM   3013  N   SER   199      43.160  15.290 103.160  1.00  0.00           N
ATOM   3014  HN  SER   199      42.700  14.680 102.510  1.00  0.00           H
ATOM   3015  CA  SER   199      43.290  16.680 102.660  1.00  0.00           C
ATOM   3016  HA  SER   199      43.050  16.610 101.610  1.00  0.00           H
ATOM   3017  CB  SER   199      42.280  17.670 103.360  1.00  0.00           C
ATOM   3018  HB1 SER   199      42.470  18.750 103.180  1.00  0.00           H
ATOM   3019  HB2 SER   199      42.170  17.450 104.440  1.00  0.00           H
ATOM   3020  OG  SER   199      40.900  17.410 103.020  1.00  0.00           O
ATOM   3021  HG1 SER   199      40.850  17.080 102.120  1.00  0.00           H
ATOM   3022  C   SER   199      44.770  17.190 102.650  1.00  0.00           C
ATOM   3023  O   SER   199      44.940  18.380 102.820  1.00  0.00           O
ATOM   3024  N   VAL   200      45.800  16.400 102.470  1.00  0.00           N
ATOM   3025  HN  VAL   200      45.780  15.410 102.350  1.00  0.00           H
ATOM   3026  CA  VAL   200      47.180  16.810 102.400  1.00  0.00           C
ATOM   3027  HA  VAL   200      47.310  17.810 102.030  1.00  0.00           H
ATOM   3028  CB  VAL   200      47.880  16.650 103.790  1.00  0.00           C
ATOM   3029  HB  VAL   200      48.980  16.800 103.700  1.00  0.00           H
ATOM   3030  CG1 VAL   200      47.470  17.770 104.830  1.00  0.00           C
ATOM   3031 HG11 VAL   200      46.470  17.550 105.260  1.00  0.00           H
ATOM   3032 HG12 VAL   200      47.330  18.780 104.380  1.00  0.00           H
ATOM   3033 HG13 VAL   200      48.250  17.800 105.620  1.00  0.00           H
ATOM   3034  CG2 VAL   200      47.650  15.330 104.460  1.00  0.00           C
ATOM   3035 HG21 VAL   200      48.350  15.230 105.310  1.00  0.00           H
ATOM   3036 HG22 VAL   200      47.840  14.500 103.740  1.00  0.00           H
ATOM   3037 HG23 VAL   200      46.650  15.200 104.940  1.00  0.00           H
ATOM   3038  C   VAL   200      47.820  15.750 101.550  1.00  0.00           C
ATOM   3039  O   VAL   200      47.040  14.840 101.260  1.00  0.00           O
ATOM   3040  N   PRO   201      49.040  15.850 101.110  1.00  0.00           N
ATOM   3041  CD  PRO   201      49.800  14.640 100.690  1.00  0.00           C
ATOM   3042  HD1 PRO   201      49.440  14.230  99.730  1.00  0.00           H
ATOM   3043  HD2 PRO   201      49.790  13.930 101.550  1.00  0.00           H
ATOM   3044  CA  PRO   201      49.820  17.040 100.880  1.00  0.00           C
ATOM   3045  HA  PRO   201      50.070  17.460 101.850  1.00  0.00           H
ATOM   3046  CB  PRO   201      51.130  16.520 100.180  1.00  0.00           C
ATOM   3047  HB1 PRO   201      52.030  16.980 100.640  1.00  0.00           H
ATOM   3048  HB2 PRO   201      51.000  16.610  99.080  1.00  0.00           H
ATOM   3049  CG  PRO   201      51.220  15.000 100.510  1.00  0.00           C
ATOM   3050  HG1 PRO   201      51.760  14.450  99.710  1.00  0.00           H
ATOM   3051  HG2 PRO   201      51.650  15.000 101.540  1.00  0.00           H
ATOM   3052  C   PRO   201      49.100  18.130 100.090  1.00  0.00           C
ATOM   3053  O   PRO   201      48.500  17.750  99.070  1.00  0.00           O
ATOM   3054  N   PRO   202      48.880  19.450 100.420  1.00  0.00           N
ATOM   3055  CD  PRO   202      49.180  20.090 101.710  1.00  0.00           C
ATOM   3056  HD1 PRO   202      50.200  20.480 101.490  1.00  0.00           H
ATOM   3057  HD2 PRO   202      49.190  19.400 102.590  1.00  0.00           H
ATOM   3058  CA  PRO   202      48.180  20.440  99.500  1.00  0.00           C
ATOM   3059  HA  PRO   202      47.170  20.130  99.270  1.00  0.00           H
ATOM   3060  CB  PRO   202      48.090  21.690 100.280  1.00  0.00           C
ATOM   3061  HB1 PRO   202      47.050  22.060 100.180  1.00  0.00           H
ATOM   3062  HB2 PRO   202      48.810  22.480  99.960  1.00  0.00           H
ATOM   3063  CG  PRO   202      48.180  21.210 101.760  1.00  0.00           C
ATOM   3064  HG1 PRO   202      48.480  22.080 102.380  1.00  0.00           H
ATOM   3065  HG2 PRO   202      47.180  20.840 102.070  1.00  0.00           H
ATOM   3066  C   PRO   202      48.850  20.630  98.150  1.00  0.00           C
ATOM   3067  O   PRO   202      49.920  20.100  97.870  1.00  0.00           O
ATOM   3068  N   GLY   203      48.100  21.400  97.260  1.00  0.00           N
ATOM   3069  HN  GLY   203      47.420  21.900  97.780  1.00  0.00           H
ATOM   3070  CA  GLY   203      48.450  21.680  95.870  1.00  0.00           C
ATOM   3071  HA1 GLY   203      49.460  22.070  95.860  1.00  0.00           H
ATOM   3072  HA2 GLY   203      47.780  22.380  95.390  1.00  0.00           H
ATOM   3073  C   GLY   203      48.560  20.440  94.940  1.00  0.00           C
ATOM   3074  O   GLY   203      48.650  19.300  95.330  1.00  0.00           O
ATOM   3075  N   CYS   204      48.590  20.650  93.620  1.00  0.00           N
ATOM   3076  HN  CYS   204      48.280  21.570  93.390  1.00  0.00           H
ATOM   3077  CA  CYS   204      48.890  19.610  92.610  1.00  0.00           C
ATOM   3078  HA  CYS   204      48.770  18.590  92.960  1.00  0.00           H
ATOM   3079  CB  CYS   204      47.880  19.810  91.510  1.00  0.00           C
ATOM   3080  HB1 CYS   204      48.010  20.880  91.220  1.00  0.00           H
ATOM   3081  HB2 CYS   204      46.890  19.820  92.020  1.00  0.00           H
ATOM   3082  SG  CYS   204      47.910  18.440  90.330  1.00  0.00           S
ATOM   3083  HG1 CYS   204      47.410  17.510  91.130  1.00  0.00           H
ATOM   3084  C   CYS   204      50.270  19.760  92.060  1.00  0.00           C
ATOM   3085  O   CYS   204      50.600  20.840  91.590  1.00  0.00           O
ATOM   3086  N   SER   205      51.040  18.690  92.130  1.00  0.00           N
ATOM   3087  HN  SER   205      50.710  17.820  92.480  1.00  0.00           H
ATOM   3088  CA  SER   205      52.440  18.750  91.550  1.00  0.00           C
ATOM   3089  HA  SER   205      52.640  19.740  91.180  1.00  0.00           H
ATOM   3090  CB  SER   205      53.390  18.280  92.590  1.00  0.00           C
ATOM   3091  HB1 SER   205      54.360  17.820  92.290  1.00  0.00           H
ATOM   3092  HB2 SER   205      52.840  17.570  93.240  1.00  0.00           H
ATOM   3093  OG  SER   205      53.750  19.470  93.400  1.00  0.00           O
ATOM   3094  HG1 SER   205      54.350  19.940  92.820  1.00  0.00           H
ATOM   3095  C   SER   205      52.440  17.730  90.430  1.00  0.00           C
ATOM   3096  O   SER   205      51.730  16.690  90.500  1.00  0.00           O
ATOM   3097  N   LEU   206      53.220  18.010  89.390  1.00  0.00           N
ATOM   3098  HN  LEU   206      53.570  18.940  89.360  1.00  0.00           H
ATOM   3099  CA  LEU   206      53.560  17.100  88.300  1.00  0.00           C
ATOM   3100  HA  LEU   206      52.620  16.860  87.820  1.00  0.00           H
ATOM   3101  CB  LEU   206      54.520  17.840  87.480  1.00  0.00           C
ATOM   3102  HB1 LEU   206      55.440  18.220  87.970  1.00  0.00           H
ATOM   3103  HB2 LEU   206      54.170  18.850  87.190  1.00  0.00           H
ATOM   3104  CG  LEU   206      55.000  17.230  86.160  1.00  0.00           C
ATOM   3105  HG  LEU   206      55.190  16.150  86.310  1.00  0.00           H
ATOM   3106  CD1 LEU   206      53.810  17.340  85.170  1.00  0.00           C
ATOM   3107 HD11 LEU   206      54.100  16.790  84.250  1.00  0.00           H
ATOM   3108 HD12 LEU   206      53.760  18.390  84.820  1.00  0.00           H
ATOM   3109 HD13 LEU   206      52.870  16.920  85.590  1.00  0.00           H
ATOM   3110  CD2 LEU   206      56.310  17.890  85.490  1.00  0.00           C
ATOM   3111 HD21 LEU   206      57.180  18.040  86.170  1.00  0.00           H
ATOM   3112 HD22 LEU   206      55.980  18.850  85.020  1.00  0.00           H
ATOM   3113 HD23 LEU   206      56.590  17.190  84.680  1.00  0.00           H
ATOM   3114  C   LEU   206      54.230  15.810  88.700  1.00  0.00           C
ATOM   3115  O   LEU   206      53.800  14.740  88.210  1.00  0.00           O
ATOM   3116  N   GLN   207      55.240  15.880  89.570  1.00  0.00           N
ATOM   3117  HN  GLN   207      55.530  16.730  90.010  1.00  0.00           H
ATOM   3118  CA  GLN   207      56.040  14.780  89.930  1.00  0.00           C
ATOM   3119  HA  GLN   207      56.030  14.110  89.080  1.00  0.00           H
ATOM   3120  CB  GLN   207      57.540  15.180  90.190  1.00  0.00           C
ATOM   3121  HB1 GLN   207      58.040  14.200  90.270  1.00  0.00           H
ATOM   3122  HB2 GLN   207      57.630  15.770  91.130  1.00  0.00           H
ATOM   3123  CG  GLN   207      58.130  16.020  89.060  1.00  0.00           C
ATOM   3124  HG1 GLN   207      57.520  16.900  88.780  1.00  0.00           H
ATOM   3125  HG2 GLN   207      58.210  15.330  88.190  1.00  0.00           H
ATOM   3126  CD  GLN   207      59.560  16.390  89.460  1.00  0.00           C
ATOM   3127  OE1 GLN   207      60.560  15.650  89.430  1.00  0.00           O
ATOM   3128  NE2 GLN   207      59.790  17.670  89.820  1.00  0.00           N
ATOM   3129 HE21 GLN   207      59.010  18.250  90.010  1.00  0.00           H
ATOM   3130 HE22 GLN   207      60.740  17.970  89.850  1.00  0.00           H
ATOM   3131  C   GLN   207      55.430  14.100  91.120  1.00  0.00           C
ATOM   3132  O   GLN   207      54.960  14.730  92.070  1.00  0.00           O
ATOM   3133  N   TRP   208      55.350  12.790  91.020  1.00  0.00           N
ATOM   3134  HN  TRP   208      55.710  12.370  90.180  1.00  0.00           H
ATOM   3135  CA  TRP   208      54.780  12.010  92.120  1.00  0.00           C
ATOM   3136  HA  TRP   208      54.080  12.610  92.680  1.00  0.00           H
ATOM   3137  CB  TRP   208      53.880  10.830  91.520  1.00  0.00           C
ATOM   3138  HB1 TRP   208      53.230  11.240  90.720  1.00  0.00           H
ATOM   3139  HB2 TRP   208      53.210  10.320  92.240  1.00  0.00           H
ATOM   3140  CG  TRP   208      54.750   9.760  90.830  1.00  0.00           C
ATOM   3141  CD1 TRP   208      55.090   8.530  91.260  1.00  0.00           C
ATOM   3142  HD1 TRP   208      54.680   7.990  92.110  1.00  0.00           H
ATOM   3143  NE1 TRP   208      55.820   7.840  90.320  1.00  0.00           N
ATOM   3144  HE1 TRP   208      56.440   7.100  90.510  1.00  0.00           H
ATOM   3145  CE2 TRP   208      55.990   8.590  89.200  1.00  0.00           C
ATOM   3146  CD2 TRP   208      55.260   9.790  89.440  1.00  0.00           C
ATOM   3147  CE3 TRP   208      55.190  10.720  88.460  1.00  0.00           C
ATOM   3148  HE3 TRP   208      54.610  11.600  88.650  1.00  0.00           H
ATOM   3149  CZ3 TRP   208      55.980  10.640  87.330  1.00  0.00           C
ATOM   3150  HZ3 TRP   208      55.950  11.500  86.680  1.00  0.00           H
ATOM   3151  CZ2 TRP   208      56.710   8.410  87.980  1.00  0.00           C
ATOM   3152  HZ2 TRP   208      57.390   7.570  87.940  1.00  0.00           H
ATOM   3153  CH2 TRP   208      56.740   9.390  87.040  1.00  0.00           C
ATOM   3154  HH2 TRP   208      57.320   9.390  86.130  1.00  0.00           H
ATOM   3155  C   TRP   208      55.910  11.560  93.060  1.00  0.00           C
ATOM   3156  O   TRP   208      55.660  10.750  93.950  1.00  0.00           O
ATOM   3157  N   SER   209      57.180  11.970  92.900  1.00  0.00           N
ATOM   3158  HN  SER   209      57.420  12.750  92.330  1.00  0.00           H
ATOM   3159  CA  SER   209      58.160  11.030  93.400  1.00  0.00           C
ATOM   3160  HA  SER   209      57.980  10.860  94.450  1.00  0.00           H
ATOM   3161  CB  SER   209      58.280   9.670  92.600  1.00  0.00           C
ATOM   3162  HB1 SER   209      58.230   9.720  91.490  1.00  0.00           H
ATOM   3163  HB2 SER   209      57.390   9.050  92.840  1.00  0.00           H
ATOM   3164  OG  SER   209      59.400   8.870  93.010  1.00  0.00           O
ATOM   3165  HG1 SER   209      59.090   8.470  93.830  1.00  0.00           H
ATOM   3166  C   SER   209      59.450  11.850  93.480  1.00  0.00           C
ATOM   3167  O   SER   209      59.600  12.890  92.790  1.00  0.00           O
HETATM 3168  N   HSD   210      60.350  11.390  94.340  1.00  0.00           N
HETATM 3169  HN  HSD   210      59.990  10.800  95.060  1.00  0.00           H
HETATM 3170  CA  HSD   210      61.690  11.800  94.460  1.00  0.00           C
HETATM 3171  HA  HSD   210      61.890  12.800  94.120  1.00  0.00           H
HETATM 3172  CB  HSD   210      62.170  11.820  95.960  1.00  0.00           C
HETATM 3173  HB1 HSD   210      63.260  12.050  96.020  1.00  0.00           H
HETATM 3174  HB2 HSD   210      62.060  10.790  96.350  1.00  0.00           H
HETATM 3175  ND1 HSD   210      61.560  14.000  97.070  1.00  0.00           N
HETATM 3176  HD1 HSD   210      62.330  14.540  96.730  1.00  0.00           H
HETATM 3177  CG  HSD   210      61.270  12.660  96.830  1.00  0.00           C
HETATM 3178  CE1 HSD   210      60.750  14.430  98.070  1.00  0.00           C
HETATM 3179  HE1 HSD   210      60.960  15.380  98.570  1.00  0.00           H
HETATM 3180  NE2 HSD   210      59.980  13.480  98.540  1.00  0.00           N
HETATM 3181  CD2 HSD   210      60.370  12.330  97.790  1.00  0.00           C
HETATM 3182  HD2 HSD   210      59.960  11.350  97.970  1.00  0.00           H
HETATM 3183  C   HSD   210      62.660  10.820  93.760  1.00  0.00           C
HETATM 3184  O   HSD   210      63.850  11.080  93.720  1.00  0.00           O
ATOM   3185  N   SER   211      62.110   9.730  93.170  1.00  0.00           N
ATOM   3186  HN  SER   211      61.140   9.540  93.220  1.00  0.00           H
ATOM   3187  CA  SER   211      62.900   8.640  92.540  1.00  0.00           C
ATOM   3188  HA  SER   211      63.550   8.350  93.350  1.00  0.00           H
ATOM   3189  CB  SER   211      62.010   7.420  92.240  1.00  0.00           C
ATOM   3190  HB1 SER   211      61.620   7.020  93.200  1.00  0.00           H
ATOM   3191  HB2 SER   211      62.750   6.690  91.840  1.00  0.00           H
ATOM   3192  OG  SER   211      61.020   7.580  91.300  1.00  0.00           O
ATOM   3193  HG1 SER   211      60.330   8.030  91.800  1.00  0.00           H
ATOM   3194  C   SER   211      63.790   8.900  91.400  1.00  0.00           C
ATOM   3195  O   SER   211      63.530   9.810  90.640  1.00  0.00           O
ATOM   3196  N   ALA   212      64.820   8.060  91.040  1.00  0.00           N
ATOM   3197  HN  ALA   212      65.090   7.370  91.700  1.00  0.00           H
ATOM   3198  CA  ALA   212      65.650   8.230  89.820  1.00  0.00           C
ATOM   3199  HA  ALA   212      66.110   9.210  89.730  1.00  0.00           H
ATOM   3200  CB  ALA   212      66.980   7.400  89.890  1.00  0.00           C
ATOM   3201  HB1 ALA   212      67.490   7.670  90.830  1.00  0.00           H
ATOM   3202  HB2 ALA   212      67.680   7.670  89.070  1.00  0.00           H
ATOM   3203  HB3 ALA   212      67.010   6.290  89.970  1.00  0.00           H
ATOM   3204  C   ALA   212      64.820   8.100  88.560  1.00  0.00           C
ATOM   3205  O   ALA   212      64.940   8.900  87.660  1.00  0.00           O
ATOM   3206  N   TYR   213      63.960   7.070  88.490  1.00  0.00           N
ATOM   3207  HN  TYR   213      63.740   6.490  89.270  1.00  0.00           H
ATOM   3208  CA  TYR   213      63.040   7.000  87.360  1.00  0.00           C
ATOM   3209  HA  TYR   213      63.690   7.000  86.500  1.00  0.00           H
ATOM   3210  CB  TYR   213      62.120   5.800  87.630  1.00  0.00           C
ATOM   3211  HB1 TYR   213      61.360   5.700  86.820  1.00  0.00           H
ATOM   3212  HB2 TYR   213      61.580   5.990  88.580  1.00  0.00           H
ATOM   3213  CG  TYR   213      62.850   4.420  87.700  1.00  0.00           C
ATOM   3214  CD1 TYR   213      62.820   3.680  88.890  1.00  0.00           C
ATOM   3215  HD1 TYR   213      62.340   4.100  89.760  1.00  0.00           H
ATOM   3216  CE1 TYR   213      63.620   2.540  89.080  1.00  0.00           C
ATOM   3217  HE1 TYR   213      63.620   1.920  89.960  1.00  0.00           H
ATOM   3218  CZ  TYR   213      64.290   1.960  87.960  1.00  0.00           C
ATOM   3219  OH  TYR   213      64.950   0.650  88.070  1.00  0.00           O
ATOM   3220  HH  TYR   213      64.510   0.260  88.830  1.00  0.00           H
ATOM   3221  CD2 TYR   213      63.370   3.800  86.600  1.00  0.00           C
ATOM   3222  HD2 TYR   213      62.980   4.240  85.690  1.00  0.00           H
ATOM   3223  CE2 TYR   213      64.030   2.550  86.710  1.00  0.00           C
ATOM   3224  HE2 TYR   213      64.370   2.050  85.810  1.00  0.00           H
ATOM   3225  C   TYR   213      62.120   8.200  87.160  1.00  0.00           C
ATOM   3226  O   TYR   213      61.850   8.580  86.030  1.00  0.00           O
ATOM   3227  N   CYS   214      61.620   8.840  88.240  1.00  0.00           N
ATOM   3228  HN  CYS   214      61.630   8.430  89.150  1.00  0.00           H
ATOM   3229  CA  CYS   214      60.900  10.090  88.170  1.00  0.00           C
ATOM   3230  HA  CYS   214      60.160   9.920  87.400  1.00  0.00           H
ATOM   3231  CB  CYS   214      59.940  10.220  89.370  1.00  0.00           C
ATOM   3232  HB1 CYS   214      60.660  10.260  90.220  1.00  0.00           H
ATOM   3233  HB2 CYS   214      59.420   9.260  89.570  1.00  0.00           H
ATOM   3234  SG  CYS   214      58.860  11.610  89.490  1.00  0.00           S
ATOM   3235  HG1 CYS   214      58.060  11.400  88.460  1.00  0.00           H
ATOM   3236  C   CYS   214      61.600  11.380  87.730  1.00  0.00           C
ATOM   3237  O   CYS   214      61.060  12.140  86.920  1.00  0.00           O
ATOM   3238  N   GLN   215      62.810  11.590  88.260  1.00  0.00           N
ATOM   3239  HN  GLN   215      63.180  11.090  89.040  1.00  0.00           H
ATOM   3240  CA  GLN   215      63.660  12.650  87.780  1.00  0.00           C
ATOM   3241  HA  GLN   215      63.180  13.610  87.920  1.00  0.00           H
ATOM   3242  CB  GLN   215      64.980  12.690  88.580  1.00  0.00           C
ATOM   3243  HB1 GLN   215      65.560  13.580  88.240  1.00  0.00           H
ATOM   3244  HB2 GLN   215      65.610  11.810  88.350  1.00  0.00           H
ATOM   3245  CG  GLN   215      64.900  12.850  90.170  1.00  0.00           C
ATOM   3246  HG1 GLN   215      64.100  12.170  90.520  1.00  0.00           H
ATOM   3247  HG2 GLN   215      64.650  13.870  90.520  1.00  0.00           H
ATOM   3248  CD  GLN   215      66.150  12.350  90.810  1.00  0.00           C
ATOM   3249  OE1 GLN   215      67.240  12.460  90.220  1.00  0.00           O
ATOM   3250  NE2 GLN   215      66.150  11.750  92.060  1.00  0.00           N
ATOM   3251 HE21 GLN   215      67.000  11.350  92.390  1.00  0.00           H
ATOM   3252 HE22 GLN   215      65.290  11.600  92.550  1.00  0.00           H
ATOM   3253  C   GLN   215      64.010  12.300  86.290  1.00  0.00           C
ATOM   3254  O   GLN   215      64.050  13.190  85.480  1.00  0.00           O
ATOM   3255  N   LEU   216      64.230  11.040  85.900  1.00  0.00           N
ATOM   3256  HN  LEU   216      64.340  10.390  86.650  1.00  0.00           H
ATOM   3257  CA  LEU   216      64.580  10.620  84.520  1.00  0.00           C
ATOM   3258  HA  LEU   216      65.280  11.360  84.170  1.00  0.00           H
ATOM   3259  CB  LEU   216      65.130   9.220  84.540  1.00  0.00           C
ATOM   3260  HB1 LEU   216      64.330   8.620  85.020  1.00  0.00           H
ATOM   3261  HB2 LEU   216      66.030   9.280  85.180  1.00  0.00           H
ATOM   3262  CG  LEU   216      65.610   8.680  83.150  1.00  0.00           C
ATOM   3263  HG  LEU   216      64.750   8.660  82.450  1.00  0.00           H
ATOM   3264  CD1 LEU   216      66.610   9.570  82.380  1.00  0.00           C
ATOM   3265 HD11 LEU   216      66.680   9.170  81.350  1.00  0.00           H
ATOM   3266 HD12 LEU   216      67.550   9.740  82.960  1.00  0.00           H
ATOM   3267 HD13 LEU   216      66.170  10.560  82.140  1.00  0.00           H
ATOM   3268  CD2 LEU   216      65.980   7.180  83.230  1.00  0.00           C
ATOM   3269 HD21 LEU   216      65.200   6.560  83.710  1.00  0.00           H
ATOM   3270 HD22 LEU   216      66.930   7.110  83.810  1.00  0.00           H
ATOM   3271 HD23 LEU   216      66.090   6.690  82.240  1.00  0.00           H
ATOM   3272  C   LEU   216      63.320  10.870  83.620  1.00  0.00           C
ATOM   3273  O   LEU   216      63.400  11.390  82.540  1.00  0.00           O
ATOM   3274  N   PHE   217      62.070  10.560  84.110  1.00  0.00           N
ATOM   3275  HN  PHE   217      61.940  10.090  84.980  1.00  0.00           H
ATOM   3276  CA  PHE   217      60.770  10.870  83.420  1.00  0.00           C
ATOM   3277  HA  PHE   217      60.800  10.270  82.520  1.00  0.00           H
ATOM   3278  CB  PHE   217      59.520  10.640  84.340  1.00  0.00           C
ATOM   3279  HB1 PHE   217      59.640  11.310  85.210  1.00  0.00           H
ATOM   3280  HB2 PHE   217      59.470   9.570  84.630  1.00  0.00           H
ATOM   3281  CG  PHE   217      58.220  11.010  83.700  1.00  0.00           C
ATOM   3282  CD1 PHE   217      57.700  10.210  82.690  1.00  0.00           C
ATOM   3283  HD1 PHE   217      58.190   9.270  82.490  1.00  0.00           H
ATOM   3284  CE1 PHE   217      56.530  10.580  82.040  1.00  0.00           C
ATOM   3285  HE1 PHE   217      56.140  10.030  81.190  1.00  0.00           H
ATOM   3286  CZ  PHE   217      55.910  11.840  82.330  1.00  0.00           C
ATOM   3287  HZ  PHE   217      55.050  12.060  81.710  1.00  0.00           H
ATOM   3288  CD2 PHE   217      57.570  12.220  84.020  1.00  0.00           C
ATOM   3289  HD2 PHE   217      57.820  12.890  84.830  1.00  0.00           H
ATOM   3290  CE2 PHE   217      56.430  12.640  83.320  1.00  0.00           C
ATOM   3291  HE2 PHE   217      55.880  13.530  83.590  1.00  0.00           H
ATOM   3292  C   PHE   217      60.740  12.330  82.900  1.00  0.00           C
ATOM   3293  O   PHE   217      60.330  12.640  81.730  1.00  0.00           O
ATOM   3294  N   VAL   218      61.150  13.230  83.790  1.00  0.00           N
ATOM   3295  HN  VAL   218      61.430  12.910  84.690  1.00  0.00           H
ATOM   3296  CA  VAL   218      61.280  14.680  83.530  1.00  0.00           C
ATOM   3297  HA  VAL   218      60.320  15.080  83.260  1.00  0.00           H
ATOM   3298  CB  VAL   218      61.460  15.530  84.770  1.00  0.00           C
ATOM   3299  HB  VAL   218      62.290  15.230  85.440  1.00  0.00           H
ATOM   3300  CG1 VAL   218      61.790  17.010  84.380  1.00  0.00           C
ATOM   3301 HG11 VAL   218      60.970  17.370  83.720  1.00  0.00           H
ATOM   3302 HG12 VAL   218      62.800  17.110  83.930  1.00  0.00           H
ATOM   3303 HG13 VAL   218      61.700  17.580  85.330  1.00  0.00           H
ATOM   3304  CG2 VAL   218      60.140  15.490  85.610  1.00  0.00           C
ATOM   3305 HG21 VAL   218      60.180  16.080  86.550  1.00  0.00           H
ATOM   3306 HG22 VAL   218      60.120  14.460  86.040  1.00  0.00           H
ATOM   3307 HG23 VAL   218      59.220  15.720  85.030  1.00  0.00           H
ATOM   3308  C   VAL   218      62.340  14.910  82.460  1.00  0.00           C
ATOM   3309  O   VAL   218      62.140  15.690  81.570  1.00  0.00           O
ATOM   3310  N   VAL   219      63.480  14.140  82.520  1.00  0.00           N
ATOM   3311  HN  VAL   219      63.610  13.390  83.180  1.00  0.00           H
ATOM   3312  CA  VAL   219      64.560  14.500  81.580  1.00  0.00           C
ATOM   3313  HA  VAL   219      64.490  15.550  81.350  1.00  0.00           H
ATOM   3314  CB  VAL   219      65.980  13.910  82.040  1.00  0.00           C
ATOM   3315  HB  VAL   219      65.860  12.810  82.180  1.00  0.00           H
ATOM   3316  CG1 VAL   219      67.010  14.240  81.010  1.00  0.00           C
ATOM   3317 HG11 VAL   219      66.880  15.330  80.850  1.00  0.00           H
ATOM   3318 HG12 VAL   219      66.780  13.600  80.130  1.00  0.00           H
ATOM   3319 HG13 VAL   219      68.060  14.040  81.300  1.00  0.00           H
ATOM   3320  CG2 VAL   219      66.430  14.570  83.350  1.00  0.00           C
ATOM   3321 HG21 VAL   219      66.970  15.530  83.230  1.00  0.00           H
ATOM   3322 HG22 VAL   219      67.290  13.980  83.730  1.00  0.00           H
ATOM   3323 HG23 VAL   219      65.660  14.690  84.140  1.00  0.00           H
ATOM   3324  C   VAL   219      64.140  13.840  80.210  1.00  0.00           C
ATOM   3325  O   VAL   219      64.480  14.430  79.170  1.00  0.00           O
ATOM   3326  N   VAL   220      63.430  12.690  80.180  1.00  0.00           N
ATOM   3327  HN  VAL   220      63.120  12.360  81.070  1.00  0.00           H
ATOM   3328  CA  VAL   220      62.790  12.090  78.970  1.00  0.00           C
ATOM   3329  HA  VAL   220      63.620  11.890  78.300  1.00  0.00           H
ATOM   3330  CB  VAL   220      61.990  10.790  79.120  1.00  0.00           C
ATOM   3331  HB  VAL   220      61.270  10.860  79.960  1.00  0.00           H
ATOM   3332  CG1 VAL   220      61.270  10.310  77.850  1.00  0.00           C
ATOM   3333 HG11 VAL   220      61.080   9.210  77.870  1.00  0.00           H
ATOM   3334 HG12 VAL   220      61.920  10.570  76.990  1.00  0.00           H
ATOM   3335 HG13 VAL   220      60.360  10.940  77.690  1.00  0.00           H
ATOM   3336  CG2 VAL   220      62.900   9.660  79.680  1.00  0.00           C
ATOM   3337 HG21 VAL   220      62.490   8.630  79.790  1.00  0.00           H
ATOM   3338 HG22 VAL   220      63.200   9.850  80.740  1.00  0.00           H
ATOM   3339 HG23 VAL   220      63.770   9.590  79.000  1.00  0.00           H
ATOM   3340  C   VAL   220      61.830  13.150  78.400  1.00  0.00           C
ATOM   3341  O   VAL   220      62.040  13.560  77.200  1.00  0.00           O
ATOM   3342  N   PHE   221      60.950  13.680  79.250  1.00  0.00           N
ATOM   3343  HN  PHE   221      60.920  13.390  80.200  1.00  0.00           H
ATOM   3344  CA  PHE   221      60.050  14.730  78.860  1.00  0.00           C
ATOM   3345  HA  PHE   221      59.420  14.290  78.100  1.00  0.00           H
ATOM   3346  CB  PHE   221      59.230  15.070  80.120  1.00  0.00           C
ATOM   3347  HB1 PHE   221      59.810  15.670  80.860  1.00  0.00           H
ATOM   3348  HB2 PHE   221      59.000  14.080  80.560  1.00  0.00           H
ATOM   3349  CG  PHE   221      57.920  15.790  80.030  1.00  0.00           C
ATOM   3350  CD1 PHE   221      57.480  16.430  78.890  1.00  0.00           C
ATOM   3351  HD1 PHE   221      58.040  16.330  77.960  1.00  0.00           H
ATOM   3352  CE1 PHE   221      56.300  17.200  78.840  1.00  0.00           C
ATOM   3353  HE1 PHE   221      55.900  17.610  77.930  1.00  0.00           H
ATOM   3354  CZ  PHE   221      55.620  17.360  80.050  1.00  0.00           C
ATOM   3355  HZ  PHE   221      54.760  18.000  79.920  1.00  0.00           H
ATOM   3356  CD2 PHE   221      57.030  15.770  81.160  1.00  0.00           C
ATOM   3357  HD2 PHE   221      57.350  15.190  82.010  1.00  0.00           H
ATOM   3358  CE2 PHE   221      55.890  16.560  81.170  1.00  0.00           C
ATOM   3359  HE2 PHE   221      55.490  16.710  82.160  1.00  0.00           H
ATOM   3360  C   PHE   221      60.690  16.020  78.330  1.00  0.00           C
ATOM   3361  O   PHE   221      60.210  16.520  77.340  1.00  0.00           O
ATOM   3362  N   ALA   222      61.750  16.570  78.970  1.00  0.00           N
ATOM   3363  HN  ALA   222      62.070  16.090  79.780  1.00  0.00           H
ATOM   3364  CA  ALA   222      62.420  17.740  78.490  1.00  0.00           C
ATOM   3365  HA  ALA   222      61.610  18.450  78.390  1.00  0.00           H
ATOM   3366  CB  ALA   222      63.580  18.180  79.470  1.00  0.00           C
ATOM   3367  HB1 ALA   222      64.120  19.140  79.300  1.00  0.00           H
ATOM   3368  HB2 ALA   222      64.270  17.310  79.610  1.00  0.00           H
ATOM   3369  HB3 ALA   222      63.020  18.320  80.420  1.00  0.00           H
ATOM   3370  C   ALA   222      63.060  17.560  77.120  1.00  0.00           C
ATOM   3371  O   ALA   222      63.020  18.450  76.210  1.00  0.00           O
ATOM   3372  N   VAL   223      63.620  16.360  76.820  1.00  0.00           N
ATOM   3373  HN  VAL   223      63.690  15.660  77.520  1.00  0.00           H
ATOM   3374  CA  VAL   223      64.000  15.910  75.530  1.00  0.00           C
ATOM   3375  HA  VAL   223      64.710  16.670  75.260  1.00  0.00           H
ATOM   3376  CB  VAL   223      64.730  14.570  75.620  1.00  0.00           C
ATOM   3377  HB  VAL   223      64.410  13.800  76.350  1.00  0.00           H
ATOM   3378  CG1 VAL   223      64.680  13.900  74.290  1.00  0.00           C
ATOM   3379 HG11 VAL   223      63.690  13.590  73.900  1.00  0.00           H
ATOM   3380 HG12 VAL   223      65.400  13.050  74.340  1.00  0.00           H
ATOM   3381 HG13 VAL   223      65.060  14.580  73.500  1.00  0.00           H
ATOM   3382  CG2 VAL   223      66.240  14.830  75.980  1.00  0.00           C
ATOM   3383 HG21 VAL   223      66.250  15.280  77.000  1.00  0.00           H
ATOM   3384 HG22 VAL   223      66.620  15.480  75.160  1.00  0.00           H
ATOM   3385 HG23 VAL   223      66.810  13.880  76.020  1.00  0.00           H
ATOM   3386  C   VAL   223      62.860  15.920  74.470  1.00  0.00           C
ATOM   3387  O   VAL   223      63.030  16.450  73.370  1.00  0.00           O
ATOM   3388  N   LEU   224      61.690  15.300  74.780  1.00  0.00           N
ATOM   3389  HN  LEU   224      61.630  14.850  75.670  1.00  0.00           H
ATOM   3390  CA  LEU   224      60.670  15.010  73.800  1.00  0.00           C
ATOM   3391  HA  LEU   224      61.120  14.870  72.840  1.00  0.00           H
ATOM   3392  CB  LEU   224      59.810  13.770  74.160  1.00  0.00           C
ATOM   3393  HB1 LEU   224      58.870  13.650  73.590  1.00  0.00           H
ATOM   3394  HB2 LEU   224      59.530  13.860  75.230  1.00  0.00           H
ATOM   3395  CG  LEU   224      60.560  12.450  74.070  1.00  0.00           C
ATOM   3396  HG  LEU   224      61.370  12.470  74.830  1.00  0.00           H
ATOM   3397  CD1 LEU   224      59.560  11.380  74.600  1.00  0.00           C
ATOM   3398 HD11 LEU   224      59.280  11.420  75.680  1.00  0.00           H
ATOM   3399 HD12 LEU   224      60.010  10.380  74.400  1.00  0.00           H
ATOM   3400 HD13 LEU   224      58.630  11.430  74.000  1.00  0.00           H
ATOM   3401  CD2 LEU   224      61.200  12.190  72.650  1.00  0.00           C
ATOM   3402 HD21 LEU   224      62.100  12.840  72.570  1.00  0.00           H
ATOM   3403 HD22 LEU   224      60.470  12.450  71.850  1.00  0.00           H
ATOM   3404 HD23 LEU   224      61.470  11.130  72.450  1.00  0.00           H
ATOM   3405  C   LEU   224      59.680  16.140  73.560  1.00  0.00           C
ATOM   3406  O   LEU   224      59.130  16.240  72.470  1.00  0.00           O
ATOM   3407  N   TYR   225      59.520  16.990  74.580  1.00  0.00           N
ATOM   3408  HN  TYR   225      59.970  16.770  75.440  1.00  0.00           H
ATOM   3409  CA  TYR   225      58.590  18.150  74.390  1.00  0.00           C
ATOM   3410  HA  TYR   225      58.050  18.020  73.470  1.00  0.00           H
ATOM   3411  CB  TYR   225      57.430  18.050  75.450  1.00  0.00           C
ATOM   3412  HB1 TYR   225      56.880  19.020  75.380  1.00  0.00           H
ATOM   3413  HB2 TYR   225      57.910  17.970  76.450  1.00  0.00           H
ATOM   3414  CG  TYR   225      56.500  16.810  75.290  1.00  0.00           C
ATOM   3415  CD1 TYR   225      55.250  16.890  74.640  1.00  0.00           C
ATOM   3416  HD1 TYR   225      54.920  17.850  74.260  1.00  0.00           H
ATOM   3417  CE1 TYR   225      54.440  15.770  74.470  1.00  0.00           C
ATOM   3418  HE1 TYR   225      53.430  16.030  74.190  1.00  0.00           H
ATOM   3419  CZ  TYR   225      54.820  14.550  74.910  1.00  0.00           C
ATOM   3420  OH  TYR   225      53.860  13.540  74.710  1.00  0.00           O
ATOM   3421  HH  TYR   225      54.170  12.810  75.250  1.00  0.00           H
ATOM   3422  CD2 TYR   225      56.850  15.510  75.760  1.00  0.00           C
ATOM   3423  HD2 TYR   225      57.790  15.360  76.270  1.00  0.00           H
ATOM   3424  CE2 TYR   225      56.010  14.390  75.540  1.00  0.00           C
ATOM   3425  HE2 TYR   225      56.250  13.420  75.940  1.00  0.00           H
ATOM   3426  C   TYR   225      59.180  19.520  74.420  1.00  0.00           C
ATOM   3427  O   TYR   225      58.460  20.530  74.410  1.00  0.00           O
ATOM   3428  N   PHE   226      60.530  19.650  74.450  1.00  0.00           N
ATOM   3429  HN  PHE   226      61.010  18.830  74.740  1.00  0.00           H
ATOM   3430  CA  PHE   226      61.180  20.940  74.510  1.00  0.00           C
ATOM   3431  HA  PHE   226      60.500  21.700  74.150  1.00  0.00           H
ATOM   3432  CB  PHE   226      61.450  21.450  75.920  1.00  0.00           C
ATOM   3433  HB1 PHE   226      61.980  20.730  76.590  1.00  0.00           H
ATOM   3434  HB2 PHE   226      60.490  21.510  76.480  1.00  0.00           H
ATOM   3435  CG  PHE   226      62.230  22.700  76.060  1.00  0.00           C
ATOM   3436  CD1 PHE   226      63.270  22.760  76.940  1.00  0.00           C
ATOM   3437  HD1 PHE   226      63.600  21.910  77.510  1.00  0.00           H
ATOM   3438  CE1 PHE   226      63.970  23.990  77.090  1.00  0.00           C
ATOM   3439  HE1 PHE   226      64.860  23.910  77.700  1.00  0.00           H
ATOM   3440  CZ  PHE   226      63.550  25.060  76.300  1.00  0.00           C
ATOM   3441  HZ  PHE   226      63.950  26.050  76.460  1.00  0.00           H
ATOM   3442  CD2 PHE   226      61.710  23.800  75.410  1.00  0.00           C
ATOM   3443  HD2 PHE   226      60.760  23.630  74.920  1.00  0.00           H
ATOM   3444  CE2 PHE   226      62.360  24.970  75.620  1.00  0.00           C
ATOM   3445  HE2 PHE   226      61.910  25.890  75.260  1.00  0.00           H
ATOM   3446  C   PHE   226      62.390  21.080  73.590  1.00  0.00           C
ATOM   3447  O   PHE   226      62.380  21.870  72.630  1.00  0.00           O
ATOM   3448  N   LEU   227      63.380  20.230  73.770  1.00  0.00           N
ATOM   3449  HN  LEU   227      63.430  19.610  74.550  1.00  0.00           H
ATOM   3450  CA  LEU   227      64.490  20.020  72.840  1.00  0.00           C
ATOM   3451  HA  LEU   227      64.990  20.970  72.740  1.00  0.00           H
ATOM   3452  CB  LEU   227      65.480  19.130  73.570  1.00  0.00           C
ATOM   3453  HB1 LEU   227      66.170  18.610  72.860  1.00  0.00           H
ATOM   3454  HB2 LEU   227      64.900  18.420  74.200  1.00  0.00           H
ATOM   3455  CG  LEU   227      66.460  19.780  74.560  1.00  0.00           C
ATOM   3456  HG  LEU   227      65.840  20.240  75.370  1.00  0.00           H
ATOM   3457  CD1 LEU   227      67.340  18.820  75.310  1.00  0.00           C
ATOM   3458 HD11 LEU   227      66.560  18.210  75.820  1.00  0.00           H
ATOM   3459 HD12 LEU   227      68.070  19.340  75.960  1.00  0.00           H
ATOM   3460 HD13 LEU   227      67.860  18.190  74.560  1.00  0.00           H
ATOM   3461  CD2 LEU   227      67.380  20.810  73.910  1.00  0.00           C
ATOM   3462 HD21 LEU   227      66.920  21.570  73.240  1.00  0.00           H
ATOM   3463 HD22 LEU   227      68.190  20.270  73.360  1.00  0.00           H
ATOM   3464 HD23 LEU   227      67.870  21.320  74.770  1.00  0.00           H
ATOM   3465  C   LEU   227      64.170  19.610  71.430  1.00  0.00           C
ATOM   3466  O   LEU   227      64.610  20.240  70.530  1.00  0.00           O
ATOM   3467  N   LEU   228      63.390  18.520  71.260  1.00  0.00           N
ATOM   3468  HN  LEU   228      63.330  17.880  72.020  1.00  0.00           H
ATOM   3469  CA  LEU   228      62.820  18.050  69.960  1.00  0.00           C
ATOM   3470  HA  LEU   228      63.670  17.810  69.340  1.00  0.00           H
ATOM   3471  CB  LEU   228      62.160  16.650  70.130  1.00  0.00           C
ATOM   3472  HB1 LEU   228      61.350  16.590  70.880  1.00  0.00           H
ATOM   3473  HB2 LEU   228      63.030  16.040  70.470  1.00  0.00           H
ATOM   3474  CG  LEU   228      61.620  15.980  68.790  1.00  0.00           C
ATOM   3475  HG  LEU   228      60.760  16.550  68.390  1.00  0.00           H
ATOM   3476  CD1 LEU   228      62.650  15.890  67.620  1.00  0.00           C
ATOM   3477 HD11 LEU   228      62.710  16.840  67.050  1.00  0.00           H
ATOM   3478 HD12 LEU   228      62.350  15.220  66.780  1.00  0.00           H
ATOM   3479 HD13 LEU   228      63.670  15.580  67.930  1.00  0.00           H
ATOM   3480  CD2 LEU   228      61.150  14.560  69.220  1.00  0.00           C
ATOM   3481 HD21 LEU   228      60.470  14.590  70.100  1.00  0.00           H
ATOM   3482 HD22 LEU   228      62.080  14.070  69.570  1.00  0.00           H
ATOM   3483 HD23 LEU   228      60.750  13.930  68.390  1.00  0.00           H
ATOM   3484  C   LEU   228      61.980  19.060  69.190  1.00  0.00           C
ATOM   3485  O   LEU   228      62.390  19.340  68.050  1.00  0.00           O
ATOM   3486  N   PRO   229      60.910  19.830  69.750  1.00  0.00           N
ATOM   3487  CD  PRO   229      60.170  19.390  70.990  1.00  0.00           C
ATOM   3488  HD1 PRO   229      60.370  20.220  71.710  1.00  0.00           H
ATOM   3489  HD2 PRO   229      60.510  18.410  71.370  1.00  0.00           H
ATOM   3490  CA  PRO   229      60.170  20.840  69.120  1.00  0.00           C
ATOM   3491  HA  PRO   229      60.010  20.430  68.140  1.00  0.00           H
ATOM   3492  CB  PRO   229      58.860  20.950  69.980  1.00  0.00           C
ATOM   3493  HB1 PRO   229      58.050  21.170  69.250  1.00  0.00           H
ATOM   3494  HB2 PRO   229      58.940  21.820  70.660  1.00  0.00           H
ATOM   3495  CG  PRO   229      58.770  19.540  70.570  1.00  0.00           C
ATOM   3496  HG1 PRO   229      58.140  19.340  71.460  1.00  0.00           H
ATOM   3497  HG2 PRO   229      58.640  18.740  69.820  1.00  0.00           H
ATOM   3498  C   PRO   229      61.040  22.120  68.970  1.00  0.00           C
ATOM   3499  O   PRO   229      60.810  22.750  67.920  1.00  0.00           O
ATOM   3500  N   LEU   230      61.870  22.550  69.850  1.00  0.00           N
ATOM   3501  HN  LEU   230      62.000  22.030  70.700  1.00  0.00           H
ATOM   3502  CA  LEU   230      62.710  23.650  69.580  1.00  0.00           C
ATOM   3503  HA  LEU   230      62.080  24.490  69.300  1.00  0.00           H
ATOM   3504  CB  LEU   230      63.630  24.070  70.820  1.00  0.00           C
ATOM   3505  HB1 LEU   230      64.300  23.250  71.180  1.00  0.00           H
ATOM   3506  HB2 LEU   230      62.900  24.180  71.650  1.00  0.00           H
ATOM   3507  CG  LEU   230      64.420  25.400  70.810  1.00  0.00           C
ATOM   3508  HG  LEU   230      65.310  25.280  70.150  1.00  0.00           H
ATOM   3509  CD1 LEU   230      63.510  26.650  70.500  1.00  0.00           C
ATOM   3510 HD11 LEU   230      62.470  26.640  70.910  1.00  0.00           H
ATOM   3511 HD12 LEU   230      63.350  26.660  69.400  1.00  0.00           H
ATOM   3512 HD13 LEU   230      63.960  27.640  70.710  1.00  0.00           H
ATOM   3513  CD2 LEU   230      64.990  25.540  72.280  1.00  0.00           C
ATOM   3514 HD21 LEU   230      64.190  25.770  73.010  1.00  0.00           H
ATOM   3515 HD22 LEU   230      65.730  26.370  72.310  1.00  0.00           H
ATOM   3516 HD23 LEU   230      65.500  24.610  72.580  1.00  0.00           H
ATOM   3517  C   LEU   230      63.640  23.380  68.460  1.00  0.00           C
ATOM   3518  O   LEU   230      63.810  24.190  67.580  1.00  0.00           O
ATOM   3519  N   LEU   231      64.270  22.160  68.390  1.00  0.00           N
ATOM   3520  HN  LEU   231      64.270  21.540  69.170  1.00  0.00           H
ATOM   3521  CA  LEU   231      65.120  21.750  67.290  1.00  0.00           C
ATOM   3522  HA  LEU   231      65.850  22.530  67.140  1.00  0.00           H
ATOM   3523  CB  LEU   231      65.940  20.400  67.560  1.00  0.00           C
ATOM   3524  HB1 LEU   231      65.220  19.570  67.720  1.00  0.00           H
ATOM   3525  HB2 LEU   231      66.370  20.570  68.570  1.00  0.00           H
ATOM   3526  CG  LEU   231      66.840  19.920  66.450  1.00  0.00           C
ATOM   3527  HG  LEU   231      66.250  19.750  65.520  1.00  0.00           H
ATOM   3528  CD1 LEU   231      67.940  20.980  66.080  1.00  0.00           C
ATOM   3529 HD11 LEU   231      67.560  21.860  65.520  1.00  0.00           H
ATOM   3530 HD12 LEU   231      68.630  20.530  65.350  1.00  0.00           H
ATOM   3531 HD13 LEU   231      68.350  21.330  67.060  1.00  0.00           H
ATOM   3532  CD2 LEU   231      67.400  18.650  66.990  1.00  0.00           C
ATOM   3533 HD21 LEU   231      68.050  18.140  66.250  1.00  0.00           H
ATOM   3534 HD22 LEU   231      66.650  17.890  67.280  1.00  0.00           H
ATOM   3535 HD23 LEU   231      67.980  19.040  67.860  1.00  0.00           H
ATOM   3536  C   LEU   231      64.320  21.680  65.940  1.00  0.00           C
ATOM   3537  O   LEU   231      64.740  22.170  64.940  1.00  0.00           O
ATOM   3538  N   LEU   232      63.050  21.070  65.940  1.00  0.00           N
ATOM   3539  HN  LEU   232      62.840  20.530  66.740  1.00  0.00           H
ATOM   3540  CA  LEU   232      62.190  21.050  64.780  1.00  0.00           C
ATOM   3541  HA  LEU   232      62.630  20.390  64.050  1.00  0.00           H
ATOM   3542  CB  LEU   232      60.880  20.360  65.270  1.00  0.00           C
ATOM   3543  HB1 LEU   232      60.700  20.850  66.250  1.00  0.00           H
ATOM   3544  HB2 LEU   232      61.050  19.280  65.450  1.00  0.00           H
ATOM   3545  CG  LEU   232      59.630  20.540  64.360  1.00  0.00           C
ATOM   3546  HG  LEU   232      59.440  21.630  64.240  1.00  0.00           H
ATOM   3547  CD1 LEU   232      59.730  19.970  62.970  1.00  0.00           C
ATOM   3548 HD11 LEU   232      59.820  18.860  63.020  1.00  0.00           H
ATOM   3549 HD12 LEU   232      60.680  20.240  62.460  1.00  0.00           H
ATOM   3550 HD13 LEU   232      58.900  20.250  62.280  1.00  0.00           H
ATOM   3551  CD2 LEU   232      58.400  20.030  65.050  1.00  0.00           C
ATOM   3552 HD21 LEU   232      58.510  18.960  65.330  1.00  0.00           H
ATOM   3553 HD22 LEU   232      57.490  20.280  64.450  1.00  0.00           H
ATOM   3554 HD23 LEU   232      58.430  20.590  66.010  1.00  0.00           H
ATOM   3555  C   LEU   232      61.940  22.480  64.220  1.00  0.00           C
ATOM   3556  O   LEU   232      62.170  22.740  63.030  1.00  0.00           O
ATOM   3557  N   ILE   233      61.560  23.380  65.080  1.00  0.00           N
ATOM   3558  HN  ILE   233      61.610  23.260  66.070  1.00  0.00           H
ATOM   3559  CA  ILE   233      61.390  24.840  64.770  1.00  0.00           C
ATOM   3560  HA  ILE   233      60.740  24.950  63.920  1.00  0.00           H
ATOM   3561  CB  ILE   233      60.900  25.690  66.040  1.00  0.00           C
ATOM   3562  HB  ILE   233      61.580  25.470  66.890  1.00  0.00           H
ATOM   3563  CG2 ILE   233      61.040  27.160  65.800  1.00  0.00           C
ATOM   3564 HG21 ILE   233      60.530  27.520  64.880  1.00  0.00           H
ATOM   3565 HG22 ILE   233      62.090  27.530  65.830  1.00  0.00           H
ATOM   3566 HG23 ILE   233      60.640  27.730  66.670  1.00  0.00           H
ATOM   3567  CG1 ILE   233      59.460  25.240  66.390  1.00  0.00           C
ATOM   3568 HG11 ILE   233      59.290  24.160  66.190  1.00  0.00           H
ATOM   3569 HG12 ILE   233      58.710  25.720  65.720  1.00  0.00           H
ATOM   3570  CD  ILE   233      58.920  25.460  67.830  1.00  0.00           C
ATOM   3571  HD1 ILE   233      59.550  24.960  68.600  1.00  0.00           H
ATOM   3572  HD2 ILE   233      57.860  25.130  67.860  1.00  0.00           H
ATOM   3573  HD3 ILE   233      58.990  26.550  68.020  1.00  0.00           H
ATOM   3574  C   ILE   233      62.650  25.530  64.180  1.00  0.00           C
ATOM   3575  O   ILE   233      62.630  26.240  63.180  1.00  0.00           O
ATOM   3576  N   LEU   234      63.780  25.260  64.800  1.00  0.00           N
ATOM   3577  HN  LEU   234      63.640  24.780  65.660  1.00  0.00           H
ATOM   3578  CA  LEU   234      65.050  25.720  64.350  1.00  0.00           C
ATOM   3579  HA  LEU   234      64.990  26.790  64.200  1.00  0.00           H
ATOM   3580  CB  LEU   234      66.070  25.350  65.510  1.00  0.00           C
ATOM   3581  HB1 LEU   234      65.970  24.270  65.740  1.00  0.00           H
ATOM   3582  HB2 LEU   234      65.580  25.930  66.320  1.00  0.00           H
ATOM   3583  CG  LEU   234      67.550  25.800  65.390  1.00  0.00           C
ATOM   3584  HG  LEU   234      68.010  25.290  64.520  1.00  0.00           H
ATOM   3585  CD1 LEU   234      67.680  27.290  64.980  1.00  0.00           C
ATOM   3586 HD11 LEU   234      68.750  27.590  64.920  1.00  0.00           H
ATOM   3587 HD12 LEU   234      67.150  27.940  65.700  1.00  0.00           H
ATOM   3588 HD13 LEU   234      67.270  27.360  63.950  1.00  0.00           H
ATOM   3589  CD2 LEU   234      68.310  25.560  66.650  1.00  0.00           C
ATOM   3590 HD21 LEU   234      68.470  24.490  66.900  1.00  0.00           H
ATOM   3591 HD22 LEU   234      67.750  25.990  67.510  1.00  0.00           H
ATOM   3592 HD23 LEU   234      69.320  26.000  66.540  1.00  0.00           H
ATOM   3593  C   LEU   234      65.530  25.120  63.030  1.00  0.00           C
ATOM   3594  O   LEU   234      65.840  25.820  62.070  1.00  0.00           O
ATOM   3595  N   VAL   235      65.280  23.810  62.780  1.00  0.00           N
ATOM   3596  HN  VAL   235      65.030  23.230  63.550  1.00  0.00           H
ATOM   3597  CA  VAL   235      65.480  23.140  61.510  1.00  0.00           C
ATOM   3598  HA  VAL   235      66.490  23.450  61.280  1.00  0.00           H
ATOM   3599  CB  VAL   235      65.340  21.660  61.670  1.00  0.00           C
ATOM   3600  HB  VAL   235      64.370  21.570  62.190  1.00  0.00           H
ATOM   3601  CG1 VAL   235      65.340  20.850  60.370  1.00  0.00           C
ATOM   3602 HG11 VAL   235      64.590  21.140  59.600  1.00  0.00           H
ATOM   3603 HG12 VAL   235      65.210  19.760  60.480  1.00  0.00           H
ATOM   3604 HG13 VAL   235      66.340  20.970  59.910  1.00  0.00           H
ATOM   3605  CG2 VAL   235      66.450  21.070  62.560  1.00  0.00           C
ATOM   3606 HG21 VAL   235      67.450  21.390  62.220  1.00  0.00           H
ATOM   3607 HG22 VAL   235      66.390  19.970  62.420  1.00  0.00           H
ATOM   3608 HG23 VAL   235      66.300  21.410  63.610  1.00  0.00           H
ATOM   3609  C   VAL   235      64.600  23.680  60.390  1.00  0.00           C
ATOM   3610  O   VAL   235      65.060  23.950  59.310  1.00  0.00           O
ATOM   3611  N   VAL   236      63.270  23.920  60.690  1.00  0.00           N
ATOM   3612  HN  VAL   236      62.810  23.510  61.480  1.00  0.00           H
ATOM   3613  CA  VAL   236      62.380  24.580  59.690  1.00  0.00           C
ATOM   3614  HA  VAL   236      62.430  23.870  58.880  1.00  0.00           H
ATOM   3615  CB  VAL   236      60.940  24.730  60.300  1.00  0.00           C
ATOM   3616  HB  VAL   236      61.110  24.930  61.380  1.00  0.00           H
ATOM   3617  CG1 VAL   236      60.150  25.920  59.690  1.00  0.00           C
ATOM   3618 HG11 VAL   236      59.060  25.800  59.870  1.00  0.00           H
ATOM   3619 HG12 VAL   236      60.320  25.990  58.590  1.00  0.00           H
ATOM   3620 HG13 VAL   236      60.500  26.890  60.100  1.00  0.00           H
ATOM   3621  CG2 VAL   236      60.140  23.430  60.180  1.00  0.00           C
ATOM   3622 HG21 VAL   236      60.110  23.070  59.130  1.00  0.00           H
ATOM   3623 HG22 VAL   236      59.080  23.530  60.490  1.00  0.00           H
ATOM   3624 HG23 VAL   236      60.550  22.530  60.700  1.00  0.00           H
ATOM   3625  C   VAL   236      62.990  25.900  59.150  1.00  0.00           C
ATOM   3626  O   VAL   236      63.160  26.080  57.930  1.00  0.00           O
ATOM   3627  N   TYR   237      63.310  26.920  60.000  1.00  0.00           N
ATOM   3628  HN  TYR   237      63.190  26.880  60.990  1.00  0.00           H
ATOM   3629  CA  TYR   237      63.970  28.170  59.610  1.00  0.00           C
ATOM   3630  HA  TYR   237      63.410  28.560  58.780  1.00  0.00           H
ATOM   3631  CB  TYR   237      63.840  29.190  60.730  1.00  0.00           C
ATOM   3632  HB1 TYR   237      64.330  30.150  60.480  1.00  0.00           H
ATOM   3633  HB2 TYR   237      64.300  28.700  61.610  1.00  0.00           H
ATOM   3634  CG  TYR   237      62.430  29.510  61.030  1.00  0.00           C
ATOM   3635  CD1 TYR   237      61.810  29.440  62.320  1.00  0.00           C
ATOM   3636  HD1 TYR   237      62.420  29.050  63.120  1.00  0.00           H
ATOM   3637  CE1 TYR   237      60.410  29.720  62.520  1.00  0.00           C
ATOM   3638  HE1 TYR   237      60.010  29.630  63.510  1.00  0.00           H
ATOM   3639  CZ  TYR   237      59.690  30.240  61.460  1.00  0.00           C
ATOM   3640  OH  TYR   237      58.370  30.590  61.720  1.00  0.00           O
ATOM   3641  HH  TYR   237      58.070  31.090  60.960  1.00  0.00           H
ATOM   3642  CD2 TYR   237      61.650  30.130  59.970  1.00  0.00           C
ATOM   3643  HD2 TYR   237      62.080  30.400  59.010  1.00  0.00           H
ATOM   3644  CE2 TYR   237      60.330  30.500  60.260  1.00  0.00           C
ATOM   3645  HE2 TYR   237      59.740  30.900  59.450  1.00  0.00           H
ATOM   3646  C   TYR   237      65.370  28.060  59.110  1.00  0.00           C
ATOM   3647  O   TYR   237      65.790  28.840  58.210  1.00  0.00           O
ATOM   3648  N   CYS   238      66.300  27.210  59.660  1.00  0.00           N
ATOM   3649  HN  CYS   238      66.130  26.620  60.450  1.00  0.00           H
ATOM   3650  CA  CYS   238      67.690  27.100  59.090  1.00  0.00           C
ATOM   3651  HA  CYS   238      67.970  28.130  58.910  1.00  0.00           H
ATOM   3652  CB  CYS   238      68.700  26.350  60.010  1.00  0.00           C
ATOM   3653  HB1 CYS   238      69.730  26.430  59.600  1.00  0.00           H
ATOM   3654  HB2 CYS   238      68.410  25.280  60.160  1.00  0.00           H
ATOM   3655  SG  CYS   238      68.720  27.150  61.660  1.00  0.00           S
ATOM   3656  HG1 CYS   238      67.630  26.590  62.140  1.00  0.00           H
ATOM   3657  C   CYS   238      67.650  26.430  57.800  1.00  0.00           C
ATOM   3658  O   CYS   238      68.520  26.620  56.960  1.00  0.00           O
ATOM   3659  N   SER   239      66.620  25.560  57.570  1.00  0.00           N
ATOM   3660  HN  SER   239      65.910  25.350  58.250  1.00  0.00           H
ATOM   3661  CA  SER   239      66.540  24.890  56.260  1.00  0.00           C
ATOM   3662  HA  SER   239      67.480  24.460  55.950  1.00  0.00           H
ATOM   3663  CB  SER   239      65.460  23.730  56.170  1.00  0.00           C
ATOM   3664  HB1 SER   239      65.290  23.420  55.110  1.00  0.00           H
ATOM   3665  HB2 SER   239      64.560  24.260  56.550  1.00  0.00           H
ATOM   3666  OG  SER   239      65.760  22.650  57.090  1.00  0.00           O
ATOM   3667  HG1 SER   239      65.780  23.040  57.970  1.00  0.00           H
ATOM   3668  C   SER   239      66.300  25.950  55.120  1.00  0.00           C
ATOM   3669  O   SER   239      66.960  25.930  54.060  1.00  0.00           O
ATOM   3670  N   MET   240      65.480  27.030  55.400  1.00  0.00           N
ATOM   3671  HN  MET   240      64.950  27.070  56.240  1.00  0.00           H
ATOM   3672  CA  MET   240      65.110  28.070  54.460  1.00  0.00           C
ATOM   3673  HA  MET   240      64.500  27.640  53.670  1.00  0.00           H
ATOM   3674  CB  MET   240      64.170  29.200  54.970  1.00  0.00           C
ATOM   3675  HB1 MET   240      63.900  29.940  54.190  1.00  0.00           H
ATOM   3676  HB2 MET   240      64.670  29.850  55.720  1.00  0.00           H
ATOM   3677  CG  MET   240      62.860  28.700  55.600  1.00  0.00           C
ATOM   3678  HG1 MET   240      63.140  28.070  56.470  1.00  0.00           H
ATOM   3679  HG2 MET   240      62.450  27.970  54.890  1.00  0.00           H
ATOM   3680  SD  MET   240      61.840  30.050  56.220  1.00  0.00           S
ATOM   3681  CE  MET   240      60.660  28.920  56.850  1.00  0.00           C
ATOM   3682  HE1 MET   240      61.090  28.200  57.570  1.00  0.00           H
ATOM   3683  HE2 MET   240      60.290  28.320  55.990  1.00  0.00           H
ATOM   3684  HE3 MET   240      59.720  29.380  57.240  1.00  0.00           H
ATOM   3685  C   MET   240      66.320  28.730  53.760  1.00  0.00           C
ATOM   3686  O   MET   240      66.470  28.880  52.530  1.00  0.00           O
ATOM   3687  N   PHE   241      67.340  29.160  54.560  1.00  0.00           N
ATOM   3688  HN  PHE   241      67.280  29.050  55.550  1.00  0.00           H
ATOM   3689  CA  PHE   241      68.600  29.720  53.940  1.00  0.00           C
ATOM   3690  HA  PHE   241      68.240  30.460  53.240  1.00  0.00           H
ATOM   3691  CB  PHE   241      69.600  30.230  55.000  1.00  0.00           C
ATOM   3692  HB1 PHE   241      70.520  30.690  54.580  1.00  0.00           H
ATOM   3693  HB2 PHE   241      69.790  29.440  55.750  1.00  0.00           H
ATOM   3694  CG  PHE   241      68.850  31.370  55.720  1.00  0.00           C
ATOM   3695  CD1 PHE   241      68.020  31.140  56.770  1.00  0.00           C
ATOM   3696  HD1 PHE   241      67.940  30.130  57.150  1.00  0.00           H
ATOM   3697  CE1 PHE   241      67.270  32.060  57.400  1.00  0.00           C
ATOM   3698  HE1 PHE   241      66.760  31.770  58.310  1.00  0.00           H
ATOM   3699  CZ  PHE   241      67.270  33.380  56.960  1.00  0.00           C
ATOM   3700  HZ  PHE   241      66.720  34.100  57.550  1.00  0.00           H
ATOM   3701  CD2 PHE   241      68.920  32.740  55.280  1.00  0.00           C
ATOM   3702  HD2 PHE   241      69.480  32.910  54.370  1.00  0.00           H
ATOM   3703  CE2 PHE   241      68.110  33.750  55.900  1.00  0.00           C
ATOM   3704  HE2 PHE   241      68.110  34.770  55.570  1.00  0.00           H
ATOM   3705  C   PHE   241      69.370  28.800  53.110  1.00  0.00           C
ATOM   3706  O   PHE   241      69.840  29.250  52.050  1.00  0.00           O
ATOM   3707  N   ARG   242      69.500  27.550  53.560  1.00  0.00           N
ATOM   3708  HN  ARG   242      69.070  27.390  54.440  1.00  0.00           H
ATOM   3709  CA  ARG   242      70.170  26.430  52.960  1.00  0.00           C
ATOM   3710  HA  ARG   242      71.200  26.720  52.880  1.00  0.00           H
ATOM   3711  CB  ARG   242      70.250  25.230  54.020  1.00  0.00           C
ATOM   3712  HB1 ARG   242      70.200  24.230  53.560  1.00  0.00           H
ATOM   3713  HB2 ARG   242      69.300  25.140  54.580  1.00  0.00           H
ATOM   3714  CG  ARG   242      71.410  25.350  55.030  1.00  0.00           C
ATOM   3715  HG1 ARG   242      71.470  24.540  55.790  1.00  0.00           H
ATOM   3716  HG2 ARG   242      71.230  26.230  55.680  1.00  0.00           H
ATOM   3717  CD  ARG   242      72.890  25.390  54.400  1.00  0.00           C
ATOM   3718  HD1 ARG   242      73.740  25.410  55.130  1.00  0.00           H
ATOM   3719  HD2 ARG   242      72.990  26.230  53.680  1.00  0.00           H
ATOM   3720  NE  ARG   242      73.140  24.150  53.560  1.00  0.00           N
ATOM   3721  HE  ARG   242      72.480  23.400  53.520  1.00  0.00           H
ATOM   3722  CZ  ARG   242      74.220  23.890  52.820  1.00  0.00           C
ATOM   3723  NH1 ARG   242      75.230  24.740  52.730  1.00  0.00           N
ATOM   3724 HH11 ARG   242      75.170  25.600  53.240  1.00  0.00           H
ATOM   3725 HH12 ARG   242      76.100  24.400  52.380  1.00  0.00           H
ATOM   3726  NH2 ARG   242      74.410  22.720  52.300  1.00  0.00           N
ATOM   3727 HH21 ARG   242      73.670  22.060  52.410  1.00  0.00           H
ATOM   3728 HH22 ARG   242      75.330  22.530  51.940  1.00  0.00           H
ATOM   3729  C   ARG   242      69.600  26.090  51.550  1.00  0.00           C
ATOM   3730  O   ARG   242      70.390  26.020  50.590  1.00  0.00           O
ATOM   3731  N   VAL   243      68.280  25.940  51.400  1.00  0.00           N
ATOM   3732  HN  VAL   243      67.700  25.940  52.220  1.00  0.00           H
ATOM   3733  CA  VAL   243      67.740  25.560  50.120  1.00  0.00           C
ATOM   3734  HA  VAL   243      68.230  24.660  49.770  1.00  0.00           H
ATOM   3735  CB  VAL   243      66.230  25.050  50.260  1.00  0.00           C
ATOM   3736  HB  VAL   243      65.940  24.620  49.280  1.00  0.00           H
ATOM   3737  CG1 VAL   243      66.250  23.860  51.260  1.00  0.00           C
ATOM   3738 HG11 VAL   243      66.850  23.010  50.870  1.00  0.00           H
ATOM   3739 HG12 VAL   243      65.220  23.460  51.430  1.00  0.00           H
ATOM   3740 HG13 VAL   243      66.450  24.120  52.320  1.00  0.00           H
ATOM   3741  CG2 VAL   243      65.220  26.130  50.680  1.00  0.00           C
ATOM   3742 HG21 VAL   243      64.260  25.730  50.310  1.00  0.00           H
ATOM   3743 HG22 VAL   243      65.280  27.090  50.130  1.00  0.00           H
ATOM   3744 HG23 VAL   243      65.250  26.380  51.770  1.00  0.00           H
ATOM   3745  C   VAL   243      67.900  26.630  49.030  1.00  0.00           C
ATOM   3746  O   VAL   243      67.890  26.310  47.810  1.00  0.00           O
ATOM   3747  N   ALA   244      67.950  27.930  49.450  1.00  0.00           N
ATOM   3748  HN  ALA   244      67.930  28.170  50.420  1.00  0.00           H
ATOM   3749  CA  ALA   244      68.080  29.040  48.610  1.00  0.00           C
ATOM   3750  HA  ALA   244      67.540  28.850  47.690  1.00  0.00           H
ATOM   3751  CB  ALA   244      67.780  30.460  49.220  1.00  0.00           C
ATOM   3752  HB1 ALA   244      68.410  30.560  50.130  1.00  0.00           H
ATOM   3753  HB2 ALA   244      66.760  30.470  49.670  1.00  0.00           H
ATOM   3754  HB3 ALA   244      68.130  31.270  48.560  1.00  0.00           H
ATOM   3755  C   ALA   244      69.450  29.100  48.010  1.00  0.00           C
ATOM   3756  O   ALA   244      69.610  29.180  46.820  1.00  0.00           O
ATOM   3757  N   ARG   245      70.540  28.940  48.860  1.00  0.00           N
ATOM   3758  HN  ARG   245      70.390  28.910  49.850  1.00  0.00           H
ATOM   3759  CA  ARG   245      71.960  29.140  48.460  1.00  0.00           C
ATOM   3760  HA  ARG   245      71.970  30.040  47.850  1.00  0.00           H
ATOM   3761  CB  ARG   245      72.760  29.370  49.760  1.00  0.00           C
ATOM   3762  HB1 ARG   245      73.830  29.390  49.470  1.00  0.00           H
ATOM   3763  HB2 ARG   245      72.630  28.550  50.500  1.00  0.00           H
ATOM   3764  CG  ARG   245      72.500  30.690  50.610  1.00  0.00           C
ATOM   3765  HG1 ARG   245      71.410  30.700  50.790  1.00  0.00           H
ATOM   3766  HG2 ARG   245      72.820  31.520  49.940  1.00  0.00           H
ATOM   3767  CD  ARG   245      73.200  30.530  51.990  1.00  0.00           C
ATOM   3768  HD1 ARG   245      74.310  30.560  51.910  1.00  0.00           H
ATOM   3769  HD2 ARG   245      72.790  29.610  52.460  1.00  0.00           H
ATOM   3770  NE  ARG   245      72.700  31.690  52.800  1.00  0.00           N
ATOM   3771  HE  ARG   245      71.910  32.280  52.660  1.00  0.00           H
ATOM   3772  CZ  ARG   245      73.350  32.140  53.840  1.00  0.00           C
ATOM   3773  NH1 ARG   245      74.530  31.680  54.220  1.00  0.00           N
ATOM   3774 HH11 ARG   245      75.110  31.010  53.760  1.00  0.00           H
ATOM   3775 HH12 ARG   245      74.860  32.120  55.060  1.00  0.00           H
ATOM   3776  NH2 ARG   245      72.760  33.150  54.460  1.00  0.00           N
ATOM   3777 HH21 ARG   245      71.900  33.490  54.070  1.00  0.00           H
ATOM   3778 HH22 ARG   245      73.290  33.750  55.060  1.00  0.00           H
ATOM   3779  C   ARG   245      72.510  28.030  47.640  1.00  0.00           C
ATOM   3780  O   ARG   245      73.410  28.310  46.780  1.00  0.00           O
ATOM   3781  N   VAL   246      71.960  26.810  47.790  1.00  0.00           N
ATOM   3782  HN  VAL   246      71.190  26.730  48.420  1.00  0.00           H
ATOM   3783  CA  VAL   246      72.640  25.660  47.120  1.00  0.00           C
ATOM   3784  HA  VAL   246      73.700  25.880  47.010  1.00  0.00           H
ATOM   3785  CB  VAL   246      72.580  24.370  47.950  1.00  0.00           C
ATOM   3786  HB  VAL   246      73.060  23.490  47.470  1.00  0.00           H
ATOM   3787  CG1 VAL   246      73.380  24.610  49.290  1.00  0.00           C
ATOM   3788 HG11 VAL   246      74.460  24.770  49.110  1.00  0.00           H
ATOM   3789 HG12 VAL   246      73.190  23.740  49.950  1.00  0.00           H
ATOM   3790 HG13 VAL   246      72.990  25.540  49.760  1.00  0.00           H
ATOM   3791  CG2 VAL   246      71.060  24.060  48.100  1.00  0.00           C
ATOM   3792 HG21 VAL   246      70.910  23.250  48.850  1.00  0.00           H
ATOM   3793 HG22 VAL   246      70.650  23.720  47.130  1.00  0.00           H
ATOM   3794 HG23 VAL   246      70.500  24.890  48.580  1.00  0.00           H
ATOM   3795  C   VAL   246      72.120  25.520  45.720  1.00  0.00           C
ATOM   3796  O   VAL   246      72.740  24.840  44.970  1.00  0.00           O
ATOM   3797  N   ALA   247      70.960  26.120  45.380  1.00  0.00           N
ATOM   3798  HN  ALA   247      70.430  26.630  46.050  1.00  0.00           H
ATOM   3799  CA  ALA   247      70.370  26.110  44.040  1.00  0.00           C
ATOM   3800  HA  ALA   247      70.930  25.560  43.300  1.00  0.00           H
ATOM   3801  CB  ALA   247      68.990  25.480  44.240  1.00  0.00           C
ATOM   3802  HB1 ALA   247      68.420  25.410  43.290  1.00  0.00           H
ATOM   3803  HB2 ALA   247      68.390  26.060  44.970  1.00  0.00           H
ATOM   3804  HB3 ALA   247      69.040  24.480  44.730  1.00  0.00           H
ATOM   3805  C   ALA   247      70.330  27.470  43.450  1.00  0.00           C
ATOM   3806  O   ALA   247      69.870  27.620  42.340  1.00  0.00           O
ATOM   3807  N   ALA   248      70.950  28.550  44.120  1.00  0.00           N
ATOM   3808  HN  ALA   248      71.300  28.360  45.040  1.00  0.00           H
ATOM   3809  CA  ALA   248      70.940  29.890  43.600  1.00  0.00           C
ATOM   3810  HA  ALA   248      71.440  30.370  44.430  1.00  0.00           H
ATOM   3811  CB  ALA   248      71.870  29.930  42.390  1.00  0.00           C
ATOM   3812  HB1 ALA   248      72.060  30.990  42.110  1.00  0.00           H
ATOM   3813  HB2 ALA   248      71.370  29.440  41.520  1.00  0.00           H
ATOM   3814  HB3 ALA   248      72.840  29.440  42.590  1.00  0.00           H
ATOM   3815  C   ALA   248      69.500  30.390  43.410  1.00  0.00           C
ATOM   3816  O   ALA   248      69.240  30.970  42.340  1.00  0.00           O
ATOM   3817  N   MET   249      68.590  30.160  44.360  1.00  0.00           N
ATOM   3818  HN  MET   249      68.900  29.850  45.260  1.00  0.00           H
ATOM   3819  CA  MET   249      67.180  30.550  44.300  1.00  0.00           C
ATOM   3820  HA  MET   249      66.910  30.850  43.300  1.00  0.00           H
ATOM   3821  CB  MET   249      66.350  29.280  44.690  1.00  0.00           C
ATOM   3822  HB1 MET   249      65.280  29.580  44.820  1.00  0.00           H
ATOM   3823  HB2 MET   249      66.860  28.740  45.510  1.00  0.00           H
ATOM   3824  CG  MET   249      66.380  28.280  43.510  1.00  0.00           C
ATOM   3825  HG1 MET   249      67.400  28.150  43.100  1.00  0.00           H
ATOM   3826  HG2 MET   249      65.720  28.630  42.690  1.00  0.00           H
ATOM   3827  SD  MET   249      65.740  26.690  44.090  1.00  0.00           S
ATOM   3828  CE  MET   249      65.280  26.320  42.380  1.00  0.00           C
ATOM   3829  HE1 MET   249      65.360  25.250  42.110  1.00  0.00           H
ATOM   3830  HE2 MET   249      65.950  26.910  41.710  1.00  0.00           H
ATOM   3831  HE3 MET   249      64.300  26.700  42.020  1.00  0.00           H
ATOM   3832  C   MET   249      66.850  31.680  45.280  1.00  0.00           C
ATOM   3833  O   MET   249      67.260  31.760  46.370  1.00  0.00           O
ATOM   3834  N   GLN   250      66.000  32.580  44.730  1.00  0.00           N
ATOM   3835  HN  GLN   250      65.790  32.500  43.760  1.00  0.00           H
ATOM   3836  CA  GLN   250      65.640  33.830  45.520  1.00  0.00           C
ATOM   3837  HA  GLN   250      66.570  34.210  45.900  1.00  0.00           H
ATOM   3838  CB  GLN   250      64.870  34.900  44.660  1.00  0.00           C
ATOM   3839  HB1 GLN   250      64.000  34.440  44.150  1.00  0.00           H
ATOM   3840  HB2 GLN   250      65.550  35.180  43.820  1.00  0.00           H
ATOM   3841  CG  GLN   250      64.680  36.310  45.360  1.00  0.00           C
ATOM   3842  HG1 GLN   250      65.620  36.700  45.790  1.00  0.00           H
ATOM   3843  HG2 GLN   250      63.930  36.230  46.170  1.00  0.00           H
ATOM   3844  CD  GLN   250      64.080  37.340  44.430  1.00  0.00           C
ATOM   3845  OE1 GLN   250      64.740  37.890  43.500  1.00  0.00           O
ATOM   3846  NE2 GLN   250      62.660  37.440  44.470  1.00  0.00           N
ATOM   3847 HE21 GLN   250      62.140  36.920  45.140  1.00  0.00           H
ATOM   3848 HE22 GLN   250      62.160  38.050  43.860  1.00  0.00           H
ATOM   3849  C   GLN   250      64.810  33.550  46.730  1.00  0.00           C
ATOM   3850  O   GLN   250      65.160  34.010  47.850  1.00  0.00           O
HETATM 3851  N   HSD   251      63.890  32.620  46.680  1.00  0.00           N
HETATM 3852  HN  HSD   251      63.810  32.090  45.840  1.00  0.00           H
HETATM 3853  CA  HSD   251      63.100  32.120  47.810  1.00  0.00           C
HETATM 3854  HA  HSD   251      63.430  32.630  48.710  1.00  0.00           H
HETATM 3855  CB  HSD   251      61.600  32.540  47.730  1.00  0.00           C
HETATM 3856  HB1 HSD   251      61.080  32.380  48.700  1.00  0.00           H
HETATM 3857  HB2 HSD   251      61.120  31.980  46.890  1.00  0.00           H
HETATM 3858  ND1 HSD   251      61.700  34.860  48.540  1.00  0.00           N
HETATM 3859  HD1 HSD   251      62.040  34.640  49.460  1.00  0.00           H
HETATM 3860  CG  HSD   251      61.450  33.980  47.550  1.00  0.00           C
HETATM 3861  CE1 HSD   251      61.570  36.160  48.060  1.00  0.00           C
HETATM 3862  HE1 HSD   251      61.660  37.120  48.560  1.00  0.00           H
HETATM 3863  NE2 HSD   251      61.210  36.070  46.810  1.00  0.00           N
HETATM 3864  CD2 HSD   251      61.110  34.710  46.530  1.00  0.00           C
HETATM 3865  HD2 HSD   251      60.930  34.420  45.500  1.00  0.00           H
HETATM 3866  C   HSD   251      63.230  30.660  48.110  1.00  0.00           C
HETATM 3867  O   HSD   251      62.380  30.100  48.800  1.00  0.00           O
ATOM   3868  N   GLY   252      64.180  29.960  47.440  1.00  0.00           N
ATOM   3869  HN  GLY   252      64.880  30.450  46.940  1.00  0.00           H
ATOM   3870  CA  GLY   252      64.360  28.450  47.440  1.00  0.00           C
ATOM   3871  HA1 GLY   252      64.300  28.160  48.480  1.00  0.00           H
ATOM   3872  HA2 GLY   252      65.310  28.200  46.990  1.00  0.00           H
ATOM   3873  C   GLY   252      63.340  27.940  46.520  1.00  0.00           C
ATOM   3874  O   GLY   252      62.670  28.620  45.720  1.00  0.00           O
ATOM   3875  N   PRO   253      63.160  26.600  46.530  1.00  0.00           N
ATOM   3876  CD  PRO   253      64.100  25.650  47.150  1.00  0.00           C
ATOM   3877  HD1 PRO   253      63.760  25.530  48.200  1.00  0.00           H
ATOM   3878  HD2 PRO   253      65.150  26.000  47.060  1.00  0.00           H
ATOM   3879  CA  PRO   253      62.200  25.890  45.660  1.00  0.00           C
ATOM   3880  HA  PRO   253      62.650  26.040  44.690  1.00  0.00           H
ATOM   3881  CB  PRO   253      62.390  24.420  45.930  1.00  0.00           C
ATOM   3882  HB1 PRO   253      62.340  23.790  45.020  1.00  0.00           H
ATOM   3883  HB2 PRO   253      61.700  24.020  46.700  1.00  0.00           H
ATOM   3884  CG  PRO   253      63.880  24.310  46.470  1.00  0.00           C
ATOM   3885  HG1 PRO   253      63.990  23.520  47.240  1.00  0.00           H
ATOM   3886  HG2 PRO   253      64.650  24.060  45.710  1.00  0.00           H
ATOM   3887  C   PRO   253      60.740  26.350  45.840  1.00  0.00           C
ATOM   3888  O   PRO   253      60.280  26.290  46.970  1.00  0.00           O
ATOM   3889  N   LEU   254      60.100  26.810  44.800  1.00  0.00           N
ATOM   3890  HN  LEU   254      60.540  26.760  43.910  1.00  0.00           H
ATOM   3891  CA  LEU   254      58.770  27.500  44.820  1.00  0.00           C
ATOM   3892  HA  LEU   254      58.530  27.930  45.780  1.00  0.00           H
ATOM   3893  CB  LEU   254      58.660  28.570  43.660  1.00  0.00           C
ATOM   3894  HB1 LEU   254      57.600  28.820  43.430  1.00  0.00           H
ATOM   3895  HB2 LEU   254      59.200  27.970  42.890  1.00  0.00           H
ATOM   3896  CG  LEU   254      59.390  29.890  43.830  1.00  0.00           C
ATOM   3897  HG  LEU   254      60.330  29.620  44.350  1.00  0.00           H
ATOM   3898  CD1 LEU   254      59.850  30.400  42.360  1.00  0.00           C
ATOM   3899 HD11 LEU   254      60.460  31.330  42.290  1.00  0.00           H
ATOM   3900 HD12 LEU   254      58.930  30.680  41.800  1.00  0.00           H
ATOM   3901 HD13 LEU   254      60.320  29.600  41.750  1.00  0.00           H
ATOM   3902  CD2 LEU   254      58.530  30.880  44.620  1.00  0.00           C
ATOM   3903 HD21 LEU   254      58.180  30.400  45.560  1.00  0.00           H
ATOM   3904 HD22 LEU   254      57.770  31.420  44.020  1.00  0.00           H
ATOM   3905 HD23 LEU   254      59.150  31.740  44.940  1.00  0.00           H
ATOM   3906  C   LEU   254      57.610  26.490  44.580  1.00  0.00           C
ATOM   3907  O   LEU   254      57.890  25.570  43.810  1.00  0.00           O
ATOM   3908  N   PRO   255      56.440  26.550  45.190  1.00  0.00           N
ATOM   3909  CD  PRO   255      56.320  27.210  46.460  1.00  0.00           C
ATOM   3910  HD1 PRO   255      56.370  28.320  46.390  1.00  0.00           H
ATOM   3911  HD2 PRO   255      57.060  26.870  47.210  1.00  0.00           H
ATOM   3912  CA  PRO   255      55.220  25.930  44.790  1.00  0.00           C
ATOM   3913  HA  PRO   255      55.270  24.850  44.750  1.00  0.00           H
ATOM   3914  CB  PRO   255      54.170  26.440  45.900  1.00  0.00           C
ATOM   3915  HB1 PRO   255      53.330  25.750  46.120  1.00  0.00           H
ATOM   3916  HB2 PRO   255      53.800  27.410  45.520  1.00  0.00           H
ATOM   3917  CG  PRO   255      55.000  26.780  47.130  1.00  0.00           C
ATOM   3918  HG1 PRO   255      54.460  27.490  47.790  1.00  0.00           H
ATOM   3919  HG2 PRO   255      55.220  25.820  47.640  1.00  0.00           H
ATOM   3920  C   PRO   255      54.860  26.360  43.430  1.00  0.00           C
ATOM   3921  O   PRO   255      55.270  27.450  42.970  1.00  0.00           O
ATOM   3922  N   THR   256      54.010  25.520  42.750  1.00  0.00           N
ATOM   3923  HN  THR   256      53.520  24.770  43.190  1.00  0.00           H
ATOM   3924  CA  THR   256      53.650  25.840  41.380  1.00  0.00           C
ATOM   3925  HA  THR   256      54.470  26.250  40.810  1.00  0.00           H
ATOM   3926  CB  THR   256      53.400  24.490  40.600  1.00  0.00           C
ATOM   3927  HB  THR   256      54.330  23.880  40.620  1.00  0.00           H
ATOM   3928  OG1 THR   256      52.960  24.600  39.260  1.00  0.00           O
ATOM   3929  HG1 THR   256      52.810  23.730  38.880  1.00  0.00           H
ATOM   3930  CG2 THR   256      52.340  23.690  41.250  1.00  0.00           C
ATOM   3931 HG21 THR   256      52.580  23.500  42.310  1.00  0.00           H
ATOM   3932 HG22 THR   256      52.350  22.640  40.880  1.00  0.00           H
ATOM   3933 HG23 THR   256      51.320  24.130  41.210  1.00  0.00           H
ATOM   3934  C   THR   256      52.440  26.720  41.300  1.00  0.00           C
ATOM   3935  O   THR   256      51.590  26.780  42.200  1.00  0.00           O
ATOM   3936  N   TRP   257      52.290  27.450  40.190  1.00  0.00           N
ATOM   3937  HN  TRP   257      52.990  27.460  39.480  1.00  0.00           H
ATOM   3938  CA  TRP   257      51.080  28.260  39.840  1.00  0.00           C
ATOM   3939  HA  TRP   257      50.800  28.810  40.720  1.00  0.00           H
ATOM   3940  CB  TRP   257      51.430  29.340  38.770  1.00  0.00           C
ATOM   3941  HB1 TRP   257      51.650  28.770  37.840  1.00  0.00           H
ATOM   3942  HB2 TRP   257      52.330  29.970  38.940  1.00  0.00           H
ATOM   3943  CG  TRP   257      50.300  30.330  38.450  1.00  0.00           C
ATOM   3944  CD1 TRP   257      49.620  30.290  37.330  1.00  0.00           C
ATOM   3945  HD1 TRP   257      49.770  29.550  36.550  1.00  0.00           H
ATOM   3946  NE1 TRP   257      48.750  31.350  37.380  1.00  0.00           N
ATOM   3947  HE1 TRP   257      48.100  31.720  36.750  1.00  0.00           H
ATOM   3948  CE2 TRP   257      48.840  31.950  38.610  1.00  0.00           C
ATOM   3949  CD2 TRP   257      49.870  31.350  39.310  1.00  0.00           C
ATOM   3950  CE3 TRP   257      50.250  31.780  40.550  1.00  0.00           C
ATOM   3951  HE3 TRP   257      51.070  31.320  41.070  1.00  0.00           H
ATOM   3952  CZ3 TRP   257      49.510  32.830  41.090  1.00  0.00           C
ATOM   3953  HZ3 TRP   257      49.800  33.250  42.040  1.00  0.00           H
ATOM   3954  CZ2 TRP   257      48.150  33.080  39.060  1.00  0.00           C
ATOM   3955  HZ2 TRP   257      47.380  33.540  38.450  1.00  0.00           H
ATOM   3956  CH2 TRP   257      48.470  33.470  40.380  1.00  0.00           C
ATOM   3957  HH2 TRP   257      47.940  34.320  40.790  1.00  0.00           H
ATOM   3958  C   TRP   257      49.980  27.380  39.450  1.00  0.00           C
ATOM   3959  O   TRP   257      48.860  27.840  39.470  1.00  0.00           O
ATOM   3960  N   MET   258      50.220  26.060  39.150  1.00  0.00           N
ATOM   3961  HN  MET   258      51.150  25.710  39.160  1.00  0.00           H
ATOM   3962  CA  MET   258      49.050  25.120  38.790  1.00  0.00           C
ATOM   3963  HA  MET   258      48.300  25.660  38.230  1.00  0.00           H
ATOM   3964  CB  MET   258      49.530  23.870  37.950  1.00  0.00           C
ATOM   3965  HB1 MET   258      48.610  23.320  37.620  1.00  0.00           H
ATOM   3966  HB2 MET   258      50.120  23.290  38.680  1.00  0.00           H
ATOM   3967  CG  MET   258      50.440  24.330  36.780  1.00  0.00           C
ATOM   3968  HG1 MET   258      50.590  23.490  36.060  1.00  0.00           H
ATOM   3969  HG2 MET   258      51.390  24.600  37.270  1.00  0.00           H
ATOM   3970  SD  MET   258      49.800  25.640  35.750  1.00  0.00           S
ATOM   3971  CE  MET   258      48.370  24.680  35.160  1.00  0.00           C
ATOM   3972  HE1 MET   258      47.920  25.100  34.230  1.00  0.00           H
ATOM   3973  HE2 MET   258      47.550  24.580  35.900  1.00  0.00           H
ATOM   3974  HE3 MET   258      48.820  23.720  34.830  1.00  0.00           H
ATOM   3975  C   MET   258      48.380  24.720  40.130  1.00  0.00           C
ATOM   3976  O   MET   258      48.990  24.580  41.170  1.00  0.00           O
ATOM   3977  N   GLU   259      47.050  24.650  40.240  1.00  0.00           N
ATOM   3978  HN  GLU   259      46.470  24.740  39.440  1.00  0.00           H
ATOM   3979  CA  GLU   259      46.330  24.210  41.480  1.00  0.00           C
ATOM   3980  HA  GLU   259      46.900  24.700  42.250  1.00  0.00           H
ATOM   3981  CB  GLU   259      44.910  24.690  41.710  1.00  0.00           C
ATOM   3982  HB1 GLU   259      44.470  24.230  42.620  1.00  0.00           H
ATOM   3983  HB2 GLU   259      44.270  24.480  40.830  1.00  0.00           H
ATOM   3984  CG  GLU   259      44.900  26.200  42.090  1.00  0.00           C
ATOM   3985  HG1 GLU   259      45.590  26.460  42.920  1.00  0.00           H
ATOM   3986  HG2 GLU   259      43.890  26.490  42.480  1.00  0.00           H
ATOM   3987  CD  GLU   259      45.140  26.990  40.800  1.00  0.00           C
ATOM   3988  OE1 GLU   259      44.550  26.720  39.740  1.00  0.00           O
ATOM   3989  OE2 GLU   259      46.060  27.970  40.820  1.00  0.00           O
ATOM   3990  HE2 GLU   259      46.360  28.150  39.920  1.00  0.00           H
ATOM   3991  C   GLU   259      46.450  22.710  41.770  1.00  0.00           C
ATOM   3992  O   GLU   259      46.630  22.180  42.870  1.00  0.00           O
ATOM   3993  N   THR   260      46.630  21.950  40.630  1.00  0.00           N
ATOM   3994  HN  THR   260      46.730  22.450  39.780  1.00  0.00           H
ATOM   3995  CA  THR   260      47.070  20.570  40.680  1.00  0.00           C
ATOM   3996  HA  THR   260      47.040  20.220  41.700  1.00  0.00           H
ATOM   3997  CB  THR   260      46.190  19.690  39.900  1.00  0.00           C
ATOM   3998  HB  THR   260      46.500  19.590  38.830  1.00  0.00           H
ATOM   3999  OG1 THR   260      44.860  20.080  39.830  1.00  0.00           O
ATOM   4000  HG1 THR   260      44.410  19.230  39.780  1.00  0.00           H
ATOM   4001  CG2 THR   260      46.140  18.330  40.530  1.00  0.00           C
ATOM   4002 HG21 THR   260      47.200  18.050  40.710  1.00  0.00           H
ATOM   4003 HG22 THR   260      45.610  17.570  39.910  1.00  0.00           H
ATOM   4004 HG23 THR   260      45.710  18.410  41.550  1.00  0.00           H
ATOM   4005  C   THR   260      48.480  20.520  40.250  1.00  0.00           C
ATOM   4006  O   THR   260      48.820  21.060  39.130  1.00  0.00           O
ATOM   4007  N   PRO   261      49.480  19.950  40.960  1.00  0.00           N
ATOM   4008  CD  PRO   261      49.290  19.580  42.330  1.00  0.00           C
ATOM   4009  HD1 PRO   261      48.400  18.920  42.410  1.00  0.00           H
ATOM   4010  HD2 PRO   261      49.130  20.520  42.900  1.00  0.00           H
ATOM   4011  CA  PRO   261      50.920  19.880  40.510  1.00  0.00           C
ATOM   4012  HA  PRO   261      51.200  20.760  39.940  1.00  0.00           H
ATOM   4013  CB  PRO   261      51.620  19.650  41.830  1.00  0.00           C
ATOM   4014  HB1 PRO   261      51.920  20.530  42.430  1.00  0.00           H
ATOM   4015  HB2 PRO   261      52.550  19.050  41.710  1.00  0.00           H
ATOM   4016  CG  PRO   261      50.610  18.920  42.690  1.00  0.00           C
ATOM   4017  HG1 PRO   261      50.580  17.850  42.420  1.00  0.00           H
ATOM   4018  HG2 PRO   261      50.830  19.130  43.760  1.00  0.00           H
ATOM   4019  C   PRO   261      51.110  18.770  39.430  1.00  0.00           C
ATOM   4020  O   PRO   261      50.660  17.690  39.630  1.00  0.00           O
ATOM   4021  N   CYS   262      51.810  19.090  38.310  1.00  0.00           N
ATOM   4022  HN  CYS   262      52.230  19.980  38.180  1.00  0.00           H
ATOM   4023  CA  CYS   262      51.900  18.230  37.150  1.00  0.00           C
ATOM   4024  HA  CYS   262      51.030  17.590  37.040  1.00  0.00           H
ATOM   4025  CB  CYS   262      52.160  19.110  35.950  1.00  0.00           C
ATOM   4026  HB1 CYS   262      52.280  18.520  35.010  1.00  0.00           H
ATOM   4027  HB2 CYS   262      53.120  19.600  36.190  1.00  0.00           H
ATOM   4028  SG  CYS   262      50.760  20.190  35.570  1.00  0.00           S
ATOM   4029  HG1 CYS   262      50.940  21.140  36.480  1.00  0.00           H
ATOM   4030  C   CYS   262      53.000  17.160  37.280  1.00  0.00           C
ATOM   4031  O   CYS   262      54.040  17.430  37.950  1.00  0.00           O
ATOM   4032  N   GLN   263      52.780  15.970  36.680  1.00  0.00           N
ATOM   4033  HN  GLN   263      51.940  15.770  36.180  1.00  0.00           H
ATOM   4034  CA  GLN   263      53.870  14.970  36.440  1.00  0.00           C
ATOM   4035  HA  GLN   263      54.710  15.290  37.040  1.00  0.00           H
ATOM   4036  CB  GLN   263      53.390  13.580  37.040  1.00  0.00           C
ATOM   4037  HB1 GLN   263      54.280  12.930  36.970  1.00  0.00           H
ATOM   4038  HB2 GLN   263      52.490  13.230  36.480  1.00  0.00           H
ATOM   4039  CG  GLN   263      53.090  13.710  38.600  1.00  0.00           C
ATOM   4040  HG1 GLN   263      52.080  14.130  38.810  1.00  0.00           H
ATOM   4041  HG2 GLN   263      53.960  14.260  39.020  1.00  0.00           H
ATOM   4042  CD  GLN   263      53.170  12.370  39.260  1.00  0.00           C
ATOM   4043  OE1 GLN   263      53.670  11.350  38.770  1.00  0.00           O
ATOM   4044  NE2 GLN   263      52.740  12.240  40.540  1.00  0.00           N
ATOM   4045 HE21 GLN   263      52.360  13.000  41.070  1.00  0.00           H
ATOM   4046 HE22 GLN   263      52.680  11.280  40.810  1.00  0.00           H
ATOM   4047  C   GLN   263      54.220  14.910  34.980  1.00  0.00           C
ATOM   4048  O   GLN   263      53.410  14.460  34.200  1.00  0.00           O
ATOM   4049  N   ARG   264      55.440  15.250  34.560  1.00  0.00           N
ATOM   4050  HN  ARG   264      56.150  15.480  35.220  1.00  0.00           H
ATOM   4051  CA  ARG   264      55.900  15.260  33.170  1.00  0.00           C
ATOM   4052  HA  ARG   264      55.260  14.630  32.560  1.00  0.00           H
ATOM   4053  CB  ARG   264      56.090  16.690  32.490  1.00  0.00           C
ATOM   4054  HB1 ARG   264      56.530  16.670  31.470  1.00  0.00           H
ATOM   4055  HB2 ARG   264      56.850  17.270  33.060  1.00  0.00           H
ATOM   4056  CG  ARG   264      54.900  17.650  32.600  1.00  0.00           C
ATOM   4057  HG1 ARG   264      55.140  18.700  32.350  1.00  0.00           H
ATOM   4058  HG2 ARG   264      54.480  17.450  33.610  1.00  0.00           H
ATOM   4059  CD  ARG   264      53.830  17.110  31.590  1.00  0.00           C
ATOM   4060  HD1 ARG   264      53.640  16.030  31.780  1.00  0.00           H
ATOM   4061  HD2 ARG   264      54.270  17.150  30.570  1.00  0.00           H
ATOM   4062  NE  ARG   264      52.640  18.000  31.690  1.00  0.00           N
ATOM   4063  HE  ARG   264      52.650  18.770  31.060  1.00  0.00           H
ATOM   4064  CZ  ARG   264      51.560  17.720  32.320  1.00  0.00           C
ATOM   4065  NH1 ARG   264      51.370  16.520  32.840  1.00  0.00           N
ATOM   4066 HH11 ARG   264      51.730  15.760  32.300  1.00  0.00           H
ATOM   4067 HH12 ARG   264      50.530  16.320  33.350  1.00  0.00           H
ATOM   4068  NH2 ARG   264      50.580  18.620  32.430  1.00  0.00           N
ATOM   4069 HH21 ARG   264      50.850  19.510  32.050  1.00  0.00           H
ATOM   4070 HH22 ARG   264      49.650  18.440  32.750  1.00  0.00           H
ATOM   4071  C   ARG   264      57.270  14.530  33.190  1.00  0.00           C
ATOM   4072  O   ARG   264      57.820  14.400  34.280  1.00  0.00           O
ATOM   4073  N   SER   265      57.770  14.140  32.010  1.00  0.00           N
ATOM   4074  HN  SER   265      57.210  14.280  31.200  1.00  0.00           H
ATOM   4075  CA  SER   265      59.050  13.460  31.760  1.00  0.00           C
ATOM   4076  HA  SER   265      59.070  12.520  32.300  1.00  0.00           H
ATOM   4077  CB  SER   265      59.250  13.140  30.310  1.00  0.00           C
ATOM   4078  HB1 SER   265      59.230  13.980  29.590  1.00  0.00           H
ATOM   4079  HB2 SER   265      58.480  12.390  30.020  1.00  0.00           H
ATOM   4080  OG  SER   265      60.450  12.400  30.050  1.00  0.00           O
ATOM   4081  HG1 SER   265      60.280  11.510  30.380  1.00  0.00           H
ATOM   4082  C   SER   265      60.280  14.300  32.290  1.00  0.00           C
ATOM   4083  O   SER   265      60.430  15.370  31.740  1.00  0.00           O
ATOM   4084  N   GLU   266      61.050  13.730  33.190  1.00  0.00           N
ATOM   4085  HN  GLU   266      60.740  12.860  33.570  1.00  0.00           H
ATOM   4086  CA  GLU   266      62.320  14.340  33.610  1.00  0.00           C
ATOM   4087  HA  GLU   266      62.310  15.370  33.280  1.00  0.00           H
ATOM   4088  CB  GLU   266      62.270  14.340  35.140  1.00  0.00           C
ATOM   4089  HB1 GLU   266      63.140  14.000  35.740  1.00  0.00           H
ATOM   4090  HB2 GLU   266      61.710  13.410  35.390  1.00  0.00           H
ATOM   4091  CG  GLU   266      61.530  15.670  35.660  1.00  0.00           C
ATOM   4092  HG1 GLU   266      61.120  15.540  36.690  1.00  0.00           H
ATOM   4093  HG2 GLU   266      60.660  15.890  35.010  1.00  0.00           H
ATOM   4094  CD  GLU   266      62.560  16.730  35.860  1.00  0.00           C
ATOM   4095  OE1 GLU   266      62.590  17.700  35.060  1.00  0.00           O
ATOM   4096  OE2 GLU   266      63.190  16.710  36.900  1.00  0.00           O
ATOM   4097  C   GLU   266      63.540  13.590  33.070  1.00  0.00           C
ATOM   4098  O   GLU   266      64.670  13.840  33.450  1.00  0.00           O
ATOM   4099  N   SER   267      63.350  12.670  32.030  1.00  0.00           N
ATOM   4100  HN  SER   267      62.410  12.640  31.720  1.00  0.00           H
ATOM   4101  CA  SER   267      64.310  11.780  31.370  1.00  0.00           C
ATOM   4102  HA  SER   267      64.960  12.280  30.670  1.00  0.00           H
ATOM   4103  CB  SER   267      65.150  10.940  32.390  1.00  0.00           C
ATOM   4104  HB1 SER   267      64.490  10.340  33.050  1.00  0.00           H
ATOM   4105  HB2 SER   267      65.680  11.740  32.960  1.00  0.00           H
ATOM   4106  OG  SER   267      66.250  10.230  31.790  1.00  0.00           O
ATOM   4107  HG1 SER   267      66.760  10.910  31.340  1.00  0.00           H
ATOM   4108  C   SER   267      63.540  10.720  30.660  1.00  0.00           C
ATOM   4109  O   SER   267      62.550  10.180  31.130  1.00  0.00           O
ATOM   4110  N   LEU   268      63.910  10.440  29.420  1.00  0.00           N
ATOM   4111  HN  LEU   268      64.750  10.810  29.020  1.00  0.00           H
ATOM   4112  CA  LEU   268      63.190   9.640  28.510  1.00  0.00           C
ATOM   4113  HA  LEU   268      62.140   9.860  28.470  1.00  0.00           H
ATOM   4114  CB  LEU   268      63.730   9.890  27.100  1.00  0.00           C
ATOM   4115  HB1 LEU   268      64.830   9.960  27.050  1.00  0.00           H
ATOM   4116  HB2 LEU   268      63.330  10.930  27.120  1.00  0.00           H
ATOM   4117  CG  LEU   268      63.230   8.960  25.960  1.00  0.00           C
ATOM   4118  HG  LEU   268      63.430   7.910  26.270  1.00  0.00           H
ATOM   4119  CD1 LEU   268      61.730   9.100  25.800  1.00  0.00           C
ATOM   4120 HD11 LEU   268      61.400   8.560  24.880  1.00  0.00           H
ATOM   4121 HD12 LEU   268      61.320  10.130  25.730  1.00  0.00           H
ATOM   4122 HD13 LEU   268      61.220   8.610  26.660  1.00  0.00           H
ATOM   4123  CD2 LEU   268      63.970   9.210  24.620  1.00  0.00           C
ATOM   4124 HD21 LEU   268      65.070   9.080  24.710  1.00  0.00           H
ATOM   4125 HD22 LEU   268      63.710  10.230  24.260  1.00  0.00           H
ATOM   4126 HD23 LEU   268      63.540   8.360  24.040  1.00  0.00           H
ATOM   4127  C   LEU   268      63.230   8.150  28.950  1.00  0.00           C
ATOM   4128  O   LEU   268      62.380   7.300  28.710  1.00  0.00           O
ATOM   4129  N   SER   269      64.300   7.890  29.690  1.00  0.00           N
ATOM   4130  HN  SER   269      65.030   8.570  29.750  1.00  0.00           H
ATOM   4131  CA  SER   269      64.460   6.550  30.200  1.00  0.00           C
ATOM   4132  HA  SER   269      63.770   5.830  29.780  1.00  0.00           H
ATOM   4133  CB  SER   269      65.950   6.110  30.120  1.00  0.00           C
ATOM   4134  HB1 SER   269      66.070   5.180  30.700  1.00  0.00           H
ATOM   4135  HB2 SER   269      66.520   6.900  30.660  1.00  0.00           H
ATOM   4136  OG  SER   269      66.340   5.840  28.770  1.00  0.00           O
ATOM   4137  HG1 SER   269      66.490   6.710  28.390  1.00  0.00           H
ATOM   4138  C   SER   269      64.170   6.480  31.720  1.00  0.00           C
ATOM   4139  O   SER   269      64.600   5.660  32.540  1.00  0.00           O
ATOM   4140  N   SER   270      63.160   7.330  32.150  1.00  0.00           N
ATOM   4141  HN  SER   270      62.710   7.950  31.500  1.00  0.00           H
ATOM   4142  CA  SER   270      62.550   7.140  33.480  1.00  0.00           C
ATOM   4143  HA  SER   270      62.520   6.090  33.730  1.00  0.00           H
ATOM   4144  CB  SER   270      63.400   7.600  34.720  1.00  0.00           C
ATOM   4145  HB1 SER   270      63.330   8.710  34.710  1.00  0.00           H
ATOM   4146  HB2 SER   270      64.460   7.290  34.640  1.00  0.00           H
ATOM   4147  OG  SER   270      62.930   7.130  35.980  1.00  0.00           O
ATOM   4148  HG1 SER   270      63.150   6.200  36.050  1.00  0.00           H
ATOM   4149  C   SER   270      61.140   7.630  33.410  1.00  0.00           C
ATOM   4150  O   SER   270      60.890   8.530  32.610  1.00  0.00           O
ATOM   4151  N   ARG   271      60.170   7.080  34.280  1.00  0.00           N
ATOM   4152  HN  ARG   271      60.380   6.360  34.930  1.00  0.00           H
ATOM   4153  CA  ARG   271      58.770   7.480  34.300  1.00  0.00           C
ATOM   4154  HA  ARG   271      58.530   7.530  33.240  1.00  0.00           H
ATOM   4155  CB  ARG   271      57.840   6.450  34.930  1.00  0.00           C
ATOM   4156  HB1 ARG   271      58.300   6.400  35.940  1.00  0.00           H
ATOM   4157  HB2 ARG   271      58.010   5.450  34.490  1.00  0.00           H
ATOM   4158  CG  ARG   271      56.410   6.800  35.160  1.00  0.00           C
ATOM   4159  HG1 ARG   271      56.260   7.650  35.860  1.00  0.00           H
ATOM   4160  HG2 ARG   271      55.940   6.060  35.840  1.00  0.00           H
ATOM   4161  CD  ARG   271      55.630   6.970  33.880  1.00  0.00           C
ATOM   4162  HD1 ARG   271      55.600   5.950  33.470  1.00  0.00           H
ATOM   4163  HD2 ARG   271      56.180   7.650  33.190  1.00  0.00           H
ATOM   4164  NE  ARG   271      54.370   7.720  34.150  1.00  0.00           N
ATOM   4165  HE  ARG   271      54.030   7.740  35.090  1.00  0.00           H
ATOM   4166  CZ  ARG   271      53.660   8.390  33.260  1.00  0.00           C
ATOM   4167  NH1 ARG   271      53.830   8.010  32.000  1.00  0.00           N
ATOM   4168 HH11 ARG   271      54.390   7.190  31.870  1.00  0.00           H
ATOM   4169 HH12 ARG   271      53.010   8.040  31.420  1.00  0.00           H
ATOM   4170  NH2 ARG   271      52.670   9.180  33.460  1.00  0.00           N
ATOM   4171 HH21 ARG   271      52.490   9.520  34.380  1.00  0.00           H
ATOM   4172 HH22 ARG   271      52.240   9.570  32.640  1.00  0.00           H
ATOM   4173  C   ARG   271      58.580   8.930  34.870  1.00  0.00           C
ATOM   4174  O   ARG   271      59.260   9.340  35.830  1.00  0.00           O
ATOM   4175  N   SER   272      57.630   9.760  34.320  1.00  0.00           N
ATOM   4176  HN  SER   272      57.210   9.440  33.470  1.00  0.00           H
ATOM   4177  CA  SER   272      56.980  11.030  34.780  1.00  0.00           C
ATOM   4178  HA  SER   272      57.640  11.800  34.420  1.00  0.00           H
ATOM   4179  CB  SER   272      55.620  11.360  34.270  1.00  0.00           C
ATOM   4180  HB1 SER   272      55.110  12.180  34.810  1.00  0.00           H
ATOM   4181  HB2 SER   272      55.130  10.360  34.300  1.00  0.00           H
ATOM   4182  OG  SER   272      55.750  11.710  32.870  1.00  0.00           O
ATOM   4183  HG1 SER   272      55.950  10.910  32.390  1.00  0.00           H
ATOM   4184  C   SER   272      57.040  11.210  36.270  1.00  0.00           C
ATOM   4185  O   SER   272      56.760  10.250  37.030  1.00  0.00           O
ATOM   4186  N   THR   273      57.270  12.480  36.760  1.00  0.00           N
ATOM   4187  HN  THR   273      57.370  13.340  36.260  1.00  0.00           H
ATOM   4188  CA  THR   273      57.450  12.830  38.120  1.00  0.00           C
ATOM   4189  HA  THR   273      56.780  12.250  38.740  1.00  0.00           H
ATOM   4190  CB  THR   273      58.910  12.530  38.630  1.00  0.00           C
ATOM   4191  HB  THR   273      59.150  11.460  38.440  1.00  0.00           H
ATOM   4192  OG1 THR   273      58.990  12.680  40.050  1.00  0.00           O
ATOM   4193  HG1 THR   273      58.750  11.890  40.530  1.00  0.00           H
ATOM   4194  CG2 THR   273      59.980  13.370  37.990  1.00  0.00           C
ATOM   4195 HG21 THR   273      60.970  13.030  38.370  1.00  0.00           H
ATOM   4196 HG22 THR   273      59.940  14.420  38.330  1.00  0.00           H
ATOM   4197 HG23 THR   273      59.820  13.290  36.890  1.00  0.00           H
ATOM   4198  C   THR   273      57.090  14.320  38.300  1.00  0.00           C
ATOM   4199  O   THR   273      56.830  14.940  37.270  1.00  0.00           O
ATOM   4200  N   MET   274      57.030  14.890  39.550  1.00  0.00           N
ATOM   4201  HN  MET   274      57.250  14.350  40.360  1.00  0.00           H
ATOM   4202  CA  MET   274      56.700  16.250  39.770  1.00  0.00           C
ATOM   4203  HA  MET   274      55.770  16.350  39.230  1.00  0.00           H
ATOM   4204  CB  MET   274      56.400  16.610  41.270  1.00  0.00           C
ATOM   4205  HB1 MET   274      56.090  17.670  41.170  1.00  0.00           H
ATOM   4206  HB2 MET   274      57.300  16.530  41.910  1.00  0.00           H
ATOM   4207  CG  MET   274      55.220  15.790  41.880  1.00  0.00           C
ATOM   4208  HG1 MET   274      54.480  15.910  41.060  1.00  0.00           H
ATOM   4209  HG2 MET   274      54.840  16.370  42.750  1.00  0.00           H
ATOM   4210  SD  MET   274      55.700  14.060  42.370  1.00  0.00           S
ATOM   4211  CE  MET   274      56.550  14.260  43.910  1.00  0.00           C
ATOM   4212  HE1 MET   274      57.530  14.790  43.910  1.00  0.00           H
ATOM   4213  HE2 MET   274      56.750  13.280  44.410  1.00  0.00           H
ATOM   4214  HE3 MET   274      56.020  14.920  44.620  1.00  0.00           H
ATOM   4215  C   MET   274      57.630  17.300  39.160  1.00  0.00           C
ATOM   4216  O   MET   274      58.850  17.210  39.240  1.00  0.00           O
ATOM   4217  N   VAL   275      57.040  18.350  38.590  1.00  0.00           N
ATOM   4218  HN  VAL   275      56.070  18.190  38.440  1.00  0.00           H
ATOM   4219  CA  VAL   275      57.700  19.460  37.920  1.00  0.00           C
ATOM   4220  HA  VAL   275      58.700  19.540  38.320  1.00  0.00           H
ATOM   4221  CB  VAL   275      57.680  19.190  36.420  1.00  0.00           C
ATOM   4222  HB  VAL   275      57.960  20.060  35.790  1.00  0.00           H
ATOM   4223  CG1 VAL   275      58.810  18.260  36.090  1.00  0.00           C
ATOM   4224 HG11 VAL   275      59.790  18.740  36.330  1.00  0.00           H
ATOM   4225 HG12 VAL   275      58.810  17.880  35.040  1.00  0.00           H
ATOM   4226 HG13 VAL   275      58.860  17.290  36.640  1.00  0.00           H
ATOM   4227  CG2 VAL   275      56.420  18.630  35.870  1.00  0.00           C
ATOM   4228 HG21 VAL   275      56.390  17.540  36.080  1.00  0.00           H
ATOM   4229 HG22 VAL   275      56.330  18.870  34.780  1.00  0.00           H
ATOM   4230 HG23 VAL   275      55.550  19.180  36.290  1.00  0.00           H
ATOM   4231  C   VAL   275      56.880  20.750  38.230  1.00  0.00           C
ATOM   4232  O   VAL   275      55.660  20.640  38.320  1.00  0.00           O
ATOM   4233  N   THR   276      57.520  21.910  38.130  1.00  0.00           N
ATOM   4234  HN  THR   276      58.490  21.880  37.890  1.00  0.00           H
ATOM   4235  CA  THR   276      56.780  23.180  38.090  1.00  0.00           C
ATOM   4236  HA  THR   276      55.880  23.130  38.690  1.00  0.00           H
ATOM   4237  CB  THR   276      57.550  24.280  38.670  1.00  0.00           C
ATOM   4238  HB  THR   276      58.000  23.960  39.630  1.00  0.00           H
ATOM   4239  OG1 THR   276      56.780  25.470  38.880  1.00  0.00           O
ATOM   4240  HG1 THR   276      57.350  25.950  39.480  1.00  0.00           H
ATOM   4241  CG2 THR   276      58.770  24.800  37.870  1.00  0.00           C
ATOM   4242 HG21 THR   276      58.540  25.140  36.830  1.00  0.00           H
ATOM   4243 HG22 THR   276      59.510  23.970  37.860  1.00  0.00           H
ATOM   4244 HG23 THR   276      59.290  25.670  38.330  1.00  0.00           H
ATOM   4245  C   THR   276      56.400  23.390  36.640  1.00  0.00           C
ATOM   4246  O   THR   276      57.010  22.890  35.710  1.00  0.00           O
ATOM   4247  N   SER   277      55.400  24.320  36.490  1.00  0.00           N
ATOM   4248  HN  SER   277      55.010  24.780  37.280  1.00  0.00           H
ATOM   4249  CA  SER   277      54.860  24.770  35.170  1.00  0.00           C
ATOM   4250  HA  SER   277      55.420  24.340  34.360  1.00  0.00           H
ATOM   4251  CB  SER   277      53.370  24.500  34.970  1.00  0.00           C
ATOM   4252  HB1 SER   277      53.130  24.750  33.920  1.00  0.00           H
ATOM   4253  HB2 SER   277      52.690  25.070  35.640  1.00  0.00           H
ATOM   4254  OG  SER   277      53.200  23.090  35.240  1.00  0.00           O
ATOM   4255  HG1 SER   277      53.670  22.710  34.500  1.00  0.00           H
ATOM   4256  C   SER   277      55.090  26.350  35.200  1.00  0.00           C
ATOM   4257  O   SER   277      54.740  26.950  34.170  1.00  0.00           O
ATOM   4258  N   SER   278      55.600  26.900  36.380  1.00  0.00           N
ATOM   4259  HN  SER   278      56.060  26.350  37.080  1.00  0.00           H
ATOM   4260  CA  SER   278      55.690  28.340  36.580  1.00  0.00           C
ATOM   4261  HA  SER   278      56.640  28.720  36.250  1.00  0.00           H
ATOM   4262  CB  SER   278      54.610  29.210  35.860  1.00  0.00           C
ATOM   4263  HB1 SER   278      53.520  29.100  36.040  1.00  0.00           H
ATOM   4264  HB2 SER   278      54.680  29.140  34.750  1.00  0.00           H
ATOM   4265  OG  SER   278      54.760  30.640  36.130  1.00  0.00           O
ATOM   4266  HG1 SER   278      55.530  30.900  35.620  1.00  0.00           H
ATOM   4267  C   SER   278      55.610  28.630  38.120  1.00  0.00           C
ATOM   4268  O   SER   278      54.740  28.160  38.830  1.00  0.00           O
ATOM   4269  N   GLY   279      56.620  29.290  38.680  1.00  0.00           N
ATOM   4270  HN  GLY   279      57.370  29.600  38.100  1.00  0.00           H
ATOM   4271  CA  GLY   279      56.720  29.850  40.060  1.00  0.00           C
ATOM   4272  HA1 GLY   279      57.640  30.420  40.100  1.00  0.00           H
ATOM   4273  HA2 GLY   279      56.830  28.990  40.710  1.00  0.00           H
ATOM   4274  C   GLY   279      55.610  30.710  40.650  1.00  0.00           C
ATOM   4275  O   GLY   279      54.990  31.550  39.910  1.00  0.00           O
ATOM   4276  N   ALA   280      55.370  30.600  42.010  1.00  0.00           N
ATOM   4277  HN  ALA   280      55.840  29.860  42.480  1.00  0.00           H
ATOM   4278  CA  ALA   280      54.450  31.370  42.830  1.00  0.00           C
ATOM   4279  HA  ALA   280      53.460  31.320  42.410  1.00  0.00           H
ATOM   4280  CB  ALA   280      54.240  30.690  44.200  1.00  0.00           C
ATOM   4281  HB1 ALA   280      54.080  29.600  44.050  1.00  0.00           H
ATOM   4282  HB2 ALA   280      53.300  31.140  44.590  1.00  0.00           H
ATOM   4283  HB3 ALA   280      55.090  30.890  44.890  1.00  0.00           H
ATOM   4284  C   ALA   280      54.940  32.820  42.960  1.00  0.00           C
ATOM   4285  O   ALA   280      56.090  32.960  43.260  1.00  0.00           O
ATOM   4286  N   PRO   281      54.100  33.830  42.760  1.00  0.00           N
ATOM   4287  CD  PRO   281      52.700  33.690  42.480  1.00  0.00           C
ATOM   4288  HD1 PRO   281      52.120  33.040  43.170  1.00  0.00           H
ATOM   4289  HD2 PRO   281      52.700  33.220  41.470  1.00  0.00           H
ATOM   4290  CA  PRO   281      54.520  35.200  43.090  1.00  0.00           C
ATOM   4291  HA  PRO   281      55.430  35.410  42.550  1.00  0.00           H
ATOM   4292  CB  PRO   281      53.390  36.010  42.470  1.00  0.00           C
ATOM   4293  HB1 PRO   281      53.720  36.220  41.430  1.00  0.00           H
ATOM   4294  HB2 PRO   281      53.280  36.950  43.060  1.00  0.00           H
ATOM   4295  CG  PRO   281      52.120  35.110  42.390  1.00  0.00           C
ATOM   4296  HG1 PRO   281      51.570  35.290  43.340  1.00  0.00           H
ATOM   4297  HG2 PRO   281      51.430  35.400  41.570  1.00  0.00           H
ATOM   4298  C   PRO   281      54.820  35.480  44.630  1.00  0.00           C
ATOM   4299  O   PRO   281      54.060  34.930  45.430  1.00  0.00           O
ATOM   4300  N   GLN   282      55.850  36.230  44.930  1.00  0.00           N
ATOM   4301  HN  GLN   282      56.310  36.780  44.230  1.00  0.00           H
ATOM   4302  CA  GLN   282      56.370  36.340  46.250  1.00  0.00           C
ATOM   4303  HA  GLN   282      55.770  35.760  46.930  1.00  0.00           H
ATOM   4304  CB  GLN   282      57.720  35.590  46.510  1.00  0.00           C
ATOM   4305  HB1 GLN   282      57.870  35.550  47.610  1.00  0.00           H
ATOM   4306  HB2 GLN   282      58.440  36.230  45.960  1.00  0.00           H
ATOM   4307  CG  GLN   282      57.810  34.060  46.080  1.00  0.00           C
ATOM   4308  HG1 GLN   282      58.880  33.760  46.060  1.00  0.00           H
ATOM   4309  HG2 GLN   282      57.470  34.020  45.020  1.00  0.00           H
ATOM   4310  CD  GLN   282      57.030  33.030  46.910  1.00  0.00           C
ATOM   4311  OE1 GLN   282      57.570  32.320  47.800  1.00  0.00           O
ATOM   4312  NE2 GLN   282      55.720  32.930  46.670  1.00  0.00           N
ATOM   4313 HE21 GLN   282      55.150  32.240  47.110  1.00  0.00           H
ATOM   4314 HE22 GLN   282      55.310  33.440  45.910  1.00  0.00           H
ATOM   4315  C   GLN   282      56.400  37.850  46.600  1.00  0.00           C
ATOM   4316  O   GLN   282      56.550  38.680  45.710  1.00  0.00           O
ATOM   4317  N   THR   283      56.160  38.230  47.830  1.00  0.00           N
ATOM   4318  HN  THR   283      55.990  37.440  48.420  1.00  0.00           H
ATOM   4319  CA  THR   283      56.370  39.540  48.430  1.00  0.00           C
ATOM   4320  HA  THR   283      55.800  40.170  47.770  1.00  0.00           H
ATOM   4321  CB  THR   283      56.020  39.690  49.900  1.00  0.00           C
ATOM   4322  HB  THR   283      55.010  39.290  50.120  1.00  0.00           H
ATOM   4323  OG1 THR   283      55.810  41.070  50.250  1.00  0.00           O
ATOM   4324  HG1 THR   283      54.920  41.190  49.900  1.00  0.00           H
ATOM   4325  CG2 THR   283      56.930  39.190  51.000  1.00  0.00           C
ATOM   4326 HG21 THR   283      57.230  38.140  50.790  1.00  0.00           H
ATOM   4327 HG22 THR   283      56.400  39.200  51.980  1.00  0.00           H
ATOM   4328 HG23 THR   283      57.890  39.720  51.150  1.00  0.00           H
ATOM   4329  C   THR   283      57.820  39.950  48.310  1.00  0.00           C
ATOM   4330  O   THR   283      58.750  39.200  48.590  1.00  0.00           O
ATOM   4331  N   THR   284      58.100  41.120  47.740  1.00  0.00           N
ATOM   4332  HN  THR   284      57.330  41.700  47.490  1.00  0.00           H
ATOM   4333  CA  THR   284      59.380  41.550  47.150  1.00  0.00           C
ATOM   4334  HA  THR   284      59.740  40.780  46.490  1.00  0.00           H
ATOM   4335  CB  THR   284      59.210  42.860  46.350  1.00  0.00           C
ATOM   4336  HB  THR   284      60.220  43.280  46.190  1.00  0.00           H
ATOM   4337  OG1 THR   284      58.270  43.750  46.970  1.00  0.00           O
ATOM   4338  HG1 THR   284      58.460  43.760  47.910  1.00  0.00           H
ATOM   4339  CG2 THR   284      58.650  42.620  44.940  1.00  0.00           C
ATOM   4340 HG21 THR   284      57.660  42.120  44.940  1.00  0.00           H
ATOM   4341 HG22 THR   284      59.280  41.880  44.400  1.00  0.00           H
ATOM   4342 HG23 THR   284      58.680  43.560  44.360  1.00  0.00           H
ATOM   4343  C   THR   284      60.440  41.800  48.230  1.00  0.00           C
ATOM   4344  O   THR   284      60.080  42.480  49.220  1.00  0.00           O
ATOM   4345  N   PRO   285      61.710  41.340  48.090  1.00  0.00           N
ATOM   4346  CD  PRO   285      62.000  40.190  47.240  1.00  0.00           C
ATOM   4347  HD1 PRO   285      61.770  40.460  46.190  1.00  0.00           H
ATOM   4348  HD2 PRO   285      61.400  39.310  47.550  1.00  0.00           H
ATOM   4349  CA  PRO   285      62.860  41.650  48.970  1.00  0.00           C
ATOM   4350  HA  PRO   285      62.780  41.190  49.940  1.00  0.00           H
ATOM   4351  CB  PRO   285      64.010  41.140  48.130  1.00  0.00           C
ATOM   4352  HB1 PRO   285      64.930  40.910  48.710  1.00  0.00           H
ATOM   4353  HB2 PRO   285      64.200  41.860  47.300  1.00  0.00           H
ATOM   4354  CG  PRO   285      63.460  39.880  47.460  1.00  0.00           C
ATOM   4355  HG1 PRO   285      63.940  39.650  46.490  1.00  0.00           H
ATOM   4356  HG2 PRO   285      63.520  38.980  48.100  1.00  0.00           H
ATOM   4357  C   PRO   285      62.950  43.110  49.490  1.00  0.00           C
ATOM   4358  O   PRO   285      62.660  44.000  48.700  1.00  0.00           O
HETATM 4359  N   HSD   286      63.310  43.270  50.750  1.00  0.00           N
HETATM 4360  HN  HSD   286      63.600  42.490  51.290  1.00  0.00           H
HETATM 4361  CA  HSD   286      63.390  44.540  51.320  1.00  0.00           C
HETATM 4362  HA  HSD   286      62.940  45.310  50.700  1.00  0.00           H
HETATM 4363  CB  HSD   286      62.990  44.700  52.820  1.00  0.00           C
HETATM 4364  HB1 HSD   286      62.880  45.690  53.320  1.00  0.00           H
HETATM 4365  HB2 HSD   286      63.670  44.090  53.460  1.00  0.00           H
HETATM 4366  ND1 HSD   286      60.650  44.320  52.290  1.00  0.00           N
HETATM 4367  HD1 HSD   286      60.650  44.910  51.480  1.00  0.00           H
HETATM 4368  CG  HSD   286      61.710  44.100  53.140  1.00  0.00           C
HETATM 4369  CE1 HSD   286      59.550  43.670  52.720  1.00  0.00           C
HETATM 4370  HE1 HSD   286      58.620  43.810  52.160  1.00  0.00           H
HETATM 4371  NE2 HSD   286      59.790  43.110  53.890  1.00  0.00           N
HETATM 4372  CD2 HSD   286      61.160  43.360  54.140  1.00  0.00           C
HETATM 4373  HD2 HSD   286      61.540  42.880  55.030  1.00  0.00           H
HETATM 4374  C   HSD   286      64.910  44.800  51.340  1.00  0.00           C
HETATM 4375  O   HSD   286      65.780  44.060  51.750  1.00  0.00           O
ATOM   4376  N   ARG   287      65.250  46.010  50.780  1.00  0.00           N
ATOM   4377  HN  ARG   287      64.600  46.600  50.290  1.00  0.00           H
ATOM   4378  CA  ARG   287      66.670  46.350  50.630  1.00  0.00           C
ATOM   4379  HA  ARG   287      67.220  45.430  50.650  1.00  0.00           H
ATOM   4380  CB  ARG   287      66.880  47.000  49.260  1.00  0.00           C
ATOM   4381  HB1 ARG   287      67.970  47.040  49.070  1.00  0.00           H
ATOM   4382  HB2 ARG   287      66.630  48.090  49.330  1.00  0.00           H
ATOM   4383  CG  ARG   287      66.190  46.270  48.030  1.00  0.00           C
ATOM   4384  HG1 ARG   287      66.330  46.810  47.070  1.00  0.00           H
ATOM   4385  HG2 ARG   287      65.130  46.420  48.300  1.00  0.00           H
ATOM   4386  CD  ARG   287      66.610  44.840  47.880  1.00  0.00           C
ATOM   4387  HD1 ARG   287      66.450  44.320  48.850  1.00  0.00           H
ATOM   4388  HD2 ARG   287      67.650  44.650  47.520  1.00  0.00           H
ATOM   4389  NE  ARG   287      65.580  44.240  46.970  1.00  0.00           N
ATOM   4390  HE  ARG   287      64.660  44.620  46.980  1.00  0.00           H
ATOM   4391  CZ  ARG   287      65.920  43.420  46.000  1.00  0.00           C
ATOM   4392  NH1 ARG   287      67.040  42.810  45.910  1.00  0.00           N
ATOM   4393 HH11 ARG   287      67.530  42.720  46.780  1.00  0.00           H
ATOM   4394 HH12 ARG   287      67.200  42.160  45.180  1.00  0.00           H
ATOM   4395  NH2 ARG   287      65.010  43.390  45.010  1.00  0.00           N
ATOM   4396 HH21 ARG   287      64.120  43.820  45.160  1.00  0.00           H
ATOM   4397 HH22 ARG   287      65.200  42.760  44.250  1.00  0.00           H
ATOM   4398  C   ARG   287      67.170  47.210  51.790  1.00  0.00           C
ATOM   4399  O   ARG   287      68.390  47.540  51.930  1.00  0.00           O
ATOM   4400  N   THR   288      66.290  47.550  52.820  1.00  0.00           N
ATOM   4401  HN  THR   288      65.360  47.190  52.830  1.00  0.00           H
ATOM   4402  CA  THR   288      66.510  48.540  53.880  1.00  0.00           C
ATOM   4403  HA  THR   288      66.750  49.470  53.390  1.00  0.00           H
ATOM   4404  CB  THR   288      65.280  48.790  54.810  1.00  0.00           C
ATOM   4405  HB  THR   288      65.030  47.840  55.350  1.00  0.00           H
ATOM   4406  OG1 THR   288      64.200  49.190  53.990  1.00  0.00           O
ATOM   4407  HG1 THR   288      63.660  49.590  54.680  1.00  0.00           H
ATOM   4408  CG2 THR   288      65.680  49.910  55.830  1.00  0.00           C
ATOM   4409 HG21 THR   288      64.810  50.430  56.280  1.00  0.00           H
ATOM   4410 HG22 THR   288      66.320  50.680  55.330  1.00  0.00           H
ATOM   4411 HG23 THR   288      66.270  49.540  56.690  1.00  0.00           H
ATOM   4412  C   THR   288      67.690  48.170  54.690  1.00  0.00           C
ATOM   4413  O   THR   288      68.590  49.000  54.860  1.00  0.00           O
ATOM   4414  N   PHE   289      67.660  46.900  55.110  1.00  0.00           N
ATOM   4415  HN  PHE   289      66.760  46.480  55.070  1.00  0.00           H
ATOM   4416  CA  PHE   289      68.860  46.310  55.800  1.00  0.00           C
ATOM   4417  HA  PHE   289      69.680  46.740  55.250  1.00  0.00           H
ATOM   4418  CB  PHE   289      69.130  46.750  57.310  1.00  0.00           C
ATOM   4419  HB1 PHE   289      69.280  47.850  57.410  1.00  0.00           H
ATOM   4420  HB2 PHE   289      69.990  46.210  57.770  1.00  0.00           H
ATOM   4421  CG  PHE   289      67.880  46.570  58.190  1.00  0.00           C
ATOM   4422  CD1 PHE   289      67.460  47.660  59.020  1.00  0.00           C
ATOM   4423  HD1 PHE   289      67.890  48.650  59.060  1.00  0.00           H
ATOM   4424  CE1 PHE   289      66.470  47.430  59.980  1.00  0.00           C
ATOM   4425  HE1 PHE   289      66.150  48.210  60.650  1.00  0.00           H
ATOM   4426  CZ  PHE   289      65.790  46.200  60.050  1.00  0.00           C
ATOM   4427  HZ  PHE   289      65.060  45.970  60.810  1.00  0.00           H
ATOM   4428  CD2 PHE   289      67.210  45.310  58.360  1.00  0.00           C
ATOM   4429  HD2 PHE   289      67.460  44.370  57.880  1.00  0.00           H
ATOM   4430  CE2 PHE   289      66.150  45.110  59.180  1.00  0.00           C
ATOM   4431  HE2 PHE   289      65.710  44.120  59.240  1.00  0.00           H
ATOM   4432  C   PHE   289      69.100  44.860  55.580  1.00  0.00           C
ATOM   4433  O   PHE   289      70.100  44.380  56.020  1.00  0.00           O
ATOM   4434  N   GLY   290      68.160  44.170  54.950  1.00  0.00           N
ATOM   4435  HN  GLY   290      67.280  44.570  54.700  1.00  0.00           H
ATOM   4436  CA  GLY   290      68.320  42.720  54.490  1.00  0.00           C
ATOM   4437  HA1 GLY   290      69.180  42.280  54.970  1.00  0.00           H
ATOM   4438  HA2 GLY   290      68.570  42.840  53.450  1.00  0.00           H
ATOM   4439  C   GLY   290      67.110  41.920  54.680  1.00  0.00           C
ATOM   4440  O   GLY   290      66.350  42.030  55.650  1.00  0.00           O
ATOM   4441  N   GLY   291      66.920  40.850  53.870  1.00  0.00           N
ATOM   4442  HN  GLY   291      67.490  40.820  53.040  1.00  0.00           H
ATOM   4443  CA  GLY   291      65.740  39.990  53.960  1.00  0.00           C
ATOM   4444  HA1 GLY   291      65.570  39.830  55.020  1.00  0.00           H
ATOM   4445  HA2 GLY   291      65.910  39.110  53.360  1.00  0.00           H
ATOM   4446  C   GLY   291      64.470  40.520  53.320  1.00  0.00           C
ATOM   4447  O   GLY   291      64.480  41.500  52.610  1.00  0.00           O
ATOM   4448  N   GLY   292      63.310  39.850  53.440  1.00  0.00           N
ATOM   4449  HN  GLY   292      62.500  40.200  52.970  1.00  0.00           H
ATOM   4450  CA  GLY   292      63.080  38.630  54.250  1.00  0.00           C
ATOM   4451  HA1 GLY   292      63.850  37.890  54.070  1.00  0.00           H
ATOM   4452  HA2 GLY   292      62.160  38.260  53.820  1.00  0.00           H
ATOM   4453  C   GLY   292      62.750  38.890  55.730  1.00  0.00           C
ATOM   4454  O   GLY   292      63.140  39.840  56.420  1.00  0.00           O
ATOM   4455  N   LYS   293      62.100  37.820  56.300  1.00  0.00           N
ATOM   4456  HN  LYS   293      62.050  37.000  55.740  1.00  0.00           H
ATOM   4457  CA  LYS   293      61.590  37.810  57.670  1.00  0.00           C
ATOM   4458  HA  LYS   293      62.120  38.550  58.250  1.00  0.00           H
ATOM   4459  CB  LYS   293      60.080  38.020  57.810  1.00  0.00           C
ATOM   4460  HB1 LYS   293      59.730  37.870  58.860  1.00  0.00           H
ATOM   4461  HB2 LYS   293      59.580  37.240  57.200  1.00  0.00           H
ATOM   4462  CG  LYS   293      59.590  39.450  57.420  1.00  0.00           C
ATOM   4463  HG1 LYS   293      58.470  39.470  57.400  1.00  0.00           H
ATOM   4464  HG2 LYS   293      59.780  39.440  56.320  1.00  0.00           H
ATOM   4465  CD  LYS   293      60.160  40.550  58.360  1.00  0.00           C
ATOM   4466  HD1 LYS   293      61.190  40.860  58.080  1.00  0.00           H
ATOM   4467  HD2 LYS   293      60.280  40.170  59.390  1.00  0.00           H
ATOM   4468  CE  LYS   293      59.220  41.790  58.270  1.00  0.00           C
ATOM   4469  HE1 LYS   293      58.180  41.520  58.550  1.00  0.00           H
ATOM   4470  HE2 LYS   293      59.340  42.280  57.280  1.00  0.00           H
ATOM   4471  NZ  LYS   293      59.620  42.810  59.340  1.00  0.00           N
ATOM   4472  HZ1 LYS   293      59.420  42.380  60.260  1.00  0.00           H
ATOM   4473  HZ2 LYS   293      59.040  43.660  59.240  1.00  0.00           H
ATOM   4474  HZ3 LYS   293      60.630  43.040  59.440  1.00  0.00           H
ATOM   4475  C   LYS   293      61.950  36.510  58.400  1.00  0.00           C
ATOM   4476  O   LYS   293      61.800  36.420  59.600  1.00  0.00           O
ATOM   4477  N   ALA   294      62.300  35.450  57.650  1.00  0.00           N
ATOM   4478  HN  ALA   294      62.270  35.370  56.660  1.00  0.00           H
ATOM   4479  CA  ALA   294      62.440  34.220  58.310  1.00  0.00           C
ATOM   4480  HA  ALA   294      61.470  33.940  58.690  1.00  0.00           H
ATOM   4481  CB  ALA   294      62.990  33.240  57.290  1.00  0.00           C
ATOM   4482  HB1 ALA   294      62.270  33.060  56.460  1.00  0.00           H
ATOM   4483  HB2 ALA   294      63.160  32.310  57.870  1.00  0.00           H
ATOM   4484  HB3 ALA   294      63.900  33.580  56.750  1.00  0.00           H
ATOM   4485  C   ALA   294      63.420  34.180  59.530  1.00  0.00           C
ATOM   4486  O   ALA   294      63.110  33.580  60.550  1.00  0.00           O
ATOM   4487  N   ALA   295      64.620  34.820  59.450  1.00  0.00           N
ATOM   4488  HN  ALA   295      64.880  35.240  58.590  1.00  0.00           H
ATOM   4489  CA  ALA   295      65.560  34.750  60.530  1.00  0.00           C
ATOM   4490  HA  ALA   295      65.700  33.790  61.010  1.00  0.00           H
ATOM   4491  CB  ALA   295      66.920  35.270  60.130  1.00  0.00           C
ATOM   4492  HB1 ALA   295      67.620  35.230  60.990  1.00  0.00           H
ATOM   4493  HB2 ALA   295      66.780  36.330  59.840  1.00  0.00           H
ATOM   4494  HB3 ALA   295      67.430  34.840  59.240  1.00  0.00           H
ATOM   4495  C   ALA   295      65.020  35.650  61.730  1.00  0.00           C
ATOM   4496  O   ALA   295      65.240  35.270  62.900  1.00  0.00           O
ATOM   4497  N   VAL   296      64.380  36.780  61.350  1.00  0.00           N
ATOM   4498  HN  VAL   296      64.450  37.080  60.400  1.00  0.00           H
ATOM   4499  CA  VAL   296      63.630  37.620  62.140  1.00  0.00           C
ATOM   4500  HA  VAL   296      64.370  37.860  62.890  1.00  0.00           H
ATOM   4501  CB  VAL   296      63.100  38.910  61.370  1.00  0.00           C
ATOM   4502  HB  VAL   296      62.200  38.540  60.840  1.00  0.00           H
ATOM   4503  CG1 VAL   296      62.610  40.110  62.260  1.00  0.00           C
ATOM   4504 HG11 VAL   296      63.540  40.430  62.760  1.00  0.00           H
ATOM   4505 HG12 VAL   296      61.940  39.850  63.110  1.00  0.00           H
ATOM   4506 HG13 VAL   296      62.180  40.920  61.630  1.00  0.00           H
ATOM   4507  CG2 VAL   296      64.180  39.430  60.360  1.00  0.00           C
ATOM   4508 HG21 VAL   296      65.130  39.550  60.920  1.00  0.00           H
ATOM   4509 HG22 VAL   296      63.880  40.440  60.010  1.00  0.00           H
ATOM   4510 HG23 VAL   296      64.360  38.770  59.480  1.00  0.00           H
ATOM   4511  C   VAL   296      62.550  36.870  62.910  1.00  0.00           C
ATOM   4512  O   VAL   296      62.360  36.950  64.140  1.00  0.00           O
ATOM   4513  N   VAL   297      61.780  36.070  62.230  1.00  0.00           N
ATOM   4514  HN  VAL   297      61.760  36.210  61.240  1.00  0.00           H
ATOM   4515  CA  VAL   297      60.630  35.340  62.820  1.00  0.00           C
ATOM   4516  HA  VAL   297      60.120  36.090  63.410  1.00  0.00           H
ATOM   4517  CB  VAL   297      59.560  34.880  61.740  1.00  0.00           C
ATOM   4518  HB  VAL   297      60.100  34.400  60.900  1.00  0.00           H
ATOM   4519  CG1 VAL   297      58.520  33.840  62.300  1.00  0.00           C
ATOM   4520 HG11 VAL   297      58.940  32.840  62.550  1.00  0.00           H
ATOM   4521 HG12 VAL   297      57.630  33.740  61.640  1.00  0.00           H
ATOM   4522 HG13 VAL   297      58.270  34.290  63.280  1.00  0.00           H
ATOM   4523  CG2 VAL   297      58.850  36.150  61.220  1.00  0.00           C
ATOM   4524 HG21 VAL   297      58.290  35.940  60.280  1.00  0.00           H
ATOM   4525 HG22 VAL   297      59.620  36.930  61.050  1.00  0.00           H
ATOM   4526 HG23 VAL   297      58.120  36.640  61.900  1.00  0.00           H
ATOM   4527  C   VAL   297      61.080  34.130  63.640  1.00  0.00           C
ATOM   4528  O   VAL   297      60.530  33.740  64.630  1.00  0.00           O
ATOM   4529  N   LEU   298      62.270  33.540  63.220  1.00  0.00           N
ATOM   4530  HN  LEU   298      62.590  33.850  62.330  1.00  0.00           H
ATOM   4531  CA  LEU   298      62.940  32.470  64.050  1.00  0.00           C
ATOM   4532  HA  LEU   298      62.180  31.700  64.020  1.00  0.00           H
ATOM   4533  CB  LEU   298      64.220  32.110  63.170  1.00  0.00           C
ATOM   4534  HB1 LEU   298      64.540  33.130  62.880  1.00  0.00           H
ATOM   4535  HB2 LEU   298      63.960  31.620  62.200  1.00  0.00           H
ATOM   4536  CG  LEU   298      65.350  31.310  63.830  1.00  0.00           C
ATOM   4537  HG  LEU   298      65.700  31.940  64.680  1.00  0.00           H
ATOM   4538  CD1 LEU   298      64.860  29.990  64.550  1.00  0.00           C
ATOM   4539 HD11 LEU   298      64.160  30.280  65.350  1.00  0.00           H
ATOM   4540 HD12 LEU   298      65.740  29.540  65.050  1.00  0.00           H
ATOM   4541 HD13 LEU   298      64.360  29.310  63.830  1.00  0.00           H
ATOM   4542  CD2 LEU   298      66.500  31.060  62.780  1.00  0.00           C
ATOM   4543 HD21 LEU   298      66.290  30.200  62.110  1.00  0.00           H
ATOM   4544 HD22 LEU   298      67.430  30.850  63.350  1.00  0.00           H
ATOM   4545 HD23 LEU   298      66.660  31.960  62.150  1.00  0.00           H
ATOM   4546  C   LEU   298      63.320  33.030  65.490  1.00  0.00           C
ATOM   4547  O   LEU   298      63.100  32.430  66.550  1.00  0.00           O
ATOM   4548  N   LEU   299      63.960  34.270  65.620  1.00  0.00           N
ATOM   4549  HN  LEU   299      64.110  34.770  64.770  1.00  0.00           H
ATOM   4550  CA  LEU   299      64.100  34.940  66.890  1.00  0.00           C
ATOM   4551  HA  LEU   299      64.750  34.330  67.500  1.00  0.00           H
ATOM   4552  CB  LEU   299      64.860  36.350  66.770  1.00  0.00           C
ATOM   4553  HB1 LEU   299      64.310  36.900  65.980  1.00  0.00           H
ATOM   4554  HB2 LEU   299      65.900  36.210  66.390  1.00  0.00           H
ATOM   4555  CG  LEU   299      64.950  37.240  68.010  1.00  0.00           C
ATOM   4556  HG  LEU   299      63.950  37.310  68.500  1.00  0.00           H
ATOM   4557  CD1 LEU   299      65.910  36.470  68.960  1.00  0.00           C
ATOM   4558 HD11 LEU   299      65.340  35.570  69.260  1.00  0.00           H
ATOM   4559 HD12 LEU   299      66.070  37.130  69.840  1.00  0.00           H
ATOM   4560 HD13 LEU   299      66.840  36.180  68.430  1.00  0.00           H
ATOM   4561  CD2 LEU   299      65.390  38.600  67.630  1.00  0.00           C
ATOM   4562 HD21 LEU   299      64.560  39.050  67.050  1.00  0.00           H
ATOM   4563 HD22 LEU   299      66.340  38.680  67.070  1.00  0.00           H
ATOM   4564 HD23 LEU   299      65.490  39.150  68.590  1.00  0.00           H
ATOM   4565  C   LEU   299      62.790  35.220  67.730  1.00  0.00           C
ATOM   4566  O   LEU   299      62.750  34.930  68.940  1.00  0.00           O
ATOM   4567  N   ALA   300      61.680  35.650  67.120  1.00  0.00           N
ATOM   4568  HN  ALA   300      61.670  35.950  66.170  1.00  0.00           H
ATOM   4569  CA  ALA   300      60.370  35.890  67.710  1.00  0.00           C
ATOM   4570  HA  ALA   300      60.560  36.350  68.670  1.00  0.00           H
ATOM   4571  CB  ALA   300      59.450  36.640  66.740  1.00  0.00           C
ATOM   4572  HB1 ALA   300      58.520  36.890  67.310  1.00  0.00           H
ATOM   4573  HB2 ALA   300      59.150  35.980  65.900  1.00  0.00           H
ATOM   4574  HB3 ALA   300      59.970  37.560  66.430  1.00  0.00           H
ATOM   4575  C   ALA   300      59.720  34.590  68.220  1.00  0.00           C
ATOM   4576  O   ALA   300      59.420  34.380  69.360  1.00  0.00           O
ATOM   4577  N   VAL   301      59.520  33.590  67.330  1.00  0.00           N
ATOM   4578  HN  VAL   301      59.730  33.660  66.360  1.00  0.00           H
ATOM   4579  CA  VAL   301      59.030  32.210  67.660  1.00  0.00           C
ATOM   4580  HA  VAL   301      58.090  32.350  68.170  1.00  0.00           H
ATOM   4581  CB  VAL   301      58.790  31.440  66.380  1.00  0.00           C
ATOM   4582  HB  VAL   301      59.720  31.570  65.790  1.00  0.00           H
ATOM   4583  CG1 VAL   301      58.430  29.930  66.620  1.00  0.00           C
ATOM   4584 HG11 VAL   301      57.860  29.810  67.560  1.00  0.00           H
ATOM   4585 HG12 VAL   301      59.370  29.370  66.800  1.00  0.00           H
ATOM   4586 HG13 VAL   301      57.940  29.440  65.750  1.00  0.00           H
ATOM   4587  CG2 VAL   301      57.550  32.070  65.610  1.00  0.00           C
ATOM   4588 HG21 VAL   301      57.680  33.160  65.430  1.00  0.00           H
ATOM   4589 HG22 VAL   301      56.660  31.810  66.210  1.00  0.00           H
ATOM   4590 HG23 VAL   301      57.510  31.690  64.570  1.00  0.00           H
ATOM   4591  C   VAL   301      59.870  31.440  68.600  1.00  0.00           C
ATOM   4592  O   VAL   301      59.350  30.800  69.530  1.00  0.00           O
ATOM   4593  N   GLY   302      61.170  31.390  68.510  1.00  0.00           N
ATOM   4594  HN  GLY   302      61.570  32.070  67.900  1.00  0.00           H
ATOM   4595  CA  GLY   302      62.110  30.830  69.440  1.00  0.00           C
ATOM   4596  HA1 GLY   302      63.090  31.050  69.050  1.00  0.00           H
ATOM   4597  HA2 GLY   302      61.860  29.780  69.590  1.00  0.00           H
ATOM   4598  C   GLY   302      62.030  31.490  70.740  1.00  0.00           C
ATOM   4599  O   GLY   302      62.160  30.830  71.800  1.00  0.00           O
ATOM   4600  N   GLY   303      61.880  32.830  70.800  1.00  0.00           N
ATOM   4601  HN  GLY   303      61.930  33.390  69.980  1.00  0.00           H
ATOM   4602  CA  GLY   303      61.920  33.450  72.150  1.00  0.00           C
ATOM   4603  HA1 GLY   303      61.930  34.530  72.050  1.00  0.00           H
ATOM   4604  HA2 GLY   303      62.770  33.110  72.720  1.00  0.00           H
ATOM   4605  C   GLY   303      60.670  33.180  72.950  1.00  0.00           C
ATOM   4606  O   GLY   303      60.580  32.970  74.130  1.00  0.00           O
ATOM   4607  N   GLN   304      59.550  33.160  72.170  1.00  0.00           N
ATOM   4608  HN  GLN   304      59.560  33.540  71.250  1.00  0.00           H
ATOM   4609  CA  GLN   304      58.240  32.900  72.680  1.00  0.00           C
ATOM   4610  HA  GLN   304      58.160  33.450  73.610  1.00  0.00           H
ATOM   4611  CB  GLN   304      57.060  33.290  71.680  1.00  0.00           C
ATOM   4612  HB1 GLN   304      57.210  32.940  70.640  1.00  0.00           H
ATOM   4613  HB2 GLN   304      57.040  34.390  71.560  1.00  0.00           H
ATOM   4614  CG  GLN   304      55.550  32.910  72.150  1.00  0.00           C
ATOM   4615  HG1 GLN   304      55.270  31.870  72.440  1.00  0.00           H
ATOM   4616  HG2 GLN   304      54.830  33.080  71.320  1.00  0.00           H
ATOM   4617  CD  GLN   304      55.010  33.770  73.310  1.00  0.00           C
ATOM   4618  OE1 GLN   304      54.580  34.890  73.070  1.00  0.00           O
ATOM   4619  NE2 GLN   304      55.170  33.280  74.520  1.00  0.00           N
ATOM   4620 HE21 GLN   304      55.090  33.800  75.370  1.00  0.00           H
ATOM   4621 HE22 GLN   304      55.440  32.330  74.700  1.00  0.00           H
ATOM   4622  C   GLN   304      58.060  31.500  73.160  1.00  0.00           C
ATOM   4623  O   GLN   304      57.360  31.300  74.130  1.00  0.00           O
ATOM   4624  N   PHE   305      58.790  30.550  72.470  1.00  0.00           N
ATOM   4625  HN  PHE   305      59.340  30.870  71.700  1.00  0.00           H
ATOM   4626  CA  PHE   305      58.980  29.170  72.980  1.00  0.00           C
ATOM   4627  HA  PHE   305      58.000  28.750  73.160  1.00  0.00           H
ATOM   4628  CB  PHE   305      59.490  28.320  71.690  1.00  0.00           C
ATOM   4629  HB1 PHE   305      60.590  28.360  71.560  1.00  0.00           H
ATOM   4630  HB2 PHE   305      59.040  28.590  70.710  1.00  0.00           H
ATOM   4631  CG  PHE   305      59.090  26.870  71.960  1.00  0.00           C
ATOM   4632  CD1 PHE   305      57.780  26.480  71.570  1.00  0.00           C
ATOM   4633  HD1 PHE   305      57.120  27.290  71.320  1.00  0.00           H
ATOM   4634  CE1 PHE   305      57.350  25.140  71.620  1.00  0.00           C
ATOM   4635  HE1 PHE   305      56.460  24.840  71.080  1.00  0.00           H
ATOM   4636  CZ  PHE   305      58.240  24.130  72.040  1.00  0.00           C
ATOM   4637  HZ  PHE   305      57.870  23.120  72.120  1.00  0.00           H
ATOM   4638  CD2 PHE   305      59.940  25.830  72.270  1.00  0.00           C
ATOM   4639  HD2 PHE   305      60.940  26.070  72.590  1.00  0.00           H
ATOM   4640  CE2 PHE   305      59.500  24.550  72.440  1.00  0.00           C
ATOM   4641  HE2 PHE   305      60.140  23.730  72.740  1.00  0.00           H
ATOM   4642  C   PHE   305      59.690  29.070  74.270  1.00  0.00           C
ATOM   4643  O   PHE   305      59.320  28.370  75.170  1.00  0.00           O
ATOM   4644  N   LEU   306      60.860  29.720  74.310  1.00  0.00           N
ATOM   4645  HN  LEU   306      61.160  30.260  73.530  1.00  0.00           H
ATOM   4646  CA  LEU   306      61.640  29.820  75.520  1.00  0.00           C
ATOM   4647  HA  LEU   306      61.810  28.810  75.850  1.00  0.00           H
ATOM   4648  CB  LEU   306      63.000  30.400  75.130  1.00  0.00           C
ATOM   4649  HB1 LEU   306      63.520  30.680  76.070  1.00  0.00           H
ATOM   4650  HB2 LEU   306      62.820  31.370  74.620  1.00  0.00           H
ATOM   4651  CG  LEU   306      63.880  29.510  74.160  1.00  0.00           C
ATOM   4652  HG  LEU   306      63.270  29.270  73.260  1.00  0.00           H
ATOM   4653  CD1 LEU   306      65.080  30.300  73.600  1.00  0.00           C
ATOM   4654 HD11 LEU   306      64.720  31.100  72.920  1.00  0.00           H
ATOM   4655 HD12 LEU   306      65.720  29.630  72.980  1.00  0.00           H
ATOM   4656 HD13 LEU   306      65.650  30.810  74.410  1.00  0.00           H
ATOM   4657  CD2 LEU   306      64.430  28.170  74.700  1.00  0.00           C
ATOM   4658 HD21 LEU   306      65.130  28.200  75.560  1.00  0.00           H
ATOM   4659 HD22 LEU   306      64.980  27.750  73.840  1.00  0.00           H
ATOM   4660 HD23 LEU   306      63.620  27.430  74.900  1.00  0.00           H
ATOM   4661  C   LEU   306      61.020  30.550  76.700  1.00  0.00           C
ATOM   4662  O   LEU   306      61.050  29.980  77.790  1.00  0.00           O
ATOM   4663  N   LEU   307      60.320  31.640  76.550  1.00  0.00           N
ATOM   4664  HN  LEU   307      60.330  32.180  75.720  1.00  0.00           H
ATOM   4665  CA  LEU   307      59.670  32.300  77.680  1.00  0.00           C
ATOM   4666  HA  LEU   307      60.390  32.470  78.470  1.00  0.00           H
ATOM   4667  CB  LEU   307      59.110  33.630  77.220  1.00  0.00           C
ATOM   4668  HB1 LEU   307      58.370  33.560  76.400  1.00  0.00           H
ATOM   4669  HB2 LEU   307      59.980  34.170  76.780  1.00  0.00           H
ATOM   4670  CG  LEU   307      58.490  34.520  78.340  1.00  0.00           C
ATOM   4671  HG  LEU   307      58.830  34.000  79.270  1.00  0.00           H
ATOM   4672  CD1 LEU   307      59.080  35.860  78.310  1.00  0.00           C
ATOM   4673 HD11 LEU   307      58.850  36.490  77.420  1.00  0.00           H
ATOM   4674 HD12 LEU   307      60.180  35.770  78.400  1.00  0.00           H
ATOM   4675 HD13 LEU   307      58.710  36.500  79.140  1.00  0.00           H
ATOM   4676  CD2 LEU   307      57.010  34.640  78.240  1.00  0.00           C
ATOM   4677 HD21 LEU   307      56.650  34.780  77.200  1.00  0.00           H
ATOM   4678 HD22 LEU   307      56.750  35.490  78.900  1.00  0.00           H
ATOM   4679 HD23 LEU   307      56.480  33.710  78.540  1.00  0.00           H
ATOM   4680  C   LEU   307      58.520  31.450  78.290  1.00  0.00           C
ATOM   4681  O   LEU   307      58.350  31.440  79.550  1.00  0.00           O
ATOM   4682  N   CYS   308      57.830  30.590  77.570  1.00  0.00           N
ATOM   4683  HN  CYS   308      57.900  30.510  76.580  1.00  0.00           H
ATOM   4684  CA  CYS   308      56.910  29.640  78.120  1.00  0.00           C
ATOM   4685  HA  CYS   308      56.440  29.980  79.030  1.00  0.00           H
ATOM   4686  CB  CYS   308      55.830  29.520  76.940  1.00  0.00           C
ATOM   4687  HB1 CYS   308      55.180  28.640  77.130  1.00  0.00           H
ATOM   4688  HB2 CYS   308      56.420  29.410  76.000  1.00  0.00           H
ATOM   4689  SG  CYS   308      54.760  31.000  76.890  1.00  0.00           S
ATOM   4690  HG1 CYS   308      53.990  30.570  77.880  1.00  0.00           H
ATOM   4691  C   CYS   308      57.520  28.320  78.660  1.00  0.00           C
ATOM   4692  O   CYS   308      57.110  27.920  79.790  1.00  0.00           O
ATOM   4693  N   TRP   309      58.420  27.660  77.900  1.00  0.00           N
ATOM   4694  HN  TRP   309      58.870  27.980  77.070  1.00  0.00           H
ATOM   4695  CA  TRP   309      58.830  26.310  78.310  1.00  0.00           C
ATOM   4696  HA  TRP   309      58.130  25.870  79.010  1.00  0.00           H
ATOM   4697  CB  TRP   309      58.770  25.240  77.160  1.00  0.00           C
ATOM   4698  HB1 TRP   309      58.920  24.190  77.490  1.00  0.00           H
ATOM   4699  HB2 TRP   309      59.490  25.600  76.400  1.00  0.00           H
ATOM   4700  CG  TRP   309      57.430  25.220  76.510  1.00  0.00           C
ATOM   4701  CD1 TRP   309      57.110  25.860  75.330  1.00  0.00           C
ATOM   4702  HD1 TRP   309      57.820  26.310  74.660  1.00  0.00           H
ATOM   4703  NE1 TRP   309      55.710  25.690  75.110  1.00  0.00           N
ATOM   4704  HE1 TRP   309      55.140  25.840  74.340  1.00  0.00           H
ATOM   4705  CE2 TRP   309      55.200  24.980  76.180  1.00  0.00           C
ATOM   4706  CD2 TRP   309      56.250  24.680  77.110  1.00  0.00           C
ATOM   4707  CE3 TRP   309      55.990  24.090  78.320  1.00  0.00           C
ATOM   4708  HE3 TRP   309      56.670  23.890  79.130  1.00  0.00           H
ATOM   4709  CZ3 TRP   309      54.590  23.940  78.660  1.00  0.00           C
ATOM   4710  HZ3 TRP   309      54.300  23.500  79.600  1.00  0.00           H
ATOM   4711  CZ2 TRP   309      53.940  24.610  76.430  1.00  0.00           C
ATOM   4712  HZ2 TRP   309      53.130  24.860  75.760  1.00  0.00           H
ATOM   4713  CH2 TRP   309      53.620  24.150  77.730  1.00  0.00           C
ATOM   4714  HH2 TRP   309      52.590  23.980  78.010  1.00  0.00           H
ATOM   4715  C   TRP   309      60.200  26.180  78.900  1.00  0.00           C
ATOM   4716  O   TRP   309      60.480  25.260  79.690  1.00  0.00           O
ATOM   4717  N   LEU   310      61.090  27.160  78.670  1.00  0.00           N
ATOM   4718  HN  LEU   310      61.050  27.970  78.110  1.00  0.00           H
ATOM   4719  CA  LEU   310      62.330  27.200  79.580  1.00  0.00           C
ATOM   4720  HA  LEU   310      62.850  26.250  79.610  1.00  0.00           H
ATOM   4721  CB  LEU   310      63.320  28.260  79.120  1.00  0.00           C
ATOM   4722  HB1 LEU   310      62.870  29.280  79.230  1.00  0.00           H
ATOM   4723  HB2 LEU   310      63.410  28.130  78.020  1.00  0.00           H
ATOM   4724  CG  LEU   310      64.700  28.370  79.730  1.00  0.00           C
ATOM   4725  HG  LEU   310      64.600  28.840  80.730  1.00  0.00           H
ATOM   4726  CD1 LEU   310      65.420  26.980  79.830  1.00  0.00           C
ATOM   4727 HD11 LEU   310      64.800  26.380  80.530  1.00  0.00           H
ATOM   4728 HD12 LEU   310      66.420  27.000  80.320  1.00  0.00           H
ATOM   4729 HD13 LEU   310      65.340  26.520  78.830  1.00  0.00           H
ATOM   4730  CD2 LEU   310      65.600  29.210  78.740  1.00  0.00           C
ATOM   4731 HD21 LEU   310      65.230  30.260  78.640  1.00  0.00           H
ATOM   4732 HD22 LEU   310      65.630  28.680  77.770  1.00  0.00           H
ATOM   4733 HD23 LEU   310      66.640  29.040  79.100  1.00  0.00           H
ATOM   4734  C   LEU   310      62.040  27.390  81.120  1.00  0.00           C
ATOM   4735  O   LEU   310      62.790  26.750  81.910  1.00  0.00           O
ATOM   4736  N   PRO   311      61.050  28.100  81.710  1.00  0.00           N
ATOM   4737  CD  PRO   311      60.510  29.310  81.040  1.00  0.00           C
ATOM   4738  HD1 PRO   311      60.130  29.050  80.030  1.00  0.00           H
ATOM   4739  HD2 PRO   311      61.260  30.130  81.000  1.00  0.00           H
ATOM   4740  CA  PRO   311      60.770  28.190  83.110  1.00  0.00           C
ATOM   4741  HA  PRO   311      61.730  28.270  83.600  1.00  0.00           H
ATOM   4742  CB  PRO   311      59.980  29.490  83.390  1.00  0.00           C
ATOM   4743  HB1 PRO   311      60.720  30.310  83.540  1.00  0.00           H
ATOM   4744  HB2 PRO   311      59.220  29.520  84.200  1.00  0.00           H
ATOM   4745  CG  PRO   311      59.380  29.720  81.990  1.00  0.00           C
ATOM   4746  HG1 PRO   311      58.480  29.080  81.880  1.00  0.00           H
ATOM   4747  HG2 PRO   311      59.040  30.770  81.850  1.00  0.00           H
ATOM   4748  C   PRO   311      60.110  26.950  83.620  1.00  0.00           C
ATOM   4749  O   PRO   311      60.500  26.430  84.630  1.00  0.00           O
ATOM   4750  N   TYR   312      59.090  26.390  82.870  1.00  0.00           N
ATOM   4751  HN  TYR   312      58.790  26.920  82.080  1.00  0.00           H
ATOM   4752  CA  TYR   312      58.580  25.100  83.140  1.00  0.00           C
ATOM   4753  HA  TYR   312      58.100  25.260  84.090  1.00  0.00           H
ATOM   4754  CB  TYR   312      57.530  24.770  82.070  1.00  0.00           C
ATOM   4755  HB1 TYR   312      58.060  24.590  81.110  1.00  0.00           H
ATOM   4756  HB2 TYR   312      56.870  25.640  81.860  1.00  0.00           H
ATOM   4757  CG  TYR   312      56.670  23.560  82.370  1.00  0.00           C
ATOM   4758  CD1 TYR   312      57.070  22.280  81.910  1.00  0.00           C
ATOM   4759  HD1 TYR   312      58.000  22.170  81.370  1.00  0.00           H
ATOM   4760  CE1 TYR   312      56.370  21.110  82.230  1.00  0.00           C
ATOM   4761  HE1 TYR   312      56.720  20.110  82.020  1.00  0.00           H
ATOM   4762  CZ  TYR   312      55.150  21.230  82.880  1.00  0.00           C
ATOM   4763  OH  TYR   312      54.430  20.050  83.040  1.00  0.00           O
ATOM   4764  HH  TYR   312      53.570  20.200  83.440  1.00  0.00           H
ATOM   4765  CD2 TYR   312      55.400  23.640  83.040  1.00  0.00           C
ATOM   4766  HD2 TYR   312      54.980  24.600  83.320  1.00  0.00           H
ATOM   4767  CE2 TYR   312      54.690  22.540  83.280  1.00  0.00           C
ATOM   4768  HE2 TYR   312      53.690  22.640  83.680  1.00  0.00           H
ATOM   4769  C   TYR   312      59.580  24.030  83.410  1.00  0.00           C
ATOM   4770  O   TYR   312      59.490  23.420  84.510  1.00  0.00           O
ATOM   4771  N   PHE   313      60.530  23.750  82.460  1.00  0.00           N
ATOM   4772  HN  PHE   313      60.560  24.170  81.560  1.00  0.00           H
ATOM   4773  CA  PHE   313      61.440  22.590  82.600  1.00  0.00           C
ATOM   4774  HA  PHE   313      60.940  21.830  83.180  1.00  0.00           H
ATOM   4775  CB  PHE   313      61.930  22.180  81.190  1.00  0.00           C
ATOM   4776  HB1 PHE   313      62.740  21.420  81.220  1.00  0.00           H
ATOM   4777  HB2 PHE   313      62.250  23.060  80.590  1.00  0.00           H
ATOM   4778  CG  PHE   313      60.790  21.490  80.470  1.00  0.00           C
ATOM   4779  CD1 PHE   313      60.510  20.230  81.000  1.00  0.00           C
ATOM   4780  HD1 PHE   313      61.100  19.800  81.800  1.00  0.00           H
ATOM   4781  CE1 PHE   313      59.550  19.330  80.430  1.00  0.00           C
ATOM   4782  HE1 PHE   313      59.400  18.330  80.780  1.00  0.00           H
ATOM   4783  CZ  PHE   313      58.920  19.810  79.230  1.00  0.00           C
ATOM   4784  HZ  PHE   313      58.070  19.260  78.870  1.00  0.00           H
ATOM   4785  CD2 PHE   313      60.060  21.910  79.300  1.00  0.00           C
ATOM   4786  HD2 PHE   313      60.300  22.900  78.940  1.00  0.00           H
ATOM   4787  CE2 PHE   313      59.080  21.120  78.710  1.00  0.00           C
ATOM   4788  HE2 PHE   313      58.620  21.510  77.820  1.00  0.00           H
ATOM   4789  C   PHE   313      62.730  22.930  83.410  1.00  0.00           C
ATOM   4790  O   PHE   313      63.250  22.170  84.140  1.00  0.00           O
ATOM   4791  N   SER   314      63.250  24.210  83.380  1.00  0.00           N
ATOM   4792  HN  SER   314      62.920  24.910  82.750  1.00  0.00           H
ATOM   4793  CA  SER   314      64.300  24.460  84.420  1.00  0.00           C
ATOM   4794  HA  SER   314      65.090  23.740  84.280  1.00  0.00           H
ATOM   4795  CB  SER   314      65.130  25.820  84.210  1.00  0.00           C
ATOM   4796  HB1 SER   314      65.760  25.830  83.300  1.00  0.00           H
ATOM   4797  HB2 SER   314      65.860  26.000  85.030  1.00  0.00           H
ATOM   4798  OG  SER   314      64.170  26.910  84.190  1.00  0.00           O
ATOM   4799  HG1 SER   314      64.040  27.020  83.250  1.00  0.00           H
ATOM   4800  C   SER   314      64.000  24.470  85.880  1.00  0.00           C
ATOM   4801  O   SER   314      64.900  24.030  86.670  1.00  0.00           O
ATOM   4802  N   PHE   315      62.730  24.770  86.230  1.00  0.00           N
ATOM   4803  HN  PHE   315      62.130  25.130  85.520  1.00  0.00           H
ATOM   4804  CA  PHE   315      62.270  24.780  87.640  1.00  0.00           C
ATOM   4805  HA  PHE   315      63.050  25.110  88.310  1.00  0.00           H
ATOM   4806  CB  PHE   315      61.000  25.650  87.820  1.00  0.00           C
ATOM   4807  HB1 PHE   315      60.100  25.180  87.360  1.00  0.00           H
ATOM   4808  HB2 PHE   315      61.050  26.640  87.330  1.00  0.00           H
ATOM   4809  CG  PHE   315      60.710  25.920  89.310  1.00  0.00           C
ATOM   4810  CD1 PHE   315      61.570  26.700  90.090  1.00  0.00           C
ATOM   4811  HD1 PHE   315      62.270  27.230  89.480  1.00  0.00           H
ATOM   4812  CE1 PHE   315      61.330  27.000  91.510  1.00  0.00           C
ATOM   4813  HE1 PHE   315      61.950  27.610  92.160  1.00  0.00           H
ATOM   4814  CZ  PHE   315      60.220  26.370  92.070  1.00  0.00           C
ATOM   4815  HZ  PHE   315      59.990  26.560  93.110  1.00  0.00           H
ATOM   4816  CD2 PHE   315      59.700  25.250  89.940  1.00  0.00           C
ATOM   4817  HD2 PHE   315      59.070  24.580  89.370  1.00  0.00           H
ATOM   4818  CE2 PHE   315      59.470  25.440  91.310  1.00  0.00           C
ATOM   4819  HE2 PHE   315      58.620  24.970  91.780  1.00  0.00           H
ATOM   4820  C   PHE   315      61.970  23.380  88.050  1.00  0.00           C
ATOM   4821  O   PHE   315      62.190  22.930  89.180  1.00  0.00           O
HETATM 4822  N   HSD   316      61.360  22.550  87.160  1.00  0.00           N
HETATM 4823  HN  HSD   316      60.970  22.900  86.310  1.00  0.00           H
HETATM 4824  CA  HSD   316      61.060  21.180  87.560  1.00  0.00           C
HETATM 4825  HA  HSD   316      60.670  21.200  88.570  1.00  0.00           H
HETATM 4826  CB  HSD   316      59.810  20.510  86.820  1.00  0.00           C
HETATM 4827  HB1 HSD   316      59.840  19.470  87.200  1.00  0.00           H
HETATM 4828  HB2 HSD   316      59.880  20.400  85.720  1.00  0.00           H
HETATM 4829  ND1 HSD   316      58.200  22.400  86.740  1.00  0.00           N
HETATM 4830  HD1 HSD   316      58.610  22.870  85.960  1.00  0.00           H
HETATM 4831  CG  HSD   316      58.480  21.140  87.190  1.00  0.00           C
HETATM 4832  CE1 HSD   316      56.980  22.700  87.230  1.00  0.00           C
HETATM 4833  HE1 HSD   316      56.430  23.610  86.990  1.00  0.00           H
HETATM 4834  NE2 HSD   316      56.350  21.680  87.820  1.00  0.00           N
HETATM 4835  CD2 HSD   316      57.340  20.710  87.830  1.00  0.00           C
HETATM 4836  HD2 HSD   316      57.140  19.670  88.050  1.00  0.00           H
HETATM 4837  C   HSD   316      62.350  20.290  87.750  1.00  0.00           C
HETATM 4838  O   HSD   316      62.520  19.440  88.610  1.00  0.00           O
ATOM   4839  N   LEU   317      63.370  20.590  86.910  1.00  0.00           N
ATOM   4840  HN  LEU   317      63.200  21.260  86.190  1.00  0.00           H
ATOM   4841  CA  LEU   317      64.700  20.010  87.090  1.00  0.00           C
ATOM   4842  HA  LEU   317      64.730  18.940  87.120  1.00  0.00           H
ATOM   4843  CB  LEU   317      65.630  20.370  85.890  1.00  0.00           C
ATOM   4844  HB1 LEU   317      66.680  20.190  86.190  1.00  0.00           H
ATOM   4845  HB2 LEU   317      65.630  21.440  85.600  1.00  0.00           H
ATOM   4846  CG  LEU   317      65.270  19.540  84.570  1.00  0.00           C
ATOM   4847  HG  LEU   317      64.180  19.570  84.370  1.00  0.00           H
ATOM   4848  CD1 LEU   317      66.050  20.210  83.450  1.00  0.00           C
ATOM   4849 HD11 LEU   317      67.150  20.210  83.630  1.00  0.00           H
ATOM   4850 HD12 LEU   317      65.650  21.240  83.390  1.00  0.00           H
ATOM   4851 HD13 LEU   317      65.810  19.710  82.490  1.00  0.00           H
ATOM   4852  CD2 LEU   317      65.740  18.030  84.720  1.00  0.00           C
ATOM   4853 HD21 LEU   317      66.810  17.950  85.020  1.00  0.00           H
ATOM   4854 HD22 LEU   317      65.560  17.560  83.730  1.00  0.00           H
ATOM   4855 HD23 LEU   317      65.230  17.480  85.530  1.00  0.00           H
ATOM   4856  C   LEU   317      65.310  20.430  88.460  1.00  0.00           C
ATOM   4857  O   LEU   317      65.930  19.600  89.130  1.00  0.00           O
ATOM   4858  N   TYR   318      65.090  21.660  88.810  1.00  0.00           N
ATOM   4859  HN  TYR   318      64.760  22.310  88.130  1.00  0.00           H
ATOM   4860  CA  TYR   318      65.490  22.220  90.060  1.00  0.00           C
ATOM   4861  HA  TYR   318      66.540  21.990  90.150  1.00  0.00           H
ATOM   4862  CB  TYR   318      65.280  23.760  90.000  1.00  0.00           C
ATOM   4863  HB1 TYR   318      64.200  23.970  89.820  1.00  0.00           H
ATOM   4864  HB2 TYR   318      65.800  24.140  89.090  1.00  0.00           H
ATOM   4865  CG  TYR   318      65.720  24.520  91.230  1.00  0.00           C
ATOM   4866  CD1 TYR   318      66.970  24.640  91.690  1.00  0.00           C
ATOM   4867  HD1 TYR   318      67.710  24.100  91.120  1.00  0.00           H
ATOM   4868  CE1 TYR   318      67.300  25.320  92.900  1.00  0.00           C
ATOM   4869  HE1 TYR   318      68.330  25.220  93.210  1.00  0.00           H
ATOM   4870  CZ  TYR   318      66.300  26.000  93.560  1.00  0.00           C
ATOM   4871  OH  TYR   318      66.730  26.860  94.530  1.00  0.00           O
ATOM   4872  HH  TYR   318      67.640  27.050  94.280  1.00  0.00           H
ATOM   4873  CD2 TYR   318      64.670  25.060  92.030  1.00  0.00           C
ATOM   4874  HD2 TYR   318      63.690  25.090  91.570  1.00  0.00           H
ATOM   4875  CE2 TYR   318      64.950  25.800  93.150  1.00  0.00           C
ATOM   4876  HE2 TYR   318      64.190  26.350  93.690  1.00  0.00           H
ATOM   4877  C   TYR   318      64.820  21.490  91.210  1.00  0.00           C
ATOM   4878  O   TYR   318      65.520  20.920  92.110  1.00  0.00           O
ATOM   4879  N   VAL   319      63.510  21.380  91.210  1.00  0.00           N
ATOM   4880  HN  VAL   319      63.090  21.660  90.350  1.00  0.00           H
ATOM   4881  CA  VAL   319      62.710  20.710  92.200  1.00  0.00           C
ATOM   4882  HA  VAL   319      62.950  21.080  93.180  1.00  0.00           H
ATOM   4883  CB  VAL   319      61.200  20.910  91.900  1.00  0.00           C
ATOM   4884  HB  VAL   319      61.010  20.800  90.810  1.00  0.00           H
ATOM   4885  CG1 VAL   319      60.360  19.980  92.760  1.00  0.00           C
ATOM   4886 HG11 VAL   319      60.390  19.000  92.240  1.00  0.00           H
ATOM   4887 HG12 VAL   319      59.340  20.390  92.690  1.00  0.00           H
ATOM   4888 HG13 VAL   319      60.730  19.890  93.810  1.00  0.00           H
ATOM   4889  CG2 VAL   319      60.930  22.340  92.250  1.00  0.00           C
ATOM   4890 HG21 VAL   319      61.280  22.670  93.250  1.00  0.00           H
ATOM   4891 HG22 VAL   319      59.830  22.510  92.240  1.00  0.00           H
ATOM   4892 HG23 VAL   319      61.480  23.090  91.650  1.00  0.00           H
ATOM   4893  C   VAL   319      63.160  19.190  92.370  1.00  0.00           C
ATOM   4894  O   VAL   319      63.070  18.620  93.420  1.00  0.00           O
ATOM   4895  N   ALA   320      63.580  18.530  91.190  1.00  0.00           N
ATOM   4896  HN  ALA   320      63.680  19.110  90.390  1.00  0.00           H
ATOM   4897  CA  ALA   320      64.030  17.190  91.000  1.00  0.00           C
ATOM   4898  HA  ALA   320      63.380  16.600  91.610  1.00  0.00           H
ATOM   4899  CB  ALA   320      63.930  16.790  89.550  1.00  0.00           C
ATOM   4900  HB1 ALA   320      64.420  17.540  88.880  1.00  0.00           H
ATOM   4901  HB2 ALA   320      62.840  16.970  89.380  1.00  0.00           H
ATOM   4902  HB3 ALA   320      64.120  15.710  89.400  1.00  0.00           H
ATOM   4903  C   ALA   320      65.450  16.820  91.580  1.00  0.00           C
ATOM   4904  O   ALA   320      65.610  15.810  92.240  1.00  0.00           O
ATOM   4905  N   LEU   321      66.460  17.710  91.370  1.00  0.00           N
ATOM   4906  HN  LEU   321      66.320  18.430  90.700  1.00  0.00           H
ATOM   4907  CA  LEU   321      67.860  17.550  91.630  1.00  0.00           C
ATOM   4908  HA  LEU   321      68.080  16.500  91.780  1.00  0.00           H
ATOM   4909  CB  LEU   321      68.680  18.010  90.390  1.00  0.00           C
ATOM   4910  HB1 LEU   321      69.730  17.670  90.420  1.00  0.00           H
ATOM   4911  HB2 LEU   321      68.720  19.120  90.420  1.00  0.00           H
ATOM   4912  CG  LEU   321      68.260  17.480  88.960  1.00  0.00           C
ATOM   4913  HG  LEU   321      67.160  17.320  88.890  1.00  0.00           H
ATOM   4914  CD1 LEU   321      68.670  18.390  87.780  1.00  0.00           C
ATOM   4915 HD11 LEU   321      68.200  19.390  87.870  1.00  0.00           H
ATOM   4916 HD12 LEU   321      68.290  17.820  86.910  1.00  0.00           H
ATOM   4917 HD13 LEU   321      69.780  18.450  87.690  1.00  0.00           H
ATOM   4918  CD2 LEU   321      68.830  16.100  88.680  1.00  0.00           C
ATOM   4919 HD21 LEU   321      68.650  15.940  87.600  1.00  0.00           H
ATOM   4920 HD22 LEU   321      68.320  15.360  89.350  1.00  0.00           H
ATOM   4921 HD23 LEU   321      69.900  15.780  88.720  1.00  0.00           H
ATOM   4922  C   LEU   321      68.200  18.270  92.870  1.00  0.00           C
ATOM   4923  O   LEU   321      69.010  17.880  93.700  1.00  0.00           O
ATOM   4924  N   SER   322      67.610  19.490  93.180  1.00  0.00           N
ATOM   4925  HN  SER   322      66.880  19.860  92.620  1.00  0.00           H
ATOM   4926  CA  SER   322      68.130  20.350  94.230  1.00  0.00           C
ATOM   4927  HA  SER   322      69.200  20.190  94.340  1.00  0.00           H
ATOM   4928  CB  SER   322      67.960  21.820  93.830  1.00  0.00           C
ATOM   4929  HB1 SER   322      66.930  22.230  93.810  1.00  0.00           H
ATOM   4930  HB2 SER   322      68.320  22.060  92.800  1.00  0.00           H
ATOM   4931  OG  SER   322      68.710  22.710  94.680  1.00  0.00           O
ATOM   4932  HG1 SER   322      69.620  22.450  94.500  1.00  0.00           H
ATOM   4933  C   SER   322      67.590  20.200  95.720  1.00  0.00           C
ATOM   4934  O   SER   322      66.400  19.970  95.950  1.00  0.00           O
ATOM   4935  N   ALA   323      68.510  20.280  96.720  1.00  0.00           N
ATOM   4936  HN  ALA   323      69.460  20.530  96.510  1.00  0.00           H
ATOM   4937  CA  ALA   323      68.290  19.810  98.060  1.00  0.00           C
ATOM   4938  HA  ALA   323      67.640  18.960  97.940  1.00  0.00           H
ATOM   4939  CB  ALA   323      69.620  19.350  98.610  1.00  0.00           C
ATOM   4940  HB1 ALA   323      70.260  20.180  98.970  1.00  0.00           H
ATOM   4941  HB2 ALA   323      70.100  18.730  97.820  1.00  0.00           H
ATOM   4942  HB3 ALA   323      69.540  18.690  99.500  1.00  0.00           H
ATOM   4943  C   ALA   323      67.690  20.890  98.900  1.00  0.00           C
ATOM   4944  O   ALA   323      68.010  20.980 100.090  1.00  0.00           O
ATOM   4945  N   GLN   324      66.740  21.730  98.390  1.00  0.00           N
ATOM   4946  HN  GLN   324      66.570  21.640  97.410  1.00  0.00           H
ATOM   4947  CA  GLN   324      65.950  22.670  99.150  1.00  0.00           C
ATOM   4948  HA  GLN   324      66.790  23.160  99.610  1.00  0.00           H
ATOM   4949  CB  GLN   324      65.230  23.670  98.150  1.00  0.00           C
ATOM   4950  HB1 GLN   324      65.050  24.680  98.580  1.00  0.00           H
ATOM   4951  HB2 GLN   324      64.240  23.270  97.840  1.00  0.00           H
ATOM   4952  CG  GLN   324      66.120  24.110  96.930  1.00  0.00           C
ATOM   4953  HG1 GLN   324      65.510  24.700  96.200  1.00  0.00           H
ATOM   4954  HG2 GLN   324      66.610  23.190  96.560  1.00  0.00           H
ATOM   4955  CD  GLN   324      67.250  25.080  97.360  1.00  0.00           C
ATOM   4956  OE1 GLN   324      67.320  25.790  98.390  1.00  0.00           O
ATOM   4957  NE2 GLN   324      68.310  25.130  96.480  1.00  0.00           N
ATOM   4958 HE21 GLN   324      68.350  24.500  95.710  1.00  0.00           H
ATOM   4959 HE22 GLN   324      68.990  25.840  96.680  1.00  0.00           H
ATOM   4960  C   GLN   324      64.920  22.120 100.130  1.00  0.00           C
ATOM   4961  O   GLN   324      64.050  21.260  99.740  1.00  0.00           O
ATOM   4962  N   PRO   325      64.860  22.620 101.310  1.00  0.00           N
ATOM   4963  CD  PRO   325      65.920  23.520 101.880  1.00  0.00           C
ATOM   4964  HD1 PRO   325      65.920  24.500 101.360  1.00  0.00           H
ATOM   4965  HD2 PRO   325      66.930  23.090 101.730  1.00  0.00           H
ATOM   4966  CA  PRO   325      64.040  22.040 102.360  1.00  0.00           C
ATOM   4967  HA  PRO   325      63.800  21.020 102.100  1.00  0.00           H
ATOM   4968  CB  PRO   325      64.930  22.160 103.600  1.00  0.00           C
ATOM   4969  HB1 PRO   325      65.620  21.300 103.770  1.00  0.00           H
ATOM   4970  HB2 PRO   325      64.260  22.310 104.470  1.00  0.00           H
ATOM   4971  CG  PRO   325      65.600  23.540 103.400  1.00  0.00           C
ATOM   4972  HG1 PRO   325      64.950  24.400 103.700  1.00  0.00           H
ATOM   4973  HG2 PRO   325      66.550  23.690 103.960  1.00  0.00           H
ATOM   4974  C   PRO   325      62.690  22.710 102.560  1.00  0.00           C
ATOM   4975  O   PRO   325      61.890  22.150 103.300  1.00  0.00           O
ATOM   4976  N   ILE   326      62.230  23.820 101.910  1.00  0.00           N
ATOM   4977  HN  ILE   326      62.850  24.440 101.440  1.00  0.00           H
ATOM   4978  CA  ILE   326      60.910  24.400 102.020  1.00  0.00           C
ATOM   4979  HA  ILE   326      60.320  23.890 102.770  1.00  0.00           H
ATOM   4980  CB  ILE   326      61.040  25.890 102.520  1.00  0.00           C
ATOM   4981  HB  ILE   326      61.260  26.610 101.710  1.00  0.00           H
ATOM   4982  CG2 ILE   326      59.640  26.160 103.160  1.00  0.00           C
ATOM   4983 HG21 ILE   326      59.480  25.650 104.130  1.00  0.00           H
ATOM   4984 HG22 ILE   326      58.780  25.970 102.480  1.00  0.00           H
ATOM   4985 HG23 ILE   326      59.640  27.270 103.290  1.00  0.00           H
ATOM   4986  CG1 ILE   326      62.100  26.230 103.550  1.00  0.00           C
ATOM   4987 HG11 ILE   326      63.040  25.970 103.020  1.00  0.00           H
ATOM   4988 HG12 ILE   326      62.070  25.640 104.490  1.00  0.00           H
ATOM   4989  CD  ILE   326      62.150  27.680 103.940  1.00  0.00           C
ATOM   4990  HD1 ILE   326      63.190  27.910 104.250  1.00  0.00           H
ATOM   4991  HD2 ILE   326      61.460  27.800 104.800  1.00  0.00           H
ATOM   4992  HD3 ILE   326      61.780  28.340 103.130  1.00  0.00           H
ATOM   4993  C   ILE   326      60.060  24.330 100.780  1.00  0.00           C
ATOM   4994  O   ILE   326      60.550  24.580  99.660  1.00  0.00           O
ATOM   4995  N   SER   327      58.770  23.930 100.970  1.00  0.00           N
ATOM   4996  HN  SER   327      58.520  23.760 101.920  1.00  0.00           H
ATOM   4997  CA  SER   327      57.790  23.820  99.900  1.00  0.00           C
ATOM   4998  HA  SER   327      57.670  22.790  99.600  1.00  0.00           H
ATOM   4999  CB  SER   327      56.390  24.300 100.520  1.00  0.00           C
ATOM   5000  HB1 SER   327      55.620  24.650  99.810  1.00  0.00           H
ATOM   5001  HB2 SER   327      56.520  25.170 101.200  1.00  0.00           H
ATOM   5002  OG  SER   327      55.970  23.360 101.520  1.00  0.00           O
ATOM   5003  HG1 SER   327      55.410  22.780 101.000  1.00  0.00           H
ATOM   5004  C   SER   327      57.960  24.770  98.670  1.00  0.00           C
ATOM   5005  O   SER   327      58.200  25.960  98.800  1.00  0.00           O
ATOM   5006  N   THR   328      57.700  24.200  97.460  1.00  0.00           N
ATOM   5007  HN  THR   328      57.410  23.250  97.330  1.00  0.00           H
ATOM   5008  CA  THR   328      57.720  24.860  96.150  1.00  0.00           C
ATOM   5009  HA  THR   328      58.050  25.880  96.220  1.00  0.00           H
ATOM   5010  CB  THR   328      58.750  24.190  95.140  1.00  0.00           C
ATOM   5011  HB  THR   328      58.640  24.660  94.140  1.00  0.00           H
ATOM   5012  OG1 THR   328      58.540  22.740  94.920  1.00  0.00           O
ATOM   5013  HG1 THR   328      57.740  22.460  94.470  1.00  0.00           H
ATOM   5014  CG2 THR   328      60.150  24.360  95.810  1.00  0.00           C
ATOM   5015 HG21 THR   328      60.230  24.040  96.870  1.00  0.00           H
ATOM   5016 HG22 THR   328      60.360  25.450  95.880  1.00  0.00           H
ATOM   5017 HG23 THR   328      60.920  23.810  95.240  1.00  0.00           H
ATOM   5018  C   THR   328      56.360  24.770  95.410  1.00  0.00           C
ATOM   5019  O   THR   328      56.250  25.310  94.330  1.00  0.00           O
ATOM   5020  N   GLY   329      55.370  24.060  96.050  1.00  0.00           N
ATOM   5021  HN  GLY   329      55.540  23.620  96.930  1.00  0.00           H
ATOM   5022  CA  GLY   329      54.100  23.780  95.360  1.00  0.00           C
ATOM   5023  HA1 GLY   329      53.450  23.200  96.000  1.00  0.00           H
ATOM   5024  HA2 GLY   329      54.310  23.130  94.530  1.00  0.00           H
ATOM   5025  C   GLY   329      53.260  24.830  94.760  1.00  0.00           C
ATOM   5026  O   GLY   329      52.540  24.530  93.820  1.00  0.00           O
ATOM   5027  N   GLN   330      53.280  26.020  95.310  1.00  0.00           N
ATOM   5028  HN  GLN   330      53.820  26.130  96.140  1.00  0.00           H
ATOM   5029  CA  GLN   330      52.560  27.190  94.950  1.00  0.00           C
ATOM   5030  HA  GLN   330      51.590  26.980  94.550  1.00  0.00           H
ATOM   5031  CB  GLN   330      52.360  28.090  96.180  1.00  0.00           C
ATOM   5032  HB1 GLN   330      51.740  28.960  95.870  1.00  0.00           H
ATOM   5033  HB2 GLN   330      53.320  28.510  96.550  1.00  0.00           H
ATOM   5034  CG  GLN   330      51.600  27.500  97.430  1.00  0.00           C
ATOM   5035  HG1 GLN   330      51.070  28.200  98.110  1.00  0.00           H
ATOM   5036  HG2 GLN   330      52.390  26.960  97.990  1.00  0.00           H
ATOM   5037  CD  GLN   330      50.500  26.640  96.960  1.00  0.00           C
ATOM   5038  OE1 GLN   330      49.620  27.020  96.170  1.00  0.00           O
ATOM   5039  NE2 GLN   330      50.410  25.350  97.440  1.00  0.00           N
ATOM   5040 HE21 GLN   330      49.580  24.870  97.180  1.00  0.00           H
ATOM   5041 HE22 GLN   330      51.120  24.920  97.990  1.00  0.00           H
ATOM   5042  C   GLN   330      53.370  27.930  93.910  1.00  0.00           C
ATOM   5043  O   GLN   330      52.830  28.290  92.890  1.00  0.00           O
ATOM   5044  N   VAL   331      54.720  27.840  94.020  1.00  0.00           N
ATOM   5045  HN  VAL   331      55.030  27.390  94.850  1.00  0.00           H
ATOM   5046  CA  VAL   331      55.710  28.250  92.990  1.00  0.00           C
ATOM   5047  HA  VAL   331      55.480  29.290  92.790  1.00  0.00           H
ATOM   5048  CB  VAL   331      57.120  28.360  93.460  1.00  0.00           C
ATOM   5049  HB  VAL   331      57.500  27.330  93.600  1.00  0.00           H
ATOM   5050  CG1 VAL   331      57.980  29.170  92.490  1.00  0.00           C
ATOM   5051 HG11 VAL   331      57.360  29.930  91.960  1.00  0.00           H
[truncated: 88,937 more chars]
