# Supplementary material for: Identification and molecular characterization of missense mutations in orphan G protein–coupled receptor GPR61 occurring in severe obesity
Source: Mol Pharmacol. 2025 Mar 4;107(4):100026. doi: 10.1016/j.molpha.2025.100026 (PMC12060159; doi:10.1016/j.molpha.2025.100026)
Supplement: Supplementary Material [file mmc7.zip › molpha_100026_T92P_MD1_mmc7.pdb]

HELIX    1   1 VAL     44  LYS     69  1                                  26
HELIX    2   2 PRO     71  LEU     73  1                                   3
HELIX    3   3 VAL     77  ALA     90  1                                  14
HELIX    4   4 LEU     93  SER    101  1                                   9
HELIX    5   5 PHE    105  HSD    107  1                                   3
HELIX    6   6 GLU    112  VAL    145  1                                  34
HELIX    7   7 PRO    147  ARG    153  1                                   7
HELIX    8   8 LEU    156  MET    173  1                                  18
HELIX    9   9 SER    175  VAL    182  1                                   8
HELIX   10  10 ALA    203  LEU    215  1                                  13
HELIX   11  11 LEU    218  GLN    241  1                                  24
HELIX   12  12 GLU    257  SER    268  1                                  12
HELIX   13  13 GLY    283  LEU    312  1                                  30
HELIX   14  14 GLN    321  CYS    343  1                                  23
HELIX   15  15 ARG    349  SER    353  1                                   5
ATOM      1  N   SER    43      18.240  13.930  48.830  1.00  0.00           N
ATOM      2  HT1 SER    43      18.850  14.430  48.160  1.00  0.00           H
ATOM      3  HT2 SER    43      17.490  13.580  48.190  1.00  0.00           H
ATOM      4  HT3 SER    43      18.730  13.110  49.240  1.00  0.00           H
ATOM      5  CA  SER    43      17.690  14.810  49.860  1.00  0.00           C
ATOM      6  HA  SER    43      18.010  15.820  49.640  1.00  0.00           H
ATOM      7  CB  SER    43      16.120  14.840  49.730  1.00  0.00           C
ATOM      8  HB1 SER    43      15.760  15.420  48.860  1.00  0.00           H
ATOM      9  HB2 SER    43      15.670  15.440  50.550  1.00  0.00           H
ATOM     10  OG  SER    43      15.410  13.630  49.780  1.00  0.00           O
ATOM     11  HG1 SER    43      15.360  13.280  48.890  1.00  0.00           H
ATOM     12  C   SER    43      18.120  14.550  51.310  1.00  0.00           C
ATOM     13  O   SER    43      19.100  15.160  51.740  1.00  0.00           O
ATOM     14  N   VAL    44      17.460  13.630  52.040  1.00  0.00           N
ATOM     15  HN  VAL    44      16.820  13.040  51.550  1.00  0.00           H
ATOM     16  CA  VAL    44      17.570  13.470  53.500  1.00  0.00           C
ATOM     17  HA  VAL    44      17.330  14.410  53.970  1.00  0.00           H
ATOM     18  CB  VAL    44      16.500  12.550  54.060  1.00  0.00           C
ATOM     19  HB  VAL    44      16.700  11.530  53.670  1.00  0.00           H
ATOM     20  CG1 VAL    44      16.650  12.380  55.610  1.00  0.00           C
ATOM     21 HG11 VAL    44      16.850  13.340  56.130  1.00  0.00           H
ATOM     22 HG12 VAL    44      17.450  11.670  55.910  1.00  0.00           H
ATOM     23 HG13 VAL    44      15.750  11.860  56.030  1.00  0.00           H
ATOM     24  CG2 VAL    44      15.090  13.020  53.500  1.00  0.00           C
ATOM     25 HG21 VAL    44      15.050  14.130  53.450  1.00  0.00           H
ATOM     26 HG22 VAL    44      14.250  12.690  54.160  1.00  0.00           H
ATOM     27 HG23 VAL    44      14.880  12.620  52.490  1.00  0.00           H
ATOM     28  C   VAL    44      18.910  12.990  53.930  1.00  0.00           C
ATOM     29  O   VAL    44      19.470  13.440  54.940  1.00  0.00           O
ATOM     30  N   ALA    45      19.540  12.110  53.130  1.00  0.00           N
ATOM     31  HN  ALA    45      19.150  11.760  52.280  1.00  0.00           H
ATOM     32  CA  ALA    45      20.940  11.800  53.250  1.00  0.00           C
ATOM     33  HA  ALA    45      21.190  11.440  54.240  1.00  0.00           H
ATOM     34  CB  ALA    45      21.250  10.790  52.200  1.00  0.00           C
ATOM     35  HB1 ALA    45      21.010  11.100  51.160  1.00  0.00           H
ATOM     36  HB2 ALA    45      20.690   9.860  52.440  1.00  0.00           H
ATOM     37  HB3 ALA    45      22.360  10.650  52.180  1.00  0.00           H
ATOM     38  C   ALA    45      21.950  13.030  53.150  1.00  0.00           C
ATOM     39  O   ALA    45      22.900  13.110  53.960  1.00  0.00           O
ATOM     40  N   LEU    46      21.740  13.880  52.170  1.00  0.00           N
ATOM     41  HN  LEU    46      20.950  13.630  51.620  1.00  0.00           H
ATOM     42  CA  LEU    46      22.450  15.120  52.050  1.00  0.00           C
ATOM     43  HA  LEU    46      23.490  14.980  52.270  1.00  0.00           H
ATOM     44  CB  LEU    46      22.430  15.700  50.640  1.00  0.00           C
ATOM     45  HB1 LEU    46      21.510  16.280  50.430  1.00  0.00           H
ATOM     46  HB2 LEU    46      22.370  14.760  50.060  1.00  0.00           H
ATOM     47  CG  LEU    46      23.590  16.470  50.070  1.00  0.00           C
ATOM     48  HG  LEU    46      23.400  16.790  49.020  1.00  0.00           H
ATOM     49  CD1 LEU    46      23.980  17.640  50.820  1.00  0.00           C
ATOM     50 HD11 LEU    46      24.630  17.350  51.680  1.00  0.00           H
ATOM     51 HD12 LEU    46      23.120  18.080  51.370  1.00  0.00           H
ATOM     52 HD13 LEU    46      24.380  18.480  50.200  1.00  0.00           H
ATOM     53  CD2 LEU    46      24.810  15.570  49.830  1.00  0.00           C
ATOM     54 HD21 LEU    46      25.760  16.150  49.720  1.00  0.00           H
ATOM     55 HD22 LEU    46      24.700  15.050  48.860  1.00  0.00           H
ATOM     56 HD23 LEU    46      25.040  14.820  50.620  1.00  0.00           H
ATOM     57  C   LEU    46      22.050  16.130  53.090  1.00  0.00           C
ATOM     58  O   LEU    46      22.890  16.860  53.560  1.00  0.00           O
ATOM     59  N   PHE    47      20.810  16.120  53.600  1.00  0.00           N
ATOM     60  HN  PHE    47      20.030  15.790  53.070  1.00  0.00           H
ATOM     61  CA  PHE    47      20.430  16.940  54.720  1.00  0.00           C
ATOM     62  HA  PHE    47      20.730  17.930  54.430  1.00  0.00           H
ATOM     63  CB  PHE    47      18.860  16.810  54.970  1.00  0.00           C
ATOM     64  HB1 PHE    47      18.650  17.520  55.800  1.00  0.00           H
ATOM     65  HB2 PHE    47      18.710  15.720  55.080  1.00  0.00           H
ATOM     66  CG  PHE    47      17.890  17.320  53.840  1.00  0.00           C
ATOM     67  CD1 PHE    47      18.330  18.220  52.850  1.00  0.00           C
ATOM     68  HD1 PHE    47      19.300  18.670  52.930  1.00  0.00           H
ATOM     69  CE1 PHE    47      17.480  18.660  51.830  1.00  0.00           C
ATOM     70  HE1 PHE    47      17.710  19.510  51.220  1.00  0.00           H
ATOM     71  CZ  PHE    47      16.150  18.270  51.890  1.00  0.00           C
ATOM     72  HZ  PHE    47      15.420  18.640  51.190  1.00  0.00           H
ATOM     73  CD2 PHE    47      16.550  16.990  53.910  1.00  0.00           C
ATOM     74  HD2 PHE    47      16.250  16.310  54.690  1.00  0.00           H
ATOM     75  CE2 PHE    47      15.610  17.470  52.980  1.00  0.00           C
ATOM     76  HE2 PHE    47      14.570  17.180  52.980  1.00  0.00           H
ATOM     77  C   PHE    47      21.030  16.520  56.080  1.00  0.00           C
ATOM     78  O   PHE    47      21.290  17.280  57.000  1.00  0.00           O
ATOM     79  N   PHE    48      21.350  15.240  56.190  1.00  0.00           N
ATOM     80  HN  PHE    48      21.030  14.540  55.570  1.00  0.00           H
ATOM     81  CA  PHE    48      22.180  14.690  57.260  1.00  0.00           C
ATOM     82  HA  PHE    48      21.770  15.030  58.200  1.00  0.00           H
ATOM     83  CB  PHE    48      22.080  13.110  57.440  1.00  0.00           C
ATOM     84  HB1 PHE    48      22.220  12.660  56.430  1.00  0.00           H
ATOM     85  HB2 PHE    48      21.090  12.710  57.740  1.00  0.00           H
ATOM     86  CG  PHE    48      23.100  12.590  58.410  1.00  0.00           C
ATOM     87  CD1 PHE    48      24.300  12.070  58.030  1.00  0.00           C
ATOM     88  HD1 PHE    48      24.650  11.990  57.010  1.00  0.00           H
ATOM     89  CE1 PHE    48      25.170  11.740  59.140  1.00  0.00           C
ATOM     90  HE1 PHE    48      26.170  11.370  59.000  1.00  0.00           H
ATOM     91  CZ  PHE    48      24.740  11.830  60.470  1.00  0.00           C
ATOM     92  HZ  PHE    48      25.530  11.630  61.170  1.00  0.00           H
ATOM     93  CD2 PHE    48      22.640  12.730  59.740  1.00  0.00           C
ATOM     94  HD2 PHE    48      21.640  13.090  59.930  1.00  0.00           H
ATOM     95  CE2 PHE    48      23.470  12.280  60.750  1.00  0.00           C
ATOM     96  HE2 PHE    48      23.210  12.480  61.780  1.00  0.00           H
ATOM     97  C   PHE    48      23.590  15.220  57.190  1.00  0.00           C
ATOM     98  O   PHE    48      24.180  15.370  58.230  1.00  0.00           O
ATOM     99  N   MET    49      24.180  15.460  55.990  1.00  0.00           N
ATOM    100  HN  MET    49      23.770  15.120  55.150  1.00  0.00           H
ATOM    101  CA  MET    49      25.470  16.150  55.840  1.00  0.00           C
ATOM    102  HA  MET    49      26.250  15.710  56.460  1.00  0.00           H
ATOM    103  CB  MET    49      26.100  15.910  54.440  1.00  0.00           C
ATOM    104  HB1 MET    49      27.140  16.300  54.380  1.00  0.00           H
ATOM    105  HB2 MET    49      25.440  16.410  53.710  1.00  0.00           H
ATOM    106  CG  MET    49      26.210  14.380  54.030  1.00  0.00           C
ATOM    107  HG1 MET    49      26.550  14.300  52.980  1.00  0.00           H
ATOM    108  HG2 MET    49      25.170  13.970  54.040  1.00  0.00           H
ATOM    109  SD  MET    49      27.190  13.450  55.190  1.00  0.00           S
ATOM    110  CE  MET    49      28.820  13.830  54.550  1.00  0.00           C
ATOM    111  HE1 MET    49      29.420  13.050  55.060  1.00  0.00           H
ATOM    112  HE2 MET    49      29.200  14.810  54.910  1.00  0.00           H
ATOM    113  HE3 MET    49      28.890  13.700  53.450  1.00  0.00           H
ATOM    114  C   MET    49      25.420  17.650  56.250  1.00  0.00           C
ATOM    115  O   MET    49      26.310  18.160  56.890  1.00  0.00           O
ATOM    116  N   LEU    50      24.310  18.320  55.880  1.00  0.00           N
ATOM    117  HN  LEU    50      23.680  17.920  55.230  1.00  0.00           H
ATOM    118  CA  LEU    50      24.040  19.630  56.320  1.00  0.00           C
ATOM    119  HA  LEU    50      24.850  20.300  56.080  1.00  0.00           H
ATOM    120  CB  LEU    50      22.890  20.270  55.470  1.00  0.00           C
ATOM    121  HB1 LEU    50      22.800  21.350  55.720  1.00  0.00           H
ATOM    122  HB2 LEU    50      21.930  19.840  55.840  1.00  0.00           H
ATOM    123  CG  LEU    50      23.040  20.170  53.880  1.00  0.00           C
ATOM    124  HG  LEU    50      22.710  19.150  53.580  1.00  0.00           H
ATOM    125  CD1 LEU    50      22.160  21.240  53.170  1.00  0.00           C
ATOM    126 HD11 LEU    50      22.340  21.520  52.110  1.00  0.00           H
ATOM    127 HD12 LEU    50      22.160  22.140  53.820  1.00  0.00           H
ATOM    128 HD13 LEU    50      21.140  20.820  53.300  1.00  0.00           H
ATOM    129  CD2 LEU    50      24.510  20.510  53.450  1.00  0.00           C
ATOM    130 HD21 LEU    50      24.770  21.380  54.100  1.00  0.00           H
ATOM    131 HD22 LEU    50      24.640  20.850  52.400  1.00  0.00           H
ATOM    132 HD23 LEU    50      25.190  19.690  53.770  1.00  0.00           H
ATOM    133  C   LEU    50      23.730  19.750  57.810  1.00  0.00           C
ATOM    134  O   LEU    50      24.100  20.750  58.380  1.00  0.00           O
ATOM    135  N   LEU    51      23.210  18.660  58.420  1.00  0.00           N
ATOM    136  HN  LEU    51      22.740  17.990  57.850  1.00  0.00           H
ATOM    137  CA  LEU    51      23.350  18.510  59.800  1.00  0.00           C
ATOM    138  HA  LEU    51      22.900  19.330  60.340  1.00  0.00           H
ATOM    139  CB  LEU    51      22.540  17.230  60.280  1.00  0.00           C
ATOM    140  HB1 LEU    51      23.240  16.400  60.050  1.00  0.00           H
ATOM    141  HB2 LEU    51      21.670  17.090  59.610  1.00  0.00           H
ATOM    142  CG  LEU    51      22.050  17.230  61.700  1.00  0.00           C
ATOM    143  HG  LEU    51      22.900  17.520  62.350  1.00  0.00           H
ATOM    144  CD1 LEU    51      20.840  18.180  61.910  1.00  0.00           C
ATOM    145 HD11 LEU    51      19.950  17.820  61.350  1.00  0.00           H
ATOM    146 HD12 LEU    51      21.090  19.220  61.630  1.00  0.00           H
ATOM    147 HD13 LEU    51      20.630  18.320  62.990  1.00  0.00           H
ATOM    148  CD2 LEU    51      21.580  15.870  62.150  1.00  0.00           C
ATOM    149 HD21 LEU    51      20.700  15.490  61.580  1.00  0.00           H
ATOM    150 HD22 LEU    51      21.240  16.090  63.190  1.00  0.00           H
ATOM    151 HD23 LEU    51      22.530  15.300  62.220  1.00  0.00           H
ATOM    152  C   LEU    51      24.800  18.520  60.360  1.00  0.00           C
ATOM    153  O   LEU    51      25.020  19.140  61.390  1.00  0.00           O
ATOM    154  N   LEU    52      25.810  17.900  59.710  1.00  0.00           N
ATOM    155  HN  LEU    52      25.600  17.260  58.970  1.00  0.00           H
ATOM    156  CA  LEU    52      27.200  17.900  60.150  1.00  0.00           C
ATOM    157  HA  LEU    52      27.340  17.690  61.200  1.00  0.00           H
ATOM    158  CB  LEU    52      28.230  17.000  59.440  1.00  0.00           C
ATOM    159  HB1 LEU    52      29.230  16.980  59.930  1.00  0.00           H
ATOM    160  HB2 LEU    52      28.380  17.500  58.460  1.00  0.00           H
ATOM    161  CG  LEU    52      27.800  15.500  59.100  1.00  0.00           C
ATOM    162  HG  LEU    52      26.770  15.450  58.690  1.00  0.00           H
ATOM    163  CD1 LEU    52      28.690  14.800  58.090  1.00  0.00           C
ATOM    164 HD11 LEU    52      29.720  14.660  58.470  1.00  0.00           H
ATOM    165 HD12 LEU    52      28.690  15.300  57.100  1.00  0.00           H
ATOM    166 HD13 LEU    52      28.270  13.800  57.880  1.00  0.00           H
ATOM    167  CD2 LEU    52      27.670  14.810  60.470  1.00  0.00           C
ATOM    168 HD21 LEU    52      26.920  15.380  61.050  1.00  0.00           H
ATOM    169 HD22 LEU    52      28.700  14.670  60.860  1.00  0.00           H
ATOM    170 HD23 LEU    52      27.170  13.830  60.320  1.00  0.00           H
ATOM    171  C   LEU    52      27.670  19.400  60.060  1.00  0.00           C
ATOM    172  O   LEU    52      28.180  19.950  61.080  1.00  0.00           O
ATOM    173  N   ASP    53      27.340  20.030  58.940  1.00  0.00           N
ATOM    174  HN  ASP    53      26.950  19.520  58.180  1.00  0.00           H
ATOM    175  CA  ASP    53      27.610  21.350  58.660  1.00  0.00           C
ATOM    176  HA  ASP    53      28.630  21.580  58.900  1.00  0.00           H
ATOM    177  CB  ASP    53      27.420  21.710  57.180  1.00  0.00           C
ATOM    178  HB1 ASP    53      27.520  22.810  57.110  1.00  0.00           H
ATOM    179  HB2 ASP    53      26.420  21.440  56.790  1.00  0.00           H
ATOM    180  CG  ASP    53      28.410  21.080  56.150  1.00  0.00           C
ATOM    181  OD1 ASP    53      28.250  21.330  54.930  1.00  0.00           O
ATOM    182  OD2 ASP    53      29.370  20.420  56.600  1.00  0.00           O
ATOM    183  C   ASP    53      27.000  22.310  59.580  1.00  0.00           C
ATOM    184  O   ASP    53      27.710  23.280  59.890  1.00  0.00           O
ATOM    185  N   LEU    54      25.750  22.260  59.990  1.00  0.00           N
ATOM    186  HN  LEU    54      25.170  21.610  59.500  1.00  0.00           H
ATOM    187  CA  LEU    54      25.220  23.070  61.020  1.00  0.00           C
ATOM    188  HA  LEU    54      25.510  24.100  60.890  1.00  0.00           H
ATOM    189  CB  LEU    54      23.640  22.910  61.040  1.00  0.00           C
ATOM    190  HB1 LEU    54      23.510  21.810  61.090  1.00  0.00           H
ATOM    191  HB2 LEU    54      23.090  23.330  60.170  1.00  0.00           H
ATOM    192  CG  LEU    54      22.830  23.440  62.180  1.00  0.00           C
ATOM    193  HG  LEU    54      23.300  23.120  63.140  1.00  0.00           H
ATOM    194  CD1 LEU    54      22.740  24.940  62.220  1.00  0.00           C
ATOM    195 HD11 LEU    54      22.350  25.350  63.180  1.00  0.00           H
ATOM    196 HD12 LEU    54      22.200  25.320  61.330  1.00  0.00           H
ATOM    197 HD13 LEU    54      23.640  25.590  62.210  1.00  0.00           H
ATOM    198  CD2 LEU    54      21.350  22.800  62.060  1.00  0.00           C
ATOM    199 HD21 LEU    54      21.270  21.750  62.420  1.00  0.00           H
ATOM    200 HD22 LEU    54      20.990  22.960  61.020  1.00  0.00           H
ATOM    201 HD23 LEU    54      20.750  23.500  62.670  1.00  0.00           H
ATOM    202  C   LEU    54      25.780  22.790  62.420  1.00  0.00           C
ATOM    203  O   LEU    54      25.970  23.670  63.230  1.00  0.00           O
ATOM    204  N   THR    55      26.090  21.460  62.760  1.00  0.00           N
ATOM    205  HN  THR    55      25.850  20.700  62.160  1.00  0.00           H
ATOM    206  CA  THR    55      26.830  21.140  64.020  1.00  0.00           C
ATOM    207  HA  THR    55      26.280  21.420  64.900  1.00  0.00           H
ATOM    208  CB  THR    55      27.190  19.680  64.160  1.00  0.00           C
ATOM    209  HB  THR    55      28.000  19.380  63.460  1.00  0.00           H
ATOM    210  OG1 THR    55      26.040  18.870  63.960  1.00  0.00           O
ATOM    211  HG1 THR    55      25.740  18.990  63.050  1.00  0.00           H
ATOM    212  CG2 THR    55      27.620  19.380  65.630  1.00  0.00           C
ATOM    213 HG21 THR    55      26.780  19.590  66.330  1.00  0.00           H
ATOM    214 HG22 THR    55      28.480  20.020  65.930  1.00  0.00           H
ATOM    215 HG23 THR    55      27.860  18.290  65.690  1.00  0.00           H
ATOM    216  C   THR    55      28.190  21.910  64.010  1.00  0.00           C
ATOM    217  O   THR    55      28.610  22.420  65.080  1.00  0.00           O
ATOM    218  N   ALA    56      28.910  22.070  62.820  1.00  0.00           N
ATOM    219  HN  ALA    56      28.640  21.510  62.040  1.00  0.00           H
ATOM    220  CA  ALA    56      30.060  22.850  62.690  1.00  0.00           C
ATOM    221  HA  ALA    56      30.720  22.530  63.480  1.00  0.00           H
ATOM    222  CB  ALA    56      30.750  22.690  61.320  1.00  0.00           C
ATOM    223  HB1 ALA    56      30.000  22.920  60.540  1.00  0.00           H
ATOM    224  HB2 ALA    56      31.230  21.700  61.160  1.00  0.00           H
ATOM    225  HB3 ALA    56      31.600  23.400  61.430  1.00  0.00           H
ATOM    226  C   ALA    56      29.760  24.300  63.050  1.00  0.00           C
ATOM    227  O   ALA    56      30.500  24.830  63.890  1.00  0.00           O
ATOM    228  N   VAL    57      28.690  24.950  62.490  1.00  0.00           N
ATOM    229  HN  VAL    57      28.120  24.530  61.800  1.00  0.00           H
ATOM    230  CA  VAL    57      28.490  26.390  62.820  1.00  0.00           C
ATOM    231  HA  VAL    57      29.380  26.950  62.600  1.00  0.00           H
ATOM    232  CB  VAL    57      27.420  26.970  61.890  1.00  0.00           C
ATOM    233  HB  VAL    57      26.450  26.450  62.040  1.00  0.00           H
ATOM    234  CG1 VAL    57      27.210  28.450  62.240  1.00  0.00           C
ATOM    235 HG11 VAL    57      26.540  29.010  61.560  1.00  0.00           H
ATOM    236 HG12 VAL    57      28.210  28.920  62.150  1.00  0.00           H
ATOM    237 HG13 VAL    57      26.880  28.600  63.290  1.00  0.00           H
ATOM    238  CG2 VAL    57      27.800  26.700  60.410  1.00  0.00           C
ATOM    239 HG21 VAL    57      28.820  27.110  60.260  1.00  0.00           H
ATOM    240 HG22 VAL    57      27.040  27.110  59.700  1.00  0.00           H
ATOM    241 HG23 VAL    57      27.790  25.600  60.230  1.00  0.00           H
ATOM    242  C   VAL    57      28.110  26.650  64.290  1.00  0.00           C
ATOM    243  O   VAL    57      28.540  27.560  65.030  1.00  0.00           O
ATOM    244  N   ALA    58      27.260  25.740  64.860  1.00  0.00           N
ATOM    245  HN  ALA    58      26.760  25.040  64.360  1.00  0.00           H
ATOM    246  CA  ALA    58      26.890  25.800  66.310  1.00  0.00           C
ATOM    247  HA  ALA    58      26.480  26.770  66.510  1.00  0.00           H
ATOM    248  CB  ALA    58      25.710  24.810  66.540  1.00  0.00           C
ATOM    249  HB1 ALA    58      25.050  25.050  67.400  1.00  0.00           H
ATOM    250  HB2 ALA    58      26.070  23.800  66.820  1.00  0.00           H
ATOM    251  HB3 ALA    58      25.060  24.890  65.640  1.00  0.00           H
ATOM    252  C   ALA    58      28.110  25.510  67.260  1.00  0.00           C
ATOM    253  O   ALA    58      28.270  26.100  68.330  1.00  0.00           O
ATOM    254  N   GLY    59      29.000  24.660  66.820  1.00  0.00           N
ATOM    255  HN  GLY    59      28.680  24.210  66.000  1.00  0.00           H
ATOM    256  CA  GLY    59      30.220  24.250  67.450  1.00  0.00           C
ATOM    257  HA1 GLY    59      30.620  23.410  66.920  1.00  0.00           H
ATOM    258  HA2 GLY    59      30.020  23.900  68.450  1.00  0.00           H
ATOM    259  C   GLY    59      31.270  25.360  67.580  1.00  0.00           C
ATOM    260  O   GLY    59      31.820  25.570  68.660  1.00  0.00           O
ATOM    261  N   ASN    60      31.570  26.050  66.430  1.00  0.00           N
ATOM    262  HN  ASN    60      31.050  25.900  65.600  1.00  0.00           H
ATOM    263  CA  ASN    60      32.370  27.260  66.410  1.00  0.00           C
ATOM    264  HA  ASN    60      33.280  26.970  66.910  1.00  0.00           H
ATOM    265  CB  ASN    60      32.690  27.780  64.950  1.00  0.00           C
ATOM    266  HB1 ASN    60      33.090  28.810  64.910  1.00  0.00           H
ATOM    267  HB2 ASN    60      31.750  27.720  64.360  1.00  0.00           H
ATOM    268  CG  ASN    60      33.740  26.990  64.250  1.00  0.00           C
ATOM    269  OD1 ASN    60      34.940  27.290  64.350  1.00  0.00           O
ATOM    270  ND2 ASN    60      33.290  25.980  63.440  1.00  0.00           N
ATOM    271 HD21 ASN    60      33.950  25.420  62.960  1.00  0.00           H
ATOM    272 HD22 ASN    60      32.340  25.680  63.540  1.00  0.00           H
ATOM    273  C   ASN    60      31.760  28.400  67.260  1.00  0.00           C
ATOM    274  O   ASN    60      32.450  29.100  68.060  1.00  0.00           O
ATOM    275  N   ALA    61      30.440  28.680  67.090  1.00  0.00           N
ATOM    276  HN  ALA    61      29.890  28.230  66.390  1.00  0.00           H
ATOM    277  CA  ALA    61      29.660  29.530  67.960  1.00  0.00           C
ATOM    278  HA  ALA    61      30.130  30.500  67.850  1.00  0.00           H
ATOM    279  CB  ALA    61      28.170  29.640  67.570  1.00  0.00           C
ATOM    280  HB1 ALA    61      27.700  28.630  67.660  1.00  0.00           H
ATOM    281  HB2 ALA    61      28.030  30.090  66.560  1.00  0.00           H
ATOM    282  HB3 ALA    61      27.680  30.290  68.320  1.00  0.00           H
ATOM    283  C   ALA    61      29.720  29.130  69.410  1.00  0.00           C
ATOM    284  O   ALA    61      29.760  29.960  70.310  1.00  0.00           O
ATOM    285  N   ALA    62      29.730  27.860  69.740  1.00  0.00           N
ATOM    286  HN  ALA    62      29.420  27.210  69.060  1.00  0.00           H
ATOM    287  CA  ALA    62      29.840  27.460  71.130  1.00  0.00           C
ATOM    288  HA  ALA    62      29.000  27.830  71.710  1.00  0.00           H
ATOM    289  CB  ALA    62      29.750  25.950  71.190  1.00  0.00           C
ATOM    290  HB1 ALA    62      29.280  25.520  72.100  1.00  0.00           H
ATOM    291  HB2 ALA    62      30.730  25.470  71.020  1.00  0.00           H
ATOM    292  HB3 ALA    62      28.880  25.670  70.550  1.00  0.00           H
ATOM    293  C   ALA    62      31.050  28.020  71.810  1.00  0.00           C
ATOM    294  O   ALA    62      30.990  28.720  72.800  1.00  0.00           O
ATOM    295  N   VAL    63      32.270  27.840  71.250  1.00  0.00           N
ATOM    296  HN  VAL    63      32.230  27.450  70.340  1.00  0.00           H
ATOM    297  CA  VAL    63      33.500  28.430  71.730  1.00  0.00           C
ATOM    298  HA  VAL    63      33.450  27.950  72.690  1.00  0.00           H
ATOM    299  CB  VAL    63      34.660  27.910  70.840  1.00  0.00           C
ATOM    300  HB  VAL    63      34.480  28.160  69.780  1.00  0.00           H
ATOM    301  CG1 VAL    63      36.020  28.470  71.210  1.00  0.00           C
ATOM    302 HG11 VAL    63      36.380  29.270  70.530  1.00  0.00           H
ATOM    303 HG12 VAL    63      36.860  27.740  71.150  1.00  0.00           H
ATOM    304 HG13 VAL    63      35.950  28.770  72.280  1.00  0.00           H
ATOM    305  CG2 VAL    63      34.690  26.320  70.990  1.00  0.00           C
ATOM    306 HG21 VAL    63      33.840  25.900  70.430  1.00  0.00           H
ATOM    307 HG22 VAL    63      34.680  26.060  72.070  1.00  0.00           H
ATOM    308 HG23 VAL    63      35.580  25.920  70.470  1.00  0.00           H
ATOM    309  C   VAL    63      33.430  29.970  71.850  1.00  0.00           C
ATOM    310  O   VAL    63      33.760  30.570  72.880  1.00  0.00           O
ATOM    311  N   MET    64      33.010  30.590  70.740  1.00  0.00           N
ATOM    312  HN  MET    64      32.950  29.990  69.950  1.00  0.00           H
ATOM    313  CA  MET    64      32.810  32.020  70.690  1.00  0.00           C
ATOM    314  HA  MET    64      33.790  32.410  70.920  1.00  0.00           H
ATOM    315  CB  MET    64      32.560  32.460  69.270  1.00  0.00           C
ATOM    316  HB1 MET    64      32.330  33.550  69.320  1.00  0.00           H
ATOM    317  HB2 MET    64      31.710  32.020  68.690  1.00  0.00           H
ATOM    318  CG  MET    64      33.690  32.240  68.220  1.00  0.00           C
ATOM    319  HG1 MET    64      33.870  31.150  68.380  1.00  0.00           H
ATOM    320  HG2 MET    64      34.700  32.680  68.340  1.00  0.00           H
ATOM    321  SD  MET    64      33.300  32.600  66.450  1.00  0.00           S
ATOM    322  CE  MET    64      33.400  34.410  66.540  1.00  0.00           C
ATOM    323  HE1 MET    64      34.380  34.670  67.010  1.00  0.00           H
ATOM    324  HE2 MET    64      32.570  34.830  67.140  1.00  0.00           H
ATOM    325  HE3 MET    64      33.240  34.850  65.530  1.00  0.00           H
ATOM    326  C   MET    64      31.880  32.540  71.790  1.00  0.00           C
ATOM    327  O   MET    64      32.210  33.530  72.390  1.00  0.00           O
ATOM    328  N   ALA    65      30.720  31.910  72.030  1.00  0.00           N
ATOM    329  HN  ALA    65      30.480  31.100  71.490  1.00  0.00           H
ATOM    330  CA  ALA    65      29.800  32.300  73.060  1.00  0.00           C
ATOM    331  HA  ALA    65      29.510  33.320  72.870  1.00  0.00           H
ATOM    332  CB  ALA    65      28.560  31.410  73.120  1.00  0.00           C
ATOM    333  HB1 ALA    65      27.780  31.800  73.820  1.00  0.00           H
ATOM    334  HB2 ALA    65      28.810  30.330  73.190  1.00  0.00           H
ATOM    335  HB3 ALA    65      28.060  31.630  72.150  1.00  0.00           H
ATOM    336  C   ALA    65      30.460  32.230  74.400  1.00  0.00           C
ATOM    337  O   ALA    65      30.370  33.180  75.130  1.00  0.00           O
ATOM    338  N   VAL    66      31.170  31.070  74.730  1.00  0.00           N
ATOM    339  HN  VAL    66      31.340  30.330  74.070  1.00  0.00           H
ATOM    340  CA  VAL    66      31.740  30.910  76.080  1.00  0.00           C
ATOM    341  HA  VAL    66      30.920  31.230  76.720  1.00  0.00           H
ATOM    342  CB  VAL    66      31.970  29.500  76.650  1.00  0.00           C
ATOM    343  HB  VAL    66      32.480  29.580  77.630  1.00  0.00           H
ATOM    344  CG1 VAL    66      30.590  28.860  76.980  1.00  0.00           C
ATOM    345 HG11 VAL    66      30.700  27.960  77.620  1.00  0.00           H
ATOM    346 HG12 VAL    66      29.920  28.690  76.110  1.00  0.00           H
ATOM    347 HG13 VAL    66      30.080  29.560  77.670  1.00  0.00           H
ATOM    348  CG2 VAL    66      32.730  28.510  75.730  1.00  0.00           C
ATOM    349 HG21 VAL    66      32.960  27.700  76.450  1.00  0.00           H
ATOM    350 HG22 VAL    66      33.670  28.900  75.280  1.00  0.00           H
ATOM    351 HG23 VAL    66      32.090  28.100  74.920  1.00  0.00           H
ATOM    352  C   VAL    66      32.860  31.850  76.330  1.00  0.00           C
ATOM    353  O   VAL    66      32.930  32.380  77.460  1.00  0.00           O
ATOM    354  N   ILE    67      33.700  32.200  75.320  1.00  0.00           N
ATOM    355  HN  ILE    67      33.760  31.660  74.480  1.00  0.00           H
ATOM    356  CA  ILE    67      34.590  33.290  75.350  1.00  0.00           C
ATOM    357  HA  ILE    67      35.240  33.110  76.200  1.00  0.00           H
ATOM    358  CB  ILE    67      35.460  33.260  74.100  1.00  0.00           C
ATOM    359  HB  ILE    67      34.860  33.110  73.180  1.00  0.00           H
ATOM    360  CG2 ILE    67      36.410  34.470  73.960  1.00  0.00           C
ATOM    361 HG21 ILE    67      37.170  34.300  73.160  1.00  0.00           H
ATOM    362 HG22 ILE    67      36.990  34.680  74.880  1.00  0.00           H
ATOM    363 HG23 ILE    67      35.810  35.340  73.620  1.00  0.00           H
ATOM    364  CG1 ILE    67      36.350  31.980  74.170  1.00  0.00           C
ATOM    365 HG11 ILE    67      35.610  31.150  74.160  1.00  0.00           H
ATOM    366 HG12 ILE    67      36.910  31.940  75.130  1.00  0.00           H
ATOM    367  CD  ILE    67      37.370  31.800  73.040  1.00  0.00           C
ATOM    368  HD1 ILE    67      36.740  31.740  72.130  1.00  0.00           H
ATOM    369  HD2 ILE    67      37.810  30.780  73.110  1.00  0.00           H
ATOM    370  HD3 ILE    67      38.130  32.600  72.930  1.00  0.00           H
ATOM    371  C   ILE    67      34.060  34.700  75.590  1.00  0.00           C
ATOM    372  O   ILE    67      34.480  35.400  76.550  1.00  0.00           O
ATOM    373  N   ALA    68      33.060  35.140  74.770  1.00  0.00           N
ATOM    374  HN  ALA    68      32.710  34.590  74.020  1.00  0.00           H
ATOM    375  CA  ALA    68      32.440  36.450  74.960  1.00  0.00           C
ATOM    376  HA  ALA    68      33.230  37.180  74.830  1.00  0.00           H
ATOM    377  CB  ALA    68      31.390  36.680  73.880  1.00  0.00           C
ATOM    378  HB1 ALA    68      31.850  36.720  72.870  1.00  0.00           H
ATOM    379  HB2 ALA    68      30.800  37.580  74.160  1.00  0.00           H
ATOM    380  HB3 ALA    68      30.690  35.820  73.830  1.00  0.00           H
ATOM    381  C   ALA    68      31.760  36.590  76.370  1.00  0.00           C
ATOM    382  O   ALA    68      31.900  37.650  76.990  1.00  0.00           O
ATOM    383  N   LYS    69      30.960  35.550  76.780  1.00  0.00           N
ATOM    384  HN  LYS    69      30.890  34.720  76.240  1.00  0.00           H
ATOM    385  CA  LYS    69      30.150  35.550  78.010  1.00  0.00           C
ATOM    386  HA  LYS    69      29.480  36.390  78.070  1.00  0.00           H
ATOM    387  CB  LYS    69      29.300  34.210  78.070  1.00  0.00           C
ATOM    388  HB1 LYS    69      29.950  33.320  77.910  1.00  0.00           H
ATOM    389  HB2 LYS    69      28.690  34.310  77.150  1.00  0.00           H
ATOM    390  CG  LYS    69      28.490  33.980  79.430  1.00  0.00           C
ATOM    391  HG1 LYS    69      29.170  33.900  80.300  1.00  0.00           H
ATOM    392  HG2 LYS    69      28.050  32.960  79.350  1.00  0.00           H
ATOM    393  CD  LYS    69      27.410  34.990  79.750  1.00  0.00           C
ATOM    394  HD1 LYS    69      26.540  34.810  79.080  1.00  0.00           H
ATOM    395  HD2 LYS    69      27.780  36.020  79.620  1.00  0.00           H
ATOM    396  CE  LYS    69      26.780  34.720  81.100  1.00  0.00           C
ATOM    397  HE1 LYS    69      27.550  34.750  81.900  1.00  0.00           H
ATOM    398  HE2 LYS    69      26.280  33.730  81.180  1.00  0.00           H
ATOM    399  NZ  LYS    69      25.890  35.870  81.300  1.00  0.00           N
ATOM    400  HZ1 LYS    69      25.510  35.710  82.250  1.00  0.00           H
ATOM    401  HZ2 LYS    69      25.190  35.970  80.540  1.00  0.00           H
ATOM    402  HZ3 LYS    69      26.470  36.720  81.430  1.00  0.00           H
ATOM    403  C   LYS    69      30.960  35.600  79.320  1.00  0.00           C
ATOM    404  O   LYS    69      30.760  36.480  80.100  1.00  0.00           O
ATOM    405  N   THR    70      31.940  34.740  79.510  1.00  0.00           N
ATOM    406  HN  THR    70      32.130  34.150  78.730  1.00  0.00           H
ATOM    407  CA  THR    70      32.690  34.520  80.710  1.00  0.00           C
ATOM    408  HA  THR    70      31.970  34.580  81.520  1.00  0.00           H
ATOM    409  CB  THR    70      33.360  33.190  80.860  1.00  0.00           C
ATOM    410  HB  THR    70      34.310  33.170  80.280  1.00  0.00           H
ATOM    411  OG1 THR    70      32.410  32.250  80.360  1.00  0.00           O
ATOM    412  HG1 THR    70      32.500  32.470  79.430  1.00  0.00           H
ATOM    413  CG2 THR    70      33.620  32.960  82.420  1.00  0.00           C
ATOM    414 HG21 THR    70      32.710  33.220  83.010  1.00  0.00           H
ATOM    415 HG22 THR    70      34.470  33.650  82.560  1.00  0.00           H
ATOM    416 HG23 THR    70      33.820  31.860  82.440  1.00  0.00           H
ATOM    417  C   THR    70      33.840  35.610  80.720  1.00  0.00           C
ATOM    418  O   THR    70      34.730  35.590  79.870  1.00  0.00           O
ATOM    419  N   PRO    71      33.880  36.570  81.650  1.00  0.00           N
ATOM    420  CD  PRO    71      33.030  36.570  82.840  1.00  0.00           C
ATOM    421  HD1 PRO    71      33.060  35.560  83.280  1.00  0.00           H
ATOM    422  HD2 PRO    71      32.030  37.010  82.650  1.00  0.00           H
ATOM    423  CA  PRO    71      34.810  37.680  81.640  1.00  0.00           C
ATOM    424  HA  PRO    71      34.710  38.230  80.720  1.00  0.00           H
ATOM    425  CB  PRO    71      34.290  38.620  82.820  1.00  0.00           C
ATOM    426  HB1 PRO    71      33.510  39.350  82.500  1.00  0.00           H
ATOM    427  HB2 PRO    71      35.050  39.220  83.360  1.00  0.00           H
ATOM    428  CG  PRO    71      33.740  37.620  83.800  1.00  0.00           C
ATOM    429  HG1 PRO    71      34.500  36.950  84.270  1.00  0.00           H
ATOM    430  HG2 PRO    71      33.010  38.030  84.530  1.00  0.00           H
ATOM    431  C   PRO    71      36.250  37.210  81.800  1.00  0.00           C
ATOM    432  O   PRO    71      37.140  37.890  81.360  1.00  0.00           O
ATOM    433  N   ALA    72      36.530  36.070  82.440  1.00  0.00           N
ATOM    434  HN  ALA    72      35.740  35.480  82.610  1.00  0.00           H
ATOM    435  CA  ALA    72      37.860  35.610  82.580  1.00  0.00           C
ATOM    436  HA  ALA    72      38.470  36.400  83.000  1.00  0.00           H
ATOM    437  CB  ALA    72      37.900  34.490  83.560  1.00  0.00           C
ATOM    438  HB1 ALA    72      37.580  33.520  83.120  1.00  0.00           H
ATOM    439  HB2 ALA    72      37.320  34.760  84.470  1.00  0.00           H
ATOM    440  HB3 ALA    72      38.970  34.300  83.810  1.00  0.00           H
ATOM    441  C   ALA    72      38.520  35.070  81.260  1.00  0.00           C
ATOM    442  O   ALA    72      39.720  34.910  81.220  1.00  0.00           O
ATOM    443  N   LEU    73      37.660  34.750  80.250  1.00  0.00           N
ATOM    444  HN  LEU    73      36.670  34.850  80.320  1.00  0.00           H
ATOM    445  CA  LEU    73      38.160  34.100  79.020  1.00  0.00           C
ATOM    446  HA  LEU    73      39.150  33.710  79.220  1.00  0.00           H
ATOM    447  CB  LEU    73      37.190  32.860  78.670  1.00  0.00           C
ATOM    448  HB1 LEU    73      37.730  32.300  77.870  1.00  0.00           H
ATOM    449  HB2 LEU    73      36.180  33.120  78.300  1.00  0.00           H
ATOM    450  CG  LEU    73      37.090  31.820  79.790  1.00  0.00           C
ATOM    451  HG  LEU    73      36.630  32.310  80.670  1.00  0.00           H
ATOM    452  CD1 LEU    73      36.120  30.670  79.360  1.00  0.00           C
ATOM    453 HD11 LEU    73      36.550  29.850  78.760  1.00  0.00           H
ATOM    454 HD12 LEU    73      35.240  31.080  78.820  1.00  0.00           H
ATOM    455 HD13 LEU    73      35.790  30.260  80.340  1.00  0.00           H
ATOM    456  CD2 LEU    73      38.400  31.200  80.230  1.00  0.00           C
ATOM    457 HD21 LEU    73      38.280  30.370  80.970  1.00  0.00           H
ATOM    458 HD22 LEU    73      39.110  31.930  80.670  1.00  0.00           H
ATOM    459 HD23 LEU    73      38.980  30.830  79.360  1.00  0.00           H
ATOM    460  C   LEU    73      38.250  35.070  77.830  1.00  0.00           C
ATOM    461  O   LEU    73      38.510  34.680  76.690  1.00  0.00           O
ATOM    462  N   ARG    74      37.940  36.330  78.060  1.00  0.00           N
ATOM    463  HN  ARG    74      37.700  36.620  78.980  1.00  0.00           H
ATOM    464  CA  ARG    74      37.890  37.260  76.950  1.00  0.00           C
ATOM    465  HA  ARG    74      37.280  36.890  76.140  1.00  0.00           H
ATOM    466  CB  ARG    74      37.080  38.510  77.390  1.00  0.00           C
ATOM    467  HB1 ARG    74      37.120  39.350  76.660  1.00  0.00           H
ATOM    468  HB2 ARG    74      37.480  38.910  78.350  1.00  0.00           H
ATOM    469  CG  ARG    74      35.570  38.410  77.540  1.00  0.00           C
ATOM    470  HG1 ARG    74      35.550  37.570  78.260  1.00  0.00           H
ATOM    471  HG2 ARG    74      34.930  38.080  76.690  1.00  0.00           H
ATOM    472  CD  ARG    74      34.990  39.640  78.200  1.00  0.00           C
ATOM    473  HD1 ARG    74      35.130  40.530  77.540  1.00  0.00           H
ATOM    474  HD2 ARG    74      35.540  39.910  79.130  1.00  0.00           H
ATOM    475  NE  ARG    74      33.540  39.300  78.460  1.00  0.00           N
ATOM    476  HE  ARG    74      33.010  38.650  77.910  1.00  0.00           H
ATOM    477  CZ  ARG    74      32.820  39.720  79.480  1.00  0.00           C
ATOM    478  NH1 ARG    74      33.140  40.570  80.430  1.00  0.00           N
ATOM    479 HH11 ARG    74      34.090  40.820  80.620  1.00  0.00           H
ATOM    480 HH12 ARG    74      32.460  40.760  81.140  1.00  0.00           H
ATOM    481  NH2 ARG    74      31.520  39.400  79.580  1.00  0.00           N
ATOM    482 HH21 ARG    74      30.940  39.550  80.380  1.00  0.00           H
ATOM    483 HH22 ARG    74      31.260  38.620  79.010  1.00  0.00           H
ATOM    484  C   ARG    74      39.280  37.680  76.450  1.00  0.00           C
ATOM    485  O   ARG    74      39.420  38.240  75.380  1.00  0.00           O
ATOM    486  N   LYS    75      40.360  37.380  77.180  1.00  0.00           N
ATOM    487  HN  LYS    75      40.170  37.070  78.110  1.00  0.00           H
ATOM    488  CA  LYS    75      41.710  37.650  76.720  1.00  0.00           C
ATOM    489  HA  LYS    75      41.720  38.600  76.200  1.00  0.00           H
ATOM    490  CB  LYS    75      42.630  37.660  78.020  1.00  0.00           C
ATOM    491  HB1 LYS    75      42.220  38.400  78.750  1.00  0.00           H
ATOM    492  HB2 LYS    75      43.610  38.080  77.710  1.00  0.00           H
ATOM    493  CG  LYS    75      42.640  36.350  78.810  1.00  0.00           C
ATOM    494  HG1 LYS    75      43.000  35.510  78.180  1.00  0.00           H
ATOM    495  HG2 LYS    75      41.630  36.000  79.100  1.00  0.00           H
ATOM    496  CD  LYS    75      43.650  36.410  79.970  1.00  0.00           C
ATOM    497  HD1 LYS    75      43.510  37.360  80.520  1.00  0.00           H
ATOM    498  HD2 LYS    75      44.630  36.360  79.450  1.00  0.00           H
ATOM    499  CE  LYS    75      43.680  35.210  80.940  1.00  0.00           C
ATOM    500  HE1 LYS    75      44.690  35.090  81.410  1.00  0.00           H
ATOM    501  HE2 LYS    75      43.560  34.260  80.380  1.00  0.00           H
ATOM    502  NZ  LYS    75      42.560  35.370  81.920  1.00  0.00           N
ATOM    503  HZ1 LYS    75      42.580  34.620  82.640  1.00  0.00           H
ATOM    504  HZ2 LYS    75      41.700  35.240  81.360  1.00  0.00           H
ATOM    505  HZ3 LYS    75      42.500  36.250  82.470  1.00  0.00           H
ATOM    506  C   LYS    75      42.170  36.560  75.760  1.00  0.00           C
ATOM    507  O   LYS    75      43.210  36.580  75.090  1.00  0.00           O
ATOM    508  N   PHE    76      41.370  35.550  75.540  1.00  0.00           N
ATOM    509  HN  PHE    76      40.550  35.450  76.100  1.00  0.00           H
ATOM    510  CA  PHE    76      41.540  34.470  74.510  1.00  0.00           C
ATOM    511  HA  PHE    76      42.610  34.450  74.360  1.00  0.00           H
ATOM    512  CB  PHE    76      41.000  33.090  75.010  1.00  0.00           C
ATOM    513  HB1 PHE    76      41.170  32.260  74.290  1.00  0.00           H
ATOM    514  HB2 PHE    76      39.920  33.090  75.270  1.00  0.00           H
ATOM    515  CG  PHE    76      41.780  32.830  76.210  1.00  0.00           C
ATOM    516  CD1 PHE    76      41.090  32.770  77.420  1.00  0.00           C
ATOM    517  HD1 PHE    76      40.010  32.850  77.490  1.00  0.00           H
ATOM    518  CE1 PHE    76      41.750  32.390  78.580  1.00  0.00           C
ATOM    519  HE1 PHE    76      41.230  32.390  79.520  1.00  0.00           H
ATOM    520  CZ  PHE    76      43.090  32.040  78.530  1.00  0.00           C
ATOM    521  HZ  PHE    76      43.560  31.720  79.450  1.00  0.00           H
ATOM    522  CD2 PHE    76      43.140  32.670  76.120  1.00  0.00           C
ATOM    523  HD2 PHE    76      43.750  32.760  75.240  1.00  0.00           H
ATOM    524  CE2 PHE    76      43.790  32.240  77.320  1.00  0.00           C
ATOM    525  HE2 PHE    76      44.860  32.080  77.290  1.00  0.00           H
ATOM    526  C   PHE    76      41.070  34.860  73.190  1.00  0.00           C
ATOM    527  O   PHE    76      40.450  34.120  72.480  1.00  0.00           O
ATOM    528  N   VAL    77      41.630  36.030  72.650  1.00  0.00           N
ATOM    529  HN  VAL    77      42.360  36.450  73.180  1.00  0.00           H
ATOM    530  CA  VAL    77      41.280  36.650  71.290  1.00  0.00           C
ATOM    531  HA  VAL    77      40.220  36.740  71.150  1.00  0.00           H
ATOM    532  CB  VAL    77      41.860  38.040  71.140  1.00  0.00           C
ATOM    533  HB  VAL    77      41.560  38.430  70.140  1.00  0.00           H
ATOM    534  CG1 VAL    77      41.200  38.960  72.220  1.00  0.00           C
ATOM    535 HG11 VAL    77      41.800  39.870  72.450  1.00  0.00           H
ATOM    536 HG12 VAL    77      41.010  38.450  73.190  1.00  0.00           H
ATOM    537 HG13 VAL    77      40.230  39.260  71.780  1.00  0.00           H
ATOM    538  CG2 VAL    77      43.440  38.070  71.230  1.00  0.00           C
ATOM    539 HG21 VAL    77      43.650  39.130  71.470  1.00  0.00           H
ATOM    540 HG22 VAL    77      43.930  37.790  70.260  1.00  0.00           H
ATOM    541 HG23 VAL    77      43.720  37.550  72.170  1.00  0.00           H
ATOM    542  C   VAL    77      41.740  35.830  70.160  1.00  0.00           C
ATOM    543  O   VAL    77      41.120  35.810  69.020  1.00  0.00           O
ATOM    544  N   PHE    78      42.810  34.980  70.380  1.00  0.00           N
ATOM    545  HN  PHE    78      43.150  34.730  71.280  1.00  0.00           H
ATOM    546  CA  PHE    78      43.430  34.300  69.230  1.00  0.00           C
ATOM    547  HA  PHE    78      43.230  34.810  68.310  1.00  0.00           H
ATOM    548  CB  PHE    78      44.930  33.990  69.370  1.00  0.00           C
ATOM    549  HB1 PHE    78      45.390  33.470  68.510  1.00  0.00           H
ATOM    550  HB2 PHE    78      45.140  33.470  70.330  1.00  0.00           H
ATOM    551  CG  PHE    78      45.620  35.340  69.390  1.00  0.00           C
ATOM    552  CD1 PHE    78      45.420  36.240  68.350  1.00  0.00           C
ATOM    553  HD1 PHE    78      44.640  36.090  67.630  1.00  0.00           H
ATOM    554  CE1 PHE    78      46.040  37.460  68.340  1.00  0.00           C
ATOM    555  HE1 PHE    78      45.730  38.170  67.590  1.00  0.00           H
ATOM    556  CZ  PHE    78      47.060  37.760  69.290  1.00  0.00           C
ATOM    557  HZ  PHE    78      47.500  38.740  69.190  1.00  0.00           H
ATOM    558  CD2 PHE    78      46.500  35.660  70.410  1.00  0.00           C
ATOM    559  HD2 PHE    78      46.790  34.980  71.200  1.00  0.00           H
ATOM    560  CE2 PHE    78      47.200  36.900  70.400  1.00  0.00           C
ATOM    561  HE2 PHE    78      47.870  37.100  71.220  1.00  0.00           H
ATOM    562  C   PHE    78      42.790  33.000  69.000  1.00  0.00           C
ATOM    563  O   PHE    78      42.580  32.620  67.830  1.00  0.00           O
ATOM    564  N   VAL    79      42.390  32.260  70.030  1.00  0.00           N
ATOM    565  HN  VAL    79      42.750  32.460  70.940  1.00  0.00           H
ATOM    566  CA  VAL    79      41.490  31.110  69.830  1.00  0.00           C
ATOM    567  HA  VAL    79      41.980  30.510  69.080  1.00  0.00           H
ATOM    568  CB  VAL    79      41.460  30.450  71.250  1.00  0.00           C
ATOM    569  HB  VAL    79      41.190  31.230  71.990  1.00  0.00           H
ATOM    570  CG1 VAL    79      40.370  29.420  71.040  1.00  0.00           C
ATOM    571 HG11 VAL    79      40.560  28.790  70.140  1.00  0.00           H
ATOM    572 HG12 VAL    79      39.330  29.780  70.870  1.00  0.00           H
ATOM    573 HG13 VAL    79      40.350  28.800  71.970  1.00  0.00           H
ATOM    574  CG2 VAL    79      42.920  29.900  71.570  1.00  0.00           C
ATOM    575 HG21 VAL    79      43.680  30.690  71.770  1.00  0.00           H
ATOM    576 HG22 VAL    79      43.240  29.250  70.730  1.00  0.00           H
ATOM    577 HG23 VAL    79      42.840  29.150  72.390  1.00  0.00           H
ATOM    578  C   VAL    79      40.080  31.560  69.270  1.00  0.00           C
ATOM    579  O   VAL    79      39.650  30.980  68.270  1.00  0.00           O
ATOM    580  N   PHE    80      39.470  32.690  69.740  1.00  0.00           N
ATOM    581  HN  PHE    80      39.780  32.980  70.640  1.00  0.00           H
ATOM    582  CA  PHE    80      38.230  33.250  69.200  1.00  0.00           C
ATOM    583  HA  PHE    80      37.460  32.520  69.410  1.00  0.00           H
ATOM    584  CB  PHE    80      37.810  34.570  70.030  1.00  0.00           C
ATOM    585  HB1 PHE    80      38.570  35.390  70.020  1.00  0.00           H
ATOM    586  HB2 PHE    80      37.680  34.340  71.110  1.00  0.00           H
ATOM    587  CG  PHE    80      36.470  35.150  69.580  1.00  0.00           C
ATOM    588  CD1 PHE    80      35.380  35.030  70.460  1.00  0.00           C
ATOM    589  HD1 PHE    80      35.300  34.400  71.340  1.00  0.00           H
ATOM    590  CE1 PHE    80      34.190  35.740  70.200  1.00  0.00           C
ATOM    591  HE1 PHE    80      33.300  35.570  70.800  1.00  0.00           H
ATOM    592  CZ  PHE    80      34.230  36.710  69.270  1.00  0.00           C
ATOM    593  HZ  PHE    80      33.370  37.300  68.980  1.00  0.00           H
ATOM    594  CD2 PHE    80      36.520  36.160  68.680  1.00  0.00           C
ATOM    595  HD2 PHE    80      37.470  36.320  68.190  1.00  0.00           H
ATOM    596  CE2 PHE    80      35.390  37.000  68.490  1.00  0.00           C
ATOM    597  HE2 PHE    80      35.380  37.810  67.770  1.00  0.00           H
ATOM    598  C   PHE    80      38.390  33.540  67.700  1.00  0.00           C
ATOM    599  O   PHE    80      37.480  33.170  67.000  1.00  0.00           O
HETATM  600  N   HSD    81      39.610  34.020  67.270  1.00  0.00           N
HETATM  601  HN  HSD    81      40.190  34.430  67.960  1.00  0.00           H
HETATM  602  CA  HSD    81      39.950  34.370  65.950  1.00  0.00           C
HETATM  603  HA  HSD    81      39.120  34.910  65.540  1.00  0.00           H
HETATM  604  CB  HSD    81      41.230  35.280  65.800  1.00  0.00           C
HETATM  605  HB1 HSD    81      42.130  34.830  66.260  1.00  0.00           H
HETATM  606  HB2 HSD    81      41.030  36.230  66.330  1.00  0.00           H
HETATM  607  ND1 HSD    81      42.500  35.150  63.520  1.00  0.00           N
HETATM  608  HD1 HSD    81      43.080  34.370  63.730  1.00  0.00           H
HETATM  609  CG  HSD    81      41.510  35.700  64.330  1.00  0.00           C
HETATM  610  CE1 HSD    81      42.630  36.020  62.450  1.00  0.00           C
HETATM  611  HE1 HSD    81      43.370  35.920  61.650  1.00  0.00           H
HETATM  612  NE2 HSD    81      41.810  37.010  62.590  1.00  0.00           N
HETATM  613  CD2 HSD    81      41.140  36.830  63.750  1.00  0.00           C
HETATM  614  HD2 HSD    81      40.440  37.590  64.070  1.00  0.00           H
HETATM  615  C   HSD    81      40.080  33.200  65.090  1.00  0.00           C
HETATM  616  O   HSD    81      39.700  33.260  63.950  1.00  0.00           O
ATOM    617  N   LEU    82      40.690  32.030  65.510  1.00  0.00           N
ATOM    618  HN  LEU    82      41.160  31.920  66.390  1.00  0.00           H
ATOM    619  CA  LEU    82      40.640  30.750  64.760  1.00  0.00           C
ATOM    620  HA  LEU    82      40.940  31.090  63.780  1.00  0.00           H
ATOM    621  CB  LEU    82      41.610  29.730  65.270  1.00  0.00           C
ATOM    622  HB1 LEU    82      41.290  29.540  66.310  1.00  0.00           H
ATOM    623  HB2 LEU    82      42.650  30.100  65.420  1.00  0.00           H
ATOM    624  CG  LEU    82      41.610  28.350  64.590  1.00  0.00           C
ATOM    625  HG  LEU    82      40.580  27.940  64.630  1.00  0.00           H
ATOM    626  CD1 LEU    82      42.200  28.470  63.210  1.00  0.00           C
ATOM    627 HD11 LEU    82      43.050  29.190  63.210  1.00  0.00           H
ATOM    628 HD12 LEU    82      41.490  28.770  62.410  1.00  0.00           H
ATOM    629 HD13 LEU    82      42.670  27.490  63.010  1.00  0.00           H
ATOM    630  CD2 LEU    82      42.600  27.420  65.410  1.00  0.00           C
ATOM    631 HD21 LEU    82      43.560  27.970  65.490  1.00  0.00           H
ATOM    632 HD22 LEU    82      42.720  26.450  64.880  1.00  0.00           H
ATOM    633 HD23 LEU    82      42.170  27.240  66.420  1.00  0.00           H
ATOM    634  C   LEU    82      39.250  30.200  64.490  1.00  0.00           C
ATOM    635  O   LEU    82      38.890  29.770  63.380  1.00  0.00           O
ATOM    636  N   CYS    83      38.460  30.150  65.530  1.00  0.00           N
ATOM    637  HN  CYS    83      38.730  30.370  66.470  1.00  0.00           H
ATOM    638  CA  CYS    83      37.040  29.810  65.440  1.00  0.00           C
ATOM    639  HA  CYS    83      36.990  28.830  65.000  1.00  0.00           H
ATOM    640  CB  CYS    83      36.390  29.630  66.790  1.00  0.00           C
ATOM    641  HB1 CYS    83      35.290  29.480  66.730  1.00  0.00           H
ATOM    642  HB2 CYS    83      36.540  30.580  67.330  1.00  0.00           H
ATOM    643  SG  CYS    83      36.900  28.150  67.650  1.00  0.00           S
ATOM    644  HG1 CYS    83      38.150  28.590  67.740  1.00  0.00           H
ATOM    645  C   CYS    83      36.210  30.780  64.540  1.00  0.00           C
ATOM    646  O   CYS    83      35.340  30.380  63.720  1.00  0.00           O
ATOM    647  N   LEU    84      36.630  32.070  64.550  1.00  0.00           N
ATOM    648  HN  LEU    84      37.290  32.460  65.170  1.00  0.00           H
ATOM    649  CA  LEU    84      36.170  33.050  63.590  1.00  0.00           C
ATOM    650  HA  LEU    84      35.100  32.990  63.690  1.00  0.00           H
ATOM    651  CB  LEU    84      36.620  34.480  63.920  1.00  0.00           C
ATOM    652  HB1 LEU    84      37.730  34.510  63.840  1.00  0.00           H
ATOM    653  HB2 LEU    84      36.380  34.680  64.980  1.00  0.00           H
ATOM    654  CG  LEU    84      36.230  35.610  63.080  1.00  0.00           C
ATOM    655  HG  LEU    84      36.570  35.420  62.040  1.00  0.00           H
ATOM    656  CD1 LEU    84      34.790  35.930  63.150  1.00  0.00           C
ATOM    657 HD11 LEU    84      34.570  36.670  62.340  1.00  0.00           H
ATOM    658 HD12 LEU    84      34.430  36.260  64.150  1.00  0.00           H
ATOM    659 HD13 LEU    84      34.210  35.060  62.780  1.00  0.00           H
ATOM    660  CD2 LEU    84      37.120  36.810  63.500  1.00  0.00           C
ATOM    661 HD21 LEU    84      38.180  36.580  63.240  1.00  0.00           H
ATOM    662 HD22 LEU    84      36.980  37.140  64.550  1.00  0.00           H
ATOM    663 HD23 LEU    84      36.840  37.690  62.880  1.00  0.00           H
ATOM    664  C   LEU    84      36.500  32.800  62.160  1.00  0.00           C
ATOM    665  O   LEU    84      35.730  32.890  61.170  1.00  0.00           O
ATOM    666  N   VAL    85      37.800  32.400  61.990  1.00  0.00           N
ATOM    667  HN  VAL    85      38.460  32.430  62.740  1.00  0.00           H
ATOM    668  CA  VAL    85      38.470  31.940  60.730  1.00  0.00           C
ATOM    669  HA  VAL    85      38.350  32.750  60.030  1.00  0.00           H
ATOM    670  CB  VAL    85      39.960  31.780  60.830  1.00  0.00           C
ATOM    671  HB  VAL    85      40.280  31.310  61.790  1.00  0.00           H
ATOM    672  CG1 VAL    85      40.510  30.890  59.700  1.00  0.00           C
ATOM    673 HG11 VAL    85      40.190  29.820  59.760  1.00  0.00           H
ATOM    674 HG12 VAL    85      41.610  30.930  59.600  1.00  0.00           H
ATOM    675 HG13 VAL    85      40.080  31.200  58.730  1.00  0.00           H
ATOM    676  CG2 VAL    85      40.550  33.150  60.860  1.00  0.00           C
ATOM    677 HG21 VAL    85      40.340  33.680  59.910  1.00  0.00           H
ATOM    678 HG22 VAL    85      41.650  33.030  60.770  1.00  0.00           H
ATOM    679 HG23 VAL    85      40.220  33.710  61.760  1.00  0.00           H
ATOM    680  C   VAL    85      37.750  30.760  60.060  1.00  0.00           C
ATOM    681  O   VAL    85      37.430  30.790  58.870  1.00  0.00           O
ATOM    682  N   ASP    86      37.390  29.800  60.930  1.00  0.00           N
ATOM    683  HN  ASP    86      37.610  29.810  61.910  1.00  0.00           H
ATOM    684  CA  ASP    86      36.720  28.570  60.500  1.00  0.00           C
ATOM    685  HA  ASP    86      37.200  28.060  59.670  1.00  0.00           H
ATOM    686  CB  ASP    86      36.510  27.820  61.820  1.00  0.00           C
ATOM    687  HB1 ASP    86      35.820  26.960  61.680  1.00  0.00           H
ATOM    688  HB2 ASP    86      36.030  28.460  62.590  1.00  0.00           H
ATOM    689  CG  ASP    86      37.740  27.110  62.420  1.00  0.00           C
ATOM    690  OD1 ASP    86      38.840  26.900  61.950  1.00  0.00           O
ATOM    691  OD2 ASP    86      37.340  26.660  63.650  1.00  0.00           O
ATOM    692  HD2 ASP    86      36.430  26.920  63.800  1.00  0.00           H
ATOM    693  C   ASP    86      35.410  28.940  59.840  1.00  0.00           C
ATOM    694  O   ASP    86      35.080  28.310  58.820  1.00  0.00           O
ATOM    695  N   LEU    87      34.590  29.790  60.490  1.00  0.00           N
ATOM    696  HN  LEU    87      34.820  30.040  61.430  1.00  0.00           H
ATOM    697  CA  LEU    87      33.310  30.220  59.960  1.00  0.00           C
ATOM    698  HA  LEU    87      32.670  29.360  59.760  1.00  0.00           H
ATOM    699  CB  LEU    87      32.510  31.160  60.950  1.00  0.00           C
ATOM    700  HB1 LEU    87      31.680  31.640  60.400  1.00  0.00           H
ATOM    701  HB2 LEU    87      33.220  31.960  61.210  1.00  0.00           H
ATOM    702  CG  LEU    87      32.000  30.500  62.290  1.00  0.00           C
ATOM    703  HG  LEU    87      32.920  30.200  62.830  1.00  0.00           H
ATOM    704  CD1 LEU    87      31.300  31.420  63.290  1.00  0.00           C
ATOM    705 HD11 LEU    87      31.940  32.270  63.610  1.00  0.00           H
ATOM    706 HD12 LEU    87      31.040  30.840  64.200  1.00  0.00           H
ATOM    707 HD13 LEU    87      30.290  31.820  63.040  1.00  0.00           H
ATOM    708  CD2 LEU    87      30.950  29.410  61.900  1.00  0.00           C
ATOM    709 HD21 LEU    87      30.300  29.070  62.730  1.00  0.00           H
ATOM    710 HD22 LEU    87      31.500  28.580  61.420  1.00  0.00           H
ATOM    711 HD23 LEU    87      30.210  29.700  61.130  1.00  0.00           H
ATOM    712  C   LEU    87      33.470  30.940  58.720  1.00  0.00           C
ATOM    713  O   LEU    87      32.710  30.770  57.790  1.00  0.00           O
ATOM    714  N   LEU    88      34.460  31.880  58.620  1.00  0.00           N
ATOM    715  HN  LEU    88      35.030  32.100  59.410  1.00  0.00           H
ATOM    716  CA  LEU    88      34.830  32.470  57.320  1.00  0.00           C
ATOM    717  HA  LEU    88      33.880  32.910  57.060  1.00  0.00           H
ATOM    718  CB  LEU    88      35.940  33.550  57.550  1.00  0.00           C
ATOM    719  HB1 LEU    88      36.310  33.980  56.600  1.00  0.00           H
ATOM    720  HB2 LEU    88      36.710  33.070  58.190  1.00  0.00           H
ATOM    721  CG  LEU    88      35.480  34.730  58.390  1.00  0.00           C
ATOM    722  HG  LEU    88      34.990  34.410  59.330  1.00  0.00           H
ATOM    723  CD1 LEU    88      36.780  35.380  58.850  1.00  0.00           C
ATOM    724 HD11 LEU    88      36.930  35.080  59.910  1.00  0.00           H
ATOM    725 HD12 LEU    88      36.620  36.470  58.960  1.00  0.00           H
ATOM    726 HD13 LEU    88      37.710  35.140  58.290  1.00  0.00           H
ATOM    727  CD2 LEU    88      34.640  35.790  57.590  1.00  0.00           C
ATOM    728 HD21 LEU    88      35.310  36.230  56.820  1.00  0.00           H
ATOM    729 HD22 LEU    88      34.270  36.640  58.200  1.00  0.00           H
ATOM    730 HD23 LEU    88      33.850  35.240  57.050  1.00  0.00           H
ATOM    731  C   LEU    88      35.330  31.620  56.150  1.00  0.00           C
ATOM    732  O   LEU    88      34.950  31.730  54.990  1.00  0.00           O
ATOM    733  N   ALA    89      36.140  30.590  56.500  1.00  0.00           N
ATOM    734  HN  ALA    89      36.530  30.590  57.420  1.00  0.00           H
ATOM    735  CA  ALA    89      36.430  29.540  55.490  1.00  0.00           C
ATOM    736  HA  ALA    89      36.690  30.120  54.620  1.00  0.00           H
ATOM    737  CB  ALA    89      37.640  28.720  56.070  1.00  0.00           C
ATOM    738  HB1 ALA    89      37.860  27.690  55.710  1.00  0.00           H
ATOM    739  HB2 ALA    89      37.540  28.690  57.170  1.00  0.00           H
ATOM    740  HB3 ALA    89      38.530  29.370  55.950  1.00  0.00           H
ATOM    741  C   ALA    89      35.280  28.700  55.040  1.00  0.00           C
ATOM    742  O   ALA    89      35.080  28.480  53.860  1.00  0.00           O
ATOM    743  N   ALA    90      34.430  28.310  55.970  1.00  0.00           N
ATOM    744  HN  ALA    90      34.530  28.590  56.920  1.00  0.00           H
ATOM    745  CA  ALA    90      33.240  27.490  55.580  1.00  0.00           C
ATOM    746  HA  ALA    90      33.590  26.580  55.120  1.00  0.00           H
ATOM    747  CB  ALA    90      32.340  27.050  56.730  1.00  0.00           C
ATOM    748  HB1 ALA    90      31.910  27.890  57.310  1.00  0.00           H
ATOM    749  HB2 ALA    90      33.000  26.390  57.340  1.00  0.00           H
ATOM    750  HB3 ALA    90      31.560  26.400  56.280  1.00  0.00           H
ATOM    751  C   ALA    90      32.280  28.130  54.610  1.00  0.00           C
ATOM    752  O   ALA    90      31.690  27.440  53.810  1.00  0.00           O
ATOM    753  N   LEU    91      32.200  29.490  54.780  1.00  0.00           N
ATOM    754  HN  LEU    91      32.810  29.960  55.410  1.00  0.00           H
ATOM    755  CA  LEU    91      31.280  30.250  53.930  1.00  0.00           C
ATOM    756  HA  LEU    91      30.330  29.750  54.000  1.00  0.00           H
ATOM    757  CB  LEU    91      31.110  31.660  54.560  1.00  0.00           C
ATOM    758  HB1 LEU    91      32.170  31.930  54.780  1.00  0.00           H
ATOM    759  HB2 LEU    91      30.660  31.540  55.570  1.00  0.00           H
ATOM    760  CG  LEU    91      30.470  32.860  53.790  1.00  0.00           C
ATOM    761  HG  LEU    91      31.000  32.950  52.820  1.00  0.00           H
ATOM    762  CD1 LEU    91      28.950  32.800  53.560  1.00  0.00           C
ATOM    763 HD11 LEU    91      28.740  31.870  52.990  1.00  0.00           H
ATOM    764 HD12 LEU    91      28.460  33.650  53.060  1.00  0.00           H
ATOM    765 HD13 LEU    91      28.530  32.720  54.590  1.00  0.00           H
ATOM    766  CD2 LEU    91      30.950  34.230  54.460  1.00  0.00           C
ATOM    767 HD21 LEU    91      30.660  35.180  53.950  1.00  0.00           H
ATOM    768 HD22 LEU    91      32.060  34.190  54.340  1.00  0.00           H
ATOM    769 HD23 LEU    91      30.740  34.180  55.550  1.00  0.00           H
ATOM    770  C   LEU    91      31.520  30.260  52.430  1.00  0.00           C
ATOM    771  O   LEU    91      30.540  30.170  51.660  1.00  0.00           O
ATOM    772  N   PRO    92      32.690  30.330  51.810  1.00  0.00           N
ATOM    773  CD  PRO    92      33.740  31.130  52.360  1.00  0.00           C
ATOM    774  HD1 PRO    92      34.660  30.570  52.650  1.00  0.00           H
ATOM    775  HD2 PRO    92      33.430  31.860  53.130  1.00  0.00           H
ATOM    776  CA  PRO    92      32.840  30.190  50.370  1.00  0.00           C
ATOM    777  HA  PRO    92      31.980  29.780  49.870  1.00  0.00           H
ATOM    778  CB  PRO    92      33.260  31.600  50.020  1.00  0.00           C
ATOM    779  HB1 PRO    92      32.360  32.240  49.870  1.00  0.00           H
ATOM    780  HB2 PRO    92      33.800  31.570  49.050  1.00  0.00           H
ATOM    781  CG  PRO    92      34.190  31.970  51.170  1.00  0.00           C
ATOM    782  HG1 PRO    92      35.200  31.700  50.820  1.00  0.00           H
ATOM    783  HG2 PRO    92      34.140  33.050  51.450  1.00  0.00           H
ATOM    784  C   PRO    92      33.850  29.180  49.890  1.00  0.00           C
ATOM    785  O   PRO    92      33.980  29.100  48.640  1.00  0.00           O
ATOM    786  N   LEU    93      34.610  28.480  50.750  1.00  0.00           N
ATOM    787  HN  LEU    93      34.760  28.660  51.720  1.00  0.00           H
ATOM    788  CA  LEU    93      35.680  27.620  50.230  1.00  0.00           C
ATOM    789  HA  LEU    93      36.020  27.780  49.220  1.00  0.00           H
ATOM    790  CB  LEU    93      36.910  27.740  51.090  1.00  0.00           C
ATOM    791  HB1 LEU    93      36.620  27.570  52.150  1.00  0.00           H
ATOM    792  HB2 LEU    93      37.360  28.730  50.900  1.00  0.00           H
ATOM    793  CG  LEU    93      37.950  26.610  50.980  1.00  0.00           C
ATOM    794  HG  LEU    93      37.470  25.600  50.940  1.00  0.00           H
ATOM    795  CD1 LEU    93      38.710  26.740  49.690  1.00  0.00           C
ATOM    796 HD11 LEU    93      38.040  26.700  48.810  1.00  0.00           H
ATOM    797 HD12 LEU    93      39.430  25.900  49.700  1.00  0.00           H
ATOM    798 HD13 LEU    93      39.250  27.710  49.600  1.00  0.00           H
ATOM    799  CD2 LEU    93      38.870  26.610  52.150  1.00  0.00           C
ATOM    800 HD21 LEU    93      39.710  25.890  52.010  1.00  0.00           H
ATOM    801 HD22 LEU    93      38.370  26.350  53.110  1.00  0.00           H
ATOM    802 HD23 LEU    93      39.330  27.610  52.340  1.00  0.00           H
ATOM    803  C   LEU    93      35.220  26.210  50.030  1.00  0.00           C
ATOM    804  O   LEU    93      35.710  25.480  49.140  1.00  0.00           O
ATOM    805  N   MET    94      34.270  25.790  50.910  1.00  0.00           N
ATOM    806  HN  MET    94      34.040  26.380  51.680  1.00  0.00           H
ATOM    807  CA  MET    94      33.590  24.500  50.790  1.00  0.00           C
ATOM    808  HA  MET    94      34.320  23.710  50.650  1.00  0.00           H
ATOM    809  CB  MET    94      32.880  24.130  52.140  1.00  0.00           C
ATOM    810  HB1 MET    94      31.920  23.600  51.930  1.00  0.00           H
ATOM    811  HB2 MET    94      32.650  25.140  52.540  1.00  0.00           H
ATOM    812  CG  MET    94      33.700  23.420  53.240  1.00  0.00           C
ATOM    813  HG1 MET    94      33.980  22.450  52.760  1.00  0.00           H
ATOM    814  HG2 MET    94      33.050  23.310  54.130  1.00  0.00           H
ATOM    815  SD  MET    94      35.290  24.260  53.680  1.00  0.00           S
ATOM    816  CE  MET    94      35.600  22.910  54.900  1.00  0.00           C
ATOM    817  HE1 MET    94      35.920  22.020  54.310  1.00  0.00           H
ATOM    818  HE2 MET    94      34.740  22.610  55.540  1.00  0.00           H
ATOM    819  HE3 MET    94      36.420  23.160  55.600  1.00  0.00           H
ATOM    820  C   MET    94      32.760  24.400  49.540  1.00  0.00           C
ATOM    821  O   MET    94      32.970  23.390  48.880  1.00  0.00           O
ATOM    822  N   PRO    95      31.900  25.230  49.030  1.00  0.00           N
ATOM    823  CD  PRO    95      31.270  26.360  49.730  1.00  0.00           C
ATOM    824  HD1 PRO    95      31.770  27.300  49.410  1.00  0.00           H
ATOM    825  HD2 PRO    95      31.360  26.190  50.830  1.00  0.00           H
ATOM    826  CA  PRO    95      31.220  24.980  47.760  1.00  0.00           C
ATOM    827  HA  PRO    95      30.770  24.000  47.820  1.00  0.00           H
ATOM    828  CB  PRO    95      30.160  26.080  47.670  1.00  0.00           C
ATOM    829  HB1 PRO    95      29.250  25.640  47.190  1.00  0.00           H
ATOM    830  HB2 PRO    95      30.540  26.960  47.110  1.00  0.00           H
ATOM    831  CG  PRO    95      29.850  26.450  49.190  1.00  0.00           C
ATOM    832  HG1 PRO    95      29.470  27.490  49.340  1.00  0.00           H
ATOM    833  HG2 PRO    95      29.130  25.660  49.500  1.00  0.00           H
ATOM    834  C   PRO    95      32.160  24.920  46.490  1.00  0.00           C
ATOM    835  O   PRO    95      31.920  24.190  45.530  1.00  0.00           O
ATOM    836  N   LEU    96      33.230  25.710  46.490  1.00  0.00           N
ATOM    837  HN  LEU    96      33.380  26.420  47.170  1.00  0.00           H
ATOM    838  CA  LEU    96      34.230  25.590  45.510  1.00  0.00           C
ATOM    839  HA  LEU    96      33.670  25.590  44.590  1.00  0.00           H
ATOM    840  CB  LEU    96      35.200  26.810  45.570  1.00  0.00           C
ATOM    841  HB1 LEU    96      36.180  26.550  45.120  1.00  0.00           H
ATOM    842  HB2 LEU    96      35.410  27.110  46.620  1.00  0.00           H
ATOM    843  CG  LEU    96      34.640  28.050  44.840  1.00  0.00           C
ATOM    844  HG  LEU    96      33.550  28.220  45.000  1.00  0.00           H
ATOM    845  CD1 LEU    96      35.490  29.260  45.300  1.00  0.00           C
ATOM    846 HD11 LEU    96      36.570  29.060  45.090  1.00  0.00           H
ATOM    847 HD12 LEU    96      35.350  29.350  46.400  1.00  0.00           H
ATOM    848 HD13 LEU    96      35.210  30.190  44.760  1.00  0.00           H
ATOM    849  CD2 LEU    96      34.590  27.970  43.290  1.00  0.00           C
ATOM    850 HD21 LEU    96      35.580  27.800  42.810  1.00  0.00           H
ATOM    851 HD22 LEU    96      34.290  28.950  42.840  1.00  0.00           H
ATOM    852 HD23 LEU    96      33.880  27.220  42.890  1.00  0.00           H
ATOM    853  C   LEU    96      35.070  24.240  45.550  1.00  0.00           C
ATOM    854  O   LEU    96      35.260  23.610  44.530  1.00  0.00           O
ATOM    855  N   ALA    97      35.390  23.690  46.810  1.00  0.00           N
ATOM    856  HN  ALA    97      35.300  24.200  47.660  1.00  0.00           H
ATOM    857  CA  ALA    97      35.980  22.380  47.010  1.00  0.00           C
ATOM    858  HA  ALA    97      36.870  22.420  46.400  1.00  0.00           H
ATOM    859  CB  ALA    97      36.430  22.340  48.440  1.00  0.00           C
ATOM    860  HB1 ALA    97      37.180  23.140  48.620  1.00  0.00           H
ATOM    861  HB2 ALA    97      36.900  21.370  48.720  1.00  0.00           H
ATOM    862  HB3 ALA    97      35.630  22.490  49.200  1.00  0.00           H
ATOM    863  C   ALA    97      35.060  21.150  46.700  1.00  0.00           C
ATOM    864  O   ALA    97      35.510  20.090  46.220  1.00  0.00           O
ATOM    865  N   MET    98      33.760  21.370  46.880  1.00  0.00           N
ATOM    866  HN  MET    98      33.360  22.150  47.350  1.00  0.00           H
ATOM    867  CA  MET    98      32.830  20.420  46.300  1.00  0.00           C
ATOM    868  HA  MET    98      33.060  19.490  46.790  1.00  0.00           H
ATOM    869  CB  MET    98      31.350  20.700  46.800  1.00  0.00           C
ATOM    870  HB1 MET    98      30.840  19.820  46.350  1.00  0.00           H
ATOM    871  HB2 MET    98      30.960  21.690  46.510  1.00  0.00           H
ATOM    872  CG  MET    98      31.140  20.480  48.320  1.00  0.00           C
ATOM    873  HG1 MET    98      30.130  20.870  48.550  1.00  0.00           H
ATOM    874  HG2 MET    98      31.840  21.090  48.930  1.00  0.00           H
ATOM    875  SD  MET    98      31.280  18.730  48.890  1.00  0.00           S
ATOM    876  CE  MET    98      31.010  19.260  50.570  1.00  0.00           C
ATOM    877  HE1 MET    98      31.010  18.360  51.230  1.00  0.00           H
ATOM    878  HE2 MET    98      29.980  19.680  50.600  1.00  0.00           H
ATOM    879  HE3 MET    98      31.720  20.070  50.850  1.00  0.00           H
ATOM    880  C   MET    98      32.870  20.280  44.820  1.00  0.00           C
ATOM    881  O   MET    98      33.070  19.160  44.310  1.00  0.00           O
ATOM    882  N   LEU    99      32.900  21.380  44.010  1.00  0.00           N
ATOM    883  HN  LEU    99      32.700  22.280  44.380  1.00  0.00           H
ATOM    884  CA  LEU    99      33.040  21.320  42.560  1.00  0.00           C
ATOM    885  HA  LEU    99      32.410  20.510  42.230  1.00  0.00           H
ATOM    886  CB  LEU    99      32.650  22.710  41.820  1.00  0.00           C
ATOM    887  HB1 LEU    99      32.670  22.700  40.710  1.00  0.00           H
ATOM    888  HB2 LEU    99      33.350  23.510  42.120  1.00  0.00           H
ATOM    889  CG  LEU    99      31.250  23.180  42.310  1.00  0.00           C
ATOM    890  HG  LEU    99      31.150  23.050  43.410  1.00  0.00           H
ATOM    891  CD1 LEU    99      30.830  24.540  41.970  1.00  0.00           C
ATOM    892 HD11 LEU    99      31.410  25.170  42.660  1.00  0.00           H
ATOM    893 HD12 LEU    99      29.720  24.630  41.920  1.00  0.00           H
ATOM    894 HD13 LEU    99      31.150  24.650  40.910  1.00  0.00           H
ATOM    895  CD2 LEU    99      30.260  22.150  41.650  1.00  0.00           C
ATOM    896 HD21 LEU    99      30.320  22.180  40.540  1.00  0.00           H
ATOM    897 HD22 LEU    99      29.240  22.420  41.970  1.00  0.00           H
ATOM    898 HD23 LEU    99      30.510  21.120  41.960  1.00  0.00           H
ATOM    899  C   LEU    99      34.480  20.880  42.240  1.00  0.00           C
ATOM    900  O   LEU    99      34.640  20.030  41.370  1.00  0.00           O
ATOM    901  N   SER   100      35.560  21.220  42.990  1.00  0.00           N
ATOM    902  HN  SER   100      35.340  21.820  43.760  1.00  0.00           H
ATOM    903  CA  SER   100      36.930  20.830  42.770  1.00  0.00           C
ATOM    904  HA  SER   100      37.080  21.180  41.750  1.00  0.00           H
ATOM    905  CB  SER   100      38.000  21.540  43.630  1.00  0.00           C
ATOM    906  HB1 SER   100      37.620  21.290  44.640  1.00  0.00           H
ATOM    907  HB2 SER   100      37.940  22.640  43.500  1.00  0.00           H
ATOM    908  OG  SER   100      39.340  21.030  43.390  1.00  0.00           O
ATOM    909  HG1 SER   100      39.470  20.210  43.860  1.00  0.00           H
ATOM    910  C   SER   100      37.250  19.320  42.640  1.00  0.00           C
ATOM    911  O   SER   100      37.980  18.830  41.790  1.00  0.00           O
ATOM    912  N   SER   101      36.600  18.490  43.490  1.00  0.00           N
ATOM    913  HN  SER   101      35.990  18.990  44.110  1.00  0.00           H
ATOM    914  CA  SER   101      36.790  17.020  43.740  1.00  0.00           C
ATOM    915  HA  SER   101      37.830  16.870  43.470  1.00  0.00           H
ATOM    916  CB  SER   101      36.540  16.740  45.180  1.00  0.00           C
ATOM    917  HB1 SER   101      37.330  17.250  45.770  1.00  0.00           H
ATOM    918  HB2 SER   101      36.690  15.650  45.330  1.00  0.00           H
ATOM    919  OG  SER   101      35.340  17.320  45.770  1.00  0.00           O
ATOM    920  HG1 SER   101      35.490  18.240  45.980  1.00  0.00           H
ATOM    921  C   SER   101      35.950  16.060  42.920  1.00  0.00           C
ATOM    922  O   SER   101      36.140  14.870  42.930  1.00  0.00           O
ATOM    923  N   SER   102      34.920  16.640  42.240  1.00  0.00           N
ATOM    924  HN  SER   102      34.720  17.620  42.340  1.00  0.00           H
ATOM    925  CA  SER   102      34.050  15.940  41.300  1.00  0.00           C
ATOM    926  HA  SER   102      33.820  14.990  41.760  1.00  0.00           H
ATOM    927  CB  SER   102      32.750  16.770  40.980  1.00  0.00           C
ATOM    928  HB1 SER   102      33.000  17.800  40.640  1.00  0.00           H
ATOM    929  HB2 SER   102      32.300  16.890  41.980  1.00  0.00           H
ATOM    930  OG  SER   102      31.950  16.090  40.010  1.00  0.00           O
ATOM    931  HG1 SER   102      31.750  15.230  40.380  1.00  0.00           H
ATOM    932  C   SER   102      34.790  15.490  39.990  1.00  0.00           C
ATOM    933  O   SER   102      35.520  16.250  39.310  1.00  0.00           O
ATOM    934  N   ALA   103      34.540  14.270  39.500  1.00  0.00           N
ATOM    935  HN  ALA   103      33.880  13.630  39.900  1.00  0.00           H
ATOM    936  CA  ALA   103      35.110  13.750  38.330  1.00  0.00           C
ATOM    937  HA  ALA   103      36.190  13.750  38.330  1.00  0.00           H
ATOM    938  CB  ALA   103      34.780  12.250  38.210  1.00  0.00           C
ATOM    939  HB1 ALA   103      33.740  12.050  37.870  1.00  0.00           H
ATOM    940  HB2 ALA   103      34.770  11.720  39.180  1.00  0.00           H
ATOM    941  HB3 ALA   103      35.470  11.720  37.530  1.00  0.00           H
ATOM    942  C   ALA   103      34.580  14.410  37.090  1.00  0.00           C
ATOM    943  O   ALA   103      35.280  14.550  36.080  1.00  0.00           O
ATOM    944  N   LEU   104      33.320  14.860  37.170  1.00  0.00           N
ATOM    945  HN  LEU   104      32.770  14.660  37.980  1.00  0.00           H
ATOM    946  CA  LEU   104      32.570  15.330  36.010  1.00  0.00           C
ATOM    947  HA  LEU   104      32.550  14.540  35.280  1.00  0.00           H
ATOM    948  CB  LEU   104      31.110  15.600  36.400  1.00  0.00           C
ATOM    949  HB1 LEU   104      30.490  15.930  35.540  1.00  0.00           H
ATOM    950  HB2 LEU   104      31.170  16.380  37.190  1.00  0.00           H
ATOM    951  CG  LEU   104      30.270  14.420  37.040  1.00  0.00           C
ATOM    952  HG  LEU   104      30.680  14.320  38.070  1.00  0.00           H
ATOM    953  CD1 LEU   104      28.810  14.660  37.360  1.00  0.00           C
ATOM    954 HD11 LEU   104      28.220  14.850  36.440  1.00  0.00           H
ATOM    955 HD12 LEU   104      28.680  15.490  38.090  1.00  0.00           H
ATOM    956 HD13 LEU   104      28.450  13.790  37.940  1.00  0.00           H
ATOM    957  CD2 LEU   104      30.450  13.130  36.300  1.00  0.00           C
ATOM    958 HD21 LEU   104      29.690  12.380  36.580  1.00  0.00           H
ATOM    959 HD22 LEU   104      31.470  12.770  36.540  1.00  0.00           H
ATOM    960 HD23 LEU   104      30.380  13.240  35.200  1.00  0.00           H
ATOM    961  C   LEU   104      33.060  16.600  35.440  1.00  0.00           C
ATOM    962  O   LEU   104      33.430  17.570  36.140  1.00  0.00           O
ATOM    963  N   PHE   105      33.140  16.740  34.160  1.00  0.00           N
ATOM    964  HN  PHE   105      32.810  16.000  33.580  1.00  0.00           H
ATOM    965  CA  PHE   105      33.540  17.950  33.410  1.00  0.00           C
ATOM    966  HA  PHE   105      34.550  18.260  33.630  1.00  0.00           H
ATOM    967  CB  PHE   105      33.430  17.810  31.830  1.00  0.00           C
ATOM    968  HB1 PHE   105      32.360  17.920  31.540  1.00  0.00           H
ATOM    969  HB2 PHE   105      33.700  16.790  31.470  1.00  0.00           H
ATOM    970  CG  PHE   105      34.150  18.780  31.010  1.00  0.00           C
ATOM    971  CD1 PHE   105      35.450  19.280  31.230  1.00  0.00           C
ATOM    972  HD1 PHE   105      35.980  18.820  32.040  1.00  0.00           H
ATOM    973  CE1 PHE   105      36.090  20.050  30.310  1.00  0.00           C
ATOM    974  HE1 PHE   105      37.090  20.420  30.430  1.00  0.00           H
ATOM    975  CZ  PHE   105      35.420  20.400  29.130  1.00  0.00           C
ATOM    976  HZ  PHE   105      35.860  21.130  28.460  1.00  0.00           H
ATOM    977  CD2 PHE   105      33.480  19.240  29.830  1.00  0.00           C
ATOM    978  HD2 PHE   105      32.530  18.740  29.700  1.00  0.00           H
ATOM    979  CE2 PHE   105      34.130  20.010  28.880  1.00  0.00           C
ATOM    980  HE2 PHE   105      33.550  20.330  28.030  1.00  0.00           H
ATOM    981  C   PHE   105      32.630  19.190  33.690  1.00  0.00           C
ATOM    982  O   PHE   105      33.060  20.350  33.750  1.00  0.00           O
ATOM    983  N   ASP   106      31.330  18.860  33.920  1.00  0.00           N
ATOM    984  HN  ASP   106      30.900  17.990  33.730  1.00  0.00           H
ATOM    985  CA  ASP   106      30.400  19.910  34.410  1.00  0.00           C
ATOM    986  HA  ASP   106      30.410  20.700  33.670  1.00  0.00           H
ATOM    987  CB  ASP   106      29.010  19.150  34.530  1.00  0.00           C
ATOM    988  HB1 ASP   106      28.320  19.820  35.100  1.00  0.00           H
ATOM    989  HB2 ASP   106      29.190  18.250  35.150  1.00  0.00           H
ATOM    990  CG  ASP   106      28.310  18.960  33.180  1.00  0.00           C
ATOM    991  OD1 ASP   106      27.490  17.980  33.160  1.00  0.00           O
ATOM    992  OD2 ASP   106      28.510  19.710  32.210  1.00  0.00           O
ATOM    993  C   ASP   106      30.730  20.510  35.780  1.00  0.00           C
ATOM    994  O   ASP   106      30.400  21.650  36.110  1.00  0.00           O
HETATM  995  N   HSD   107      31.400  19.820  36.640  1.00  0.00           N
HETATM  996  HN  HSD   107      31.630  18.890  36.380  1.00  0.00           H
HETATM  997  CA  HSD   107      31.760  20.370  37.920  1.00  0.00           C
HETATM  998  HA  HSD   107      31.210  21.250  38.190  1.00  0.00           H
HETATM  999  CB  HSD   107      31.410  19.310  38.990  1.00  0.00           C
HETATM 1000  HB1 HSD   107      31.710  19.740  39.970  1.00  0.00           H
HETATM 1001  HB2 HSD   107      31.920  18.330  38.880  1.00  0.00           H
HETATM 1002  ND1 HSD   107      29.410  17.850  39.240  1.00  0.00           N
HETATM 1003  HD1 HSD   107      29.980  17.090  39.530  1.00  0.00           H
HETATM 1004  CG  HSD   107      29.930  19.070  39.030  1.00  0.00           C
HETATM 1005  CE1 HSD   107      28.070  17.960  39.180  1.00  0.00           C
HETATM 1006  HE1 HSD   107      27.450  17.100  39.390  1.00  0.00           H
HETATM 1007  NE2 HSD   107      27.730  19.230  38.880  1.00  0.00           N
HETATM 1008  CD2 HSD   107      28.900  19.920  38.820  1.00  0.00           C
HETATM 1009  HD2 HSD   107      28.910  20.960  38.530  1.00  0.00           H
HETATM 1010  C   HSD   107      33.290  20.630  37.960  1.00  0.00           C
HETATM 1011  O   HSD   107      33.840  20.890  39.020  1.00  0.00           O
ATOM   1012  N   ALA   108      33.930  20.740  36.810  1.00  0.00           N
ATOM   1013  HN  ALA   108      33.440  20.380  36.020  1.00  0.00           H
ATOM   1014  CA  ALA   108      35.300  21.190  36.650  1.00  0.00           C
ATOM   1015  HA  ALA   108      35.880  20.680  37.410  1.00  0.00           H
ATOM   1016  CB  ALA   108      35.980  20.700  35.370  1.00  0.00           C
ATOM   1017  HB1 ALA   108      35.610  21.290  34.510  1.00  0.00           H
ATOM   1018  HB2 ALA   108      35.610  19.660  35.220  1.00  0.00           H
ATOM   1019  HB3 ALA   108      37.090  20.670  35.440  1.00  0.00           H
ATOM   1020  C   ALA   108      35.400  22.650  36.860  1.00  0.00           C
ATOM   1021  O   ALA   108      34.480  23.450  36.590  1.00  0.00           O
ATOM   1022  N   LEU   109      36.530  23.170  37.260  1.00  0.00           N
ATOM   1023  HN  LEU   109      37.310  22.610  37.530  1.00  0.00           H
ATOM   1024  CA  LEU   109      36.530  24.640  37.590  1.00  0.00           C
ATOM   1025  HA  LEU   109      35.580  24.810  38.070  1.00  0.00           H
ATOM   1026  CB  LEU   109      37.460  25.130  38.810  1.00  0.00           C
ATOM   1027  HB1 LEU   109      37.470  26.230  38.970  1.00  0.00           H
ATOM   1028  HB2 LEU   109      38.510  24.830  38.580  1.00  0.00           H
ATOM   1029  CG  LEU   109      37.180  24.400  40.120  1.00  0.00           C
ATOM   1030  HG  LEU   109      37.120  23.300  40.010  1.00  0.00           H
ATOM   1031  CD1 LEU   109      38.300  24.730  41.080  1.00  0.00           C
ATOM   1032 HD11 LEU   109      39.300  24.620  40.590  1.00  0.00           H
ATOM   1033 HD12 LEU   109      38.320  24.220  42.060  1.00  0.00           H
ATOM   1034 HD13 LEU   109      38.310  25.830  41.250  1.00  0.00           H
ATOM   1035  CD2 LEU   109      35.820  25.010  40.740  1.00  0.00           C
ATOM   1036 HD21 LEU   109      34.980  24.720  40.080  1.00  0.00           H
ATOM   1037 HD22 LEU   109      35.900  26.090  40.990  1.00  0.00           H
ATOM   1038 HD23 LEU   109      35.620  24.470  41.700  1.00  0.00           H
ATOM   1039  C   LEU   109      36.750  25.570  36.390  1.00  0.00           C
ATOM   1040  O   LEU   109      37.810  25.720  35.810  1.00  0.00           O
ATOM   1041  N   PHE   110      35.690  26.280  35.970  1.00  0.00           N
ATOM   1042  HN  PHE   110      34.780  26.240  36.380  1.00  0.00           H
ATOM   1043  CA  PHE   110      35.750  27.000  34.710  1.00  0.00           C
ATOM   1044  HA  PHE   110      36.760  27.320  34.560  1.00  0.00           H
ATOM   1045  CB  PHE   110      35.260  26.210  33.520  1.00  0.00           C
ATOM   1046  HB1 PHE   110      35.100  26.970  32.730  1.00  0.00           H
ATOM   1047  HB2 PHE   110      34.370  25.620  33.840  1.00  0.00           H
ATOM   1048  CG  PHE   110      36.270  25.300  32.980  1.00  0.00           C
ATOM   1049  CD1 PHE   110      36.210  23.920  33.220  1.00  0.00           C
ATOM   1050  HD1 PHE   110      35.330  23.590  33.750  1.00  0.00           H
ATOM   1051  CE1 PHE   110      37.230  23.050  32.800  1.00  0.00           C
ATOM   1052  HE1 PHE   110      37.050  21.990  32.800  1.00  0.00           H
ATOM   1053  CZ  PHE   110      38.340  23.580  32.170  1.00  0.00           C
ATOM   1054  HZ  PHE   110      39.180  22.940  31.930  1.00  0.00           H
ATOM   1055  CD2 PHE   110      37.380  25.800  32.280  1.00  0.00           C
ATOM   1056  HD2 PHE   110      37.550  26.850  32.070  1.00  0.00           H
ATOM   1057  CE2 PHE   110      38.410  24.950  31.870  1.00  0.00           C
ATOM   1058  HE2 PHE   110      39.230  25.470  31.390  1.00  0.00           H
ATOM   1059  C   PHE   110      34.910  28.280  34.880  1.00  0.00           C
ATOM   1060  O   PHE   110      34.010  28.250  35.710  1.00  0.00           O
ATOM   1061  N   GLY   111      35.340  29.420  34.240  1.00  0.00           N
ATOM   1062  HN  GLY   111      34.830  30.270  34.350  1.00  0.00           H
ATOM   1063  CA  GLY   111      36.570  29.630  33.470  1.00  0.00           C
ATOM   1064  HA1 GLY   111      36.370  30.490  32.850  1.00  0.00           H
ATOM   1065  HA2 GLY   111      36.830  28.780  32.860  1.00  0.00           H
ATOM   1066  C   GLY   111      37.720  29.920  34.320  1.00  0.00           C
ATOM   1067  O   GLY   111      37.810  29.490  35.530  1.00  0.00           O
ATOM   1068  N   GLU   112      38.740  30.650  33.710  1.00  0.00           N
ATOM   1069  HN  GLU   112      38.680  30.940  32.760  1.00  0.00           H
ATOM   1070  CA  GLU   112      40.050  30.930  34.330  1.00  0.00           C
ATOM   1071  HA  GLU   112      40.660  30.050  34.410  1.00  0.00           H
ATOM   1072  CB  GLU   112      40.910  31.820  33.470  1.00  0.00           C
ATOM   1073  HB1 GLU   112      41.830  32.090  34.050  1.00  0.00           H
ATOM   1074  HB2 GLU   112      40.440  32.820  33.340  1.00  0.00           H
ATOM   1075  CG  GLU   112      41.150  31.320  32.030  1.00  0.00           C
ATOM   1076  HG1 GLU   112      40.260  31.370  31.360  1.00  0.00           H
ATOM   1077  HG2 GLU   112      41.490  30.270  32.110  1.00  0.00           H
ATOM   1078  CD  GLU   112      42.300  32.050  31.340  1.00  0.00           C
ATOM   1079  OE1 GLU   112      43.500  31.720  31.660  1.00  0.00           O
ATOM   1080  OE2 GLU   112      42.120  32.880  30.450  1.00  0.00           O
ATOM   1081  C   GLU   112      40.010  31.480  35.760  1.00  0.00           C
ATOM   1082  O   GLU   112      40.760  31.110  36.680  1.00  0.00           O
ATOM   1083  N   VAL   113      39.050  32.380  36.000  1.00  0.00           N
ATOM   1084  HN  VAL   113      38.600  32.700  35.180  1.00  0.00           H
ATOM   1085  CA  VAL   113      38.840  33.080  37.260  1.00  0.00           C
ATOM   1086  HA  VAL   113      39.820  33.450  37.500  1.00  0.00           H
ATOM   1087  CB  VAL   113      37.830  34.200  37.120  1.00  0.00           C
ATOM   1088  HB  VAL   113      38.180  34.860  36.290  1.00  0.00           H
ATOM   1089  CG1 VAL   113      36.420  33.660  36.850  1.00  0.00           C
ATOM   1090 HG11 VAL   113      35.620  34.410  36.630  1.00  0.00           H
ATOM   1091 HG12 VAL   113      35.920  33.190  37.720  1.00  0.00           H
ATOM   1092 HG13 VAL   113      36.350  32.970  35.980  1.00  0.00           H
ATOM   1093  CG2 VAL   113      37.890  35.120  38.380  1.00  0.00           C
ATOM   1094 HG21 VAL   113      37.200  34.670  39.130  1.00  0.00           H
ATOM   1095 HG22 VAL   113      37.490  36.130  38.160  1.00  0.00           H
ATOM   1096 HG23 VAL   113      38.870  35.310  38.880  1.00  0.00           H
ATOM   1097  C   VAL   113      38.470  32.180  38.400  1.00  0.00           C
ATOM   1098  O   VAL   113      38.980  32.240  39.530  1.00  0.00           O
ATOM   1099  N   ALA   114      37.680  31.210  38.180  1.00  0.00           N
ATOM   1100  HN  ALA   114      37.330  31.170  37.250  1.00  0.00           H
ATOM   1101  CA  ALA   114      37.260  30.200  39.120  1.00  0.00           C
ATOM   1102  HA  ALA   114      36.820  30.650  40.000  1.00  0.00           H
ATOM   1103  CB  ALA   114      36.370  29.140  38.380  1.00  0.00           C
ATOM   1104  HB1 ALA   114      36.890  28.580  37.570  1.00  0.00           H
ATOM   1105  HB2 ALA   114      35.520  29.670  37.910  1.00  0.00           H
ATOM   1106  HB3 ALA   114      36.100  28.350  39.120  1.00  0.00           H
ATOM   1107  C   ALA   114      38.470  29.420  39.750  1.00  0.00           C
ATOM   1108  O   ALA   114      38.410  29.270  40.960  1.00  0.00           O
ATOM   1109  N   CYS   115      39.550  29.210  39.000  1.00  0.00           N
ATOM   1110  HN  CYS   115      39.590  29.480  38.040  1.00  0.00           H
ATOM   1111  CA  CYS   115      40.670  28.510  39.560  1.00  0.00           C
ATOM   1112  HA  CYS   115      40.370  27.730  40.260  1.00  0.00           H
ATOM   1113  CB  CYS   115      41.620  27.930  38.450  1.00  0.00           C
ATOM   1114  HB1 CYS   115      42.000  28.810  37.890  1.00  0.00           H
ATOM   1115  HB2 CYS   115      40.980  27.280  37.820  1.00  0.00           H
ATOM   1116  SG  CYS   115      43.080  27.070  38.930  1.00  0.00           S
ATOM   1117  C   CYS   115      41.470  29.450  40.450  1.00  0.00           C
ATOM   1118  O   CYS   115      41.810  29.020  41.560  1.00  0.00           O
ATOM   1119  N   ARG   116      41.660  30.720  40.000  1.00  0.00           N
ATOM   1120  HN  ARG   116      41.290  30.940  39.100  1.00  0.00           H
ATOM   1121  CA  ARG   116      42.280  31.790  40.730  1.00  0.00           C
ATOM   1122  HA  ARG   116      43.260  31.450  41.030  1.00  0.00           H
ATOM   1123  CB  ARG   116      42.350  33.050  39.850  1.00  0.00           C
ATOM   1124  HB1 ARG   116      42.910  33.700  40.540  1.00  0.00           H
ATOM   1125  HB2 ARG   116      41.380  33.500  39.540  1.00  0.00           H
ATOM   1126  CG  ARG   116      43.230  32.750  38.610  1.00  0.00           C
ATOM   1127  HG1 ARG   116      42.640  32.290  37.800  1.00  0.00           H
ATOM   1128  HG2 ARG   116      44.080  32.060  38.800  1.00  0.00           H
ATOM   1129  CD  ARG   116      43.870  34.010  38.050  1.00  0.00           C
ATOM   1130  HD1 ARG   116      44.550  33.890  37.180  1.00  0.00           H
ATOM   1131  HD2 ARG   116      44.600  34.340  38.820  1.00  0.00           H
ATOM   1132  NE  ARG   116      42.850  35.130  37.760  1.00  0.00           N
ATOM   1133  HE  ARG   116      42.450  35.720  38.460  1.00  0.00           H
ATOM   1134  CZ  ARG   116      42.230  35.290  36.620  1.00  0.00           C
ATOM   1135  NH1 ARG   116      41.160  36.140  36.470  1.00  0.00           N
ATOM   1136 HH11 ARG   116      41.010  36.860  37.140  1.00  0.00           H
ATOM   1137 HH12 ARG   116      40.900  36.270  35.520  1.00  0.00           H
ATOM   1138  NH2 ARG   116      42.600  34.690  35.500  1.00  0.00           N
ATOM   1139 HH21 ARG   116      43.510  34.300  35.410  1.00  0.00           H
ATOM   1140 HH22 ARG   116      42.130  34.870  34.640  1.00  0.00           H
ATOM   1141  C   ARG   116      41.560  32.110  41.990  1.00  0.00           C
ATOM   1142  O   ARG   116      42.190  32.330  43.030  1.00  0.00           O
ATOM   1143  N   LEU   117      40.220  32.220  41.890  1.00  0.00           N
ATOM   1144  HN  LEU   117      39.670  32.110  41.070  1.00  0.00           H
ATOM   1145  CA  LEU   117      39.340  32.440  43.020  1.00  0.00           C
ATOM   1146  HA  LEU   117      39.410  33.360  43.580  1.00  0.00           H
ATOM   1147  CB  LEU   117      37.870  32.490  42.510  1.00  0.00           C
ATOM   1148  HB1 LEU   117      37.500  31.490  42.190  1.00  0.00           H
ATOM   1149  HB2 LEU   117      37.900  33.230  41.680  1.00  0.00           H
ATOM   1150  CG  LEU   117      36.840  32.850  43.680  1.00  0.00           C
ATOM   1151  HG  LEU   117      36.910  32.020  44.410  1.00  0.00           H
ATOM   1152  CD1 LEU   117      37.060  34.110  44.520  1.00  0.00           C
ATOM   1153 HD11 LEU   117      36.180  34.080  45.210  1.00  0.00           H
ATOM   1154 HD12 LEU   117      36.930  34.970  43.820  1.00  0.00           H
ATOM   1155 HD13 LEU   117      37.970  34.110  45.160  1.00  0.00           H
ATOM   1156  CD2 LEU   117      35.400  32.710  43.080  1.00  0.00           C
ATOM   1157 HD21 LEU   117      35.210  31.720  42.610  1.00  0.00           H
ATOM   1158 HD22 LEU   117      35.170  33.570  42.410  1.00  0.00           H
ATOM   1159 HD23 LEU   117      34.680  32.890  43.910  1.00  0.00           H
ATOM   1160  C   LEU   117      39.430  31.360  44.080  1.00  0.00           C
ATOM   1161  O   LEU   117      39.490  31.610  45.250  1.00  0.00           O
ATOM   1162  N   TYR   118      39.400  30.070  43.680  1.00  0.00           N
ATOM   1163  HN  TYR   118      39.190  29.790  42.740  1.00  0.00           H
ATOM   1164  CA  TYR   118      39.690  28.920  44.560  1.00  0.00           C
ATOM   1165  HA  TYR   118      39.080  29.060  45.440  1.00  0.00           H
ATOM   1166  CB  TYR   118      39.170  27.590  43.790  1.00  0.00           C
ATOM   1167  HB1 TYR   118      39.630  27.500  42.790  1.00  0.00           H
ATOM   1168  HB2 TYR   118      38.070  27.690  43.640  1.00  0.00           H
ATOM   1169  CG  TYR   118      39.480  26.370  44.550  1.00  0.00           C
ATOM   1170  CD1 TYR   118      38.820  26.070  45.790  1.00  0.00           C
ATOM   1171  HD1 TYR   118      38.180  26.800  46.260  1.00  0.00           H
ATOM   1172  CE1 TYR   118      39.130  24.870  46.410  1.00  0.00           C
ATOM   1173  HE1 TYR   118      38.630  24.720  47.360  1.00  0.00           H
ATOM   1174  CZ  TYR   118      39.830  23.830  45.770  1.00  0.00           C
ATOM   1175  OH  TYR   118      39.790  22.570  46.360  1.00  0.00           O
ATOM   1176  HH  TYR   118      40.520  21.980  46.130  1.00  0.00           H
ATOM   1177  CD2 TYR   118      40.280  25.380  43.960  1.00  0.00           C
ATOM   1178  HD2 TYR   118      40.540  25.590  42.930  1.00  0.00           H
ATOM   1179  CE2 TYR   118      40.460  24.100  44.580  1.00  0.00           C
ATOM   1180  HE2 TYR   118      41.000  23.290  44.110  1.00  0.00           H
ATOM   1181  C   TYR   118      41.100  28.770  45.160  1.00  0.00           C
ATOM   1182  O   TYR   118      41.270  28.510  46.320  1.00  0.00           O
ATOM   1183  N   LEU   119      42.170  29.050  44.400  1.00  0.00           N
ATOM   1184  HN  LEU   119      41.960  29.150  43.430  1.00  0.00           H
ATOM   1185  CA  LEU   119      43.550  29.230  44.780  1.00  0.00           C
ATOM   1186  HA  LEU   119      43.900  28.330  45.270  1.00  0.00           H
ATOM   1187  CB  LEU   119      44.420  29.560  43.520  1.00  0.00           C
ATOM   1188  HB1 LEU   119      45.360  30.110  43.730  1.00  0.00           H
ATOM   1189  HB2 LEU   119      43.810  30.290  42.930  1.00  0.00           H
ATOM   1190  CG  LEU   119      44.700  28.300  42.620  1.00  0.00           C
ATOM   1191  HG  LEU   119      43.690  27.870  42.420  1.00  0.00           H
ATOM   1192  CD1 LEU   119      45.430  28.660  41.330  1.00  0.00           C
ATOM   1193 HD11 LEU   119      44.940  29.490  40.780  1.00  0.00           H
ATOM   1194 HD12 LEU   119      45.520  27.780  40.660  1.00  0.00           H
ATOM   1195 HD13 LEU   119      46.470  28.910  41.640  1.00  0.00           H
ATOM   1196  CD2 LEU   119      45.490  27.260  43.400  1.00  0.00           C
ATOM   1197 HD21 LEU   119      45.720  26.460  42.670  1.00  0.00           H
ATOM   1198 HD22 LEU   119      44.920  26.820  44.250  1.00  0.00           H
ATOM   1199 HD23 LEU   119      46.400  27.750  43.820  1.00  0.00           H
ATOM   1200  C   LEU   119      43.720  30.300  45.760  1.00  0.00           C
ATOM   1201  O   LEU   119      44.190  30.000  46.850  1.00  0.00           O
ATOM   1202  N   PHE   120      43.220  31.520  45.500  1.00  0.00           N
ATOM   1203  HN  PHE   120      42.850  31.570  44.580  1.00  0.00           H
ATOM   1204  CA  PHE   120      43.140  32.650  46.400  1.00  0.00           C
ATOM   1205  HA  PHE   120      44.170  32.870  46.620  1.00  0.00           H
ATOM   1206  CB  PHE   120      42.340  33.930  45.740  1.00  0.00           C
ATOM   1207  HB1 PHE   120      41.270  33.710  45.520  1.00  0.00           H
ATOM   1208  HB2 PHE   120      42.870  34.170  44.790  1.00  0.00           H
ATOM   1209  CG  PHE   120      42.550  35.210  46.590  1.00  0.00           C
ATOM   1210  CD1 PHE   120      41.390  35.930  46.950  1.00  0.00           C
ATOM   1211  HD1 PHE   120      40.440  35.620  46.560  1.00  0.00           H
ATOM   1212  CE1 PHE   120      41.500  37.210  47.580  1.00  0.00           C
ATOM   1213  HE1 PHE   120      40.640  37.590  48.120  1.00  0.00           H
ATOM   1214  CZ  PHE   120      42.750  37.750  47.940  1.00  0.00           C
ATOM   1215  HZ  PHE   120      42.920  38.700  48.430  1.00  0.00           H
ATOM   1216  CD2 PHE   120      43.790  35.720  47.010  1.00  0.00           C
ATOM   1217  HD2 PHE   120      44.720  35.190  46.870  1.00  0.00           H
ATOM   1218  CE2 PHE   120      43.880  37.000  47.660  1.00  0.00           C
ATOM   1219  HE2 PHE   120      44.820  37.470  47.920  1.00  0.00           H
ATOM   1220  C   PHE   120      42.550  32.350  47.750  1.00  0.00           C
ATOM   1221  O   PHE   120      43.280  32.420  48.720  1.00  0.00           O
ATOM   1222  N   LEU   121      41.280  31.990  47.890  1.00  0.00           N
ATOM   1223  HN  LEU   121      40.730  31.950  47.060  1.00  0.00           H
ATOM   1224  CA  LEU   121      40.580  31.640  49.090  1.00  0.00           C
ATOM   1225  HA  LEU   121      40.620  32.440  49.810  1.00  0.00           H
ATOM   1226  CB  LEU   121      39.150  31.440  48.720  1.00  0.00           C
ATOM   1227  HB1 LEU   121      38.640  31.240  49.690  1.00  0.00           H
ATOM   1228  HB2 LEU   121      39.030  30.660  47.940  1.00  0.00           H
ATOM   1229  CG  LEU   121      38.420  32.690  48.150  1.00  0.00           C
ATOM   1230  HG  LEU   121      38.950  33.100  47.270  1.00  0.00           H
ATOM   1231  CD1 LEU   121      37.030  32.290  47.670  1.00  0.00           C
ATOM   1232 HD11 LEU   121      36.390  31.970  48.510  1.00  0.00           H
ATOM   1233 HD12 LEU   121      37.100  31.350  47.070  1.00  0.00           H
ATOM   1234 HD13 LEU   121      36.550  33.080  47.060  1.00  0.00           H
ATOM   1235  CD2 LEU   121      38.280  33.840  49.180  1.00  0.00           C
ATOM   1236 HD21 LEU   121      37.600  33.560  50.010  1.00  0.00           H
ATOM   1237 HD22 LEU   121      37.950  34.710  48.560  1.00  0.00           H
ATOM   1238 HD23 LEU   121      39.240  34.050  49.680  1.00  0.00           H
ATOM   1239  C   LEU   121      41.190  30.400  49.790  1.00  0.00           C
ATOM   1240  O   LEU   121      41.250  30.380  51.010  1.00  0.00           O
ATOM   1241  N   SER   122      41.630  29.320  49.000  1.00  0.00           N
ATOM   1242  HN  SER   122      41.420  29.340  48.020  1.00  0.00           H
ATOM   1243  CA  SER   122      42.240  28.100  49.560  1.00  0.00           C
ATOM   1244  HA  SER   122      41.550  27.790  50.330  1.00  0.00           H
ATOM   1245  CB  SER   122      42.240  26.790  48.780  1.00  0.00           C
ATOM   1246  HB1 SER   122      41.220  26.510  48.440  1.00  0.00           H
ATOM   1247  HB2 SER   122      42.690  25.920  49.310  1.00  0.00           H
ATOM   1248  OG  SER   122      43.060  26.990  47.620  1.00  0.00           O
ATOM   1249  HG1 SER   122      42.570  27.450  46.930  1.00  0.00           H
ATOM   1250  C   SER   122      43.510  28.300  50.290  1.00  0.00           C
ATOM   1251  O   SER   122      43.740  27.750  51.360  1.00  0.00           O
ATOM   1252  N   VAL   123      44.440  29.030  49.680  1.00  0.00           N
ATOM   1253  HN  VAL   123      44.170  29.560  48.880  1.00  0.00           H
ATOM   1254  CA  VAL   123      45.760  29.270  50.250  1.00  0.00           C
ATOM   1255  HA  VAL   123      46.010  28.410  50.850  1.00  0.00           H
ATOM   1256  CB  VAL   123      46.780  29.360  49.070  1.00  0.00           C
ATOM   1257  HB  VAL   123      46.380  30.150  48.400  1.00  0.00           H
ATOM   1258  CG1 VAL   123      48.190  29.650  49.520  1.00  0.00           C
ATOM   1259 HG11 VAL   123      48.910  29.560  48.680  1.00  0.00           H
ATOM   1260 HG12 VAL   123      48.600  29.020  50.330  1.00  0.00           H
ATOM   1261 HG13 VAL   123      48.300  30.670  49.940  1.00  0.00           H
ATOM   1262  CG2 VAL   123      46.770  27.980  48.440  1.00  0.00           C
ATOM   1263 HG21 VAL   123      45.760  27.640  48.130  1.00  0.00           H
ATOM   1264 HG22 VAL   123      47.130  27.250  49.190  1.00  0.00           H
ATOM   1265 HG23 VAL   123      47.470  27.890  47.580  1.00  0.00           H
ATOM   1266  C   VAL   123      45.770  30.430  51.210  1.00  0.00           C
ATOM   1267  O   VAL   123      46.590  30.470  52.120  1.00  0.00           O
ATOM   1268  N   CYS   124      44.780  31.350  51.110  1.00  0.00           N
ATOM   1269  HN  CYS   124      44.150  31.310  50.340  1.00  0.00           H
ATOM   1270  CA  CYS   124      44.500  32.310  52.130  1.00  0.00           C
ATOM   1271  HA  CYS   124      45.390  32.880  52.350  1.00  0.00           H
ATOM   1272  CB  CYS   124      43.480  33.310  51.680  1.00  0.00           C
ATOM   1273  HB1 CYS   124      42.450  32.910  51.540  1.00  0.00           H
ATOM   1274  HB2 CYS   124      43.710  33.760  50.690  1.00  0.00           H
ATOM   1275  SG  CYS   124      43.180  34.640  52.960  1.00  0.00           S
ATOM   1276  HG1 CYS   124      42.310  33.980  53.710  1.00  0.00           H
ATOM   1277  C   CYS   124      44.010  31.710  53.430  1.00  0.00           C
ATOM   1278  O   CYS   124      44.550  31.960  54.510  1.00  0.00           O
ATOM   1279  N   PHE   125      42.920  30.830  53.430  1.00  0.00           N
ATOM   1280  HN  PHE   125      42.540  30.470  52.580  1.00  0.00           H
ATOM   1281  CA  PHE   125      42.340  30.310  54.650  1.00  0.00           C
ATOM   1282  HA  PHE   125      42.360  31.060  55.430  1.00  0.00           H
ATOM   1283  CB  PHE   125      40.880  29.810  54.440  1.00  0.00           C
ATOM   1284  HB1 PHE   125      40.530  29.240  55.320  1.00  0.00           H
ATOM   1285  HB2 PHE   125      40.840  29.080  53.600  1.00  0.00           H
ATOM   1286  CG  PHE   125      39.860  30.820  54.040  1.00  0.00           C
ATOM   1287  CD1 PHE   125      38.940  30.630  53.040  1.00  0.00           C
ATOM   1288  HD1 PHE   125      39.050  29.770  52.390  1.00  0.00           H
ATOM   1289  CE1 PHE   125      38.130  31.660  52.520  1.00  0.00           C
ATOM   1290  HE1 PHE   125      37.490  31.610  51.650  1.00  0.00           H
ATOM   1291  CZ  PHE   125      38.140  32.850  53.250  1.00  0.00           C
ATOM   1292  HZ  PHE   125      37.550  33.700  52.920  1.00  0.00           H
ATOM   1293  CD2 PHE   125      39.830  32.090  54.730  1.00  0.00           C
ATOM   1294  HD2 PHE   125      40.460  32.240  55.600  1.00  0.00           H
ATOM   1295  CE2 PHE   125      38.970  33.040  54.340  1.00  0.00           C
ATOM   1296  HE2 PHE   125      39.070  34.030  54.760  1.00  0.00           H
ATOM   1297  C   PHE   125      43.230  29.230  55.260  1.00  0.00           C
ATOM   1298  O   PHE   125      43.420  29.350  56.460  1.00  0.00           O
ATOM   1299  N   VAL   126      43.870  28.310  54.510  1.00  0.00           N
ATOM   1300  HN  VAL   126      43.700  28.290  53.520  1.00  0.00           H
ATOM   1301  CA  VAL   126      44.960  27.500  55.040  1.00  0.00           C
ATOM   1302  HA  VAL   126      44.440  26.910  55.780  1.00  0.00           H
ATOM   1303  CB  VAL   126      45.310  26.390  54.060  1.00  0.00           C
ATOM   1304  HB  VAL   126      45.530  26.840  53.070  1.00  0.00           H
ATOM   1305  CG1 VAL   126      46.470  25.640  54.610  1.00  0.00           C
ATOM   1306 HG11 VAL   126      46.170  25.350  55.640  1.00  0.00           H
ATOM   1307 HG12 VAL   126      47.410  26.220  54.730  1.00  0.00           H
ATOM   1308 HG13 VAL   126      46.590  24.710  54.010  1.00  0.00           H
ATOM   1309  CG2 VAL   126      44.080  25.380  53.890  1.00  0.00           C
ATOM   1310 HG21 VAL   126      43.180  25.910  53.500  1.00  0.00           H
ATOM   1311 HG22 VAL   126      43.810  24.930  54.870  1.00  0.00           H
ATOM   1312 HG23 VAL   126      44.340  24.510  53.250  1.00  0.00           H
ATOM   1313  C   VAL   126      46.140  28.210  55.720  1.00  0.00           C
ATOM   1314  O   VAL   126      46.410  27.970  56.900  1.00  0.00           O
ATOM   1315  N   SER   127      46.760  29.170  55.000  1.00  0.00           N
ATOM   1316  HN  SER   127      46.480  29.420  54.080  1.00  0.00           H
ATOM   1317  CA  SER   127      47.830  29.990  55.600  1.00  0.00           C
ATOM   1318  HA  SER   127      48.590  29.320  55.970  1.00  0.00           H
ATOM   1319  CB  SER   127      48.410  31.090  54.610  1.00  0.00           C
ATOM   1320  HB1 SER   127      49.120  31.830  55.040  1.00  0.00           H
ATOM   1321  HB2 SER   127      47.580  31.760  54.300  1.00  0.00           H
ATOM   1322  OG  SER   127      48.970  30.620  53.400  1.00  0.00           O
ATOM   1323  HG1 SER   127      48.210  30.610  52.800  1.00  0.00           H
ATOM   1324  C   SER   127      47.410  30.830  56.740  1.00  0.00           C
ATOM   1325  O   SER   127      47.980  30.720  57.820  1.00  0.00           O
ATOM   1326  N   LEU   128      46.250  31.620  56.700  1.00  0.00           N
ATOM   1327  HN  LEU   128      45.700  31.780  55.890  1.00  0.00           H
ATOM   1328  CA  LEU   128      45.700  32.280  57.830  1.00  0.00           C
ATOM   1329  HA  LEU   128      46.390  33.010  58.230  1.00  0.00           H
ATOM   1330  CB  LEU   128      44.440  33.030  57.330  1.00  0.00           C
ATOM   1331  HB1 LEU   128      43.670  32.390  56.840  1.00  0.00           H
ATOM   1332  HB2 LEU   128      44.880  33.730  56.590  1.00  0.00           H
ATOM   1333  CG  LEU   128      43.770  33.900  58.400  1.00  0.00           C
ATOM   1334  HG  LEU   128      43.630  33.280  59.310  1.00  0.00           H
ATOM   1335  CD1 LEU   128      44.580  35.160  58.650  1.00  0.00           C
ATOM   1336 HD11 LEU   128      45.560  34.990  59.140  1.00  0.00           H
ATOM   1337 HD12 LEU   128      43.930  35.910  59.150  1.00  0.00           H
ATOM   1338 HD13 LEU   128      44.770  35.670  57.680  1.00  0.00           H
ATOM   1339  CD2 LEU   128      42.350  34.220  57.970  1.00  0.00           C
ATOM   1340 HD21 LEU   128      41.680  34.800  58.630  1.00  0.00           H
ATOM   1341 HD22 LEU   128      41.810  33.300  57.650  1.00  0.00           H
ATOM   1342 HD23 LEU   128      42.430  34.880  57.080  1.00  0.00           H
ATOM   1343  C   LEU   128      45.370  31.330  59.020  1.00  0.00           C
ATOM   1344  O   LEU   128      45.700  31.700  60.130  1.00  0.00           O
ATOM   1345  N   ALA   129      44.880  30.110  58.760  1.00  0.00           N
ATOM   1346  HN  ALA   129      44.690  29.820  57.830  1.00  0.00           H
ATOM   1347  CA  ALA   129      44.570  29.150  59.830  1.00  0.00           C
ATOM   1348  HA  ALA   129      44.080  29.630  60.660  1.00  0.00           H
ATOM   1349  CB  ALA   129      43.680  28.020  59.340  1.00  0.00           C
ATOM   1350  HB1 ALA   129      43.990  27.730  58.310  1.00  0.00           H
ATOM   1351  HB2 ALA   129      42.630  28.370  59.320  1.00  0.00           H
ATOM   1352  HB3 ALA   129      43.740  27.130  60.000  1.00  0.00           H
ATOM   1353  C   ALA   129      45.910  28.680  60.460  1.00  0.00           C
ATOM   1354  O   ALA   129      46.060  28.750  61.690  1.00  0.00           O
ATOM   1355  N   ILE   130      46.960  28.290  59.670  1.00  0.00           N
ATOM   1356  HN  ILE   130      46.860  28.520  58.710  1.00  0.00           H
ATOM   1357  CA  ILE   130      48.300  28.040  60.220  1.00  0.00           C
ATOM   1358  HA  ILE   130      48.210  27.240  60.950  1.00  0.00           H
ATOM   1359  CB  ILE   130      49.260  27.450  59.150  1.00  0.00           C
ATOM   1360  HB  ILE   130      49.200  28.040  58.200  1.00  0.00           H
ATOM   1361  CG2 ILE   130      50.740  27.270  59.690  1.00  0.00           C
ATOM   1362 HG21 ILE   130      51.170  28.210  60.100  1.00  0.00           H
ATOM   1363 HG22 ILE   130      51.390  26.920  58.860  1.00  0.00           H
ATOM   1364 HG23 ILE   130      50.840  26.580  60.560  1.00  0.00           H
ATOM   1365  CG1 ILE   130      48.610  26.110  58.710  1.00  0.00           C
ATOM   1366 HG11 ILE   130      48.820  26.020  57.620  1.00  0.00           H
ATOM   1367 HG12 ILE   130      47.500  26.060  58.710  1.00  0.00           H
ATOM   1368  CD  ILE   130      49.270  24.930  59.350  1.00  0.00           C
ATOM   1369  HD1 ILE   130      49.240  24.950  60.460  1.00  0.00           H
ATOM   1370  HD2 ILE   130      50.350  24.860  59.100  1.00  0.00           H
ATOM   1371  HD3 ILE   130      48.770  24.010  58.980  1.00  0.00           H
ATOM   1372  C   ILE   130      48.870  29.220  60.950  1.00  0.00           C
ATOM   1373  O   ILE   130      49.360  29.020  62.110  1.00  0.00           O
ATOM   1374  N   LEU   131      48.850  30.450  60.380  1.00  0.00           N
ATOM   1375  HN  LEU   131      48.500  30.610  59.460  1.00  0.00           H
ATOM   1376  CA  LEU   131      49.450  31.640  60.970  1.00  0.00           C
ATOM   1377  HA  LEU   131      50.500  31.460  61.180  1.00  0.00           H
ATOM   1378  CB  LEU   131      49.410  32.770  59.890  1.00  0.00           C
ATOM   1379  HB1 LEU   131      49.590  33.790  60.300  1.00  0.00           H
ATOM   1380  HB2 LEU   131      48.460  32.720  59.320  1.00  0.00           H
ATOM   1381  CG  LEU   131      50.400  32.560  58.690  1.00  0.00           C
ATOM   1382  HG  LEU   131      50.080  31.700  58.070  1.00  0.00           H
ATOM   1383  CD1 LEU   131      50.160  33.680  57.610  1.00  0.00           C
ATOM   1384 HD11 LEU   131      49.100  33.670  57.280  1.00  0.00           H
ATOM   1385 HD12 LEU   131      50.880  33.450  56.790  1.00  0.00           H
ATOM   1386 HD13 LEU   131      50.380  34.640  58.120  1.00  0.00           H
ATOM   1387  CD2 LEU   131      51.910  32.500  58.980  1.00  0.00           C
ATOM   1388 HD21 LEU   131      51.950  31.500  59.480  1.00  0.00           H
ATOM   1389 HD22 LEU   131      52.250  33.400  59.530  1.00  0.00           H
ATOM   1390 HD23 LEU   131      52.380  32.490  57.980  1.00  0.00           H
ATOM   1391  C   LEU   131      48.670  31.950  62.300  1.00  0.00           C
ATOM   1392  O   LEU   131      49.270  32.300  63.340  1.00  0.00           O
ATOM   1393  N   SER   132      47.310  31.800  62.340  1.00  0.00           N
ATOM   1394  HN  SER   132      46.850  31.530  61.490  1.00  0.00           H
ATOM   1395  CA  SER   132      46.480  31.990  63.570  1.00  0.00           C
ATOM   1396  HA  SER   132      46.770  32.920  64.040  1.00  0.00           H
ATOM   1397  CB  SER   132      44.910  31.850  63.200  1.00  0.00           C
ATOM   1398  HB1 SER   132      44.240  31.600  64.050  1.00  0.00           H
ATOM   1399  HB2 SER   132      44.810  30.930  62.590  1.00  0.00           H
ATOM   1400  OG  SER   132      44.460  33.030  62.620  1.00  0.00           O
ATOM   1401  HG1 SER   132      44.860  33.060  61.740  1.00  0.00           H
ATOM   1402  C   SER   132      46.880  30.960  64.610  1.00  0.00           C
ATOM   1403  O   SER   132      46.990  31.210  65.840  1.00  0.00           O
ATOM   1404  N   VAL   133      47.150  29.670  64.190  1.00  0.00           N
ATOM   1405  HN  VAL   133      47.040  29.440  63.220  1.00  0.00           H
ATOM   1406  CA  VAL   133      47.550  28.630  65.060  1.00  0.00           C
ATOM   1407  HA  VAL   133      46.820  28.610  65.860  1.00  0.00           H
ATOM   1408  CB  VAL   133      47.520  27.250  64.460  1.00  0.00           C
ATOM   1409  HB  VAL   133      47.980  27.190  63.450  1.00  0.00           H
ATOM   1410  CG1 VAL   133      48.220  26.140  65.360  1.00  0.00           C
ATOM   1411 HG11 VAL   133      47.870  26.320  66.400  1.00  0.00           H
ATOM   1412 HG12 VAL   133      49.330  26.230  65.300  1.00  0.00           H
ATOM   1413 HG13 VAL   133      47.950  25.140  64.940  1.00  0.00           H
ATOM   1414  CG2 VAL   133      46.090  26.790  64.240  1.00  0.00           C
ATOM   1415 HG21 VAL   133      45.620  26.460  65.190  1.00  0.00           H
ATOM   1416 HG22 VAL   133      46.040  25.870  63.620  1.00  0.00           H
ATOM   1417 HG23 VAL   133      45.520  27.570  63.680  1.00  0.00           H
ATOM   1418  C   VAL   133      48.960  28.940  65.670  1.00  0.00           C
ATOM   1419  O   VAL   133      49.370  28.800  66.850  1.00  0.00           O
ATOM   1420  N   SER   134      49.870  29.450  64.760  1.00  0.00           N
ATOM   1421  HN  SER   134      49.690  29.310  63.790  1.00  0.00           H
ATOM   1422  CA  SER   134      51.230  29.830  65.140  1.00  0.00           C
ATOM   1423  HA  SER   134      51.660  29.000  65.680  1.00  0.00           H
ATOM   1424  CB  SER   134      52.090  30.210  63.880  1.00  0.00           C
ATOM   1425  HB1 SER   134      53.120  30.350  64.270  1.00  0.00           H
ATOM   1426  HB2 SER   134      51.800  31.110  63.290  1.00  0.00           H
ATOM   1427  OG  SER   134      52.160  29.190  62.890  1.00  0.00           O
ATOM   1428  HG1 SER   134      51.320  29.090  62.430  1.00  0.00           H
ATOM   1429  C   SER   134      51.140  30.990  66.130  1.00  0.00           C
ATOM   1430  O   SER   134      51.910  30.950  67.090  1.00  0.00           O
ATOM   1431  N   ALA   135      50.220  31.900  65.970  1.00  0.00           N
ATOM   1432  HN  ALA   135      49.610  31.900  65.180  1.00  0.00           H
ATOM   1433  CA  ALA   135      49.860  32.920  66.980  1.00  0.00           C
ATOM   1434  HA  ALA   135      50.790  33.450  67.150  1.00  0.00           H
ATOM   1435  CB  ALA   135      48.930  33.910  66.250  1.00  0.00           C
ATOM   1436  HB1 ALA   135      49.280  34.030  65.210  1.00  0.00           H
ATOM   1437  HB2 ALA   135      48.950  34.870  66.800  1.00  0.00           H
ATOM   1438  HB3 ALA   135      47.890  33.510  66.270  1.00  0.00           H
ATOM   1439  C   ALA   135      49.350  32.510  68.280  1.00  0.00           C
ATOM   1440  O   ALA   135      49.820  33.020  69.280  1.00  0.00           O
ATOM   1441  N   ILE   136      48.430  31.540  68.340  1.00  0.00           N
ATOM   1442  HN  ILE   136      47.960  31.160  67.550  1.00  0.00           H
ATOM   1443  CA  ILE   136      47.830  31.000  69.500  1.00  0.00           C
ATOM   1444  HA  ILE   136      47.370  31.820  70.040  1.00  0.00           H
ATOM   1445  CB  ILE   136      46.830  30.020  69.140  1.00  0.00           C
ATOM   1446  HB  ILE   136      47.180  29.410  68.280  1.00  0.00           H
ATOM   1447  CG2 ILE   136      46.470  29.050  70.310  1.00  0.00           C
ATOM   1448 HG21 ILE   136      47.270  28.300  70.490  1.00  0.00           H
ATOM   1449 HG22 ILE   136      45.640  28.400  69.980  1.00  0.00           H
ATOM   1450 HG23 ILE   136      46.090  29.610  71.190  1.00  0.00           H
ATOM   1451  CG1 ILE   136      45.480  30.650  68.660  1.00  0.00           C
ATOM   1452 HG11 ILE   136      45.860  31.460  68.000  1.00  0.00           H
ATOM   1453 HG12 ILE   136      45.030  31.080  69.570  1.00  0.00           H
ATOM   1454  CD  ILE   136      44.630  29.720  67.830  1.00  0.00           C
ATOM   1455  HD1 ILE   136      45.060  29.010  67.090  1.00  0.00           H
ATOM   1456  HD2 ILE   136      43.960  30.310  67.170  1.00  0.00           H
ATOM   1457  HD3 ILE   136      44.060  29.010  68.460  1.00  0.00           H
ATOM   1458  C   ILE   136      48.910  30.340  70.390  1.00  0.00           C
ATOM   1459  O   ILE   136      48.990  30.470  71.610  1.00  0.00           O
ATOM   1460  N   ASN   137      49.830  29.610  69.760  1.00  0.00           N
ATOM   1461  HN  ASN   137      49.810  29.570  68.760  1.00  0.00           H
ATOM   1462  CA  ASN   137      50.760  28.720  70.450  1.00  0.00           C
ATOM   1463  HA  ASN   137      50.280  28.420  71.370  1.00  0.00           H
ATOM   1464  CB  ASN   137      51.050  27.450  69.590  1.00  0.00           C
ATOM   1465  HB1 ASN   137      51.800  26.860  70.160  1.00  0.00           H
ATOM   1466  HB2 ASN   137      51.370  27.870  68.620  1.00  0.00           H
ATOM   1467  CG  ASN   137      49.740  26.650  69.460  1.00  0.00           C
ATOM   1468  OD1 ASN   137      48.860  26.610  70.330  1.00  0.00           O
ATOM   1469  ND2 ASN   137      49.670  26.000  68.310  1.00  0.00           N
ATOM   1470 HD21 ASN   137      48.780  25.590  68.140  1.00  0.00           H
ATOM   1471 HD22 ASN   137      50.260  26.390  67.600  1.00  0.00           H
ATOM   1472  C   ASN   137      52.120  29.400  70.830  1.00  0.00           C
ATOM   1473  O   ASN   137      52.810  29.010  71.730  1.00  0.00           O
ATOM   1474  N   VAL   138      52.490  30.510  70.130  1.00  0.00           N
ATOM   1475  HN  VAL   138      51.920  30.820  69.380  1.00  0.00           H
ATOM   1476  CA  VAL   138      53.540  31.380  70.640  1.00  0.00           C
ATOM   1477  HA  VAL   138      54.260  30.670  71.030  1.00  0.00           H
ATOM   1478  CB  VAL   138      54.170  32.120  69.550  1.00  0.00           C
ATOM   1479  HB  VAL   138      53.470  32.400  68.730  1.00  0.00           H
ATOM   1480  CG1 VAL   138      54.710  33.550  70.000  1.00  0.00           C
ATOM   1481 HG11 VAL   138      55.240  34.050  69.160  1.00  0.00           H
ATOM   1482 HG12 VAL   138      55.500  33.440  70.770  1.00  0.00           H
ATOM   1483 HG13 VAL   138      53.940  34.220  70.420  1.00  0.00           H
ATOM   1484  CG2 VAL   138      55.380  31.280  69.100  1.00  0.00           C
ATOM   1485 HG21 VAL   138      56.180  31.160  69.870  1.00  0.00           H
ATOM   1486 HG22 VAL   138      55.910  31.800  68.270  1.00  0.00           H
ATOM   1487 HG23 VAL   138      54.990  30.310  68.730  1.00  0.00           H
ATOM   1488  C   VAL   138      53.170  32.170  71.890  1.00  0.00           C
ATOM   1489  O   VAL   138      53.920  32.400  72.850  1.00  0.00           O
ATOM   1490  N   GLU   139      51.900  32.650  71.960  1.00  0.00           N
ATOM   1491  HN  GLU   139      51.300  32.510  71.180  1.00  0.00           H
ATOM   1492  CA  GLU   139      51.260  33.320  73.020  1.00  0.00           C
ATOM   1493  HA  GLU   139      51.800  34.190  73.360  1.00  0.00           H
ATOM   1494  CB  GLU   139      49.810  33.760  72.580  1.00  0.00           C
ATOM   1495  HB1 GLU   139      49.140  32.930  72.260  1.00  0.00           H
ATOM   1496  HB2 GLU   139      50.080  34.350  71.680  1.00  0.00           H
ATOM   1497  CG  GLU   139      49.030  34.570  73.660  1.00  0.00           C
ATOM   1498  HG1 GLU   139      48.230  35.140  73.150  1.00  0.00           H
ATOM   1499  HG2 GLU   139      49.730  35.240  74.210  1.00  0.00           H
ATOM   1500  CD  GLU   139      48.300  33.720  74.710  1.00  0.00           C
ATOM   1501  OE1 GLU   139      47.760  34.280  75.700  1.00  0.00           O
ATOM   1502  OE2 GLU   139      48.250  32.500  74.460  1.00  0.00           O
ATOM   1503  C   GLU   139      51.210  32.430  74.250  1.00  0.00           C
ATOM   1504  O   GLU   139      51.700  32.830  75.330  1.00  0.00           O
ATOM   1505  N   ARG   140      50.890  31.140  74.000  1.00  0.00           N
ATOM   1506  HN  ARG   140      50.430  30.900  73.150  1.00  0.00           H
ATOM   1507  CA  ARG   140      50.940  30.120  75.070  1.00  0.00           C
ATOM   1508  HA  ARG   140      50.500  30.590  75.930  1.00  0.00           H
ATOM   1509  CB  ARG   140      50.200  28.910  74.640  1.00  0.00           C
ATOM   1510  HB1 ARG   140      50.290  28.110  75.400  1.00  0.00           H
ATOM   1511  HB2 ARG   140      50.490  28.490  73.660  1.00  0.00           H
ATOM   1512  CG  ARG   140      48.630  29.160  74.550  1.00  0.00           C
ATOM   1513  HG1 ARG   140      48.260  28.270  74.010  1.00  0.00           H
ATOM   1514  HG2 ARG   140      48.410  30.120  74.020  1.00  0.00           H
ATOM   1515  CD  ARG   140      47.870  29.270  75.910  1.00  0.00           C
ATOM   1516  HD1 ARG   140      48.340  28.560  76.620  1.00  0.00           H
ATOM   1517  HD2 ARG   140      46.820  29.020  75.670  1.00  0.00           H
ATOM   1518  NE  ARG   140      47.960  30.670  76.360  1.00  0.00           N
ATOM   1519  HE  ARG   140      48.130  31.450  75.760  1.00  0.00           H
ATOM   1520  CZ  ARG   140      47.660  31.070  77.530  1.00  0.00           C
ATOM   1521  NH1 ARG   140      46.960  30.490  78.510  1.00  0.00           N
ATOM   1522 HH11 ARG   140      46.920  29.490  78.550  1.00  0.00           H
ATOM   1523 HH12 ARG   140      46.720  31.100  79.260  1.00  0.00           H
ATOM   1524  NH2 ARG   140      47.740  32.360  77.740  1.00  0.00           N
ATOM   1525 HH21 ARG   140      47.850  32.960  76.940  1.00  0.00           H
ATOM   1526 HH22 ARG   140      47.380  32.790  78.570  1.00  0.00           H
ATOM   1527  C   ARG   140      52.320  29.780  75.500  1.00  0.00           C
ATOM   1528  O   ARG   140      52.550  29.350  76.630  1.00  0.00           O
ATOM   1529  N   TYR   141      53.320  29.840  74.630  1.00  0.00           N
ATOM   1530  HN  TYR   141      53.120  30.110  73.690  1.00  0.00           H
ATOM   1531  CA  TYR   141      54.710  29.770  74.800  1.00  0.00           C
ATOM   1532  HA  TYR   141      54.820  28.870  75.390  1.00  0.00           H
ATOM   1533  CB  TYR   141      55.490  29.440  73.510  1.00  0.00           C
ATOM   1534  HB1 TYR   141      55.180  30.270  72.840  1.00  0.00           H
ATOM   1535  HB2 TYR   141      55.280  28.460  73.040  1.00  0.00           H
ATOM   1536  CG  TYR   141      56.990  29.560  73.750  1.00  0.00           C
ATOM   1537  CD1 TYR   141      57.620  30.750  73.380  1.00  0.00           C
ATOM   1538  HD1 TYR   141      56.870  31.480  73.140  1.00  0.00           H
ATOM   1539  CE1 TYR   141      59.040  30.820  73.490  1.00  0.00           C
ATOM   1540  HE1 TYR   141      59.460  31.770  73.210  1.00  0.00           H
ATOM   1541  CZ  TYR   141      59.830  29.740  73.850  1.00  0.00           C
ATOM   1542  OH  TYR   141      61.200  29.910  73.910  1.00  0.00           O
ATOM   1543  HH  TYR   141      61.560  29.140  74.360  1.00  0.00           H
ATOM   1544  CD2 TYR   141      57.730  28.470  74.210  1.00  0.00           C
ATOM   1545  HD2 TYR   141      57.190  27.580  74.490  1.00  0.00           H
ATOM   1546  CE2 TYR   141      59.130  28.570  74.290  1.00  0.00           C
ATOM   1547  HE2 TYR   141      59.720  27.730  74.620  1.00  0.00           H
ATOM   1548  C   TYR   141      55.180  30.970  75.600  1.00  0.00           C
ATOM   1549  O   TYR   141      55.740  30.750  76.690  1.00  0.00           O
ATOM   1550  N   TYR   142      54.830  32.230  75.340  1.00  0.00           N
ATOM   1551  HN  TYR   142      54.490  32.460  74.440  1.00  0.00           H
ATOM   1552  CA  TYR   142      55.260  33.360  76.170  1.00  0.00           C
ATOM   1553  HA  TYR   142      56.300  33.230  76.390  1.00  0.00           H
ATOM   1554  CB  TYR   142      54.970  34.610  75.350  1.00  0.00           C
ATOM   1555  HB1 TYR   142      53.940  35.000  75.230  1.00  0.00           H
ATOM   1556  HB2 TYR   142      55.390  34.470  74.330  1.00  0.00           H
ATOM   1557  CG  TYR   142      55.780  35.810  75.840  1.00  0.00           C
ATOM   1558  CD1 TYR   142      55.210  37.070  76.130  1.00  0.00           C
ATOM   1559  HD1 TYR   142      54.140  37.150  76.000  1.00  0.00           H
ATOM   1560  CE1 TYR   142      55.980  38.150  76.540  1.00  0.00           C
ATOM   1561  HE1 TYR   142      55.600  39.150  76.710  1.00  0.00           H
ATOM   1562  CZ  TYR   142      57.350  37.950  76.690  1.00  0.00           C
ATOM   1563  OH  TYR   142      58.210  39.000  76.990  1.00  0.00           O
ATOM   1564  HH  TYR   142      59.120  38.800  76.760  1.00  0.00           H
ATOM   1565  CD2 TYR   142      57.170  35.580  76.020  1.00  0.00           C
ATOM   1566  HD2 TYR   142      57.650  34.640  75.810  1.00  0.00           H
ATOM   1567  CE2 TYR   142      57.900  36.720  76.440  1.00  0.00           C
ATOM   1568  HE2 TYR   142      58.960  36.570  76.500  1.00  0.00           H
ATOM   1569  C   TYR   142      54.660  33.360  77.530  1.00  0.00           C
ATOM   1570  O   TYR   142      55.270  33.760  78.540  1.00  0.00           O
ATOM   1571  N   TYR   143      53.440  32.870  77.660  1.00  0.00           N
ATOM   1572  HN  TYR   143      52.940  32.710  76.810  1.00  0.00           H
ATOM   1573  CA  TYR   143      52.830  32.550  78.970  1.00  0.00           C
ATOM   1574  HA  TYR   143      52.800  33.500  79.490  1.00  0.00           H
ATOM   1575  CB  TYR   143      51.290  32.270  78.870  1.00  0.00           C
ATOM   1576  HB1 TYR   143      51.130  31.640  77.970  1.00  0.00           H
ATOM   1577  HB2 TYR   143      50.690  33.200  78.780  1.00  0.00           H
ATOM   1578  CG  TYR   143      50.620  31.410  79.930  1.00  0.00           C
ATOM   1579  CD1 TYR   143      50.570  31.760  81.310  1.00  0.00           C
ATOM   1580  HD1 TYR   143      51.020  32.680  81.650  1.00  0.00           H
ATOM   1581  CE1 TYR   143      50.060  30.970  82.310  1.00  0.00           C
ATOM   1582  HE1 TYR   143      49.920  31.260  83.340  1.00  0.00           H
ATOM   1583  CZ  TYR   143      49.610  29.710  82.010  1.00  0.00           C
ATOM   1584  OH  TYR   143      49.170  28.870  83.020  1.00  0.00           O
ATOM   1585  HH  TYR   143      49.510  29.240  83.850  1.00  0.00           H
ATOM   1586  CD2 TYR   143      50.250  30.050  79.660  1.00  0.00           C
ATOM   1587  HD2 TYR   143      50.130  29.680  78.650  1.00  0.00           H
ATOM   1588  CE2 TYR   143      49.690  29.270  80.710  1.00  0.00           C
ATOM   1589  HE2 TYR   143      49.250  28.340  80.380  1.00  0.00           H
ATOM   1590  C   TYR   143      53.540  31.480  79.780  1.00  0.00           C
ATOM   1591  O   TYR   143      53.650  31.530  81.000  1.00  0.00           O
ATOM   1592  N   VAL   144      54.050  30.410  79.110  1.00  0.00           N
ATOM   1593  HN  VAL   144      53.740  30.110  78.210  1.00  0.00           H
ATOM   1594  CA  VAL   144      54.980  29.470  79.750  1.00  0.00           C
ATOM   1595  HA  VAL   144      54.540  29.070  80.650  1.00  0.00           H
ATOM   1596  CB  VAL   144      55.200  28.180  78.840  1.00  0.00           C
ATOM   1597  HB  VAL   144      55.360  28.530  77.800  1.00  0.00           H
ATOM   1598  CG1 VAL   144      56.420  27.390  79.300  1.00  0.00           C
ATOM   1599 HG11 VAL   144      57.380  27.750  78.880  1.00  0.00           H
ATOM   1600 HG12 VAL   144      56.280  26.360  78.920  1.00  0.00           H
ATOM   1601 HG13 VAL   144      56.470  27.370  80.410  1.00  0.00           H
ATOM   1602  CG2 VAL   144      53.900  27.270  78.760  1.00  0.00           C
ATOM   1603 HG21 VAL   144      54.240  26.310  78.310  1.00  0.00           H
ATOM   1604 HG22 VAL   144      53.130  27.780  78.140  1.00  0.00           H
ATOM   1605 HG23 VAL   144      53.570  26.990  79.780  1.00  0.00           H
ATOM   1606  C   VAL   144      56.350  29.990  80.100  1.00  0.00           C
ATOM   1607  O   VAL   144      56.790  29.880  81.260  1.00  0.00           O
ATOM   1608  N   VAL   145      57.130  30.680  79.220  1.00  0.00           N
ATOM   1609  HN  VAL   145      56.760  30.980  78.350  1.00  0.00           H
ATOM   1610  CA  VAL   145      58.530  31.160  79.530  1.00  0.00           C
ATOM   1611  HA  VAL   145      59.020  30.340  80.030  1.00  0.00           H
ATOM   1612  CB  VAL   145      59.470  31.390  78.190  1.00  0.00           C
ATOM   1613  HB  VAL   145      60.460  31.780  78.520  1.00  0.00           H
ATOM   1614  CG1 VAL   145      59.610  29.980  77.500  1.00  0.00           C
ATOM   1615 HG11 VAL   145      58.630  29.480  77.320  1.00  0.00           H
ATOM   1616 HG12 VAL   145      60.350  29.340  78.030  1.00  0.00           H
ATOM   1617 HG13 VAL   145      60.130  30.190  76.540  1.00  0.00           H
ATOM   1618  CG2 VAL   145      58.710  32.280  77.160  1.00  0.00           C
ATOM   1619 HG21 VAL   145      59.480  32.620  76.430  1.00  0.00           H
ATOM   1620 HG22 VAL   145      58.260  33.200  77.590  1.00  0.00           H
ATOM   1621 HG23 VAL   145      57.870  31.780  76.640  1.00  0.00           H
ATOM   1622  C   VAL   145      58.660  32.490  80.340  1.00  0.00           C
ATOM   1623  O   VAL   145      59.550  32.550  81.150  1.00  0.00           O
HETATM 1624  N   HSD   146      57.760  33.500  80.110  1.00  0.00           N
HETATM 1625  HN  HSD   146      57.060  33.300  79.430  1.00  0.00           H
HETATM 1626  CA  HSD   146      57.710  34.710  80.830  1.00  0.00           C
HETATM 1627  HA  HSD   146      58.270  34.590  81.750  1.00  0.00           H
HETATM 1628  CB  HSD   146      58.370  35.880  80.090  1.00  0.00           C
HETATM 1629  HB1 HSD   146      58.380  36.820  80.680  1.00  0.00           H
HETATM 1630  HB2 HSD   146      57.750  36.080  79.180  1.00  0.00           H
HETATM 1631  ND1 HSD   146      60.520  36.040  78.560  1.00  0.00           N
HETATM 1632  HD1 HSD   146      60.130  36.280  77.670  1.00  0.00           H
HETATM 1633  CG  HSD   146      59.860  35.650  79.730  1.00  0.00           C
HETATM 1634  CE1 HSD   146      61.870  35.880  78.720  1.00  0.00           C
HETATM 1635  HE1 HSD   146      62.520  36.160  77.890  1.00  0.00           H
HETATM 1636  NE2 HSD   146      62.100  35.380  79.930  1.00  0.00           N
HETATM 1637  CD2 HSD   146      60.870  35.210  80.510  1.00  0.00           C
HETATM 1638  HD2 HSD   146      60.800  34.940  81.550  1.00  0.00           H
HETATM 1639  C   HSD   146      56.390  35.210  81.280  1.00  0.00           C
HETATM 1640  O   HSD   146      56.010  36.350  80.910  1.00  0.00           O
ATOM   1641  N   PRO   147      55.650  34.370  82.000  1.00  0.00           N
ATOM   1642  CD  PRO   147      56.240  33.120  82.680  1.00  0.00           C
ATOM   1643  HD1 PRO   147      57.320  33.080  82.950  1.00  0.00           H
ATOM   1644  HD2 PRO   147      56.030  32.250  82.030  1.00  0.00           H
ATOM   1645  CA  PRO   147      54.290  34.760  82.510  1.00  0.00           C
ATOM   1646  HA  PRO   147      53.740  34.560  81.610  1.00  0.00           H
ATOM   1647  CB  PRO   147      54.040  33.610  83.540  1.00  0.00           C
ATOM   1648  HB1 PRO   147      53.360  32.880  83.040  1.00  0.00           H
ATOM   1649  HB2 PRO   147      53.550  33.950  84.480  1.00  0.00           H
ATOM   1650  CG  PRO   147      55.400  33.020  83.920  1.00  0.00           C
ATOM   1651  HG1 PRO   147      55.850  33.440  84.850  1.00  0.00           H
ATOM   1652  HG2 PRO   147      55.350  31.940  84.160  1.00  0.00           H
ATOM   1653  C   PRO   147      54.020  36.170  82.950  1.00  0.00           C
ATOM   1654  O   PRO   147      52.960  36.700  82.670  1.00  0.00           O
ATOM   1655  N   MET   148      55.000  36.890  83.590  1.00  0.00           N
ATOM   1656  HN  MET   148      55.880  36.450  83.700  1.00  0.00           H
ATOM   1657  CA  MET   148      54.960  38.260  84.070  1.00  0.00           C
ATOM   1658  HA  MET   148      53.970  38.310  84.500  1.00  0.00           H
ATOM   1659  CB  MET   148      56.000  38.480  85.280  1.00  0.00           C
ATOM   1660  HB1 MET   148      56.140  39.540  85.600  1.00  0.00           H
ATOM   1661  HB2 MET   148      57.000  38.210  84.880  1.00  0.00           H
ATOM   1662  CG  MET   148      55.710  37.680  86.560  1.00  0.00           C
ATOM   1663  HG1 MET   148      56.670  37.650  87.110  1.00  0.00           H
ATOM   1664  HG2 MET   148      55.310  36.740  86.130  1.00  0.00           H
ATOM   1665  SD  MET   148      54.340  38.280  87.640  1.00  0.00           S
ATOM   1666  CE  MET   148      55.270  39.770  88.150  1.00  0.00           C
ATOM   1667  HE1 MET   148      55.450  40.570  87.400  1.00  0.00           H
ATOM   1668  HE2 MET   148      56.300  39.560  88.510  1.00  0.00           H
ATOM   1669  HE3 MET   148      54.850  40.150  89.100  1.00  0.00           H
ATOM   1670  C   MET   148      55.120  39.310  82.970  1.00  0.00           C
ATOM   1671  O   MET   148      54.540  40.410  83.060  1.00  0.00           O
ATOM   1672  N   ARG   149      55.830  39.010  81.910  1.00  0.00           N
ATOM   1673  HN  ARG   149      56.190  38.090  81.830  1.00  0.00           H
ATOM   1674  CA  ARG   149      56.000  39.990  80.860  1.00  0.00           C
ATOM   1675  HA  ARG   149      55.940  41.040  81.140  1.00  0.00           H
ATOM   1676  CB  ARG   149      57.390  39.780  80.280  1.00  0.00           C
ATOM   1677  HB1 ARG   149      57.590  40.410  79.390  1.00  0.00           H
ATOM   1678  HB2 ARG   149      57.430  38.740  79.900  1.00  0.00           H
ATOM   1679  CG  ARG   149      58.500  39.980  81.380  1.00  0.00           C
ATOM   1680  HG1 ARG   149      59.480  39.990  80.850  1.00  0.00           H
ATOM   1681  HG2 ARG   149      58.620  39.050  81.970  1.00  0.00           H
ATOM   1682  CD  ARG   149      58.310  41.200  82.290  1.00  0.00           C
ATOM   1683  HD1 ARG   149      59.070  41.070  83.080  1.00  0.00           H
ATOM   1684  HD2 ARG   149      57.310  41.230  82.780  1.00  0.00           H
ATOM   1685  NE  ARG   149      58.540  42.380  81.360  1.00  0.00           N
ATOM   1686  HE  ARG   149      59.060  42.210  80.530  1.00  0.00           H
ATOM   1687  CZ  ARG   149      58.250  43.640  81.680  1.00  0.00           C
ATOM   1688  NH1 ARG   149      57.610  43.960  82.780  1.00  0.00           N
ATOM   1689 HH11 ARG   149      57.170  43.210  83.280  1.00  0.00           H
ATOM   1690 HH12 ARG   149      57.220  44.870  82.920  1.00  0.00           H
ATOM   1691  NH2 ARG   149      58.610  44.580  80.790  1.00  0.00           N
ATOM   1692 HH21 ARG   149      59.190  44.330  80.020  1.00  0.00           H
ATOM   1693 HH22 ARG   149      58.340  45.510  81.030  1.00  0.00           H
ATOM   1694  C   ARG   149      54.900  39.880  79.810  1.00  0.00           C
ATOM   1695  O   ARG   149      54.450  40.780  79.100  1.00  0.00           O
ATOM   1696  N   TYR   150      54.350  38.630  79.760  1.00  0.00           N
ATOM   1697  HN  TYR   150      54.640  37.910  80.380  1.00  0.00           H
ATOM   1698  CA  TYR   150      53.210  38.270  78.860  1.00  0.00           C
ATOM   1699  HA  TYR   150      53.570  38.460  77.870  1.00  0.00           H
ATOM   1700  CB  TYR   150      53.010  36.720  79.020  1.00  0.00           C
ATOM   1701  HB1 TYR   150      53.340  36.490  80.060  1.00  0.00           H
ATOM   1702  HB2 TYR   150      53.750  36.200  78.370  1.00  0.00           H
ATOM   1703  CG  TYR   150      51.630  36.220  78.810  1.00  0.00           C
ATOM   1704  CD1 TYR   150      51.290  36.110  77.500  1.00  0.00           C
ATOM   1705  HD1 TYR   150      52.060  36.270  76.760  1.00  0.00           H
ATOM   1706  CE1 TYR   150      49.930  35.890  77.150  1.00  0.00           C
ATOM   1707  HE1 TYR   150      49.740  36.010  76.090  1.00  0.00           H
ATOM   1708  CZ  TYR   150      48.940  35.670  78.110  1.00  0.00           C
ATOM   1709  OH  TYR   150      47.570  35.740  77.750  1.00  0.00           O
ATOM   1710  HH  TYR   150      47.570  35.280  76.910  1.00  0.00           H
ATOM   1711  CD2 TYR   150      50.650  36.090  79.860  1.00  0.00           C
ATOM   1712  HD2 TYR   150      50.980  36.160  80.890  1.00  0.00           H
ATOM   1713  CE2 TYR   150      49.300  35.840  79.480  1.00  0.00           C
ATOM   1714  HE2 TYR   150      48.490  35.940  80.190  1.00  0.00           H
ATOM   1715  C   TYR   150      51.970  39.090  78.970  1.00  0.00           C
ATOM   1716  O   TYR   150      51.370  39.510  77.990  1.00  0.00           O
ATOM   1717  N   GLU   151      51.630  39.530  80.240  1.00  0.00           N
ATOM   1718  HN  GLU   151      52.170  39.270  81.030  1.00  0.00           H
ATOM   1719  CA  GLU   151      50.510  40.430  80.320  1.00  0.00           C
ATOM   1720  HA  GLU   151      49.720  40.170  79.630  1.00  0.00           H
ATOM   1721  CB  GLU   151      49.800  40.350  81.730  1.00  0.00           C
ATOM   1722  HB1 GLU   151      49.070  41.190  81.760  1.00  0.00           H
ATOM   1723  HB2 GLU   151      50.530  40.520  82.550  1.00  0.00           H
ATOM   1724  CG  GLU   151      49.200  38.940  82.170  1.00  0.00           C
ATOM   1725  HG1 GLU   151      50.000  38.170  82.180  1.00  0.00           H
ATOM   1726  HG2 GLU   151      48.400  38.640  81.470  1.00  0.00           H
ATOM   1727  CD  GLU   151      48.580  38.860  83.570  1.00  0.00           C
ATOM   1728  OE1 GLU   151      49.460  38.960  84.510  1.00  0.00           O
ATOM   1729  OE2 GLU   151      47.410  38.560  83.720  1.00  0.00           O
ATOM   1730  C   GLU   151      50.860  41.890  79.960  1.00  0.00           C
ATOM   1731  O   GLU   151      49.990  42.720  79.750  1.00  0.00           O
ATOM   1732  N   VAL   152      52.160  42.260  80.080  1.00  0.00           N
ATOM   1733  HN  VAL   152      52.800  41.530  80.310  1.00  0.00           H
ATOM   1734  CA  VAL   152      52.710  43.530  79.720  1.00  0.00           C
ATOM   1735  HA  VAL   152      51.960  44.200  80.110  1.00  0.00           H
ATOM   1736  CB  VAL   152      54.060  43.840  80.260  1.00  0.00           C
ATOM   1737  HB  VAL   152      54.810  43.040  80.060  1.00  0.00           H
ATOM   1738  CG1 VAL   152      54.870  45.050  79.650  1.00  0.00           C
ATOM   1739 HG11 VAL   152      54.250  45.960  79.480  1.00  0.00           H
ATOM   1740 HG12 VAL   152      55.370  44.740  78.710  1.00  0.00           H
ATOM   1741 HG13 VAL   152      55.670  45.360  80.350  1.00  0.00           H
ATOM   1742  CG2 VAL   152      53.960  44.010  81.780  1.00  0.00           C
ATOM   1743 HG21 VAL   152      54.980  44.080  82.220  1.00  0.00           H
ATOM   1744 HG22 VAL   152      53.420  43.180  82.270  1.00  0.00           H
ATOM   1745 HG23 VAL   152      53.520  45.000  82.040  1.00  0.00           H
ATOM   1746  C   VAL   152      52.710  43.690  78.210  1.00  0.00           C
ATOM   1747  O   VAL   152      52.270  44.720  77.710  1.00  0.00           O
ATOM   1748  N   ARG   153      52.950  42.600  77.440  1.00  0.00           N
ATOM   1749  HN  ARG   153      53.240  41.720  77.810  1.00  0.00           H
ATOM   1750  CA  ARG   153      52.880  42.610  75.990  1.00  0.00           C
ATOM   1751  HA  ARG   153      52.980  43.630  75.640  1.00  0.00           H
ATOM   1752  CB  ARG   153      53.950  41.600  75.470  1.00  0.00           C
ATOM   1753  HB1 ARG   153      53.990  41.620  74.350  1.00  0.00           H
ATOM   1754  HB2 ARG   153      53.780  40.570  75.840  1.00  0.00           H
ATOM   1755  CG  ARG   153      55.360  42.030  75.770  1.00  0.00           C
ATOM   1756  HG1 ARG   153      56.110  41.300  75.410  1.00  0.00           H
ATOM   1757  HG2 ARG   153      55.510  42.160  76.860  1.00  0.00           H
ATOM   1758  CD  ARG   153      55.780  43.460  75.280  1.00  0.00           C
ATOM   1759  HD1 ARG   153      55.030  44.170  75.670  1.00  0.00           H
ATOM   1760  HD2 ARG   153      55.900  43.500  74.170  1.00  0.00           H
ATOM   1761  NE  ARG   153      57.160  43.990  75.780  1.00  0.00           N
ATOM   1762  HE  ARG   153      57.750  43.290  76.180  1.00  0.00           H
ATOM   1763  CZ  ARG   153      57.570  45.250  76.010  1.00  0.00           C
ATOM   1764  NH1 ARG   153      56.840  46.300  76.040  1.00  0.00           N
ATOM   1765 HH11 ARG   153      55.850  46.300  75.920  1.00  0.00           H
ATOM   1766 HH12 ARG   153      57.180  47.180  76.360  1.00  0.00           H
ATOM   1767  NH2 ARG   153      58.820  45.370  76.380  1.00  0.00           N
ATOM   1768 HH21 ARG   153      59.410  44.570  76.290  1.00  0.00           H
ATOM   1769 HH22 ARG   153      59.210  46.290  76.390  1.00  0.00           H
ATOM   1770  C   ARG   153      51.530  42.110  75.370  1.00  0.00           C
ATOM   1771  O   ARG   153      51.160  42.420  74.270  1.00  0.00           O
ATOM   1772  N   MET   154      50.560  41.510  76.210  1.00  0.00           N
ATOM   1773  HN  MET   154      50.900  41.130  77.060  1.00  0.00           H
ATOM   1774  CA  MET   154      49.130  41.420  75.840  1.00  0.00           C
ATOM   1775  HA  MET   154      49.020  41.210  74.790  1.00  0.00           H
ATOM   1776  CB  MET   154      48.230  40.380  76.660  1.00  0.00           C
ATOM   1777  HB1 MET   154      47.160  40.540  76.390  1.00  0.00           H
ATOM   1778  HB2 MET   154      48.370  40.630  77.740  1.00  0.00           H
ATOM   1779  CG  MET   154      48.460  38.920  76.350  1.00  0.00           C
ATOM   1780  HG1 MET   154      48.100  38.240  77.150  1.00  0.00           H
ATOM   1781  HG2 MET   154      49.570  38.850  76.410  1.00  0.00           H
ATOM   1782  SD  MET   154      47.960  38.440  74.760  1.00  0.00           S
ATOM   1783  CE  MET   154      46.130  38.450  74.850  1.00  0.00           C
ATOM   1784  HE1 MET   154      45.880  37.550  75.450  1.00  0.00           H
ATOM   1785  HE2 MET   154      45.850  38.250  73.790  1.00  0.00           H
ATOM   1786  HE3 MET   154      45.830  39.450  75.210  1.00  0.00           H
ATOM   1787  C   MET   154      48.520  42.830  76.030  1.00  0.00           C
ATOM   1788  O   MET   154      48.040  43.230  77.140  1.00  0.00           O
ATOM   1789  N   THR   155      48.550  43.590  74.920  1.00  0.00           N
ATOM   1790  HN  THR   155      49.110  43.520  74.090  1.00  0.00           H
ATOM   1791  CA  THR   155      47.970  44.920  75.000  1.00  0.00           C
ATOM   1792  HA  THR   155      47.060  44.900  75.570  1.00  0.00           H
ATOM   1793  CB  THR   155      48.920  46.020  75.540  1.00  0.00           C
ATOM   1794  HB  THR   155      49.190  45.720  76.580  1.00  0.00           H
ATOM   1795  OG1 THR   155      48.470  47.340  75.590  1.00  0.00           O
ATOM   1796  HG1 THR   155      47.650  47.290  76.080  1.00  0.00           H
ATOM   1797  CG2 THR   155      50.240  46.030  74.780  1.00  0.00           C
ATOM   1798 HG21 THR   155      50.190  46.470  73.760  1.00  0.00           H
ATOM   1799 HG22 THR   155      50.700  45.010  74.740  1.00  0.00           H
ATOM   1800 HG23 THR   155      51.000  46.710  75.210  1.00  0.00           H
ATOM   1801  C   THR   155      47.530  45.280  73.610  1.00  0.00           C
ATOM   1802  O   THR   155      48.060  44.740  72.640  1.00  0.00           O
ATOM   1803  N   LEU   156      46.510  46.170  73.580  1.00  0.00           N
ATOM   1804  HN  LEU   156      46.090  46.520  74.410  1.00  0.00           H
ATOM   1805  CA  LEU   156      45.700  46.410  72.400  1.00  0.00           C
ATOM   1806  HA  LEU   156      45.170  45.470  72.290  1.00  0.00           H
ATOM   1807  CB  LEU   156      44.520  47.340  72.730  1.00  0.00           C
ATOM   1808  HB1 LEU   156      45.000  48.240  73.170  1.00  0.00           H
ATOM   1809  HB2 LEU   156      43.990  46.910  73.610  1.00  0.00           H
ATOM   1810  CG  LEU   156      43.540  47.770  71.630  1.00  0.00           C
ATOM   1811  HG  LEU   156      44.160  48.060  70.750  1.00  0.00           H
ATOM   1812  CD1 LEU   156      42.600  46.530  71.230  1.00  0.00           C
ATOM   1813 HD11 LEU   156      43.170  45.600  71.040  1.00  0.00           H
ATOM   1814 HD12 LEU   156      41.990  46.870  70.360  1.00  0.00           H
ATOM   1815 HD13 LEU   156      41.920  46.310  72.080  1.00  0.00           H
ATOM   1816  CD2 LEU   156      42.730  49.010  72.130  1.00  0.00           C
ATOM   1817 HD21 LEU   156      43.350  49.930  72.220  1.00  0.00           H
ATOM   1818 HD22 LEU   156      42.250  48.820  73.120  1.00  0.00           H
ATOM   1819 HD23 LEU   156      41.970  49.250  71.360  1.00  0.00           H
ATOM   1820  C   LEU   156      46.380  46.660  71.080  1.00  0.00           C
ATOM   1821  O   LEU   156      46.120  45.910  70.110  1.00  0.00           O
ATOM   1822  N   GLY   157      47.280  47.630  71.000  1.00  0.00           N
ATOM   1823  HN  GLY   157      47.460  48.020  71.900  1.00  0.00           H
ATOM   1824  CA  GLY   157      48.180  47.900  69.880  1.00  0.00           C
ATOM   1825  HA1 GLY   157      48.800  48.660  70.320  1.00  0.00           H
ATOM   1826  HA2 GLY   157      47.570  48.080  69.000  1.00  0.00           H
ATOM   1827  C   GLY   157      48.990  46.770  69.440  1.00  0.00           C
ATOM   1828  O   GLY   157      48.920  46.250  68.340  1.00  0.00           O
ATOM   1829  N   LEU   158      49.850  46.230  70.300  1.00  0.00           N
ATOM   1830  HN  LEU   158      49.900  46.550  71.240  1.00  0.00           H
ATOM   1831  CA  LEU   158      50.610  45.040  70.010  1.00  0.00           C
ATOM   1832  HA  LEU   158      51.130  45.440  69.150  1.00  0.00           H
ATOM   1833  CB  LEU   158      51.490  44.910  71.200  1.00  0.00           C
ATOM   1834  HB1 LEU   158      51.850  43.870  71.370  1.00  0.00           H
ATOM   1835  HB2 LEU   158      50.930  45.120  72.130  1.00  0.00           H
ATOM   1836  CG  LEU   158      52.630  45.880  71.280  1.00  0.00           C
ATOM   1837  HG  LEU   158      52.230  46.880  71.550  1.00  0.00           H
ATOM   1838  CD1 LEU   158      53.510  45.490  72.410  1.00  0.00           C
ATOM   1839 HD11 LEU   158      52.890  45.110  73.250  1.00  0.00           H
ATOM   1840 HD12 LEU   158      54.110  46.280  72.890  1.00  0.00           H
ATOM   1841 HD13 LEU   158      54.290  44.770  72.080  1.00  0.00           H
ATOM   1842  CD2 LEU   158      53.460  45.960  69.950  1.00  0.00           C
ATOM   1843 HD21 LEU   158      54.320  46.620  70.190  1.00  0.00           H
ATOM   1844 HD22 LEU   158      52.920  46.460  69.120  1.00  0.00           H
ATOM   1845 HD23 LEU   158      53.700  44.920  69.650  1.00  0.00           H
ATOM   1846  C   LEU   158      49.880  43.750  69.710  1.00  0.00           C
ATOM   1847  O   LEU   158      50.290  42.990  68.820  1.00  0.00           O
ATOM   1848  N   VAL   159      48.750  43.450  70.320  1.00  0.00           N
ATOM   1849  HN  VAL   159      48.440  44.000  71.090  1.00  0.00           H
ATOM   1850  CA  VAL   159      47.950  42.360  70.000  1.00  0.00           C
ATOM   1851  HA  VAL   159      48.560  41.470  70.080  1.00  0.00           H
ATOM   1852  CB  VAL   159      46.830  42.260  71.030  1.00  0.00           C
ATOM   1853  HB  VAL   159      46.640  43.280  71.410  1.00  0.00           H
ATOM   1854  CG1 VAL   159      45.540  41.550  70.520  1.00  0.00           C
ATOM   1855 HG11 VAL   159      44.920  41.370  71.430  1.00  0.00           H
ATOM   1856 HG12 VAL   159      45.750  40.530  70.130  1.00  0.00           H
ATOM   1857 HG13 VAL   159      45.000  42.160  69.770  1.00  0.00           H
ATOM   1858  CG2 VAL   159      47.330  41.590  72.360  1.00  0.00           C
ATOM   1859 HG21 VAL   159      46.790  41.820  73.300  1.00  0.00           H
ATOM   1860 HG22 VAL   159      48.410  41.810  72.500  1.00  0.00           H
ATOM   1861 HG23 VAL   159      47.330  40.500  72.160  1.00  0.00           H
ATOM   1862  C   VAL   159      47.400  42.470  68.590  1.00  0.00           C
ATOM   1863  O   VAL   159      47.510  41.620  67.770  1.00  0.00           O
ATOM   1864  N   ALA   160      46.850  43.680  68.270  1.00  0.00           N
ATOM   1865  HN  ALA   160      46.880  44.430  68.930  1.00  0.00           H
ATOM   1866  CA  ALA   160      46.160  43.980  67.040  1.00  0.00           C
ATOM   1867  HA  ALA   160      45.270  43.380  66.930  1.00  0.00           H
ATOM   1868  CB  ALA   160      45.370  45.230  67.250  1.00  0.00           C
ATOM   1869  HB1 ALA   160      44.780  45.150  68.190  1.00  0.00           H
ATOM   1870  HB2 ALA   160      44.630  45.380  66.440  1.00  0.00           H
ATOM   1871  HB3 ALA   160      46.030  46.110  67.350  1.00  0.00           H
ATOM   1872  C   ALA   160      47.070  44.000  65.870  1.00  0.00           C
ATOM   1873  O   ALA   160      46.670  43.670  64.740  1.00  0.00           O
ATOM   1874  N   SER   161      48.330  44.340  66.100  1.00  0.00           N
ATOM   1875  HN  SER   161      48.580  44.750  66.980  1.00  0.00           H
ATOM   1876  CA  SER   161      49.350  44.170  65.100  1.00  0.00           C
ATOM   1877  HA  SER   161      48.950  44.720  64.260  1.00  0.00           H
ATOM   1878  CB  SER   161      50.740  44.780  65.720  1.00  0.00           C
ATOM   1879  HB1 SER   161      51.500  44.810  64.910  1.00  0.00           H
ATOM   1880  HB2 SER   161      51.120  44.100  66.510  1.00  0.00           H
ATOM   1881  OG  SER   161      50.620  46.150  66.230  1.00  0.00           O
ATOM   1882  HG1 SER   161      49.980  46.140  66.950  1.00  0.00           H
ATOM   1883  C   SER   161      49.670  42.730  64.580  1.00  0.00           C
ATOM   1884  O   SER   161      49.780  42.530  63.330  1.00  0.00           O
ATOM   1885  N   VAL   162      49.760  41.760  65.510  1.00  0.00           N
ATOM   1886  HN  VAL   162      49.760  41.930  66.490  1.00  0.00           H
ATOM   1887  CA  VAL   162      49.860  40.400  65.070  1.00  0.00           C
ATOM   1888  HA  VAL   162      50.730  40.260  64.450  1.00  0.00           H
ATOM   1889  CB  VAL   162      50.090  39.570  66.370  1.00  0.00           C
ATOM   1890  HB  VAL   162      49.450  40.010  67.170  1.00  0.00           H
ATOM   1891  CG1 VAL   162      49.850  38.110  66.160  1.00  0.00           C
ATOM   1892 HG11 VAL   162      50.320  37.360  66.840  1.00  0.00           H
ATOM   1893 HG12 VAL   162      50.240  37.800  65.160  1.00  0.00           H
ATOM   1894 HG13 VAL   162      48.760  37.910  66.070  1.00  0.00           H
ATOM   1895  CG2 VAL   162      51.600  39.830  66.630  1.00  0.00           C
ATOM   1896 HG21 VAL   162      51.670  40.870  67.030  1.00  0.00           H
ATOM   1897 HG22 VAL   162      52.280  39.770  65.750  1.00  0.00           H
ATOM   1898 HG23 VAL   162      51.980  39.090  67.370  1.00  0.00           H
ATOM   1899  C   VAL   162      48.620  39.950  64.240  1.00  0.00           C
ATOM   1900  O   VAL   162      48.780  39.320  63.230  1.00  0.00           O
ATOM   1901  N   LEU   163      47.430  40.370  64.630  1.00  0.00           N
ATOM   1902  HN  LEU   163      47.300  40.890  65.470  1.00  0.00           H
ATOM   1903  CA  LEU   163      46.200  40.100  63.770  1.00  0.00           C
ATOM   1904  HA  LEU   163      46.030  39.030  63.750  1.00  0.00           H
ATOM   1905  CB  LEU   163      44.890  40.670  64.510  1.00  0.00           C
ATOM   1906  HB1 LEU   163      44.020  40.820  63.840  1.00  0.00           H
ATOM   1907  HB2 LEU   163      45.090  41.700  64.880  1.00  0.00           H
ATOM   1908  CG  LEU   163      44.400  39.870  65.690  1.00  0.00           C
ATOM   1909  HG  LEU   163      45.310  39.820  66.320  1.00  0.00           H
ATOM   1910  CD1 LEU   163      43.370  40.660  66.570  1.00  0.00           C
ATOM   1911 HD11 LEU   163      43.140  40.040  67.460  1.00  0.00           H
ATOM   1912 HD12 LEU   163      42.470  41.170  66.170  1.00  0.00           H
ATOM   1913 HD13 LEU   163      44.010  41.490  66.940  1.00  0.00           H
ATOM   1914  CD2 LEU   163      43.790  38.550  65.400  1.00  0.00           C
ATOM   1915 HD21 LEU   163      43.410  38.090  66.340  1.00  0.00           H
ATOM   1916 HD22 LEU   163      44.510  37.860  64.920  1.00  0.00           H
ATOM   1917 HD23 LEU   163      43.010  38.800  64.660  1.00  0.00           H
ATOM   1918  C   LEU   163      46.230  40.650  62.350  1.00  0.00           C
ATOM   1919  O   LEU   163      45.840  39.980  61.370  1.00  0.00           O
ATOM   1920  N   VAL   164      46.700  41.930  62.100  1.00  0.00           N
ATOM   1921  HN  VAL   164      46.870  42.590  62.830  1.00  0.00           H
ATOM   1922  CA  VAL   164      47.060  42.500  60.880  1.00  0.00           C
ATOM   1923  HA  VAL   164      46.150  42.420  60.310  1.00  0.00           H
ATOM   1924  CB  VAL   164      47.280  44.000  61.000  1.00  0.00           C
ATOM   1925  HB  VAL   164      47.920  44.170  61.900  1.00  0.00           H
ATOM   1926  CG1 VAL   164      48.100  44.510  59.790  1.00  0.00           C
ATOM   1927 HG11 VAL   164      47.620  44.250  58.820  1.00  0.00           H
ATOM   1928 HG12 VAL   164      49.140  44.130  59.840  1.00  0.00           H
ATOM   1929 HG13 VAL   164      48.220  45.610  59.770  1.00  0.00           H
ATOM   1930  CG2 VAL   164      45.940  44.820  61.190  1.00  0.00           C
ATOM   1931 HG21 VAL   164      46.130  45.910  61.060  1.00  0.00           H
ATOM   1932 HG22 VAL   164      45.480  44.640  62.190  1.00  0.00           H
ATOM   1933 HG23 VAL   164      45.170  44.410  60.500  1.00  0.00           H
ATOM   1934  C   VAL   164      48.160  41.760  60.070  1.00  0.00           C
ATOM   1935  O   VAL   164      47.950  41.390  58.910  1.00  0.00           O
ATOM   1936  N   GLY   165      49.230  41.390  60.790  1.00  0.00           N
ATOM   1937  HN  GLY   165      49.310  41.550  61.770  1.00  0.00           H
ATOM   1938  CA  GLY   165      50.380  40.530  60.210  1.00  0.00           C
ATOM   1939  HA1 GLY   165      51.020  40.350  61.060  1.00  0.00           H
ATOM   1940  HA2 GLY   165      50.710  41.040  59.310  1.00  0.00           H
ATOM   1941  C   GLY   165      49.850  39.310  59.600  1.00  0.00           C
ATOM   1942  O   GLY   165      50.140  39.020  58.450  1.00  0.00           O
ATOM   1943  N   VAL   166      49.060  38.480  60.300  1.00  0.00           N
ATOM   1944  HN  VAL   166      48.780  38.780  61.200  1.00  0.00           H
ATOM   1945  CA  VAL   166      48.630  37.160  59.800  1.00  0.00           C
ATOM   1946  HA  VAL   166      49.490  36.730  59.300  1.00  0.00           H
ATOM   1947  CB  VAL   166      48.000  36.200  60.750  1.00  0.00           C
ATOM   1948  HB  VAL   166      47.720  35.290  60.170  1.00  0.00           H
ATOM   1949  CG1 VAL   166      49.040  35.880  61.840  1.00  0.00           C
ATOM   1950 HG11 VAL   166      50.040  35.830  61.360  1.00  0.00           H
ATOM   1951 HG12 VAL   166      48.820  35.020  62.520  1.00  0.00           H
ATOM   1952 HG13 VAL   166      49.010  36.690  62.590  1.00  0.00           H
ATOM   1953  CG2 VAL   166      46.710  36.840  61.340  1.00  0.00           C
ATOM   1954 HG21 VAL   166      46.930  37.680  62.030  1.00  0.00           H
ATOM   1955 HG22 VAL   166      46.070  36.140  61.920  1.00  0.00           H
ATOM   1956 HG23 VAL   166      46.030  37.230  60.560  1.00  0.00           H
ATOM   1957  C   VAL   166      47.690  37.340  58.590  1.00  0.00           C
ATOM   1958  O   VAL   166      47.760  36.500  57.680  1.00  0.00           O
ATOM   1959  N   TRP   167      46.790  38.320  58.580  1.00  0.00           N
ATOM   1960  HN  TRP   167      46.890  39.050  59.250  1.00  0.00           H
ATOM   1961  CA  TRP   167      45.910  38.590  57.560  1.00  0.00           C
ATOM   1962  HA  TRP   167      45.350  37.700  57.310  1.00  0.00           H
ATOM   1963  CB  TRP   167      44.810  39.680  57.910  1.00  0.00           C
ATOM   1964  HB1 TRP   167      44.560  40.330  57.050  1.00  0.00           H
ATOM   1965  HB2 TRP   167      45.170  40.390  58.690  1.00  0.00           H
ATOM   1966  CG  TRP   167      43.530  39.120  58.480  1.00  0.00           C
ATOM   1967  CD1 TRP   167      43.120  38.930  59.780  1.00  0.00           C
ATOM   1968  HD1 TRP   167      43.550  39.280  60.710  1.00  0.00           H
ATOM   1969  NE1 TRP   167      41.960  38.080  59.710  1.00  0.00           N
ATOM   1970  HE1 TRP   167      41.690  37.460  60.420  1.00  0.00           H
ATOM   1971  CE2 TRP   167      41.630  37.810  58.480  1.00  0.00           C
ATOM   1972  CD2 TRP   167      42.620  38.380  57.590  1.00  0.00           C
ATOM   1973  CE3 TRP   167      42.530  38.110  56.270  1.00  0.00           C
ATOM   1974  HE3 TRP   167      43.120  38.620  55.530  1.00  0.00           H
ATOM   1975  CZ3 TRP   167      41.570  37.330  55.760  1.00  0.00           C
ATOM   1976  HZ3 TRP   167      41.480  37.240  54.690  1.00  0.00           H
ATOM   1977  CZ2 TRP   167      40.580  37.050  57.900  1.00  0.00           C
ATOM   1978  HZ2 TRP   167      39.890  36.580  58.590  1.00  0.00           H
ATOM   1979  CH2 TRP   167      40.490  36.830  56.500  1.00  0.00           C
ATOM   1980  HH2 TRP   167      39.680  36.340  55.980  1.00  0.00           H
ATOM   1981  C   TRP   167      46.620  39.120  56.300  1.00  0.00           C
ATOM   1982  O   TRP   167      46.530  38.530  55.260  1.00  0.00           O
ATOM   1983  N   VAL   168      47.540  40.120  56.440  1.00  0.00           N
ATOM   1984  HN  VAL   168      47.670  40.600  57.310  1.00  0.00           H
ATOM   1985  CA  VAL   168      48.390  40.590  55.330  1.00  0.00           C
ATOM   1986  HA  VAL   168      47.800  40.940  54.490  1.00  0.00           H
ATOM   1987  CB  VAL   168      49.160  41.850  55.790  1.00  0.00           C
ATOM   1988  HB  VAL   168      49.570  41.650  56.800  1.00  0.00           H
ATOM   1989  CG1 VAL   168      50.360  42.220  54.940  1.00  0.00           C
ATOM   1990 HG11 VAL   168      50.890  43.120  55.320  1.00  0.00           H
ATOM   1991 HG12 VAL   168      50.020  42.370  53.890  1.00  0.00           H
ATOM   1992 HG13 VAL   168      51.090  41.380  54.970  1.00  0.00           H
ATOM   1993  CG2 VAL   168      48.190  43.010  55.910  1.00  0.00           C
ATOM   1994 HG21 VAL   168      47.330  42.700  56.550  1.00  0.00           H
ATOM   1995 HG22 VAL   168      47.850  43.340  54.900  1.00  0.00           H
ATOM   1996 HG23 VAL   168      48.700  43.850  56.420  1.00  0.00           H
ATOM   1997  C   VAL   168      49.250  39.560  54.760  1.00  0.00           C
ATOM   1998  O   VAL   168      49.460  39.390  53.570  1.00  0.00           O
ATOM   1999  N   LYS   169      49.950  38.830  55.590  1.00  0.00           N
ATOM   2000  HN  LYS   169      49.940  38.900  56.580  1.00  0.00           H
ATOM   2001  CA  LYS   169      50.790  37.710  55.180  1.00  0.00           C
ATOM   2002  HA  LYS   169      51.560  38.100  54.540  1.00  0.00           H
ATOM   2003  CB  LYS   169      51.580  37.220  56.400  1.00  0.00           C
ATOM   2004  HB1 LYS   169      50.850  36.780  57.110  1.00  0.00           H
ATOM   2005  HB2 LYS   169      52.020  38.140  56.840  1.00  0.00           H
ATOM   2006  CG  LYS   169      52.810  36.220  56.220  1.00  0.00           C
ATOM   2007  HG1 LYS   169      52.470  35.380  55.580  1.00  0.00           H
ATOM   2008  HG2 LYS   169      53.050  35.850  57.240  1.00  0.00           H
ATOM   2009  CD  LYS   169      53.850  36.990  55.420  1.00  0.00           C
ATOM   2010  HD1 LYS   169      54.050  37.910  56.010  1.00  0.00           H
ATOM   2011  HD2 LYS   169      53.370  37.230  54.450  1.00  0.00           H
ATOM   2012  CE  LYS   169      55.140  36.230  55.230  1.00  0.00           C
ATOM   2013  HE1 LYS   169      54.950  35.310  54.630  1.00  0.00           H
ATOM   2014  HE2 LYS   169      55.670  35.920  56.160  1.00  0.00           H
ATOM   2015  NZ  LYS   169      55.960  37.080  54.430  1.00  0.00           N
ATOM   2016  HZ1 LYS   169      56.740  36.510  54.040  1.00  0.00           H
ATOM   2017  HZ2 LYS   169      56.390  37.860  54.960  1.00  0.00           H
ATOM   2018  HZ3 LYS   169      55.610  37.460  53.520  1.00  0.00           H
ATOM   2019  C   LYS   169      50.170  36.450  54.460  1.00  0.00           C
ATOM   2020  O   LYS   169      50.640  35.960  53.440  1.00  0.00           O
ATOM   2021  N   ALA   170      49.030  36.010  54.960  1.00  0.00           N
ATOM   2022  HN  ALA   170      48.620  36.380  55.780  1.00  0.00           H
ATOM   2023  CA  ALA   170      48.240  34.880  54.370  1.00  0.00           C
ATOM   2024  HA  ALA   170      48.750  33.930  54.390  1.00  0.00           H
ATOM   2025  CB  ALA   170      46.960  34.600  55.230  1.00  0.00           C
ATOM   2026  HB1 ALA   170      47.180  34.410  56.300  1.00  0.00           H
ATOM   2027  HB2 ALA   170      46.480  33.710  54.760  1.00  0.00           H
ATOM   2028  HB3 ALA   170      46.280  35.460  55.110  1.00  0.00           H
ATOM   2029  C   ALA   170      47.830  35.100  52.930  1.00  0.00           C
ATOM   2030  O   ALA   170      47.940  34.240  52.100  1.00  0.00           O
ATOM   2031  N   LEU   171      47.340  36.360  52.690  1.00  0.00           N
ATOM   2032  HN  LEU   171      47.260  37.020  53.430  1.00  0.00           H
ATOM   2033  CA  LEU   171      46.860  36.920  51.460  1.00  0.00           C
ATOM   2034  HA  LEU   171      46.010  36.370  51.070  1.00  0.00           H
ATOM   2035  CB  LEU   171      46.350  38.330  51.830  1.00  0.00           C
ATOM   2036  HB1 LEU   171      46.320  38.910  50.890  1.00  0.00           H
ATOM   2037  HB2 LEU   171      47.110  38.750  52.520  1.00  0.00           H
ATOM   2038  CG  LEU   171      45.000  38.490  52.510  1.00  0.00           C
ATOM   2039  HG  LEU   171      45.070  37.830  53.400  1.00  0.00           H
ATOM   2040  CD1 LEU   171      44.830  39.990  52.940  1.00  0.00           C
ATOM   2041 HD11 LEU   171      45.190  40.600  52.090  1.00  0.00           H
ATOM   2042 HD12 LEU   171      45.520  40.230  53.790  1.00  0.00           H
ATOM   2043 HD13 LEU   171      43.810  40.310  53.220  1.00  0.00           H
ATOM   2044  CD2 LEU   171      43.820  37.960  51.610  1.00  0.00           C
ATOM   2045 HD21 LEU   171      43.980  36.940  51.180  1.00  0.00           H
ATOM   2046 HD22 LEU   171      43.830  38.630  50.730  1.00  0.00           H
ATOM   2047 HD23 LEU   171      42.810  37.980  52.070  1.00  0.00           H
ATOM   2048  C   LEU   171      47.930  37.070  50.450  1.00  0.00           C
ATOM   2049  O   LEU   171      47.800  36.810  49.280  1.00  0.00           O
ATOM   2050  N   ALA   172      49.120  37.500  50.850  1.00  0.00           N
ATOM   2051  HN  ALA   172      49.030  37.930  51.750  1.00  0.00           H
ATOM   2052  CA  ALA   172      50.330  37.580  50.090  1.00  0.00           C
ATOM   2053  HA  ALA   172      50.200  38.150  49.180  1.00  0.00           H
ATOM   2054  CB  ALA   172      51.360  38.240  51.020  1.00  0.00           C
ATOM   2055  HB1 ALA   172      51.710  37.510  51.780  1.00  0.00           H
ATOM   2056  HB2 ALA   172      51.040  39.170  51.540  1.00  0.00           H
ATOM   2057  HB3 ALA   172      52.290  38.470  50.460  1.00  0.00           H
ATOM   2058  C   ALA   172      50.960  36.210  49.630  1.00  0.00           C
ATOM   2059  O   ALA   172      51.310  36.090  48.450  1.00  0.00           O
ATOM   2060  N   MET   173      51.000  35.230  50.530  1.00  0.00           N
ATOM   2061  HN  MET   173      50.740  35.480  51.460  1.00  0.00           H
ATOM   2062  CA  MET   173      51.220  33.830  50.310  1.00  0.00           C
ATOM   2063  HA  MET   173      52.150  33.680  49.780  1.00  0.00           H
ATOM   2064  CB  MET   173      51.410  32.930  51.520  1.00  0.00           C
ATOM   2065  HB1 MET   173      51.360  31.870  51.190  1.00  0.00           H
ATOM   2066  HB2 MET   173      50.580  33.060  52.250  1.00  0.00           H
ATOM   2067  CG  MET   173      52.850  33.170  52.070  1.00  0.00           C
ATOM   2068  HG1 MET   173      52.980  32.760  53.100  1.00  0.00           H
ATOM   2069  HG2 MET   173      52.920  34.280  52.170  1.00  0.00           H
ATOM   2070  SD  MET   173      54.190  32.490  51.030  1.00  0.00           S
ATOM   2071  CE  MET   173      53.900  30.740  51.590  1.00  0.00           C
ATOM   2072  HE1 MET   173      54.530  30.540  52.480  1.00  0.00           H
ATOM   2073  HE2 MET   173      54.140  29.830  51.000  1.00  0.00           H
ATOM   2074  HE3 MET   173      52.920  30.590  52.100  1.00  0.00           H
ATOM   2075  C   MET   173      50.210  33.290  49.320  1.00  0.00           C
ATOM   2076  O   MET   173      50.630  32.630  48.310  1.00  0.00           O
ATOM   2077  N   ALA   174      48.890  33.650  49.440  1.00  0.00           N
ATOM   2078  HN  ALA   174      48.610  34.150  50.250  1.00  0.00           H
ATOM   2079  CA  ALA   174      47.870  33.260  48.460  1.00  0.00           C
ATOM   2080  HA  ALA   174      48.160  32.290  48.080  1.00  0.00           H
ATOM   2081  CB  ALA   174      46.450  33.310  49.030  1.00  0.00           C
ATOM   2082  HB1 ALA   174      46.390  32.760  49.990  1.00  0.00           H
ATOM   2083  HB2 ALA   174      45.660  32.970  48.330  1.00  0.00           H
ATOM   2084  HB3 ALA   174      46.100  34.330  49.300  1.00  0.00           H
ATOM   2085  C   ALA   174      47.870  34.140  47.260  1.00  0.00           C
ATOM   2086  O   ALA   174      47.090  33.940  46.330  1.00  0.00           O
ATOM   2087  N   SER   175      48.680  35.210  47.190  1.00  0.00           N
ATOM   2088  HN  SER   175      49.320  35.370  47.940  1.00  0.00           H
ATOM   2089  CA  SER   175      48.760  36.110  45.990  1.00  0.00           C
ATOM   2090  HA  SER   175      47.750  36.160  45.620  1.00  0.00           H
ATOM   2091  CB  SER   175      49.160  37.600  46.290  1.00  0.00           C
ATOM   2092  HB1 SER   175      49.070  38.100  45.300  1.00  0.00           H
ATOM   2093  HB2 SER   175      50.170  37.700  46.730  1.00  0.00           H
ATOM   2094  OG  SER   175      48.180  38.220  47.110  1.00  0.00           O
ATOM   2095  HG1 SER   175      47.910  37.590  47.780  1.00  0.00           H
ATOM   2096  C   SER   175      49.720  35.540  44.930  1.00  0.00           C
ATOM   2097  O   SER   175      49.460  35.680  43.740  1.00  0.00           O
ATOM   2098  N   VAL   176      50.730  34.830  45.350  1.00  0.00           N
ATOM   2099  HN  VAL   176      50.930  34.610  46.310  1.00  0.00           H
ATOM   2100  CA  VAL   176      51.690  34.250  44.450  1.00  0.00           C
ATOM   2101  HA  VAL   176      52.230  35.010  43.900  1.00  0.00           H
ATOM   2102  CB  VAL   176      52.780  33.560  45.240  1.00  0.00           C
ATOM   2103  HB  VAL   176      52.410  33.040  46.150  1.00  0.00           H
ATOM   2104  CG1 VAL   176      53.620  32.550  44.370  1.00  0.00           C
ATOM   2105 HG11 VAL   176      53.020  31.620  44.310  1.00  0.00           H
ATOM   2106 HG12 VAL   176      54.540  32.310  44.940  1.00  0.00           H
ATOM   2107 HG13 VAL   176      53.830  33.040  43.400  1.00  0.00           H
ATOM   2108  CG2 VAL   176      53.730  34.630  45.730  1.00  0.00           C
ATOM   2109 HG21 VAL   176      54.230  35.170  44.900  1.00  0.00           H
ATOM   2110 HG22 VAL   176      54.440  34.210  46.480  1.00  0.00           H
ATOM   2111 HG23 VAL   176      53.210  35.460  46.270  1.00  0.00           H
ATOM   2112  C   VAL   176      51.100  33.350  43.360  1.00  0.00           C
ATOM   2113  O   VAL   176      51.400  33.620  42.190  1.00  0.00           O
ATOM   2114  N   PRO   177      50.130  32.430  43.540  1.00  0.00           N
ATOM   2115  CD  PRO   177      49.960  31.810  44.820  1.00  0.00           C
ATOM   2116  HD1 PRO   177      49.350  32.470  45.460  1.00  0.00           H
ATOM   2117  HD2 PRO   177      50.980  31.690  45.260  1.00  0.00           H
ATOM   2118  CA  PRO   177      49.590  31.620  42.450  1.00  0.00           C
ATOM   2119  HA  PRO   177      50.300  31.190  41.760  1.00  0.00           H
ATOM   2120  CB  PRO   177      48.780  30.530  43.210  1.00  0.00           C
ATOM   2121  HB1 PRO   177      48.690  29.600  42.600  1.00  0.00           H
ATOM   2122  HB2 PRO   177      47.750  30.910  43.340  1.00  0.00           H
ATOM   2123  CG  PRO   177      49.470  30.420  44.550  1.00  0.00           C
ATOM   2124  HG1 PRO   177      48.770  30.230  45.390  1.00  0.00           H
ATOM   2125  HG2 PRO   177      50.200  29.590  44.660  1.00  0.00           H
ATOM   2126  C   PRO   177      48.640  32.410  41.560  1.00  0.00           C
ATOM   2127  O   PRO   177      48.520  32.210  40.370  1.00  0.00           O
ATOM   2128  N   VAL   178      47.890  33.330  42.210  1.00  0.00           N
ATOM   2129  HN  VAL   178      47.980  33.510  43.190  1.00  0.00           H
ATOM   2130  CA  VAL   178      46.850  34.160  41.600  1.00  0.00           C
ATOM   2131  HA  VAL   178      46.160  33.430  41.190  1.00  0.00           H
ATOM   2132  CB  VAL   178      46.180  35.080  42.590  1.00  0.00           C
ATOM   2133  HB  VAL   178      46.880  35.710  43.180  1.00  0.00           H
ATOM   2134  CG1 VAL   178      45.170  36.040  41.920  1.00  0.00           C
ATOM   2135 HG11 VAL   178      44.390  35.450  41.390  1.00  0.00           H
ATOM   2136 HG12 VAL   178      45.540  36.840  41.250  1.00  0.00           H
ATOM   2137 HG13 VAL   178      44.660  36.550  42.760  1.00  0.00           H
ATOM   2138  CG2 VAL   178      45.380  34.190  43.570  1.00  0.00           C
ATOM   2139 HG21 VAL   178      44.450  33.820  43.100  1.00  0.00           H
ATOM   2140 HG22 VAL   178      45.260  34.750  44.520  1.00  0.00           H
ATOM   2141 HG23 VAL   178      46.030  33.350  43.900  1.00  0.00           H
ATOM   2142  C   VAL   178      47.430  35.120  40.590  1.00  0.00           C
ATOM   2143  O   VAL   178      46.900  35.350  39.480  1.00  0.00           O
ATOM   2144  N   LEU   179      48.590  35.710  40.950  1.00  0.00           N
ATOM   2145  HN  LEU   179      48.980  35.470  41.840  1.00  0.00           H
ATOM   2146  CA  LEU   179      49.460  36.470  40.170  1.00  0.00           C
ATOM   2147  HA  LEU   179      48.820  37.060  39.530  1.00  0.00           H
ATOM   2148  CB  LEU   179      50.350  37.320  40.990  1.00  0.00           C
ATOM   2149  HB1 LEU   179      51.070  37.870  40.340  1.00  0.00           H
ATOM   2150  HB2 LEU   179      51.010  36.650  41.580  1.00  0.00           H
ATOM   2151  CG  LEU   179      49.700  38.400  41.980  1.00  0.00           C
ATOM   2152  HG  LEU   179      48.910  37.930  42.610  1.00  0.00           H
ATOM   2153  CD1 LEU   179      50.760  39.070  42.890  1.00  0.00           C
ATOM   2154 HD11 LEU   179      51.160  38.360  43.650  1.00  0.00           H
ATOM   2155 HD12 LEU   179      50.230  39.910  43.390  1.00  0.00           H
ATOM   2156 HD13 LEU   179      51.630  39.360  42.270  1.00  0.00           H
ATOM   2157  CD2 LEU   179      49.060  39.560  41.140  1.00  0.00           C
ATOM   2158 HD21 LEU   179      48.290  39.140  40.460  1.00  0.00           H
ATOM   2159 HD22 LEU   179      49.890  39.960  40.510  1.00  0.00           H
ATOM   2160 HD23 LEU   179      48.690  40.380  41.780  1.00  0.00           H
ATOM   2161  C   LEU   179      50.340  35.780  39.190  1.00  0.00           C
ATOM   2162  O   LEU   179      50.540  36.310  38.070  1.00  0.00           O
ATOM   2163  N   GLY   180      50.730  34.540  39.430  1.00  0.00           N
ATOM   2164  HN  GLY   180      50.430  34.040  40.240  1.00  0.00           H
ATOM   2165  CA  GLY   180      51.540  33.740  38.550  1.00  0.00           C
ATOM   2166  HA1 GLY   180      52.100  33.030  39.150  1.00  0.00           H
ATOM   2167  HA2 GLY   180      52.120  34.410  37.920  1.00  0.00           H
ATOM   2168  C   GLY   180      50.780  33.110  37.460  1.00  0.00           C
ATOM   2169  O   GLY   180      51.350  32.770  36.430  1.00  0.00           O
ATOM   2170  N   ARG   181      49.510  32.770  37.660  1.00  0.00           N
ATOM   2171  HN  ARG   181      49.220  32.770  38.610  1.00  0.00           H
ATOM   2172  CA  ARG   181      48.500  32.470  36.630  1.00  0.00           C
ATOM   2173  HA  ARG   181      48.860  31.610  36.090  1.00  0.00           H
ATOM   2174  CB  ARG   181      47.160  31.920  37.140  1.00  0.00           C
ATOM   2175  HB1 ARG   181      46.390  31.980  36.340  1.00  0.00           H
ATOM   2176  HB2 ARG   181      46.700  32.530  37.940  1.00  0.00           H
ATOM   2177  CG  ARG   181      47.050  30.420  37.620  1.00  0.00           C
ATOM   2178  HG1 ARG   181      46.070  30.270  38.120  1.00  0.00           H
ATOM   2179  HG2 ARG   181      47.790  30.210  38.420  1.00  0.00           H
ATOM   2180  CD  ARG   181      47.110  29.280  36.530  1.00  0.00           C
ATOM   2181  HD1 ARG   181      48.020  29.390  35.910  1.00  0.00           H
ATOM   2182  HD2 ARG   181      46.170  29.280  35.930  1.00  0.00           H
ATOM   2183  NE  ARG   181      47.300  27.980  37.350  1.00  0.00           N
ATOM   2184  HE  ARG   181      47.760  27.980  38.240  1.00  0.00           H
ATOM   2185  CZ  ARG   181      47.050  26.750  36.870  1.00  0.00           C
ATOM   2186  NH1 ARG   181      46.340  26.480  35.800  1.00  0.00           N
ATOM   2187 HH11 ARG   181      45.860  27.170  35.270  1.00  0.00           H
ATOM   2188 HH12 ARG   181      46.130  25.510  35.670  1.00  0.00           H
ATOM   2189  NH2 ARG   181      47.690  25.750  37.460  1.00  0.00           N
ATOM   2190 HH21 ARG   181      48.220  25.890  38.290  1.00  0.00           H
ATOM   2191 HH22 ARG   181      47.590  24.910  36.920  1.00  0.00           H
ATOM   2192  C   ARG   181      48.290  33.470  35.520  1.00  0.00           C
ATOM   2193  O   ARG   181      48.260  33.040  34.360  1.00  0.00           O
ATOM   2194  N   VAL   182      48.180  34.760  35.830  1.00  0.00           N
ATOM   2195  HN  VAL   182      48.300  35.000  36.780  1.00  0.00           H
ATOM   2196  CA  VAL   182      47.890  35.810  34.900  1.00  0.00           C
ATOM   2197  HA  VAL   182      47.180  35.430  34.180  1.00  0.00           H
ATOM   2198  CB  VAL   182      47.320  37.070  35.620  1.00  0.00           C
ATOM   2199  HB  VAL   182      47.370  37.970  34.980  1.00  0.00           H
ATOM   2200  CG1 VAL   182      45.820  36.780  35.980  1.00  0.00           C
ATOM   2201 HG11 VAL   182      45.220  37.710  35.970  1.00  0.00           H
ATOM   2202 HG12 VAL   182      45.740  36.380  37.020  1.00  0.00           H
ATOM   2203 HG13 VAL   182      45.280  36.010  35.390  1.00  0.00           H
ATOM   2204  CG2 VAL   182      47.990  37.420  36.970  1.00  0.00           C
ATOM   2205 HG21 VAL   182      48.150  36.530  37.610  1.00  0.00           H
ATOM   2206 HG22 VAL   182      47.550  38.210  37.620  1.00  0.00           H
ATOM   2207 HG23 VAL   182      49.000  37.850  36.820  1.00  0.00           H
ATOM   2208  C   VAL   182      49.130  36.270  34.090  1.00  0.00           C
ATOM   2209  O   VAL   182      49.060  36.750  33.010  1.00  0.00           O
ATOM   2210  N   SER   183      50.320  36.080  34.740  1.00  0.00           N
ATOM   2211  HN  SER   183      50.440  35.570  35.590  1.00  0.00           H
ATOM   2212  CA  SER   183      51.480  36.720  34.240  1.00  0.00           C
ATOM   2213  HA  SER   183      51.600  36.420  33.210  1.00  0.00           H
ATOM   2214  CB  SER   183      51.590  38.240  34.430  1.00  0.00           C
ATOM   2215  HB1 SER   183      50.810  38.740  33.820  1.00  0.00           H
ATOM   2216  HB2 SER   183      52.560  38.630  34.050  1.00  0.00           H
ATOM   2217  OG  SER   183      51.350  38.710  35.760  1.00  0.00           O
ATOM   2218  HG1 SER   183      51.680  38.000  36.310  1.00  0.00           H
ATOM   2219  C   SER   183      52.640  36.050  35.000  1.00  0.00           C
ATOM   2220  O   SER   183      52.690  36.200  36.200  1.00  0.00           O
ATOM   2221  N   TRP   184      53.590  35.390  34.260  1.00  0.00           N
ATOM   2222  HN  TRP   184      53.530  35.140  33.290  1.00  0.00           H
ATOM   2223  CA  TRP   184      54.790  34.780  34.900  1.00  0.00           C
ATOM   2224  HA  TRP   184      54.910  35.270  35.860  1.00  0.00           H
ATOM   2225  CB  TRP   184      54.550  33.240  35.170  1.00  0.00           C
ATOM   2226  HB1 TRP   184      54.180  32.680  34.290  1.00  0.00           H
ATOM   2227  HB2 TRP   184      53.710  33.190  35.890  1.00  0.00           H
ATOM   2228  CG  TRP   184      55.630  32.470  35.830  1.00  0.00           C
ATOM   2229  CD1 TRP   184      56.220  31.490  35.160  1.00  0.00           C
ATOM   2230  HD1 TRP   184      55.970  31.160  34.170  1.00  0.00           H
ATOM   2231  NE1 TRP   184      57.060  30.830  36.020  1.00  0.00           N
ATOM   2232  HE1 TRP   184      57.680  30.130  35.730  1.00  0.00           H
ATOM   2233  CE2 TRP   184      57.180  31.560  37.170  1.00  0.00           C
ATOM   2234  CD2 TRP   184      56.300  32.630  37.100  1.00  0.00           C
ATOM   2235  CE3 TRP   184      56.310  33.640  38.110  1.00  0.00           C
ATOM   2236  HE3 TRP   184      55.620  34.460  38.010  1.00  0.00           H
ATOM   2237  CZ3 TRP   184      56.860  33.370  39.300  1.00  0.00           C
ATOM   2238  HZ3 TRP   184      56.790  34.070  40.110  1.00  0.00           H
ATOM   2239  CZ2 TRP   184      57.820  31.340  38.370  1.00  0.00           C
ATOM   2240  HZ2 TRP   184      58.490  30.500  38.510  1.00  0.00           H
ATOM   2241  CH2 TRP   184      57.600  32.200  39.440  1.00  0.00           C
ATOM   2242  HH2 TRP   184      57.890  31.910  40.440  1.00  0.00           H
ATOM   2243  C   TRP   184      56.030  35.030  34.030  1.00  0.00           C
ATOM   2244  O   TRP   184      55.920  35.690  33.000  1.00  0.00           O
ATOM   2245  N   GLU   185      57.150  34.590  34.490  1.00  0.00           N
ATOM   2246  HN  GLU   185      57.180  34.280  35.430  1.00  0.00           H
ATOM   2247  CA  GLU   185      58.440  34.650  33.870  1.00  0.00           C
ATOM   2248  HA  GLU   185      58.700  35.690  33.780  1.00  0.00           H
ATOM   2249  CB  GLU   185      59.500  34.100  34.840  1.00  0.00           C
ATOM   2250  HB1 GLU   185      59.090  33.230  35.390  1.00  0.00           H
ATOM   2251  HB2 GLU   185      59.710  34.930  35.550  1.00  0.00           H
ATOM   2252  CG  GLU   185      60.810  33.670  34.210  1.00  0.00           C
ATOM   2253  HG1 GLU   185      61.070  34.390  33.400  1.00  0.00           H
ATOM   2254  HG2 GLU   185      60.640  32.600  33.950  1.00  0.00           H
ATOM   2255  CD  GLU   185      61.950  33.620  35.280  1.00  0.00           C
ATOM   2256  OE1 GLU   185      62.960  34.330  35.170  1.00  0.00           O
ATOM   2257  OE2 GLU   185      61.820  32.830  36.330  1.00  0.00           O
ATOM   2258  C   GLU   185      58.500  34.060  32.380  1.00  0.00           C
ATOM   2259  O   GLU   185      58.180  32.900  32.150  1.00  0.00           O
ATOM   2260  N   GLU   186      59.070  34.840  31.410  1.00  0.00           N
ATOM   2261  HN  GLU   186      59.470  35.740  31.580  1.00  0.00           H
ATOM   2262  CA  GLU   186      59.340  34.270  30.080  1.00  0.00           C
ATOM   2263  HA  GLU   186      58.420  33.780  29.800  1.00  0.00           H
ATOM   2264  CB  GLU   186      59.780  35.300  29.030  1.00  0.00           C
ATOM   2265  HB1 GLU   186      60.170  34.780  28.130  1.00  0.00           H
ATOM   2266  HB2 GLU   186      60.630  35.920  29.390  1.00  0.00           H
ATOM   2267  CG  GLU   186      58.700  36.220  28.550  1.00  0.00           C
ATOM   2268  HG1 GLU   186      59.050  36.930  27.780  1.00  0.00           H
ATOM   2269  HG2 GLU   186      58.320  36.870  29.360  1.00  0.00           H
ATOM   2270  CD  GLU   186      57.550  35.440  27.870  1.00  0.00           C
ATOM   2271  OE1 GLU   186      57.890  34.980  26.740  1.00  0.00           O
ATOM   2272  OE2 GLU   186      56.360  35.410  28.340  1.00  0.00           O
ATOM   2273  C   GLU   186      60.290  33.130  30.080  1.00  0.00           C
ATOM   2274  O   GLU   186      61.080  33.020  30.950  1.00  0.00           O
ATOM   2275  N   GLY   187      60.220  32.210  29.080  1.00  0.00           N
ATOM   2276  HN  GLY   187      59.470  32.220  28.410  1.00  0.00           H
ATOM   2277  CA  GLY   187      61.120  31.070  28.970  1.00  0.00           C
ATOM   2278  HA1 GLY   187      62.130  31.440  29.080  1.00  0.00           H
ATOM   2279  HA2 GLY   187      61.010  30.670  27.980  1.00  0.00           H
ATOM   2280  C   GLY   187      60.920  30.000  29.890  1.00  0.00           C
ATOM   2281  O   GLY   187      61.720  29.110  30.020  1.00  0.00           O
ATOM   2282  N   ALA   188      59.730  29.860  30.480  1.00  0.00           N
ATOM   2283  HN  ALA   188      59.020  30.550  30.430  1.00  0.00           H
ATOM   2284  CA  ALA   188      59.410  28.940  31.540  1.00  0.00           C
ATOM   2285  HA  ALA   188      60.310  28.540  31.990  1.00  0.00           H
ATOM   2286  CB  ALA   188      58.460  29.630  32.500  1.00  0.00           C
ATOM   2287  HB1 ALA   188      58.150  29.010  33.380  1.00  0.00           H
ATOM   2288  HB2 ALA   188      57.610  29.990  31.890  1.00  0.00           H
ATOM   2289  HB3 ALA   188      59.040  30.460  32.950  1.00  0.00           H
ATOM   2290  C   ALA   188      58.710  27.650  31.080  1.00  0.00           C
ATOM   2291  O   ALA   188      57.780  27.680  30.320  1.00  0.00           O
ATOM   2292  N   PRO   189      59.120  26.460  31.510  1.00  0.00           N
ATOM   2293  CD  PRO   189      60.400  26.230  32.230  1.00  0.00           C
ATOM   2294  HD1 PRO   189      60.250  26.590  33.270  1.00  0.00           H
ATOM   2295  HD2 PRO   189      61.260  26.720  31.740  1.00  0.00           H
ATOM   2296  CA  PRO   189      58.460  25.170  31.220  1.00  0.00           C
ATOM   2297  HA  PRO   189      58.650  24.920  30.190  1.00  0.00           H
ATOM   2298  CB  PRO   189      59.290  24.120  32.050  1.00  0.00           C
ATOM   2299  HB1 PRO   189      59.270  23.070  31.670  1.00  0.00           H
ATOM   2300  HB2 PRO   189      58.920  24.140  33.100  1.00  0.00           H
ATOM   2301  CG  PRO   189      60.710  24.730  32.130  1.00  0.00           C
ATOM   2302  HG1 PRO   189      61.230  24.330  33.030  1.00  0.00           H
ATOM   2303  HG2 PRO   189      61.250  24.610  31.170  1.00  0.00           H
ATOM   2304  C   PRO   189      57.010  25.120  31.490  1.00  0.00           C
ATOM   2305  O   PRO   189      56.580  25.530  32.540  1.00  0.00           O
ATOM   2306  N   SER   190      56.240  24.550  30.560  1.00  0.00           N
ATOM   2307  HN  SER   190      56.700  24.080  29.810  1.00  0.00           H
ATOM   2308  CA  SER   190      54.780  24.480  30.460  1.00  0.00           C
ATOM   2309  HA  SER   190      54.350  25.420  30.150  1.00  0.00           H
ATOM   2310  CB  SER   190      54.290  23.460  29.440  1.00  0.00           C
ATOM   2311  HB1 SER   190      53.200  23.260  29.520  1.00  0.00           H
ATOM   2312  HB2 SER   190      54.890  22.530  29.380  1.00  0.00           H
ATOM   2313  OG  SER   190      54.610  24.070  28.130  1.00  0.00           O
ATOM   2314  HG1 SER   190      54.090  24.880  28.110  1.00  0.00           H
ATOM   2315  C   SER   190      54.020  24.150  31.730  1.00  0.00           C
ATOM   2316  O   SER   190      54.390  23.200  32.450  1.00  0.00           O
ATOM   2317  N   VAL   191      52.960  24.920  31.980  1.00  0.00           N
ATOM   2318  HN  VAL   191      52.740  25.740  31.450  1.00  0.00           H
ATOM   2319  CA  VAL   191      52.020  24.640  33.050  1.00  0.00           C
ATOM   2320  HA  VAL   191      52.670  24.620  33.910  1.00  0.00           H
ATOM   2321  CB  VAL   191      50.910  25.670  33.250  1.00  0.00           C
ATOM   2322  HB  VAL   191      51.430  26.660  33.280  1.00  0.00           H
ATOM   2323  CG1 VAL   191      49.770  25.760  32.180  1.00  0.00           C
ATOM   2324 HG11 VAL   191      48.960  26.400  32.590  1.00  0.00           H
ATOM   2325 HG12 VAL   191      49.370  24.790  31.800  1.00  0.00           H
ATOM   2326 HG13 VAL   191      50.240  26.420  31.420  1.00  0.00           H
ATOM   2327  CG2 VAL   191      50.260  25.560  34.690  1.00  0.00           C
ATOM   2328 HG21 VAL   191      50.950  25.820  35.520  1.00  0.00           H
ATOM   2329 HG22 VAL   191      49.790  24.570  34.900  1.00  0.00           H
ATOM   2330 HG23 VAL   191      49.470  26.340  34.690  1.00  0.00           H
ATOM   2331  C   VAL   191      51.360  23.260  33.010  1.00  0.00           C
ATOM   2332  O   VAL   191      50.970  22.860  31.940  1.00  0.00           O
ATOM   2333  N   PRO   192      51.320  22.410  34.110  1.00  0.00           N
ATOM   2334  CD  PRO   192      52.050  22.510  35.300  1.00  0.00           C
ATOM   2335  HD1 PRO   192      51.700  23.350  35.930  1.00  0.00           H
ATOM   2336  HD2 PRO   192      53.130  22.470  35.040  1.00  0.00           H
ATOM   2337  CA  PRO   192      50.250  21.290  34.280  1.00  0.00           C
ATOM   2338  HA  PRO   192      50.680  20.450  33.740  1.00  0.00           H
ATOM   2339  CB  PRO   192      50.240  21.020  35.790  1.00  0.00           C
ATOM   2340  HB1 PRO   192      49.960  19.950  35.950  1.00  0.00           H
ATOM   2341  HB2 PRO   192      49.610  21.630  36.470  1.00  0.00           H
ATOM   2342  CG  PRO   192      51.710  21.200  36.110  1.00  0.00           C
ATOM   2343  HG1 PRO   192      51.950  21.360  37.180  1.00  0.00           H
ATOM   2344  HG2 PRO   192      52.360  20.360  35.800  1.00  0.00           H
ATOM   2345  C   PRO   192      48.820  21.350  33.740  1.00  0.00           C
ATOM   2346  O   PRO   192      48.320  22.430  33.860  1.00  0.00           O
ATOM   2347  N   PRO   193      48.180  20.250  33.220  1.00  0.00           N
ATOM   2348  CD  PRO   193      48.890  18.880  33.100  1.00  0.00           C
ATOM   2349  HD1 PRO   193      49.110  18.550  34.140  1.00  0.00           H
ATOM   2350  HD2 PRO   193      49.790  18.900  32.450  1.00  0.00           H
ATOM   2351  CA  PRO   193      46.740  20.150  32.940  1.00  0.00           C
ATOM   2352  HA  PRO   193      46.590  20.690  32.010  1.00  0.00           H
ATOM   2353  CB  PRO   193      46.510  18.630  32.900  1.00  0.00           C
ATOM   2354  HB1 PRO   193      45.660  18.290  32.260  1.00  0.00           H
ATOM   2355  HB2 PRO   193      46.220  18.260  33.910  1.00  0.00           H
ATOM   2356  CG  PRO   193      47.810  18.020  32.470  1.00  0.00           C
ATOM   2357  HG1 PRO   193      47.840  16.970  32.830  1.00  0.00           H
ATOM   2358  HG2 PRO   193      47.930  18.000  31.370  1.00  0.00           H
ATOM   2359  C   PRO   193      45.770  20.820  33.930  1.00  0.00           C
ATOM   2360  O   PRO   193      46.040  20.780  35.130  1.00  0.00           O
ATOM   2361  N   GLY   194      44.690  21.540  33.500  1.00  0.00           N
ATOM   2362  HN  GLY   194      44.730  21.580  32.510  1.00  0.00           H
ATOM   2363  CA  GLY   194      43.730  22.260  34.280  1.00  0.00           C
ATOM   2364  HA1 GLY   194      42.930  21.620  34.630  1.00  0.00           H
ATOM   2365  HA2 GLY   194      43.300  23.030  33.660  1.00  0.00           H
ATOM   2366  C   GLY   194      44.200  23.060  35.500  1.00  0.00           C
ATOM   2367  O   GLY   194      45.090  23.820  35.510  1.00  0.00           O
ATOM   2368  N   CYS   195      43.380  22.960  36.590  1.00  0.00           N
ATOM   2369  HN  CYS   195      42.620  22.310  36.630  1.00  0.00           H
ATOM   2370  CA  CYS   195      43.630  23.610  37.880  1.00  0.00           C
ATOM   2371  HA  CYS   195      44.100  24.570  37.680  1.00  0.00           H
ATOM   2372  CB  CYS   195      42.330  23.960  38.570  1.00  0.00           C
ATOM   2373  HB1 CYS   195      41.870  23.130  39.150  1.00  0.00           H
ATOM   2374  HB2 CYS   195      41.640  24.470  37.870  1.00  0.00           H
ATOM   2375  SG  CYS   195      42.560  25.260  39.810  1.00  0.00           S
ATOM   2376  C   CYS   195      44.690  22.880  38.790  1.00  0.00           C
ATOM   2377  O   CYS   195      44.540  21.710  39.040  1.00  0.00           O
ATOM   2378  N   SER   196      45.720  23.630  39.220  1.00  0.00           N
ATOM   2379  HN  SER   196      45.850  24.600  39.050  1.00  0.00           H
ATOM   2380  CA  SER   196      46.620  23.250  40.370  1.00  0.00           C
ATOM   2381  HA  SER   196      46.030  22.780  41.140  1.00  0.00           H
ATOM   2382  CB  SER   196      47.680  22.250  39.890  1.00  0.00           C
ATOM   2383  HB1 SER   196      47.170  21.390  39.410  1.00  0.00           H
ATOM   2384  HB2 SER   196      48.200  21.690  40.690  1.00  0.00           H
ATOM   2385  OG  SER   196      48.650  22.700  38.940  1.00  0.00           O
ATOM   2386  HG1 SER   196      48.180  22.930  38.140  1.00  0.00           H
ATOM   2387  C   SER   196      47.300  24.410  40.990  1.00  0.00           C
ATOM   2388  O   SER   196      47.150  25.530  40.580  1.00  0.00           O
ATOM   2389  N   LEU   197      47.950  24.200  42.110  1.00  0.00           N
ATOM   2390  HN  LEU   197      48.000  23.270  42.470  1.00  0.00           H
ATOM   2391  CA  LEU   197      48.750  25.140  42.790  1.00  0.00           C
ATOM   2392  HA  LEU   197      48.150  26.030  42.930  1.00  0.00           H
ATOM   2393  CB  LEU   197      49.230  24.520  44.090  1.00  0.00           C
ATOM   2394  HB1 LEU   197      50.000  23.760  43.880  1.00  0.00           H
ATOM   2395  HB2 LEU   197      48.400  23.930  44.540  1.00  0.00           H
ATOM   2396  CG  LEU   197      49.910  25.510  45.080  1.00  0.00           C
ATOM   2397  HG  LEU   197      50.690  26.090  44.550  1.00  0.00           H
ATOM   2398  CD1 LEU   197      48.980  26.550  45.660  1.00  0.00           C
ATOM   2399 HD11 LEU   197      48.600  27.190  44.830  1.00  0.00           H
ATOM   2400 HD12 LEU   197      49.480  27.320  46.280  1.00  0.00           H
ATOM   2401 HD13 LEU   197      48.200  26.150  46.340  1.00  0.00           H
ATOM   2402  CD2 LEU   197      50.530  24.740  46.140  1.00  0.00           C
ATOM   2403 HD21 LEU   197      51.030  25.430  46.860  1.00  0.00           H
ATOM   2404 HD22 LEU   197      51.220  23.960  45.740  1.00  0.00           H
ATOM   2405 HD23 LEU   197      49.670  24.220  46.620  1.00  0.00           H
ATOM   2406  C   LEU   197      49.930  25.650  41.990  1.00  0.00           C
ATOM   2407  O   LEU   197      50.160  26.880  42.030  1.00  0.00           O
ATOM   2408  N   GLN   198      50.600  24.780  41.260  1.00  0.00           N
ATOM   2409  HN  GLN   198      50.430  23.800  41.170  1.00  0.00           H
ATOM   2410  CA  GLN   198      51.600  25.220  40.340  1.00  0.00           C
ATOM   2411  HA  GLN   198      52.230  25.890  40.890  1.00  0.00           H
ATOM   2412  CB  GLN   198      52.440  23.930  39.860  1.00  0.00           C
ATOM   2413  HB1 GLN   198      53.290  24.290  39.250  1.00  0.00           H
ATOM   2414  HB2 GLN   198      51.660  23.350  39.330  1.00  0.00           H
ATOM   2415  CG  GLN   198      53.150  22.970  40.930  1.00  0.00           C
ATOM   2416  HG1 GLN   198      53.880  23.680  41.380  1.00  0.00           H
ATOM   2417  HG2 GLN   198      53.700  22.150  40.420  1.00  0.00           H
ATOM   2418  CD  GLN   198      52.240  22.390  42.050  1.00  0.00           C
ATOM   2419  OE1 GLN   198      52.420  22.660  43.230  1.00  0.00           O
ATOM   2420  NE2 GLN   198      51.280  21.520  41.630  1.00  0.00           N
ATOM   2421 HE21 GLN   198      50.700  21.010  42.270  1.00  0.00           H
ATOM   2422 HE22 GLN   198      51.370  21.120  40.720  1.00  0.00           H
ATOM   2423  C   GLN   198      51.110  26.010  39.110  1.00  0.00           C
ATOM   2424  O   GLN   198      50.180  25.590  38.480  1.00  0.00           O
ATOM   2425  N   TRP   199      51.710  27.200  38.750  1.00  0.00           N
ATOM   2426  HN  TRP   199      52.300  27.650  39.420  1.00  0.00           H
ATOM   2427  CA  TRP   199      51.260  27.960  37.550  1.00  0.00           C
ATOM   2428  HA  TRP   199      50.380  27.450  37.160  1.00  0.00           H
ATOM   2429  CB  TRP   199      51.050  29.400  37.990  1.00  0.00           C
ATOM   2430  HB1 TRP   199      50.370  29.420  38.860  1.00  0.00           H
ATOM   2431  HB2 TRP   199      50.640  29.980  37.130  1.00  0.00           H
ATOM   2432  CG  TRP   199      52.290  30.010  38.610  1.00  0.00           C
ATOM   2433  CD1 TRP   199      53.290  30.700  37.900  1.00  0.00           C
ATOM   2434  HD1 TRP   199      53.250  30.970  36.860  1.00  0.00           H
ATOM   2435  NE1 TRP   199      54.210  31.120  38.760  1.00  0.00           N
ATOM   2436  HE1 TRP   199      55.000  31.640  38.530  1.00  0.00           H
ATOM   2437  CE2 TRP   199      53.970  30.620  40.030  1.00  0.00           C
ATOM   2438  CD2 TRP   199      52.730  29.950  39.970  1.00  0.00           C
ATOM   2439  CE3 TRP   199      52.230  29.430  41.160  1.00  0.00           C
ATOM   2440  HE3 TRP   199      51.260  28.960  41.250  1.00  0.00           H
ATOM   2441  CZ3 TRP   199      53.050  29.390  42.340  1.00  0.00           C
ATOM   2442  HZ3 TRP   199      52.680  28.800  43.170  1.00  0.00           H
ATOM   2443  CZ2 TRP   199      54.730  30.650  41.180  1.00  0.00           C
ATOM   2444  HZ2 TRP   199      55.620  31.270  41.140  1.00  0.00           H
ATOM   2445  CH2 TRP   199      54.280  29.980  42.300  1.00  0.00           C
ATOM   2446  HH2 TRP   199      54.880  29.950  43.200  1.00  0.00           H
ATOM   2447  C   TRP   199      52.230  27.790  36.380  1.00  0.00           C
ATOM   2448  O   TRP   199      52.050  28.450  35.340  1.00  0.00           O
ATOM   2449  N   SER   200      53.330  26.970  36.550  1.00  0.00           N
ATOM   2450  HN  SER   200      53.360  26.400  37.370  1.00  0.00           H
ATOM   2451  CA  SER   200      54.310  26.720  35.560  1.00  0.00           C
ATOM   2452  HA  SER   200      53.760  26.690  34.630  1.00  0.00           H
ATOM   2453  CB  SER   200      55.360  27.850  35.680  1.00  0.00           C
ATOM   2454  HB1 SER   200      55.970  27.780  36.610  1.00  0.00           H
ATOM   2455  HB2 SER   200      54.910  28.860  35.700  1.00  0.00           H
ATOM   2456  OG  SER   200      56.410  27.780  34.700  1.00  0.00           O
ATOM   2457  HG1 SER   200      55.980  27.970  33.860  1.00  0.00           H
ATOM   2458  C   SER   200      54.890  25.330  35.990  1.00  0.00           C
ATOM   2459  O   SER   200      54.450  24.880  37.030  1.00  0.00           O
HETATM 2460  N   HSD   201      55.840  24.710  35.230  1.00  0.00           N
HETATM 2461  HN  HSD   201      56.170  25.190  34.430  1.00  0.00           H
HETATM 2462  CA  HSD   201      56.710  23.590  35.690  1.00  0.00           C
HETATM 2463  HA  HSD   201      56.340  23.220  36.630  1.00  0.00           H
HETATM 2464  CB  HSD   201      56.630  22.420  34.630  1.00  0.00           C
HETATM 2465  HB1 HSD   201      57.020  22.790  33.660  1.00  0.00           H
HETATM 2466  HB2 HSD   201      55.570  22.100  34.510  1.00  0.00           H
HETATM 2467  ND1 HSD   201      57.160  20.590  36.190  1.00  0.00           N
HETATM 2468  HD1 HSD   201      56.470  20.740  36.900  1.00  0.00           H
HETATM 2469  CG  HSD   201      57.410  21.240  35.000  1.00  0.00           C
HETATM 2470  CE1 HSD   201      57.960  19.560  36.260  1.00  0.00           C
HETATM 2471  HE1 HSD   201      58.160  19.070  37.210  1.00  0.00           H
HETATM 2472  NE2 HSD   201      58.720  19.410  35.130  1.00  0.00           N
HETATM 2473  CD2 HSD   201      58.350  20.540  34.360  1.00  0.00           C
HETATM 2474  HD2 HSD   201      58.730  20.750  33.370  1.00  0.00           H
HETATM 2475  C   HSD   201      58.200  24.070  35.890  1.00  0.00           C
HETATM 2476  O   HSD   201      59.130  23.300  36.040  1.00  0.00           O
ATOM   2477  N   SER   202      58.420  25.400  35.770  1.00  0.00           N
ATOM   2478  HN  SER   202      57.630  25.990  35.620  1.00  0.00           H
ATOM   2479  CA  SER   202      59.660  26.060  36.080  1.00  0.00           C
ATOM   2480  HA  SER   202      60.430  25.640  35.460  1.00  0.00           H
ATOM   2481  CB  SER   202      59.830  27.620  35.940  1.00  0.00           C
ATOM   2482  HB1 SER   202      59.550  27.780  34.870  1.00  0.00           H
ATOM   2483  HB2 SER   202      60.870  28.000  35.920  1.00  0.00           H
ATOM   2484  OG  SER   202      59.100  28.370  36.900  1.00  0.00           O
ATOM   2485  HG1 SER   202      59.390  29.250  36.660  1.00  0.00           H
ATOM   2486  C   SER   202      60.080  25.690  37.550  1.00  0.00           C
ATOM   2487  O   SER   202      59.340  25.600  38.510  1.00  0.00           O
ATOM   2488  N   ALA   203      61.390  25.470  37.670  1.00  0.00           N
ATOM   2489  HN  ALA   203      61.940  25.290  36.860  1.00  0.00           H
ATOM   2490  CA  ALA   203      62.040  25.140  38.900  1.00  0.00           C
ATOM   2491  HA  ALA   203      61.540  24.260  39.290  1.00  0.00           H
ATOM   2492  CB  ALA   203      63.600  25.010  38.630  1.00  0.00           C
ATOM   2493  HB1 ALA   203      63.790  24.220  37.870  1.00  0.00           H
ATOM   2494  HB2 ALA   203      64.170  24.920  39.570  1.00  0.00           H
ATOM   2495  HB3 ALA   203      63.880  25.940  38.090  1.00  0.00           H
ATOM   2496  C   ALA   203      61.740  26.200  40.030  1.00  0.00           C
ATOM   2497  O   ALA   203      61.570  25.960  41.230  1.00  0.00           O
ATOM   2498  N   TYR   204      61.740  27.460  39.590  1.00  0.00           N
ATOM   2499  HN  TYR   204      61.940  27.740  38.660  1.00  0.00           H
ATOM   2500  CA  TYR   204      61.450  28.560  40.630  1.00  0.00           C
ATOM   2501  HA  TYR   204      62.150  28.360  41.430  1.00  0.00           H
ATOM   2502  CB  TYR   204      61.820  29.910  39.930  1.00  0.00           C
ATOM   2503  HB1 TYR   204      61.300  30.030  38.960  1.00  0.00           H
ATOM   2504  HB2 TYR   204      62.900  29.980  39.670  1.00  0.00           H
ATOM   2505  CG  TYR   204      61.640  31.190  40.770  1.00  0.00           C
ATOM   2506  CD1 TYR   204      60.780  32.260  40.390  1.00  0.00           C
ATOM   2507  HD1 TYR   204      60.250  32.130  39.460  1.00  0.00           H
ATOM   2508  CE1 TYR   204      60.570  33.320  41.190  1.00  0.00           C
ATOM   2509  HE1 TYR   204      59.900  34.110  40.900  1.00  0.00           H
ATOM   2510  CZ  TYR   204      61.400  33.510  42.360  1.00  0.00           C
ATOM   2511  OH  TYR   204      61.290  34.650  43.190  1.00  0.00           O
ATOM   2512  HH  TYR   204      60.350  34.880  43.140  1.00  0.00           H
ATOM   2513  CD2 TYR   204      62.360  31.360  42.040  1.00  0.00           C
ATOM   2514  HD2 TYR   204      63.090  30.610  42.280  1.00  0.00           H
ATOM   2515  CE2 TYR   204      62.230  32.510  42.820  1.00  0.00           C
ATOM   2516  HE2 TYR   204      62.740  32.470  43.780  1.00  0.00           H
ATOM   2517  C   TYR   204      60.020  28.590  41.120  1.00  0.00           C
ATOM   2518  O   TYR   204      59.740  28.750  42.310  1.00  0.00           O
ATOM   2519  N   CYS   205      58.990  28.240  40.190  1.00  0.00           N
ATOM   2520  HN  CYS   205      59.190  28.110  39.230  1.00  0.00           H
ATOM   2521  CA  CYS   205      57.660  27.850  40.720  1.00  0.00           C
ATOM   2522  HA  CYS   205      57.150  28.660  41.220  1.00  0.00           H
ATOM   2523  CB  CYS   205      56.600  27.650  39.580  1.00  0.00           C
ATOM   2524  HB1 CYS   205      57.000  26.980  38.790  1.00  0.00           H
ATOM   2525  HB2 CYS   205      56.490  28.680  39.170  1.00  0.00           H
ATOM   2526  SG  CYS   205      54.970  26.980  40.070  1.00  0.00           S
ATOM   2527  HG1 CYS   205      54.420  28.070  40.600  1.00  0.00           H
ATOM   2528  C   CYS   205      57.760  26.640  41.680  1.00  0.00           C
ATOM   2529  O   CYS   205      57.300  26.680  42.840  1.00  0.00           O
ATOM   2530  N   GLN   206      58.440  25.540  41.270  1.00  0.00           N
ATOM   2531  HN  GLN   206      59.010  25.550  40.450  1.00  0.00           H
ATOM   2532  CA  GLN   206      58.490  24.370  42.180  1.00  0.00           C
ATOM   2533  HA  GLN   206      57.550  23.920  42.460  1.00  0.00           H
ATOM   2534  CB  GLN   206      59.290  23.270  41.490  1.00  0.00           C
ATOM   2535  HB1 GLN   206      59.280  22.340  42.090  1.00  0.00           H
ATOM   2536  HB2 GLN   206      60.360  23.510  41.340  1.00  0.00           H
ATOM   2537  CG  GLN   206      58.740  22.690  40.120  1.00  0.00           C
ATOM   2538  HG1 GLN   206      59.090  21.640  40.040  1.00  0.00           H
ATOM   2539  HG2 GLN   206      59.210  23.150  39.220  1.00  0.00           H
ATOM   2540  CD  GLN   206      57.250  22.790  39.950  1.00  0.00           C
ATOM   2541  OE1 GLN   206      56.330  22.150  40.450  1.00  0.00           O
ATOM   2542  NE2 GLN   206      56.880  23.770  39.050  1.00  0.00           N
ATOM   2543 HE21 GLN   206      55.910  23.850  38.810  1.00  0.00           H
ATOM   2544 HE22 GLN   206      57.560  24.410  38.710  1.00  0.00           H
ATOM   2545  C   GLN   206      59.080  24.560  43.620  1.00  0.00           C
ATOM   2546  O   GLN   206      58.570  24.080  44.600  1.00  0.00           O
ATOM   2547  N   LEU   207      60.110  25.440  43.620  1.00  0.00           N
ATOM   2548  HN  LEU   207      60.320  25.790  42.720  1.00  0.00           H
ATOM   2549  CA  LEU   207      60.870  25.820  44.770  1.00  0.00           C
ATOM   2550  HA  LEU   207      61.280  24.910  45.190  1.00  0.00           H
ATOM   2551  CB  LEU   207      62.030  26.810  44.430  1.00  0.00           C
ATOM   2552  HB1 LEU   207      61.510  27.680  43.980  1.00  0.00           H
ATOM   2553  HB2 LEU   207      62.880  26.420  43.840  1.00  0.00           H
ATOM   2554  CG  LEU   207      62.760  27.310  45.720  1.00  0.00           C
ATOM   2555  HG  LEU   207      62.140  27.850  46.470  1.00  0.00           H
ATOM   2556  CD1 LEU   207      63.400  26.080  46.390  1.00  0.00           C
ATOM   2557 HD11 LEU   207      62.760  25.240  46.750  1.00  0.00           H
ATOM   2558 HD12 LEU   207      63.950  26.490  47.260  1.00  0.00           H
ATOM   2559 HD13 LEU   207      64.140  25.730  45.630  1.00  0.00           H
ATOM   2560  CD2 LEU   207      63.940  28.200  45.270  1.00  0.00           C
ATOM   2561 HD21 LEU   207      64.490  28.600  46.150  1.00  0.00           H
ATOM   2562 HD22 LEU   207      63.450  28.980  44.660  1.00  0.00           H
ATOM   2563 HD23 LEU   207      64.690  27.770  44.570  1.00  0.00           H
ATOM   2564  C   LEU   207      59.950  26.410  45.820  1.00  0.00           C
ATOM   2565  O   LEU   207      60.250  26.100  47.020  1.00  0.00           O
ATOM   2566  N   PHE   208      58.950  27.230  45.400  1.00  0.00           N
ATOM   2567  HN  PHE   208      58.830  27.420  44.430  1.00  0.00           H
ATOM   2568  CA  PHE   208      57.990  27.740  46.360  1.00  0.00           C
ATOM   2569  HA  PHE   208      58.490  28.360  47.090  1.00  0.00           H
ATOM   2570  CB  PHE   208      57.040  28.720  45.590  1.00  0.00           C
ATOM   2571  HB1 PHE   208      56.580  28.240  44.700  1.00  0.00           H
ATOM   2572  HB2 PHE   208      57.760  29.430  45.140  1.00  0.00           H
ATOM   2573  CG  PHE   208      55.940  29.340  46.420  1.00  0.00           C
ATOM   2574  CD1 PHE   208      54.610  28.970  46.320  1.00  0.00           C
ATOM   2575  HD1 PHE   208      54.170  28.310  45.600  1.00  0.00           H
ATOM   2576  CE1 PHE   208      53.680  29.520  47.270  1.00  0.00           C
ATOM   2577  HE1 PHE   208      52.650  29.200  47.320  1.00  0.00           H
ATOM   2578  CZ  PHE   208      54.090  30.520  48.150  1.00  0.00           C
ATOM   2579  HZ  PHE   208      53.490  31.010  48.900  1.00  0.00           H
ATOM   2580  CD2 PHE   208      56.310  30.390  47.320  1.00  0.00           C
ATOM   2581  HD2 PHE   208      57.340  30.720  47.320  1.00  0.00           H
ATOM   2582  CE2 PHE   208      55.400  30.960  48.140  1.00  0.00           C
ATOM   2583  HE2 PHE   208      55.650  31.820  48.740  1.00  0.00           H
ATOM   2584  C   PHE   208      57.190  26.710  47.040  1.00  0.00           C
ATOM   2585  O   PHE   208      56.950  26.830  48.230  1.00  0.00           O
ATOM   2586  N   VAL   209      56.790  25.630  46.310  1.00  0.00           N
ATOM   2587  HN  VAL   209      57.260  25.490  45.440  1.00  0.00           H
ATOM   2588  CA  VAL   209      55.930  24.580  46.840  1.00  0.00           C
ATOM   2589  HA  VAL   209      55.140  25.140  47.330  1.00  0.00           H
ATOM   2590  CB  VAL   209      55.400  23.610  45.800  1.00  0.00           C
ATOM   2591  HB  VAL   209      56.180  22.910  45.450  1.00  0.00           H
ATOM   2592  CG1 VAL   209      54.180  22.780  46.230  1.00  0.00           C
ATOM   2593 HG11 VAL   209      54.250  22.360  47.250  1.00  0.00           H
ATOM   2594 HG12 VAL   209      53.990  21.960  45.510  1.00  0.00           H
ATOM   2595 HG13 VAL   209      53.240  23.370  46.200  1.00  0.00           H
ATOM   2596  CG2 VAL   209      55.140  24.470  44.550  1.00  0.00           C
ATOM   2597 HG21 VAL   209      56.100  24.850  44.150  1.00  0.00           H
ATOM   2598 HG22 VAL   209      54.450  25.300  44.830  1.00  0.00           H
ATOM   2599 HG23 VAL   209      54.570  23.820  43.850  1.00  0.00           H
ATOM   2600  C   VAL   209      56.680  23.750  47.830  1.00  0.00           C
ATOM   2601  O   VAL   209      56.140  23.310  48.860  1.00  0.00           O
ATOM   2602  N   VAL   210      58.000  23.480  47.650  1.00  0.00           N
ATOM   2603  HN  VAL   210      58.430  23.840  46.830  1.00  0.00           H
ATOM   2604  CA  VAL   210      58.960  22.990  48.550  1.00  0.00           C
ATOM   2605  HA  VAL   210      58.570  22.060  48.940  1.00  0.00           H
ATOM   2606  CB  VAL   210      60.310  22.780  47.880  1.00  0.00           C
ATOM   2607  HB  VAL   210      60.660  23.780  47.550  1.00  0.00           H
ATOM   2608  CG1 VAL   210      61.410  22.310  48.810  1.00  0.00           C
ATOM   2609 HG11 VAL   210      62.400  22.270  48.300  1.00  0.00           H
ATOM   2610 HG12 VAL   210      61.070  21.430  49.390  1.00  0.00           H
ATOM   2611 HG13 VAL   210      61.600  23.030  49.630  1.00  0.00           H
ATOM   2612  CG2 VAL   210      60.250  21.890  46.640  1.00  0.00           C
ATOM   2613 HG21 VAL   210      59.990  20.820  46.800  1.00  0.00           H
ATOM   2614 HG22 VAL   210      61.280  22.040  46.250  1.00  0.00           H
ATOM   2615 HG23 VAL   210      59.600  22.350  45.860  1.00  0.00           H
ATOM   2616  C   VAL   210      59.160  23.860  49.800  1.00  0.00           C
ATOM   2617  O   VAL   210      59.070  23.380  50.950  1.00  0.00           O
ATOM   2618  N   VAL   211      59.340  25.240  49.650  1.00  0.00           N
ATOM   2619  HN  VAL   211      59.390  25.650  48.740  1.00  0.00           H
ATOM   2620  CA  VAL   211      59.420  26.100  50.770  1.00  0.00           C
ATOM   2621  HA  VAL   211      60.140  25.720  51.480  1.00  0.00           H
ATOM   2622  CB  VAL   211      59.950  27.420  50.260  1.00  0.00           C
ATOM   2623  HB  VAL   211      59.450  27.690  49.300  1.00  0.00           H
ATOM   2624  CG1 VAL   211      59.810  28.520  51.290  1.00  0.00           C
ATOM   2625 HG11 VAL   211      60.500  29.330  50.960  1.00  0.00           H
ATOM   2626 HG12 VAL   211      60.120  28.040  52.240  1.00  0.00           H
ATOM   2627 HG13 VAL   211      58.810  29.010  51.330  1.00  0.00           H
ATOM   2628  CG2 VAL   211      61.440  27.140  49.960  1.00  0.00           C
ATOM   2629 HG21 VAL   211      61.650  26.220  49.390  1.00  0.00           H
ATOM   2630 HG22 VAL   211      62.090  26.920  50.830  1.00  0.00           H
ATOM   2631 HG23 VAL   211      61.880  28.010  49.430  1.00  0.00           H
ATOM   2632  C   VAL   211      58.150  26.210  51.560  1.00  0.00           C
ATOM   2633  O   VAL   211      58.190  26.140  52.800  1.00  0.00           O
ATOM   2634  N   PHE   212      56.960  26.230  50.930  1.00  0.00           N
ATOM   2635  HN  PHE   212      57.140  26.370  49.960  1.00  0.00           H
ATOM   2636  CA  PHE   212      55.610  26.160  51.420  1.00  0.00           C
ATOM   2637  HA  PHE   212      55.410  27.050  52.010  1.00  0.00           H
ATOM   2638  CB  PHE   212      54.700  26.230  50.150  1.00  0.00           C
ATOM   2639  HB1 PHE   212      55.110  25.410  49.520  1.00  0.00           H
ATOM   2640  HB2 PHE   212      54.830  27.240  49.690  1.00  0.00           H
ATOM   2641  CG  PHE   212      53.200  26.070  50.250  1.00  0.00           C
ATOM   2642  CD1 PHE   212      52.450  27.090  50.820  1.00  0.00           C
ATOM   2643  HD1 PHE   212      52.960  27.930  51.270  1.00  0.00           H
ATOM   2644  CE1 PHE   212      51.090  27.070  50.890  1.00  0.00           C
ATOM   2645  HE1 PHE   212      50.530  27.870  51.370  1.00  0.00           H
ATOM   2646  CZ  PHE   212      50.410  25.980  50.320  1.00  0.00           C
ATOM   2647  HZ  PHE   212      49.330  25.950  50.330  1.00  0.00           H
ATOM   2648  CD2 PHE   212      52.550  24.930  49.700  1.00  0.00           C
ATOM   2649  HD2 PHE   212      53.100  24.160  49.160  1.00  0.00           H
ATOM   2650  CE2 PHE   212      51.130  24.940  49.680  1.00  0.00           C
ATOM   2651  HE2 PHE   212      50.530  24.170  49.210  1.00  0.00           H
ATOM   2652  C   PHE   212      55.410  24.940  52.240  1.00  0.00           C
ATOM   2653  O   PHE   212      54.990  25.100  53.430  1.00  0.00           O
ATOM   2654  N   ALA   213      55.690  23.740  51.730  1.00  0.00           N
ATOM   2655  HN  ALA   213      56.000  23.750  50.780  1.00  0.00           H
ATOM   2656  CA  ALA   213      55.510  22.520  52.390  1.00  0.00           C
ATOM   2657  HA  ALA   213      54.510  22.510  52.800  1.00  0.00           H
ATOM   2658  CB  ALA   213      55.940  21.350  51.530  1.00  0.00           C
ATOM   2659  HB1 ALA   213      55.820  20.420  52.120  1.00  0.00           H
ATOM   2660  HB2 ALA   213      56.990  21.430  51.170  1.00  0.00           H
ATOM   2661  HB3 ALA   213      55.250  21.270  50.670  1.00  0.00           H
ATOM   2662  C   ALA   213      56.200  22.480  53.730  1.00  0.00           C
ATOM   2663  O   ALA   213      55.700  21.960  54.700  1.00  0.00           O
ATOM   2664  N   VAL   214      57.470  23.010  53.760  1.00  0.00           N
ATOM   2665  HN  VAL   214      57.840  23.530  53.000  1.00  0.00           H
ATOM   2666  CA  VAL   214      58.320  22.980  54.960  1.00  0.00           C
ATOM   2667  HA  VAL   214      58.210  21.960  55.310  1.00  0.00           H
ATOM   2668  CB  VAL   214      59.900  23.080  54.600  1.00  0.00           C
ATOM   2669  HB  VAL   214      60.180  24.050  54.140  1.00  0.00           H
ATOM   2670  CG1 VAL   214      60.650  22.900  55.910  1.00  0.00           C
ATOM   2671 HG11 VAL   214      60.440  21.860  56.230  1.00  0.00           H
ATOM   2672 HG12 VAL   214      60.430  23.610  56.740  1.00  0.00           H
ATOM   2673 HG13 VAL   214      61.740  22.890  55.720  1.00  0.00           H
ATOM   2674  CG2 VAL   214      60.290  21.870  53.760  1.00  0.00           C
ATOM   2675 HG21 VAL   214      60.050  20.940  54.310  1.00  0.00           H
ATOM   2676 HG22 VAL   214      61.360  21.960  53.470  1.00  0.00           H
ATOM   2677 HG23 VAL   214      59.710  21.890  52.820  1.00  0.00           H
ATOM   2678  C   VAL   214      57.850  23.910  56.080  1.00  0.00           C
ATOM   2679  O   VAL   214      57.800  23.600  57.230  1.00  0.00           O
ATOM   2680  N   LEU   215      57.530  25.190  55.700  1.00  0.00           N
ATOM   2681  HN  LEU   215      57.600  25.480  54.740  1.00  0.00           H
ATOM   2682  CA  LEU   215      57.290  26.290  56.620  1.00  0.00           C
ATOM   2683  HA  LEU   215      58.000  26.190  57.420  1.00  0.00           H
ATOM   2684  CB  LEU   215      57.250  27.660  55.760  1.00  0.00           C
ATOM   2685  HB1 LEU   215      56.800  28.500  56.330  1.00  0.00           H
ATOM   2686  HB2 LEU   215      56.640  27.400  54.860  1.00  0.00           H
ATOM   2687  CG  LEU   215      58.680  28.120  55.320  1.00  0.00           C
ATOM   2688  HG  LEU   215      59.270  27.330  54.810  1.00  0.00           H
ATOM   2689  CD1 LEU   215      58.530  29.370  54.440  1.00  0.00           C
ATOM   2690 HD11 LEU   215      59.470  29.750  53.990  1.00  0.00           H
ATOM   2691 HD12 LEU   215      58.160  30.220  55.060  1.00  0.00           H
ATOM   2692 HD13 LEU   215      57.810  29.160  53.620  1.00  0.00           H
ATOM   2693  CD2 LEU   215      59.470  28.510  56.620  1.00  0.00           C
ATOM   2694 HD21 LEU   215      58.830  29.040  57.360  1.00  0.00           H
ATOM   2695 HD22 LEU   215      60.320  29.180  56.380  1.00  0.00           H
ATOM   2696 HD23 LEU   215      59.770  27.530  57.040  1.00  0.00           H
ATOM   2697  C   LEU   215      55.990  26.180  57.390  1.00  0.00           C
ATOM   2698  O   LEU   215      56.000  26.590  58.540  1.00  0.00           O
ATOM   2699  N   TYR   216      54.920  25.610  56.770  1.00  0.00           N
ATOM   2700  HN  TYR   216      54.910  25.490  55.780  1.00  0.00           H
ATOM   2701  CA  TYR   216      53.650  25.460  57.510  1.00  0.00           C
ATOM   2702  HA  TYR   216      53.570  25.940  58.470  1.00  0.00           H
ATOM   2703  CB  TYR   216      52.470  25.850  56.510  1.00  0.00           C
ATOM   2704  HB1 TYR   216      51.470  25.580  56.930  1.00  0.00           H
ATOM   2705  HB2 TYR   216      52.740  25.240  55.620  1.00  0.00           H
ATOM   2706  CG  TYR   216      52.310  27.330  56.030  1.00  0.00           C
ATOM   2707  CD1 TYR   216      51.780  27.550  54.770  1.00  0.00           C
ATOM   2708  HD1 TYR   216      51.470  26.690  54.200  1.00  0.00           H
ATOM   2709  CE1 TYR   216      51.520  28.800  54.250  1.00  0.00           C
ATOM   2710  HE1 TYR   216      50.980  28.890  53.310  1.00  0.00           H
ATOM   2711  CZ  TYR   216      51.900  29.970  54.990  1.00  0.00           C
ATOM   2712  OH  TYR   216      51.540  31.240  54.390  1.00  0.00           O
ATOM   2713  HH  TYR   216      50.790  31.080  53.810  1.00  0.00           H
ATOM   2714  CD2 TYR   216      52.660  28.470  56.750  1.00  0.00           C
ATOM   2715  HD2 TYR   216      52.980  28.220  57.750  1.00  0.00           H
ATOM   2716  CE2 TYR   216      52.380  29.800  56.250  1.00  0.00           C
ATOM   2717  HE2 TYR   216      52.600  30.680  56.830  1.00  0.00           H
ATOM   2718  C   TYR   216      53.480  23.970  58.050  1.00  0.00           C
ATOM   2719  O   TYR   216      52.470  23.670  58.770  1.00  0.00           O
ATOM   2720  N   PHE   217      54.500  23.080  57.830  1.00  0.00           N
ATOM   2721  HN  PHE   217      55.300  23.300  57.270  1.00  0.00           H
ATOM   2722  CA  PHE   217      54.620  21.810  58.520  1.00  0.00           C
ATOM   2723  HA  PHE   217      53.730  21.460  59.020  1.00  0.00           H
ATOM   2724  CB  PHE   217      55.140  20.710  57.600  1.00  0.00           C
ATOM   2725  HB1 PHE   217      56.080  21.210  57.290  1.00  0.00           H
ATOM   2726  HB2 PHE   217      54.450  20.710  56.730  1.00  0.00           H
ATOM   2727  CG  PHE   217      55.240  19.380  58.230  1.00  0.00           C
ATOM   2728  CD1 PHE   217      54.210  18.760  58.940  1.00  0.00           C
ATOM   2729  HD1 PHE   217      53.260  19.220  59.180  1.00  0.00           H
ATOM   2730  CE1 PHE   217      54.380  17.440  59.200  1.00  0.00           C
ATOM   2731  HE1 PHE   217      53.610  16.870  59.710  1.00  0.00           H
ATOM   2732  CZ  PHE   217      55.500  16.690  59.000  1.00  0.00           C
ATOM   2733  HZ  PHE   217      55.670  15.690  59.350  1.00  0.00           H
ATOM   2734  CD2 PHE   217      56.370  18.700  57.850  1.00  0.00           C
ATOM   2735  HD2 PHE   217      57.130  19.120  57.200  1.00  0.00           H
ATOM   2736  CE2 PHE   217      56.520  17.380  58.300  1.00  0.00           C
ATOM   2737  HE2 PHE   217      57.450  16.870  58.130  1.00  0.00           H
ATOM   2738  C   PHE   217      55.570  21.930  59.750  1.00  0.00           C
ATOM   2739  O   PHE   217      55.070  21.870  60.860  1.00  0.00           O
ATOM   2740  N   LEU   218      56.900  22.040  59.530  1.00  0.00           N
ATOM   2741  HN  LEU   218      57.190  22.140  58.580  1.00  0.00           H
ATOM   2742  CA  LEU   218      57.950  21.830  60.500  1.00  0.00           C
ATOM   2743  HA  LEU   218      57.800  20.860  60.950  1.00  0.00           H
ATOM   2744  CB  LEU   218      59.380  21.870  59.760  1.00  0.00           C
ATOM   2745  HB1 LEU   218      59.400  22.680  59.000  1.00  0.00           H
ATOM   2746  HB2 LEU   218      59.330  21.000  59.060  1.00  0.00           H
ATOM   2747  CG  LEU   218      60.570  21.820  60.600  1.00  0.00           C
ATOM   2748  HG  LEU   218      60.480  22.690  61.290  1.00  0.00           H
ATOM   2749  CD1 LEU   218      60.600  20.520  61.440  1.00  0.00           C
ATOM   2750 HD11 LEU   218      59.600  20.480  61.920  1.00  0.00           H
ATOM   2751 HD12 LEU   218      61.400  20.700  62.180  1.00  0.00           H
ATOM   2752 HD13 LEU   218      60.850  19.700  60.730  1.00  0.00           H
ATOM   2753  CD2 LEU   218      61.950  21.970  59.780  1.00  0.00           C
ATOM   2754 HD21 LEU   218      62.870  22.030  60.390  1.00  0.00           H
ATOM   2755 HD22 LEU   218      61.800  22.890  59.170  1.00  0.00           H
ATOM   2756 HD23 LEU   218      62.110  21.130  59.080  1.00  0.00           H
ATOM   2757  C   LEU   218      57.900  22.750  61.750  1.00  0.00           C
ATOM   2758  O   LEU   218      57.670  22.350  62.880  1.00  0.00           O
ATOM   2759  N   LEU   219      57.910  24.060  61.480  1.00  0.00           N
ATOM   2760  HN  LEU   219      57.960  24.230  60.500  1.00  0.00           H
ATOM   2761  CA  LEU   219      57.880  25.120  62.480  1.00  0.00           C
ATOM   2762  HA  LEU   219      58.590  24.760  63.220  1.00  0.00           H
ATOM   2763  CB  LEU   219      58.300  26.500  61.880  1.00  0.00           C
ATOM   2764  HB1 LEU   219      58.360  27.340  62.610  1.00  0.00           H
ATOM   2765  HB2 LEU   219      57.520  26.770  61.130  1.00  0.00           H
ATOM   2766  CG  LEU   219      59.660  26.380  61.160  1.00  0.00           C
ATOM   2767  HG  LEU   219      59.610  25.640  60.330  1.00  0.00           H
ATOM   2768  CD1 LEU   219      59.970  27.730  60.530  1.00  0.00           C
ATOM   2769 HD11 LEU   219      60.060  28.440  61.380  1.00  0.00           H
ATOM   2770 HD12 LEU   219      59.140  28.140  59.930  1.00  0.00           H
ATOM   2771 HD13 LEU   219      60.960  27.750  60.010  1.00  0.00           H
ATOM   2772  CD2 LEU   219      60.870  25.980  62.060  1.00  0.00           C
ATOM   2773 HD21 LEU   219      61.100  24.940  62.390  1.00  0.00           H
ATOM   2774 HD22 LEU   219      60.760  26.530  63.010  1.00  0.00           H
ATOM   2775 HD23 LEU   219      61.790  26.330  61.540  1.00  0.00           H
ATOM   2776  C   LEU   219      56.650  25.210  63.400  1.00  0.00           C
ATOM   2777  O   LEU   219      56.840  25.430  64.590  1.00  0.00           O
ATOM   2778  N   PRO   220      55.430  24.990  62.970  1.00  0.00           N
ATOM   2779  CD  PRO   220      54.980  25.150  61.580  1.00  0.00           C
ATOM   2780  HD1 PRO   220      55.500  24.640  60.740  1.00  0.00           H
ATOM   2781  HD2 PRO   220      55.010  26.230  61.300  1.00  0.00           H
ATOM   2782  CA  PRO   220      54.340  24.890  63.950  1.00  0.00           C
ATOM   2783  HA  PRO   220      54.500  25.600  64.760  1.00  0.00           H
ATOM   2784  CB  PRO   220      53.070  25.090  63.140  1.00  0.00           C
ATOM   2785  HB1 PRO   220      52.920  26.170  62.910  1.00  0.00           H
ATOM   2786  HB2 PRO   220      52.130  24.660  63.540  1.00  0.00           H
ATOM   2787  CG  PRO   220      53.500  24.620  61.710  1.00  0.00           C
ATOM   2788  HG1 PRO   220      53.420  23.520  61.560  1.00  0.00           H
ATOM   2789  HG2 PRO   220      52.870  25.020  60.890  1.00  0.00           H
ATOM   2790  C   PRO   220      54.320  23.480  64.640  1.00  0.00           C
ATOM   2791  O   PRO   220      53.870  23.370  65.780  1.00  0.00           O
ATOM   2792  N   LEU   221      54.890  22.420  63.970  1.00  0.00           N
ATOM   2793  HN  LEU   221      55.130  22.480  63.010  1.00  0.00           H
ATOM   2794  CA  LEU   221      54.970  21.160  64.660  1.00  0.00           C
ATOM   2795  HA  LEU   221      54.010  20.860  65.050  1.00  0.00           H
ATOM   2796  CB  LEU   221      55.390  19.970  63.740  1.00  0.00           C
ATOM   2797  HB1 LEU   221      56.420  20.180  63.390  1.00  0.00           H
ATOM   2798  HB2 LEU   221      54.670  19.970  62.890  1.00  0.00           H
ATOM   2799  CG  LEU   221      55.340  18.530  64.270  1.00  0.00           C
ATOM   2800  HG  LEU   221      56.190  18.430  64.970  1.00  0.00           H
ATOM   2801  CD1 LEU   221      54.010  18.070  64.920  1.00  0.00           C
ATOM   2802 HD11 LEU   221      53.770  18.800  65.720  1.00  0.00           H
ATOM   2803 HD12 LEU   221      54.160  17.020  65.260  1.00  0.00           H
ATOM   2804 HD13 LEU   221      53.170  18.070  64.200  1.00  0.00           H
ATOM   2805  CD2 LEU   221      55.580  17.600  63.090  1.00  0.00           C
ATOM   2806 HD21 LEU   221      56.450  18.010  62.530  1.00  0.00           H
ATOM   2807 HD22 LEU   221      54.640  17.620  62.510  1.00  0.00           H
ATOM   2808 HD23 LEU   221      55.890  16.600  63.450  1.00  0.00           H
ATOM   2809  C   LEU   221      55.900  21.220  65.890  1.00  0.00           C
ATOM   2810  O   LEU   221      55.540  20.760  67.000  1.00  0.00           O
ATOM   2811  N   LEU   222      57.050  21.840  65.760  1.00  0.00           N
ATOM   2812  HN  LEU   222      57.280  22.240  64.880  1.00  0.00           H
ATOM   2813  CA  LEU   222      58.020  22.070  66.820  1.00  0.00           C
ATOM   2814  HA  LEU   222      58.160  21.100  67.250  1.00  0.00           H
ATOM   2815  CB  LEU   222      59.260  22.720  66.310  1.00  0.00           C
ATOM   2816  HB1 LEU   222      60.080  22.890  67.050  1.00  0.00           H
ATOM   2817  HB2 LEU   222      58.970  23.720  65.950  1.00  0.00           H
ATOM   2818  CG  LEU   222      59.950  21.880  65.270  1.00  0.00           C
ATOM   2819  HG  LEU   222      59.220  21.740  64.450  1.00  0.00           H
ATOM   2820  CD1 LEU   222      61.250  22.640  64.730  1.00  0.00           C
ATOM   2821 HD11 LEU   222      61.620  22.140  63.810  1.00  0.00           H
ATOM   2822 HD12 LEU   222      62.120  22.670  65.420  1.00  0.00           H
ATOM   2823 HD13 LEU   222      60.960  23.680  64.470  1.00  0.00           H
ATOM   2824  CD2 LEU   222      60.360  20.380  65.650  1.00  0.00           C
ATOM   2825 HD21 LEU   222      60.980  20.440  66.570  1.00  0.00           H
ATOM   2826 HD22 LEU   222      61.070  19.980  64.900  1.00  0.00           H
ATOM   2827 HD23 LEU   222      59.430  19.800  65.800  1.00  0.00           H
ATOM   2828  C   LEU   222      57.490  22.920  67.970  1.00  0.00           C
ATOM   2829  O   LEU   222      57.640  22.560  69.110  1.00  0.00           O
ATOM   2830  N   LEU   223      56.890  24.030  67.590  1.00  0.00           N
ATOM   2831  HN  LEU   223      56.880  24.340  66.640  1.00  0.00           H
ATOM   2832  CA  LEU   223      56.130  24.860  68.440  1.00  0.00           C
ATOM   2833  HA  LEU   223      56.860  25.170  69.180  1.00  0.00           H
ATOM   2834  CB  LEU   223      55.580  26.020  67.620  1.00  0.00           C
ATOM   2835  HB1 LEU   223      55.130  25.750  66.640  1.00  0.00           H
ATOM   2836  HB2 LEU   223      56.460  26.650  67.360  1.00  0.00           H
ATOM   2837  CG  LEU   223      54.520  26.980  68.270  1.00  0.00           C
ATOM   2838  HG  LEU   223      53.710  26.300  68.600  1.00  0.00           H
ATOM   2839  CD1 LEU   223      55.100  27.700  69.480  1.00  0.00           C
ATOM   2840 HD11 LEU   223      54.520  28.630  69.640  1.00  0.00           H
ATOM   2841 HD12 LEU   223      56.160  28.050  69.500  1.00  0.00           H
ATOM   2842 HD13 LEU   223      54.930  27.060  70.370  1.00  0.00           H
ATOM   2843  CD2 LEU   223      53.970  27.880  67.230  1.00  0.00           C
ATOM   2844 HD21 LEU   223      52.860  27.960  67.260  1.00  0.00           H
ATOM   2845 HD22 LEU   223      54.220  27.510  66.210  1.00  0.00           H
ATOM   2846 HD23 LEU   223      54.360  28.920  67.290  1.00  0.00           H
ATOM   2847  C   LEU   223      55.010  24.190  69.220  1.00  0.00           C
ATOM   2848  O   LEU   223      54.930  24.310  70.460  1.00  0.00           O
ATOM   2849  N   ILE   224      54.220  23.400  68.640  1.00  0.00           N
ATOM   2850  HN  ILE   224      54.160  23.330  67.640  1.00  0.00           H
ATOM   2851  CA  ILE   224      53.280  22.500  69.250  1.00  0.00           C
ATOM   2852  HA  ILE   224      52.650  23.220  69.750  1.00  0.00           H
ATOM   2853  CB  ILE   224      52.460  21.600  68.280  1.00  0.00           C
ATOM   2854  HB  ILE   224      53.120  21.320  67.430  1.00  0.00           H
ATOM   2855  CG2 ILE   224      51.850  20.290  68.880  1.00  0.00           C
ATOM   2856 HG21 ILE   224      51.300  20.710  69.750  1.00  0.00           H
ATOM   2857 HG22 ILE   224      52.710  19.650  69.170  1.00  0.00           H
ATOM   2858 HG23 ILE   224      51.060  19.850  68.250  1.00  0.00           H
ATOM   2859  CG1 ILE   224      51.360  22.470  67.650  1.00  0.00           C
ATOM   2860 HG11 ILE   224      51.130  21.900  66.730  1.00  0.00           H
ATOM   2861 HG12 ILE   224      51.700  23.480  67.320  1.00  0.00           H
ATOM   2862  CD  ILE   224      50.060  22.730  68.460  1.00  0.00           C
ATOM   2863  HD1 ILE   224      50.190  23.350  69.380  1.00  0.00           H
ATOM   2864  HD2 ILE   224      49.490  21.800  68.680  1.00  0.00           H
ATOM   2865  HD3 ILE   224      49.410  23.300  67.760  1.00  0.00           H
ATOM   2866  C   ILE   224      53.900  21.530  70.290  1.00  0.00           C
ATOM   2867  O   ILE   224      53.410  21.480  71.450  1.00  0.00           O
ATOM   2868  N   LEU   225      54.890  20.770  69.870  1.00  0.00           N
ATOM   2869  HN  LEU   225      55.240  20.890  68.940  1.00  0.00           H
ATOM   2870  CA  LEU   225      55.570  19.800  70.680  1.00  0.00           C
ATOM   2871  HA  LEU   225      54.860  19.160  71.190  1.00  0.00           H
ATOM   2872  CB  LEU   225      56.510  18.970  69.770  1.00  0.00           C
ATOM   2873  HB1 LEU   225      57.210  18.440  70.450  1.00  0.00           H
ATOM   2874  HB2 LEU   225      57.150  19.590  69.120  1.00  0.00           H
ATOM   2875  CG  LEU   225      55.760  18.010  68.770  1.00  0.00           C
ATOM   2876  HG  LEU   225      55.160  18.670  68.110  1.00  0.00           H
ATOM   2877  CD1 LEU   225      56.750  17.220  68.000  1.00  0.00           C
ATOM   2878 HD11 LEU   225      57.450  16.790  68.740  1.00  0.00           H
ATOM   2879 HD12 LEU   225      57.370  17.930  67.400  1.00  0.00           H
ATOM   2880 HD13 LEU   225      56.340  16.410  67.360  1.00  0.00           H
ATOM   2881  CD2 LEU   225      54.730  17.070  69.400  1.00  0.00           C
ATOM   2882 HD21 LEU   225      53.950  17.640  69.930  1.00  0.00           H
ATOM   2883 HD22 LEU   225      55.250  16.390  70.110  1.00  0.00           H
ATOM   2884 HD23 LEU   225      54.220  16.440  68.640  1.00  0.00           H
ATOM   2885  C   LEU   225      56.250  20.350  71.870  1.00  0.00           C
ATOM   2886  O   LEU   225      56.150  19.840  72.980  1.00  0.00           O
ATOM   2887  N   VAL   226      56.900  21.600  71.760  1.00  0.00           N
ATOM   2888  HN  VAL   226      56.910  22.070  70.880  1.00  0.00           H
ATOM   2889  CA  VAL   226      57.360  22.260  72.960  1.00  0.00           C
ATOM   2890  HA  VAL   226      58.070  21.640  73.490  1.00  0.00           H
ATOM   2891  CB  VAL   226      58.050  23.530  72.590  1.00  0.00           C
ATOM   2892  HB  VAL   226      57.420  24.020  71.830  1.00  0.00           H
ATOM   2893  CG1 VAL   226      58.460  24.450  73.770  1.00  0.00           C
ATOM   2894 HG11 VAL   226      57.580  25.030  74.120  1.00  0.00           H
ATOM   2895 HG12 VAL   226      59.180  25.240  73.480  1.00  0.00           H
ATOM   2896 HG13 VAL   226      58.860  23.900  74.660  1.00  0.00           H
ATOM   2897  CG2 VAL   226      59.350  23.170  71.930  1.00  0.00           C
ATOM   2898 HG21 VAL   226      60.150  23.000  72.680  1.00  0.00           H
ATOM   2899 HG22 VAL   226      59.650  23.990  71.240  1.00  0.00           H
ATOM   2900 HG23 VAL   226      59.280  22.220  71.350  1.00  0.00           H
ATOM   2901  C   VAL   226      56.330  22.680  73.990  1.00  0.00           C
ATOM   2902  O   VAL   226      56.410  22.570  75.210  1.00  0.00           O
ATOM   2903  N   VAL   227      55.230  23.270  73.550  1.00  0.00           N
ATOM   2904  HN  VAL   227      55.270  23.340  72.560  1.00  0.00           H
ATOM   2905  CA  VAL   227      54.160  23.930  74.360  1.00  0.00           C
ATOM   2906  HA  VAL   227      54.680  24.520  75.100  1.00  0.00           H
ATOM   2907  CB  VAL   227      53.230  24.870  73.640  1.00  0.00           C
ATOM   2908  HB  VAL   227      52.770  24.260  72.840  1.00  0.00           H
ATOM   2909  CG1 VAL   227      52.070  25.390  74.570  1.00  0.00           C
ATOM   2910 HG11 VAL   227      52.450  26.040  75.390  1.00  0.00           H
ATOM   2911 HG12 VAL   227      51.320  24.590  74.760  1.00  0.00           H
ATOM   2912 HG13 VAL   227      51.440  26.110  74.010  1.00  0.00           H
ATOM   2913  CG2 VAL   227      53.990  26.080  73.250  1.00  0.00           C
ATOM   2914 HG21 VAL   227      54.640  26.480  74.060  1.00  0.00           H
ATOM   2915 HG22 VAL   227      53.230  26.880  73.110  1.00  0.00           H
ATOM   2916 HG23 VAL   227      54.630  25.780  72.400  1.00  0.00           H
ATOM   2917  C   VAL   227      53.410  22.920  75.170  1.00  0.00           C
ATOM   2918  O   VAL   227      53.380  23.000  76.370  1.00  0.00           O
ATOM   2919  N   TYR   228      52.880  21.850  74.490  1.00  0.00           N
ATOM   2920  HN  TYR   228      52.810  21.830  73.500  1.00  0.00           H
ATOM   2921  CA  TYR   228      52.090  20.780  75.070  1.00  0.00           C
ATOM   2922  HA  TYR   228      51.400  21.290  75.710  1.00  0.00           H
ATOM   2923  CB  TYR   228      51.170  19.930  74.190  1.00  0.00           C
ATOM   2924  HB1 TYR   228      50.800  19.080  74.800  1.00  0.00           H
ATOM   2925  HB2 TYR   228      51.630  19.600  73.240  1.00  0.00           H
ATOM   2926  CG  TYR   228      49.960  20.780  73.760  1.00  0.00           C
ATOM   2927  CD1 TYR   228      48.760  20.720  74.460  1.00  0.00           C
ATOM   2928  HD1 TYR   228      48.640  20.040  75.290  1.00  0.00           H
ATOM   2929  CE1 TYR   228      47.620  21.480  74.140  1.00  0.00           C
ATOM   2930  HE1 TYR   228      46.810  21.550  74.860  1.00  0.00           H
ATOM   2931  CZ  TYR   228      47.730  22.410  73.100  1.00  0.00           C
ATOM   2932  OH  TYR   228      46.650  23.230  72.810  1.00  0.00           O
ATOM   2933  HH  TYR   228      45.880  22.800  73.210  1.00  0.00           H
ATOM   2934  CD2 TYR   228      50.020  21.780  72.730  1.00  0.00           C
ATOM   2935  HD2 TYR   228      50.960  21.950  72.230  1.00  0.00           H
ATOM   2936  CE2 TYR   228      48.900  22.590  72.370  1.00  0.00           C
ATOM   2937  HE2 TYR   228      49.030  23.270  71.540  1.00  0.00           H
ATOM   2938  C   TYR   228      52.960  20.020  76.120  1.00  0.00           C
ATOM   2939  O   TYR   228      52.440  19.690  77.190  1.00  0.00           O
ATOM   2940  N   CYS   229      54.230  19.660  75.870  1.00  0.00           N
ATOM   2941  HN  CYS   229      54.710  19.760  75.000  1.00  0.00           H
ATOM   2942  CA  CYS   229      55.110  19.060  76.880  1.00  0.00           C
ATOM   2943  HA  CYS   229      54.590  18.230  77.320  1.00  0.00           H
ATOM   2944  CB  CYS   229      56.360  18.510  76.130  1.00  0.00           C
ATOM   2945  HB1 CYS   229      57.040  18.180  76.940  1.00  0.00           H
ATOM   2946  HB2 CYS   229      56.860  19.330  75.580  1.00  0.00           H
ATOM   2947  SG  CYS   229      56.250  17.040  75.100  1.00  0.00           S
ATOM   2948  HG1 CYS   229      56.300  16.030  75.950  1.00  0.00           H
ATOM   2949  C   CYS   229      55.590  19.930  77.980  1.00  0.00           C
ATOM   2950  O   CYS   229      55.760  19.450  79.080  1.00  0.00           O
ATOM   2951  N   SER   230      55.690  21.280  77.720  1.00  0.00           N
ATOM   2952  HN  SER   230      55.590  21.620  76.790  1.00  0.00           H
ATOM   2953  CA  SER   230      55.730  22.270  78.900  1.00  0.00           C
ATOM   2954  HA  SER   230      56.420  21.880  79.630  1.00  0.00           H
ATOM   2955  CB  SER   230      55.960  23.740  78.440  1.00  0.00           C
ATOM   2956  HB1 SER   230      56.210  24.400  79.300  1.00  0.00           H
ATOM   2957  HB2 SER   230      54.980  24.150  78.100  1.00  0.00           H
ATOM   2958  OG  SER   230      57.030  23.820  77.490  1.00  0.00           O
ATOM   2959  HG1 SER   230      56.700  23.210  76.820  1.00  0.00           H
ATOM   2960  C   SER   230      54.580  22.270  79.750  1.00  0.00           C
ATOM   2961  O   SER   230      54.710  22.280  81.020  1.00  0.00           O
ATOM   2962  N   MET   231      53.400  22.250  79.120  1.00  0.00           N
ATOM   2963  HN  MET   231      53.370  22.330  78.130  1.00  0.00           H
ATOM   2964  CA  MET   231      52.110  22.170  79.810  1.00  0.00           C
ATOM   2965  HA  MET   231      52.110  22.920  80.590  1.00  0.00           H
ATOM   2966  CB  MET   231      50.800  22.380  78.960  1.00  0.00           C
ATOM   2967  HB1 MET   231      49.890  22.160  79.560  1.00  0.00           H
ATOM   2968  HB2 MET   231      50.880  21.740  78.050  1.00  0.00           H
ATOM   2969  CG  MET   231      50.700  23.750  78.250  1.00  0.00           C
ATOM   2970  HG1 MET   231      49.950  23.550  77.450  1.00  0.00           H
ATOM   2971  HG2 MET   231      51.670  23.950  77.740  1.00  0.00           H
ATOM   2972  SD  MET   231      50.370  25.180  79.450  1.00  0.00           S
ATOM   2973  CE  MET   231      50.410  26.460  78.150  1.00  0.00           C
ATOM   2974  HE1 MET   231      51.400  26.640  77.680  1.00  0.00           H
ATOM   2975  HE2 MET   231      50.220  27.380  78.750  1.00  0.00           H
ATOM   2976  HE3 MET   231      49.590  26.320  77.420  1.00  0.00           H
ATOM   2977  C   MET   231      51.970  20.960  80.600  1.00  0.00           C
ATOM   2978  O   MET   231      51.600  20.960  81.760  1.00  0.00           O
ATOM   2979  N   PHE   232      52.450  19.840  80.010  1.00  0.00           N
ATOM   2980  HN  PHE   232      52.600  19.820  79.030  1.00  0.00           H
ATOM   2981  CA  PHE   232      52.400  18.540  80.730  1.00  0.00           C
ATOM   2982  HA  PHE   232      51.450  18.420  81.220  1.00  0.00           H
ATOM   2983  CB  PHE   232      52.540  17.330  79.670  1.00  0.00           C
ATOM   2984  HB1 PHE   232      53.020  17.730  78.750  1.00  0.00           H
ATOM   2985  HB2 PHE   232      51.610  16.920  79.230  1.00  0.00           H
ATOM   2986  CG  PHE   232      53.270  16.120  80.330  1.00  0.00           C
ATOM   2987  CD1 PHE   232      54.660  15.990  80.120  1.00  0.00           C
ATOM   2988  HD1 PHE   232      55.230  16.570  79.400  1.00  0.00           H
ATOM   2989  CE1 PHE   232      55.340  15.010  80.870  1.00  0.00           C
ATOM   2990  HE1 PHE   232      56.400  14.880  80.710  1.00  0.00           H
ATOM   2991  CZ  PHE   232      54.670  14.220  81.770  1.00  0.00           C
ATOM   2992  HZ  PHE   232      55.240  13.560  82.400  1.00  0.00           H
ATOM   2993  CD2 PHE   232      52.600  15.280  81.170  1.00  0.00           C
ATOM   2994  HD2 PHE   232      51.550  15.480  81.330  1.00  0.00           H
ATOM   2995  CE2 PHE   232      53.300  14.330  81.940  1.00  0.00           C
ATOM   2996  HE2 PHE   232      52.840  13.770  82.740  1.00  0.00           H
ATOM   2997  C   PHE   232      53.360  18.500  81.920  1.00  0.00           C
ATOM   2998  O   PHE   232      53.030  18.020  83.000  1.00  0.00           O
ATOM   2999  N   ARG   233      54.610  18.980  81.720  1.00  0.00           N
ATOM   3000  HN  ARG   233      54.810  19.350  80.820  1.00  0.00           H
ATOM   3001  CA  ARG   233      55.640  19.140  82.710  1.00  0.00           C
ATOM   3002  HA  ARG   233      55.650  18.140  83.110  1.00  0.00           H
ATOM   3003  CB  ARG   233      56.980  19.300  82.010  1.00  0.00           C
ATOM   3004  HB1 ARG   233      57.680  19.770  82.740  1.00  0.00           H
ATOM   3005  HB2 ARG   233      56.860  20.090  81.230  1.00  0.00           H
ATOM   3006  CG  ARG   233      57.580  18.100  81.330  1.00  0.00           C
ATOM   3007  HG1 ARG   233      58.140  18.500  80.460  1.00  0.00           H
ATOM   3008  HG2 ARG   233      56.740  17.520  80.900  1.00  0.00           H
ATOM   3009  CD  ARG   233      58.420  17.230  82.330  1.00  0.00           C
ATOM   3010  HD1 ARG   233      57.670  17.100  83.140  1.00  0.00           H
ATOM   3011  HD2 ARG   233      59.280  17.880  82.570  1.00  0.00           H
ATOM   3012  NE  ARG   233      58.680  15.870  81.740  1.00  0.00           N
ATOM   3013  HE  ARG   233      58.470  15.040  82.250  1.00  0.00           H
ATOM   3014  CZ  ARG   233      59.410  15.590  80.630  1.00  0.00           C
ATOM   3015  NH1 ARG   233      60.160  16.440  80.030  1.00  0.00           N
ATOM   3016 HH11 ARG   233      60.140  17.390  80.350  1.00  0.00           H
ATOM   3017 HH12 ARG   233      60.490  16.240  79.110  1.00  0.00           H
ATOM   3018  NH2 ARG   233      59.530  14.330  80.220  1.00  0.00           N
ATOM   3019 HH21 ARG   233      59.010  13.630  80.720  1.00  0.00           H
ATOM   3020 HH22 ARG   233      60.260  14.070  79.600  1.00  0.00           H
ATOM   3021  C   ARG   233      55.430  20.120  83.820  1.00  0.00           C
ATOM   3022  O   ARG   233      55.810  19.890  84.950  1.00  0.00           O
ATOM   3023  N   VAL   234      54.710  21.180  83.520  1.00  0.00           N
ATOM   3024  HN  VAL   234      54.550  21.420  82.560  1.00  0.00           H
ATOM   3025  CA  VAL   234      53.960  21.880  84.530  1.00  0.00           C
ATOM   3026  HA  VAL   234      54.760  22.080  85.230  1.00  0.00           H
ATOM   3027  CB  VAL   234      53.570  23.250  84.050  1.00  0.00           C
ATOM   3028  HB  VAL   234      53.160  23.250  83.010  1.00  0.00           H
ATOM   3029  CG1 VAL   234      52.460  24.030  84.860  1.00  0.00           C
ATOM   3030 HG11 VAL   234      52.290  25.070  84.510  1.00  0.00           H
ATOM   3031 HG12 VAL   234      52.740  24.020  85.930  1.00  0.00           H
ATOM   3032 HG13 VAL   234      51.520  23.480  84.610  1.00  0.00           H
ATOM   3033  CG2 VAL   234      54.700  24.270  84.110  1.00  0.00           C
ATOM   3034 HG21 VAL   234      55.680  23.930  83.720  1.00  0.00           H
ATOM   3035 HG22 VAL   234      54.890  24.560  85.170  1.00  0.00           H
ATOM   3036 HG23 VAL   234      54.420  25.220  83.600  1.00  0.00           H
ATOM   3037  C   VAL   234      52.890  21.120  85.330  1.00  0.00           C
ATOM   3038  O   VAL   234      52.860  21.040  86.550  1.00  0.00           O
ATOM   3039  N   ALA   235      52.080  20.320  84.660  1.00  0.00           N
ATOM   3040  HN  ALA   235      52.060  20.200  83.670  1.00  0.00           H
ATOM   3041  CA  ALA   235      51.080  19.400  85.210  1.00  0.00           C
ATOM   3042  HA  ALA   235      50.510  20.040  85.870  1.00  0.00           H
ATOM   3043  CB  ALA   235      50.140  18.910  84.120  1.00  0.00           C
ATOM   3044  HB1 ALA   235      50.540  18.380  83.240  1.00  0.00           H
ATOM   3045  HB2 ALA   235      49.740  19.870  83.730  1.00  0.00           H
ATOM   3046  HB3 ALA   235      49.330  18.350  84.640  1.00  0.00           H
ATOM   3047  C   ALA   235      51.500  18.310  86.110  1.00  0.00           C
ATOM   3048  O   ALA   235      50.910  18.000  87.110  1.00  0.00           O
ATOM   3049  N   ARG   236      52.540  17.520  85.720  1.00  0.00           N
ATOM   3050  HN  ARG   236      52.970  17.550  84.820  1.00  0.00           H
ATOM   3051  CA  ARG   236      53.080  16.490  86.580  1.00  0.00           C
ATOM   3052  HA  ARG   236      52.250  15.840  86.810  1.00  0.00           H
ATOM   3053  CB  ARG   236      54.160  15.650  85.780  1.00  0.00           C
ATOM   3054  HB1 ARG   236      55.090  16.240  85.660  1.00  0.00           H
ATOM   3055  HB2 ARG   236      53.620  15.510  84.820  1.00  0.00           H
ATOM   3056  CG  ARG   236      54.620  14.380  86.490  1.00  0.00           C
ATOM   3057  HG1 ARG   236      55.220  14.650  87.390  1.00  0.00           H
ATOM   3058  HG2 ARG   236      55.430  13.900  85.910  1.00  0.00           H
ATOM   3059  CD  ARG   236      53.550  13.310  86.790  1.00  0.00           C
ATOM   3060  HD1 ARG   236      52.950  12.990  85.910  1.00  0.00           H
ATOM   3061  HD2 ARG   236      52.820  13.700  87.530  1.00  0.00           H
ATOM   3062  NE  ARG   236      54.340  12.090  87.220  1.00  0.00           N
ATOM   3063  HE  ARG   236      55.250  11.990  86.830  1.00  0.00           H
ATOM   3064  CZ  ARG   236      53.780  11.130  87.960  1.00  0.00           C
ATOM   3065  NH1 ARG   236      52.560  11.010  88.370  1.00  0.00           N
ATOM   3066 HH11 ARG   236      51.810  11.520  87.960  1.00  0.00           H
ATOM   3067 HH12 ARG   236      52.370  10.270  89.010  1.00  0.00           H
ATOM   3068  NH2 ARG   236      54.680  10.240  88.300  1.00  0.00           N
ATOM   3069 HH21 ARG   236      55.350  10.020  87.600  1.00  0.00           H
ATOM   3070 HH22 ARG   236      54.270   9.420  88.710  1.00  0.00           H
ATOM   3071  C   ARG   236      53.700  17.010  87.890  1.00  0.00           C
ATOM   3072  O   ARG   236      53.580  16.530  89.050  1.00  0.00           O
ATOM   3073  N   VAL   237      54.520  18.070  87.880  1.00  0.00           N
ATOM   3074  HN  VAL   237      54.730  18.500  87.000  1.00  0.00           H
ATOM   3075  CA  VAL   237      55.010  18.850  89.000  1.00  0.00           C
ATOM   3076  HA  VAL   237      55.520  18.180  89.670  1.00  0.00           H
ATOM   3077  CB  VAL   237      55.930  19.970  88.450  1.00  0.00           C
ATOM   3078  HB  VAL   237      55.450  20.640  87.710  1.00  0.00           H
ATOM   3079  CG1 VAL   237      56.450  20.900  89.570  1.00  0.00           C
ATOM   3080 HG11 VAL   237      56.900  20.430  90.470  1.00  0.00           H
ATOM   3081 HG12 VAL   237      55.680  21.570  90.000  1.00  0.00           H
ATOM   3082 HG13 VAL   237      57.150  21.670  89.170  1.00  0.00           H
ATOM   3083  CG2 VAL   237      57.040  19.250  87.720  1.00  0.00           C
ATOM   3084 HG21 VAL   237      56.880  18.570  86.860  1.00  0.00           H
ATOM   3085 HG22 VAL   237      57.670  18.740  88.490  1.00  0.00           H
ATOM   3086 HG23 VAL   237      57.730  20.040  87.340  1.00  0.00           H
ATOM   3087  C   VAL   237      53.880  19.490  89.840  1.00  0.00           C
ATOM   3088  O   VAL   237      53.860  19.470  91.070  1.00  0.00           O
ATOM   3089  N   ALA   238      52.750  20.000  89.240  1.00  0.00           N
ATOM   3090  HN  ALA   238      52.630  19.990  88.250  1.00  0.00           H
ATOM   3091  CA  ALA   238      51.580  20.440  89.960  1.00  0.00           C
ATOM   3092  HA  ALA   238      51.920  21.290  90.530  1.00  0.00           H
ATOM   3093  CB  ALA   238      50.360  20.970  89.140  1.00  0.00           C
ATOM   3094  HB1 ALA   238      49.950  20.230  88.410  1.00  0.00           H
ATOM   3095  HB2 ALA   238      50.690  21.790  88.460  1.00  0.00           H
ATOM   3096  HB3 ALA   238      49.530  21.430  89.710  1.00  0.00           H
ATOM   3097  C   ALA   238      51.030  19.340  90.870  1.00  0.00           C
ATOM   3098  O   ALA   238      50.710  19.540  92.020  1.00  0.00           O
ATOM   3099  N   ALA   239      50.910  18.030  90.370  1.00  0.00           N
ATOM   3100  HN  ALA   239      51.060  17.910  89.390  1.00  0.00           H
ATOM   3101  CA  ALA   239      50.500  16.900  91.160  1.00  0.00           C
ATOM   3102  HA  ALA   239      49.530  17.140  91.590  1.00  0.00           H
ATOM   3103  CB  ALA   239      50.080  15.660  90.380  1.00  0.00           C
ATOM   3104  HB1 ALA   239      49.180  15.760  89.740  1.00  0.00           H
ATOM   3105  HB2 ALA   239      49.830  14.790  91.030  1.00  0.00           H
ATOM   3106  HB3 ALA   239      50.880  15.370  89.660  1.00  0.00           H
ATOM   3107  C   ALA   239      51.420  16.490  92.280  1.00  0.00           C
ATOM   3108  O   ALA   239      50.940  16.040  93.290  1.00  0.00           O
ATOM   3109  N   MET   240      52.810  16.630  92.070  1.00  0.00           N
ATOM   3110  HN  MET   240      53.110  16.890  91.150  1.00  0.00           H
ATOM   3111  CA  MET   240      53.780  16.600  93.160  1.00  0.00           C
ATOM   3112  HA  MET   240      53.580  15.690  93.710  1.00  0.00           H
ATOM   3113  CB  MET   240      55.220  16.660  92.570  1.00  0.00           C
ATOM   3114  HB1 MET   240      55.980  16.560  93.370  1.00  0.00           H
ATOM   3115  HB2 MET   240      55.380  17.660  92.120  1.00  0.00           H
ATOM   3116  CG  MET   240      55.420  15.530  91.610  1.00  0.00           C
ATOM   3117  HG1 MET   240      56.450  15.590  91.190  1.00  0.00           H
ATOM   3118  HG2 MET   240      54.660  15.510  90.800  1.00  0.00           H
ATOM   3119  SD  MET   240      55.400  13.940  92.410  1.00  0.00           S
ATOM   3120  CE  MET   240      53.850  13.300  91.780  1.00  0.00           C
ATOM   3121  HE1 MET   240      53.820  13.690  90.740  1.00  0.00           H
ATOM   3122  HE2 MET   240      52.950  13.710  92.280  1.00  0.00           H
ATOM   3123  HE3 MET   240      53.690  12.200  91.760  1.00  0.00           H
ATOM   3124  C   MET   240      53.610  17.680  94.230  1.00  0.00           C
ATOM   3125  O   MET   240      53.650  17.380  95.470  1.00  0.00           O
ATOM   3126  N   GLN   241      53.350  18.970  93.850  1.00  0.00           N
ATOM   3127  HN  GLN   241      53.310  19.170  92.870  1.00  0.00           H
ATOM   3128  CA  GLN   241      53.290  20.090  94.740  1.00  0.00           C
ATOM   3129  HA  GLN   241      54.120  20.120  95.430  1.00  0.00           H
ATOM   3130  CB  GLN   241      53.230  21.400  93.970  1.00  0.00           C
ATOM   3131  HB1 GLN   241      53.020  22.190  94.720  1.00  0.00           H
ATOM   3132  HB2 GLN   241      52.450  21.370  93.180  1.00  0.00           H
ATOM   3133  CG  GLN   241      54.580  21.730  93.370  1.00  0.00           C
ATOM   3134  HG1 GLN   241      54.750  21.000  92.550  1.00  0.00           H
ATOM   3135  HG2 GLN   241      55.450  21.690  94.070  1.00  0.00           H
ATOM   3136  CD  GLN   241      54.660  23.100  92.690  1.00  0.00           C
ATOM   3137  OE1 GLN   241      55.790  23.570  92.630  1.00  0.00           O
ATOM   3138  NE2 GLN   241      53.550  23.760  92.190  1.00  0.00           N
ATOM   3139 HE21 GLN   241      53.690  24.580  91.640  1.00  0.00           H
ATOM   3140 HE22 GLN   241      52.710  23.220  92.150  1.00  0.00           H
ATOM   3141  C   GLN   241      52.090  19.900  95.570  1.00  0.00           C
ATOM   3142  O   GLN   241      51.860  20.250  96.720  1.00  0.00           O
HETATM 3143  N   HSD   242      51.020  19.350  94.990  1.00  0.00           N
HETATM 3144  HN  HSD   242      51.110  19.110  94.020  1.00  0.00           H
HETATM 3145  CA  HSD   242      49.800  19.090  95.630  1.00  0.00           C
HETATM 3146  HA  HSD   242      49.700  19.530  96.600  1.00  0.00           H
HETATM 3147  CB  HSD   242      48.610  19.600  94.780  1.00  0.00           C
HETATM 3148  HB1 HSD   242      47.680  19.400  95.350  1.00  0.00           H
HETATM 3149  HB2 HSD   242      48.620  19.000  93.850  1.00  0.00           H
HETATM 3150  ND1 HSD   242      48.810  21.880  95.560  1.00  0.00           N
HETATM 3151  HD1 HSD   242      48.990  21.650  96.520  1.00  0.00           H
HETATM 3152  CG  HSD   242      48.560  21.070  94.530  1.00  0.00           C
HETATM 3153  CE1 HSD   242      48.590  23.130  95.090  1.00  0.00           C
HETATM 3154  HE1 HSD   242      48.730  23.960  95.780  1.00  0.00           H
HETATM 3155  NE2 HSD   242      48.130  23.160  93.890  1.00  0.00           N
HETATM 3156  CD2 HSD   242      48.180  21.800  93.450  1.00  0.00           C
HETATM 3157  HD2 HSD   242      48.000  21.500  92.430  1.00  0.00           H
HETATM 3158  C   HSD   242      49.520  17.590  96.050  1.00  0.00           C
HETATM 3159  O   HSD   242      48.390  17.060  96.140  1.00  0.00           O
ATOM   3160  N   GLY   243      50.650  16.850  96.270  1.00  0.00           N
ATOM   3161  HN  GLY   243      51.540  17.250  96.070  1.00  0.00           H
ATOM   3162  CA  GLY   243      50.860  15.520  96.920  1.00  0.00           C
ATOM   3163  HA1 GLY   243      51.890  15.220  96.870  1.00  0.00           H
ATOM   3164  HA2 GLY   243      50.320  14.890  96.230  1.00  0.00           H
ATOM   3165  C   GLY   243      50.470  15.440  98.340  1.00  0.00           C
ATOM   3166  O   GLY   243      49.950  16.410  98.980  1.00  0.00           O
ATOM   3167  N   PRO   244      50.510  14.250  98.860  1.00  0.00           N
ATOM   3168  CD  PRO   244      51.000  13.110  98.120  1.00  0.00           C
ATOM   3169  HD1 PRO   244      52.100  13.150  97.950  1.00  0.00           H
ATOM   3170  HD2 PRO   244      50.460  12.980  97.160  1.00  0.00           H
ATOM   3171  CA  PRO   244      50.260  13.910 100.210  1.00  0.00           C
ATOM   3172  HA  PRO   244      49.190  14.040 100.190  1.00  0.00           H
ATOM   3173  CB  PRO   244      50.660  12.410 100.400  1.00  0.00           C
ATOM   3174  HB1 PRO   244      49.800  11.850 100.820  1.00  0.00           H
ATOM   3175  HB2 PRO   244      51.600  12.110 100.920  1.00  0.00           H
ATOM   3176  CG  PRO   244      50.760  11.870  98.940  1.00  0.00           C
ATOM   3177  HG1 PRO   244      51.600  11.150  98.850  1.00  0.00           H
ATOM   3178  HG2 PRO   244      49.840  11.330  98.630  1.00  0.00           H
ATOM   3179  C   PRO   244      50.810  14.870 101.260  1.00  0.00           C
ATOM   3180  O   PRO   244      51.910  15.420 101.000  1.00  0.00           O
ATOM   3181  N   LEU   245      50.030  15.040 102.350  1.00  0.00           N
ATOM   3182  HN  LEU   245      49.140  14.620 102.500  1.00  0.00           H
ATOM   3183  CA  LEU   245      50.440  15.960 103.360  1.00  0.00           C
ATOM   3184  HA  LEU   245      50.880  16.820 102.890  1.00  0.00           H
ATOM   3185  CB  LEU   245      49.110  16.500 104.170  1.00  0.00           C
ATOM   3186  HB1 LEU   245      48.560  15.700 104.720  1.00  0.00           H
ATOM   3187  HB2 LEU   245      48.500  17.030 103.400  1.00  0.00           H
ATOM   3188  CG  LEU   245      49.370  17.630 105.290  1.00  0.00           C
ATOM   3189  HG  LEU   245      50.280  17.350 105.870  1.00  0.00           H
ATOM   3190  CD1 LEU   245      49.730  18.940 104.600  1.00  0.00           C
ATOM   3191 HD11 LEU   245      50.060  19.690 105.360  1.00  0.00           H
ATOM   3192 HD12 LEU   245      48.840  19.350 104.080  1.00  0.00           H
ATOM   3193 HD13 LEU   245      50.640  18.820 103.980  1.00  0.00           H
ATOM   3194  CD2 LEU   245      48.200  17.810 106.270  1.00  0.00           C
ATOM   3195 HD21 LEU   245      47.320  18.170 105.700  1.00  0.00           H
ATOM   3196 HD22 LEU   245      48.480  18.440 107.140  1.00  0.00           H
ATOM   3197 HD23 LEU   245      47.980  16.770 106.600  1.00  0.00           H
ATOM   3198  C   LEU   245      51.600  15.440 104.290  1.00  0.00           C
ATOM   3199  O   LEU   245      51.400  14.500 105.080  1.00  0.00           O
ATOM   3200  N   PRO   246      52.870  16.050 104.300  1.00  0.00           N
ATOM   3201  CD  PRO   246      53.400  16.960 103.270  1.00  0.00           C
ATOM   3202  HD1 PRO   246      52.980  17.990 103.340  1.00  0.00           H
ATOM   3203  HD2 PRO   246      53.210  16.510 102.270  1.00  0.00           H
ATOM   3204  CA  PRO   246      53.980  15.750 105.300  1.00  0.00           C
ATOM   3205  HA  PRO   246      54.180  14.700 105.090  1.00  0.00           H
ATOM   3206  CB  PRO   246      55.020  16.800 105.020  1.00  0.00           C
ATOM   3207  HB1 PRO   246      55.980  16.450 105.460  1.00  0.00           H
ATOM   3208  HB2 PRO   246      54.810  17.810 105.430  1.00  0.00           H
ATOM   3209  CG  PRO   246      54.910  17.030 103.460  1.00  0.00           C
ATOM   3210  HG1 PRO   246      55.340  18.030 103.230  1.00  0.00           H
ATOM   3211  HG2 PRO   246      55.370  16.180 102.910  1.00  0.00           H
ATOM   3212  C   PRO   246      53.630  15.690 106.730  1.00  0.00           C
ATOM   3213  O   PRO   246      52.710  16.410 107.140  1.00  0.00           O
ATOM   3214  N   THR   247      54.350  14.850 107.530  1.00  0.00           N
ATOM   3215  HN  THR   247      55.160  14.400 107.160  1.00  0.00           H
ATOM   3216  CA  THR   247      54.160  14.710 108.920  1.00  0.00           C
ATOM   3217  HA  THR   247      53.100  14.600 109.040  1.00  0.00           H
ATOM   3218  CB  THR   247      54.860  13.590 109.640  1.00  0.00           C
ATOM   3219  HB  THR   247      55.940  13.790 109.810  1.00  0.00           H
ATOM   3220  OG1 THR   247      54.730  12.400 108.810  1.00  0.00           O
ATOM   3221  HG1 THR   247      55.390  12.580 108.120  1.00  0.00           H
ATOM   3222  CG2 THR   247      54.150  13.310 110.960  1.00  0.00           C
ATOM   3223 HG21 THR   247      54.460  12.310 111.330  1.00  0.00           H
ATOM   3224 HG22 THR   247      53.050  13.390 110.900  1.00  0.00           H
ATOM   3225 HG23 THR   247      54.450  14.060 111.720  1.00  0.00           H
ATOM   3226  C   THR   247      54.570  16.090 109.510  1.00  0.00           C
ATOM   3227  O   THR   247      55.530  16.620 108.960  1.00  0.00           O
ATOM   3228  N   TRP   248      53.960  16.690 110.590  1.00  0.00           N
ATOM   3229  HN  TRP   248      53.180  16.240 111.020  1.00  0.00           H
ATOM   3230  CA  TRP   248      54.570  17.810 111.380  1.00  0.00           C
ATOM   3231  HA  TRP   248      55.280  18.420 110.830  1.00  0.00           H
ATOM   3232  CB  TRP   248      53.410  18.700 111.910  1.00  0.00           C
ATOM   3233  HB1 TRP   248      52.620  18.060 112.350  1.00  0.00           H
ATOM   3234  HB2 TRP   248      53.030  19.200 110.990  1.00  0.00           H
ATOM   3235  CG  TRP   248      53.890  19.690 112.830  1.00  0.00           C
ATOM   3236  CD1 TRP   248      53.820  19.550 114.210  1.00  0.00           C
ATOM   3237  HD1 TRP   248      53.430  18.700 114.750  1.00  0.00           H
ATOM   3238  NE1 TRP   248      54.590  20.520 114.790  1.00  0.00           N
ATOM   3239  HE1 TRP   248      55.080  20.360 115.610  1.00  0.00           H
ATOM   3240  CE2 TRP   248      55.090  21.320 113.800  1.00  0.00           C
ATOM   3241  CD2 TRP   248      54.660  20.830 112.540  1.00  0.00           C
ATOM   3242  CE3 TRP   248      54.930  21.550 111.390  1.00  0.00           C
ATOM   3243  HE3 TRP   248      54.580  21.200 110.430  1.00  0.00           H
ATOM   3244  CZ3 TRP   248      55.790  22.640 111.490  1.00  0.00           C
ATOM   3245  HZ3 TRP   248      56.180  23.120 110.600  1.00  0.00           H
ATOM   3246  CZ2 TRP   248      55.900  22.460 113.920  1.00  0.00           C
ATOM   3247  HZ2 TRP   248      56.210  22.720 114.920  1.00  0.00           H
ATOM   3248  CH2 TRP   248      56.280  23.150 112.720  1.00  0.00           C
ATOM   3249  HH2 TRP   248      56.740  24.120 112.670  1.00  0.00           H
ATOM   3250  C   TRP   248      55.350  17.250 112.530  1.00  0.00           C
ATOM   3251  O   TRP   248      54.900  16.290 113.200  1.00  0.00           O
ATOM   3252  N   MET   249      56.530  17.820 112.850  1.00  0.00           N
ATOM   3253  HN  MET   249      57.080  18.370 112.230  1.00  0.00           H
ATOM   3254  CA  MET   249      57.220  17.490 114.060  1.00  0.00           C
ATOM   3255  HA  MET   249      56.410  17.550 114.780  1.00  0.00           H
ATOM   3256  CB  MET   249      57.870  16.060 114.080  1.00  0.00           C
ATOM   3257  HB1 MET   249      56.990  15.410 114.220  1.00  0.00           H
ATOM   3258  HB2 MET   249      58.490  15.830 114.980  1.00  0.00           H
ATOM   3259  CG  MET   249      58.520  15.570 112.740  1.00  0.00           C
ATOM   3260  HG1 MET   249      57.750  15.590 111.940  1.00  0.00           H
ATOM   3261  HG2 MET   249      58.990  14.570 112.770  1.00  0.00           H
ATOM   3262  SD  MET   249      59.900  16.690 112.260  1.00  0.00           S
ATOM   3263  CE  MET   249      60.300  15.850 110.740  1.00  0.00           C
ATOM   3264  HE1 MET   249      60.600  14.790 110.850  1.00  0.00           H
ATOM   3265  HE2 MET   249      61.070  16.300 110.080  1.00  0.00           H
ATOM   3266  HE3 MET   249      59.400  15.800 110.080  1.00  0.00           H
ATOM   3267  C   MET   249      58.120  18.610 114.470  1.00  0.00           C
ATOM   3268  O   MET   249      58.330  19.550 113.740  1.00  0.00           O
ATOM   3269  N   GLU   250      58.370  18.580 115.810  1.00  0.00           N
ATOM   3270  HN  GLU   250      58.030  17.830 116.370  1.00  0.00           H
ATOM   3271  CA  GLU   250      58.990  19.690 116.480  1.00  0.00           C
ATOM   3272  HA  GLU   250      58.410  20.600 116.400  1.00  0.00           H
ATOM   3273  CB  GLU   250      59.040  19.350 118.050  1.00  0.00           C
ATOM   3274  HB1 GLU   250      59.600  18.400 118.160  1.00  0.00           H
ATOM   3275  HB2 GLU   250      58.040  18.970 118.360  1.00  0.00           H
ATOM   3276  CG  GLU   250      59.490  20.430 119.010  1.00  0.00           C
ATOM   3277  HG1 GLU   250      58.860  21.350 119.010  1.00  0.00           H
ATOM   3278  HG2 GLU   250      60.470  20.780 118.600  1.00  0.00           H
ATOM   3279  CD  GLU   250      59.620  19.960 120.450  1.00  0.00           C
ATOM   3280  OE1 GLU   250      58.790  19.130 120.970  1.00  0.00           O
ATOM   3281  OE2 GLU   250      60.640  20.390 121.120  1.00  0.00           O
ATOM   3282  C   GLU   250      60.400  19.980 116.120  1.00  0.00           C
ATOM   3283  O   GLU   250      60.870  21.110 115.900  1.00  0.00           O
ATOM   3284  N   THR   251      61.260  18.960 115.960  1.00  0.00           N
ATOM   3285  HN  THR   251      60.830  18.070 115.950  1.00  0.00           H
ATOM   3286  CA  THR   251      62.680  19.030 115.650  1.00  0.00           C
ATOM   3287  HA  THR   251      63.060  19.670 116.440  1.00  0.00           H
ATOM   3288  CB  THR   251      63.430  17.730 115.730  1.00  0.00           C
ATOM   3289  HB  THR   251      63.060  17.220 116.640  1.00  0.00           H
ATOM   3290  OG1 THR   251      64.850  17.860 115.860  1.00  0.00           O
ATOM   3291  HG1 THR   251      65.000  17.380 116.680  1.00  0.00           H
ATOM   3292  CG2 THR   251      63.190  16.900 114.450  1.00  0.00           C
ATOM   3293 HG21 THR   251      63.860  17.150 113.600  1.00  0.00           H
ATOM   3294 HG22 THR   251      62.140  16.810 114.080  1.00  0.00           H
ATOM   3295 HG23 THR   251      63.410  15.900 114.880  1.00  0.00           H
ATOM   3296  C   THR   251      62.880  19.650 114.240  1.00  0.00           C
ATOM   3297  O   THR   251      62.100  19.350 113.330  1.00  0.00           O
ATOM   3298  N   PRO   252      63.780  20.590 113.880  1.00  0.00           N
ATOM   3299  CD  PRO   252      64.580  21.410 114.790  1.00  0.00           C
ATOM   3300  HD1 PRO   252      65.410  20.760 115.140  1.00  0.00           H
ATOM   3301  HD2 PRO   252      64.050  21.690 115.730  1.00  0.00           H
ATOM   3302  CA  PRO   252      63.810  21.210 112.550  1.00  0.00           C
ATOM   3303  HA  PRO   252      62.900  21.790 112.580  1.00  0.00           H
ATOM   3304  CB  PRO   252      65.050  22.070 112.540  1.00  0.00           C
ATOM   3305  HB1 PRO   252      65.070  22.830 111.730  1.00  0.00           H
ATOM   3306  HB2 PRO   252      65.940  21.500 112.200  1.00  0.00           H
ATOM   3307  CG  PRO   252      65.100  22.550 113.970  1.00  0.00           C
ATOM   3308  HG1 PRO   252      66.110  22.790 114.380  1.00  0.00           H
ATOM   3309  HG2 PRO   252      64.540  23.490 114.130  1.00  0.00           H
ATOM   3310  C   PRO   252      63.560  20.340 111.310  1.00  0.00           C
ATOM   3311  O   PRO   252      64.130  19.240 111.140  1.00  0.00           O
ATOM   3312  N   ARG   253      62.760  20.830 110.310  1.00  0.00           N
ATOM   3313  HN  ARG   253      62.540  21.800 110.400  1.00  0.00           H
ATOM   3314  CA  ARG   253      62.390  20.150 109.110  1.00  0.00           C
ATOM   3315  HA  ARG   253      62.500  19.100 109.350  1.00  0.00           H
ATOM   3316  CB  ARG   253      60.970  20.520 108.550  1.00  0.00           C
ATOM   3317  HB1 ARG   253      60.820  19.950 107.610  1.00  0.00           H
ATOM   3318  HB2 ARG   253      60.970  21.630 108.520  1.00  0.00           H
ATOM   3319  CG  ARG   253      59.770  19.960 109.380  1.00  0.00           C
ATOM   3320  HG1 ARG   253      59.870  18.860 109.520  1.00  0.00           H
ATOM   3321  HG2 ARG   253      58.870  20.230 108.790  1.00  0.00           H
ATOM   3322  CD  ARG   253      59.610  20.480 110.810  1.00  0.00           C
ATOM   3323  HD1 ARG   253      60.490  20.230 111.440  1.00  0.00           H
ATOM   3324  HD2 ARG   253      58.670  20.170 111.300  1.00  0.00           H
ATOM   3325  NE  ARG   253      59.570  21.980 110.650  1.00  0.00           N
ATOM   3326  HE  ARG   253      59.800  22.370 109.760  1.00  0.00           H
ATOM   3327  CZ  ARG   253      59.530  22.860 111.640  1.00  0.00           C
ATOM   3328  NH1 ARG   253      59.370  22.420 112.890  1.00  0.00           N
ATOM   3329 HH11 ARG   253      59.450  21.450 113.130  1.00  0.00           H
ATOM   3330 HH12 ARG   253      59.400  23.010 113.690  1.00  0.00           H
ATOM   3331  NH2 ARG   253      59.620  24.140 111.450  1.00  0.00           N
ATOM   3332 HH21 ARG   253      59.190  24.820 112.050  1.00  0.00           H
ATOM   3333 HH22 ARG   253      59.740  24.430 110.500  1.00  0.00           H
ATOM   3334  C   ARG   253      63.370  20.450 107.910  1.00  0.00           C
ATOM   3335  O   ARG   253      63.130  20.070 106.800  1.00  0.00           O
ATOM   3336  N   GLN   254      64.520  21.120 108.240  1.00  0.00           N
ATOM   3337  HN  GLN   254      64.580  21.570 109.130  1.00  0.00           H
ATOM   3338  CA  GLN   254      65.420  21.690 107.200  1.00  0.00           C
ATOM   3339  HA  GLN   254      64.870  22.410 106.610  1.00  0.00           H
ATOM   3340  CB  GLN   254      66.510  22.550 108.060  1.00  0.00           C
ATOM   3341  HB1 GLN   254      67.320  22.710 107.320  1.00  0.00           H
ATOM   3342  HB2 GLN   254      67.010  21.790 108.700  1.00  0.00           H
ATOM   3343  CG  GLN   254      65.950  23.760 108.750  1.00  0.00           C
ATOM   3344  HG1 GLN   254      65.470  23.640 109.740  1.00  0.00           H
ATOM   3345  HG2 GLN   254      65.360  24.370 108.040  1.00  0.00           H
ATOM   3346  CD  GLN   254      67.180  24.650 109.100  1.00  0.00           C
ATOM   3347  OE1 GLN   254      67.330  24.890 110.280  1.00  0.00           O
ATOM   3348  NE2 GLN   254      67.870  25.310 108.240  1.00  0.00           N
ATOM   3349 HE21 GLN   254      67.740  25.250 107.250  1.00  0.00           H
ATOM   3350 HE22 GLN   254      68.520  26.060 108.420  1.00  0.00           H
ATOM   3351  C   GLN   254      66.170  20.740 106.260  1.00  0.00           C
ATOM   3352  O   GLN   254      66.260  21.110 105.080  1.00  0.00           O
ATOM   3353  N   ARG   255      66.700  19.640 106.780  1.00  0.00           N
ATOM   3354  HN  ARG   255      66.620  19.580 107.780  1.00  0.00           H
ATOM   3355  CA  ARG   255      67.450  18.680 106.050  1.00  0.00           C
ATOM   3356  HA  ARG   255      67.590  18.900 105.000  1.00  0.00           H
ATOM   3357  CB  ARG   255      68.800  18.570 106.850  1.00  0.00           C
ATOM   3358  HB1 ARG   255      69.470  17.800 106.390  1.00  0.00           H
ATOM   3359  HB2 ARG   255      68.570  18.130 107.840  1.00  0.00           H
ATOM   3360  CG  ARG   255      69.670  19.880 106.990  1.00  0.00           C
ATOM   3361  HG1 ARG   255      70.570  19.680 107.610  1.00  0.00           H
ATOM   3362  HG2 ARG   255      69.080  20.610 107.580  1.00  0.00           H
ATOM   3363  CD  ARG   255      70.040  20.340 105.570  1.00  0.00           C
ATOM   3364  HD1 ARG   255      69.190  20.810 105.030  1.00  0.00           H
ATOM   3365  HD2 ARG   255      70.550  19.550 104.970  1.00  0.00           H
ATOM   3366  NE  ARG   255      71.090  21.420 105.830  1.00  0.00           N
ATOM   3367  HE  ARG   255      71.070  21.940 106.680  1.00  0.00           H
ATOM   3368  CZ  ARG   255      71.980  21.820 105.000  1.00  0.00           C
ATOM   3369  NH1 ARG   255      72.110  21.380 103.770  1.00  0.00           N
ATOM   3370 HH11 ARG   255      71.370  20.860 103.340  1.00  0.00           H
ATOM   3371 HH12 ARG   255      72.810  21.920 103.300  1.00  0.00           H
ATOM   3372  NH2 ARG   255      72.890  22.650 105.440  1.00  0.00           N
ATOM   3373 HH21 ARG   255      73.020  22.790 106.420  1.00  0.00           H
ATOM   3374 HH22 ARG   255      73.660  22.790 104.820  1.00  0.00           H
ATOM   3375  C   ARG   255      66.730  17.370 105.860  1.00  0.00           C
ATOM   3376  O   ARG   255      67.110  16.410 105.210  1.00  0.00           O
ATOM   3377  N   SER   256      65.550  17.400 106.540  1.00  0.00           N
ATOM   3378  HN  SER   256      65.360  18.230 107.060  1.00  0.00           H
ATOM   3379  CA  SER   256      64.720  16.200 106.720  1.00  0.00           C
ATOM   3380  HA  SER   256      65.190  15.530 107.410  1.00  0.00           H
ATOM   3381  CB  SER   256      63.380  16.700 107.440  1.00  0.00           C
ATOM   3382  HB1 SER   256      62.800  17.340 106.740  1.00  0.00           H
ATOM   3383  HB2 SER   256      63.700  17.310 108.310  1.00  0.00           H
ATOM   3384  OG  SER   256      62.580  15.660 107.910  1.00  0.00           O
ATOM   3385  HG1 SER   256      63.000  15.040 108.510  1.00  0.00           H
ATOM   3386  C   SER   256      64.230  15.430 105.550  1.00  0.00           C
ATOM   3387  O   SER   256      63.910  15.960 104.490  1.00  0.00           O
ATOM   3388  N   GLU   257      64.430  14.090 105.630  1.00  0.00           N
ATOM   3389  HN  GLU   257      64.770  13.670 106.460  1.00  0.00           H
ATOM   3390  CA  GLU   257      64.380  13.210 104.460  1.00  0.00           C
ATOM   3391  HA  GLU   257      65.150  13.560 103.780  1.00  0.00           H
ATOM   3392  CB  GLU   257      64.710  11.780 104.890  1.00  0.00           C
ATOM   3393  HB1 GLU   257      63.970  11.440 105.640  1.00  0.00           H
ATOM   3394  HB2 GLU   257      65.740  11.740 105.310  1.00  0.00           H
ATOM   3395  CG  GLU   257      64.750  10.680 103.810  1.00  0.00           C
ATOM   3396  HG1 GLU   257      65.640  10.940 103.200  1.00  0.00           H
ATOM   3397  HG2 GLU   257      64.000  10.730 102.990  1.00  0.00           H
ATOM   3398  CD  GLU   257      64.940   9.230 104.360  1.00  0.00           C
ATOM   3399  OE1 GLU   257      63.940   8.460 104.360  1.00  0.00           O
ATOM   3400  OE2 GLU   257      66.050   8.860 104.840  1.00  0.00           O
ATOM   3401  C   GLU   257      63.110  13.140 103.680  1.00  0.00           C
ATOM   3402  O   GLU   257      63.120  13.350 102.520  1.00  0.00           O
ATOM   3403  N   SER   258      61.960  12.950 104.370  1.00  0.00           N
ATOM   3404  HN  SER   258      61.980  12.890 105.370  1.00  0.00           H
ATOM   3405  CA  SER   258      60.650  12.850 103.660  1.00  0.00           C
ATOM   3406  HA  SER   258      60.800  12.010 103.010  1.00  0.00           H
ATOM   3407  CB  SER   258      59.560  12.300 104.680  1.00  0.00           C
ATOM   3408  HB1 SER   258      59.290  13.040 105.470  1.00  0.00           H
ATOM   3409  HB2 SER   258      60.020  11.410 105.160  1.00  0.00           H
ATOM   3410  OG  SER   258      58.300  12.040 104.000  1.00  0.00           O
ATOM   3411  HG1 SER   258      58.290  11.090 103.870  1.00  0.00           H
ATOM   3412  C   SER   258      60.150  14.070 102.920  1.00  0.00           C
ATOM   3413  O   SER   258      59.730  13.940 101.790  1.00  0.00           O
ATOM   3414  N   LEU   259      60.280  15.220 103.530  1.00  0.00           N
ATOM   3415  HN  LEU   259      60.390  15.250 104.530  1.00  0.00           H
ATOM   3416  CA  LEU   259      60.110  16.520 102.910  1.00  0.00           C
ATOM   3417  HA  LEU   259      59.160  16.440 102.400  1.00  0.00           H
ATOM   3418  CB  LEU   259      60.030  17.680 103.930  1.00  0.00           C
ATOM   3419  HB1 LEU   259      60.650  17.570 104.840  1.00  0.00           H
ATOM   3420  HB2 LEU   259      59.010  17.470 104.330  1.00  0.00           H
ATOM   3421  CG  LEU   259      60.100  19.080 103.310  1.00  0.00           C
ATOM   3422  HG  LEU   259      61.120  19.150 102.860  1.00  0.00           H
ATOM   3423  CD1 LEU   259      59.020  19.310 102.270  1.00  0.00           C
ATOM   3424 HD11 LEU   259      58.850  18.480 101.560  1.00  0.00           H
ATOM   3425 HD12 LEU   259      59.200  20.240 101.710  1.00  0.00           H
ATOM   3426 HD13 LEU   259      58.130  19.420 102.920  1.00  0.00           H
ATOM   3427  CD2 LEU   259      60.070  20.210 104.390  1.00  0.00           C
ATOM   3428 HD21 LEU   259      59.020  20.240 104.750  1.00  0.00           H
ATOM   3429 HD22 LEU   259      60.240  21.190 103.890  1.00  0.00           H
ATOM   3430 HD23 LEU   259      60.860  20.050 105.160  1.00  0.00           H
ATOM   3431  C   LEU   259      61.200  16.750 101.770  1.00  0.00           C
ATOM   3432  O   LEU   259      60.880  17.250 100.710  1.00  0.00           O
ATOM   3433  N   SER   260      62.490  16.320 101.990  1.00  0.00           N
ATOM   3434  HN  SER   260      62.860  15.960 102.840  1.00  0.00           H
ATOM   3435  CA  SER   260      63.580  16.370 100.980  1.00  0.00           C
ATOM   3436  HA  SER   260      63.630  17.410 100.690  1.00  0.00           H
ATOM   3437  CB  SER   260      65.000  16.070 101.650  1.00  0.00           C
ATOM   3438  HB1 SER   260      65.820  16.050 100.900  1.00  0.00           H
ATOM   3439  HB2 SER   260      65.070  15.110 102.210  1.00  0.00           H
ATOM   3440  OG  SER   260      65.370  17.220 102.490  1.00  0.00           O
ATOM   3441  HG1 SER   260      64.780  17.260 103.240  1.00  0.00           H
ATOM   3442  C   SER   260      63.310  15.690  99.710  1.00  0.00           C
ATOM   3443  O   SER   260      63.380  16.240  98.640  1.00  0.00           O
ATOM   3444  N   SER   261      62.770  14.430  99.820  1.00  0.00           N
ATOM   3445  HN  SER   261      62.790  14.150 100.770  1.00  0.00           H
ATOM   3446  CA  SER   261      62.190  13.570  98.740  1.00  0.00           C
ATOM   3447  HA  SER   261      63.070  13.320  98.160  1.00  0.00           H
ATOM   3448  CB  SER   261      61.720  12.260  99.390  1.00  0.00           C
ATOM   3449  HB1 SER   261      61.450  11.570  98.560  1.00  0.00           H
ATOM   3450  HB2 SER   261      60.780  12.350  99.960  1.00  0.00           H
ATOM   3451  OG  SER   261      62.820  11.730 100.180  1.00  0.00           O
ATOM   3452  HG1 SER   261      63.020  12.330 100.910  1.00  0.00           H
ATOM   3453  C   SER   261      61.070  14.140  97.930  1.00  0.00           C
ATOM   3454  O   SER   261      61.030  14.110  96.690  1.00  0.00           O
ATOM   3455  N   ARG   262      60.060  14.760  98.600  1.00  0.00           N
ATOM   3456  HN  ARG   262      60.090  14.600  99.580  1.00  0.00           H
ATOM   3457  CA  ARG   262      59.070  15.600  97.990  1.00  0.00           C
ATOM   3458  HA  ARG   262      58.480  15.050  97.260  1.00  0.00           H
ATOM   3459  CB  ARG   262      58.040  16.010  98.960  1.00  0.00           C
ATOM   3460  HB1 ARG   262      58.460  16.360  99.930  1.00  0.00           H
ATOM   3461  HB2 ARG   262      57.510  15.060  99.210  1.00  0.00           H
ATOM   3462  CG  ARG   262      56.950  17.070  98.560  1.00  0.00           C
ATOM   3463  HG1 ARG   262      57.570  17.980  98.400  1.00  0.00           H
ATOM   3464  HG2 ARG   262      56.240  17.290  99.380  1.00  0.00           H
ATOM   3465  CD  ARG   262      56.120  16.660  97.370  1.00  0.00           C
ATOM   3466  HD1 ARG   262      56.730  16.420  96.480  1.00  0.00           H
ATOM   3467  HD2 ARG   262      55.490  17.520  97.050  1.00  0.00           H
ATOM   3468  NE  ARG   262      55.310  15.460  97.740  1.00  0.00           N
ATOM   3469  HE  ARG   262      55.600  14.580  97.370  1.00  0.00           H
ATOM   3470  CZ  ARG   262      54.510  15.320  98.860  1.00  0.00           C
ATOM   3471  NH1 ARG   262      53.910  16.300  99.330  1.00  0.00           N
ATOM   3472 HH11 ARG   262      53.800  17.120  98.770  1.00  0.00           H
ATOM   3473 HH12 ARG   262      53.190  16.050  99.970  1.00  0.00           H
ATOM   3474  NH2 ARG   262      54.340  14.080  99.320  1.00  0.00           N
ATOM   3475 HH21 ARG   262      54.870  13.330  98.930  1.00  0.00           H
ATOM   3476 HH22 ARG   262      54.080  13.880 100.260  1.00  0.00           H
ATOM   3477  C   ARG   262      59.690  16.830  97.300  1.00  0.00           C
ATOM   3478  O   ARG   262      59.220  17.230  96.200  1.00  0.00           O
ATOM   3479  N   SER   263      60.750  17.500  97.810  1.00  0.00           N
ATOM   3480  HN  SER   263      61.080  17.320  98.730  1.00  0.00           H
ATOM   3481  CA  SER   263      61.400  18.570  97.010  1.00  0.00           C
ATOM   3482  HA  SER   263      60.640  19.320  96.830  1.00  0.00           H
ATOM   3483  CB  SER   263      62.410  19.430  97.810  1.00  0.00           C
ATOM   3484  HB1 SER   263      63.300  18.780  97.970  1.00  0.00           H
ATOM   3485  HB2 SER   263      62.000  19.770  98.780  1.00  0.00           H
ATOM   3486  OG  SER   263      62.780  20.610  97.040  1.00  0.00           O
ATOM   3487  HG1 SER   263      63.640  20.380  96.690  1.00  0.00           H
ATOM   3488  C   SER   263      62.090  18.070  95.810  1.00  0.00           C
ATOM   3489  O   SER   263      62.000  18.580  94.690  1.00  0.00           O
ATOM   3490  N   THR   264      62.810  17.020  95.900  1.00  0.00           N
ATOM   3491  HN  THR   264      63.120  16.750  96.810  1.00  0.00           H
ATOM   3492  CA  THR   264      63.410  16.370  94.760  1.00  0.00           C
ATOM   3493  HA  THR   264      63.970  17.130  94.240  1.00  0.00           H
ATOM   3494  CB  THR   264      64.190  15.090  95.110  1.00  0.00           C
ATOM   3495  HB  THR   264      63.540  14.350  95.620  1.00  0.00           H
ATOM   3496  OG1 THR   264      65.180  15.450  96.070  1.00  0.00           O
ATOM   3497  HG1 THR   264      65.620  16.210  95.680  1.00  0.00           H
ATOM   3498  CG2 THR   264      64.900  14.230  94.000  1.00  0.00           C
ATOM   3499 HG21 THR   264      65.610  14.860  93.410  1.00  0.00           H
ATOM   3500 HG22 THR   264      64.120  13.910  93.280  1.00  0.00           H
ATOM   3501 HG23 THR   264      65.380  13.340  94.440  1.00  0.00           H
ATOM   3502  C   THR   264      62.390  15.880  93.790  1.00  0.00           C
ATOM   3503  O   THR   264      62.460  16.200  92.550  1.00  0.00           O
ATOM   3504  N   MET   265      61.310  15.230  94.230  1.00  0.00           N
ATOM   3505  HN  MET   265      61.230  14.800  95.130  1.00  0.00           H
ATOM   3506  CA  MET   265      60.090  15.020  93.370  1.00  0.00           C
ATOM   3507  HA  MET   265      60.390  14.470  92.490  1.00  0.00           H
ATOM   3508  CB  MET   265      59.100  14.180  94.240  1.00  0.00           C
ATOM   3509  HB1 MET   265      58.070  14.210  93.850  1.00  0.00           H
ATOM   3510  HB2 MET   265      59.120  14.640  95.250  1.00  0.00           H
ATOM   3511  CG  MET   265      59.470  12.630  94.290  1.00  0.00           C
ATOM   3512  HG1 MET   265      58.690  12.190  94.940  1.00  0.00           H
ATOM   3513  HG2 MET   265      60.510  12.490  94.670  1.00  0.00           H
ATOM   3514  SD  MET   265      59.270  11.850  92.630  1.00  0.00           S
ATOM   3515  CE  MET   265      60.520  10.550  92.770  1.00  0.00           C
ATOM   3516  HE1 MET   265      60.470   9.850  93.640  1.00  0.00           H
ATOM   3517  HE2 MET   265      61.570  10.920  92.730  1.00  0.00           H
ATOM   3518  HE3 MET   265      60.400   9.900  91.880  1.00  0.00           H
ATOM   3519  C   MET   265      59.550  16.220  92.620  1.00  0.00           C
ATOM   3520  O   MET   265      59.280  16.110  91.410  1.00  0.00           O
ATOM   3521  N   VAL   266      59.480  17.380  93.210  1.00  0.00           N
ATOM   3522  HN  VAL   266      59.760  17.590  94.140  1.00  0.00           H
ATOM   3523  CA  VAL   266      59.100  18.620  92.480  1.00  0.00           C
ATOM   3524  HA  VAL   266      58.140  18.420  92.020  1.00  0.00           H
ATOM   3525  CB  VAL   266      58.900  19.770  93.420  1.00  0.00           C
ATOM   3526  HB  VAL   266      59.710  19.820  94.180  1.00  0.00           H
ATOM   3527  CG1 VAL   266      58.960  21.170  92.730  1.00  0.00           C
ATOM   3528 HG11 VAL   266      58.150  21.260  91.980  1.00  0.00           H
ATOM   3529 HG12 VAL   266      59.890  21.400  92.150  1.00  0.00           H
ATOM   3530 HG13 VAL   266      58.760  21.910  93.530  1.00  0.00           H
ATOM   3531  CG2 VAL   266      57.620  19.490  94.270  1.00  0.00           C
ATOM   3532 HG21 VAL   266      57.650  18.580  94.900  1.00  0.00           H
ATOM   3533 HG22 VAL   266      56.700  19.300  93.680  1.00  0.00           H
ATOM   3534 HG23 VAL   266      57.360  20.380  94.880  1.00  0.00           H
ATOM   3535  C   VAL   266      60.160  18.900  91.430  1.00  0.00           C
ATOM   3536  O   VAL   266      59.770  19.000  90.240  1.00  0.00           O
ATOM   3537  N   THR   267      61.450  19.130  91.870  1.00  0.00           N
ATOM   3538  HN  THR   267      61.690  19.030  92.840  1.00  0.00           H
ATOM   3539  CA  THR   267      62.650  19.480  91.090  1.00  0.00           C
ATOM   3540  HA  THR   267      62.490  20.450  90.650  1.00  0.00           H
ATOM   3541  CB  THR   267      63.940  19.580  91.960  1.00  0.00           C
ATOM   3542  HB  THR   267      64.290  18.600  92.370  1.00  0.00           H
ATOM   3543  OG1 THR   267      63.670  20.380  93.130  1.00  0.00           O
ATOM   3544  HG1 THR   267      63.150  19.860  93.750  1.00  0.00           H
ATOM   3545  CG2 THR   267      65.140  20.270  91.250  1.00  0.00           C
ATOM   3546 HG21 THR   267      66.010  20.540  91.890  1.00  0.00           H
ATOM   3547 HG22 THR   267      64.780  21.240  90.830  1.00  0.00           H
ATOM   3548 HG23 THR   267      65.510  19.570  90.470  1.00  0.00           H
ATOM   3549  C   THR   267      62.920  18.530  89.890  1.00  0.00           C
ATOM   3550  O   THR   267      63.260  19.000  88.820  1.00  0.00           O
ATOM   3551  N   SER   268      62.520  17.250  89.980  1.00  0.00           N
ATOM   3552  HN  SER   268      62.210  16.980  90.890  1.00  0.00           H
ATOM   3553  CA  SER   268      62.830  16.240  89.000  1.00  0.00           C
ATOM   3554  HA  SER   268      63.630  16.540  88.340  1.00  0.00           H
ATOM   3555  CB  SER   268      63.400  14.950  89.640  1.00  0.00           C
ATOM   3556  HB1 SER   268      64.290  15.320  90.200  1.00  0.00           H
ATOM   3557  HB2 SER   268      63.770  14.150  88.950  1.00  0.00           H
ATOM   3558  OG  SER   268      62.580  14.370  90.640  1.00  0.00           O
ATOM   3559  HG1 SER   268      62.450  15.000  91.360  1.00  0.00           H
ATOM   3560  C   SER   268      61.620  15.750  88.250  1.00  0.00           C
ATOM   3561  O   SER   268      61.770  14.870  87.400  1.00  0.00           O
ATOM   3562  N   SER   269      60.360  16.300  88.470  1.00  0.00           N
ATOM   3563  HN  SER   269      60.250  17.050  89.110  1.00  0.00           H
ATOM   3564  CA  SER   269      59.190  16.070  87.640  1.00  0.00           C
ATOM   3565  HA  SER   269      58.470  16.820  87.930  1.00  0.00           H
ATOM   3566  CB  SER   269      59.470  16.400  86.040  1.00  0.00           C
ATOM   3567  HB1 SER   269      58.430  16.470  85.660  1.00  0.00           H
ATOM   3568  HB2 SER   269      60.010  15.580  85.500  1.00  0.00           H
ATOM   3569  OG  SER   269      60.190  17.610  85.920  1.00  0.00           O
ATOM   3570  HG1 SER   269      61.080  17.380  86.190  1.00  0.00           H
ATOM   3571  C   SER   269      58.480  14.750  87.800  1.00  0.00           C
ATOM   3572  O   SER   269      57.710  14.240  87.000  1.00  0.00           O
ATOM   3573  N   GLY   270      58.670  14.110  88.990  1.00  0.00           N
ATOM   3574  HN  GLY   270      59.330  14.490  89.640  1.00  0.00           H
ATOM   3575  CA  GLY   270      58.140  12.780  89.350  1.00  0.00           C
ATOM   3576  HA1 GLY   270      57.230  12.620  88.800  1.00  0.00           H
ATOM   3577  HA2 GLY   270      57.900  12.710  90.400  1.00  0.00           H
ATOM   3578  C   GLY   270      59.120  11.720  88.980  1.00  0.00           C
ATOM   3579  O   GLY   270      60.170  11.840  88.370  1.00  0.00           O
ATOM   3580  N   ALA   271      58.810  10.530  89.510  1.00  0.00           N
ATOM   3581  HN  ALA   271      58.010  10.540  90.120  1.00  0.00           H
ATOM   3582  CA  ALA   271      59.400   9.260  89.190  1.00  0.00           C
ATOM   3583  HA  ALA   271      60.420   9.370  89.550  1.00  0.00           H
ATOM   3584  CB  ALA   271      58.730   8.080  89.960  1.00  0.00           C
ATOM   3585  HB1 ALA   271      59.310   7.130  89.840  1.00  0.00           H
ATOM   3586  HB2 ALA   271      57.760   7.790  89.500  1.00  0.00           H
ATOM   3587  HB3 ALA   271      58.640   8.330  91.040  1.00  0.00           H
ATOM   3588  C   ALA   271      59.350   8.890  87.650  1.00  0.00           C
ATOM   3589  O   ALA   271      58.300   9.000  87.060  1.00  0.00           O
ATOM   3590  N   PRO   272      60.420   8.300  87.070  1.00  0.00           N
ATOM   3591  CD  PRO   272      61.750   8.360  87.690  1.00  0.00           C
ATOM   3592  HD1 PRO   272      61.960   7.660  88.520  1.00  0.00           H
ATOM   3593  HD2 PRO   272      62.040   9.350  88.120  1.00  0.00           H
ATOM   3594  CA  PRO   272      60.470   7.770  85.670  1.00  0.00           C
ATOM   3595  HA  PRO   272      60.670   8.610  85.020  1.00  0.00           H
ATOM   3596  CB  PRO   272      61.860   7.120  85.560  1.00  0.00           C
ATOM   3597  HB1 PRO   272      62.300   7.270  84.550  1.00  0.00           H
ATOM   3598  HB2 PRO   272      61.830   6.080  85.930  1.00  0.00           H
ATOM   3599  CG  PRO   272      62.660   7.960  86.490  1.00  0.00           C
ATOM   3600  HG1 PRO   272      63.580   7.440  86.830  1.00  0.00           H
ATOM   3601  HG2 PRO   272      62.970   8.890  85.980  1.00  0.00           H
ATOM   3602  C   PRO   272      59.260   7.120  85.080  1.00  0.00           C
ATOM   3603  O   PRO   272      58.710   6.100  85.530  1.00  0.00           O
ATOM   3604  N   GLN   273      58.840   7.650  83.890  1.00  0.00           N
ATOM   3605  HN  GLN   273      59.340   8.480  83.660  1.00  0.00           H
ATOM   3606  CA  GLN   273      57.660   7.200  83.140  1.00  0.00           C
ATOM   3607  HA  GLN   273      57.690   7.780  82.220  1.00  0.00           H
ATOM   3608  CB  GLN   273      57.450   5.700  82.720  1.00  0.00           C
ATOM   3609  HB1 GLN   273      56.580   5.650  82.020  1.00  0.00           H
ATOM   3610  HB2 GLN   273      57.330   5.020  83.590  1.00  0.00           H
ATOM   3611  CG  GLN   273      58.570   5.120  81.780  1.00  0.00           C
ATOM   3612  HG1 GLN   273      58.060   4.320  81.210  1.00  0.00           H
ATOM   3613  HG2 GLN   273      59.350   4.660  82.430  1.00  0.00           H
ATOM   3614  CD  GLN   273      59.190   6.120  80.880  1.00  0.00           C
ATOM   3615  OE1 GLN   273      60.300   6.660  80.990  1.00  0.00           O
ATOM   3616  NE2 GLN   273      58.420   6.530  79.860  1.00  0.00           N
ATOM   3617 HE21 GLN   273      58.740   7.260  79.260  1.00  0.00           H
ATOM   3618 HE22 GLN   273      57.500   6.140  79.800  1.00  0.00           H
ATOM   3619  C   GLN   273      56.390   7.770  83.660  1.00  0.00           C
ATOM   3620  O   GLN   273      55.950   7.530  84.810  1.00  0.00           O
ATOM   3621  N   THR   274      55.690   8.490  82.710  1.00  0.00           N
ATOM   3622  HN  THR   274      56.170   8.900  81.930  1.00  0.00           H
ATOM   3623  CA  THR   274      54.340   8.890  82.790  1.00  0.00           C
ATOM   3624  HA  THR   274      54.060   8.700  83.820  1.00  0.00           H
ATOM   3625  CB  THR   274      54.030  10.300  82.450  1.00  0.00           C
ATOM   3626  HB  THR   274      54.630  10.680  81.590  1.00  0.00           H
ATOM   3627  OG1 THR   274      54.500  11.170  83.490  1.00  0.00           O
ATOM   3628  HG1 THR   274      55.460  11.210  83.390  1.00  0.00           H
ATOM   3629  CG2 THR   274      52.530  10.580  82.280  1.00  0.00           C
ATOM   3630 HG21 THR   274      52.330  11.670  82.190  1.00  0.00           H
ATOM   3631 HG22 THR   274      52.030  10.130  83.170  1.00  0.00           H
ATOM   3632 HG23 THR   274      52.170  10.160  81.310  1.00  0.00           H
ATOM   3633  C   THR   274      53.540   7.950  81.810  1.00  0.00           C
ATOM   3634  O   THR   274      53.720   8.000  80.600  1.00  0.00           O
ATOM   3635  N   THR   275      52.510   7.240  82.430  1.00  0.00           N
ATOM   3636  HN  THR   275      52.400   7.230  83.420  1.00  0.00           H
ATOM   3637  CA  THR   275      51.530   6.460  81.670  1.00  0.00           C
ATOM   3638  HA  THR   275      51.960   6.110  80.740  1.00  0.00           H
ATOM   3639  CB  THR   275      51.030   5.180  82.330  1.00  0.00           C
ATOM   3640  HB  THR   275      51.840   4.490  82.030  1.00  0.00           H
ATOM   3641  OG1 THR   275      49.760   4.680  81.780  1.00  0.00           O
ATOM   3642  HG1 THR   275      49.780   3.750  82.040  1.00  0.00           H
ATOM   3643  CG2 THR   275      50.970   5.230  83.910  1.00  0.00           C
ATOM   3644 HG21 THR   275      50.350   6.130  84.090  1.00  0.00           H
ATOM   3645 HG22 THR   275      51.950   5.400  84.410  1.00  0.00           H
ATOM   3646 HG23 THR   275      50.430   4.360  84.330  1.00  0.00           H
ATOM   3647  C   THR   275      50.330   7.320  81.290  1.00  0.00           C
ATOM   3648  O   THR   275      49.620   7.780  82.180  1.00  0.00           O
ATOM   3649  N   PRO   276      50.000   7.570  80.050  1.00  0.00           N
ATOM   3650  CD  PRO   276      50.480   6.900  78.850  1.00  0.00           C
ATOM   3651  HD1 PRO   276      49.850   5.990  78.730  1.00  0.00           H
ATOM   3652  HD2 PRO   276      51.560   6.690  78.930  1.00  0.00           H
ATOM   3653  CA  PRO   276      49.170   8.720  79.700  1.00  0.00           C
ATOM   3654  HA  PRO   276      49.270   9.530  80.410  1.00  0.00           H
ATOM   3655  CB  PRO   276      49.700   9.140  78.290  1.00  0.00           C
ATOM   3656  HB1 PRO   276      50.570   9.790  78.520  1.00  0.00           H
ATOM   3657  HB2 PRO   276      48.980   9.770  77.720  1.00  0.00           H
ATOM   3658  CG  PRO   276      50.170   7.840  77.660  1.00  0.00           C
ATOM   3659  HG1 PRO   276      49.400   7.310  77.060  1.00  0.00           H
ATOM   3660  HG2 PRO   276      51.120   7.930  77.090  1.00  0.00           H
ATOM   3661  C   PRO   276      47.660   8.400  79.750  1.00  0.00           C
ATOM   3662  O   PRO   276      47.170   8.000  78.740  1.00  0.00           O
HETATM 3663  N   HSD   277      46.930   8.600  80.860  1.00  0.00           N
HETATM 3664  HN  HSD   277      47.370   8.980  81.670  1.00  0.00           H
HETATM 3665  CA  HSD   277      45.490   8.350  81.120  1.00  0.00           C
HETATM 3666  HA  HSD   277      44.950   8.590  80.210  1.00  0.00           H
HETATM 3667  CB  HSD   277      45.080   6.940  81.400  1.00  0.00           C
HETATM 3668  HB1 HSD   277      45.030   6.200  80.570  1.00  0.00           H
HETATM 3669  HB2 HSD   277      44.020   6.900  81.720  1.00  0.00           H
HETATM 3670  ND1 HSD   277      47.080   6.310  82.910  1.00  0.00           N
HETATM 3671  HD1 HSD   277      47.720   6.850  82.360  1.00  0.00           H
HETATM 3672  CG  HSD   277      45.730   6.200  82.550  1.00  0.00           C
HETATM 3673  CE1 HSD   277      47.320   5.530  84.000  1.00  0.00           C
HETATM 3674  HE1 HSD   277      48.300   5.240  84.370  1.00  0.00           H
HETATM 3675  NE2 HSD   277      46.240   4.820  84.350  1.00  0.00           N
HETATM 3676  CD2 HSD   277      45.270   5.220  83.410  1.00  0.00           C
HETATM 3677  HD2 HSD   277      44.260   4.840  83.450  1.00  0.00           H
HETATM 3678  C   HSD   277      45.080   9.290  82.200  1.00  0.00           C
HETATM 3679  O   HSD   277      45.860   9.680  83.000  1.00  0.00           O
ATOM   3680  N   ARG   278      43.810   9.720  82.230  1.00  0.00           N
ATOM   3681  HN  ARG   278      43.230   9.210  81.590  1.00  0.00           H
ATOM   3682  CA  ARG   278      43.150  10.740  83.040  1.00  0.00           C
ATOM   3683  HA  ARG   278      43.640  11.680  82.800  1.00  0.00           H
ATOM   3684  CB  ARG   278      41.660  10.800  82.750  1.00  0.00           C
ATOM   3685  HB1 ARG   278      41.140  11.550  83.380  1.00  0.00           H
ATOM   3686  HB2 ARG   278      41.170   9.810  82.850  1.00  0.00           H
ATOM   3687  CG  ARG   278      41.300  11.230  81.320  1.00  0.00           C
ATOM   3688  HG1 ARG   278      41.780  10.550  80.580  1.00  0.00           H
ATOM   3689  HG2 ARG   278      41.790  12.200  81.050  1.00  0.00           H
ATOM   3690  CD  ARG   278      39.800  11.430  81.090  1.00  0.00           C
ATOM   3691  HD1 ARG   278      39.530  11.810  80.080  1.00  0.00           H
ATOM   3692  HD2 ARG   278      39.490  12.270  81.750  1.00  0.00           H
ATOM   3693  NE  ARG   278      38.980  10.210  81.520  1.00  0.00           N
ATOM   3694  HE  ARG   278      39.330   9.540  82.170  1.00  0.00           H
ATOM   3695  CZ  ARG   278      38.100   9.660  80.770  1.00  0.00           C
ATOM   3696  NH1 ARG   278      37.570  10.240  79.750  1.00  0.00           N
ATOM   3697 HH11 ARG   278      37.460  11.230  79.810  1.00  0.00           H
ATOM   3698 HH12 ARG   278      36.930   9.740  79.160  1.00  0.00           H
ATOM   3699  NH2 ARG   278      37.790   8.400  81.000  1.00  0.00           N
ATOM   3700 HH21 ARG   278      37.110   7.920  80.440  1.00  0.00           H
ATOM   3701 HH22 ARG   278      38.150   7.950  81.820  1.00  0.00           H
ATOM   3702  C   ARG   278      43.330  10.540  84.580  1.00  0.00           C
ATOM   3703  O   ARG   278      43.810  11.510  85.200  1.00  0.00           O
ATOM   3704  N   THR   279      43.170   9.340  85.160  1.00  0.00           N
ATOM   3705  HN  THR   279      42.990   8.510  84.630  1.00  0.00           H
ATOM   3706  CA  THR   279      43.330   9.120  86.610  1.00  0.00           C
ATOM   3707  HA  THR   279      42.700   9.880  87.060  1.00  0.00           H
ATOM   3708  CB  THR   279      42.730   7.770  87.160  1.00  0.00           C
ATOM   3709  HB  THR   279      43.140   7.640  88.180  1.00  0.00           H
ATOM   3710  OG1 THR   279      42.970   6.780  86.160  1.00  0.00           O
ATOM   3711  HG1 THR   279      42.560   6.970  85.310  1.00  0.00           H
ATOM   3712  CG2 THR   279      41.230   7.740  87.140  1.00  0.00           C
ATOM   3713 HG21 THR   279      40.840   8.110  86.170  1.00  0.00           H
ATOM   3714 HG22 THR   279      40.760   8.360  87.930  1.00  0.00           H
ATOM   3715 HG23 THR   279      40.820   6.700  87.130  1.00  0.00           H
ATOM   3716  C   THR   279      44.720   9.280  87.120  1.00  0.00           C
ATOM   3717  O   THR   279      44.900   9.680  88.280  1.00  0.00           O
ATOM   3718  N   PHE   280      45.750   9.030  86.270  1.00  0.00           N
ATOM   3719  HN  PHE   280      45.720   8.680  85.340  1.00  0.00           H
ATOM   3720  CA  PHE   280      47.100   9.160  86.720  1.00  0.00           C
ATOM   3721  HA  PHE   280      47.220   8.640  87.650  1.00  0.00           H
ATOM   3722  CB  PHE   280      47.950   8.390  85.720  1.00  0.00           C
ATOM   3723  HB1 PHE   280      47.820   8.870  84.720  1.00  0.00           H
ATOM   3724  HB2 PHE   280      47.720   7.300  85.680  1.00  0.00           H
ATOM   3725  CG  PHE   280      49.350   8.420  86.080  1.00  0.00           C
ATOM   3726  CD1 PHE   280      50.260   9.280  85.430  1.00  0.00           C
ATOM   3727  HD1 PHE   280      50.020   9.940  84.600  1.00  0.00           H
ATOM   3728  CE1 PHE   280      51.630   9.260  85.770  1.00  0.00           C
ATOM   3729  HE1 PHE   280      52.260   9.890  85.150  1.00  0.00           H
ATOM   3730  CZ  PHE   280      52.110   8.210  86.530  1.00  0.00           C
ATOM   3731  HZ  PHE   280      53.180   8.280  86.630  1.00  0.00           H
ATOM   3732  CD2 PHE   280      49.910   7.400  86.890  1.00  0.00           C
ATOM   3733  HD2 PHE   280      49.270   6.570  87.150  1.00  0.00           H
ATOM   3734  CE2 PHE   280      51.230   7.360  87.200  1.00  0.00           C
ATOM   3735  HE2 PHE   280      51.670   6.560  87.770  1.00  0.00           H
ATOM   3736  C   PHE   280      47.430  10.580  86.900  1.00  0.00           C
ATOM   3737  O   PHE   280      47.140  11.430  86.060  1.00  0.00           O
ATOM   3738  N   GLY   281      48.060  10.980  88.050  1.00  0.00           N
ATOM   3739  HN  GLY   281      48.250  10.320  88.770  1.00  0.00           H
ATOM   3740  CA  GLY   281      48.300  12.410  88.300  1.00  0.00           C
ATOM   3741  HA1 GLY   281      48.750  12.500  89.280  1.00  0.00           H
ATOM   3742  HA2 GLY   281      47.380  12.950  88.130  1.00  0.00           H
ATOM   3743  C   GLY   281      49.400  12.870  87.370  1.00  0.00           C
ATOM   3744  O   GLY   281      50.580  12.450  87.430  1.00  0.00           O
ATOM   3745  N   GLY   282      49.080  13.870  86.490  1.00  0.00           N
ATOM   3746  HN  GLY   282      48.170  14.270  86.500  1.00  0.00           H
ATOM   3747  CA  GLY   282      50.050  14.400  85.460  1.00  0.00           C
ATOM   3748  HA1 GLY   282      51.010  14.090  85.840  1.00  0.00           H
ATOM   3749  HA2 GLY   282      49.900  15.460  85.310  1.00  0.00           H
ATOM   3750  C   GLY   282      49.840  13.750  84.120  1.00  0.00           C
ATOM   3751  O   GLY   282      50.400  14.160  83.110  1.00  0.00           O
ATOM   3752  N   GLY   283      48.890  12.780  84.010  1.00  0.00           N
ATOM   3753  HN  GLY   283      48.440  12.460  84.840  1.00  0.00           H
ATOM   3754  CA  GLY   283      48.670  11.840  82.910  1.00  0.00           C
ATOM   3755  HA1 GLY   283      48.290  10.880  83.210  1.00  0.00           H
ATOM   3756  HA2 GLY   283      49.520  11.790  82.240  1.00  0.00           H
ATOM   3757  C   GLY   283      47.540  12.410  82.050  1.00  0.00           C
ATOM   3758  O   GLY   283      47.570  12.250  80.840  1.00  0.00           O
ATOM   3759  N   LYS   284      46.600  13.130  82.690  1.00  0.00           N
ATOM   3760  HN  LYS   284      46.710  13.260  83.670  1.00  0.00           H
ATOM   3761  CA  LYS   284      45.540  13.850  82.020  1.00  0.00           C
ATOM   3762  HA  LYS   284      44.970  13.250  81.330  1.00  0.00           H
ATOM   3763  CB  LYS   284      44.500  14.370  83.150  1.00  0.00           C
ATOM   3764  HB1 LYS   284      45.140  14.890  83.890  1.00  0.00           H
ATOM   3765  HB2 LYS   284      44.150  13.430  83.630  1.00  0.00           H
ATOM   3766  CG  LYS   284      43.360  15.240  82.570  1.00  0.00           C
ATOM   3767  HG1 LYS   284      42.850  14.600  81.830  1.00  0.00           H
ATOM   3768  HG2 LYS   284      43.630  16.110  81.940  1.00  0.00           H
ATOM   3769  CD  LYS   284      42.330  15.730  83.590  1.00  0.00           C
ATOM   3770  HD1 LYS   284      41.620  16.390  83.060  1.00  0.00           H
ATOM   3771  HD2 LYS   284      42.790  16.330  84.410  1.00  0.00           H
ATOM   3772  CE  LYS   284      41.560  14.530  84.200  1.00  0.00           C
ATOM   3773  HE1 LYS   284      42.130  13.820  84.830  1.00  0.00           H
ATOM   3774  HE2 LYS   284      41.070  13.990  83.350  1.00  0.00           H
ATOM   3775  NZ  LYS   284      40.460  14.940  84.960  1.00  0.00           N
ATOM   3776  HZ1 LYS   284      39.880  14.190  85.360  1.00  0.00           H
ATOM   3777  HZ2 LYS   284      39.850  15.550  84.380  1.00  0.00           H
ATOM   3778  HZ3 LYS   284      40.780  15.520  85.760  1.00  0.00           H
ATOM   3779  C   LYS   284      46.040  14.890  81.080  1.00  0.00           C
ATOM   3780  O   LYS   284      45.630  14.890  79.890  1.00  0.00           O
ATOM   3781  N   ALA   285      47.030  15.700  81.470  1.00  0.00           N
ATOM   3782  HN  ALA   285      47.280  15.770  82.430  1.00  0.00           H
ATOM   3783  CA  ALA   285      47.710  16.620  80.540  1.00  0.00           C
ATOM   3784  HA  ALA   285      46.930  17.210  80.080  1.00  0.00           H
ATOM   3785  CB  ALA   285      48.710  17.610  81.270  1.00  0.00           C
ATOM   3786  HB1 ALA   285      48.180  18.420  81.810  1.00  0.00           H
ATOM   3787  HB2 ALA   285      49.360  18.090  80.510  1.00  0.00           H
ATOM   3788  HB3 ALA   285      49.540  17.080  81.780  1.00  0.00           H
ATOM   3789  C   ALA   285      48.500  15.900  79.400  1.00  0.00           C
ATOM   3790  O   ALA   285      48.520  16.340  78.280  1.00  0.00           O
ATOM   3791  N   ALA   286      49.120  14.700  79.650  1.00  0.00           N
ATOM   3792  HN  ALA   286      49.000  14.310  80.560  1.00  0.00           H
ATOM   3793  CA  ALA   286      49.880  13.830  78.760  1.00  0.00           C
ATOM   3794  HA  ALA   286      50.670  14.370  78.260  1.00  0.00           H
ATOM   3795  CB  ALA   286      50.580  12.680  79.540  1.00  0.00           C
ATOM   3796  HB1 ALA   286      49.970  12.300  80.400  1.00  0.00           H
ATOM   3797  HB2 ALA   286      51.530  12.970  80.030  1.00  0.00           H
ATOM   3798  HB3 ALA   286      50.730  11.750  78.950  1.00  0.00           H
ATOM   3799  C   ALA   286      48.870  13.320  77.770  1.00  0.00           C
ATOM   3800  O   ALA   286      49.300  13.260  76.630  1.00  0.00           O
ATOM   3801  N   VAL   287      47.600  12.980  78.050  1.00  0.00           N
ATOM   3802  HN  VAL   287      47.390  12.790  79.010  1.00  0.00           H
ATOM   3803  CA  VAL   287      46.630  12.700  77.030  1.00  0.00           C
ATOM   3804  HA  VAL   287      47.040  11.890  76.430  1.00  0.00           H
ATOM   3805  CB  VAL   287      45.290  12.280  77.630  1.00  0.00           C
ATOM   3806  HB  VAL   287      44.890  12.940  78.430  1.00  0.00           H
ATOM   3807  CG1 VAL   287      44.170  12.180  76.550  1.00  0.00           C
ATOM   3808 HG11 VAL   287      43.670  13.160  76.360  1.00  0.00           H
ATOM   3809 HG12 VAL   287      43.220  11.710  76.870  1.00  0.00           H
ATOM   3810 HG13 VAL   287      44.420  11.770  75.540  1.00  0.00           H
ATOM   3811  CG2 VAL   287      45.420  10.820  78.210  1.00  0.00           C
ATOM   3812 HG21 VAL   287      44.440  10.520  78.640  1.00  0.00           H
ATOM   3813 HG22 VAL   287      46.200  10.700  78.990  1.00  0.00           H
ATOM   3814 HG23 VAL   287      45.720  10.150  77.380  1.00  0.00           H
ATOM   3815  C   VAL   287      46.380  13.750  75.950  1.00  0.00           C
ATOM   3816  O   VAL   287      46.310  13.430  74.770  1.00  0.00           O
ATOM   3817  N   VAL   288      46.200  15.000  76.340  1.00  0.00           N
ATOM   3818  HN  VAL   288      46.420  15.260  77.280  1.00  0.00           H
ATOM   3819  CA  VAL   288      46.070  16.090  75.400  1.00  0.00           C
ATOM   3820  HA  VAL   288      45.310  15.850  74.670  1.00  0.00           H
ATOM   3821  CB  VAL   288      45.800  17.430  76.080  1.00  0.00           C
ATOM   3822  HB  VAL   288      46.440  17.510  76.980  1.00  0.00           H
ATOM   3823  CG1 VAL   288      45.960  18.660  75.100  1.00  0.00           C
ATOM   3824 HG11 VAL   288      47.050  18.770  74.940  1.00  0.00           H
ATOM   3825 HG12 VAL   288      45.590  19.560  75.640  1.00  0.00           H
ATOM   3826 HG13 VAL   288      45.480  18.590  74.100  1.00  0.00           H
ATOM   3827  CG2 VAL   288      44.280  17.370  76.450  1.00  0.00           C
ATOM   3828 HG21 VAL   288      44.160  16.620  77.260  1.00  0.00           H
ATOM   3829 HG22 VAL   288      43.670  17.080  75.570  1.00  0.00           H
ATOM   3830 HG23 VAL   288      44.040  18.420  76.720  1.00  0.00           H
ATOM   3831  C   VAL   288      47.390  16.230  74.570  1.00  0.00           C
ATOM   3832  O   VAL   288      47.300  16.470  73.340  1.00  0.00           O
ATOM   3833  N   LEU   289      48.620  16.160  75.040  1.00  0.00           N
ATOM   3834  HN  LEU   289      48.720  15.890  75.990  1.00  0.00           H
ATOM   3835  CA  LEU   289      49.840  16.240  74.290  1.00  0.00           C
ATOM   3836  HA  LEU   289      49.990  17.180  73.780  1.00  0.00           H
ATOM   3837  CB  LEU   289      50.940  16.060  75.360  1.00  0.00           C
ATOM   3838  HB1 LEU   289      50.420  15.430  76.120  1.00  0.00           H
ATOM   3839  HB2 LEU   289      51.040  17.060  75.830  1.00  0.00           H
ATOM   3840  CG  LEU   289      52.340  15.550  74.970  1.00  0.00           C
ATOM   3841  HG  LEU   289      52.320  14.510  74.570  1.00  0.00           H
ATOM   3842  CD1 LEU   289      52.980  16.300  73.810  1.00  0.00           C
ATOM   3843 HD11 LEU   289      52.530  15.840  72.910  1.00  0.00           H
ATOM   3844 HD12 LEU   289      54.090  16.280  73.830  1.00  0.00           H
ATOM   3845 HD13 LEU   289      52.620  17.350  73.810  1.00  0.00           H
ATOM   3846  CD2 LEU   289      53.170  15.660  76.190  1.00  0.00           C
ATOM   3847 HD21 LEU   289      53.310  16.620  76.720  1.00  0.00           H
ATOM   3848 HD22 LEU   289      54.190  15.340  75.900  1.00  0.00           H
ATOM   3849 HD23 LEU   289      52.790  14.920  76.930  1.00  0.00           H
ATOM   3850  C   LEU   289      49.910  15.140  73.230  1.00  0.00           C
ATOM   3851  O   LEU   289      50.410  15.320  72.110  1.00  0.00           O
ATOM   3852  N   LEU   290      49.450  13.930  73.580  1.00  0.00           N
ATOM   3853  HN  LEU   290      49.170  13.840  74.530  1.00  0.00           H
ATOM   3854  CA  LEU   290      49.350  12.800  72.690  1.00  0.00           C
ATOM   3855  HA  LEU   290      50.270  12.690  72.140  1.00  0.00           H
ATOM   3856  CB  LEU   290      49.270  11.500  73.610  1.00  0.00           C
ATOM   3857  HB1 LEU   290      48.510  11.510  74.410  1.00  0.00           H
ATOM   3858  HB2 LEU   290      50.180  11.450  74.240  1.00  0.00           H
ATOM   3859  CG  LEU   290      49.050  10.110  72.910  1.00  0.00           C
ATOM   3860  HG  LEU   290      48.060   9.960  72.430  1.00  0.00           H
ATOM   3861  CD1 LEU   290      50.200   9.900  71.850  1.00  0.00           C
ATOM   3862 HD11 LEU   290      50.150  10.610  71.010  1.00  0.00           H
ATOM   3863 HD12 LEU   290      50.210   8.850  71.490  1.00  0.00           H
ATOM   3864 HD13 LEU   290      51.180  10.160  72.300  1.00  0.00           H
ATOM   3865  CD2 LEU   290      49.180   9.010  74.010  1.00  0.00           C
ATOM   3866 HD21 LEU   290      48.230   8.930  74.590  1.00  0.00           H
ATOM   3867 HD22 LEU   290      49.980   9.280  74.720  1.00  0.00           H
ATOM   3868 HD23 LEU   290      49.450   8.030  73.580  1.00  0.00           H
ATOM   3869  C   LEU   290      48.260  12.900  71.570  1.00  0.00           C
ATOM   3870  O   LEU   290      48.460  12.580  70.420  1.00  0.00           O
ATOM   3871  N   ALA   291      47.040  13.450  71.960  1.00  0.00           N
ATOM   3872  HN  ALA   291      46.780  13.670  72.890  1.00  0.00           H
ATOM   3873  CA  ALA   291      45.990  13.680  71.070  1.00  0.00           C
ATOM   3874  HA  ALA   291      45.830  12.810  70.450  1.00  0.00           H
ATOM   3875  CB  ALA   291      44.750  14.010  71.810  1.00  0.00           C
ATOM   3876  HB1 ALA   291      43.930  14.210  71.090  1.00  0.00           H
ATOM   3877  HB2 ALA   291      44.820  14.730  72.650  1.00  0.00           H
ATOM   3878  HB3 ALA   291      44.570  13.010  72.270  1.00  0.00           H
ATOM   3879  C   ALA   291      46.230  14.810  70.100  1.00  0.00           C
ATOM   3880  O   ALA   291      46.040  14.640  68.930  1.00  0.00           O
ATOM   3881  N   VAL   292      46.530  16.020  70.610  1.00  0.00           N
ATOM   3882  HN  VAL   292      46.470  16.240  71.580  1.00  0.00           H
ATOM   3883  CA  VAL   292      46.880  17.160  69.730  1.00  0.00           C
ATOM   3884  HA  VAL   292      46.100  17.320  69.000  1.00  0.00           H
ATOM   3885  CB  VAL   292      47.140  18.380  70.550  1.00  0.00           C
ATOM   3886  HB  VAL   292      47.830  18.160  71.390  1.00  0.00           H
ATOM   3887  CG1 VAL   292      47.920  19.530  69.890  1.00  0.00           C
ATOM   3888 HG11 VAL   292      47.600  20.440  70.440  1.00  0.00           H
ATOM   3889 HG12 VAL   292      47.650  19.860  68.860  1.00  0.00           H
ATOM   3890 HG13 VAL   292      49.020  19.370  69.930  1.00  0.00           H
ATOM   3891  CG2 VAL   292      45.860  18.800  71.120  1.00  0.00           C
ATOM   3892 HG21 VAL   292      45.180  19.000  70.270  1.00  0.00           H
ATOM   3893 HG22 VAL   292      46.100  19.740  71.670  1.00  0.00           H
ATOM   3894 HG23 VAL   292      45.390  18.100  71.840  1.00  0.00           H
ATOM   3895  C   VAL   292      48.010  16.920  68.840  1.00  0.00           C
ATOM   3896  O   VAL   292      48.030  17.260  67.610  1.00  0.00           O
ATOM   3897  N   GLY   293      49.130  16.310  69.400  1.00  0.00           N
ATOM   3898  HN  GLY   293      49.260  16.100  70.360  1.00  0.00           H
ATOM   3899  CA  GLY   293      50.320  16.010  68.600  1.00  0.00           C
ATOM   3900  HA1 GLY   293      51.050  15.540  69.240  1.00  0.00           H
ATOM   3901  HA2 GLY   293      50.660  16.920  68.110  1.00  0.00           H
ATOM   3902  C   GLY   293      49.930  15.070  67.580  1.00  0.00           C
ATOM   3903  O   GLY   293      50.510  15.190  66.500  1.00  0.00           O
ATOM   3904  N   GLY   294      49.120  14.030  67.890  1.00  0.00           N
ATOM   3905  HN  GLY   294      48.810  13.790  68.800  1.00  0.00           H
ATOM   3906  CA  GLY   294      48.750  13.020  66.890  1.00  0.00           C
ATOM   3907  HA1 GLY   294      48.180  12.200  67.290  1.00  0.00           H
ATOM   3908  HA2 GLY   294      49.650  12.750  66.360  1.00  0.00           H
ATOM   3909  C   GLY   294      47.810  13.550  65.800  1.00  0.00           C
ATOM   3910  O   GLY   294      48.020  13.370  64.600  1.00  0.00           O
ATOM   3911  N   GLN   295      46.740  14.190  66.230  1.00  0.00           N
ATOM   3912  HN  GLN   295      46.560  14.420  67.180  1.00  0.00           H
ATOM   3913  CA  GLN   295      45.780  14.730  65.350  1.00  0.00           C
ATOM   3914  HA  GLN   295      45.390  14.010  64.650  1.00  0.00           H
ATOM   3915  CB  GLN   295      44.550  15.210  66.150  1.00  0.00           C
ATOM   3916  HB1 GLN   295      43.960  15.800  65.410  1.00  0.00           H
ATOM   3917  HB2 GLN   295      44.940  15.840  66.980  1.00  0.00           H
ATOM   3918  CG  GLN   295      43.660  13.980  66.500  1.00  0.00           C
ATOM   3919  HG1 GLN   295      44.100  13.360  67.310  1.00  0.00           H
ATOM   3920  HG2 GLN   295      43.520  13.380  65.580  1.00  0.00           H
ATOM   3921  CD  GLN   295      42.300  14.440  67.060  1.00  0.00           C
ATOM   3922  OE1 GLN   295      41.960  14.130  68.230  1.00  0.00           O
ATOM   3923  NE2 GLN   295      41.410  15.160  66.350  1.00  0.00           N
ATOM   3924 HE21 GLN   295      40.570  15.490  66.770  1.00  0.00           H
ATOM   3925 HE22 GLN   295      41.580  15.300  65.370  1.00  0.00           H
ATOM   3926  C   GLN   295      46.300  15.790  64.420  1.00  0.00           C
ATOM   3927  O   GLN   295      45.880  15.860  63.270  1.00  0.00           O
ATOM   3928  N   PHE   296      47.220  16.760  64.850  1.00  0.00           N
ATOM   3929  HN  PHE   296      47.500  16.900  65.790  1.00  0.00           H
ATOM   3930  CA  PHE   296      47.740  17.720  64.020  1.00  0.00           C
ATOM   3931  HA  PHE   296      46.910  18.190  63.500  1.00  0.00           H
ATOM   3932  CB  PHE   296      48.300  18.940  64.870  1.00  0.00           C
ATOM   3933  HB1 PHE   296      48.960  18.480  65.640  1.00  0.00           H
ATOM   3934  HB2 PHE   296      47.480  19.330  65.510  1.00  0.00           H
ATOM   3935  CG  PHE   296      49.100  19.990  64.190  1.00  0.00           C
ATOM   3936  CD1 PHE   296      48.390  21.150  64.020  1.00  0.00           C
ATOM   3937  HD1 PHE   296      47.390  21.280  64.400  1.00  0.00           H
ATOM   3938  CE1 PHE   296      49.100  22.300  63.440  1.00  0.00           C
ATOM   3939  HE1 PHE   296      48.590  23.250  63.360  1.00  0.00           H
ATOM   3940  CZ  PHE   296      50.290  22.040  62.710  1.00  0.00           C
ATOM   3941  HZ  PHE   296      50.720  22.890  62.200  1.00  0.00           H
ATOM   3942  CD2 PHE   296      50.420  19.840  63.600  1.00  0.00           C
ATOM   3943  HD2 PHE   296      51.020  18.970  63.810  1.00  0.00           H
ATOM   3944  CE2 PHE   296      50.910  20.830  62.770  1.00  0.00           C
ATOM   3945  HE2 PHE   296      51.890  20.650  62.340  1.00  0.00           H
ATOM   3946  C   PHE   296      48.660  17.100  62.960  1.00  0.00           C
ATOM   3947  O   PHE   296      48.610  17.460  61.800  1.00  0.00           O
ATOM   3948  N   LEU   297      49.500  16.210  63.390  1.00  0.00           N
ATOM   3949  HN  LEU   297      49.420  15.900  64.330  1.00  0.00           H
ATOM   3950  CA  LEU   297      50.440  15.540  62.420  1.00  0.00           C
ATOM   3951  HA  LEU   297      51.030  16.190  61.800  1.00  0.00           H
ATOM   3952  CB  LEU   297      51.450  14.600  63.090  1.00  0.00           C
ATOM   3953  HB1 LEU   297      50.840  13.810  63.570  1.00  0.00           H
ATOM   3954  HB2 LEU   297      52.000  15.020  63.960  1.00  0.00           H
ATOM   3955  CG  LEU   297      52.500  13.950  62.140  1.00  0.00           C
ATOM   3956  HG  LEU   297      52.160  13.810  61.090  1.00  0.00           H
ATOM   3957  CD1 LEU   297      53.860  14.720  62.150  1.00  0.00           C
ATOM   3958 HD11 LEU   297      53.740  15.710  61.660  1.00  0.00           H
ATOM   3959 HD12 LEU   297      54.680  14.140  61.680  1.00  0.00           H
ATOM   3960 HD13 LEU   297      54.100  14.960  63.210  1.00  0.00           H
ATOM   3961  CD2 LEU   297      52.890  12.510  62.640  1.00  0.00           C
ATOM   3962 HD21 LEU   297      52.080  11.760  62.650  1.00  0.00           H
ATOM   3963 HD22 LEU   297      53.160  12.620  63.710  1.00  0.00           H
ATOM   3964 HD23 LEU   297      53.720  12.050  62.050  1.00  0.00           H
ATOM   3965  C   LEU   297      49.700  14.690  61.410  1.00  0.00           C
ATOM   3966  O   LEU   297      50.000  14.710  60.270  1.00  0.00           O
ATOM   3967  N   LEU   298      48.570  14.070  61.840  1.00  0.00           N
ATOM   3968  HN  LEU   298      48.230  14.070  62.770  1.00  0.00           H
ATOM   3969  CA  LEU   298      47.600  13.440  60.900  1.00  0.00           C
ATOM   3970  HA  LEU   298      48.310  12.840  60.340  1.00  0.00           H
ATOM   3971  CB  LEU   298      46.510  12.620  61.640  1.00  0.00           C
ATOM   3972  HB1 LEU   298      46.080  13.280  62.420  1.00  0.00           H
ATOM   3973  HB2 LEU   298      47.190  11.850  62.090  1.00  0.00           H
ATOM   3974  CG  LEU   298      45.340  12.030  60.880  1.00  0.00           C
ATOM   3975  HG  LEU   298      45.550  11.850  59.810  1.00  0.00           H
ATOM   3976  CD1 LEU   298      44.920  10.720  61.470  1.00  0.00           C
ATOM   3977 HD11 LEU   298      45.710   9.940  61.400  1.00  0.00           H
ATOM   3978 HD12 LEU   298      44.060  10.390  60.850  1.00  0.00           H
ATOM   3979 HD13 LEU   298      44.530  10.670  62.510  1.00  0.00           H
ATOM   3980  CD2 LEU   298      44.130  12.950  60.840  1.00  0.00           C
ATOM   3981 HD21 LEU   298      43.880  13.330  61.850  1.00  0.00           H
ATOM   3982 HD22 LEU   298      43.270  12.390  60.420  1.00  0.00           H
ATOM   3983 HD23 LEU   298      44.380  13.830  60.210  1.00  0.00           H
ATOM   3984  C   LEU   298      46.920  14.350  59.850  1.00  0.00           C
ATOM   3985  O   LEU   298      46.970  14.100  58.660  1.00  0.00           O
ATOM   3986  N   CYS   299      46.420  15.560  60.210  1.00  0.00           N
ATOM   3987  HN  CYS   299      46.530  15.830  61.160  1.00  0.00           H
ATOM   3988  CA  CYS   299      45.870  16.470  59.260  1.00  0.00           C
ATOM   3989  HA  CYS   299      45.160  15.870  58.710  1.00  0.00           H
ATOM   3990  CB  CYS   299      45.050  17.560  59.940  1.00  0.00           C
ATOM   3991  HB1 CYS   299      44.630  18.300  59.230  1.00  0.00           H
ATOM   3992  HB2 CYS   299      45.730  18.160  60.580  1.00  0.00           H
ATOM   3993  SG  CYS   299      43.780  16.850  61.110  1.00  0.00           S
ATOM   3994  HG1 CYS   299      44.620  16.740  62.120  1.00  0.00           H
ATOM   3995  C   CYS   299      46.870  17.050  58.290  1.00  0.00           C
ATOM   3996  O   CYS   299      46.700  17.100  57.060  1.00  0.00           O
ATOM   3997  N   TRP   300      48.050  17.450  58.850  1.00  0.00           N
ATOM   3998  HN  TRP   300      48.250  17.170  59.780  1.00  0.00           H
ATOM   3999  CA  TRP   300      48.920  18.200  57.920  1.00  0.00           C
ATOM   4000  HA  TRP   300      48.240  18.580  57.170  1.00  0.00           H
ATOM   4001  CB  TRP   300      49.520  19.490  58.510  1.00  0.00           C
ATOM   4002  HB1 TRP   300      50.090  20.000  57.710  1.00  0.00           H
ATOM   4003  HB2 TRP   300      50.100  19.270  59.430  1.00  0.00           H
ATOM   4004  CG  TRP   300      48.470  20.540  58.800  1.00  0.00           C
ATOM   4005  CD1 TRP   300      48.110  21.060  60.080  1.00  0.00           C
ATOM   4006  HD1 TRP   300      48.380  20.610  61.020  1.00  0.00           H
ATOM   4007  NE1 TRP   300      47.030  21.890  59.890  1.00  0.00           N
ATOM   4008  HE1 TRP   300      46.670  22.380  60.650  1.00  0.00           H
ATOM   4009  CE2 TRP   300      46.740  22.040  58.550  1.00  0.00           C
ATOM   4010  CD2 TRP   300      47.590  21.200  57.830  1.00  0.00           C
ATOM   4011  CE3 TRP   300      47.380  21.120  56.460  1.00  0.00           C
ATOM   4012  HE3 TRP   300      48.180  20.630  55.930  1.00  0.00           H
ATOM   4013  CZ3 TRP   300      46.320  21.890  55.890  1.00  0.00           C
ATOM   4014  HZ3 TRP   300      46.170  21.880  54.820  1.00  0.00           H
ATOM   4015  CZ2 TRP   300      45.670  22.710  58.090  1.00  0.00           C
ATOM   4016  HZ2 TRP   300      45.010  23.260  58.740  1.00  0.00           H
ATOM   4017  CH2 TRP   300      45.410  22.560  56.710  1.00  0.00           C
ATOM   4018  HH2 TRP   300      44.540  22.980  56.240  1.00  0.00           H
ATOM   4019  C   TRP   300      50.060  17.350  57.180  1.00  0.00           C
ATOM   4020  O   TRP   300      50.500  17.830  56.080  1.00  0.00           O
ATOM   4021  N   LEU   301      50.410  16.150  57.680  1.00  0.00           N
ATOM   4022  HN  LEU   301      49.790  15.630  58.260  1.00  0.00           H
ATOM   4023  CA  LEU   301      51.360  15.310  56.970  1.00  0.00           C
ATOM   4024  HA  LEU   301      52.190  15.970  56.770  1.00  0.00           H
ATOM   4025  CB  LEU   301      51.830  14.120  57.840  1.00  0.00           C
ATOM   4026  HB1 LEU   301      50.940  13.470  58.010  1.00  0.00           H
ATOM   4027  HB2 LEU   301      52.220  14.560  58.780  1.00  0.00           H
ATOM   4028  CG  LEU   301      52.960  13.280  57.360  1.00  0.00           C
ATOM   4029  HG  LEU   301      53.510  13.820  56.550  1.00  0.00           H
ATOM   4030  CD1 LEU   301      53.980  13.190  58.430  1.00  0.00           C
ATOM   4031 HD11 LEU   301      54.770  12.520  58.020  1.00  0.00           H
ATOM   4032 HD12 LEU   301      53.650  12.720  59.390  1.00  0.00           H
ATOM   4033 HD13 LEU   301      54.350  14.220  58.630  1.00  0.00           H
ATOM   4034  CD2 LEU   301      52.560  11.900  56.800  1.00  0.00           C
ATOM   4035 HD21 LEU   301      52.190  11.970  55.750  1.00  0.00           H
ATOM   4036 HD22 LEU   301      51.640  11.460  57.240  1.00  0.00           H
ATOM   4037 HD23 LEU   301      53.360  11.130  56.900  1.00  0.00           H
ATOM   4038  C   LEU   301      51.080  14.810  55.610  1.00  0.00           C
ATOM   4039  O   LEU   301      51.840  15.040  54.710  1.00  0.00           O
ATOM   4040  N   PRO   302      49.900  14.260  55.200  1.00  0.00           N
ATOM   4041  CD  PRO   302      48.770  13.970  56.080  1.00  0.00           C
ATOM   4042  HD1 PRO   302      48.470  14.900  56.600  1.00  0.00           H
ATOM   4043  HD2 PRO   302      49.060  13.180  56.810  1.00  0.00           H
ATOM   4044  CA  PRO   302      49.720  13.910  53.750  1.00  0.00           C
ATOM   4045  HA  PRO   302      50.640  13.420  53.460  1.00  0.00           H
ATOM   4046  CB  PRO   302      48.400  13.020  53.850  1.00  0.00           C
ATOM   4047  HB1 PRO   302      48.760  11.990  54.080  1.00  0.00           H
ATOM   4048  HB2 PRO   302      47.850  13.130  52.900  1.00  0.00           H
ATOM   4049  CG  PRO   302      47.630  13.500  55.100  1.00  0.00           C
ATOM   4050  HG1 PRO   302      47.040  14.410  54.860  1.00  0.00           H
ATOM   4051  HG2 PRO   302      47.020  12.700  55.550  1.00  0.00           H
ATOM   4052  C   PRO   302      49.510  15.120  52.860  1.00  0.00           C
ATOM   4053  O   PRO   302      50.040  15.220  51.780  1.00  0.00           O
ATOM   4054  N   TYR   303      48.840  16.200  53.340  1.00  0.00           N
ATOM   4055  HN  TYR   303      48.370  16.110  54.210  1.00  0.00           H
ATOM   4056  CA  TYR   303      48.710  17.440  52.630  1.00  0.00           C
ATOM   4057  HA  TYR   303      48.160  17.270  51.720  1.00  0.00           H
ATOM   4058  CB  TYR   303      47.760  18.370  53.570  1.00  0.00           C
ATOM   4059  HB1 TYR   303      48.220  18.690  54.530  1.00  0.00           H
ATOM   4060  HB2 TYR   303      46.930  17.680  53.850  1.00  0.00           H
ATOM   4061  CG  TYR   303      47.330  19.660  52.850  1.00  0.00           C
ATOM   4062  CD1 TYR   303      48.150  20.790  53.060  1.00  0.00           C
ATOM   4063  HD1 TYR   303      49.010  20.840  53.710  1.00  0.00           H
ATOM   4064  CE1 TYR   303      47.820  22.020  52.420  1.00  0.00           C
ATOM   4065  HE1 TYR   303      48.530  22.810  52.600  1.00  0.00           H
ATOM   4066  CZ  TYR   303      46.610  22.110  51.750  1.00  0.00           C
ATOM   4067  OH  TYR   303      46.310  23.370  51.130  1.00  0.00           O
ATOM   4068  HH  TYR   303      45.430  23.250  50.750  1.00  0.00           H
ATOM   4069  CD2 TYR   303      46.070  19.800  52.210  1.00  0.00           C
ATOM   4070  HD2 TYR   303      45.360  18.990  52.340  1.00  0.00           H
ATOM   4071  CE2 TYR   303      45.710  21.060  51.710  1.00  0.00           C
ATOM   4072  HE2 TYR   303      44.660  21.100  51.460  1.00  0.00           H
ATOM   4073  C   TYR   303      50.060  17.970  52.110  1.00  0.00           C
ATOM   4074  O   TYR   303      50.290  18.030  50.950  1.00  0.00           O
ATOM   4075  N   PHE   304      50.990  18.290  53.060  1.00  0.00           N
ATOM   4076  HN  PHE   304      50.750  18.340  54.020  1.00  0.00           H
ATOM   4077  CA  PHE   304      52.240  18.960  52.710  1.00  0.00           C
ATOM   4078  HA  PHE   304      52.000  19.630  51.890  1.00  0.00           H
ATOM   4079  CB  PHE   304      52.930  19.700  53.860  1.00  0.00           C
ATOM   4080  HB1 PHE   304      53.890  20.110  53.490  1.00  0.00           H
ATOM   4081  HB2 PHE   304      53.090  19.160  54.820  1.00  0.00           H
ATOM   4082  CG  PHE   304      52.230  21.010  54.260  1.00  0.00           C
ATOM   4083  CD1 PHE   304      51.660  21.130  55.580  1.00  0.00           C
ATOM   4084  HD1 PHE   304      51.880  20.290  56.220  1.00  0.00           H
ATOM   4085  CE1 PHE   304      50.960  22.320  55.890  1.00  0.00           C
ATOM   4086  HE1 PHE   304      50.490  22.500  56.840  1.00  0.00           H
ATOM   4087  CZ  PHE   304      50.750  23.330  54.970  1.00  0.00           C
ATOM   4088  HZ  PHE   304      50.300  24.260  55.270  1.00  0.00           H
ATOM   4089  CD2 PHE   304      51.870  21.980  53.340  1.00  0.00           C
ATOM   4090  HD2 PHE   304      52.110  21.810  52.300  1.00  0.00           H
ATOM   4091  CE2 PHE   304      51.150  23.190  53.670  1.00  0.00           C
ATOM   4092  HE2 PHE   304      50.880  23.980  52.980  1.00  0.00           H
ATOM   4093  C   PHE   304      53.350  18.050  52.210  1.00  0.00           C
ATOM   4094  O   PHE   304      54.120  18.410  51.320  1.00  0.00           O
ATOM   4095  N   SER   305      53.380  16.790  52.640  1.00  0.00           N
ATOM   4096  HN  SER   305      52.770  16.410  53.330  1.00  0.00           H
ATOM   4097  CA  SER   305      54.280  15.850  51.940  1.00  0.00           C
ATOM   4098  HA  SER   305      55.330  16.080  52.020  1.00  0.00           H
ATOM   4099  CB  SER   305      54.310  14.420  52.580  1.00  0.00           C
ATOM   4100  HB1 SER   305      54.740  14.550  53.600  1.00  0.00           H
ATOM   4101  HB2 SER   305      54.940  13.660  52.070  1.00  0.00           H
ATOM   4102  OG  SER   305      53.010  13.930  52.760  1.00  0.00           O
ATOM   4103  HG1 SER   305      52.580  14.280  53.550  1.00  0.00           H
ATOM   4104  C   SER   305      53.960  15.640  50.450  1.00  0.00           C
ATOM   4105  O   SER   305      54.790  15.580  49.540  1.00  0.00           O
ATOM   4106  N   PHE   306      52.650  15.450  50.220  1.00  0.00           N
ATOM   4107  HN  PHE   306      52.020  15.310  50.990  1.00  0.00           H
ATOM   4108  CA  PHE   306      52.150  15.240  48.810  1.00  0.00           C
ATOM   4109  HA  PHE   306      52.740  14.450  48.360  1.00  0.00           H
ATOM   4110  CB  PHE   306      50.600  14.850  48.810  1.00  0.00           C
ATOM   4111  HB1 PHE   306      49.980  15.740  49.090  1.00  0.00           H
ATOM   4112  HB2 PHE   306      50.470  13.960  49.450  1.00  0.00           H
ATOM   4113  CG  PHE   306      50.220  14.360  47.380  1.00  0.00           C
ATOM   4114  CD1 PHE   306      49.460  15.220  46.560  1.00  0.00           C
ATOM   4115  HD1 PHE   306      49.100  16.140  46.990  1.00  0.00           H
ATOM   4116  CE1 PHE   306      49.070  14.780  45.260  1.00  0.00           C
ATOM   4117  HE1 PHE   306      48.450  15.350  44.580  1.00  0.00           H
ATOM   4118  CZ  PHE   306      49.440  13.510  44.770  1.00  0.00           C
ATOM   4119  HZ  PHE   306      49.080  13.120  43.830  1.00  0.00           H
ATOM   4120  CD2 PHE   306      50.600  13.110  46.850  1.00  0.00           C
ATOM   4121  HD2 PHE   306      51.250  12.540  47.500  1.00  0.00           H
ATOM   4122  CE2 PHE   306      50.200  12.620  45.630  1.00  0.00           C
ATOM   4123  HE2 PHE   306      50.440  11.600  45.380  1.00  0.00           H
ATOM   4124  C   PHE   306      52.380  16.470  47.890  1.00  0.00           C
ATOM   4125  O   PHE   306      52.890  16.250  46.800  1.00  0.00           O
HETATM 4126  N   HSD   307      52.130  17.740  48.260  1.00  0.00           N
HETATM 4127  HN  HSD   307      51.910  17.830  49.230  1.00  0.00           H
HETATM 4128  CA  HSD   307      52.450  18.960  47.440  1.00  0.00           C
HETATM 4129  HA  HSD   307      51.850  18.860  46.540  1.00  0.00           H
HETATM 4130  CB  HSD   307      52.060  20.310  48.020  1.00  0.00           C
HETATM 4131  HB1 HSD   307      52.410  21.070  47.300  1.00  0.00           H
HETATM 4132  HB2 HSD   307      52.630  20.520  48.950  1.00  0.00           H
HETATM 4133  ND1 HSD   307      49.730  20.050  49.150  1.00  0.00           N
HETATM 4134  HD1 HSD   307      49.940  19.270  49.740  1.00  0.00           H
HETATM 4135  CG  HSD   307      50.570  20.420  48.170  1.00  0.00           C
HETATM 4136  CE1 HSD   307      48.540  20.610  48.900  1.00  0.00           C
HETATM 4137  HE1 HSD   307      47.680  20.410  49.550  1.00  0.00           H
HETATM 4138  NE2 HSD   307      48.540  21.430  47.850  1.00  0.00           N
HETATM 4139  CD2 HSD   307      49.840  21.300  47.420  1.00  0.00           C
HETATM 4140  HD2 HSD   307      50.270  21.860  46.600  1.00  0.00           H
HETATM 4141  C   HSD   307      53.900  18.920  47.040  1.00  0.00           C
HETATM 4142  O   HSD   307      54.280  19.210  45.890  1.00  0.00           O
ATOM   4143  N   LEU   308      54.760  18.640  48.030  1.00  0.00           N
ATOM   4144  HN  LEU   308      54.500  18.460  48.970  1.00  0.00           H
ATOM   4145  CA  LEU   308      56.230  18.390  47.900  1.00  0.00           C
ATOM   4146  HA  LEU   308      56.750  19.250  47.500  1.00  0.00           H
ATOM   4147  CB  LEU   308      56.970  18.210  49.310  1.00  0.00           C
ATOM   4148  HB1 LEU   308      56.460  17.370  49.820  1.00  0.00           H
ATOM   4149  HB2 LEU   308      56.670  19.030  50.000  1.00  0.00           H
ATOM   4150  CG  LEU   308      58.500  17.930  49.300  1.00  0.00           C
ATOM   4151  HG  LEU   308      58.690  16.990  48.740  1.00  0.00           H
ATOM   4152  CD1 LEU   308      59.400  18.990  48.480  1.00  0.00           C
ATOM   4153 HD11 LEU   308      60.340  18.470  48.220  1.00  0.00           H
ATOM   4154 HD12 LEU   308      59.650  19.870  49.120  1.00  0.00           H
ATOM   4155 HD13 LEU   308      58.770  19.280  47.610  1.00  0.00           H
ATOM   4156  CD2 LEU   308      59.130  17.840  50.730  1.00  0.00           C
ATOM   4157 HD21 LEU   308      58.520  17.150  51.360  1.00  0.00           H
ATOM   4158 HD22 LEU   308      58.860  18.780  51.250  1.00  0.00           H
ATOM   4159 HD23 LEU   308      60.220  17.680  50.920  1.00  0.00           H
ATOM   4160  C   LEU   308      56.650  17.210  47.060  1.00  0.00           C
ATOM   4161  O   LEU   308      57.670  17.190  46.400  1.00  0.00           O
ATOM   4162  N   TYR   309      55.840  16.130  47.100  1.00  0.00           N
ATOM   4163  HN  TYR   309      55.240  16.040  47.890  1.00  0.00           H
ATOM   4164  CA  TYR   309      55.920  15.130  46.080  1.00  0.00           C
ATOM   4165  HA  TYR   309      56.950  14.800  46.070  1.00  0.00           H
ATOM   4166  CB  TYR   309      55.180  13.800  46.440  1.00  0.00           C
ATOM   4167  HB1 TYR   309      54.100  14.000  46.650  1.00  0.00           H
ATOM   4168  HB2 TYR   309      55.590  13.460  47.420  1.00  0.00           H
ATOM   4169  CG  TYR   309      55.350  12.660  45.450  1.00  0.00           C
ATOM   4170  CD1 TYR   309      56.610  12.050  45.250  1.00  0.00           C
ATOM   4171  HD1 TYR   309      57.450  12.340  45.860  1.00  0.00           H
ATOM   4172  CE1 TYR   309      56.790  11.160  44.280  1.00  0.00           C
ATOM   4173  HE1 TYR   309      57.770  10.760  44.080  1.00  0.00           H
ATOM   4174  CZ  TYR   309      55.740  10.780  43.410  1.00  0.00           C
ATOM   4175  OH  TYR   309      55.910   9.770  42.450  1.00  0.00           O
ATOM   4176  HH  TYR   309      56.800   9.430  42.570  1.00  0.00           H
ATOM   4177  CD2 TYR   309      54.250  12.180  44.710  1.00  0.00           C
ATOM   4178  HD2 TYR   309      53.280  12.650  44.750  1.00  0.00           H
ATOM   4179  CE2 TYR   309      54.460  11.250  43.670  1.00  0.00           C
ATOM   4180  HE2 TYR   309      53.590  10.980  43.090  1.00  0.00           H
ATOM   4181  C   TYR   309      55.610  15.630  44.630  1.00  0.00           C
ATOM   4182  O   TYR   309      56.320  15.310  43.660  1.00  0.00           O
ATOM   4183  N   VAL   310      54.540  16.400  44.530  1.00  0.00           N
ATOM   4184  HN  VAL   310      54.000  16.500  45.360  1.00  0.00           H
ATOM   4185  CA  VAL   310      54.000  16.840  43.210  1.00  0.00           C
ATOM   4186  HA  VAL   310      53.910  15.980  42.580  1.00  0.00           H
ATOM   4187  CB  VAL   310      52.650  17.480  43.430  1.00  0.00           C
ATOM   4188  HB  VAL   310      52.720  18.120  44.330  1.00  0.00           H
ATOM   4189  CG1 VAL   310      52.150  18.270  42.240  1.00  0.00           C
ATOM   4190 HG11 VAL   310      52.800  19.160  42.090  1.00  0.00           H
ATOM   4191 HG12 VAL   310      51.130  18.640  42.510  1.00  0.00           H
ATOM   4192 HG13 VAL   310      52.140  17.740  41.270  1.00  0.00           H
ATOM   4193  CG2 VAL   310      51.730  16.270  43.650  1.00  0.00           C
ATOM   4194 HG21 VAL   310      51.610  15.630  42.750  1.00  0.00           H
ATOM   4195 HG22 VAL   310      50.740  16.700  43.920  1.00  0.00           H
ATOM   4196 HG23 VAL   310      52.200  15.620  44.420  1.00  0.00           H
ATOM   4197  C   VAL   310      55.030  17.860  42.570  1.00  0.00           C
ATOM   4198  O   VAL   310      55.380  17.780  41.380  1.00  0.00           O
ATOM   4199  N   ALA   311      55.650  18.750  43.380  1.00  0.00           N
ATOM   4200  HN  ALA   311      55.260  19.020  44.250  1.00  0.00           H
ATOM   4201  CA  ALA   311      56.560  19.750  42.870  1.00  0.00           C
ATOM   4202  HA  ALA   311      56.110  20.230  42.010  1.00  0.00           H
ATOM   4203  CB  ALA   311      56.680  20.860  43.870  1.00  0.00           C
ATOM   4204  HB1 ALA   311      57.360  21.660  43.490  1.00  0.00           H
ATOM   4205  HB2 ALA   311      57.300  20.440  44.690  1.00  0.00           H
ATOM   4206  HB3 ALA   311      55.680  21.250  44.170  1.00  0.00           H
ATOM   4207  C   ALA   311      58.040  19.180  42.520  1.00  0.00           C
ATOM   4208  O   ALA   311      58.860  19.550  41.640  1.00  0.00           O
ATOM   4209  N   LEU   312      58.430  18.120  43.250  1.00  0.00           N
ATOM   4210  HN  LEU   312      57.890  17.910  44.070  1.00  0.00           H
ATOM   4211  CA  LEU   312      59.540  17.200  42.840  1.00  0.00           C
ATOM   4212  HA  LEU   312      60.510  17.690  42.850  1.00  0.00           H
ATOM   4213  CB  LEU   312      59.640  16.140  43.960  1.00  0.00           C
ATOM   4214  HB1 LEU   312      58.610  15.960  44.330  1.00  0.00           H
ATOM   4215  HB2 LEU   312      60.110  16.670  44.810  1.00  0.00           H
ATOM   4216  CG  LEU   312      60.370  14.790  43.700  1.00  0.00           C
ATOM   4217  HG  LEU   312      59.870  14.210  42.890  1.00  0.00           H
ATOM   4218  CD1 LEU   312      61.820  14.940  43.390  1.00  0.00           C
ATOM   4219 HD11 LEU   312      62.400  15.240  44.290  1.00  0.00           H
ATOM   4220 HD12 LEU   312      61.930  15.590  42.500  1.00  0.00           H
ATOM   4221 HD13 LEU   312      62.210  13.930  43.120  1.00  0.00           H
ATOM   4222  CD2 LEU   312      60.230  13.870  44.920  1.00  0.00           C
ATOM   4223 HD21 LEU   312      59.210  13.430  44.970  1.00  0.00           H
ATOM   4224 HD22 LEU   312      60.410  14.450  45.850  1.00  0.00           H
ATOM   4225 HD23 LEU   312      61.020  13.090  44.930  1.00  0.00           H
ATOM   4226  C   LEU   312      59.370  16.480  41.540  1.00  0.00           C
ATOM   4227  O   LEU   312      60.230  16.450  40.650  1.00  0.00           O
ATOM   4228  N   SER   313      58.180  15.960  41.300  1.00  0.00           N
ATOM   4229  HN  SER   313      57.510  15.930  42.040  1.00  0.00           H
ATOM   4230  CA  SER   313      57.700  15.190  40.140  1.00  0.00           C
ATOM   4231  HA  SER   313      58.410  14.370  40.080  1.00  0.00           H
ATOM   4232  CB  SER   313      56.350  14.450  40.320  1.00  0.00           C
ATOM   4233  HB1 SER   313      56.070  13.910  39.400  1.00  0.00           H
ATOM   4234  HB2 SER   313      55.580  15.180  40.660  1.00  0.00           H
ATOM   4235  OG  SER   313      56.340  13.480  41.340  1.00  0.00           O
ATOM   4236  HG1 SER   313      56.160  13.930  42.180  1.00  0.00           H
ATOM   4237  C   SER   313      57.750  15.800  38.740  1.00  0.00           C
ATOM   4238  O   SER   313      57.130  16.800  38.470  1.00  0.00           O
ATOM   4239  N   ALA   314      58.510  15.170  37.820  1.00  0.00           N
ATOM   4240  HN  ALA   314      59.050  14.360  38.050  1.00  0.00           H
ATOM   4241  CA  ALA   314      58.750  15.720  36.500  1.00  0.00           C
ATOM   4242  HA  ALA   314      58.440  16.740  36.370  1.00  0.00           H
ATOM   4243  CB  ALA   314      60.180  15.670  36.050  1.00  0.00           C
ATOM   4244  HB1 ALA   314      60.570  14.630  36.110  1.00  0.00           H
ATOM   4245  HB2 ALA   314      60.810  16.180  36.820  1.00  0.00           H
ATOM   4246  HB3 ALA   314      60.370  16.180  35.090  1.00  0.00           H
ATOM   4247  C   ALA   314      57.870  14.890  35.550  1.00  0.00           C
ATOM   4248  O   ALA   314      57.300  15.410  34.530  1.00  0.00           O
ATOM   4249  N   GLN   315      57.710  13.610  35.840  1.00  0.00           N
ATOM   4250  HN  GLN   315      58.290  13.200  36.540  1.00  0.00           H
ATOM   4251  CA  GLN   315      56.760  12.690  35.260  1.00  0.00           C
ATOM   4252  HA  GLN   315      56.770  12.750  34.180  1.00  0.00           H
ATOM   4253  CB  GLN   315      56.970  11.210  35.630  1.00  0.00           C
ATOM   4254  HB1 GLN   315      56.120  10.630  35.200  1.00  0.00           H
ATOM   4255  HB2 GLN   315      57.050  11.090  36.730  1.00  0.00           H
ATOM   4256  CG  GLN   315      58.220  10.580  35.000  1.00  0.00           C
ATOM   4257  HG1 GLN   315      59.160  11.010  35.420  1.00  0.00           H
ATOM   4258  HG2 GLN   315      58.260  10.760  33.910  1.00  0.00           H
ATOM   4259  CD  GLN   315      58.120   9.050  35.120  1.00  0.00           C
ATOM   4260  OE1 GLN   315      57.840   8.430  36.140  1.00  0.00           O
ATOM   4261  NE2 GLN   315      58.240   8.440  33.910  1.00  0.00           N
ATOM   4262 HE21 GLN   315      58.290   9.000  33.080  1.00  0.00           H
ATOM   4263 HE22 GLN   315      58.580   7.500  33.850  1.00  0.00           H
ATOM   4264  C   GLN   315      55.310  13.020  35.700  1.00  0.00           C
ATOM   4265  O   GLN   315      55.100  13.080  36.930  1.00  0.00           O
ATOM   4266  N   PRO   316      54.270  13.220  34.870  1.00  0.00           N
ATOM   4267  CD  PRO   316      54.460  13.730  33.440  1.00  0.00           C
ATOM   4268  HD1 PRO   316      55.120  13.090  32.810  1.00  0.00           H
ATOM   4269  HD2 PRO   316      54.780  14.790  33.530  1.00  0.00           H
ATOM   4270  CA  PRO   316      52.830  13.260  35.120  1.00  0.00           C
ATOM   4271  HA  PRO   316      52.750  14.280  35.470  1.00  0.00           H
ATOM   4272  CB  PRO   316      52.220  12.920  33.770  1.00  0.00           C
ATOM   4273  HB1 PRO   316      51.160  13.260  33.750  1.00  0.00           H
ATOM   4274  HB2 PRO   316      52.330  11.820  33.630  1.00  0.00           H
ATOM   4275  CG  PRO   316      53.100  13.710  32.840  1.00  0.00           C
ATOM   4276  HG1 PRO   316      53.190  13.260  31.830  1.00  0.00           H
ATOM   4277  HG2 PRO   316      52.780  14.780  32.830  1.00  0.00           H
ATOM   4278  C   PRO   316      52.260  12.360  36.190  1.00  0.00           C
ATOM   4279  O   PRO   316      52.490  11.180  36.110  1.00  0.00           O
ATOM   4280  N   ILE   317      51.530  12.880  37.180  1.00  0.00           N
ATOM   4281  HN  ILE   317      51.330  13.860  37.270  1.00  0.00           H
ATOM   4282  CA  ILE   317      50.810  12.050  38.180  1.00  0.00           C
ATOM   4283  HA  ILE   317      51.430  11.220  38.460  1.00  0.00           H
ATOM   4284  CB  ILE   317      50.290  12.930  39.370  1.00  0.00           C
ATOM   4285  HB  ILE   317      49.540  13.590  38.880  1.00  0.00           H
ATOM   4286  CG2 ILE   317      49.560  12.110  40.460  1.00  0.00           C
ATOM   4287 HG21 ILE   317      48.790  11.450  40.010  1.00  0.00           H
ATOM   4288 HG22 ILE   317      49.120  12.840  41.180  1.00  0.00           H
ATOM   4289 HG23 ILE   317      50.330  11.450  40.900  1.00  0.00           H
ATOM   4290  CG1 ILE   317      51.300  13.930  40.020  1.00  0.00           C
ATOM   4291 HG11 ILE   317      50.720  14.590  40.690  1.00  0.00           H
ATOM   4292 HG12 ILE   317      51.680  14.630  39.250  1.00  0.00           H
ATOM   4293  CD  ILE   317      52.540  13.250  40.550  1.00  0.00           C
ATOM   4294  HD1 ILE   317      53.110  12.920  39.650  1.00  0.00           H
ATOM   4295  HD2 ILE   317      52.330  12.430  41.270  1.00  0.00           H
ATOM   4296  HD3 ILE   317      53.160  13.970  41.120  1.00  0.00           H
ATOM   4297  C   ILE   317      49.610  11.440  37.410  1.00  0.00           C
ATOM   4298  O   ILE   317      49.080  12.030  36.440  1.00  0.00           O
ATOM   4299  N   SER   318      49.240  10.190  37.660  1.00  0.00           N
ATOM   4300  HN  SER   318      49.680   9.850  38.480  1.00  0.00           H
ATOM   4301  CA  SER   318      48.400   9.240  36.890  1.00  0.00           C
ATOM   4302  HA  SER   318      48.450   9.410  35.820  1.00  0.00           H
ATOM   4303  CB  SER   318      48.780   7.750  37.180  1.00  0.00           C
ATOM   4304  HB1 SER   318      49.810   7.470  36.900  1.00  0.00           H
ATOM   4305  HB2 SER   318      48.060   7.090  36.650  1.00  0.00           H
ATOM   4306  OG  SER   318      48.680   7.440  38.570  1.00  0.00           O
ATOM   4307  HG1 SER   318      47.810   7.140  38.830  1.00  0.00           H
ATOM   4308  C   SER   318      46.910   9.490  37.290  1.00  0.00           C
ATOM   4309  O   SER   318      46.000   8.870  36.750  1.00  0.00           O
ATOM   4310  N   THR   319      46.570  10.300  38.210  1.00  0.00           N
ATOM   4311  HN  THR   319      47.110  11.020  38.640  1.00  0.00           H
ATOM   4312  CA  THR   319      45.190  10.360  38.740  1.00  0.00           C
ATOM   4313  HA  THR   319      44.470  10.180  37.960  1.00  0.00           H
ATOM   4314  CB  THR   319      44.960   9.290  39.790  1.00  0.00           C
ATOM   4315  HB  THR   319      45.390   8.310  39.490  1.00  0.00           H
ATOM   4316  OG1 THR   319      43.580   9.130  40.230  1.00  0.00           O
ATOM   4317  HG1 THR   319      43.670   8.480  40.930  1.00  0.00           H
ATOM   4318  CG2 THR   319      45.780   9.580  41.120  1.00  0.00           C
ATOM   4319 HG21 THR   319      45.500  10.600  41.450  1.00  0.00           H
ATOM   4320 HG22 THR   319      46.880   9.610  40.970  1.00  0.00           H
ATOM   4321 HG23 THR   319      45.670   8.690  41.770  1.00  0.00           H
ATOM   4322  C   THR   319      44.980  11.730  39.350  1.00  0.00           C
ATOM   4323  O   THR   319      45.870  12.490  39.680  1.00  0.00           O
ATOM   4324  N   GLY   320      43.710  12.040  39.670  1.00  0.00           N
ATOM   4325  HN  GLY   320      43.020  11.390  39.330  1.00  0.00           H
ATOM   4326  CA  GLY   320      43.330  13.140  40.560  1.00  0.00           C
ATOM   4327  HA1 GLY   320      42.580  13.740  40.070  1.00  0.00           H
ATOM   4328  HA2 GLY   320      44.210  13.670  40.890  1.00  0.00           H
ATOM   4329  C   GLY   320      42.630  12.650  41.750  1.00  0.00           C
ATOM   4330  O   GLY   320      42.330  13.460  42.610  1.00  0.00           O
ATOM   4331  N   GLN   321      42.290  11.380  41.980  1.00  0.00           N
ATOM   4332  HN  GLN   321      42.580  10.640  41.380  1.00  0.00           H
ATOM   4333  CA  GLN   321      41.630  10.910  43.170  1.00  0.00           C
ATOM   4334  HA  GLN   321      40.790  11.590  43.240  1.00  0.00           H
ATOM   4335  CB  GLN   321      41.080   9.490  43.160  1.00  0.00           C
ATOM   4336  HB1 GLN   321      40.550   9.430  44.140  1.00  0.00           H
ATOM   4337  HB2 GLN   321      41.900   8.740  43.030  1.00  0.00           H
ATOM   4338  CG  GLN   321      40.070   9.290  42.060  1.00  0.00           C
ATOM   4339  HG1 GLN   321      40.430   9.410  41.020  1.00  0.00           H
ATOM   4340  HG2 GLN   321      39.290  10.080  42.200  1.00  0.00           H
ATOM   4341  CD  GLN   321      39.450   7.950  42.340  1.00  0.00           C
ATOM   4342  OE1 GLN   321      38.330   7.890  42.790  1.00  0.00           O
ATOM   4343  NE2 GLN   321      40.170   6.790  42.070  1.00  0.00           N
ATOM   4344 HE21 GLN   321      39.890   6.030  42.650  1.00  0.00           H
ATOM   4345 HE22 GLN   321      40.940   6.720  41.430  1.00  0.00           H
ATOM   4346  C   GLN   321      42.370  11.180  44.460  1.00  0.00           C
ATOM   4347  O   GLN   321      41.800  11.670  45.450  1.00  0.00           O
ATOM   4348  N   VAL   322      43.640  10.890  44.600  1.00  0.00           N
ATOM   4349  HN  VAL   322      44.140  10.650  43.770  1.00  0.00           H
ATOM   4350  CA  VAL   322      44.430  11.110  45.730  1.00  0.00           C
ATOM   4351  HA  VAL   322      44.080  10.580  46.600  1.00  0.00           H
ATOM   4352  CB  VAL   322      45.820  10.540  45.510  1.00  0.00           C
ATOM   4353  HB  VAL   322      46.300  11.020  44.630  1.00  0.00           H
ATOM   4354  CG1 VAL   322      46.610  10.800  46.790  1.00  0.00           C
ATOM   4355 HG11 VAL   322      47.460  10.090  46.720  1.00  0.00           H
ATOM   4356 HG12 VAL   322      46.140  10.450  47.730  1.00  0.00           H
ATOM   4357 HG13 VAL   322      47.060  11.810  46.890  1.00  0.00           H
ATOM   4358  CG2 VAL   322      45.650   8.950  45.370  1.00  0.00           C
ATOM   4359 HG21 VAL   322      46.650   8.470  45.260  1.00  0.00           H
ATOM   4360 HG22 VAL   322      44.960   8.630  44.560  1.00  0.00           H
ATOM   4361 HG23 VAL   322      45.260   8.630  46.360  1.00  0.00           H
ATOM   4362  C   VAL   322      44.530  12.600  46.140  1.00  0.00           C
ATOM   4363  O   VAL   322      44.330  12.950  47.290  1.00  0.00           O
ATOM   4364  N   GLU   323      44.730  13.500  45.210  1.00  0.00           N
ATOM   4365  HN  GLU   323      44.870  13.220  44.260  1.00  0.00           H
ATOM   4366  CA  GLU   323      45.030  14.910  45.440  1.00  0.00           C
ATOM   4367  HA  GLU   323      45.870  15.010  46.110  1.00  0.00           H
ATOM   4368  CB  GLU   323      45.420  15.800  44.240  1.00  0.00           C
ATOM   4369  HB1 GLU   323      44.690  16.080  43.460  1.00  0.00           H
ATOM   4370  HB2 GLU   323      46.220  15.340  43.630  1.00  0.00           H
ATOM   4371  CG  GLU   323      46.130  17.190  44.740  1.00  0.00           C
ATOM   4372  HG1 GLU   323      46.920  17.030  45.500  1.00  0.00           H
ATOM   4373  HG2 GLU   323      45.460  17.940  45.210  1.00  0.00           H
ATOM   4374  CD  GLU   323      46.780  17.950  43.540  1.00  0.00           C
ATOM   4375  OE1 GLU   323      47.920  17.680  43.150  1.00  0.00           O
ATOM   4376  OE2 GLU   323      45.940  18.760  42.920  1.00  0.00           O
ATOM   4377  C   GLU   323      43.820  15.580  46.090  1.00  0.00           C
ATOM   4378  O   GLU   323      43.890  16.330  47.080  1.00  0.00           O
ATOM   4379  N   SER   324      42.640  15.240  45.530  1.00  0.00           N
ATOM   4380  HN  SER   324      42.610  14.520  44.840  1.00  0.00           H
ATOM   4381  CA  SER   324      41.380  15.650  46.040  1.00  0.00           C
ATOM   4382  HA  SER   324      41.460  16.720  46.190  1.00  0.00           H
ATOM   4383  CB  SER   324      40.170  15.260  45.140  1.00  0.00           C
ATOM   4384  HB1 SER   324      39.230  15.680  45.570  1.00  0.00           H
ATOM   4385  HB2 SER   324      40.060  14.170  45.000  1.00  0.00           H
ATOM   4386  OG  SER   324      40.290  15.810  43.830  1.00  0.00           O
ATOM   4387  HG1 SER   324      39.750  15.370  43.170  1.00  0.00           H
ATOM   4388  C   SER   324      41.100  15.070  47.400  1.00  0.00           C
ATOM   4389  O   SER   324      40.670  15.810  48.280  1.00  0.00           O
ATOM   4390  N   VAL   325      41.390  13.810  47.700  1.00  0.00           N
ATOM   4391  HN  VAL   325      41.630  13.160  46.980  1.00  0.00           H
ATOM   4392  CA  VAL   325      41.230  13.360  49.120  1.00  0.00           C
ATOM   4393  HA  VAL   325      40.270  13.630  49.520  1.00  0.00           H
ATOM   4394  CB  VAL   325      41.160  11.830  49.100  1.00  0.00           C
ATOM   4395  HB  VAL   325      41.990  11.300  48.580  1.00  0.00           H
ATOM   4396  CG1 VAL   325      41.210  11.340  50.620  1.00  0.00           C
ATOM   4397 HG11 VAL   325      40.440  11.810  51.270  1.00  0.00           H
ATOM   4398 HG12 VAL   325      42.270  11.470  50.910  1.00  0.00           H
ATOM   4399 HG13 VAL   325      41.120  10.240  50.730  1.00  0.00           H
ATOM   4400  CG2 VAL   325      39.780  11.510  48.410  1.00  0.00           C
ATOM   4401 HG21 VAL   325      39.750  11.610  47.310  1.00  0.00           H
ATOM   4402 HG22 VAL   325      39.060  12.260  48.820  1.00  0.00           H
ATOM   4403 HG23 VAL   325      39.440  10.490  48.680  1.00  0.00           H
ATOM   4404  C   VAL   325      42.270  14.010  50.020  1.00  0.00           C
ATOM   4405  O   VAL   325      41.900  14.480  51.130  1.00  0.00           O
ATOM   4406  N   VAL   326      43.530  14.230  49.590  1.00  0.00           N
ATOM   4407  HN  VAL   326      43.820  13.890  48.700  1.00  0.00           H
ATOM   4408  CA  VAL   326      44.610  14.810  50.400  1.00  0.00           C
ATOM   4409  HA  VAL   326      44.640  14.220  51.300  1.00  0.00           H
ATOM   4410  CB  VAL   326      45.900  14.680  49.590  1.00  0.00           C
ATOM   4411  HB  VAL   326      45.770  14.920  48.520  1.00  0.00           H
ATOM   4412  CG1 VAL   326      46.920  15.630  50.120  1.00  0.00           C
ATOM   4413 HG11 VAL   326      46.730  16.710  49.910  1.00  0.00           H
ATOM   4414 HG12 VAL   326      47.850  15.480  49.540  1.00  0.00           H
ATOM   4415 HG13 VAL   326      47.110  15.430  51.200  1.00  0.00           H
ATOM   4416  CG2 VAL   326      46.510  13.280  49.720  1.00  0.00           C
ATOM   4417 HG21 VAL   326      47.370  13.050  49.050  1.00  0.00           H
ATOM   4418 HG22 VAL   326      45.670  12.570  49.540  1.00  0.00           H
ATOM   4419 HG23 VAL   326      46.780  13.020  50.760  1.00  0.00           H
ATOM   4420  C   VAL   326      44.270  16.260  50.770  1.00  0.00           C
ATOM   4421  O   VAL   326      44.480  16.660  51.900  1.00  0.00           O
ATOM   4422  N   THR   327      43.690  17.040  49.870  1.00  0.00           N
ATOM   4423  HN  THR   327      43.550  16.690  48.950  1.00  0.00           H
ATOM   4424  CA  THR   327      43.230  18.450  50.130  1.00  0.00           C
ATOM   4425  HA  THR   327      44.100  18.840  50.650  1.00  0.00           H
ATOM   4426  CB  THR   327      42.990  19.350  48.830  1.00  0.00           C
ATOM   4427  HB  THR   327      42.390  20.240  49.130  1.00  0.00           H
ATOM   4428  OG1 THR   327      42.430  18.640  47.770  1.00  0.00           O
ATOM   4429  HG1 THR   327      42.960  17.840  47.680  1.00  0.00           H
ATOM   4430  CG2 THR   327      44.390  19.780  48.310  1.00  0.00           C
ATOM   4431 HG21 THR   327      44.970  20.390  49.040  1.00  0.00           H
ATOM   4432 HG22 THR   327      44.200  20.470  47.460  1.00  0.00           H
ATOM   4433 HG23 THR   327      45.060  18.960  48.000  1.00  0.00           H
ATOM   4434  C   THR   327      42.020  18.470  51.030  1.00  0.00           C
ATOM   4435  O   THR   327      41.850  19.380  51.750  1.00  0.00           O
ATOM   4436  N   TRP   328      41.160  17.440  50.960  1.00  0.00           N
ATOM   4437  HN  TRP   328      41.260  16.840  50.170  1.00  0.00           H
ATOM   4438  CA  TRP   328      40.090  17.090  51.810  1.00  0.00           C
ATOM   4439  HA  TRP   328      39.600  18.040  51.980  1.00  0.00           H
ATOM   4440  CB  TRP   328      39.090  16.010  51.270  1.00  0.00           C
ATOM   4441  HB1 TRP   328      38.750  15.260  52.020  1.00  0.00           H
ATOM   4442  HB2 TRP   328      39.730  15.440  50.560  1.00  0.00           H
ATOM   4443  CG  TRP   328      37.910  16.670  50.570  1.00  0.00           C
ATOM   4444  CD1 TRP   328      37.490  16.610  49.260  1.00  0.00           C
ATOM   4445  HD1 TRP   328      37.930  16.060  48.450  1.00  0.00           H
ATOM   4446  NE1 TRP   328      36.340  17.450  49.060  1.00  0.00           N
ATOM   4447  HE1 TRP   328      35.770  17.500  48.270  1.00  0.00           H
ATOM   4448  CE2 TRP   328      36.060  18.070  50.240  1.00  0.00           C
ATOM   4449  CD2 TRP   328      36.940  17.600  51.250  1.00  0.00           C
ATOM   4450  CE3 TRP   328      36.840  18.080  52.550  1.00  0.00           C
ATOM   4451  HE3 TRP   328      37.430  17.850  53.430  1.00  0.00           H
ATOM   4452  CZ3 TRP   328      35.840  18.940  52.810  1.00  0.00           C
ATOM   4453  HZ3 TRP   328      35.590  19.130  53.840  1.00  0.00           H
ATOM   4454  CZ2 TRP   328      34.980  18.940  50.570  1.00  0.00           C
ATOM   4455  HZ2 TRP   328      34.190  19.290  49.910  1.00  0.00           H
ATOM   4456  CH2 TRP   328      34.910  19.470  51.880  1.00  0.00           C
ATOM   4457  HH2 TRP   328      34.070  20.080  52.160  1.00  0.00           H
ATOM   4458  C   TRP   328      40.470  16.750  53.230  1.00  0.00           C
ATOM   4459  O   TRP   328      39.830  17.200  54.130  1.00  0.00           O
ATOM   4460  N   ILE   329      41.640  16.060  53.460  1.00  0.00           N
ATOM   4461  HN  ILE   329      42.050  15.600  52.670  1.00  0.00           H
ATOM   4462  CA  ILE   329      42.240  15.880  54.780  1.00  0.00           C
ATOM   4463  HA  ILE   329      41.500  15.370  55.370  1.00  0.00           H
ATOM   4464  CB  ILE   329      43.380  14.870  54.780  1.00  0.00           C
ATOM   4465  HB  ILE   329      44.140  14.990  53.980  1.00  0.00           H
ATOM   4466  CG2 ILE   329      44.060  14.870  56.130  1.00  0.00           C
ATOM   4467 HG21 ILE   329      43.290  14.800  56.930  1.00  0.00           H
ATOM   4468 HG22 ILE   329      44.650  15.800  56.260  1.00  0.00           H
ATOM   4469 HG23 ILE   329      44.800  14.040  56.180  1.00  0.00           H
ATOM   4470  CG1 ILE   329      42.770  13.480  54.550  1.00  0.00           C
ATOM   4471 HG11 ILE   329      41.810  13.590  53.990  1.00  0.00           H
ATOM   4472 HG12 ILE   329      42.450  13.070  55.530  1.00  0.00           H
ATOM   4473  CD  ILE   329      43.680  12.410  53.890  1.00  0.00           C
ATOM   4474  HD1 ILE   329      44.730  12.610  54.200  1.00  0.00           H
ATOM   4475  HD2 ILE   329      43.630  12.520  52.790  1.00  0.00           H
ATOM   4476  HD3 ILE   329      43.320  11.370  54.040  1.00  0.00           H
ATOM   4477  C   ILE   329      42.680  17.270  55.460  1.00  0.00           C
ATOM   4478  O   ILE   329      42.490  17.530  56.690  1.00  0.00           O
ATOM   4479  N   GLY   330      43.230  18.200  54.650  1.00  0.00           N
ATOM   4480  HN  GLY   330      43.210  18.030  53.670  1.00  0.00           H
ATOM   4481  CA  GLY   330      43.520  19.510  55.190  1.00  0.00           C
ATOM   4482  HA1 GLY   330      44.150  19.970  54.440  1.00  0.00           H
ATOM   4483  HA2 GLY   330      44.030  19.360  56.130  1.00  0.00           H
ATOM   4484  C   GLY   330      42.300  20.350  55.440  1.00  0.00           C
ATOM   4485  O   GLY   330      42.150  21.060  56.440  1.00  0.00           O
ATOM   4486  N   TYR   331      41.220  20.190  54.670  1.00  0.00           N
ATOM   4487  HN  TYR   331      41.200  19.460  53.990  1.00  0.00           H
ATOM   4488  CA  TYR   331      39.850  20.860  54.860  1.00  0.00           C
ATOM   4489  HA  TYR   331      40.000  21.900  55.120  1.00  0.00           H
ATOM   4490  CB  TYR   331      38.980  20.850  53.570  1.00  0.00           C
ATOM   4491  HB1 TYR   331      37.970  21.270  53.710  1.00  0.00           H
ATOM   4492  HB2 TYR   331      38.960  19.780  53.250  1.00  0.00           H
ATOM   4493  CG  TYR   331      39.530  21.620  52.420  1.00  0.00           C
ATOM   4494  CD1 TYR   331      40.580  22.560  52.500  1.00  0.00           C
ATOM   4495  HD1 TYR   331      41.030  22.740  53.470  1.00  0.00           H
ATOM   4496  CE1 TYR   331      41.100  23.150  51.350  1.00  0.00           C
ATOM   4497  HE1 TYR   331      41.940  23.820  51.430  1.00  0.00           H
ATOM   4498  CZ  TYR   331      40.580  22.840  50.130  1.00  0.00           C
ATOM   4499  OH  TYR   331      41.130  23.370  48.940  1.00  0.00           O
ATOM   4500  HH  TYR   331      40.590  23.240  48.170  1.00  0.00           H
ATOM   4501  CD2 TYR   331      38.970  21.350  51.150  1.00  0.00           C
ATOM   4502  HD2 TYR   331      38.210  20.590  51.120  1.00  0.00           H
ATOM   4503  CE2 TYR   331      39.550  21.880  50.030  1.00  0.00           C
ATOM   4504  HE2 TYR   331      39.230  21.600  49.040  1.00  0.00           H
ATOM   4505  C   TYR   331      39.110  20.280  55.970  1.00  0.00           C
ATOM   4506  O   TYR   331      38.540  21.000  56.720  1.00  0.00           O
ATOM   4507  N   PHE   332      39.340  19.030  56.270  1.00  0.00           N
ATOM   4508  HN  PHE   332      39.850  18.450  55.640  1.00  0.00           H
ATOM   4509  CA  PHE   332      38.890  18.410  57.480  1.00  0.00           C
ATOM   4510  HA  PHE   332      37.810  18.420  57.510  1.00  0.00           H
ATOM   4511  CB  PHE   332      39.230  16.860  57.570  1.00  0.00           C
ATOM   4512  HB1 PHE   332      40.230  16.810  57.100  1.00  0.00           H
ATOM   4513  HB2 PHE   332      38.540  16.320  56.880  1.00  0.00           H
ATOM   4514  CG  PHE   332      39.380  16.050  58.830  1.00  0.00           C
ATOM   4515  CD1 PHE   332      38.190  15.880  59.550  1.00  0.00           C
ATOM   4516  HD1 PHE   332      37.250  16.330  59.300  1.00  0.00           H
ATOM   4517  CE1 PHE   332      38.230  15.190  60.770  1.00  0.00           C
ATOM   4518  HE1 PHE   332      37.300  15.030  61.280  1.00  0.00           H
ATOM   4519  CZ  PHE   332      39.380  14.600  61.250  1.00  0.00           C
ATOM   4520  HZ  PHE   332      39.460  14.040  62.180  1.00  0.00           H
ATOM   4521  CD2 PHE   332      40.580  15.450  59.340  1.00  0.00           C
ATOM   4522  HD2 PHE   332      41.460  15.500  58.710  1.00  0.00           H
ATOM   4523  CE2 PHE   332      40.570  14.750  60.550  1.00  0.00           C
ATOM   4524  HE2 PHE   332      41.380  14.140  60.930  1.00  0.00           H
ATOM   4525  C   PHE   332      39.380  19.100  58.770  1.00  0.00           C
ATOM   4526  O   PHE   332      38.610  19.340  59.670  1.00  0.00           O
ATOM   4527  N   CYS   333      40.680  19.350  58.960  1.00  0.00           N
ATOM   4528  HN  CYS   333      41.350  18.810  58.460  1.00  0.00           H
ATOM   4529  CA  CYS   333      41.320  20.170  59.920  1.00  0.00           C
ATOM   4530  HA  CYS   333      41.270  19.660  60.870  1.00  0.00           H
ATOM   4531  CB  CYS   333      42.800  20.450  59.560  1.00  0.00           C
ATOM   4532  HB1 CYS   333      42.790  21.130  58.680  1.00  0.00           H
ATOM   4533  HB2 CYS   333      43.120  19.490  59.110  1.00  0.00           H
ATOM   4534  SG  CYS   333      43.940  21.150  60.850  1.00  0.00           S
ATOM   4535  HG1 CYS   333      43.880  22.440  60.540  1.00  0.00           H
ATOM   4536  C   CYS   333      40.710  21.560  60.310  1.00  0.00           C
ATOM   4537  O   CYS   333      40.930  22.070  61.390  1.00  0.00           O
ATOM   4538  N   PHE   334      39.860  22.190  59.440  1.00  0.00           N
ATOM   4539  HN  PHE   334      39.670  21.870  58.510  1.00  0.00           H
ATOM   4540  CA  PHE   334      38.970  23.260  59.770  1.00  0.00           C
ATOM   4541  HA  PHE   334      39.560  23.900  60.400  1.00  0.00           H
ATOM   4542  CB  PHE   334      38.270  24.000  58.610  1.00  0.00           C
ATOM   4543  HB1 PHE   334      37.450  24.700  58.860  1.00  0.00           H
ATOM   4544  HB2 PHE   334      37.840  23.280  57.880  1.00  0.00           H
ATOM   4545  CG  PHE   334      39.300  24.680  57.750  1.00  0.00           C
ATOM   4546  CD1 PHE   334      39.880  25.870  58.170  1.00  0.00           C
ATOM   4547  HD1 PHE   334      39.860  26.170  59.210  1.00  0.00           H
ATOM   4548  CE1 PHE   334      40.690  26.570  57.260  1.00  0.00           C
ATOM   4549  HE1 PHE   334      41.170  27.450  57.670  1.00  0.00           H
ATOM   4550  CZ  PHE   334      40.790  26.300  55.940  1.00  0.00           C
ATOM   4551  HZ  PHE   334      41.390  26.890  55.270  1.00  0.00           H
ATOM   4552  CD2 PHE   334      39.410  24.320  56.400  1.00  0.00           C
ATOM   4553  HD2 PHE   334      38.930  23.440  56.000  1.00  0.00           H
ATOM   4554  CE2 PHE   334      40.090  25.190  55.450  1.00  0.00           C
ATOM   4555  HE2 PHE   334      39.970  24.910  54.410  1.00  0.00           H
ATOM   4556  C   PHE   334      37.930  22.820  60.760  1.00  0.00           C
ATOM   4557  O   PHE   334      37.700  23.510  61.770  1.00  0.00           O
ATOM   4558  N   THR   335      37.330  21.650  60.780  1.00  0.00           N
ATOM   4559  HN  THR   335      37.470  21.030  60.010  1.00  0.00           H
ATOM   4560  CA  THR   335      36.370  21.170  61.820  1.00  0.00           C
ATOM   4561  HA  THR   335      35.890  22.040  62.250  1.00  0.00           H
ATOM   4562  CB  THR   335      35.200  20.310  61.420  1.00  0.00           C
ATOM   4563  HB  THR   335      34.880  19.710  62.300  1.00  0.00           H
ATOM   4564  OG1 THR   335      35.660  19.460  60.380  1.00  0.00           O
ATOM   4565  HG1 THR   335      35.830  20.040  59.640  1.00  0.00           H
ATOM   4566  CG2 THR   335      34.030  21.240  60.920  1.00  0.00           C
ATOM   4567 HG21 THR   335      34.250  21.950  60.100  1.00  0.00           H
ATOM   4568 HG22 THR   335      33.610  21.870  61.730  1.00  0.00           H
ATOM   4569 HG23 THR   335      33.220  20.600  60.500  1.00  0.00           H
ATOM   4570  C   THR   335      37.110  20.600  62.970  1.00  0.00           C
ATOM   4571  O   THR   335      36.570  20.370  64.070  1.00  0.00           O
ATOM   4572  N   SER   336      38.440  20.310  62.830  1.00  0.00           N
ATOM   4573  HN  SER   336      38.820  20.420  61.910  1.00  0.00           H
ATOM   4574  CA  SER   336      39.280  19.910  63.980  1.00  0.00           C
ATOM   4575  HA  SER   336      38.720  19.120  64.440  1.00  0.00           H
ATOM   4576  CB  SER   336      40.600  19.260  63.450  1.00  0.00           C
ATOM   4577  HB1 SER   336      41.370  19.990  63.130  1.00  0.00           H
ATOM   4578  HB2 SER   336      40.380  18.630  62.550  1.00  0.00           H
ATOM   4579  OG  SER   336      41.180  18.390  64.420  1.00  0.00           O
ATOM   4580  HG1 SER   336      41.660  18.980  65.010  1.00  0.00           H
ATOM   4581  C   SER   336      39.620  20.990  64.940  1.00  0.00           C
ATOM   4582  O   SER   336      39.880  20.780  66.110  1.00  0.00           O
ATOM   4583  N   ASN   337      39.630  22.220  64.380  1.00  0.00           N
ATOM   4584  HN  ASN   337      39.640  22.300  63.380  1.00  0.00           H
ATOM   4585  CA  ASN   337      39.920  23.420  65.200  1.00  0.00           C
ATOM   4586  HA  ASN   337      40.880  23.240  65.660  1.00  0.00           H
ATOM   4587  CB  ASN   337      40.080  24.630  64.290  1.00  0.00           C
ATOM   4588  HB1 ASN   337      40.370  25.500  64.930  1.00  0.00           H
ATOM   4589  HB2 ASN   337      39.240  24.920  63.630  1.00  0.00           H
ATOM   4590  CG  ASN   337      41.250  24.430  63.410  1.00  0.00           C
ATOM   4591  OD1 ASN   337      42.210  23.770  63.760  1.00  0.00           O
ATOM   4592  ND2 ASN   337      41.240  25.020  62.210  1.00  0.00           N
ATOM   4593 HD21 ASN   337      42.110  25.030  61.720  1.00  0.00           H
ATOM   4594 HD22 ASN   337      40.430  25.540  61.910  1.00  0.00           H
ATOM   4595  C   ASN   337      38.920  23.620  66.400  1.00  0.00           C
ATOM   4596  O   ASN   337      39.390  23.840  67.500  1.00  0.00           O
ATOM   4597  N   PRO   338      37.600  23.470  66.340  1.00  0.00           N
ATOM   4598  CD  PRO   338      36.740  23.640  65.190  1.00  0.00           C
ATOM   4599  HD1 PRO   338      37.140  23.000  64.380  1.00  0.00           H
ATOM   4600  HD2 PRO   338      36.790  24.700  64.880  1.00  0.00           H
ATOM   4601  CA  PRO   338      36.870  23.660  67.600  1.00  0.00           C
ATOM   4602  HA  PRO   338      37.190  24.530  68.150  1.00  0.00           H
ATOM   4603  CB  PRO   338      35.390  23.860  67.200  1.00  0.00           C
ATOM   4604  HB1 PRO   338      35.100  24.930  67.280  1.00  0.00           H
ATOM   4605  HB2 PRO   338      34.640  23.350  67.850  1.00  0.00           H
ATOM   4606  CG  PRO   338      35.380  23.380  65.710  1.00  0.00           C
ATOM   4607  HG1 PRO   338      35.170  22.290  65.700  1.00  0.00           H
ATOM   4608  HG2 PRO   338      34.540  23.870  65.190  1.00  0.00           H
ATOM   4609  C   PRO   338      37.050  22.480  68.550  1.00  0.00           C
ATOM   4610  O   PRO   338      36.830  22.580  69.760  1.00  0.00           O
ATOM   4611  N   PHE   339      37.350  21.260  68.040  1.00  0.00           N
ATOM   4612  HN  PHE   339      37.370  21.170  67.050  1.00  0.00           H
ATOM   4613  CA  PHE   339      37.790  20.160  68.860  1.00  0.00           C
ATOM   4614  HA  PHE   339      37.030  19.950  69.610  1.00  0.00           H
ATOM   4615  CB  PHE   339      37.860  18.930  67.870  1.00  0.00           C
ATOM   4616  HB1 PHE   339      38.870  18.900  67.420  1.00  0.00           H
ATOM   4617  HB2 PHE   339      37.030  18.930  67.140  1.00  0.00           H
ATOM   4618  CG  PHE   339      37.640  17.630  68.610  1.00  0.00           C
ATOM   4619  CD1 PHE   339      38.780  16.820  68.830  1.00  0.00           C
ATOM   4620  HD1 PHE   339      39.790  17.080  68.560  1.00  0.00           H
ATOM   4621  CE1 PHE   339      38.690  15.600  69.640  1.00  0.00           C
ATOM   4622  HE1 PHE   339      39.580  15.050  69.880  1.00  0.00           H
ATOM   4623  CZ  PHE   339      37.440  15.330  70.140  1.00  0.00           C
ATOM   4624  HZ  PHE   339      37.220  14.410  70.650  1.00  0.00           H
ATOM   4625  CD2 PHE   339      36.420  17.230  69.030  1.00  0.00           C
ATOM   4626  HD2 PHE   339      35.500  17.770  68.890  1.00  0.00           H
ATOM   4627  CE2 PHE   339      36.250  16.080  69.820  1.00  0.00           C
ATOM   4628  HE2 PHE   339      35.300  15.660  70.130  1.00  0.00           H
ATOM   4629  C   PHE   339      39.060  20.450  69.590  1.00  0.00           C
ATOM   4630  O   PHE   339      39.160  20.300  70.810  1.00  0.00           O
ATOM   4631  N   PHE   340      40.120  20.880  68.890  1.00  0.00           N
ATOM   4632  HN  PHE   340      40.070  20.960  67.900  1.00  0.00           H
ATOM   4633  CA  PHE   340      41.400  21.380  69.500  1.00  0.00           C
ATOM   4634  HA  PHE   340      41.850  20.540  70.010  1.00  0.00           H
ATOM   4635  CB  PHE   340      42.350  21.820  68.380  1.00  0.00           C
ATOM   4636  HB1 PHE   340      43.280  22.290  68.760  1.00  0.00           H
ATOM   4637  HB2 PHE   340      41.870  22.640  67.810  1.00  0.00           H
ATOM   4638  CG  PHE   340      42.920  20.830  67.430  1.00  0.00           C
ATOM   4639  CD1 PHE   340      43.600  21.330  66.270  1.00  0.00           C
ATOM   4640  HD1 PHE   340      43.740  22.390  66.110  1.00  0.00           H
ATOM   4641  CE1 PHE   340      44.170  20.460  65.370  1.00  0.00           C
ATOM   4642  HE1 PHE   340      44.630  20.900  64.500  1.00  0.00           H
ATOM   4643  CZ  PHE   340      44.260  19.090  65.660  1.00  0.00           C
ATOM   4644  HZ  PHE   340      44.750  18.350  65.050  1.00  0.00           H
ATOM   4645  CD2 PHE   340      43.120  19.470  67.750  1.00  0.00           C
ATOM   4646  HD2 PHE   340      42.610  19.040  68.610  1.00  0.00           H
ATOM   4647  CE2 PHE   340      43.810  18.670  66.910  1.00  0.00           C
ATOM   4648  HE2 PHE   340      44.100  17.640  67.110  1.00  0.00           H
ATOM   4649  C   PHE   340      41.270  22.540  70.550  1.00  0.00           C
ATOM   4650  O   PHE   340      41.580  22.350  71.710  1.00  0.00           O
ATOM   4651  N   TYR   341      40.860  23.780  70.150  1.00  0.00           N
ATOM   4652  HN  TYR   341      40.570  23.810  69.200  1.00  0.00           H
ATOM   4653  CA  TYR   341      41.010  24.950  70.980  1.00  0.00           C
ATOM   4654  HA  TYR   341      41.770  24.930  71.750  1.00  0.00           H
ATOM   4655  CB  TYR   341      41.460  26.110  70.060  1.00  0.00           C
ATOM   4656  HB1 TYR   341      41.480  27.010  70.710  1.00  0.00           H
ATOM   4657  HB2 TYR   341      40.730  26.200  69.230  1.00  0.00           H
ATOM   4658  CG  TYR   341      42.860  25.860  69.520  1.00  0.00           C
ATOM   4659  CD1 TYR   341      43.150  25.330  68.260  1.00  0.00           C
ATOM   4660  HD1 TYR   341      42.310  25.080  67.630  1.00  0.00           H
ATOM   4661  CE1 TYR   341      44.440  25.100  67.820  1.00  0.00           C
ATOM   4662  HE1 TYR   341      44.610  24.650  66.850  1.00  0.00           H
ATOM   4663  CZ  TYR   341      45.520  25.200  68.750  1.00  0.00           C
ATOM   4664  OH  TYR   341      46.780  24.700  68.330  1.00  0.00           O
ATOM   4665  HH  TYR   341      46.630  24.250  67.490  1.00  0.00           H
ATOM   4666  CD2 TYR   341      43.940  26.090  70.350  1.00  0.00           C
ATOM   4667  HD2 TYR   341      43.710  26.560  71.300  1.00  0.00           H
ATOM   4668  CE2 TYR   341      45.230  25.720  70.050  1.00  0.00           C
ATOM   4669  HE2 TYR   341      46.000  25.630  70.790  1.00  0.00           H
ATOM   4670  C   TYR   341      39.630  25.280  71.660  1.00  0.00           C
ATOM   4671  O   TYR   341      39.670  26.140  72.520  1.00  0.00           O
ATOM   4672  N   GLY   342      38.550  24.570  71.350  1.00  0.00           N
ATOM   4673  HN  GLY   342      38.680  23.840  70.680  1.00  0.00           H
ATOM   4674  CA  GLY   342      37.410  24.470  72.240  1.00  0.00           C
ATOM   4675  HA1 GLY   342      36.520  24.390  71.630  1.00  0.00           H
ATOM   4676  HA2 GLY   342      37.370  25.340  72.880  1.00  0.00           H
ATOM   4677  C   GLY   342      37.400  23.330  73.140  1.00  0.00           C
ATOM   4678  O   GLY   342      37.390  23.440  74.320  1.00  0.00           O
ATOM   4679  N   CYS   343      37.310  22.060  72.580  1.00  0.00           N
ATOM   4680  HN  CYS   343      37.280  22.010  71.580  1.00  0.00           H
ATOM   4681  CA  CYS   343      36.920  20.880  73.370  1.00  0.00           C
ATOM   4682  HA  CYS   343      36.140  21.190  74.050  1.00  0.00           H
ATOM   4683  CB  CYS   343      36.310  19.760  72.460  1.00  0.00           C
ATOM   4684  HB1 CYS   343      36.040  18.920  73.130  1.00  0.00           H
ATOM   4685  HB2 CYS   343      36.990  19.370  71.680  1.00  0.00           H
ATOM   4686  SG  CYS   343      34.620  20.030  71.740  1.00  0.00           S
ATOM   4687  HG1 CYS   343      35.110  21.040  71.030  1.00  0.00           H
ATOM   4688  C   CYS   343      38.010  20.270  74.140  1.00  0.00           C
ATOM   4689  O   CYS   343      37.780  19.760  75.220  1.00  0.00           O
ATOM   4690  N   LEU   344      39.260  20.400  73.630  1.00  0.00           N
ATOM   4691  HN  LEU   344      39.400  20.640  72.670  1.00  0.00           H
ATOM   4692  CA  LEU   344      40.450  19.920  74.320  1.00  0.00           C
ATOM   4693  HA  LEU   344      40.170  19.080  74.940  1.00  0.00           H
ATOM   4694  CB  LEU   344      41.580  19.290  73.500  1.00  0.00           C
ATOM   4695  HB1 LEU   344      42.290  18.690  74.110  1.00  0.00           H
ATOM   4696  HB2 LEU   344      42.180  20.110  73.070  1.00  0.00           H
ATOM   4697  CG  LEU   344      41.150  18.290  72.370  1.00  0.00           C
ATOM   4698  HG  LEU   344      40.440  18.810  71.680  1.00  0.00           H
ATOM   4699  CD1 LEU   344      42.340  17.830  71.530  1.00  0.00           C
ATOM   4700 HD11 LEU   344      41.990  17.090  70.780  1.00  0.00           H
ATOM   4701 HD12 LEU   344      43.170  17.420  72.140  1.00  0.00           H
ATOM   4702 HD13 LEU   344      42.570  18.750  70.950  1.00  0.00           H
ATOM   4703  CD2 LEU   344      40.350  17.070  72.900  1.00  0.00           C
ATOM   4704 HD21 LEU   344      39.360  17.370  73.290  1.00  0.00           H
ATOM   4705 HD22 LEU   344      40.960  16.660  73.740  1.00  0.00           H
ATOM   4706 HD23 LEU   344      40.230  16.280  72.120  1.00  0.00           H
ATOM   4707  C   LEU   344      40.990  20.920  75.290  1.00  0.00           C
ATOM   4708  O   LEU   344      41.830  20.620  76.160  1.00  0.00           O
ATOM   4709  N   ASN   345      40.660  22.180  75.140  1.00  0.00           N
ATOM   4710  HN  ASN   345      39.930  22.480  74.540  1.00  0.00           H
ATOM   4711  CA  ASN   345      41.320  23.290  75.730  1.00  0.00           C
ATOM   4712  HA  ASN   345      42.380  23.080  75.700  1.00  0.00           H
ATOM   4713  CB  ASN   345      41.060  24.570  74.830  1.00  0.00           C
ATOM   4714  HB1 ASN   345      39.970  24.760  74.750  1.00  0.00           H
ATOM   4715  HB2 ASN   345      41.400  24.290  73.810  1.00  0.00           H
ATOM   4716  CG  ASN   345      41.940  25.790  75.230  1.00  0.00           C
ATOM   4717  OD1 ASN   345      42.790  25.700  76.130  1.00  0.00           O
ATOM   4718  ND2 ASN   345      41.630  26.950  74.630  1.00  0.00           N
ATOM   4719 HD21 ASN   345      41.690  27.770  75.210  1.00  0.00           H
ATOM   4720 HD22 ASN   345      41.060  26.910  73.810  1.00  0.00           H
ATOM   4721  C   ASN   345      40.860  23.390  77.130  1.00  0.00           C
ATOM   4722  O   ASN   345      39.680  23.370  77.460  1.00  0.00           O
ATOM   4723  N   ARG   346      41.790  23.590  78.100  1.00  0.00           N
ATOM   4724  HN  ARG   346      42.750  23.640  77.850  1.00  0.00           H
ATOM   4725  CA  ARG   346      41.550  23.420  79.550  1.00  0.00           C
ATOM   4726  HA  ARG   346      40.870  22.570  79.540  1.00  0.00           H
ATOM   4727  CB  ARG   346      42.690  23.030  80.540  1.00  0.00           C
ATOM   4728  HB1 ARG   346      43.080  22.010  80.320  1.00  0.00           H
ATOM   4729  HB2 ARG   346      42.210  22.990  81.540  1.00  0.00           H
ATOM   4730  CG  ARG   346      43.970  23.930  80.520  1.00  0.00           C
ATOM   4731  HG1 ARG   346      43.560  24.940  80.330  1.00  0.00           H
ATOM   4732  HG2 ARG   346      44.510  23.600  79.610  1.00  0.00           H
ATOM   4733  CD  ARG   346      44.850  24.010  81.730  1.00  0.00           C
ATOM   4734  HD1 ARG   346      45.380  23.060  81.900  1.00  0.00           H
ATOM   4735  HD2 ARG   346      44.160  24.270  82.560  1.00  0.00           H
ATOM   4736  NE  ARG   346      45.690  25.210  81.420  1.00  0.00           N
ATOM   4737  HE  ARG   346      45.580  25.710  80.560  1.00  0.00           H
ATOM   4738  CZ  ARG   346      46.810  25.560  82.130  1.00  0.00           C
ATOM   4739  NH1 ARG   346      47.060  25.000  83.310  1.00  0.00           N
ATOM   4740 HH11 ARG   346      46.370  24.600  83.910  1.00  0.00           H
ATOM   4741 HH12 ARG   346      47.650  25.510  83.940  1.00  0.00           H
ATOM   4742  NH2 ARG   346      47.690  26.410  81.760  1.00  0.00           N
ATOM   4743 HH21 ARG   346      47.490  26.820  80.870  1.00  0.00           H
ATOM   4744 HH22 ARG   346      48.380  26.690  82.420  1.00  0.00           H
ATOM   4745  C   ARG   346      40.740  24.550  80.150  1.00  0.00           C
ATOM   4746  O   ARG   346      40.150  24.440  81.230  1.00  0.00           O
ATOM   4747  N   GLN   347      40.760  25.750  79.530  1.00  0.00           N
ATOM   4748  HN  GLN   347      41.270  25.870  78.690  1.00  0.00           H
ATOM   4749  CA  GLN   347      40.000  26.970  79.850  1.00  0.00           C
ATOM   4750  HA  GLN   347      39.970  27.150  80.920  1.00  0.00           H
ATOM   4751  CB  GLN   347      40.700  28.120  79.110  1.00  0.00           C
ATOM   4752  HB1 GLN   347      40.310  29.140  79.310  1.00  0.00           H
ATOM   4753  HB2 GLN   347      40.550  27.920  78.020  1.00  0.00           H
ATOM   4754  CG  GLN   347      42.250  28.330  79.260  1.00  0.00           C
ATOM   4755  HG1 GLN   347      42.540  29.280  78.760  1.00  0.00           H
ATOM   4756  HG2 GLN   347      42.780  27.510  78.730  1.00  0.00           H
ATOM   4757  CD  GLN   347      42.720  28.520  80.760  1.00  0.00           C
ATOM   4758  OE1 GLN   347      41.960  28.550  81.740  1.00  0.00           O
ATOM   4759  NE2 GLN   347      44.070  28.520  80.930  1.00  0.00           N
ATOM   4760 HE21 GLN   347      44.350  28.820  81.850  1.00  0.00           H
ATOM   4761 HE22 GLN   347      44.580  28.590  80.080  1.00  0.00           H
ATOM   4762  C   GLN   347      38.540  26.920  79.470  1.00  0.00           C
ATOM   4763  O   GLN   347      37.650  27.560  79.990  1.00  0.00           O
ATOM   4764  N   ILE   348      38.240  26.130  78.430  1.00  0.00           N
ATOM   4765  HN  ILE   348      39.010  25.520  78.230  1.00  0.00           H
ATOM   4766  CA  ILE   348      37.050  26.240  77.570  1.00  0.00           C
ATOM   4767  HA  ILE   348      36.420  27.090  77.790  1.00  0.00           H
ATOM   4768  CB  ILE   348      37.480  26.340  76.120  1.00  0.00           C
ATOM   4769  HB  ILE   348      38.030  25.410  75.880  1.00  0.00           H
ATOM   4770  CG2 ILE   348      36.250  26.320  75.250  1.00  0.00           C
ATOM   4771 HG21 ILE   348      35.870  25.290  75.420  1.00  0.00           H
ATOM   4772 HG22 ILE   348      36.330  26.350  74.140  1.00  0.00           H
ATOM   4773 HG23 ILE   348      35.440  27.000  75.590  1.00  0.00           H
ATOM   4774  CG1 ILE   348      38.360  27.550  75.790  1.00  0.00           C
ATOM   4775 HG11 ILE   348      38.600  27.520  74.710  1.00  0.00           H
ATOM   4776 HG12 ILE   348      39.250  27.530  76.470  1.00  0.00           H
ATOM   4777  CD  ILE   348      37.780  28.930  75.980  1.00  0.00           C
ATOM   4778  HD1 ILE   348      36.740  28.940  75.590  1.00  0.00           H
ATOM   4779  HD2 ILE   348      38.390  29.710  75.490  1.00  0.00           H
ATOM   4780  HD3 ILE   348      37.800  29.120  77.080  1.00  0.00           H
ATOM   4781  C   ILE   348      36.270  24.940  77.800  1.00  0.00           C
ATOM   4782  O   ILE   348      35.020  24.950  77.820  1.00  0.00           O
ATOM   4783  N   ARG   349      36.860  23.730  78.000  1.00  0.00           N
ATOM   4784  HN  ARG   349      37.830  23.580  77.840  1.00  0.00           H
ATOM   4785  CA  ARG   349      36.070  22.510  77.980  1.00  0.00           C
ATOM   4786  HA  ARG   349      35.380  22.680  77.170  1.00  0.00           H
ATOM   4787  CB  ARG   349      36.900  21.220  77.780  1.00  0.00           C
ATOM   4788  HB1 ARG   349      37.520  21.290  76.860  1.00  0.00           H
ATOM   4789  HB2 ARG   349      36.240  20.340  77.590  1.00  0.00           H
ATOM   4790  CG  ARG   349      37.920  20.980  78.940  1.00  0.00           C
ATOM   4791  HG1 ARG   349      37.390  20.430  79.750  1.00  0.00           H
ATOM   4792  HG2 ARG   349      38.220  21.950  79.380  1.00  0.00           H
ATOM   4793  CD  ARG   349      39.130  20.090  78.440  1.00  0.00           C
ATOM   4794  HD1 ARG   349      39.730  20.800  77.830  1.00  0.00           H
ATOM   4795  HD2 ARG   349      38.910  19.250  77.740  1.00  0.00           H
ATOM   4796  NE  ARG   349      39.800  19.540  79.650  1.00  0.00           N
ATOM   4797  HE  ARG   349      39.240  19.040  80.310  1.00  0.00           H
ATOM   4798  CZ  ARG   349      41.150  19.370  79.770  1.00  0.00           C
ATOM   4799  NH1 ARG   349      41.910  19.560  78.740  1.00  0.00           N
ATOM   4800 HH11 ARG   349      41.550  19.740  77.830  1.00  0.00           H
ATOM   4801 HH12 ARG   349      42.900  19.440  78.820  1.00  0.00           H
ATOM   4802  NH2 ARG   349      41.660  19.080  80.890  1.00  0.00           N
ATOM   4803 HH21 ARG   349      41.080  18.970  81.690  1.00  0.00           H
ATOM   4804 HH22 ARG   349      42.660  19.190  80.920  1.00  0.00           H
ATOM   4805  C   ARG   349      35.150  22.230  79.150  1.00  0.00           C
ATOM   4806  O   ARG   349      34.240  21.350  79.020  1.00  0.00           O
ATOM   4807  N   GLY   350      35.360  22.870  80.320  1.00  0.00           N
ATOM   4808  HN  GLY   350      36.070  23.560  80.360  1.00  0.00           H
ATOM   4809  CA  GLY   350      34.530  22.780  81.510  1.00  0.00           C
ATOM   4810  HA1 GLY   350      35.040  23.220  82.350  1.00  0.00           H
ATOM   4811  HA2 GLY   350      34.150  21.770  81.600  1.00  0.00           H
ATOM   4812  C   GLY   350      33.320  23.600  81.400  1.00  0.00           C
ATOM   4813  O   GLY   350      32.190  23.210  81.770  1.00  0.00           O
ATOM   4814  N   GLU   351      33.480  24.790  80.740  1.00  0.00           N
ATOM   4815  HN  GLU   351      34.390  25.120  80.500  1.00  0.00           H
ATOM   4816  CA  GLU   351      32.430  25.670  80.430  1.00  0.00           C
ATOM   4817  HA  GLU   351      31.770  25.820  81.270  1.00  0.00           H
ATOM   4818  CB  GLU   351      32.880  27.030  79.860  1.00  0.00           C
ATOM   4819  HB1 GLU   351      32.030  27.720  79.670  1.00  0.00           H
ATOM   4820  HB2 GLU   351      33.530  26.780  79.000  1.00  0.00           H
ATOM   4821  CG  GLU   351      33.880  27.810  80.690  1.00  0.00           C
ATOM   4822  HG1 GLU   351      33.790  28.900  80.530  1.00  0.00           H
ATOM   4823  HG2 GLU   351      34.950  27.820  80.380  1.00  0.00           H
ATOM   4824  CD  GLU   351      33.640  27.610  82.150  1.00  0.00           C
ATOM   4825  OE1 GLU   351      34.600  27.110  82.860  1.00  0.00           O
ATOM   4826  OE2 GLU   351      32.480  27.970  82.580  1.00  0.00           O
ATOM   4827  C   GLU   351      31.530  25.030  79.370  1.00  0.00           C
ATOM   4828  O   GLU   351      30.330  25.110  79.510  1.00  0.00           O
ATOM   4829  N   LEU   352      32.130  24.410  78.290  1.00  0.00           N
ATOM   4830  HN  LEU   352      33.100  24.580  78.140  1.00  0.00           H
ATOM   4831  CA  LEU   352      31.350  23.610  77.310  1.00  0.00           C
ATOM   4832  HA  LEU   352      30.660  24.260  76.790  1.00  0.00           H
ATOM   4833  CB  LEU   352      32.210  23.100  76.190  1.00  0.00           C
ATOM   4834  HB1 LEU   352      31.630  22.330  75.640  1.00  0.00           H
ATOM   4835  HB2 LEU   352      33.030  22.490  76.630  1.00  0.00           H
ATOM   4836  CG  LEU   352      32.650  24.170  75.170  1.00  0.00           C
ATOM   4837  HG  LEU   352      33.020  25.030  75.770  1.00  0.00           H
ATOM   4838  CD1 LEU   352      33.820  23.730  74.300  1.00  0.00           C
ATOM   4839 HD11 LEU   352      34.590  23.300  74.980  1.00  0.00           H
ATOM   4840 HD12 LEU   352      34.290  24.510  73.660  1.00  0.00           H
ATOM   4841 HD13 LEU   352      33.470  22.800  73.790  1.00  0.00           H
ATOM   4842  CD2 LEU   352      31.470  24.730  74.350  1.00  0.00           C
ATOM   4843 HD21 LEU   352      31.900  25.360  73.530  1.00  0.00           H
ATOM   4844 HD22 LEU   352      30.850  25.450  74.930  1.00  0.00           H
ATOM   4845 HD23 LEU   352      30.850  23.890  73.980  1.00  0.00           H
ATOM   4846  C   LEU   352      30.520  22.440  77.840  1.00  0.00           C
ATOM   4847  O   LEU   352      29.390  22.200  77.490  1.00  0.00           O
ATOM   4848  N   SER   353      31.100  21.650  78.840  1.00  0.00           N
ATOM   4849  HN  SER   353      32.080  21.760  79.010  1.00  0.00           H
ATOM   4850  CA  SER   353      30.410  20.590  79.660  1.00  0.00           C
ATOM   4851  HA  SER   353      29.970  19.880  78.980  1.00  0.00           H
ATOM   4852  CB  SER   353      31.400  19.780  80.460  1.00  0.00           C
ATOM   4853  HB1 SER   353      30.870  18.970  81.010  1.00  0.00           H
ATOM   4854  HB2 SER   353      31.960  20.460  81.130  1.00  0.00           H
ATOM   4855  OG  SER   353      32.460  19.200  79.640  1.00  0.00           O
ATOM   4856  HG1 SER   353      33.010  19.950  79.410  1.00  0.00           H
ATOM   4857  C   SER   353      29.340  21.010  80.650  1.00  0.00           C
ATOM   4858  O   SER   353      28.460  20.220  80.920  1.00  0.00           O
ATOM   4859  N   LYS   354      29.470  22.210  81.270  1.00  0.00           N
ATOM   4860  HN  LYS   354      30.210  22.770  80.920  1.00  0.00           H
ATOM   4861  CA  LYS   354      28.560  22.830  82.340  1.00  0.00           C
ATOM   4862  HA  LYS   354      29.010  22.360  83.200  1.00  0.00           H
ATOM   4863  CB  LYS   354      28.740  24.340  82.640  1.00  0.00           C
ATOM   4864  HB1 LYS   354      27.790  24.900  82.750  1.00  0.00           H
ATOM   4865  HB2 LYS   354      29.100  24.860  81.720  1.00  0.00           H
ATOM   4866  CG  LYS   354      29.820  24.700  83.730  1.00  0.00           C
ATOM   4867  HG1 LYS   354      30.750  24.140  83.500  1.00  0.00           H
ATOM   4868  HG2 LYS   354      29.540  24.340  84.750  1.00  0.00           H
ATOM   4869  CD  LYS   354      30.060  26.260  83.820  1.00  0.00           C
ATOM   4870  HD1 LYS   354      29.110  26.790  84.030  1.00  0.00           H
ATOM   4871  HD2 LYS   354      30.370  26.670  82.840  1.00  0.00           H
ATOM   4872  CE  LYS   354      31.060  26.550  84.970  1.00  0.00           C
ATOM   4873  HE1 LYS   354      30.700  25.960  85.830  1.00  0.00           H
ATOM   4874  HE2 LYS   354      31.110  27.630  85.230  1.00  0.00           H
ATOM   4875  NZ  LYS   354      32.430  26.080  84.700  1.00  0.00           N
ATOM   4876  HZ1 LYS   354      32.960  26.170  85.600  1.00  0.00           H
ATOM   4877  HZ2 LYS   354      32.860  26.700  83.990  1.00  0.00           H
ATOM   4878  HZ3 LYS   354      32.500  25.080  84.430  1.00  0.00           H
ATOM   4879  C   LYS   354      27.110  22.510  82.400  1.00  0.00           C
ATOM   4880  O   LYS   354      26.530  22.600  81.330  1.00  0.00           O
ATOM   4881  N   GLN   355      26.520  22.090  83.550  1.00  0.00           N
ATOM   4882  HN  GLN   355      27.010  22.190  84.410  1.00  0.00           H
ATOM   4883  CA  GLN   355      25.160  21.560  83.570  1.00  0.00           C
ATOM   4884  HA  GLN   355      24.800  21.310  82.580  1.00  0.00           H
ATOM   4885  CB  GLN   355      25.030  20.350  84.570  1.00  0.00           C
ATOM   4886  HB1 GLN   355      23.960  20.150  84.780  1.00  0.00           H
ATOM   4887  HB2 GLN   355      25.680  20.640  85.430  1.00  0.00           H
ATOM   4888  CG  GLN   355      25.640  19.080  83.990  1.00  0.00           C
ATOM   4889  HG1 GLN   355      25.730  18.230  84.690  1.00  0.00           H
ATOM   4890  HG2 GLN   355      26.670  19.410  83.770  1.00  0.00           H
ATOM   4891  CD  GLN   355      24.910  18.600  82.760  1.00  0.00           C
ATOM   4892  OE1 GLN   355      23.930  17.810  82.880  1.00  0.00           O
ATOM   4893  NE2 GLN   355      25.390  19.110  81.560  1.00  0.00           N
ATOM   4894 HE21 GLN   355      24.900  18.860  80.730  1.00  0.00           H
ATOM   4895 HE22 GLN   355      26.290  19.560  81.560  1.00  0.00           H
ATOM   4896  C   GLN   355      24.280  22.780  84.080  1.00  0.00           C
ATOM   4897  OT1 GLN   355      23.040  22.770  83.830  1.00  0.00           O
ATOM   4898  OT2 GLN   355      24.810  23.670  84.800  1.00  0.00           O
TER    4899      GLN   355
HETATM 4900  SOD SOD   410      75.470  29.350   3.100  1.00  0.00           S
HETATM 4901  SOD SOD   411      52.650  41.450  15.950  1.00  0.00           S
HETATM 4902  SOD SOD   412      56.680  17.180  33.360  1.00  0.00           S
HETATM 4903  SOD SOD   413      77.070  42.140  29.330  1.00  0.00           S
HETATM 4904  SOD SOD   414      60.140  17.750   7.520  1.00  0.00           S
HETATM 4905  SOD SOD   415      55.400   7.540 119.850  1.00  0.00           S
HETATM 4906  SOD SOD   416      27.910  34.130  99.870  1.00  0.00           S
HETATM 4907  SOD SOD   417      15.240  11.940 100.020  1.00  0.00           S
HETATM 4908  SOD SOD   418      33.830   9.290   8.910  1.00  0.00           S
HETATM 4909  SOD SOD   419      45.780  28.590  28.540  1.00  0.00           S
HETATM 4910  SOD SOD   420      30.350  14.300   9.270  1.00  0.00           S
HETATM 4911  SOD SOD   421      25.160   5.150  97.090  1.00  0.00           S
HETATM 4912  SOD SOD   422      65.030  30.420  13.540  1.00  0.00           S
HETATM 4913  SOD SOD   423      74.660  33.020  97.810  1.00  0.00           S
HETATM 4914  SOD SOD   424      46.480   3.450 125.520  1.00  0.00           S
HETATM 4915  SOD SOD   425      33.310  20.770  21.480  1.00  0.00           S
HETATM 4916  SOD SOD   426      71.440  29.240  26.500  1.00  0.00           S
HETATM 4917  SOD SOD   427      37.560  17.240  38.500  1.00  0.00           S
HETATM 4918  SOD SOD   428      29.390  10.400 107.800  1.00  0.00           S
HETATM 4919  CLA CLA   429      46.640  27.180  78.790  1.00  0.00           C
HETATM 4920  CLA CLA   430      63.570  34.150 105.700  1.00  0.00           C
HETATM 4921  CLA CLA   431      46.190  21.040  18.990  1.00  0.00           C
HETATM 4922  CLA CLA   432      39.800  11.020  89.170  1.00  0.00           C
HETATM 4923  CLA CLA   433      49.150   2.400  18.900  1.00  0.00           C
HETATM 4924  CLA CLA   434      44.430  28.300 101.580  1.00  0.00           C
HETATM 4925  CLA CLA   435      50.990   4.360 121.120  1.00  0.00           C
HETATM 4926  CLA CLA   436      64.940  19.430  30.720  1.00  0.00           C
HETATM 4927  CLA CLA   437      36.570  16.360 118.760  1.00  0.00           C
HETATM 4928  CLA CLA   438      59.880   7.340 101.870  1.00  0.00           C
HETATM 4929  CLA CLA   439      40.620  12.900  93.780  1.00  0.00           C
HETATM 4930  CLA CLA   440      59.380  12.130  38.560  1.00  0.00           C
HETATM 4931  CLA CLA   441      57.490  42.620 110.160  1.00  0.00           C
HETATM 4932  CLA CLA   442      62.590   6.030  26.570  1.00  0.00           C
HETATM 4933  CLA CLA   443      61.070  38.470  84.510  1.00  0.00           C
HETATM 4934  CLA CLA   444      43.320  30.720  10.830  1.00  0.00           C
HETATM 4935  CLA CLA   445      12.790   0.800   3.930  1.00  0.00           C
HETATM 4936  CLA CLA   446      15.170  19.460  21.010  1.00  0.00           C
HETATM 4937  CLA CLA   447      31.480  13.760  13.970  1.00  0.00           C
HETATM 4938  CLA CLA   448      46.220  13.700  29.040  1.00  0.00           C
HETATM 4939  CLA CLA   449      13.210   0.620 100.260  1.00  0.00           C
HETATM 4940  CLA CLA   450      22.810  27.840  95.160  1.00  0.00           C
HETATM 4941  CLA CLA   451      34.180  18.600 102.630  1.00  0.00           C
HETATM 4942  CLA CLA   452      71.720  36.900  90.730  1.00  0.00           C
HETATM 4943  CLA CLA   453      18.000  11.580  90.590  1.00  0.00           C
HETATM 4944  CLA CLA   454      31.290  24.600 107.010  1.00  0.00           C
HETATM 4945  CLA CLA   455      39.070  45.740  87.360  1.00  0.00           C
CONECT  371  356  372  373
CONECT  356  358  357  371  354
CONECT  358  356  360  364  359
CONECT  367  369  370  368  364
CONECT  364  367  358  365  366
CONECT  360  358  361  363  362
CONECT  357  356
CONECT  359  358
CONECT  368  367
CONECT  369  367
CONECT  370  367
CONECT  365  364
CONECT  366  364
CONECT  361  360
CONECT  362  360
CONECT  363  360
CONECT  355  354
CONECT  354  352  356  355
CONECT  372  371
CONECT  598  599  582  600
CONECT  615  602  617  616
CONECT  602  600  615  604  603
CONECT  604  602  606  605  609
CONECT  613  612  614  609
CONECT  610  612  611  607
CONECT  609  604  613  607
CONECT  603  602
CONECT  605  604
CONECT  606  604
CONECT  608  607
CONECT  614  613
CONECT  611  610
CONECT  601  600
CONECT  600  598  601  602
CONECT  607  608  610  609
CONECT  612  610  613
CONECT  616  615
CONECT  617  619  615  618
CONECT  993  985  995  994
CONECT 1010  997 1011 1012
CONECT  997  995  998  999 1010
CONECT  999 1001  997 1004 1000
CONECT 1008 1007 1009 1004
CONECT 1005 1007 1002 1006
CONECT 1004  999 1008 1002
CONECT  998  997
CONECT 1000  999
CONECT 1001  999
CONECT 1003 1002
CONECT 1009 1008
CONECT 1006 1005
CONECT  996  995
CONECT  995  993  996  997
CONECT 1002 1004 1003 1005
CONECT 1007 1008 1005
CONECT 1011 1010
CONECT 1012 1014 1010 1013
CONECT 1372 1373 1374 1357
CONECT 1357 1355 1358 1372 1359
CONECT 1359 1360 1361 1365 1357
CONECT 1368 1369 1370 1371 1365
CONECT 1365 1368 1367 1366 1359
CONECT 1361 1363 1364 1362 1359
CONECT 1358 1357
CONECT 1360 1359
CONECT 1369 1368
CONECT 1370 1368
CONECT 1371 1368
CONECT 1366 1365
CONECT 1367 1365
CONECT 1362 1361
CONECT 1363 1361
CONECT 1364 1361
CONECT 1356 1355
CONECT 1355 1353 1356 1357
CONECT 1373 1372
CONECT 1458 1443 1459 1460
CONECT 1443 1444 1441 1445 1458
CONECT 1445 1446 1451 1443 1447
CONECT 1454 1451 1456 1457 1455
CONECT 1451 1452 1453 1454 1445
CONECT 1447 1449 1448 1445 1450
CONECT 1444 1443
CONECT 1446 1445
CONECT 1455 1454
CONECT 1456 1454
CONECT 1457 1454
CONECT 1452 1451
CONECT 1453 1451
CONECT 1448 1447
CONECT 1449 1447
CONECT 1450 1447
CONECT 1442 1441
CONECT 1441 1443 1439 1442
CONECT 1459 1458
CONECT 1622 1610 1624 1623
CONECT 1639 1626 1640 1641
CONECT 1626 1628 1624 1627 1639
CONECT 1628 1626 1630 1629 1633
CONECT 1637 1636 1638 1633
CONECT 1634 1631 1636 1635
CONECT 1633 1628 1637 1631
CONECT 1627 1626
CONECT 1629 1628
CONECT 1630 1628
CONECT 1632 1631
CONECT 1638 1637
CONECT 1635 1634
CONECT 1625 1624
CONECT 1624 1622 1625 1626
CONECT 1631 1634 1632 1633
CONECT 1636 1634 1637
CONECT 1640 1639
CONECT 1641 1645 1642 1639
CONECT 2458 2460 2451 2459
CONECT 2475 2476 2477 2462
CONECT 2462 2463 2460 2475 2464
CONECT 2464 2466 2465 2469 2462
CONECT 2473 2472 2474 2469
CONECT 2470 2472 2471 2467
CONECT 2469 2464 2473 2467
CONECT 2463 2462
CONECT 2465 2464
CONECT 2466 2464
CONECT 2468 2467
CONECT 2474 2473
CONECT 2471 2470
CONECT 2461 2460
CONECT 2460 2461 2458 2462
CONECT 2467 2468 2470 2469
CONECT 2472 2470 2473
CONECT 2476 2475
CONECT 2477 2475 2479 2478
CONECT 2866 2851 2868 2867
CONECT 2851 2853 2852 2849 2866
CONECT 2853 2855 2854 2851 2859
CONECT 2862 2863 2864 2865 2859
CONECT 2859 2860 2853 2862 2861
CONECT 2855 2853 2858 2856 2857
CONECT 2852 2851
CONECT 2854 2853
CONECT 2863 2862
CONECT 2864 2862
CONECT 2865 2862
CONECT 2860 2859
CONECT 2861 2859
CONECT 2856 2855
CONECT 2857 2855
CONECT 2858 2855
CONECT 2850 2849
CONECT 2849 2847 2851 2850
CONECT 2867 2866
CONECT 3141 3128 3143 3142
CONECT 3158 3145 3159 3160
CONECT 3145 3143 3158 3146 3147
CONECT 3147 3145 3152 3148 3149
CONECT 3156 3152 3155 3157
CONECT 3153 3150 3154 3155
CONECT 3152 3150 3156 3147
CONECT 3146 3145
CONECT 3148 3147
CONECT 3149 3147
CONECT 3151 3150
CONECT 3157 3156
CONECT 3154 3153
CONECT 3144 3143
CONECT 3143 3144 3145 3141
CONECT 3150 3153 3152 3151
CONECT 3155 3153 3156
CONECT 3159 3158
CONECT 3160 3158 3161 3162
CONECT 3661 3663 3653 3662
CONECT 3678 3665 3680 3679
CONECT 3665 3663 3666 3667 3678
CONECT 3667 3672 3668 3665 3669
CONECT 3676 3672 3675 3677
CONECT 3673 3670 3674 3675
CONECT 3672 3670 3667 3676
CONECT 3666 3665
CONECT 3668 3667
CONECT 3669 3667
CONECT 3671 3670
CONECT 3677 3676
CONECT 3674 3673
CONECT 3664 3663
CONECT 3663 3661 3665 3664
CONECT 3670 3672 3673 3671
CONECT 3675 3673 3676
CONECT 3679 3678
CONECT 3680 3678 3682 3681
CONECT 4124 4108 4126 4125
CONECT 4141 4128 4143 4142
CONECT 4128 4141 4126 4129 4130
CONECT 4130 4128 4132 4135 4131
CONECT 4139 4138 4140 4135
CONECT 4136 4133 4138 4137
CONECT 4135 4139 4133 4130
CONECT 4129 4128
CONECT 4131 4130
CONECT 4132 4130
CONECT 4134 4133
CONECT 4140 4139
CONECT 4137 4136
CONECT 4127 4126
CONECT 4126 4128 4124 4127
CONECT 4133 4136 4134 4135
CONECT 4138 4139 4136
CONECT 4142 4141
CONECT 4143 4141 4145 4144
CONECT 4297 4282 4298 4299
CONECT 4282 4280 4297 4284 4283
CONECT 4284 4286 4290 4282 4285
CONECT 4293 4290 4294 4295 4296
CONECT 4290 4291 4292 4293 4284
CONECT 4286 4287 4288 4289 4284
CONECT 4283 4282
CONECT 4285 4284
CONECT 4294 4293
CONECT 4295 4293
CONECT 4296 4293
CONECT 4291 4290
CONECT 4292 4290
CONECT 4287 4286
CONECT 4288 4286
CONECT 4289 4286
CONECT 4281 4280
CONECT 4280 4278 4281 4282
CONECT 4298 4297
CONECT 4477 4462 4478 4479
CONECT 4462 4477 4460 4463 4464
CONECT 4464 4466 4462 4465 4470
CONECT 4473 4475 4474 4476 4470
CONECT 4470 4473 4471 4464 4472
CONECT 4466 4468 4467 4469 4464
CONECT 4463 4462
CONECT 4465 4464
CONECT 4474 4473
CONECT 4475 4473
CONECT 4476 4473
CONECT 4471 4470
CONECT 4472 4470
CONECT 4467 4466
CONECT 4468 4466
CONECT 4469 4466
CONECT 4461 4460
CONECT 4460 4461 4462 4458
CONECT 4478 4477
CONECT 4781 4766 4782 4783
CONECT 4766 4764 4767 4768 4781
CONECT 4768 4766 4769 4770 4774
CONECT 4777 4774 4778 4779 4780
CONECT 4774 4768 4777 4776 4775
CONECT 4770 4768 4771 4772 4773
CONECT 4767 4766
CONECT 4769 4768
CONECT 4778 4777
CONECT 4779 4777
CONECT 4780 4777
CONECT 4775 4774
CONECT 4776 4774
CONECT 4771 4770
CONECT 4772 4770
CONECT 4773 4770
CONECT 4765 4764
CONECT 4764 4765 4766 4762
CONECT 4782 4781
CONECT 4896 4897 4898 4883
CONECT 4883 4885 4881 4884 4896
CONECT 4885 4883 4886 4888 4887
CONECT 4891 4892 4893 4888
CONECT 4888 4885 4891 4889 4890
CONECT 4884 4883
CONECT 4886 4885
CONECT 4887 4885
CONECT 4894 4893
CONECT 4895 4893
CONECT 4889 4888
CONECT 4890 4888
CONECT 4882 4881
CONECT 4881 4882 4883 4879
CONECT 4893 4895 4891 4894
CONECT 4892 4891
CONECT 4897 4896
CONECT 4898 4896
END
