# Supplementary material for: Identification and molecular characterization of missense mutations in orphan G protein–coupled receptor GPR61 occurring in severe obesity
Source: Mol Pharmacol. 2025 Mar 4;107(4):100026. doi: 10.1016/j.molpha.2025.100026 (PMC12060159; doi:10.1016/j.molpha.2025.100026)
Supplement: Supplementary Material [file mmc8.zip › molpha_100026_T92P_MD2_mmc8.pdb]

HELIX    1   1 VAL     44  LYS     69  1                                  26
HELIX    2   2 LEU     73  LYS     75  1                                   3
HELIX    3   3 VAL     77  SER    100  1                                  24
HELIX    4   4 GLU    112  VAL    145  1                                  34
HELIX    5   5 LEU    156  ARG    181  1                                  26
HELIX    6   6 ALA    203  GLN    241  1                                  39
HELIX    7   7 ARG    253  SER    261  1                                   9
HELIX    8   8 GLY    283  ALA    311  1                                  29
HELIX    9   9 VAL    322  CYS    343  1                                  22
HELIX   10  10 ARG    346  LEU    352  1                                   7
ATOM      1  N   SER    43      24.990   6.080  53.040  1.00  0.00           N
ATOM      2  HT1 SER    43      25.680   6.850  52.950  1.00  0.00           H
ATOM      3  HT2 SER    43      24.060   6.470  53.280  1.00  0.00           H
ATOM      4  HT3 SER    43      25.000   5.700  52.070  1.00  0.00           H
ATOM      5  CA  SER    43      25.430   5.100  54.100  1.00  0.00           C
ATOM      6  HA  SER    43      24.890   4.200  53.870  1.00  0.00           H
ATOM      7  CB  SER    43      26.950   4.790  53.990  1.00  0.00           C
ATOM      8  HB1 SER    43      27.190   4.880  52.910  1.00  0.00           H
ATOM      9  HB2 SER    43      27.060   3.720  54.260  1.00  0.00           H
ATOM     10  OG  SER    43      27.840   5.540  54.840  1.00  0.00           O
ATOM     11  HG1 SER    43      28.740   5.390  54.550  1.00  0.00           H
ATOM     12  C   SER    43      25.050   5.540  55.530  1.00  0.00           C
ATOM     13  O   SER    43      24.790   6.740  55.700  1.00  0.00           O
ATOM     14  N   VAL    44      25.060   4.630  56.470  1.00  0.00           N
ATOM     15  HN  VAL    44      25.250   3.670  56.260  1.00  0.00           H
ATOM     16  CA  VAL    44      24.830   4.970  57.840  1.00  0.00           C
ATOM     17  HA  VAL    44      23.910   5.540  57.870  1.00  0.00           H
ATOM     18  CB  VAL    44      24.540   3.740  58.720  1.00  0.00           C
ATOM     19  HB  VAL    44      25.370   3.010  58.570  1.00  0.00           H
ATOM     20  CG1 VAL    44      24.710   4.000  60.240  1.00  0.00           C
ATOM     21 HG11 VAL    44      24.400   3.050  60.710  1.00  0.00           H
ATOM     22 HG12 VAL    44      24.030   4.830  60.530  1.00  0.00           H
ATOM     23 HG13 VAL    44      25.760   4.290  60.480  1.00  0.00           H
ATOM     24  CG2 VAL    44      23.110   3.130  58.440  1.00  0.00           C
ATOM     25 HG21 VAL    44      22.260   3.730  58.820  1.00  0.00           H
ATOM     26 HG22 VAL    44      23.090   2.150  58.970  1.00  0.00           H
ATOM     27 HG23 VAL    44      22.970   3.130  57.340  1.00  0.00           H
ATOM     28  C   VAL    44      25.910   5.950  58.350  1.00  0.00           C
ATOM     29  O   VAL    44      25.610   6.870  59.060  1.00  0.00           O
ATOM     30  N   ALA    45      27.160   5.740  57.970  1.00  0.00           N
ATOM     31  HN  ALA    45      27.290   4.970  57.350  1.00  0.00           H
ATOM     32  CA  ALA    45      28.310   6.470  58.450  1.00  0.00           C
ATOM     33  HA  ALA    45      28.270   6.590  59.520  1.00  0.00           H
ATOM     34  CB  ALA    45      29.570   5.670  58.000  1.00  0.00           C
ATOM     35  HB1 ALA    45      29.370   4.590  58.170  1.00  0.00           H
ATOM     36  HB2 ALA    45      30.500   6.110  58.420  1.00  0.00           H
ATOM     37  HB3 ALA    45      29.820   5.610  56.920  1.00  0.00           H
ATOM     38  C   ALA    45      28.250   7.910  57.910  1.00  0.00           C
ATOM     39  O   ALA    45      28.410   8.880  58.580  1.00  0.00           O
ATOM     40  N   LEU    46      27.910   8.070  56.600  1.00  0.00           N
ATOM     41  HN  LEU    46      27.820   7.310  55.950  1.00  0.00           H
ATOM     42  CA  LEU    46      27.660   9.420  56.060  1.00  0.00           C
ATOM     43  HA  LEU    46      28.640   9.860  56.170  1.00  0.00           H
ATOM     44  CB  LEU    46      27.500   9.230  54.480  1.00  0.00           C
ATOM     45  HB1 LEU    46      26.850   8.370  54.210  1.00  0.00           H
ATOM     46  HB2 LEU    46      28.560   9.040  54.220  1.00  0.00           H
ATOM     47  CG  LEU    46      27.020  10.580  53.730  1.00  0.00           C
ATOM     48  HG  LEU    46      27.230  11.490  54.340  1.00  0.00           H
ATOM     49  CD1 LEU    46      27.770  10.690  52.400  1.00  0.00           C
ATOM     50 HD11 LEU    46      28.840  10.510  52.670  1.00  0.00           H
ATOM     51 HD12 LEU    46      27.530  11.710  52.030  1.00  0.00           H
ATOM     52 HD13 LEU    46      27.540   9.910  51.650  1.00  0.00           H
ATOM     53  CD2 LEU    46      25.480  10.610  53.390  1.00  0.00           C
ATOM     54 HD21 LEU    46      25.270   9.930  52.540  1.00  0.00           H
ATOM     55 HD22 LEU    46      25.310  11.650  53.030  1.00  0.00           H
ATOM     56 HD23 LEU    46      24.920  10.320  54.310  1.00  0.00           H
ATOM     57  C   LEU    46      26.470  10.170  56.640  1.00  0.00           C
ATOM     58  O   LEU    46      26.570  11.350  56.980  1.00  0.00           O
ATOM     59  N   PHE    47      25.320   9.440  56.830  1.00  0.00           N
ATOM     60  HN  PHE    47      25.210   8.580  56.330  1.00  0.00           H
ATOM     61  CA  PHE    47      24.190   9.940  57.640  1.00  0.00           C
ATOM     62  HA  PHE    47      23.800  10.860  57.230  1.00  0.00           H
ATOM     63  CB  PHE    47      23.140   8.770  57.710  1.00  0.00           C
ATOM     64  HB1 PHE    47      23.640   7.860  58.090  1.00  0.00           H
ATOM     65  HB2 PHE    47      22.870   8.560  56.660  1.00  0.00           H
ATOM     66  CG  PHE    47      21.660   8.990  58.360  1.00  0.00           C
ATOM     67  CD1 PHE    47      21.550   9.360  59.670  1.00  0.00           C
ATOM     68  HD1 PHE    47      22.410   9.570  60.290  1.00  0.00           H
ATOM     69  CE1 PHE    47      20.280   9.580  60.240  1.00  0.00           C
ATOM     70  HE1 PHE    47      20.220   9.880  61.270  1.00  0.00           H
ATOM     71  CZ  PHE    47      19.130   9.260  59.430  1.00  0.00           C
ATOM     72  HZ  PHE    47      18.130   9.440  59.800  1.00  0.00           H
ATOM     73  CD2 PHE    47      20.540   8.710  57.600  1.00  0.00           C
ATOM     74  HD2 PHE    47      20.660   8.360  56.590  1.00  0.00           H
ATOM     75  CE2 PHE    47      19.270   8.820  58.090  1.00  0.00           C
ATOM     76  HE2 PHE    47      18.380   8.610  57.510  1.00  0.00           H
ATOM     77  C   PHE    47      24.640  10.310  58.990  1.00  0.00           C
ATOM     78  O   PHE    47      24.240  11.300  59.520  1.00  0.00           O
ATOM     79  N   PHE    48      25.480   9.550  59.650  1.00  0.00           N
ATOM     80  HN  PHE    48      25.860   8.770  59.160  1.00  0.00           H
ATOM     81  CA  PHE    48      25.940   9.760  61.010  1.00  0.00           C
ATOM     82  HA  PHE    48      25.080   9.930  61.640  1.00  0.00           H
ATOM     83  CB  PHE    48      26.660   8.600  61.640  1.00  0.00           C
ATOM     84  HB1 PHE    48      27.510   8.450  60.940  1.00  0.00           H
ATOM     85  HB2 PHE    48      26.060   7.660  61.720  1.00  0.00           H
ATOM     86  CG  PHE    48      27.090   8.790  63.090  1.00  0.00           C
ATOM     87  CD1 PHE    48      28.420   8.680  63.410  1.00  0.00           C
ATOM     88  HD1 PHE    48      29.040   8.510  62.540  1.00  0.00           H
ATOM     89  CE1 PHE    48      28.920   9.040  64.740  1.00  0.00           C
ATOM     90  HE1 PHE    48      29.980   9.070  64.960  1.00  0.00           H
ATOM     91  CZ  PHE    48      27.980   9.320  65.780  1.00  0.00           C
ATOM     92  HZ  PHE    48      28.310   9.580  66.780  1.00  0.00           H
ATOM     93  CD2 PHE    48      26.200   9.120  64.130  1.00  0.00           C
ATOM     94  HD2 PHE    48      25.150   9.320  63.960  1.00  0.00           H
ATOM     95  CE2 PHE    48      26.650   9.360  65.460  1.00  0.00           C
ATOM     96  HE2 PHE    48      25.930   9.570  66.240  1.00  0.00           H
ATOM     97  C   PHE    48      26.770  10.980  61.110  1.00  0.00           C
ATOM     98  O   PHE    48      26.590  11.870  61.980  1.00  0.00           O
ATOM     99  N   MET    49      27.720  11.130  60.140  1.00  0.00           N
ATOM    100  HN  MET    49      27.710  10.470  59.400  1.00  0.00           H
ATOM    101  CA  MET    49      28.670  12.340  60.090  1.00  0.00           C
ATOM    102  HA  MET    49      28.810  12.490  61.150  1.00  0.00           H
ATOM    103  CB  MET    49      30.000  12.050  59.330  1.00  0.00           C
ATOM    104  HB1 MET    49      30.500  13.010  59.090  1.00  0.00           H
ATOM    105  HB2 MET    49      29.770  11.650  58.320  1.00  0.00           H
ATOM    106  CG  MET    49      30.900  11.010  60.080  1.00  0.00           C
ATOM    107  HG1 MET    49      31.850  10.820  59.540  1.00  0.00           H
ATOM    108  HG2 MET    49      30.360  10.050  60.170  1.00  0.00           H
ATOM    109  SD  MET    49      31.360  11.570  61.670  1.00  0.00           S
ATOM    110  CE  MET    49      32.840  12.760  61.500  1.00  0.00           C
ATOM    111  HE1 MET    49      33.650  12.200  60.990  1.00  0.00           H
ATOM    112  HE2 MET    49      33.150  13.040  62.530  1.00  0.00           H
ATOM    113  HE3 MET    49      32.510  13.690  60.970  1.00  0.00           H
ATOM    114  C   MET    49      28.010  13.550  59.600  1.00  0.00           C
ATOM    115  O   MET    49      28.250  14.730  60.020  1.00  0.00           O
ATOM    116  N   LEU    50      26.930  13.310  58.770  1.00  0.00           N
ATOM    117  HN  LEU    50      26.750  12.410  58.360  1.00  0.00           H
ATOM    118  CA  LEU    50      26.040  14.470  58.420  1.00  0.00           C
ATOM    119  HA  LEU    50      26.700  15.290  58.200  1.00  0.00           H
ATOM    120  CB  LEU    50      25.180  14.020  57.190  1.00  0.00           C
ATOM    121  HB1 LEU    50      24.670  13.040  57.290  1.00  0.00           H
ATOM    122  HB2 LEU    50      25.880  13.840  56.350  1.00  0.00           H
ATOM    123  CG  LEU    50      24.240  15.120  56.630  1.00  0.00           C
ATOM    124  HG  LEU    50      23.390  15.410  57.280  1.00  0.00           H
ATOM    125  CD1 LEU    50      24.950  16.380  56.240  1.00  0.00           C
ATOM    126 HD11 LEU    50      24.360  17.180  55.740  1.00  0.00           H
ATOM    127 HD12 LEU    50      25.770  16.140  55.520  1.00  0.00           H
ATOM    128 HD13 LEU    50      25.550  16.800  57.070  1.00  0.00           H
ATOM    129  CD2 LEU    50      23.560  14.610  55.390  1.00  0.00           C
ATOM    130 HD21 LEU    50      22.840  15.370  55.000  1.00  0.00           H
ATOM    131 HD22 LEU    50      22.950  13.690  55.510  1.00  0.00           H
ATOM    132 HD23 LEU    50      24.220  14.460  54.510  1.00  0.00           H
ATOM    133  C   LEU    50      25.210  14.970  59.520  1.00  0.00           C
ATOM    134  O   LEU    50      25.070  16.170  59.790  1.00  0.00           O
ATOM    135  N   LEU    51      24.600  13.960  60.270  1.00  0.00           N
ATOM    136  HN  LEU    51      24.720  12.990  60.070  1.00  0.00           H
ATOM    137  CA  LEU    51      23.880  14.210  61.500  1.00  0.00           C
ATOM    138  HA  LEU    51      23.040  14.860  61.340  1.00  0.00           H
ATOM    139  CB  LEU    51      23.310  12.840  62.060  1.00  0.00           C
ATOM    140  HB1 LEU    51      24.160  12.160  62.280  1.00  0.00           H
ATOM    141  HB2 LEU    51      22.690  12.360  61.270  1.00  0.00           H
ATOM    142  CG  LEU    51      22.450  13.030  63.390  1.00  0.00           C
ATOM    143  HG  LEU    51      23.060  13.610  64.120  1.00  0.00           H
ATOM    144  CD1 LEU    51      21.200  13.900  63.130  1.00  0.00           C
ATOM    145 HD11 LEU    51      20.640  13.450  62.280  1.00  0.00           H
ATOM    146 HD12 LEU    51      21.520  14.920  62.820  1.00  0.00           H
ATOM    147 HD13 LEU    51      20.590  14.090  64.040  1.00  0.00           H
ATOM    148  CD2 LEU    51      21.980  11.690  64.120  1.00  0.00           C
ATOM    149 HD21 LEU    51      22.890  11.120  64.410  1.00  0.00           H
ATOM    150 HD22 LEU    51      21.480  10.950  63.450  1.00  0.00           H
ATOM    151 HD23 LEU    51      21.320  11.920  64.980  1.00  0.00           H
ATOM    152  C   LEU    51      24.860  14.950  62.520  1.00  0.00           C
ATOM    153  O   LEU    51      24.470  15.930  63.130  1.00  0.00           O
ATOM    154  N   LEU    52      26.150  14.490  62.640  1.00  0.00           N
ATOM    155  HN  LEU    52      26.390  13.630  62.210  1.00  0.00           H
ATOM    156  CA  LEU    52      27.220  15.120  63.460  1.00  0.00           C
ATOM    157  HA  LEU    52      26.820  15.080  64.460  1.00  0.00           H
ATOM    158  CB  LEU    52      28.490  14.250  63.500  1.00  0.00           C
ATOM    159  HB1 LEU    52      28.930  14.280  62.480  1.00  0.00           H
ATOM    160  HB2 LEU    52      28.230  13.170  63.530  1.00  0.00           H
ATOM    161  CG  LEU    52      29.340  14.490  64.740  1.00  0.00           C
ATOM    162  HG  LEU    52      29.480  15.590  64.830  1.00  0.00           H
ATOM    163  CD1 LEU    52      28.780  13.880  66.070  1.00  0.00           C
ATOM    164 HD11 LEU    52      29.360  14.120  66.990  1.00  0.00           H
ATOM    165 HD12 LEU    52      28.830  12.770  66.070  1.00  0.00           H
ATOM    166 HD13 LEU    52      27.760  14.280  66.210  1.00  0.00           H
ATOM    167  CD2 LEU    52      30.750  13.940  64.480  1.00  0.00           C
ATOM    168 HD21 LEU    52      31.050  14.180  63.430  1.00  0.00           H
ATOM    169 HD22 LEU    52      30.760  12.840  64.600  1.00  0.00           H
ATOM    170 HD23 LEU    52      31.440  14.460  65.180  1.00  0.00           H
ATOM    171  C   LEU    52      27.490  16.600  63.150  1.00  0.00           C
ATOM    172  O   LEU    52      27.500  17.480  63.990  1.00  0.00           O
ATOM    173  N   ASP    53      27.720  17.060  61.860  1.00  0.00           N
ATOM    174  HN  ASP    53      27.650  16.300  61.220  1.00  0.00           H
ATOM    175  CA  ASP    53      27.910  18.420  61.380  1.00  0.00           C
ATOM    176  HA  ASP    53      28.580  19.020  61.980  1.00  0.00           H
ATOM    177  CB  ASP    53      28.190  18.440  59.920  1.00  0.00           C
ATOM    178  HB1 ASP    53      28.020  19.390  59.370  1.00  0.00           H
ATOM    179  HB2 ASP    53      27.370  17.840  59.460  1.00  0.00           H
ATOM    180  CG  ASP    53      29.540  17.990  59.490  1.00  0.00           C
ATOM    181  OD1 ASP    53      29.680  17.410  58.350  1.00  0.00           O
ATOM    182  OD2 ASP    53      30.550  18.160  60.190  1.00  0.00           O
ATOM    183  C   ASP    53      26.580  19.230  61.680  1.00  0.00           C
ATOM    184  O   ASP    53      26.510  20.290  62.350  1.00  0.00           O
ATOM    185  N   LEU    54      25.420  18.710  61.250  1.00  0.00           N
ATOM    186  HN  LEU    54      25.380  17.910  60.660  1.00  0.00           H
ATOM    187  CA  LEU    54      24.120  19.250  61.560  1.00  0.00           C
ATOM    188  HA  LEU    54      24.140  20.210  61.070  1.00  0.00           H
ATOM    189  CB  LEU    54      22.950  18.450  60.950  1.00  0.00           C
ATOM    190  HB1 LEU    54      22.110  18.850  61.560  1.00  0.00           H
ATOM    191  HB2 LEU    54      22.950  17.400  61.330  1.00  0.00           H
ATOM    192  CG  LEU    54      22.730  18.450  59.480  1.00  0.00           C
ATOM    193  HG  LEU    54      23.700  18.410  58.940  1.00  0.00           H
ATOM    194  CD1 LEU    54      21.840  17.260  59.150  1.00  0.00           C
ATOM    195 HD11 LEU    54      21.510  17.270  58.080  1.00  0.00           H
ATOM    196 HD12 LEU    54      20.930  17.380  59.780  1.00  0.00           H
ATOM    197 HD13 LEU    54      22.290  16.270  59.380  1.00  0.00           H
ATOM    198  CD2 LEU    54      22.120  19.780  58.960  1.00  0.00           C
ATOM    199 HD21 LEU    54      21.090  19.930  59.350  1.00  0.00           H
ATOM    200 HD22 LEU    54      22.070  19.770  57.850  1.00  0.00           H
ATOM    201 HD23 LEU    54      22.760  20.630  59.270  1.00  0.00           H
ATOM    202  C   LEU    54      23.900  19.510  63.000  1.00  0.00           C
ATOM    203  O   LEU    54      23.360  20.520  63.460  1.00  0.00           O
ATOM    204  N   THR    55      24.350  18.540  63.880  1.00  0.00           N
ATOM    205  HN  THR    55      24.790  17.760  63.440  1.00  0.00           H
ATOM    206  CA  THR    55      24.450  18.780  65.390  1.00  0.00           C
ATOM    207  HA  THR    55      23.440  19.080  65.630  1.00  0.00           H
ATOM    208  CB  THR    55      24.710  17.470  66.040  1.00  0.00           C
ATOM    209  HB  THR    55      25.740  17.090  65.840  1.00  0.00           H
ATOM    210  OG1 THR    55      23.850  16.440  65.630  1.00  0.00           O
ATOM    211  HG1 THR    55      24.090  16.380  64.700  1.00  0.00           H
ATOM    212  CG2 THR    55      24.670  17.580  67.650  1.00  0.00           C
ATOM    213 HG21 THR    55      24.900  16.610  68.150  1.00  0.00           H
ATOM    214 HG22 THR    55      23.670  17.860  68.020  1.00  0.00           H
ATOM    215 HG23 THR    55      25.420  18.300  68.050  1.00  0.00           H
ATOM    216  C   THR    55      25.400  19.870  65.900  1.00  0.00           C
ATOM    217  O   THR    55      25.050  20.580  66.830  1.00  0.00           O
ATOM    218  N   ALA    56      26.590  20.040  65.290  1.00  0.00           N
ATOM    219  HN  ALA    56      26.840  19.390  64.570  1.00  0.00           H
ATOM    220  CA  ALA    56      27.470  21.050  65.730  1.00  0.00           C
ATOM    221  HA  ALA    56      27.610  21.060  66.800  1.00  0.00           H
ATOM    222  CB  ALA    56      28.860  20.750  65.230  1.00  0.00           C
ATOM    223  HB1 ALA    56      29.060  20.560  64.150  1.00  0.00           H
ATOM    224  HB2 ALA    56      29.220  19.890  65.830  1.00  0.00           H
ATOM    225  HB3 ALA    56      29.550  21.590  65.450  1.00  0.00           H
ATOM    226  C   ALA    56      27.130  22.490  65.300  1.00  0.00           C
ATOM    227  O   ALA    56      27.530  23.430  65.990  1.00  0.00           O
ATOM    228  N   VAL    57      26.220  22.680  64.290  1.00  0.00           N
ATOM    229  HN  VAL    57      25.960  21.920  63.690  1.00  0.00           H
ATOM    230  CA  VAL    57      25.600  23.940  64.090  1.00  0.00           C
ATOM    231  HA  VAL    57      26.420  24.630  63.960  1.00  0.00           H
ATOM    232  CB  VAL    57      24.700  23.950  62.850  1.00  0.00           C
ATOM    233  HB  VAL    57      24.100  23.020  62.970  1.00  0.00           H
ATOM    234  CG1 VAL    57      23.880  25.270  62.710  1.00  0.00           C
ATOM    235 HG11 VAL    57      23.100  25.470  63.470  1.00  0.00           H
ATOM    236 HG12 VAL    57      23.390  25.450  61.720  1.00  0.00           H
ATOM    237 HG13 VAL    57      24.600  26.120  62.740  1.00  0.00           H
ATOM    238  CG2 VAL    57      25.630  23.940  61.650  1.00  0.00           C
ATOM    239 HG21 VAL    57      24.970  24.100  60.770  1.00  0.00           H
ATOM    240 HG22 VAL    57      26.230  23.010  61.540  1.00  0.00           H
ATOM    241 HG23 VAL    57      26.230  24.870  61.750  1.00  0.00           H
ATOM    242  C   VAL    57      24.830  24.450  65.290  1.00  0.00           C
ATOM    243  O   VAL    57      25.040  25.630  65.770  1.00  0.00           O
ATOM    244  N   ALA    58      24.070  23.490  65.860  1.00  0.00           N
ATOM    245  HN  ALA    58      23.930  22.570  65.500  1.00  0.00           H
ATOM    246  CA  ALA    58      23.300  23.650  67.090  1.00  0.00           C
ATOM    247  HA  ALA    58      22.910  24.650  67.170  1.00  0.00           H
ATOM    248  CB  ALA    58      22.350  22.500  67.340  1.00  0.00           C
ATOM    249  HB1 ALA    58      21.920  22.160  66.370  1.00  0.00           H
ATOM    250  HB2 ALA    58      21.480  22.930  67.890  1.00  0.00           H
ATOM    251  HB3 ALA    58      22.850  21.660  67.860  1.00  0.00           H
ATOM    252  C   ALA    58      24.260  23.680  68.330  1.00  0.00           C
ATOM    253  O   ALA    58      24.130  24.440  69.310  1.00  0.00           O
ATOM    254  N   GLY    59      25.230  22.800  68.380  1.00  0.00           N
ATOM    255  HN  GLY    59      25.070  22.020  67.780  1.00  0.00           H
ATOM    256  CA  GLY    59      26.460  22.770  69.270  1.00  0.00           C
ATOM    257  HA1 GLY    59      27.150  22.100  68.770  1.00  0.00           H
ATOM    258  HA2 GLY    59      26.120  22.390  70.220  1.00  0.00           H
ATOM    259  C   GLY    59      27.080  24.060  69.560  1.00  0.00           C
ATOM    260  O   GLY    59      27.170  24.540  70.690  1.00  0.00           O
ATOM    261  N   ASN    60      27.620  24.680  68.520  1.00  0.00           N
ATOM    262  HN  ASN    60      27.650  24.160  67.670  1.00  0.00           H
ATOM    263  CA  ASN    60      28.280  25.980  68.560  1.00  0.00           C
ATOM    264  HA  ASN    60      29.140  25.820  69.190  1.00  0.00           H
ATOM    265  CB  ASN    60      28.740  26.380  67.080  1.00  0.00           C
ATOM    266  HB1 ASN    60      28.870  27.470  66.900  1.00  0.00           H
ATOM    267  HB2 ASN    60      27.820  26.220  66.480  1.00  0.00           H
ATOM    268  CG  ASN    60      30.000  25.700  66.700  1.00  0.00           C
ATOM    269  OD1 ASN    60      31.050  25.870  67.350  1.00  0.00           O
ATOM    270  ND2 ASN    60      30.030  24.910  65.650  1.00  0.00           N
ATOM    271 HD21 ASN    60      29.200  24.490  65.270  1.00  0.00           H
ATOM    272 HD22 ASN    60      30.940  24.620  65.370  1.00  0.00           H
ATOM    273  C   ASN    60      27.430  27.050  69.110  1.00  0.00           C
ATOM    274  O   ASN    60      27.690  27.810  70.000  1.00  0.00           O
ATOM    275  N   ALA    61      26.190  27.050  68.600  1.00  0.00           N
ATOM    276  HN  ALA    61      26.020  26.380  67.890  1.00  0.00           H
ATOM    277  CA  ALA    61      25.120  27.930  68.910  1.00  0.00           C
ATOM    278  HA  ALA    61      25.450  28.940  68.690  1.00  0.00           H
ATOM    279  CB  ALA    61      24.040  27.830  67.840  1.00  0.00           C
ATOM    280  HB1 ALA    61      23.070  28.340  68.030  1.00  0.00           H
ATOM    281  HB2 ALA    61      23.720  26.800  67.580  1.00  0.00           H
ATOM    282  HB3 ALA    61      24.390  28.200  66.860  1.00  0.00           H
ATOM    283  C   ALA    61      24.640  27.880  70.330  1.00  0.00           C
ATOM    284  O   ALA    61      24.550  28.890  70.970  1.00  0.00           O
ATOM    285  N   ALA    62      24.450  26.720  70.900  1.00  0.00           N
ATOM    286  HN  ALA    62      24.530  25.860  70.400  1.00  0.00           H
ATOM    287  CA  ALA    62      24.060  26.670  72.260  1.00  0.00           C
ATOM    288  HA  ALA    62      23.140  27.220  72.380  1.00  0.00           H
ATOM    289  CB  ALA    62      23.490  25.250  72.650  1.00  0.00           C
ATOM    290  HB1 ALA    62      22.820  25.330  73.540  1.00  0.00           H
ATOM    291  HB2 ALA    62      24.280  24.500  72.850  1.00  0.00           H
ATOM    292  HB3 ALA    62      22.760  24.980  71.860  1.00  0.00           H
ATOM    293  C   ALA    62      25.040  27.120  73.310  1.00  0.00           C
ATOM    294  O   ALA    62      24.630  27.770  74.270  1.00  0.00           O
ATOM    295  N   VAL    63      26.340  26.740  73.090  1.00  0.00           N
ATOM    296  HN  VAL    63      26.430  26.020  72.420  1.00  0.00           H
ATOM    297  CA  VAL    63      27.460  27.090  73.970  1.00  0.00           C
ATOM    298  HA  VAL    63      27.350  26.640  74.940  1.00  0.00           H
ATOM    299  CB  VAL    63      28.790  26.470  73.510  1.00  0.00           C
ATOM    300  HB  VAL    63      28.910  26.460  72.400  1.00  0.00           H
ATOM    301  CG1 VAL    63      30.060  27.180  73.960  1.00  0.00           C
ATOM    302 HG11 VAL    63      30.220  28.050  73.290  1.00  0.00           H
ATOM    303 HG12 VAL    63      30.930  26.500  73.860  1.00  0.00           H
ATOM    304 HG13 VAL    63      30.050  27.480  75.030  1.00  0.00           H
ATOM    305  CG2 VAL    63      28.840  25.000  73.930  1.00  0.00           C
ATOM    306 HG21 VAL    63      29.880  24.630  73.830  1.00  0.00           H
ATOM    307 HG22 VAL    63      28.270  24.270  73.310  1.00  0.00           H
ATOM    308 HG23 VAL    63      28.500  24.900  74.980  1.00  0.00           H
ATOM    309  C   VAL    63      27.580  28.540  74.160  1.00  0.00           C
ATOM    310  O   VAL    63      27.540  29.020  75.250  1.00  0.00           O
ATOM    311  N   MET    64      27.530  29.320  73.090  1.00  0.00           N
ATOM    312  HN  MET    64      27.390  28.890  72.200  1.00  0.00           H
ATOM    313  CA  MET    64      27.450  30.730  73.100  1.00  0.00           C
ATOM    314  HA  MET    64      28.320  31.040  73.660  1.00  0.00           H
ATOM    315  CB  MET    64      27.350  31.360  71.720  1.00  0.00           C
ATOM    316  HB1 MET    64      27.200  32.460  71.710  1.00  0.00           H
ATOM    317  HB2 MET    64      26.600  30.850  71.080  1.00  0.00           H
ATOM    318  CG  MET    64      28.640  31.290  70.960  1.00  0.00           C
ATOM    319  HG1 MET    64      28.700  30.280  70.500  1.00  0.00           H
ATOM    320  HG2 MET    64      29.550  31.420  71.570  1.00  0.00           H
ATOM    321  SD  MET    64      28.870  32.600  69.610  1.00  0.00           S
ATOM    322  CE  MET    64      27.500  32.010  68.510  1.00  0.00           C
ATOM    323  HE1 MET    64      27.080  32.740  67.780  1.00  0.00           H
ATOM    324  HE2 MET    64      26.610  31.720  69.110  1.00  0.00           H
ATOM    325  HE3 MET    64      27.830  31.170  67.870  1.00  0.00           H
ATOM    326  C   MET    64      26.360  31.360  73.940  1.00  0.00           C
ATOM    327  O   MET    64      26.570  32.240  74.710  1.00  0.00           O
ATOM    328  N   ALA    65      25.120  30.860  73.880  1.00  0.00           N
ATOM    329  HN  ALA    65      25.010  30.050  73.300  1.00  0.00           H
ATOM    330  CA  ALA    65      23.970  31.300  74.660  1.00  0.00           C
ATOM    331  HA  ALA    65      23.760  32.350  74.520  1.00  0.00           H
ATOM    332  CB  ALA    65      22.670  30.520  74.230  1.00  0.00           C
ATOM    333  HB1 ALA    65      22.520  30.700  73.140  1.00  0.00           H
ATOM    334  HB2 ALA    65      21.820  30.900  74.840  1.00  0.00           H
ATOM    335  HB3 ALA    65      22.880  29.430  74.270  1.00  0.00           H
ATOM    336  C   ALA    65      24.140  31.080  76.210  1.00  0.00           C
ATOM    337  O   ALA    65      23.860  31.910  77.110  1.00  0.00           O
ATOM    338  N   VAL    66      24.700  29.880  76.530  1.00  0.00           N
ATOM    339  HN  VAL    66      25.010  29.260  75.810  1.00  0.00           H
ATOM    340  CA  VAL    66      25.050  29.550  77.900  1.00  0.00           C
ATOM    341  HA  VAL    66      24.190  29.660  78.550  1.00  0.00           H
ATOM    342  CB  VAL    66      25.480  28.090  78.020  1.00  0.00           C
ATOM    343  HB  VAL    66      26.270  27.980  77.250  1.00  0.00           H
ATOM    344  CG1 VAL    66      26.120  27.650  79.390  1.00  0.00           C
ATOM    345 HG11 VAL    66      26.380  26.570  79.450  1.00  0.00           H
ATOM    346 HG12 VAL    66      25.370  27.910  80.180  1.00  0.00           H
ATOM    347 HG13 VAL    66      27.020  28.300  79.480  1.00  0.00           H
ATOM    348  CG2 VAL    66      24.280  27.260  77.660  1.00  0.00           C
ATOM    349 HG21 VAL    66      24.340  26.180  77.880  1.00  0.00           H
ATOM    350 HG22 VAL    66      24.010  27.430  76.590  1.00  0.00           H
ATOM    351 HG23 VAL    66      23.470  27.720  78.270  1.00  0.00           H
ATOM    352  C   VAL    66      26.150  30.460  78.490  1.00  0.00           C
ATOM    353  O   VAL    66      26.130  30.990  79.630  1.00  0.00           O
ATOM    354  N   ILE    67      27.160  30.810  77.670  1.00  0.00           N
ATOM    355  HN  ILE    67      27.350  30.320  76.820  1.00  0.00           H
ATOM    356  CA  ILE    67      28.270  31.850  78.010  1.00  0.00           C
ATOM    357  HA  ILE    67      28.670  31.540  78.960  1.00  0.00           H
ATOM    358  CB  ILE    67      29.400  31.920  76.960  1.00  0.00           C
ATOM    359  HB  ILE    67      28.950  31.940  75.940  1.00  0.00           H
ATOM    360  CG2 ILE    67      30.270  33.140  77.050  1.00  0.00           C
ATOM    361 HG21 ILE    67      29.730  34.090  76.860  1.00  0.00           H
ATOM    362 HG22 ILE    67      31.180  33.080  76.420  1.00  0.00           H
ATOM    363 HG23 ILE    67      30.660  33.330  78.070  1.00  0.00           H
ATOM    364  CG1 ILE    67      30.210  30.680  77.010  1.00  0.00           C
ATOM    365 HG11 ILE    67      29.590  29.810  77.300  1.00  0.00           H
ATOM    366 HG12 ILE    67      30.990  30.820  77.800  1.00  0.00           H
ATOM    367  CD  ILE    67      30.880  30.370  75.680  1.00  0.00           C
ATOM    368  HD1 ILE    67      30.110  30.460  74.890  1.00  0.00           H
ATOM    369  HD2 ILE    67      31.430  29.410  75.780  1.00  0.00           H
ATOM    370  HD3 ILE    67      31.680  31.090  75.380  1.00  0.00           H
ATOM    371  C   ILE    67      27.690  33.270  78.170  1.00  0.00           C
ATOM    372  O   ILE    67      28.110  34.040  79.020  1.00  0.00           O
ATOM    373  N   ALA    68      26.630  33.520  77.390  1.00  0.00           N
ATOM    374  HN  ALA    68      26.370  32.830  76.720  1.00  0.00           H
ATOM    375  CA  ALA    68      25.980  34.810  77.420  1.00  0.00           C
ATOM    376  HA  ALA    68      26.730  35.600  77.400  1.00  0.00           H
ATOM    377  CB  ALA    68      25.060  34.920  76.190  1.00  0.00           C
ATOM    378  HB1 ALA    68      25.690  34.750  75.290  1.00  0.00           H
ATOM    379  HB2 ALA    68      24.700  35.970  76.110  1.00  0.00           H
ATOM    380  HB3 ALA    68      24.180  34.250  76.300  1.00  0.00           H
ATOM    381  C   ALA    68      25.190  35.000  78.700  1.00  0.00           C
ATOM    382  O   ALA    68      25.310  36.050  79.400  1.00  0.00           O
ATOM    383  N   LYS    69      24.400  34.010  79.130  1.00  0.00           N
ATOM    384  HN  LYS    69      24.150  33.370  78.400  1.00  0.00           H
ATOM    385  CA  LYS    69      23.480  34.190  80.220  1.00  0.00           C
ATOM    386  HA  LYS    69      23.310  35.230  80.440  1.00  0.00           H
ATOM    387  CB  LYS    69      22.090  33.580  79.780  1.00  0.00           C
ATOM    388  HB1 LYS    69      21.280  33.760  80.520  1.00  0.00           H
ATOM    389  HB2 LYS    69      22.300  32.490  79.820  1.00  0.00           H
ATOM    390  CG  LYS    69      21.580  34.010  78.440  1.00  0.00           C
ATOM    391  HG1 LYS    69      20.680  33.430  78.150  1.00  0.00           H
ATOM    392  HG2 LYS    69      22.290  33.670  77.650  1.00  0.00           H
ATOM    393  CD  LYS    69      21.380  35.510  78.120  1.00  0.00           C
ATOM    394  HD1 LYS    69      21.190  35.590  77.020  1.00  0.00           H
ATOM    395  HD2 LYS    69      22.340  36.020  78.300  1.00  0.00           H
ATOM    396  CE  LYS    69      20.390  36.150  78.950  1.00  0.00           C
ATOM    397  HE1 LYS    69      20.450  37.240  78.740  1.00  0.00           H
ATOM    398  HE2 LYS    69      20.520  36.010  80.040  1.00  0.00           H
ATOM    399  NZ  LYS    69      19.060  35.570  78.600  1.00  0.00           N
ATOM    400  HZ1 LYS    69      18.380  36.340  78.770  1.00  0.00           H
ATOM    401  HZ2 LYS    69      18.780  34.770  79.200  1.00  0.00           H
ATOM    402  HZ3 LYS    69      18.930  35.350  77.590  1.00  0.00           H
ATOM    403  C   LYS    69      24.060  33.550  81.520  1.00  0.00           C
ATOM    404  O   LYS    69      23.340  33.300  82.510  1.00  0.00           O
ATOM    405  N   THR    70      25.410  33.300  81.610  1.00  0.00           N
ATOM    406  HN  THR    70      26.120  33.450  80.930  1.00  0.00           H
ATOM    407  CA  THR    70      26.120  32.980  82.870  1.00  0.00           C
ATOM    408  HA  THR    70      25.380  33.060  83.660  1.00  0.00           H
ATOM    409  CB  THR    70      26.670  31.570  82.980  1.00  0.00           C
ATOM    410  HB  THR    70      27.590  31.430  82.380  1.00  0.00           H
ATOM    411  OG1 THR    70      25.730  30.570  82.540  1.00  0.00           O
ATOM    412  HG1 THR    70      25.650  30.820  81.620  1.00  0.00           H
ATOM    413  CG2 THR    70      26.870  31.220  84.390  1.00  0.00           C
ATOM    414 HG21 THR    70      27.330  30.210  84.380  1.00  0.00           H
ATOM    415 HG22 THR    70      25.970  31.190  85.040  1.00  0.00           H
ATOM    416 HG23 THR    70      27.500  31.900  85.000  1.00  0.00           H
ATOM    417  C   THR    70      27.210  33.920  83.120  1.00  0.00           C
ATOM    418  O   THR    70      28.150  33.900  82.310  1.00  0.00           O
ATOM    419  N   PRO    71      27.210  34.690  84.130  1.00  0.00           N
ATOM    420  CD  PRO    71      25.900  35.090  84.800  1.00  0.00           C
ATOM    421  HD1 PRO    71      25.650  34.460  85.680  1.00  0.00           H
ATOM    422  HD2 PRO    71      25.190  35.210  83.960  1.00  0.00           H
ATOM    423  CA  PRO    71      28.240  35.770  84.390  1.00  0.00           C
ATOM    424  HA  PRO    71      28.270  36.430  83.540  1.00  0.00           H
ATOM    425  CB  PRO    71      27.670  36.570  85.590  1.00  0.00           C
ATOM    426  HB1 PRO    71      28.020  37.620  85.580  1.00  0.00           H
ATOM    427  HB2 PRO    71      27.960  36.030  86.520  1.00  0.00           H
ATOM    428  CG  PRO    71      26.200  36.510  85.360  1.00  0.00           C
ATOM    429  HG1 PRO    71      25.650  36.770  86.290  1.00  0.00           H
ATOM    430  HG2 PRO    71      25.770  37.280  84.680  1.00  0.00           H
ATOM    431  C   PRO    71      29.600  35.110  84.640  1.00  0.00           C
ATOM    432  O   PRO    71      30.610  35.760  84.360  1.00  0.00           O
ATOM    433  N   ALA    72      29.670  33.970  85.300  1.00  0.00           N
ATOM    434  HN  ALA    72      28.820  33.520  85.560  1.00  0.00           H
ATOM    435  CA  ALA    72      30.850  33.190  85.610  1.00  0.00           C
ATOM    436  HA  ALA    72      31.490  33.840  86.200  1.00  0.00           H
ATOM    437  CB  ALA    72      30.450  32.010  86.510  1.00  0.00           C
ATOM    438  HB1 ALA    72      29.820  32.430  87.320  1.00  0.00           H
ATOM    439  HB2 ALA    72      31.290  31.410  86.930  1.00  0.00           H
ATOM    440  HB3 ALA    72      29.810  31.260  86.020  1.00  0.00           H
ATOM    441  C   ALA    72      31.630  32.900  84.320  1.00  0.00           C
ATOM    442  O   ALA    72      32.830  33.170  84.160  1.00  0.00           O
ATOM    443  N   LEU    73      30.850  32.320  83.370  1.00  0.00           N
ATOM    444  HN  LEU    73      29.880  32.210  83.570  1.00  0.00           H
ATOM    445  CA  LEU    73      31.340  31.980  82.050  1.00  0.00           C
ATOM    446  HA  LEU    73      32.270  31.470  82.250  1.00  0.00           H
ATOM    447  CB  LEU    73      30.410  30.890  81.390  1.00  0.00           C
ATOM    448  HB1 LEU    73      30.930  30.580  80.460  1.00  0.00           H
ATOM    449  HB2 LEU    73      29.410  31.250  81.070  1.00  0.00           H
ATOM    450  CG  LEU    73      30.170  29.630  82.270  1.00  0.00           C
ATOM    451  HG  LEU    73      29.690  29.960  83.210  1.00  0.00           H
ATOM    452  CD1 LEU    73      29.390  28.670  81.510  1.00  0.00           C
ATOM    453 HD11 LEU    73      28.470  29.180  81.160  1.00  0.00           H
ATOM    454 HD12 LEU    73      29.060  27.810  82.130  1.00  0.00           H
ATOM    455 HD13 LEU    73      29.950  28.250  80.650  1.00  0.00           H
ATOM    456  CD2 LEU    73      31.490  28.950  82.710  1.00  0.00           C
ATOM    457 HD21 LEU    73      31.350  27.860  82.860  1.00  0.00           H
ATOM    458 HD22 LEU    73      32.060  29.580  83.430  1.00  0.00           H
ATOM    459 HD23 LEU    73      32.070  28.890  81.760  1.00  0.00           H
ATOM    460  C   LEU    73      31.530  33.180  81.050  1.00  0.00           C
ATOM    461  O   LEU    73      32.180  33.000  80.060  1.00  0.00           O
ATOM    462  N   ARG    74      31.020  34.410  81.300  1.00  0.00           N
ATOM    463  HN  ARG    74      30.420  34.430  82.100  1.00  0.00           H
ATOM    464  CA  ARG    74      31.060  35.590  80.420  1.00  0.00           C
ATOM    465  HA  ARG    74      30.630  35.390  79.450  1.00  0.00           H
ATOM    466  CB  ARG    74      30.370  36.840  81.030  1.00  0.00           C
ATOM    467  HB1 ARG    74      30.820  37.790  80.670  1.00  0.00           H
ATOM    468  HB2 ARG    74      30.520  36.810  82.130  1.00  0.00           H
ATOM    469  CG  ARG    74      28.900  36.890  80.610  1.00  0.00           C
ATOM    470  HG1 ARG    74      28.430  35.970  81.010  1.00  0.00           H
ATOM    471  HG2 ARG    74      28.790  36.890  79.500  1.00  0.00           H
ATOM    472  CD  ARG    74      28.150  38.070  81.210  1.00  0.00           C
ATOM    473  HD1 ARG    74      28.420  39.070  80.800  1.00  0.00           H
ATOM    474  HD2 ARG    74      28.390  38.020  82.290  1.00  0.00           H
ATOM    475  NE  ARG    74      26.680  37.880  80.980  1.00  0.00           N
ATOM    476  HE  ARG    74      26.360  37.340  80.200  1.00  0.00           H
ATOM    477  CZ  ARG    74      25.730  38.340  81.750  1.00  0.00           C
ATOM    478  NH1 ARG    74      26.020  39.180  82.680  1.00  0.00           N
ATOM    479 HH11 ARG    74      26.960  39.300  82.990  1.00  0.00           H
ATOM    480 HH12 ARG    74      25.260  39.660  83.120  1.00  0.00           H
ATOM    481  NH2 ARG    74      24.490  38.130  81.340  1.00  0.00           N
ATOM    482 HH21 ARG    74      23.870  38.820  81.710  1.00  0.00           H
ATOM    483 HH22 ARG    74      24.390  37.740  80.430  1.00  0.00           H
ATOM    484  C   ARG    74      32.420  35.950  79.930  1.00  0.00           C
ATOM    485  O   ARG    74      32.550  36.440  78.760  1.00  0.00           O
ATOM    486  N   LYS    75      33.420  35.760  80.730  1.00  0.00           N
ATOM    487  HN  LYS    75      33.310  35.450  81.670  1.00  0.00           H
ATOM    488  CA  LYS    75      34.760  35.990  80.370  1.00  0.00           C
ATOM    489  HA  LYS    75      34.910  37.050  80.180  1.00  0.00           H
ATOM    490  CB  LYS    75      35.760  35.520  81.510  1.00  0.00           C
ATOM    491  HB1 LYS    75      35.680  36.260  82.320  1.00  0.00           H
ATOM    492  HB2 LYS    75      36.850  35.580  81.280  1.00  0.00           H
ATOM    493  CG  LYS    75      35.500  34.070  82.010  1.00  0.00           C
ATOM    494  HG1 LYS    75      35.510  33.470  81.070  1.00  0.00           H
ATOM    495  HG2 LYS    75      34.510  34.140  82.490  1.00  0.00           H
ATOM    496  CD  LYS    75      36.590  33.550  82.990  1.00  0.00           C
ATOM    497  HD1 LYS    75      37.630  33.580  82.600  1.00  0.00           H
ATOM    498  HD2 LYS    75      36.420  32.470  83.190  1.00  0.00           H
ATOM    499  CE  LYS    75      36.620  34.280  84.330  1.00  0.00           C
ATOM    500  HE1 LYS    75      36.830  35.370  84.320  1.00  0.00           H
ATOM    501  HE2 LYS    75      37.420  33.850  84.970  1.00  0.00           H
ATOM    502  NZ  LYS    75      35.360  34.100  85.040  1.00  0.00           N
ATOM    503  HZ1 LYS    75      34.660  34.570  84.430  1.00  0.00           H
ATOM    504  HZ2 LYS    75      35.350  34.430  86.030  1.00  0.00           H
ATOM    505  HZ3 LYS    75      35.030  33.110  85.010  1.00  0.00           H
ATOM    506  C   LYS    75      35.250  35.280  79.140  1.00  0.00           C
ATOM    507  O   LYS    75      36.180  35.730  78.560  1.00  0.00           O
ATOM    508  N   PHE    76      34.610  34.130  78.730  1.00  0.00           N
ATOM    509  HN  PHE    76      33.780  33.830  79.180  1.00  0.00           H
ATOM    510  CA  PHE    76      34.960  33.270  77.680  1.00  0.00           C
ATOM    511  HA  PHE    76      36.040  33.240  77.630  1.00  0.00           H
ATOM    512  CB  PHE    76      34.460  31.860  77.920  1.00  0.00           C
ATOM    513  HB1 PHE    76      34.660  31.190  77.050  1.00  0.00           H
ATOM    514  HB2 PHE    76      33.370  32.020  78.060  1.00  0.00           H
ATOM    515  CG  PHE    76      35.030  31.170  79.110  1.00  0.00           C
ATOM    516  CD1 PHE    76      36.390  31.180  79.290  1.00  0.00           C
ATOM    517  HD1 PHE    76      37.070  31.680  78.620  1.00  0.00           H
ATOM    518  CE1 PHE    76      36.950  30.560  80.400  1.00  0.00           C
ATOM    519  HE1 PHE    76      37.990  30.780  80.630  1.00  0.00           H
ATOM    520  CZ  PHE    76      36.240  29.900  81.360  1.00  0.00           C
ATOM    521  HZ  PHE    76      36.680  29.450  82.230  1.00  0.00           H
ATOM    522  CD2 PHE    76      34.220  30.630  80.170  1.00  0.00           C
ATOM    523  HD2 PHE    76      33.160  30.550  80.000  1.00  0.00           H
ATOM    524  CE2 PHE    76      34.830  29.920  81.260  1.00  0.00           C
ATOM    525  HE2 PHE    76      34.160  29.570  82.030  1.00  0.00           H
ATOM    526  C   PHE    76      34.680  33.750  76.300  1.00  0.00           C
ATOM    527  O   PHE    76      34.100  33.140  75.410  1.00  0.00           O
ATOM    528  N   VAL    77      35.080  34.940  75.990  1.00  0.00           N
ATOM    529  HN  VAL    77      35.460  35.510  76.710  1.00  0.00           H
ATOM    530  CA  VAL    77      35.040  35.610  74.660  1.00  0.00           C
ATOM    531  HA  VAL    77      34.020  35.460  74.340  1.00  0.00           H
ATOM    532  CB  VAL    77      35.210  37.140  74.730  1.00  0.00           C
ATOM    533  HB  VAL    77      34.970  37.700  73.800  1.00  0.00           H
ATOM    534  CG1 VAL    77      34.130  37.590  75.810  1.00  0.00           C
ATOM    535 HG11 VAL    77      34.600  37.210  76.740  1.00  0.00           H
ATOM    536 HG12 VAL    77      33.090  37.280  75.580  1.00  0.00           H
ATOM    537 HG13 VAL    77      34.130  38.700  75.770  1.00  0.00           H
ATOM    538  CG2 VAL    77      36.690  37.470  75.210  1.00  0.00           C
ATOM    539 HG21 VAL    77      36.930  38.550  75.320  1.00  0.00           H
ATOM    540 HG22 VAL    77      37.450  37.090  74.500  1.00  0.00           H
ATOM    541 HG23 VAL    77      36.940  36.910  76.130  1.00  0.00           H
ATOM    542  C   VAL    77      35.960  34.970  73.610  1.00  0.00           C
ATOM    543  O   VAL    77      35.660  34.930  72.430  1.00  0.00           O
ATOM    544  N   PHE    78      37.150  34.470  73.980  1.00  0.00           N
ATOM    545  HN  PHE    78      37.530  34.580  74.890  1.00  0.00           H
ATOM    546  CA  PHE    78      37.900  33.730  72.900  1.00  0.00           C
ATOM    547  HA  PHE    78      37.890  34.300  71.980  1.00  0.00           H
ATOM    548  CB  PHE    78      39.380  33.530  73.340  1.00  0.00           C
ATOM    549  HB1 PHE    78      39.960  33.060  72.510  1.00  0.00           H
ATOM    550  HB2 PHE    78      39.470  32.880  74.240  1.00  0.00           H
ATOM    551  CG  PHE    78      40.000  34.910  73.590  1.00  0.00           C
ATOM    552  CD1 PHE    78      40.550  35.630  72.470  1.00  0.00           C
ATOM    553  HD1 PHE    78      40.500  35.310  71.440  1.00  0.00           H
ATOM    554  CE1 PHE    78      41.180  36.900  72.670  1.00  0.00           C
ATOM    555  HE1 PHE    78      41.660  37.500  71.910  1.00  0.00           H
ATOM    556  CZ  PHE    78      41.170  37.490  73.960  1.00  0.00           C
ATOM    557  HZ  PHE    78      41.400  38.540  74.100  1.00  0.00           H
ATOM    558  CD2 PHE    78      40.170  35.500  74.910  1.00  0.00           C
ATOM    559  HD2 PHE    78      39.780  34.970  75.750  1.00  0.00           H
ATOM    560  CE2 PHE    78      40.750  36.710  75.070  1.00  0.00           C
ATOM    561  HE2 PHE    78      40.760  37.120  76.070  1.00  0.00           H
ATOM    562  C   PHE    78      37.180  32.400  72.550  1.00  0.00           C
ATOM    563  O   PHE    78      37.100  31.940  71.450  1.00  0.00           O
ATOM    564  N   VAL    79      36.500  31.770  73.550  1.00  0.00           N
ATOM    565  HN  VAL    79      36.560  32.130  74.480  1.00  0.00           H
ATOM    566  CA  VAL    79      35.620  30.640  73.290  1.00  0.00           C
ATOM    567  HA  VAL    79      36.130  29.890  72.700  1.00  0.00           H
ATOM    568  CB  VAL    79      35.200  30.010  74.620  1.00  0.00           C
ATOM    569  HB  VAL    79      34.720  30.870  75.140  1.00  0.00           H
ATOM    570  CG1 VAL    79      34.220  28.860  74.400  1.00  0.00           C
ATOM    571 HG11 VAL    79      33.370  29.190  73.760  1.00  0.00           H
ATOM    572 HG12 VAL    79      33.840  28.510  75.380  1.00  0.00           H
ATOM    573 HG13 VAL    79      34.880  28.060  74.000  1.00  0.00           H
ATOM    574  CG2 VAL    79      36.420  29.560  75.420  1.00  0.00           C
ATOM    575 HG21 VAL    79      37.130  30.390  75.640  1.00  0.00           H
ATOM    576 HG22 VAL    79      37.060  28.890  74.820  1.00  0.00           H
ATOM    577 HG23 VAL    79      36.140  29.030  76.360  1.00  0.00           H
ATOM    578  C   VAL    79      34.390  31.020  72.500  1.00  0.00           C
ATOM    579  O   VAL    79      34.070  30.380  71.490  1.00  0.00           O
ATOM    580  N   PHE    80      33.700  32.100  72.830  1.00  0.00           N
ATOM    581  HN  PHE    80      34.050  32.660  73.570  1.00  0.00           H
ATOM    582  CA  PHE    80      32.620  32.670  72.040  1.00  0.00           C
ATOM    583  HA  PHE    80      31.860  31.910  72.000  1.00  0.00           H
ATOM    584  CB  PHE    80      32.150  33.960  72.790  1.00  0.00           C
ATOM    585  HB1 PHE    80      32.840  34.790  72.530  1.00  0.00           H
ATOM    586  HB2 PHE    80      32.250  33.720  73.870  1.00  0.00           H
ATOM    587  CG  PHE    80      30.690  34.380  72.310  1.00  0.00           C
ATOM    588  CD1 PHE    80      30.390  35.070  71.130  1.00  0.00           C
ATOM    589  HD1 PHE    80      31.140  35.280  70.380  1.00  0.00           H
ATOM    590  CE1 PHE    80      29.150  35.640  70.910  1.00  0.00           C
ATOM    591  HE1 PHE    80      29.040  36.280  70.050  1.00  0.00           H
ATOM    592  CZ  PHE    80      28.100  35.300  71.800  1.00  0.00           C
ATOM    593  HZ  PHE    80      27.160  35.810  71.660  1.00  0.00           H
ATOM    594  CD2 PHE    80      29.630  34.120  73.210  1.00  0.00           C
ATOM    595  HD2 PHE    80      29.790  33.610  74.150  1.00  0.00           H
ATOM    596  CE2 PHE    80      28.290  34.470  72.890  1.00  0.00           C
ATOM    597  HE2 PHE    80      27.530  34.240  73.630  1.00  0.00           H
ATOM    598  C   PHE    80      33.050  33.040  70.630  1.00  0.00           C
ATOM    599  O   PHE    80      32.350  32.720  69.710  1.00  0.00           O
HETATM  600  N   HSD    81      34.220  33.730  70.450  1.00  0.00           N
HETATM  601  HN  HSD    81      34.820  34.030  71.190  1.00  0.00           H
HETATM  602  CA  HSD    81      34.860  34.000  69.160  1.00  0.00           C
HETATM  603  HA  HSD    81      34.080  34.590  68.690  1.00  0.00           H
HETATM  604  CB  HSD    81      35.980  35.040  69.190  1.00  0.00           C
HETATM  605  HB1 HSD    81      36.840  34.660  69.780  1.00  0.00           H
HETATM  606  HB2 HSD    81      35.630  36.010  69.610  1.00  0.00           H
HETATM  607  ND1 HSD    81      37.690  34.910  67.160  1.00  0.00           N
HETATM  608  HD1 HSD    81      38.310  34.180  67.460  1.00  0.00           H
HETATM  609  CG  HSD    81      36.520  35.380  67.820  1.00  0.00           C
HETATM  610  CE1 HSD    81      37.870  35.670  66.030  1.00  0.00           C
HETATM  611  HE1 HSD    81      38.740  35.540  65.380  1.00  0.00           H
HETATM  612  NE2 HSD    81      36.880  36.610  65.950  1.00  0.00           N
HETATM  613  CD2 HSD    81      36.100  36.400  67.020  1.00  0.00           C
HETATM  614  HD2 HSD    81      35.190  36.980  67.140  1.00  0.00           H
HETATM  615  C   HSD    81      35.120  32.800  68.260  1.00  0.00           C
HETATM  616  O   HSD    81      34.700  32.720  67.120  1.00  0.00           O
ATOM    617  N   LEU    82      35.760  31.710  68.800  1.00  0.00           N
ATOM    618  HN  LEU    82      35.960  31.620  69.770  1.00  0.00           H
ATOM    619  CA  LEU    82      35.970  30.480  68.090  1.00  0.00           C
ATOM    620  HA  LEU    82      36.570  30.700  67.220  1.00  0.00           H
ATOM    621  CB  LEU    82      36.820  29.390  68.860  1.00  0.00           C
ATOM    622  HB1 LEU    82      36.310  29.180  69.820  1.00  0.00           H
ATOM    623  HB2 LEU    82      37.780  29.880  69.110  1.00  0.00           H
ATOM    624  CG  LEU    82      37.150  28.070  68.160  1.00  0.00           C
ATOM    625  HG  LEU    82      36.210  27.580  67.830  1.00  0.00           H
ATOM    626  CD1 LEU    82      38.140  28.180  66.980  1.00  0.00           C
ATOM    627 HD11 LEU    82      37.680  28.760  66.150  1.00  0.00           H
ATOM    628 HD12 LEU    82      38.380  27.180  66.580  1.00  0.00           H
ATOM    629 HD13 LEU    82      39.110  28.580  67.360  1.00  0.00           H
ATOM    630  CD2 LEU    82      37.730  27.070  69.210  1.00  0.00           C
ATOM    631 HD21 LEU    82      38.710  27.510  69.510  1.00  0.00           H
ATOM    632 HD22 LEU    82      38.020  26.080  68.810  1.00  0.00           H
ATOM    633 HD23 LEU    82      37.070  27.120  70.100  1.00  0.00           H
ATOM    634  C   LEU    82      34.600  29.770  67.720  1.00  0.00           C
ATOM    635  O   LEU    82      34.400  29.220  66.610  1.00  0.00           O
ATOM    636  N   CYS    83      33.650  29.740  68.650  1.00  0.00           N
ATOM    637  HN  CYS    83      33.830  30.090  69.570  1.00  0.00           H
ATOM    638  CA  CYS    83      32.290  29.240  68.360  1.00  0.00           C
ATOM    639  HA  CYS    83      32.400  28.240  67.960  1.00  0.00           H
ATOM    640  CB  CYS    83      31.330  29.030  69.560  1.00  0.00           C
ATOM    641  HB1 CYS    83      30.420  28.530  69.170  1.00  0.00           H
ATOM    642  HB2 CYS    83      30.910  29.970  69.970  1.00  0.00           H
ATOM    643  SG  CYS    83      31.900  27.970  70.900  1.00  0.00           S
ATOM    644  HG1 CYS    83      33.070  28.460  71.260  1.00  0.00           H
ATOM    645  C   CYS    83      31.530  30.080  67.290  1.00  0.00           C
ATOM    646  O   CYS    83      30.790  29.490  66.470  1.00  0.00           O
ATOM    647  N   LEU    84      31.780  31.400  67.230  1.00  0.00           N
ATOM    648  HN  LEU    84      32.210  31.810  68.040  1.00  0.00           H
ATOM    649  CA  LEU    84      31.280  32.210  66.190  1.00  0.00           C
ATOM    650  HA  LEU    84      30.270  31.930  65.930  1.00  0.00           H
ATOM    651  CB  LEU    84      31.300  33.700  66.620  1.00  0.00           C
ATOM    652  HB1 LEU    84      32.370  34.020  66.640  1.00  0.00           H
ATOM    653  HB2 LEU    84      30.920  33.860  67.650  1.00  0.00           H
ATOM    654  CG  LEU    84      30.530  34.720  65.670  1.00  0.00           C
ATOM    655  HG  LEU    84      31.130  34.820  64.740  1.00  0.00           H
ATOM    656  CD1 LEU    84      29.090  34.260  65.290  1.00  0.00           C
ATOM    657 HD11 LEU    84      28.600  35.010  64.640  1.00  0.00           H
ATOM    658 HD12 LEU    84      28.300  34.260  66.080  1.00  0.00           H
ATOM    659 HD13 LEU    84      29.000  33.260  64.810  1.00  0.00           H
ATOM    660  CD2 LEU    84      30.450  36.140  66.310  1.00  0.00           C
ATOM    661 HD21 LEU    84      30.220  36.910  65.540  1.00  0.00           H
ATOM    662 HD22 LEU    84      31.430  36.450  66.730  1.00  0.00           H
ATOM    663 HD23 LEU    84      29.570  36.200  66.990  1.00  0.00           H
ATOM    664  C   LEU    84      31.930  32.060  64.830  1.00  0.00           C
ATOM    665  O   LEU    84      31.270  31.970  63.800  1.00  0.00           O
ATOM    666  N   VAL    85      33.300  32.090  64.900  1.00  0.00           N
ATOM    667  HN  VAL    85      33.800  32.220  65.750  1.00  0.00           H
ATOM    668  CA  VAL    85      34.140  31.590  63.800  1.00  0.00           C
ATOM    669  HA  VAL    85      33.930  32.280  63.000  1.00  0.00           H
ATOM    670  CB  VAL    85      35.750  31.760  64.090  1.00  0.00           C
ATOM    671  HB  VAL    85      35.820  31.170  65.040  1.00  0.00           H
ATOM    672  CG1 VAL    85      36.700  31.120  63.010  1.00  0.00           C
ATOM    673 HG11 VAL    85      36.590  30.020  63.120  1.00  0.00           H
ATOM    674 HG12 VAL    85      37.790  31.230  63.160  1.00  0.00           H
ATOM    675 HG13 VAL    85      36.320  31.470  62.020  1.00  0.00           H
ATOM    676  CG2 VAL    85      36.000  33.250  64.320  1.00  0.00           C
ATOM    677 HG21 VAL    85      35.770  33.850  63.410  1.00  0.00           H
ATOM    678 HG22 VAL    85      37.060  33.470  64.560  1.00  0.00           H
ATOM    679 HG23 VAL    85      35.280  33.700  65.030  1.00  0.00           H
ATOM    680  C   VAL    85      33.850  30.190  63.270  1.00  0.00           C
ATOM    681  O   VAL    85      33.750  30.070  62.030  1.00  0.00           O
ATOM    682  N   ASP    86      33.440  29.210  64.110  1.00  0.00           N
ATOM    683  HN  ASP    86      33.660  29.250  65.080  1.00  0.00           H
ATOM    684  CA  ASP    86      32.900  27.950  63.550  1.00  0.00           C
ATOM    685  HA  ASP    86      33.670  27.590  62.880  1.00  0.00           H
ATOM    686  CB  ASP    86      32.580  26.910  64.650  1.00  0.00           C
ATOM    687  HB1 ASP    86      32.070  26.000  64.270  1.00  0.00           H
ATOM    688  HB2 ASP    86      31.870  27.390  65.340  1.00  0.00           H
ATOM    689  CG  ASP    86      33.910  26.560  65.350  1.00  0.00           C
ATOM    690  OD1 ASP    86      35.010  26.460  64.830  1.00  0.00           O
ATOM    691  OD2 ASP    86      33.680  26.250  66.660  1.00  0.00           O
ATOM    692  HD2 ASP    86      32.770  26.280  66.960  1.00  0.00           H
ATOM    693  C   ASP    86      31.630  28.160  62.750  1.00  0.00           C
ATOM    694  O   ASP    86      31.550  27.640  61.670  1.00  0.00           O
ATOM    695  N   LEU    87      30.610  28.980  63.050  1.00  0.00           N
ATOM    696  HN  LEU    87      30.450  29.210  64.010  1.00  0.00           H
ATOM    697  CA  LEU    87      29.480  29.180  62.140  1.00  0.00           C
ATOM    698  HA  LEU    87      29.180  28.220  61.760  1.00  0.00           H
ATOM    699  CB  LEU    87      28.250  29.690  62.950  1.00  0.00           C
ATOM    700  HB1 LEU    87      27.400  29.760  62.240  1.00  0.00           H
ATOM    701  HB2 LEU    87      28.390  30.720  63.350  1.00  0.00           H
ATOM    702  CG  LEU    87      27.830  28.780  64.150  1.00  0.00           C
ATOM    703  HG  LEU    87      28.650  28.650  64.900  1.00  0.00           H
ATOM    704  CD1 LEU    87      26.630  29.480  64.880  1.00  0.00           C
ATOM    705 HD11 LEU    87      26.850  30.560  64.860  1.00  0.00           H
ATOM    706 HD12 LEU    87      26.540  29.240  65.960  1.00  0.00           H
ATOM    707 HD13 LEU    87      25.720  29.210  64.310  1.00  0.00           H
ATOM    708  CD2 LEU    87      27.470  27.360  63.600  1.00  0.00           C
ATOM    709 HD21 LEU    87      26.450  27.480  63.160  1.00  0.00           H
ATOM    710 HD22 LEU    87      27.310  26.660  64.440  1.00  0.00           H
ATOM    711 HD23 LEU    87      28.220  27.020  62.850  1.00  0.00           H
ATOM    712  C   LEU    87      29.760  30.090  60.940  1.00  0.00           C
ATOM    713  O   LEU    87      29.210  30.010  59.860  1.00  0.00           O
ATOM    714  N   LEU    88      30.650  31.060  61.210  1.00  0.00           N
ATOM    715  HN  LEU    88      31.060  31.090  62.120  1.00  0.00           H
ATOM    716  CA  LEU    88      31.180  32.020  60.190  1.00  0.00           C
ATOM    717  HA  LEU    88      30.290  32.440  59.750  1.00  0.00           H
ATOM    718  CB  LEU    88      31.880  33.180  60.950  1.00  0.00           C
ATOM    719  HB1 LEU    88      32.920  33.000  61.310  1.00  0.00           H
ATOM    720  HB2 LEU    88      31.210  33.520  61.770  1.00  0.00           H
ATOM    721  CG  LEU    88      31.970  34.490  60.110  1.00  0.00           C
ATOM    722  HG  LEU    88      32.300  34.270  59.070  1.00  0.00           H
ATOM    723  CD1 LEU    88      30.530  35.100  59.910  1.00  0.00           C
ATOM    724 HD11 LEU    88      29.980  35.270  60.860  1.00  0.00           H
ATOM    725 HD12 LEU    88      29.900  34.540  59.180  1.00  0.00           H
ATOM    726 HD13 LEU    88      30.700  36.120  59.510  1.00  0.00           H
ATOM    727  CD2 LEU    88      32.830  35.550  60.720  1.00  0.00           C
ATOM    728 HD21 LEU    88      33.900  35.260  60.820  1.00  0.00           H
ATOM    729 HD22 LEU    88      32.430  35.710  61.740  1.00  0.00           H
ATOM    730 HD23 LEU    88      32.820  36.480  60.130  1.00  0.00           H
ATOM    731  C   LEU    88      31.970  31.390  59.080  1.00  0.00           C
ATOM    732  O   LEU    88      31.820  31.730  57.920  1.00  0.00           O
ATOM    733  N   ALA    89      32.810  30.380  59.390  1.00  0.00           N
ATOM    734  HN  ALA    89      32.990  30.250  60.360  1.00  0.00           H
ATOM    735  CA  ALA    89      33.480  29.430  58.570  1.00  0.00           C
ATOM    736  HA  ALA    89      34.060  29.940  57.810  1.00  0.00           H
ATOM    737  CB  ALA    89      34.570  28.700  59.350  1.00  0.00           C
ATOM    738  HB1 ALA    89      35.230  29.500  59.750  1.00  0.00           H
ATOM    739  HB2 ALA    89      35.120  28.100  58.600  1.00  0.00           H
ATOM    740  HB3 ALA    89      34.070  28.140  60.170  1.00  0.00           H
ATOM    741  C   ALA    89      32.500  28.460  57.890  1.00  0.00           C
ATOM    742  O   ALA    89      32.640  28.270  56.700  1.00  0.00           O
ATOM    743  N   ALA    90      31.540  27.950  58.660  1.00  0.00           N
ATOM    744  HN  ALA    90      31.530  28.090  59.640  1.00  0.00           H
ATOM    745  CA  ALA    90      30.500  27.070  58.020  1.00  0.00           C
ATOM    746  HA  ALA    90      31.030  26.200  57.650  1.00  0.00           H
ATOM    747  CB  ALA    90      29.430  26.530  59.000  1.00  0.00           C
ATOM    748  HB1 ALA    90      28.710  25.880  58.450  1.00  0.00           H
ATOM    749  HB2 ALA    90      28.840  27.290  59.560  1.00  0.00           H
ATOM    750  HB3 ALA    90      29.820  25.980  59.890  1.00  0.00           H
ATOM    751  C   ALA    90      29.810  27.700  56.860  1.00  0.00           C
ATOM    752  O   ALA    90      29.820  27.030  55.820  1.00  0.00           O
ATOM    753  N   LEU    91      29.390  29.000  56.880  1.00  0.00           N
ATOM    754  HN  LEU    91      29.670  29.610  57.620  1.00  0.00           H
ATOM    755  CA  LEU    91      28.550  29.480  55.780  1.00  0.00           C
ATOM    756  HA  LEU    91      27.730  28.780  55.740  1.00  0.00           H
ATOM    757  CB  LEU    91      27.880  30.800  56.250  1.00  0.00           C
ATOM    758  HB1 LEU    91      28.660  31.560  56.430  1.00  0.00           H
ATOM    759  HB2 LEU    91      27.320  30.610  57.190  1.00  0.00           H
ATOM    760  CG  LEU    91      26.890  31.430  55.220  1.00  0.00           C
ATOM    761  HG  LEU    91      27.480  31.700  54.320  1.00  0.00           H
ATOM    762  CD1 LEU    91      25.730  30.480  54.860  1.00  0.00           C
ATOM    763 HD11 LEU    91      26.030  29.470  54.520  1.00  0.00           H
ATOM    764 HD12 LEU    91      25.090  30.880  54.040  1.00  0.00           H
ATOM    765 HD13 LEU    91      25.170  30.310  55.800  1.00  0.00           H
ATOM    766  CD2 LEU    91      26.300  32.610  55.940  1.00  0.00           C
ATOM    767 HD21 LEU    91      25.540  33.050  55.270  1.00  0.00           H
ATOM    768 HD22 LEU    91      27.140  33.300  56.180  1.00  0.00           H
ATOM    769 HD23 LEU    91      25.830  32.330  56.900  1.00  0.00           H
ATOM    770  C   LEU    91      29.070  29.490  54.350  1.00  0.00           C
ATOM    771  O   LEU    91      28.370  29.000  53.470  1.00  0.00           O
ATOM    772  N   PRO    92      30.270  29.980  54.090  1.00  0.00           N
ATOM    773  CD  PRO    92      31.060  30.950  54.930  1.00  0.00           C
ATOM    774  HD1 PRO    92      31.700  30.410  55.660  1.00  0.00           H
ATOM    775  HD2 PRO    92      30.400  31.540  55.600  1.00  0.00           H
ATOM    776  CA  PRO    92      30.740  30.040  52.760  1.00  0.00           C
ATOM    777  HA  PRO    92      29.970  29.910  52.020  1.00  0.00           H
ATOM    778  CB  PRO    92      31.160  31.530  52.690  1.00  0.00           C
ATOM    779  HB1 PRO    92      30.210  32.100  52.610  1.00  0.00           H
ATOM    780  HB2 PRO    92      31.670  31.780  51.730  1.00  0.00           H
ATOM    781  CG  PRO    92      31.800  31.850  54.010  1.00  0.00           C
ATOM    782  HG1 PRO    92      32.900  31.730  54.110  1.00  0.00           H
ATOM    783  HG2 PRO    92      31.560  32.890  54.330  1.00  0.00           H
ATOM    784  C   PRO    92      31.830  29.040  52.480  1.00  0.00           C
ATOM    785  O   PRO    92      31.900  28.670  51.320  1.00  0.00           O
ATOM    786  N   LEU    93      32.570  28.530  53.400  1.00  0.00           N
ATOM    787  HN  LEU    93      32.400  28.710  54.370  1.00  0.00           H
ATOM    788  CA  LEU    93      33.620  27.620  53.050  1.00  0.00           C
ATOM    789  HA  LEU    93      34.210  28.050  52.250  1.00  0.00           H
ATOM    790  CB  LEU    93      34.600  27.470  54.260  1.00  0.00           C
ATOM    791  HB1 LEU    93      34.070  27.060  55.150  1.00  0.00           H
ATOM    792  HB2 LEU    93      34.890  28.480  54.630  1.00  0.00           H
ATOM    793  CG  LEU    93      35.750  26.520  54.060  1.00  0.00           C
ATOM    794  HG  LEU    93      35.330  25.490  54.030  1.00  0.00           H
ATOM    795  CD1 LEU    93      36.530  26.830  52.850  1.00  0.00           C
ATOM    796 HD11 LEU    93      35.870  26.780  51.970  1.00  0.00           H
ATOM    797 HD12 LEU    93      37.450  26.210  52.780  1.00  0.00           H
ATOM    798 HD13 LEU    93      36.700  27.910  52.650  1.00  0.00           H
ATOM    799  CD2 LEU    93      36.710  26.620  55.180  1.00  0.00           C
ATOM    800 HD21 LEU    93      37.530  25.880  55.100  1.00  0.00           H
ATOM    801 HD22 LEU    93      36.230  26.690  56.190  1.00  0.00           H
ATOM    802 HD23 LEU    93      37.190  27.620  55.120  1.00  0.00           H
ATOM    803  C   LEU    93      33.170  26.230  52.690  1.00  0.00           C
ATOM    804  O   LEU    93      33.660  25.680  51.710  1.00  0.00           O
ATOM    805  N   MET    94      32.060  25.730  53.350  1.00  0.00           N
ATOM    806  HN  MET    94      31.420  26.230  53.930  1.00  0.00           H
ATOM    807  CA  MET    94      31.500  24.400  53.080  1.00  0.00           C
ATOM    808  HA  MET    94      32.270  23.660  53.260  1.00  0.00           H
ATOM    809  CB  MET    94      30.400  24.000  54.100  1.00  0.00           C
ATOM    810  HB1 MET    94      29.980  22.980  53.980  1.00  0.00           H
ATOM    811  HB2 MET    94      29.610  24.780  54.040  1.00  0.00           H
ATOM    812  CG  MET    94      30.930  24.080  55.510  1.00  0.00           C
ATOM    813  HG1 MET    94      30.160  23.700  56.230  1.00  0.00           H
ATOM    814  HG2 MET    94      31.180  25.150  55.680  1.00  0.00           H
ATOM    815  SD  MET    94      32.370  23.010  55.930  1.00  0.00           S
ATOM    816  CE  MET    94      33.520  24.230  56.640  1.00  0.00           C
ATOM    817  HE1 MET    94      33.540  25.040  55.880  1.00  0.00           H
ATOM    818  HE2 MET    94      34.510  23.840  56.950  1.00  0.00           H
ATOM    819  HE3 MET    94      33.250  24.660  57.630  1.00  0.00           H
ATOM    820  C   MET    94      31.070  24.130  51.650  1.00  0.00           C
ATOM    821  O   MET    94      31.530  23.120  51.140  1.00  0.00           O
ATOM    822  N   PRO    95      30.270  24.950  50.890  1.00  0.00           N
ATOM    823  CD  PRO    95      29.450  26.000  51.470  1.00  0.00           C
ATOM    824  HD1 PRO    95      29.960  26.690  52.170  1.00  0.00           H
ATOM    825  HD2 PRO    95      28.640  25.500  52.030  1.00  0.00           H
ATOM    826  CA  PRO    95      29.910  24.650  49.510  1.00  0.00           C
ATOM    827  HA  PRO    95      29.600  23.620  49.510  1.00  0.00           H
ATOM    828  CB  PRO    95      28.750  25.750  49.270  1.00  0.00           C
ATOM    829  HB1 PRO    95      27.760  25.260  49.430  1.00  0.00           H
ATOM    830  HB2 PRO    95      28.700  26.130  48.230  1.00  0.00           H
ATOM    831  CG  PRO    95      29.010  26.850  50.330  1.00  0.00           C
ATOM    832  HG1 PRO    95      29.720  27.630  50.000  1.00  0.00           H
ATOM    833  HG2 PRO    95      28.110  27.470  50.500  1.00  0.00           H
ATOM    834  C   PRO    95      31.140  24.680  48.590  1.00  0.00           C
ATOM    835  O   PRO    95      31.160  23.770  47.720  1.00  0.00           O
ATOM    836  N   LEU    96      32.120  25.560  48.760  1.00  0.00           N
ATOM    837  HN  LEU    96      32.020  26.420  49.260  1.00  0.00           H
ATOM    838  CA  LEU    96      33.370  25.570  47.930  1.00  0.00           C
ATOM    839  HA  LEU    96      33.040  25.570  46.900  1.00  0.00           H
ATOM    840  CB  LEU    96      33.990  26.990  48.300  1.00  0.00           C
ATOM    841  HB1 LEU    96      35.000  26.900  47.860  1.00  0.00           H
ATOM    842  HB2 LEU    96      34.060  27.070  49.400  1.00  0.00           H
ATOM    843  CG  LEU    96      33.250  28.260  47.850  1.00  0.00           C
ATOM    844  HG  LEU    96      32.180  28.170  48.140  1.00  0.00           H
ATOM    845  CD1 LEU    96      33.850  29.570  48.390  1.00  0.00           C
ATOM    846 HD11 LEU    96      33.420  30.500  47.950  1.00  0.00           H
ATOM    847 HD12 LEU    96      34.940  29.720  48.230  1.00  0.00           H
ATOM    848 HD13 LEU    96      33.540  29.530  49.450  1.00  0.00           H
ATOM    849  CD2 LEU    96      33.330  28.170  46.360  1.00  0.00           C
ATOM    850 HD21 LEU    96      32.740  27.330  45.940  1.00  0.00           H
ATOM    851 HD22 LEU    96      34.390  28.150  46.050  1.00  0.00           H
ATOM    852 HD23 LEU    96      32.930  29.060  45.820  1.00  0.00           H
ATOM    853  C   LEU    96      34.330  24.420  48.180  1.00  0.00           C
ATOM    854  O   LEU    96      34.980  23.880  47.350  1.00  0.00           O
ATOM    855  N   ALA    97      34.350  23.880  49.420  1.00  0.00           N
ATOM    856  HN  ALA    97      33.910  24.350  50.180  1.00  0.00           H
ATOM    857  CA  ALA    97      34.880  22.620  49.780  1.00  0.00           C
ATOM    858  HA  ALA    97      35.940  22.670  49.560  1.00  0.00           H
ATOM    859  CB  ALA    97      34.870  22.540  51.370  1.00  0.00           C
ATOM    860  HB1 ALA    97      35.440  21.660  51.750  1.00  0.00           H
ATOM    861  HB2 ALA    97      33.810  22.440  51.680  1.00  0.00           H
ATOM    862  HB3 ALA    97      35.310  23.440  51.840  1.00  0.00           H
ATOM    863  C   ALA    97      34.160  21.430  49.160  1.00  0.00           C
ATOM    864  O   ALA    97      34.800  20.540  48.620  1.00  0.00           O
ATOM    865  N   MET    98      32.820  21.500  49.010  1.00  0.00           N
ATOM    866  HN  MET    98      32.330  22.220  49.500  1.00  0.00           H
ATOM    867  CA  MET    98      32.200  20.390  48.310  1.00  0.00           C
ATOM    868  HA  MET    98      32.470  19.500  48.860  1.00  0.00           H
ATOM    869  CB  MET    98      30.650  20.530  48.430  1.00  0.00           C
ATOM    870  HB1 MET    98      30.100  19.850  47.750  1.00  0.00           H
ATOM    871  HB2 MET    98      30.380  21.550  48.070  1.00  0.00           H
ATOM    872  CG  MET    98      30.190  20.220  49.860  1.00  0.00           C
ATOM    873  HG1 MET    98      30.930  20.580  50.600  1.00  0.00           H
ATOM    874  HG2 MET    98      30.100  19.120  49.900  1.00  0.00           H
ATOM    875  SD  MET    98      28.510  20.950  50.230  1.00  0.00           S
ATOM    876  CE  MET    98      28.930  21.000  51.990  1.00  0.00           C
ATOM    877  HE1 MET    98      29.750  21.690  52.310  1.00  0.00           H
ATOM    878  HE2 MET    98      29.140  19.960  52.310  1.00  0.00           H
ATOM    879  HE3 MET    98      28.030  21.340  52.550  1.00  0.00           H
ATOM    880  C   MET    98      32.700  20.250  46.860  1.00  0.00           C
ATOM    881  O   MET    98      33.080  19.150  46.440  1.00  0.00           O
ATOM    882  N   LEU    99      32.780  21.400  46.150  1.00  0.00           N
ATOM    883  HN  LEU    99      32.580  22.230  46.680  1.00  0.00           H
ATOM    884  CA  LEU    99      33.180  21.620  44.720  1.00  0.00           C
ATOM    885  HA  LEU    99      32.560  20.940  44.150  1.00  0.00           H
ATOM    886  CB  LEU    99      32.910  23.100  44.270  1.00  0.00           C
ATOM    887  HB1 LEU    99      33.360  23.300  43.280  1.00  0.00           H
ATOM    888  HB2 LEU    99      33.410  23.780  44.990  1.00  0.00           H
ATOM    889  CG  LEU    99      31.410  23.440  44.280  1.00  0.00           C
ATOM    890  HG  LEU    99      30.930  23.000  45.180  1.00  0.00           H
ATOM    891  CD1 LEU    99      31.210  25.000  44.270  1.00  0.00           C
ATOM    892 HD11 LEU    99      30.270  25.570  44.120  1.00  0.00           H
ATOM    893 HD12 LEU    99      31.820  25.300  43.390  1.00  0.00           H
ATOM    894 HD13 LEU    99      31.620  25.470  45.190  1.00  0.00           H
ATOM    895  CD2 LEU    99      30.650  22.740  43.160  1.00  0.00           C
ATOM    896 HD21 LEU    99      29.560  22.900  43.330  1.00  0.00           H
ATOM    897 HD22 LEU    99      30.810  21.640  43.120  1.00  0.00           H
ATOM    898 HD23 LEU    99      30.840  23.020  42.100  1.00  0.00           H
ATOM    899  C   LEU    99      34.720  21.310  44.430  1.00  0.00           C
ATOM    900  O   LEU    99      35.130  20.660  43.500  1.00  0.00           O
ATOM    901  N   SER   100      35.650  21.820  45.370  1.00  0.00           N
ATOM    902  HN  SER   100      35.240  22.390  46.080  1.00  0.00           H
ATOM    903  CA  SER   100      37.020  21.450  45.470  1.00  0.00           C
ATOM    904  HA  SER   100      37.530  21.640  44.540  1.00  0.00           H
ATOM    905  CB  SER   100      37.680  22.120  46.710  1.00  0.00           C
ATOM    906  HB1 SER   100      36.950  22.040  47.550  1.00  0.00           H
ATOM    907  HB2 SER   100      37.630  23.220  46.570  1.00  0.00           H
ATOM    908  OG  SER   100      39.040  21.710  46.980  1.00  0.00           O
ATOM    909  HG1 SER   100      39.630  21.840  46.230  1.00  0.00           H
ATOM    910  C   SER   100      37.180  19.960  45.610  1.00  0.00           C
ATOM    911  O   SER   100      38.080  19.340  45.050  1.00  0.00           O
ATOM    912  N   SER   101      36.280  19.360  46.440  1.00  0.00           N
ATOM    913  HN  SER   101      35.760  20.010  47.000  1.00  0.00           H
ATOM    914  CA  SER   101      36.270  17.900  46.590  1.00  0.00           C
ATOM    915  HA  SER   101      37.270  17.500  46.550  1.00  0.00           H
ATOM    916  CB  SER   101      36.000  17.340  48.050  1.00  0.00           C
ATOM    917  HB1 SER   101      36.830  17.740  48.670  1.00  0.00           H
ATOM    918  HB2 SER   101      36.120  16.240  48.040  1.00  0.00           H
ATOM    919  OG  SER   101      34.860  17.870  48.750  1.00  0.00           O
ATOM    920  HG1 SER   101      34.970  18.800  48.540  1.00  0.00           H
ATOM    921  C   SER   101      35.520  17.150  45.500  1.00  0.00           C
ATOM    922  O   SER   101      35.180  15.980  45.600  1.00  0.00           O
ATOM    923  N   SER   102      35.190  17.760  44.390  1.00  0.00           N
ATOM    924  HN  SER   102      35.490  18.700  44.260  1.00  0.00           H
ATOM    925  CA  SER   102      34.560  17.130  43.220  1.00  0.00           C
ATOM    926  HA  SER   102      34.220  16.140  43.460  1.00  0.00           H
ATOM    927  CB  SER   102      33.310  17.980  42.780  1.00  0.00           C
ATOM    928  HB1 SER   102      33.630  18.960  42.360  1.00  0.00           H
ATOM    929  HB2 SER   102      32.800  18.210  43.740  1.00  0.00           H
ATOM    930  OG  SER   102      32.510  17.260  41.860  1.00  0.00           O
ATOM    931  HG1 SER   102      32.330  16.450  42.350  1.00  0.00           H
ATOM    932  C   SER   102      35.600  17.180  42.120  1.00  0.00           C
ATOM    933  O   SER   102      36.360  18.170  42.060  1.00  0.00           O
ATOM    934  N   ALA   103      35.470  16.190  41.210  1.00  0.00           N
ATOM    935  HN  ALA   103      34.780  15.500  41.410  1.00  0.00           H
ATOM    936  CA  ALA   103      36.270  16.110  40.040  1.00  0.00           C
ATOM    937  HA  ALA   103      36.770  17.050  39.840  1.00  0.00           H
ATOM    938  CB  ALA   103      37.330  14.970  40.180  1.00  0.00           C
ATOM    939  HB1 ALA   103      36.780  14.020  40.060  1.00  0.00           H
ATOM    940  HB2 ALA   103      37.760  15.060  41.200  1.00  0.00           H
ATOM    941  HB3 ALA   103      38.080  15.070  39.370  1.00  0.00           H
ATOM    942  C   ALA   103      35.400  16.010  38.780  1.00  0.00           C
ATOM    943  O   ALA   103      35.850  16.320  37.660  1.00  0.00           O
ATOM    944  N   LEU   104      34.120  15.660  39.010  1.00  0.00           N
ATOM    945  HN  LEU   104      33.830  15.560  39.960  1.00  0.00           H
ATOM    946  CA  LEU   104      33.060  15.900  38.010  1.00  0.00           C
ATOM    947  HA  LEU   104      33.030  15.150  37.240  1.00  0.00           H
ATOM    948  CB  LEU   104      31.670  15.650  38.660  1.00  0.00           C
ATOM    949  HB1 LEU   104      30.910  15.590  37.840  1.00  0.00           H
ATOM    950  HB2 LEU   104      31.460  16.400  39.440  1.00  0.00           H
ATOM    951  CG  LEU   104      31.480  14.230  39.320  1.00  0.00           C
ATOM    952  HG  LEU   104      32.040  14.260  40.280  1.00  0.00           H
ATOM    953  CD1 LEU   104      30.000  13.900  39.660  1.00  0.00           C
ATOM    954 HD11 LEU   104      29.840  12.880  40.060  1.00  0.00           H
ATOM    955 HD12 LEU   104      29.350  14.020  38.760  1.00  0.00           H
ATOM    956 HD13 LEU   104      29.640  14.650  40.390  1.00  0.00           H
ATOM    957  CD2 LEU   104      32.090  13.100  38.450  1.00  0.00           C
ATOM    958 HD21 LEU   104      33.190  13.140  38.600  1.00  0.00           H
ATOM    959 HD22 LEU   104      31.720  13.170  37.400  1.00  0.00           H
ATOM    960 HD23 LEU   104      31.760  12.160  38.930  1.00  0.00           H
ATOM    961  C   LEU   104      33.100  17.200  37.200  1.00  0.00           C
ATOM    962  O   LEU   104      33.190  18.270  37.770  1.00  0.00           O
ATOM    963  N   PHE   105      32.910  17.110  35.860  1.00  0.00           N
ATOM    964  HN  PHE   105      32.630  16.230  35.500  1.00  0.00           H
ATOM    965  CA  PHE   105      33.220  18.200  34.920  1.00  0.00           C
ATOM    966  HA  PHE   105      34.250  18.500  35.060  1.00  0.00           H
ATOM    967  CB  PHE   105      33.070  17.780  33.480  1.00  0.00           C
ATOM    968  HB1 PHE   105      33.200  18.740  32.930  1.00  0.00           H
ATOM    969  HB2 PHE   105      32.050  17.370  33.310  1.00  0.00           H
ATOM    970  CG  PHE   105      34.000  16.780  32.970  1.00  0.00           C
ATOM    971  CD1 PHE   105      33.570  15.430  32.850  1.00  0.00           C
ATOM    972  HD1 PHE   105      32.550  15.180  33.120  1.00  0.00           H
ATOM    973  CE1 PHE   105      34.480  14.440  32.470  1.00  0.00           C
ATOM    974  HE1 PHE   105      34.160  13.410  32.380  1.00  0.00           H
ATOM    975  CZ  PHE   105      35.810  14.810  32.110  1.00  0.00           C
ATOM    976  HZ  PHE   105      36.470  14.060  31.700  1.00  0.00           H
ATOM    977  CD2 PHE   105      35.350  17.070  32.800  1.00  0.00           C
ATOM    978  HD2 PHE   105      35.720  18.060  33.030  1.00  0.00           H
ATOM    979  CE2 PHE   105      36.220  16.080  32.210  1.00  0.00           C
ATOM    980  HE2 PHE   105      37.210  16.420  31.970  1.00  0.00           H
ATOM    981  C   PHE   105      32.440  19.470  35.130  1.00  0.00           C
ATOM    982  O   PHE   105      33.010  20.560  35.150  1.00  0.00           O
ATOM    983  N   ASP   106      31.120  19.410  35.360  1.00  0.00           N
ATOM    984  HN  ASP   106      30.620  18.550  35.260  1.00  0.00           H
ATOM    985  CA  ASP   106      30.330  20.570  35.600  1.00  0.00           C
ATOM    986  HA  ASP   106      30.780  21.410  35.080  1.00  0.00           H
ATOM    987  CB  ASP   106      28.940  20.420  35.000  1.00  0.00           C
ATOM    988  HB1 ASP   106      28.200  21.150  35.400  1.00  0.00           H
ATOM    989  HB2 ASP   106      28.510  19.440  35.300  1.00  0.00           H
ATOM    990  CG  ASP   106      28.940  20.440  33.440  1.00  0.00           C
ATOM    991  OD1 ASP   106      28.010  19.920  32.790  1.00  0.00           O
ATOM    992  OD2 ASP   106      29.830  21.040  32.820  1.00  0.00           O
ATOM    993  C   ASP   106      30.240  20.860  37.100  1.00  0.00           C
ATOM    994  O   ASP   106      29.820  21.920  37.510  1.00  0.00           O
HETATM  995  N   HSD   107      30.710  19.990  38.010  1.00  0.00           N
HETATM  996  HN  HSD   107      31.020  19.080  37.750  1.00  0.00           H
HETATM  997  CA  HSD   107      30.770  20.290  39.440  1.00  0.00           C
HETATM  998  HA  HSD   107      30.260  21.190  39.750  1.00  0.00           H
HETATM  999  CB  HSD   107      30.230  19.100  40.210  1.00  0.00           C
HETATM 1000  HB1 HSD   107      30.080  19.260  41.300  1.00  0.00           H
HETATM 1001  HB2 HSD   107      30.870  18.200  40.060  1.00  0.00           H
HETATM 1002  ND1 HSD   107      27.690  19.500  40.030  1.00  0.00           N
HETATM 1003  HD1 HSD   107      27.620  20.420  40.420  1.00  0.00           H
HETATM 1004  CG  HSD   107      28.790  18.750  39.750  1.00  0.00           C
HETATM 1005  CE1 HSD   107      26.580  18.800  39.580  1.00  0.00           C
HETATM 1006  HE1 HSD   107      25.560  19.180  39.500  1.00  0.00           H
HETATM 1007  NE2 HSD   107      26.990  17.610  39.040  1.00  0.00           N
HETATM 1008  CD2 HSD   107      28.380  17.610  39.210  1.00  0.00           C
HETATM 1009  HD2 HSD   107      29.020  16.790  38.910  1.00  0.00           H
HETATM 1010  C   HSD   107      32.140  20.610  40.100  1.00  0.00           C
HETATM 1011  O   HSD   107      32.220  21.200  41.170  1.00  0.00           O
ATOM   1012  N   ALA   108      33.260  20.480  39.330  1.00  0.00           N
ATOM   1013  HN  ALA   108      33.160  20.040  38.440  1.00  0.00           H
ATOM   1014  CA  ALA   108      34.570  20.810  39.700  1.00  0.00           C
ATOM   1015  HA  ALA   108      34.860  20.360  40.640  1.00  0.00           H
ATOM   1016  CB  ALA   108      35.470  20.420  38.610  1.00  0.00           C
ATOM   1017  HB1 ALA   108      36.520  20.780  38.690  1.00  0.00           H
ATOM   1018  HB2 ALA   108      35.220  20.690  37.560  1.00  0.00           H
ATOM   1019  HB3 ALA   108      35.480  19.320  38.490  1.00  0.00           H
ATOM   1020  C   ALA   108      34.760  22.330  39.770  1.00  0.00           C
ATOM   1021  O   ALA   108      34.060  23.090  39.090  1.00  0.00           O
ATOM   1022  N   LEU   109      35.580  22.870  40.650  1.00  0.00           N
ATOM   1023  HN  LEU   109      36.230  22.370  41.220  1.00  0.00           H
ATOM   1024  CA  LEU   109      35.680  24.280  40.990  1.00  0.00           C
ATOM   1025  HA  LEU   109      34.640  24.540  41.150  1.00  0.00           H
ATOM   1026  CB  LEU   109      36.430  24.430  42.340  1.00  0.00           C
ATOM   1027  HB1 LEU   109      37.450  24.030  42.180  1.00  0.00           H
ATOM   1028  HB2 LEU   109      36.000  23.770  43.130  1.00  0.00           H
ATOM   1029  CG  LEU   109      36.490  25.830  42.990  1.00  0.00           C
ATOM   1030  HG  LEU   109      36.900  26.540  42.250  1.00  0.00           H
ATOM   1031  CD1 LEU   109      35.020  26.320  43.400  1.00  0.00           C
ATOM   1032 HD11 LEU   109      34.690  25.640  44.220  1.00  0.00           H
ATOM   1033 HD12 LEU   109      34.320  26.190  42.540  1.00  0.00           H
ATOM   1034 HD13 LEU   109      35.000  27.370  43.770  1.00  0.00           H
ATOM   1035  CD2 LEU   109      37.330  25.830  44.240  1.00  0.00           C
ATOM   1036 HD21 LEU   109      36.790  25.270  45.030  1.00  0.00           H
ATOM   1037 HD22 LEU   109      37.600  26.840  44.630  1.00  0.00           H
ATOM   1038 HD23 LEU   109      38.360  25.470  44.030  1.00  0.00           H
ATOM   1039  C   LEU   109      36.370  25.100  39.910  1.00  0.00           C
ATOM   1040  O   LEU   109      37.570  25.020  39.650  1.00  0.00           O
ATOM   1041  N   PHE   110      35.690  25.930  39.120  1.00  0.00           N
ATOM   1042  HN  PHE   110      34.740  26.070  39.370  1.00  0.00           H
ATOM   1043  CA  PHE   110      36.090  26.630  37.980  1.00  0.00           C
ATOM   1044  HA  PHE   110      37.120  26.910  38.100  1.00  0.00           H
ATOM   1045  CB  PHE   110      36.000  25.700  36.760  1.00  0.00           C
ATOM   1046  HB1 PHE   110      34.990  25.390  36.400  1.00  0.00           H
ATOM   1047  HB2 PHE   110      36.480  24.720  36.990  1.00  0.00           H
ATOM   1048  CG  PHE   110      36.620  26.230  35.450  1.00  0.00           C
ATOM   1049  CD1 PHE   110      35.820  26.910  34.540  1.00  0.00           C
ATOM   1050  HD1 PHE   110      34.760  26.980  34.760  1.00  0.00           H
ATOM   1051  CE1 PHE   110      36.400  27.450  33.400  1.00  0.00           C
ATOM   1052  HE1 PHE   110      35.800  27.980  32.670  1.00  0.00           H
ATOM   1053  CZ  PHE   110      37.770  27.140  33.060  1.00  0.00           C
ATOM   1054  HZ  PHE   110      38.180  27.420  32.100  1.00  0.00           H
ATOM   1055  CD2 PHE   110      38.000  26.070  35.210  1.00  0.00           C
ATOM   1056  HD2 PHE   110      38.620  25.670  36.000  1.00  0.00           H
ATOM   1057  CE2 PHE   110      38.580  26.470  33.980  1.00  0.00           C
ATOM   1058  HE2 PHE   110      39.600  26.330  33.650  1.00  0.00           H
ATOM   1059  C   PHE   110      35.080  27.770  37.850  1.00  0.00           C
ATOM   1060  O   PHE   110      33.890  27.520  38.160  1.00  0.00           O
ATOM   1061  N   GLY   111      35.360  28.990  37.420  1.00  0.00           N
ATOM   1062  HN  GLY   111      34.570  29.590  37.420  1.00  0.00           H
ATOM   1063  CA  GLY   111      36.660  29.450  37.020  1.00  0.00           C
ATOM   1064  HA1 GLY   111      36.530  30.410  36.540  1.00  0.00           H
ATOM   1065  HA2 GLY   111      37.170  28.840  36.280  1.00  0.00           H
ATOM   1066  C   GLY   111      37.640  29.750  38.170  1.00  0.00           C
ATOM   1067  O   GLY   111      37.450  29.360  39.350  1.00  0.00           O
ATOM   1068  N   GLU   112      38.720  30.390  37.790  1.00  0.00           N
ATOM   1069  HN  GLU   112      38.840  30.580  36.820  1.00  0.00           H
ATOM   1070  CA  GLU   112      39.940  30.760  38.530  1.00  0.00           C
ATOM   1071  HA  GLU   112      40.230  29.890  39.100  1.00  0.00           H
ATOM   1072  CB  GLU   112      41.070  31.260  37.520  1.00  0.00           C
ATOM   1073  HB1 GLU   112      41.950  31.660  38.070  1.00  0.00           H
ATOM   1074  HB2 GLU   112      40.600  32.140  37.020  1.00  0.00           H
ATOM   1075  CG  GLU   112      41.590  30.260  36.420  1.00  0.00           C
ATOM   1076  HG1 GLU   112      40.800  29.550  36.090  1.00  0.00           H
ATOM   1077  HG2 GLU   112      42.390  29.640  36.870  1.00  0.00           H
ATOM   1078  CD  GLU   112      42.160  30.890  35.130  1.00  0.00           C
ATOM   1079  OE1 GLU   112      43.220  31.560  35.180  1.00  0.00           O
ATOM   1080  OE2 GLU   112      41.610  30.710  34.070  1.00  0.00           O
ATOM   1081  C   GLU   112      39.600  31.750  39.570  1.00  0.00           C
ATOM   1082  O   GLU   112      40.060  31.550  40.680  1.00  0.00           O
ATOM   1083  N   VAL   113      38.640  32.710  39.380  1.00  0.00           N
ATOM   1084  HN  VAL   113      38.150  32.880  38.530  1.00  0.00           H
ATOM   1085  CA  VAL   113      38.140  33.650  40.410  1.00  0.00           C
ATOM   1086  HA  VAL   113      38.950  34.180  40.870  1.00  0.00           H
ATOM   1087  CB  VAL   113      37.210  34.720  39.860  1.00  0.00           C
ATOM   1088  HB  VAL   113      36.210  34.320  39.600  1.00  0.00           H
ATOM   1089  CG1 VAL   113      36.940  35.840  40.890  1.00  0.00           C
ATOM   1090 HG11 VAL   113      36.310  36.660  40.470  1.00  0.00           H
ATOM   1091 HG12 VAL   113      37.900  36.300  41.200  1.00  0.00           H
ATOM   1092 HG13 VAL   113      36.440  35.330  41.740  1.00  0.00           H
ATOM   1093  CG2 VAL   113      37.870  35.280  38.560  1.00  0.00           C
ATOM   1094 HG21 VAL   113      37.370  36.250  38.320  1.00  0.00           H
ATOM   1095 HG22 VAL   113      37.620  34.500  37.810  1.00  0.00           H
ATOM   1096 HG23 VAL   113      38.920  35.570  38.750  1.00  0.00           H
ATOM   1097  C   VAL   113      37.510  32.870  41.580  1.00  0.00           C
ATOM   1098  O   VAL   113      37.770  33.270  42.730  1.00  0.00           O
ATOM   1099  N   ALA   114      36.690  31.830  41.380  1.00  0.00           N
ATOM   1100  HN  ALA   114      36.490  31.590  40.430  1.00  0.00           H
ATOM   1101  CA  ALA   114      36.270  30.960  42.460  1.00  0.00           C
ATOM   1102  HA  ALA   114      35.710  31.560  43.150  1.00  0.00           H
ATOM   1103  CB  ALA   114      35.350  29.910  41.790  1.00  0.00           C
ATOM   1104  HB1 ALA   114      35.950  29.210  41.170  1.00  0.00           H
ATOM   1105  HB2 ALA   114      34.600  30.360  41.090  1.00  0.00           H
ATOM   1106  HB3 ALA   114      34.920  29.310  42.620  1.00  0.00           H
ATOM   1107  C   ALA   114      37.370  30.180  43.260  1.00  0.00           C
ATOM   1108  O   ALA   114      37.280  30.140  44.490  1.00  0.00           O
ATOM   1109  N   CYS   115      38.350  29.610  42.560  1.00  0.00           N
ATOM   1110  HN  CYS   115      38.330  29.610  41.560  1.00  0.00           H
ATOM   1111  CA  CYS   115      39.550  28.930  43.190  1.00  0.00           C
ATOM   1112  HA  CYS   115      39.140  28.280  43.950  1.00  0.00           H
ATOM   1113  CB  CYS   115      40.360  28.120  42.160  1.00  0.00           C
ATOM   1114  HB1 CYS   115      40.580  28.710  41.240  1.00  0.00           H
ATOM   1115  HB2 CYS   115      39.670  27.290  41.910  1.00  0.00           H
ATOM   1116  SG  CYS   115      42.000  27.490  42.720  1.00  0.00           S
ATOM   1117  C   CYS   115      40.270  29.990  43.960  1.00  0.00           C
ATOM   1118  O   CYS   115      40.850  29.790  45.050  1.00  0.00           O
ATOM   1119  N   ARG   116      40.450  31.260  43.470  1.00  0.00           N
ATOM   1120  HN  ARG   116      40.240  31.450  42.520  1.00  0.00           H
ATOM   1121  CA  ARG   116      41.190  32.250  44.260  1.00  0.00           C
ATOM   1122  HA  ARG   116      42.140  31.900  44.640  1.00  0.00           H
ATOM   1123  CB  ARG   116      41.520  33.490  43.440  1.00  0.00           C
ATOM   1124  HB1 ARG   116      41.990  34.290  44.050  1.00  0.00           H
ATOM   1125  HB2 ARG   116      40.620  33.940  42.950  1.00  0.00           H
ATOM   1126  CG  ARG   116      42.510  33.230  42.320  1.00  0.00           C
ATOM   1127  HG1 ARG   116      41.940  32.800  41.470  1.00  0.00           H
ATOM   1128  HG2 ARG   116      43.310  32.560  42.690  1.00  0.00           H
ATOM   1129  CD  ARG   116      43.200  34.400  41.690  1.00  0.00           C
ATOM   1130  HD1 ARG   116      43.890  34.070  40.890  1.00  0.00           H
ATOM   1131  HD2 ARG   116      43.780  34.910  42.490  1.00  0.00           H
ATOM   1132  NE  ARG   116      42.110  35.260  41.140  1.00  0.00           N
ATOM   1133  HE  ARG   116      41.590  35.790  41.810  1.00  0.00           H
ATOM   1134  CZ  ARG   116      41.940  35.520  39.880  1.00  0.00           C
ATOM   1135  NH1 ARG   116      41.210  36.550  39.460  1.00  0.00           N
ATOM   1136 HH11 ARG   116      40.640  37.040  40.120  1.00  0.00           H
ATOM   1137 HH12 ARG   116      41.310  36.910  38.530  1.00  0.00           H
ATOM   1138  NH2 ARG   116      42.450  34.810  38.900  1.00  0.00           N
ATOM   1139 HH21 ARG   116      42.910  33.960  39.170  1.00  0.00           H
ATOM   1140 HH22 ARG   116      42.270  35.080  37.960  1.00  0.00           H
ATOM   1141  C   ARG   116      40.330  32.670  45.510  1.00  0.00           C
ATOM   1142  O   ARG   116      40.890  32.930  46.550  1.00  0.00           O
ATOM   1143  N   LEU   117      38.940  32.750  45.430  1.00  0.00           N
ATOM   1144  HN  LEU   117      38.530  32.740  44.520  1.00  0.00           H
ATOM   1145  CA  LEU   117      38.110  33.040  46.580  1.00  0.00           C
ATOM   1146  HA  LEU   117      38.500  33.910  47.070  1.00  0.00           H
ATOM   1147  CB  LEU   117      36.660  33.220  46.210  1.00  0.00           C
ATOM   1148  HB1 LEU   117      36.230  32.240  45.890  1.00  0.00           H
ATOM   1149  HB2 LEU   117      36.690  34.020  45.450  1.00  0.00           H
ATOM   1150  CG  LEU   117      35.720  33.600  47.320  1.00  0.00           C
ATOM   1151  HG  LEU   117      35.700  32.830  48.120  1.00  0.00           H
ATOM   1152  CD1 LEU   117      36.180  34.860  47.970  1.00  0.00           C
ATOM   1153 HD11 LEU   117      35.510  35.120  48.810  1.00  0.00           H
ATOM   1154 HD12 LEU   117      36.110  35.750  47.310  1.00  0.00           H
ATOM   1155 HD13 LEU   117      37.160  34.800  48.480  1.00  0.00           H
ATOM   1156  CD2 LEU   117      34.390  34.000  46.790  1.00  0.00           C
ATOM   1157 HD21 LEU   117      33.900  33.160  46.250  1.00  0.00           H
ATOM   1158 HD22 LEU   117      34.380  34.970  46.250  1.00  0.00           H
ATOM   1159 HD23 LEU   117      33.760  34.260  47.660  1.00  0.00           H
ATOM   1160  C   LEU   117      38.110  31.890  47.650  1.00  0.00           C
ATOM   1161  O   LEU   117      38.080  32.080  48.870  1.00  0.00           O
ATOM   1162  N   TYR   118      38.070  30.620  47.150  1.00  0.00           N
ATOM   1163  HN  TYR   118      37.930  30.420  46.190  1.00  0.00           H
ATOM   1164  CA  TYR   118      38.220  29.440  47.970  1.00  0.00           C
ATOM   1165  HA  TYR   118      37.310  29.530  48.540  1.00  0.00           H
ATOM   1166  CB  TYR   118      38.070  28.130  47.110  1.00  0.00           C
ATOM   1167  HB1 TYR   118      38.800  28.280  46.290  1.00  0.00           H
ATOM   1168  HB2 TYR   118      37.000  28.060  46.810  1.00  0.00           H
ATOM   1169  CG  TYR   118      38.340  26.890  47.950  1.00  0.00           C
ATOM   1170  CD1 TYR   118      37.490  26.500  48.990  1.00  0.00           C
ATOM   1171  HD1 TYR   118      36.620  27.130  49.120  1.00  0.00           H
ATOM   1172  CE1 TYR   118      37.680  25.290  49.700  1.00  0.00           C
ATOM   1173  HE1 TYR   118      37.030  25.030  50.510  1.00  0.00           H
ATOM   1174  CZ  TYR   118      38.840  24.470  49.470  1.00  0.00           C
ATOM   1175  OH  TYR   118      39.060  23.310  50.140  1.00  0.00           O
ATOM   1176  HH  TYR   118      39.810  22.870  49.720  1.00  0.00           H
ATOM   1177  CD2 TYR   118      39.400  25.970  47.530  1.00  0.00           C
ATOM   1178  HD2 TYR   118      39.850  26.030  46.550  1.00  0.00           H
ATOM   1179  CE2 TYR   118      39.630  24.850  48.370  1.00  0.00           C
ATOM   1180  HE2 TYR   118      40.440  24.200  48.090  1.00  0.00           H
ATOM   1181  C   TYR   118      39.520  29.390  48.730  1.00  0.00           C
ATOM   1182  O   TYR   118      39.490  29.180  49.950  1.00  0.00           O
ATOM   1183  N   LEU   119      40.650  29.770  47.990  1.00  0.00           N
ATOM   1184  HN  LEU   119      40.550  29.840  47.000  1.00  0.00           H
ATOM   1185  CA  LEU   119      42.030  29.880  48.470  1.00  0.00           C
ATOM   1186  HA  LEU   119      42.370  28.960  48.920  1.00  0.00           H
ATOM   1187  CB  LEU   119      43.050  30.310  47.400  1.00  0.00           C
ATOM   1188  HB1 LEU   119      43.900  30.800  47.910  1.00  0.00           H
ATOM   1189  HB2 LEU   119      42.520  30.870  46.600  1.00  0.00           H
ATOM   1190  CG  LEU   119      43.560  29.010  46.630  1.00  0.00           C
ATOM   1191  HG  LEU   119      42.630  28.540  46.230  1.00  0.00           H
ATOM   1192  CD1 LEU   119      44.530  29.550  45.580  1.00  0.00           C
ATOM   1193 HD11 LEU   119      45.490  29.800  46.080  1.00  0.00           H
ATOM   1194 HD12 LEU   119      44.080  30.430  45.070  1.00  0.00           H
ATOM   1195 HD13 LEU   119      44.810  28.650  44.990  1.00  0.00           H
ATOM   1196  CD2 LEU   119      44.300  27.970  47.560  1.00  0.00           C
ATOM   1197 HD21 LEU   119      43.600  27.560  48.320  1.00  0.00           H
ATOM   1198 HD22 LEU   119      45.160  28.490  48.040  1.00  0.00           H
ATOM   1199 HD23 LEU   119      44.740  27.130  46.970  1.00  0.00           H
ATOM   1200  C   LEU   119      42.090  30.870  49.530  1.00  0.00           C
ATOM   1201  O   LEU   119      42.630  30.620  50.570  1.00  0.00           O
ATOM   1202  N   PHE   120      41.340  31.970  49.370  1.00  0.00           N
ATOM   1203  HN  PHE   120      40.900  32.190  48.510  1.00  0.00           H
ATOM   1204  CA  PHE   120      41.130  32.970  50.370  1.00  0.00           C
ATOM   1205  HA  PHE   120      42.080  33.390  50.680  1.00  0.00           H
ATOM   1206  CB  PHE   120      40.470  34.220  49.680  1.00  0.00           C
ATOM   1207  HB1 PHE   120      39.420  33.980  49.420  1.00  0.00           H
ATOM   1208  HB2 PHE   120      41.110  34.460  48.800  1.00  0.00           H
ATOM   1209  CG  PHE   120      40.620  35.330  50.510  1.00  0.00           C
ATOM   1210  CD1 PHE   120      41.700  36.270  50.320  1.00  0.00           C
ATOM   1211  HD1 PHE   120      42.520  35.990  49.670  1.00  0.00           H
ATOM   1212  CE1 PHE   120      41.830  37.360  51.160  1.00  0.00           C
ATOM   1213  HE1 PHE   120      42.780  37.870  51.130  1.00  0.00           H
ATOM   1214  CZ  PHE   120      40.800  37.690  52.080  1.00  0.00           C
ATOM   1215  HZ  PHE   120      40.840  38.690  52.490  1.00  0.00           H
ATOM   1216  CD2 PHE   120      39.600  35.660  51.390  1.00  0.00           C
ATOM   1217  HD2 PHE   120      38.630  35.200  51.440  1.00  0.00           H
ATOM   1218  CE2 PHE   120      39.700  36.830  52.180  1.00  0.00           C
ATOM   1219  HE2 PHE   120      38.900  36.990  52.890  1.00  0.00           H
ATOM   1220  C   PHE   120      40.440  32.490  51.660  1.00  0.00           C
ATOM   1221  O   PHE   120      40.880  32.540  52.780  1.00  0.00           O
ATOM   1222  N   LEU   121      39.200  31.910  51.430  1.00  0.00           N
ATOM   1223  HN  LEU   121      38.930  31.740  50.490  1.00  0.00           H
ATOM   1224  CA  LEU   121      38.400  31.480  52.660  1.00  0.00           C
ATOM   1225  HA  LEU   121      38.370  32.300  53.360  1.00  0.00           H
ATOM   1226  CB  LEU   121      36.870  31.300  52.350  1.00  0.00           C
ATOM   1227  HB1 LEU   121      36.270  30.700  53.080  1.00  0.00           H
ATOM   1228  HB2 LEU   121      36.860  30.530  51.550  1.00  0.00           H
ATOM   1229  CG  LEU   121      36.160  32.570  51.810  1.00  0.00           C
ATOM   1230  HG  LEU   121      36.800  33.000  51.010  1.00  0.00           H
ATOM   1231  CD1 LEU   121      34.770  32.220  51.280  1.00  0.00           C
ATOM   1232 HD11 LEU   121      34.880  31.670  50.330  1.00  0.00           H
ATOM   1233 HD12 LEU   121      34.330  33.200  51.000  1.00  0.00           H
ATOM   1234 HD13 LEU   121      34.220  31.670  52.070  1.00  0.00           H
ATOM   1235  CD2 LEU   121      35.900  33.600  52.940  1.00  0.00           C
ATOM   1236 HD21 LEU   121      36.260  33.010  53.800  1.00  0.00           H
ATOM   1237 HD22 LEU   121      34.860  34.000  53.000  1.00  0.00           H
ATOM   1238 HD23 LEU   121      36.510  34.460  52.590  1.00  0.00           H
ATOM   1239  C   LEU   121      38.970  30.320  53.430  1.00  0.00           C
ATOM   1240  O   LEU   121      39.050  30.420  54.640  1.00  0.00           O
ATOM   1241  N   SER   122      39.480  29.250  52.750  1.00  0.00           N
ATOM   1242  HN  SER   122      39.560  29.270  51.750  1.00  0.00           H
ATOM   1243  CA  SER   122      40.110  28.050  53.400  1.00  0.00           C
ATOM   1244  HA  SER   122      39.370  27.680  54.090  1.00  0.00           H
ATOM   1245  CB  SER   122      40.450  26.910  52.290  1.00  0.00           C
ATOM   1246  HB1 SER   122      39.580  26.460  51.770  1.00  0.00           H
ATOM   1247  HB2 SER   122      40.950  26.120  52.880  1.00  0.00           H
ATOM   1248  OG  SER   122      41.420  27.460  51.350  1.00  0.00           O
ATOM   1249  HG1 SER   122      40.840  27.900  50.720  1.00  0.00           H
ATOM   1250  C   SER   122      41.340  28.380  54.200  1.00  0.00           C
ATOM   1251  O   SER   122      41.390  28.000  55.420  1.00  0.00           O
ATOM   1252  N   VAL   123      42.310  29.140  53.680  1.00  0.00           N
ATOM   1253  HN  VAL   123      42.330  29.630  52.810  1.00  0.00           H
ATOM   1254  CA  VAL   123      43.440  29.580  54.490  1.00  0.00           C
ATOM   1255  HA  VAL   123      43.980  28.770  54.950  1.00  0.00           H
ATOM   1256  CB  VAL   123      44.460  30.390  53.690  1.00  0.00           C
ATOM   1257  HB  VAL   123      44.070  31.340  53.270  1.00  0.00           H
ATOM   1258  CG1 VAL   123      45.730  30.780  54.500  1.00  0.00           C
ATOM   1259 HG11 VAL   123      46.570  31.000  53.820  1.00  0.00           H
ATOM   1260 HG12 VAL   123      46.140  29.960  55.120  1.00  0.00           H
ATOM   1261 HG13 VAL   123      45.380  31.640  55.120  1.00  0.00           H
ATOM   1262  CG2 VAL   123      44.950  29.460  52.540  1.00  0.00           C
ATOM   1263 HG21 VAL   123      45.700  29.890  51.830  1.00  0.00           H
ATOM   1264 HG22 VAL   123      44.090  29.190  51.900  1.00  0.00           H
ATOM   1265 HG23 VAL   123      45.470  28.610  53.020  1.00  0.00           H
ATOM   1266  C   VAL   123      42.940  30.590  55.620  1.00  0.00           C
ATOM   1267  O   VAL   123      43.360  30.420  56.720  1.00  0.00           O
ATOM   1268  N   CYS   124      42.030  31.520  55.340  1.00  0.00           N
ATOM   1269  HN  CYS   124      41.580  31.420  54.460  1.00  0.00           H
ATOM   1270  CA  CYS   124      41.610  32.530  56.300  1.00  0.00           C
ATOM   1271  HA  CYS   124      42.450  33.160  56.580  1.00  0.00           H
ATOM   1272  CB  CYS   124      40.650  33.630  55.620  1.00  0.00           C
ATOM   1273  HB1 CYS   124      39.780  33.180  55.100  1.00  0.00           H
ATOM   1274  HB2 CYS   124      41.180  34.200  54.830  1.00  0.00           H
ATOM   1275  SG  CYS   124      39.810  34.850  56.710  1.00  0.00           S
ATOM   1276  HG1 CYS   124      38.750  35.190  55.990  1.00  0.00           H
ATOM   1277  C   CYS   124      40.980  31.920  57.580  1.00  0.00           C
ATOM   1278  O   CYS   124      41.530  32.240  58.640  1.00  0.00           O
ATOM   1279  N   PHE   125      40.010  31.000  57.550  1.00  0.00           N
ATOM   1280  HN  PHE   125      39.530  30.700  56.730  1.00  0.00           H
ATOM   1281  CA  PHE   125      39.290  30.570  58.770  1.00  0.00           C
ATOM   1282  HA  PHE   125      39.150  31.380  59.460  1.00  0.00           H
ATOM   1283  CB  PHE   125      37.910  29.850  58.560  1.00  0.00           C
ATOM   1284  HB1 PHE   125      37.530  29.330  59.460  1.00  0.00           H
ATOM   1285  HB2 PHE   125      38.150  29.030  57.840  1.00  0.00           H
ATOM   1286  CG  PHE   125      36.900  30.770  57.880  1.00  0.00           C
ATOM   1287  CD1 PHE   125      36.190  31.640  58.720  1.00  0.00           C
ATOM   1288  HD1 PHE   125      36.410  31.790  59.760  1.00  0.00           H
ATOM   1289  CE1 PHE   125      35.190  32.430  58.180  1.00  0.00           C
ATOM   1290  HE1 PHE   125      34.650  32.990  58.930  1.00  0.00           H
ATOM   1291  CZ  PHE   125      34.860  32.400  56.800  1.00  0.00           C
ATOM   1292  HZ  PHE   125      34.060  33.030  56.430  1.00  0.00           H
ATOM   1293  CD2 PHE   125      36.540  30.700  56.520  1.00  0.00           C
ATOM   1294  HD2 PHE   125      36.980  29.940  55.890  1.00  0.00           H
ATOM   1295  CE2 PHE   125      35.560  31.520  55.980  1.00  0.00           C
ATOM   1296  HE2 PHE   125      35.420  31.470  54.910  1.00  0.00           H
ATOM   1297  C   PHE   125      40.210  29.520  59.430  1.00  0.00           C
ATOM   1298  O   PHE   125      40.200  29.410  60.620  1.00  0.00           O
ATOM   1299  N   VAL   126      40.990  28.730  58.640  1.00  0.00           N
ATOM   1300  HN  VAL   126      40.950  28.760  57.650  1.00  0.00           H
ATOM   1301  CA  VAL   126      41.880  27.720  59.270  1.00  0.00           C
ATOM   1302  HA  VAL   126      41.190  27.180  59.900  1.00  0.00           H
ATOM   1303  CB  VAL   126      42.460  26.710  58.300  1.00  0.00           C
ATOM   1304  HB  VAL   126      42.670  27.150  57.300  1.00  0.00           H
ATOM   1305  CG1 VAL   126      43.740  26.040  58.770  1.00  0.00           C
ATOM   1306 HG11 VAL   126      43.600  25.640  59.800  1.00  0.00           H
ATOM   1307 HG12 VAL   126      44.620  26.720  58.750  1.00  0.00           H
ATOM   1308 HG13 VAL   126      44.110  25.200  58.150  1.00  0.00           H
ATOM   1309  CG2 VAL   126      41.380  25.680  57.900  1.00  0.00           C
ATOM   1310 HG21 VAL   126      41.840  24.950  57.200  1.00  0.00           H
ATOM   1311 HG22 VAL   126      40.620  26.190  57.260  1.00  0.00           H
ATOM   1312 HG23 VAL   126      40.920  25.140  58.750  1.00  0.00           H
ATOM   1313  C   VAL   126      42.900  28.410  60.130  1.00  0.00           C
ATOM   1314  O   VAL   126      42.960  28.160  61.360  1.00  0.00           O
ATOM   1315  N   SER   127      43.550  29.440  59.560  1.00  0.00           N
ATOM   1316  HN  SER   127      43.350  29.610  58.600  1.00  0.00           H
ATOM   1317  CA  SER   127      44.340  30.440  60.280  1.00  0.00           C
ATOM   1318  HA  SER   127      45.120  29.830  60.690  1.00  0.00           H
ATOM   1319  CB  SER   127      45.020  31.500  59.380  1.00  0.00           C
ATOM   1320  HB1 SER   127      44.280  31.980  58.710  1.00  0.00           H
ATOM   1321  HB2 SER   127      45.750  30.980  58.730  1.00  0.00           H
ATOM   1322  OG  SER   127      45.710  32.580  60.090  1.00  0.00           O
ATOM   1323  HG1 SER   127      46.620  32.340  60.240  1.00  0.00           H
ATOM   1324  C   SER   127      43.620  31.020  61.480  1.00  0.00           C
ATOM   1325  O   SER   127      44.170  31.060  62.600  1.00  0.00           O
ATOM   1326  N   LEU   128      42.470  31.730  61.330  1.00  0.00           N
ATOM   1327  HN  LEU   128      42.240  31.880  60.370  1.00  0.00           H
ATOM   1328  CA  LEU   128      41.700  32.460  62.300  1.00  0.00           C
ATOM   1329  HA  LEU   128      42.420  33.150  62.720  1.00  0.00           H
ATOM   1330  CB  LEU   128      40.410  33.060  61.660  1.00  0.00           C
ATOM   1331  HB1 LEU   128      39.880  32.260  61.110  1.00  0.00           H
ATOM   1332  HB2 LEU   128      40.670  33.710  60.800  1.00  0.00           H
ATOM   1333  CG  LEU   128      39.580  34.050  62.530  1.00  0.00           C
ATOM   1334  HG  LEU   128      38.980  33.440  63.240  1.00  0.00           H
ATOM   1335  CD1 LEU   128      40.450  35.130  63.280  1.00  0.00           C
ATOM   1336 HD11 LEU   128      41.110  35.510  62.480  1.00  0.00           H
ATOM   1337 HD12 LEU   128      41.090  34.610  64.020  1.00  0.00           H
ATOM   1338 HD13 LEU   128      39.820  35.890  63.800  1.00  0.00           H
ATOM   1339  CD2 LEU   128      38.530  34.890  61.750  1.00  0.00           C
ATOM   1340 HD21 LEU   128      37.720  35.320  62.380  1.00  0.00           H
ATOM   1341 HD22 LEU   128      37.920  34.270  61.050  1.00  0.00           H
ATOM   1342 HD23 LEU   128      39.100  35.720  61.300  1.00  0.00           H
ATOM   1343  C   LEU   128      41.240  31.530  63.420  1.00  0.00           C
ATOM   1344  O   LEU   128      41.340  31.780  64.590  1.00  0.00           O
ATOM   1345  N   ALA   129      40.660  30.350  63.110  1.00  0.00           N
ATOM   1346  HN  ALA   129      40.550  30.000  62.180  1.00  0.00           H
ATOM   1347  CA  ALA   129      40.390  29.360  64.090  1.00  0.00           C
ATOM   1348  HA  ALA   129      39.760  29.830  64.830  1.00  0.00           H
ATOM   1349  CB  ALA   129      39.810  28.090  63.510  1.00  0.00           C
ATOM   1350  HB1 ALA   129      40.420  27.740  62.650  1.00  0.00           H
ATOM   1351  HB2 ALA   129      38.800  28.410  63.170  1.00  0.00           H
ATOM   1352  HB3 ALA   129      39.590  27.270  64.220  1.00  0.00           H
ATOM   1353  C   ALA   129      41.640  28.830  64.820  1.00  0.00           C
ATOM   1354  O   ALA   129      41.600  28.690  66.050  1.00  0.00           O
ATOM   1355  N   ILE   130      42.780  28.460  64.150  1.00  0.00           N
ATOM   1356  HN  ILE   130      42.870  28.670  63.180  1.00  0.00           H
ATOM   1357  CA  ILE   130      43.980  27.970  64.880  1.00  0.00           C
ATOM   1358  HA  ILE   130      43.660  27.260  65.630  1.00  0.00           H
ATOM   1359  CB  ILE   130      44.940  27.260  63.950  1.00  0.00           C
ATOM   1360  HB  ILE   130      44.930  27.920  63.060  1.00  0.00           H
ATOM   1361  CG2 ILE   130      46.340  27.000  64.520  1.00  0.00           C
ATOM   1362 HG21 ILE   130      46.950  26.290  63.920  1.00  0.00           H
ATOM   1363 HG22 ILE   130      46.210  26.570  65.540  1.00  0.00           H
ATOM   1364 HG23 ILE   130      46.930  27.940  64.570  1.00  0.00           H
ATOM   1365  CG1 ILE   130      44.320  25.860  63.600  1.00  0.00           C
ATOM   1366 HG11 ILE   130      43.240  25.970  63.400  1.00  0.00           H
ATOM   1367 HG12 ILE   130      44.510  25.170  64.460  1.00  0.00           H
ATOM   1368  CD  ILE   130      44.900  25.150  62.380  1.00  0.00           C
ATOM   1369  HD1 ILE   130      44.050  24.770  61.770  1.00  0.00           H
ATOM   1370  HD2 ILE   130      45.490  24.280  62.750  1.00  0.00           H
ATOM   1371  HD3 ILE   130      45.610  25.740  61.770  1.00  0.00           H
ATOM   1372  C   ILE   130      44.710  29.030  65.740  1.00  0.00           C
ATOM   1373  O   ILE   130      45.040  28.780  66.870  1.00  0.00           O
ATOM   1374  N   LEU   131      44.790  30.300  65.220  1.00  0.00           N
ATOM   1375  HN  LEU   131      44.560  30.450  64.260  1.00  0.00           H
ATOM   1376  CA  LEU   131      44.990  31.500  66.040  1.00  0.00           C
ATOM   1377  HA  LEU   131      46.010  31.490  66.390  1.00  0.00           H
ATOM   1378  CB  LEU   131      44.810  32.780  65.270  1.00  0.00           C
ATOM   1379  HB1 LEU   131      44.860  33.630  65.990  1.00  0.00           H
ATOM   1380  HB2 LEU   131      43.820  32.820  64.770  1.00  0.00           H
ATOM   1381  CG  LEU   131      45.910  33.070  64.230  1.00  0.00           C
ATOM   1382  HG  LEU   131      46.000  32.230  63.500  1.00  0.00           H
ATOM   1383  CD1 LEU   131      45.530  34.270  63.350  1.00  0.00           C
ATOM   1384 HD11 LEU   131      46.170  34.380  62.450  1.00  0.00           H
ATOM   1385 HD12 LEU   131      45.580  35.220  63.930  1.00  0.00           H
ATOM   1386 HD13 LEU   131      44.510  34.070  62.960  1.00  0.00           H
ATOM   1387  CD2 LEU   131      47.350  33.280  64.810  1.00  0.00           C
ATOM   1388 HD21 LEU   131      47.400  34.150  65.500  1.00  0.00           H
ATOM   1389 HD22 LEU   131      48.070  33.260  63.960  1.00  0.00           H
ATOM   1390 HD23 LEU   131      47.670  32.350  65.330  1.00  0.00           H
ATOM   1391  C   LEU   131      44.010  31.540  67.260  1.00  0.00           C
ATOM   1392  O   LEU   131      44.450  31.820  68.430  1.00  0.00           O
ATOM   1393  N   SER   132      42.690  31.370  66.990  1.00  0.00           N
ATOM   1394  HN  SER   132      42.450  31.390  66.020  1.00  0.00           H
ATOM   1395  CA  SER   132      41.630  31.420  68.040  1.00  0.00           C
ATOM   1396  HA  SER   132      41.810  32.360  68.540  1.00  0.00           H
ATOM   1397  CB  SER   132      40.200  31.430  67.450  1.00  0.00           C
ATOM   1398  HB1 SER   132      39.520  31.440  68.330  1.00  0.00           H
ATOM   1399  HB2 SER   132      39.990  30.470  66.930  1.00  0.00           H
ATOM   1400  OG  SER   132      39.850  32.630  66.710  1.00  0.00           O
ATOM   1401  HG1 SER   132      40.380  32.690  65.910  1.00  0.00           H
ATOM   1402  C   SER   132      41.870  30.430  69.140  1.00  0.00           C
ATOM   1403  O   SER   132      41.870  30.670  70.320  1.00  0.00           O
ATOM   1404  N   VAL   133      42.230  29.190  68.790  1.00  0.00           N
ATOM   1405  HN  VAL   133      42.240  28.830  67.860  1.00  0.00           H
ATOM   1406  CA  VAL   133      42.670  28.070  69.660  1.00  0.00           C
ATOM   1407  HA  VAL   133      41.890  27.960  70.410  1.00  0.00           H
ATOM   1408  CB  VAL   133      42.820  26.820  68.790  1.00  0.00           C
ATOM   1409  HB  VAL   133      43.370  26.950  67.830  1.00  0.00           H
ATOM   1410  CG1 VAL   133      43.640  25.830  69.640  1.00  0.00           C
ATOM   1411 HG11 VAL   133      44.710  26.110  69.660  1.00  0.00           H
ATOM   1412 HG12 VAL   133      43.580  24.770  69.340  1.00  0.00           H
ATOM   1413 HG13 VAL   133      43.430  25.830  70.730  1.00  0.00           H
ATOM   1414  CG2 VAL   133      41.450  26.120  68.500  1.00  0.00           C
ATOM   1415 HG21 VAL   133      40.850  25.990  69.420  1.00  0.00           H
ATOM   1416 HG22 VAL   133      41.630  25.100  68.080  1.00  0.00           H
ATOM   1417 HG23 VAL   133      40.900  26.780  67.800  1.00  0.00           H
ATOM   1418  C   VAL   133      43.940  28.470  70.470  1.00  0.00           C
ATOM   1419  O   VAL   133      44.090  28.240  71.660  1.00  0.00           O
ATOM   1420  N   SER   134      44.950  29.050  69.810  1.00  0.00           N
ATOM   1421  HN  SER   134      44.910  29.160  68.820  1.00  0.00           H
ATOM   1422  CA  SER   134      46.140  29.520  70.460  1.00  0.00           C
ATOM   1423  HA  SER   134      46.540  28.750  71.100  1.00  0.00           H
ATOM   1424  CB  SER   134      47.140  30.030  69.390  1.00  0.00           C
ATOM   1425  HB1 SER   134      48.120  30.160  69.900  1.00  0.00           H
ATOM   1426  HB2 SER   134      46.710  30.950  68.930  1.00  0.00           H
ATOM   1427  OG  SER   134      47.370  29.050  68.410  1.00  0.00           O
ATOM   1428  HG1 SER   134      46.660  29.130  67.760  1.00  0.00           H
ATOM   1429  C   SER   134      45.770  30.700  71.470  1.00  0.00           C
ATOM   1430  O   SER   134      46.270  30.680  72.570  1.00  0.00           O
ATOM   1431  N   ALA   135      44.840  31.660  71.120  1.00  0.00           N
ATOM   1432  HN  ALA   135      44.330  31.560  70.270  1.00  0.00           H
ATOM   1433  CA  ALA   135      44.360  32.770  71.970  1.00  0.00           C
ATOM   1434  HA  ALA   135      45.250  33.280  72.300  1.00  0.00           H
ATOM   1435  CB  ALA   135      43.360  33.680  71.200  1.00  0.00           C
ATOM   1436  HB1 ALA   135      43.250  34.610  71.790  1.00  0.00           H
ATOM   1437  HB2 ALA   135      42.410  33.110  71.220  1.00  0.00           H
ATOM   1438  HB3 ALA   135      43.740  33.860  70.170  1.00  0.00           H
ATOM   1439  C   ALA   135      43.660  32.250  73.280  1.00  0.00           C
ATOM   1440  O   ALA   135      43.980  32.750  74.350  1.00  0.00           O
ATOM   1441  N   ILE   136      42.830  31.180  73.180  1.00  0.00           N
ATOM   1442  HN  ILE   136      42.440  30.920  72.300  1.00  0.00           H
ATOM   1443  CA  ILE   136      42.400  30.380  74.240  1.00  0.00           C
ATOM   1444  HA  ILE   136      41.780  30.930  74.930  1.00  0.00           H
ATOM   1445  CB  ILE   136      41.460  29.330  73.750  1.00  0.00           C
ATOM   1446  HB  ILE   136      41.860  28.960  72.790  1.00  0.00           H
ATOM   1447  CG2 ILE   136      41.250  28.120  74.790  1.00  0.00           C
ATOM   1448 HG21 ILE   136      40.940  28.500  75.790  1.00  0.00           H
ATOM   1449 HG22 ILE   136      42.200  27.560  74.840  1.00  0.00           H
ATOM   1450 HG23 ILE   136      40.420  27.440  74.490  1.00  0.00           H
ATOM   1451  CG1 ILE   136      40.120  30.030  73.390  1.00  0.00           C
ATOM   1452 HG11 ILE   136      40.440  30.870  72.730  1.00  0.00           H
ATOM   1453 HG12 ILE   136      39.640  30.310  74.350  1.00  0.00           H
ATOM   1454  CD  ILE   136      39.150  29.140  72.560  1.00  0.00           C
ATOM   1455  HD1 ILE   136      38.430  29.780  72.020  1.00  0.00           H
ATOM   1456  HD2 ILE   136      38.730  28.330  73.200  1.00  0.00           H
ATOM   1457  HD3 ILE   136      39.760  28.660  71.760  1.00  0.00           H
ATOM   1458  C   ILE   136      43.530  29.670  75.120  1.00  0.00           C
ATOM   1459  O   ILE   136      43.450  29.700  76.350  1.00  0.00           O
ATOM   1460  N   ASN   137      44.520  28.980  74.530  1.00  0.00           N
ATOM   1461  HN  ASN   137      44.410  28.820  73.550  1.00  0.00           H
ATOM   1462  CA  ASN   137      45.640  28.480  75.230  1.00  0.00           C
ATOM   1463  HA  ASN   137      45.360  27.990  76.150  1.00  0.00           H
ATOM   1464  CB  ASN   137      46.450  27.540  74.300  1.00  0.00           C
ATOM   1465  HB1 ASN   137      47.410  27.280  74.800  1.00  0.00           H
ATOM   1466  HB2 ASN   137      46.530  28.160  73.390  1.00  0.00           H
ATOM   1467  CG  ASN   137      45.770  26.290  73.990  1.00  0.00           C
ATOM   1468  OD1 ASN   137      45.050  25.780  74.830  1.00  0.00           O
ATOM   1469  ND2 ASN   137      45.800  25.770  72.710  1.00  0.00           N
ATOM   1470 HD21 ASN   137      45.180  25.000  72.590  1.00  0.00           H
ATOM   1471 HD22 ASN   137      46.050  26.380  71.960  1.00  0.00           H
ATOM   1472  C   ASN   137      46.500  29.520  75.910  1.00  0.00           C
ATOM   1473  O   ASN   137      46.860  29.470  77.110  1.00  0.00           O
ATOM   1474  N   VAL   138      46.900  30.690  75.260  1.00  0.00           N
ATOM   1475  HN  VAL   138      46.650  30.860  74.310  1.00  0.00           H
ATOM   1476  CA  VAL   138      47.750  31.700  75.860  1.00  0.00           C
ATOM   1477  HA  VAL   138      48.630  31.250  76.310  1.00  0.00           H
ATOM   1478  CB  VAL   138      48.160  32.760  74.770  1.00  0.00           C
ATOM   1479  HB  VAL   138      47.240  33.070  74.220  1.00  0.00           H
ATOM   1480  CG1 VAL   138      48.790  34.030  75.330  1.00  0.00           C
ATOM   1481 HG11 VAL   138      48.260  34.420  76.220  1.00  0.00           H
ATOM   1482 HG12 VAL   138      49.030  34.740  74.500  1.00  0.00           H
ATOM   1483 HG13 VAL   138      49.740  33.680  75.780  1.00  0.00           H
ATOM   1484  CG2 VAL   138      49.150  31.900  73.850  1.00  0.00           C
ATOM   1485 HG21 VAL   138      49.180  32.420  72.870  1.00  0.00           H
ATOM   1486 HG22 VAL   138      48.750  30.890  73.630  1.00  0.00           H
ATOM   1487 HG23 VAL   138      50.170  31.880  74.280  1.00  0.00           H
ATOM   1488  C   VAL   138      47.040  32.400  77.080  1.00  0.00           C
ATOM   1489  O   VAL   138      47.650  32.840  78.060  1.00  0.00           O
ATOM   1490  N   GLU   139      45.700  32.700  76.980  1.00  0.00           N
ATOM   1491  HN  GLU   139      45.270  32.690  76.080  1.00  0.00           H
ATOM   1492  CA  GLU   139      44.940  33.240  78.110  1.00  0.00           C
ATOM   1493  HA  GLU   139      45.520  34.100  78.420  1.00  0.00           H
ATOM   1494  CB  GLU   139      43.550  33.690  77.550  1.00  0.00           C
ATOM   1495  HB1 GLU   139      43.030  32.850  77.040  1.00  0.00           H
ATOM   1496  HB2 GLU   139      43.950  34.360  76.760  1.00  0.00           H
ATOM   1497  CG  GLU   139      42.690  34.700  78.400  1.00  0.00           C
ATOM   1498  HG1 GLU   139      42.120  35.270  77.640  1.00  0.00           H
ATOM   1499  HG2 GLU   139      43.300  35.390  79.020  1.00  0.00           H
ATOM   1500  CD  GLU   139      41.650  33.990  79.300  1.00  0.00           C
ATOM   1501  OE1 GLU   139      41.590  32.750  79.330  1.00  0.00           O
ATOM   1502  OE2 GLU   139      40.910  34.760  79.950  1.00  0.00           O
ATOM   1503  C   GLU   139      44.850  32.290  79.280  1.00  0.00           C
ATOM   1504  O   GLU   139      44.980  32.660  80.460  1.00  0.00           O
ATOM   1505  N   ARG   140      44.590  31.030  78.900  1.00  0.00           N
ATOM   1506  HN  ARG   140      44.130  30.770  78.060  1.00  0.00           H
ATOM   1507  CA  ARG   140      44.630  29.870  79.810  1.00  0.00           C
ATOM   1508  HA  ARG   140      43.930  30.090  80.590  1.00  0.00           H
ATOM   1509  CB  ARG   140      43.940  28.630  79.200  1.00  0.00           C
ATOM   1510  HB1 ARG   140      44.250  27.670  79.680  1.00  0.00           H
ATOM   1511  HB2 ARG   140      44.320  28.460  78.170  1.00  0.00           H
ATOM   1512  CG  ARG   140      42.420  28.500  79.050  1.00  0.00           C
ATOM   1513  HG1 ARG   140      42.180  27.510  78.600  1.00  0.00           H
ATOM   1514  HG2 ARG   140      42.120  29.150  78.200  1.00  0.00           H
ATOM   1515  CD  ARG   140      41.630  28.750  80.340  1.00  0.00           C
ATOM   1516  HD1 ARG   140      41.890  28.000  81.110  1.00  0.00           H
ATOM   1517  HD2 ARG   140      40.620  28.580  79.900  1.00  0.00           H
ATOM   1518  NE  ARG   140      41.580  30.150  80.740  1.00  0.00           N
ATOM   1519  HE  ARG   140      41.960  30.870  80.160  1.00  0.00           H
ATOM   1520  CZ  ARG   140      40.810  30.610  81.700  1.00  0.00           C
ATOM   1521  NH1 ARG   140      40.160  29.830  82.540  1.00  0.00           N
ATOM   1522 HH11 ARG   140      40.170  28.870  82.270  1.00  0.00           H
ATOM   1523 HH12 ARG   140      39.520  30.160  83.230  1.00  0.00           H
ATOM   1524  NH2 ARG   140      40.590  31.900  81.710  1.00  0.00           N
ATOM   1525 HH21 ARG   140      40.920  32.370  80.900  1.00  0.00           H
ATOM   1526 HH22 ARG   140      40.060  32.330  82.450  1.00  0.00           H
ATOM   1527  C   ARG   140      45.860  29.520  80.630  1.00  0.00           C
ATOM   1528  O   ARG   140      45.780  29.260  81.810  1.00  0.00           O
ATOM   1529  N   TYR   141      47.070  29.440  79.860  1.00  0.00           N
ATOM   1530  HN  TYR   141      47.040  29.510  78.860  1.00  0.00           H
ATOM   1531  CA  TYR   141      48.360  29.200  80.340  1.00  0.00           C
ATOM   1532  HA  TYR   141      48.400  28.260  80.880  1.00  0.00           H
ATOM   1533  CB  TYR   141      49.310  29.270  79.080  1.00  0.00           C
ATOM   1534  HB1 TYR   141      49.160  30.290  78.650  1.00  0.00           H
ATOM   1535  HB2 TYR   141      48.980  28.510  78.350  1.00  0.00           H
ATOM   1536  CG  TYR   141      50.800  29.200  79.400  1.00  0.00           C
ATOM   1537  CD1 TYR   141      51.230  27.940  79.880  1.00  0.00           C
ATOM   1538  HD1 TYR   141      50.570  27.090  79.850  1.00  0.00           H
ATOM   1539  CE1 TYR   141      52.480  27.880  80.500  1.00  0.00           C
ATOM   1540  HE1 TYR   141      52.780  26.930  80.910  1.00  0.00           H
ATOM   1541  CZ  TYR   141      53.390  28.920  80.490  1.00  0.00           C
ATOM   1542  OH  TYR   141      54.680  28.760  81.050  1.00  0.00           O
ATOM   1543  HH  TYR   141      55.140  29.590  80.950  1.00  0.00           H
ATOM   1544  CD2 TYR   141      51.670  30.300  79.390  1.00  0.00           C
ATOM   1545  HD2 TYR   141      51.440  31.310  79.070  1.00  0.00           H
ATOM   1546  CE2 TYR   141      53.000  30.130  79.880  1.00  0.00           C
ATOM   1547  HE2 TYR   141      53.730  30.910  80.040  1.00  0.00           H
ATOM   1548  C   TYR   141      48.730  30.280  81.380  1.00  0.00           C
ATOM   1549  O   TYR   141      49.310  29.980  82.430  1.00  0.00           O
ATOM   1550  N   TYR   142      48.430  31.580  81.060  1.00  0.00           N
ATOM   1551  HN  TYR   142      48.260  31.910  80.130  1.00  0.00           H
ATOM   1552  CA  TYR   142      48.640  32.670  82.010  1.00  0.00           C
ATOM   1553  HA  TYR   142      49.670  32.630  82.340  1.00  0.00           H
ATOM   1554  CB  TYR   142      48.580  34.050  81.210  1.00  0.00           C
ATOM   1555  HB1 TYR   142      47.620  34.040  80.650  1.00  0.00           H
ATOM   1556  HB2 TYR   142      49.430  34.160  80.500  1.00  0.00           H
ATOM   1557  CG  TYR   142      48.660  35.350  82.020  1.00  0.00           C
ATOM   1558  CD1 TYR   142      47.700  36.290  81.860  1.00  0.00           C
ATOM   1559  HD1 TYR   142      46.800  36.110  81.300  1.00  0.00           H
ATOM   1560  CE1 TYR   142      47.970  37.600  82.340  1.00  0.00           C
ATOM   1561  HE1 TYR   142      47.270  38.420  82.250  1.00  0.00           H
ATOM   1562  CZ  TYR   142      49.170  38.010  82.930  1.00  0.00           C
ATOM   1563  OH  TYR   142      49.390  39.350  83.280  1.00  0.00           O
ATOM   1564  HH  TYR   142      50.280  39.560  82.970  1.00  0.00           H
ATOM   1565  CD2 TYR   142      49.920  35.750  82.520  1.00  0.00           C
ATOM   1566  HD2 TYR   142      50.780  35.110  82.390  1.00  0.00           H
ATOM   1567  CE2 TYR   142      50.170  37.040  82.950  1.00  0.00           C
ATOM   1568  HE2 TYR   142      51.170  37.400  83.130  1.00  0.00           H
ATOM   1569  C   TYR   142      47.670  32.580  83.220  1.00  0.00           C
ATOM   1570  O   TYR   142      48.190  32.640  84.380  1.00  0.00           O
ATOM   1571  N   TYR   143      46.370  32.360  83.060  1.00  0.00           N
ATOM   1572  HN  TYR   143      46.000  32.380  82.130  1.00  0.00           H
ATOM   1573  CA  TYR   143      45.550  32.050  84.240  1.00  0.00           C
ATOM   1574  HA  TYR   143      45.800  32.800  84.980  1.00  0.00           H
ATOM   1575  CB  TYR   143      44.030  31.920  83.870  1.00  0.00           C
ATOM   1576  HB1 TYR   143      44.080  31.080  83.140  1.00  0.00           H
ATOM   1577  HB2 TYR   143      43.650  32.860  83.420  1.00  0.00           H
ATOM   1578  CG  TYR   143      43.120  31.400  84.900  1.00  0.00           C
ATOM   1579  CD1 TYR   143      42.830  32.170  85.980  1.00  0.00           C
ATOM   1580  HD1 TYR   143      43.280  33.150  86.050  1.00  0.00           H
ATOM   1581  CE1 TYR   143      41.940  31.680  86.960  1.00  0.00           C
ATOM   1582  HE1 TYR   143      41.650  32.240  87.830  1.00  0.00           H
ATOM   1583  CZ  TYR   143      41.310  30.410  86.760  1.00  0.00           C
ATOM   1584  OH  TYR   143      40.470  29.850  87.730  1.00  0.00           O
ATOM   1585  HH  TYR   143      40.440  30.480  88.460  1.00  0.00           H
ATOM   1586  CD2 TYR   143      42.450  30.180  84.710  1.00  0.00           C
ATOM   1587  HD2 TYR   143      42.620  29.590  83.810  1.00  0.00           H
ATOM   1588  CE2 TYR   143      41.470  29.750  85.610  1.00  0.00           C
ATOM   1589  HE2 TYR   143      40.940  28.850  85.360  1.00  0.00           H
ATOM   1590  C   TYR   143      45.980  30.790  85.060  1.00  0.00           C
ATOM   1591  O   TYR   143      45.950  30.870  86.250  1.00  0.00           O
ATOM   1592  N   VAL   144      46.320  29.590  84.440  1.00  0.00           N
ATOM   1593  HN  VAL   144      46.190  29.430  83.470  1.00  0.00           H
ATOM   1594  CA  VAL   144      46.570  28.360  85.230  1.00  0.00           C
ATOM   1595  HA  VAL   144      45.720  28.210  85.880  1.00  0.00           H
ATOM   1596  CB  VAL   144      46.610  27.170  84.310  1.00  0.00           C
ATOM   1597  HB  VAL   144      47.290  27.440  83.470  1.00  0.00           H
ATOM   1598  CG1 VAL   144      47.340  25.930  84.970  1.00  0.00           C
ATOM   1599 HG11 VAL   144      46.830  25.500  85.860  1.00  0.00           H
ATOM   1600 HG12 VAL   144      48.390  26.120  85.270  1.00  0.00           H
ATOM   1601 HG13 VAL   144      47.300  25.070  84.270  1.00  0.00           H
ATOM   1602  CG2 VAL   144      45.260  26.770  83.760  1.00  0.00           C
ATOM   1603 HG21 VAL   144      44.610  26.370  84.560  1.00  0.00           H
ATOM   1604 HG22 VAL   144      45.400  25.920  83.060  1.00  0.00           H
ATOM   1605 HG23 VAL   144      44.770  27.560  83.140  1.00  0.00           H
ATOM   1606  C   VAL   144      47.690  28.420  86.210  1.00  0.00           C
ATOM   1607  O   VAL   144      47.620  27.930  87.340  1.00  0.00           O
ATOM   1608  N   VAL   145      48.730  29.160  85.820  1.00  0.00           N
ATOM   1609  HN  VAL   145      48.620  29.640  84.950  1.00  0.00           H
ATOM   1610  CA  VAL   145      50.010  29.330  86.450  1.00  0.00           C
ATOM   1611  HA  VAL   145      50.080  28.590  87.240  1.00  0.00           H
ATOM   1612  CB  VAL   145      51.150  29.080  85.430  1.00  0.00           C
ATOM   1613  HB  VAL   145      50.960  29.650  84.500  1.00  0.00           H
ATOM   1614  CG1 VAL   145      52.570  29.570  85.890  1.00  0.00           C
ATOM   1615 HG11 VAL   145      53.050  28.810  86.540  1.00  0.00           H
ATOM   1616 HG12 VAL   145      52.490  30.480  86.520  1.00  0.00           H
ATOM   1617 HG13 VAL   145      53.210  29.900  85.040  1.00  0.00           H
ATOM   1618  CG2 VAL   145      51.210  27.570  85.070  1.00  0.00           C
ATOM   1619 HG21 VAL   145      50.320  27.200  84.520  1.00  0.00           H
ATOM   1620 HG22 VAL   145      51.170  27.020  86.030  1.00  0.00           H
ATOM   1621 HG23 VAL   145      52.070  27.190  84.480  1.00  0.00           H
ATOM   1622  C   VAL   145      50.030  30.650  87.200  1.00  0.00           C
ATOM   1623  O   VAL   145      50.740  30.800  88.240  1.00  0.00           O
HETATM 1624  N   HSD   146      49.280  31.680  86.770  1.00  0.00           N
HETATM 1625  HN  HSD   146      48.670  31.640  85.980  1.00  0.00           H
HETATM 1626  CA  HSD   146      49.210  32.910  87.570  1.00  0.00           C
HETATM 1627  HA  HSD   146      49.640  32.800  88.560  1.00  0.00           H
HETATM 1628  CB  HSD   146      50.170  33.980  86.930  1.00  0.00           C
HETATM 1629  HB1 HSD   146      50.260  34.790  87.690  1.00  0.00           H
HETATM 1630  HB2 HSD   146      49.780  34.370  85.970  1.00  0.00           H
HETATM 1631  ND1 HSD   146      52.470  33.320  87.710  1.00  0.00           N
HETATM 1632  HD1 HSD   146      52.370  33.770  88.590  1.00  0.00           H
HETATM 1633  CG  HSD   146      51.550  33.410  86.620  1.00  0.00           C
HETATM 1634  CE1 HSD   146      53.630  32.910  87.180  1.00  0.00           C
HETATM 1635  HE1 HSD   146      54.530  32.810  87.790  1.00  0.00           H
HETATM 1636  NE2 HSD   146      53.560  32.730  85.870  1.00  0.00           N
HETATM 1637  CD2 HSD   146      52.220  32.990  85.510  1.00  0.00           C
HETATM 1638  HD2 HSD   146      51.720  32.800  84.570  1.00  0.00           H
HETATM 1639  C   HSD   146      47.850  33.570  87.760  1.00  0.00           C
HETATM 1640  O   HSD   146      47.670  34.670  87.290  1.00  0.00           O
ATOM   1641  N   PRO   147      46.910  32.950  88.530  1.00  0.00           N
ATOM   1642  CD  PRO   147      47.100  31.800  89.350  1.00  0.00           C
ATOM   1643  HD1 PRO   147      48.050  31.870  89.930  1.00  0.00           H
ATOM   1644  HD2 PRO   147      47.040  30.870  88.750  1.00  0.00           H
ATOM   1645  CA  PRO   147      45.570  33.420  88.540  1.00  0.00           C
ATOM   1646  HA  PRO   147      45.270  33.460  87.500  1.00  0.00           H
ATOM   1647  CB  PRO   147      44.810  32.300  89.300  1.00  0.00           C
ATOM   1648  HB1 PRO   147      44.540  31.480  88.590  1.00  0.00           H
ATOM   1649  HB2 PRO   147      43.810  32.580  89.690  1.00  0.00           H
ATOM   1650  CG  PRO   147      45.870  31.730  90.270  1.00  0.00           C
ATOM   1651  HG1 PRO   147      46.190  32.270  91.190  1.00  0.00           H
ATOM   1652  HG2 PRO   147      45.620  30.690  90.540  1.00  0.00           H
ATOM   1653  C   PRO   147      45.270  34.730  89.200  1.00  0.00           C
ATOM   1654  O   PRO   147      44.170  35.240  89.070  1.00  0.00           O
ATOM   1655  N   MET   148      46.180  35.290  89.990  1.00  0.00           N
ATOM   1656  HN  MET   148      47.100  34.910  90.060  1.00  0.00           H
ATOM   1657  CA  MET   148      45.890  36.550  90.640  1.00  0.00           C
ATOM   1658  HA  MET   148      44.860  36.790  90.430  1.00  0.00           H
ATOM   1659  CB  MET   148      46.240  36.540  92.130  1.00  0.00           C
ATOM   1660  HB1 MET   148      46.240  37.570  92.550  1.00  0.00           H
ATOM   1661  HB2 MET   148      47.270  36.140  92.300  1.00  0.00           H
ATOM   1662  CG  MET   148      45.290  35.790  93.020  1.00  0.00           C
ATOM   1663  HG1 MET   148      45.860  35.710  93.970  1.00  0.00           H
ATOM   1664  HG2 MET   148      45.220  34.740  92.670  1.00  0.00           H
ATOM   1665  SD  MET   148      43.650  36.650  93.270  1.00  0.00           S
ATOM   1666  CE  MET   148      42.920  35.540  94.530  1.00  0.00           C
ATOM   1667  HE1 MET   148      43.590  35.220  95.350  1.00  0.00           H
ATOM   1668  HE2 MET   148      42.410  34.660  94.080  1.00  0.00           H
ATOM   1669  HE3 MET   148      42.070  36.120  94.960  1.00  0.00           H
ATOM   1670  C   MET   148      46.670  37.690  89.930  1.00  0.00           C
ATOM   1671  O   MET   148      46.520  38.870  90.150  1.00  0.00           O
ATOM   1672  N   ARG   149      47.560  37.450  88.990  1.00  0.00           N
ATOM   1673  HN  ARG   149      47.700  36.490  88.760  1.00  0.00           H
ATOM   1674  CA  ARG   149      48.180  38.420  88.080  1.00  0.00           C
ATOM   1675  HA  ARG   149      48.300  39.380  88.570  1.00  0.00           H
ATOM   1676  CB  ARG   149      49.560  37.750  87.670  1.00  0.00           C
ATOM   1677  HB1 ARG   149      49.340  36.770  87.200  1.00  0.00           H
ATOM   1678  HB2 ARG   149      50.150  37.660  88.600  1.00  0.00           H
ATOM   1679  CG  ARG   149      50.510  38.590  86.790  1.00  0.00           C
ATOM   1680  HG1 ARG   149      50.830  39.520  87.300  1.00  0.00           H
ATOM   1681  HG2 ARG   149      49.870  38.860  85.920  1.00  0.00           H
ATOM   1682  CD  ARG   149      51.690  37.750  86.290  1.00  0.00           C
ATOM   1683  HD1 ARG   149      52.240  38.410  85.580  1.00  0.00           H
ATOM   1684  HD2 ARG   149      51.280  36.820  85.840  1.00  0.00           H
ATOM   1685  NE  ARG   149      52.560  37.420  87.460  1.00  0.00           N
ATOM   1686  HE  ARG   149      52.340  37.830  88.340  1.00  0.00           H
ATOM   1687  CZ  ARG   149      53.580  36.600  87.560  1.00  0.00           C
ATOM   1688  NH1 ARG   149      54.070  35.960  86.560  1.00  0.00           N
ATOM   1689 HH11 ARG   149      53.610  36.080  85.680  1.00  0.00           H
ATOM   1690 HH12 ARG   149      54.950  35.500  86.680  1.00  0.00           H
ATOM   1691  NH2 ARG   149      54.220  36.610  88.730  1.00  0.00           N
ATOM   1692 HH21 ARG   149      54.170  37.390  89.360  1.00  0.00           H
ATOM   1693 HH22 ARG   149      54.940  35.950  88.940  1.00  0.00           H
ATOM   1694  C   ARG   149      47.280  38.630  86.870  1.00  0.00           C
ATOM   1695  O   ARG   149      47.300  39.670  86.170  1.00  0.00           O
ATOM   1696  N   TYR   150      46.400  37.720  86.640  1.00  0.00           N
ATOM   1697  HN  TYR   150      46.400  36.990  87.320  1.00  0.00           H
ATOM   1698  CA  TYR   150      45.580  37.560  85.460  1.00  0.00           C
ATOM   1699  HA  TYR   150      46.380  37.400  84.740  1.00  0.00           H
ATOM   1700  CB  TYR   150      44.830  36.170  85.530  1.00  0.00           C
ATOM   1701  HB1 TYR   150      44.450  36.110  86.570  1.00  0.00           H
ATOM   1702  HB2 TYR   150      45.560  35.380  85.250  1.00  0.00           H
ATOM   1703  CG  TYR   150      43.630  35.980  84.690  1.00  0.00           C
ATOM   1704  CD1 TYR   150      43.760  35.920  83.280  1.00  0.00           C
ATOM   1705  HD1 TYR   150      44.750  36.120  82.910  1.00  0.00           H
ATOM   1706  CE1 TYR   150      42.660  35.570  82.450  1.00  0.00           C
ATOM   1707  HE1 TYR   150      42.850  35.300  81.420  1.00  0.00           H
ATOM   1708  CZ  TYR   150      41.440  35.380  83.130  1.00  0.00           C
ATOM   1709  OH  TYR   150      40.310  35.050  82.380  1.00  0.00           O
ATOM   1710  HH  TYR   150      40.550  34.900  81.470  1.00  0.00           H
ATOM   1711  CD2 TYR   150      42.390  35.730  85.330  1.00  0.00           C
ATOM   1712  HD2 TYR   150      42.220  35.560  86.380  1.00  0.00           H
ATOM   1713  CE2 TYR   150      41.300  35.480  84.530  1.00  0.00           C
ATOM   1714  HE2 TYR   150      40.310  35.260  84.890  1.00  0.00           H
ATOM   1715  C   TYR   150      44.690  38.860  85.090  1.00  0.00           C
ATOM   1716  O   TYR   150      44.480  39.280  83.960  1.00  0.00           O
ATOM   1717  N   GLU   151      44.200  39.570  86.060  1.00  0.00           N
ATOM   1718  HN  GLU   151      44.350  39.220  86.990  1.00  0.00           H
ATOM   1719  CA  GLU   151      43.350  40.690  85.800  1.00  0.00           C
ATOM   1720  HA  GLU   151      43.000  40.690  84.770  1.00  0.00           H
ATOM   1721  CB  GLU   151      42.100  40.690  86.780  1.00  0.00           C
ATOM   1722  HB1 GLU   151      41.530  41.610  86.510  1.00  0.00           H
ATOM   1723  HB2 GLU   151      42.450  40.830  87.830  1.00  0.00           H
ATOM   1724  CG  GLU   151      41.270  39.350  86.660  1.00  0.00           C
ATOM   1725  HG1 GLU   151      41.890  38.430  86.600  1.00  0.00           H
ATOM   1726  HG2 GLU   151      40.600  39.530  85.790  1.00  0.00           H
ATOM   1727  CD  GLU   151      40.360  39.100  87.840  1.00  0.00           C
ATOM   1728  OE1 GLU   151      40.890  38.990  88.950  1.00  0.00           O
ATOM   1729  OE2 GLU   151      39.130  39.050  87.600  1.00  0.00           O
ATOM   1730  C   GLU   151      44.100  42.000  86.010  1.00  0.00           C
ATOM   1731  O   GLU   151      43.590  43.110  85.850  1.00  0.00           O
ATOM   1732  N   VAL   152      45.380  42.000  86.360  1.00  0.00           N
ATOM   1733  HN  VAL   152      45.880  41.140  86.400  1.00  0.00           H
ATOM   1734  CA  VAL   152      46.160  43.230  86.660  1.00  0.00           C
ATOM   1735  HA  VAL   152      45.630  43.700  87.470  1.00  0.00           H
ATOM   1736  CB  VAL   152      47.510  42.810  87.270  1.00  0.00           C
ATOM   1737  HB  VAL   152      47.970  42.060  86.600  1.00  0.00           H
ATOM   1738  CG1 VAL   152      48.390  43.990  87.640  1.00  0.00           C
ATOM   1739 HG11 VAL   152      48.930  44.490  86.800  1.00  0.00           H
ATOM   1740 HG12 VAL   152      49.220  43.680  88.310  1.00  0.00           H
ATOM   1741 HG13 VAL   152      47.900  44.780  88.260  1.00  0.00           H
ATOM   1742  CG2 VAL   152      47.200  42.140  88.590  1.00  0.00           C
ATOM   1743 HG21 VAL   152      46.950  42.990  89.270  1.00  0.00           H
ATOM   1744 HG22 VAL   152      48.180  41.670  88.840  1.00  0.00           H
ATOM   1745 HG23 VAL   152      46.520  41.270  88.540  1.00  0.00           H
ATOM   1746  C   VAL   152      46.360  44.270  85.570  1.00  0.00           C
ATOM   1747  O   VAL   152      46.230  45.440  85.870  1.00  0.00           O
ATOM   1748  N   ARG   153      46.720  43.910  84.270  1.00  0.00           N
ATOM   1749  HN  ARG   153      46.800  42.920  84.140  1.00  0.00           H
ATOM   1750  CA  ARG   153      46.950  44.850  83.210  1.00  0.00           C
ATOM   1751  HA  ARG   153      47.120  45.870  83.530  1.00  0.00           H
ATOM   1752  CB  ARG   153      48.200  44.410  82.400  1.00  0.00           C
ATOM   1753  HB1 ARG   153      48.510  45.290  81.790  1.00  0.00           H
ATOM   1754  HB2 ARG   153      47.940  43.500  81.820  1.00  0.00           H
ATOM   1755  CG  ARG   153      49.540  44.120  83.140  1.00  0.00           C
ATOM   1756  HG1 ARG   153      50.250  43.970  82.300  1.00  0.00           H
ATOM   1757  HG2 ARG   153      49.450  43.200  83.750  1.00  0.00           H
ATOM   1758  CD  ARG   153      49.890  45.270  84.120  1.00  0.00           C
ATOM   1759  HD1 ARG   153      49.130  45.560  84.880  1.00  0.00           H
ATOM   1760  HD2 ARG   153      50.150  46.210  83.600  1.00  0.00           H
ATOM   1761  NE  ARG   153      51.140  44.800  84.710  1.00  0.00           N
ATOM   1762  HE  ARG   153      51.430  43.850  84.620  1.00  0.00           H
ATOM   1763  CZ  ARG   153      51.990  45.470  85.380  1.00  0.00           C
ATOM   1764  NH1 ARG   153      51.870  46.770  85.630  1.00  0.00           N
ATOM   1765 HH11 ARG   153      51.090  47.260  85.220  1.00  0.00           H
ATOM   1766 HH12 ARG   153      52.730  47.220  85.850  1.00  0.00           H
ATOM   1767  NH2 ARG   153      53.070  44.830  85.860  1.00  0.00           N
ATOM   1768 HH21 ARG   153      53.000  43.840  85.890  1.00  0.00           H
ATOM   1769 HH22 ARG   153      53.670  45.290  86.510  1.00  0.00           H
ATOM   1770  C   ARG   153      45.690  44.840  82.270  1.00  0.00           C
ATOM   1771  O   ARG   153      45.610  45.680  81.410  1.00  0.00           O
ATOM   1772  N   MET   154      44.740  43.880  82.490  1.00  0.00           N
ATOM   1773  HN  MET   154      44.940  43.160  83.150  1.00  0.00           H
ATOM   1774  CA  MET   154      43.470  43.870  81.750  1.00  0.00           C
ATOM   1775  HA  MET   154      43.850  43.650  80.760  1.00  0.00           H
ATOM   1776  CB  MET   154      42.590  42.620  81.980  1.00  0.00           C
ATOM   1777  HB1 MET   154      42.440  42.600  83.080  1.00  0.00           H
ATOM   1778  HB2 MET   154      43.150  41.690  81.770  1.00  0.00           H
ATOM   1779  CG  MET   154      41.220  42.640  81.300  1.00  0.00           C
ATOM   1780  HG1 MET   154      40.660  43.580  81.450  1.00  0.00           H
ATOM   1781  HG2 MET   154      40.580  41.770  81.580  1.00  0.00           H
ATOM   1782  SD  MET   154      41.350  42.510  79.510  1.00  0.00           S
ATOM   1783  CE  MET   154      39.560  42.590  79.200  1.00  0.00           C
ATOM   1784  HE1 MET   154      38.990  41.660  79.430  1.00  0.00           H
ATOM   1785  HE2 MET   154      39.430  42.890  78.140  1.00  0.00           H
ATOM   1786  HE3 MET   154      39.010  43.430  79.670  1.00  0.00           H
ATOM   1787  C   MET   154      42.800  45.190  81.520  1.00  0.00           C
ATOM   1788  O   MET   154      42.450  45.920  82.510  1.00  0.00           O
ATOM   1789  N   THR   155      42.640  45.720  80.250  1.00  0.00           N
ATOM   1790  HN  THR   155      43.060  45.210  79.500  1.00  0.00           H
ATOM   1791  CA  THR   155      41.680  46.690  79.870  1.00  0.00           C
ATOM   1792  HA  THR   155      40.840  46.700  80.550  1.00  0.00           H
ATOM   1793  CB  THR   155      42.210  48.110  79.880  1.00  0.00           C
ATOM   1794  HB  THR   155      42.430  48.430  80.920  1.00  0.00           H
ATOM   1795  OG1 THR   155      41.260  49.040  79.440  1.00  0.00           O
ATOM   1796  HG1 THR   155      41.390  49.830  79.970  1.00  0.00           H
ATOM   1797  CG2 THR   155      43.460  48.190  78.920  1.00  0.00           C
ATOM   1798 HG21 THR   155      44.340  47.650  79.320  1.00  0.00           H
ATOM   1799 HG22 THR   155      43.830  49.240  78.900  1.00  0.00           H
ATOM   1800 HG23 THR   155      43.150  47.760  77.940  1.00  0.00           H
ATOM   1801  C   THR   155      41.120  46.220  78.520  1.00  0.00           C
ATOM   1802  O   THR   155      41.790  45.400  77.830  1.00  0.00           O
ATOM   1803  N   LEU   156      39.880  46.610  78.120  1.00  0.00           N
ATOM   1804  HN  LEU   156      39.460  47.320  78.680  1.00  0.00           H
ATOM   1805  CA  LEU   156      39.170  46.140  76.940  1.00  0.00           C
ATOM   1806  HA  LEU   156      39.170  45.060  77.020  1.00  0.00           H
ATOM   1807  CB  LEU   156      37.650  46.510  76.790  1.00  0.00           C
ATOM   1808  HB1 LEU   156      37.310  46.000  75.860  1.00  0.00           H
ATOM   1809  HB2 LEU   156      37.520  47.610  76.860  1.00  0.00           H
ATOM   1810  CG  LEU   156      36.690  45.960  77.880  1.00  0.00           C
ATOM   1811  HG  LEU   156      37.080  45.980  78.920  1.00  0.00           H
ATOM   1812  CD1 LEU   156      35.360  46.660  77.810  1.00  0.00           C
ATOM   1813 HD11 LEU   156      34.850  46.530  76.830  1.00  0.00           H
ATOM   1814 HD12 LEU   156      35.540  47.760  77.870  1.00  0.00           H
ATOM   1815 HD13 LEU   156      34.720  46.350  78.650  1.00  0.00           H
ATOM   1816  CD2 LEU   156      36.290  44.460  77.550  1.00  0.00           C
ATOM   1817 HD21 LEU   156      35.500  44.090  78.240  1.00  0.00           H
ATOM   1818 HD22 LEU   156      37.140  43.750  77.610  1.00  0.00           H
ATOM   1819 HD23 LEU   156      35.770  44.440  76.570  1.00  0.00           H
ATOM   1820  C   LEU   156      39.840  46.400  75.630  1.00  0.00           C
ATOM   1821  O   LEU   156      39.800  45.510  74.760  1.00  0.00           O
ATOM   1822  N   GLY   157      40.540  47.500  75.430  1.00  0.00           N
ATOM   1823  HN  GLY   157      40.450  48.190  76.140  1.00  0.00           H
ATOM   1824  CA  GLY   157      41.320  47.770  74.270  1.00  0.00           C
ATOM   1825  HA1 GLY   157      41.760  48.740  74.430  1.00  0.00           H
ATOM   1826  HA2 GLY   157      40.630  47.620  73.450  1.00  0.00           H
ATOM   1827  C   GLY   157      42.460  46.790  73.930  1.00  0.00           C
ATOM   1828  O   GLY   157      42.780  46.530  72.760  1.00  0.00           O
ATOM   1829  N   LEU   158      43.140  46.120  74.920  1.00  0.00           N
ATOM   1830  HN  LEU   158      42.820  46.220  75.850  1.00  0.00           H
ATOM   1831  CA  LEU   158      44.110  45.020  74.630  1.00  0.00           C
ATOM   1832  HA  LEU   158      44.830  45.350  73.890  1.00  0.00           H
ATOM   1833  CB  LEU   158      44.750  44.440  75.930  1.00  0.00           C
ATOM   1834  HB1 LEU   158      45.310  43.510  75.660  1.00  0.00           H
ATOM   1835  HB2 LEU   158      43.930  44.220  76.640  1.00  0.00           H
ATOM   1836  CG  LEU   158      45.730  45.330  76.670  1.00  0.00           C
ATOM   1837  HG  LEU   158      45.190  46.300  76.690  1.00  0.00           H
ATOM   1838  CD1 LEU   158      45.960  44.780  78.120  1.00  0.00           C
ATOM   1839 HD11 LEU   158      46.340  43.730  78.170  1.00  0.00           H
ATOM   1840 HD12 LEU   158      45.040  44.840  78.730  1.00  0.00           H
ATOM   1841 HD13 LEU   158      46.640  45.480  78.650  1.00  0.00           H
ATOM   1842  CD2 LEU   158      47.040  45.410  75.830  1.00  0.00           C
ATOM   1843 HD21 LEU   158      47.400  44.370  75.720  1.00  0.00           H
ATOM   1844 HD22 LEU   158      47.840  45.890  76.440  1.00  0.00           H
ATOM   1845 HD23 LEU   158      46.900  45.940  74.860  1.00  0.00           H
ATOM   1846  C   LEU   158      43.380  43.790  74.100  1.00  0.00           C
ATOM   1847  O   LEU   158      43.980  43.170  73.180  1.00  0.00           O
ATOM   1848  N   VAL   159      42.210  43.440  74.690  1.00  0.00           N
ATOM   1849  HN  VAL   159      41.890  43.960  75.480  1.00  0.00           H
ATOM   1850  CA  VAL   159      41.390  42.390  74.230  1.00  0.00           C
ATOM   1851  HA  VAL   159      42.080  41.570  74.200  1.00  0.00           H
ATOM   1852  CB  VAL   159      40.270  42.020  75.240  1.00  0.00           C
ATOM   1853  HB  VAL   159      39.780  42.940  75.630  1.00  0.00           H
ATOM   1854  CG1 VAL   159      39.180  41.180  74.580  1.00  0.00           C
ATOM   1855 HG11 VAL   159      38.470  40.790  75.350  1.00  0.00           H
ATOM   1856 HG12 VAL   159      39.420  40.370  73.870  1.00  0.00           H
ATOM   1857 HG13 VAL   159      38.580  41.860  73.930  1.00  0.00           H
ATOM   1858  CG2 VAL   159      40.930  41.100  76.250  1.00  0.00           C
ATOM   1859 HG21 VAL   159      40.200  40.600  76.930  1.00  0.00           H
ATOM   1860 HG22 VAL   159      41.600  41.800  76.800  1.00  0.00           H
ATOM   1861 HG23 VAL   159      41.620  40.350  75.820  1.00  0.00           H
ATOM   1862  C   VAL   159      40.960  42.640  72.790  1.00  0.00           C
ATOM   1863  O   VAL   159      40.990  41.830  71.900  1.00  0.00           O
ATOM   1864  N   ALA   160      40.500  43.880  72.510  1.00  0.00           N
ATOM   1865  HN  ALA   160      40.370  44.530  73.250  1.00  0.00           H
ATOM   1866  CA  ALA   160      40.000  44.370  71.180  1.00  0.00           C
ATOM   1867  HA  ALA   160      39.150  43.740  70.970  1.00  0.00           H
ATOM   1868  CB  ALA   160      39.550  45.850  71.430  1.00  0.00           C
ATOM   1869  HB1 ALA   160      38.860  45.750  72.300  1.00  0.00           H
ATOM   1870  HB2 ALA   160      38.960  46.280  70.590  1.00  0.00           H
ATOM   1871  HB3 ALA   160      40.420  46.460  71.750  1.00  0.00           H
ATOM   1872  C   ALA   160      41.110  44.290  70.170  1.00  0.00           C
ATOM   1873  O   ALA   160      40.910  43.730  69.100  1.00  0.00           O
ATOM   1874  N   SER   161      42.340  44.620  70.610  1.00  0.00           N
ATOM   1875  HN  SER   161      42.370  44.960  71.550  1.00  0.00           H
ATOM   1876  CA  SER   161      43.570  44.530  69.770  1.00  0.00           C
ATOM   1877  HA  SER   161      43.410  45.140  68.890  1.00  0.00           H
ATOM   1878  CB  SER   161      44.780  45.240  70.550  1.00  0.00           C
ATOM   1879  HB1 SER   161      45.700  45.140  69.940  1.00  0.00           H
ATOM   1880  HB2 SER   161      45.000  44.780  71.540  1.00  0.00           H
ATOM   1881  OG  SER   161      44.590  46.660  70.670  1.00  0.00           O
ATOM   1882  HG1 SER   161      43.930  46.710  71.370  1.00  0.00           H
ATOM   1883  C   SER   161      43.920  43.150  69.350  1.00  0.00           C
ATOM   1884  O   SER   161      44.380  42.880  68.210  1.00  0.00           O
ATOM   1885  N   VAL   162      43.780  42.180  70.290  1.00  0.00           N
ATOM   1886  HN  VAL   162      43.480  42.460  71.200  1.00  0.00           H
ATOM   1887  CA  VAL   162      43.880  40.790  70.050  1.00  0.00           C
ATOM   1888  HA  VAL   162      44.820  40.690  69.540  1.00  0.00           H
ATOM   1889  CB  VAL   162      43.910  39.910  71.280  1.00  0.00           C
ATOM   1890  HB  VAL   162      42.920  39.990  71.780  1.00  0.00           H
ATOM   1891  CG1 VAL   162      43.880  38.400  70.860  1.00  0.00           C
ATOM   1892 HG11 VAL   162      43.930  37.750  71.750  1.00  0.00           H
ATOM   1893 HG12 VAL   162      44.800  38.210  70.270  1.00  0.00           H
ATOM   1894 HG13 VAL   162      43.030  38.080  70.210  1.00  0.00           H
ATOM   1895  CG2 VAL   162      45.140  40.290  72.160  1.00  0.00           C
ATOM   1896 HG21 VAL   162      45.300  41.370  72.400  1.00  0.00           H
ATOM   1897 HG22 VAL   162      46.090  39.890  71.730  1.00  0.00           H
ATOM   1898 HG23 VAL   162      45.150  39.870  73.180  1.00  0.00           H
ATOM   1899  C   VAL   162      42.810  40.340  69.130  1.00  0.00           C
ATOM   1900  O   VAL   162      43.160  39.690  68.200  1.00  0.00           O
ATOM   1901  N   LEU   163      41.520  40.690  69.320  1.00  0.00           N
ATOM   1902  HN  LEU   163      41.280  41.080  70.210  1.00  0.00           H
ATOM   1903  CA  LEU   163      40.480  40.170  68.410  1.00  0.00           C
ATOM   1904  HA  LEU   163      40.730  39.120  68.330  1.00  0.00           H
ATOM   1905  CB  LEU   163      38.990  40.280  68.910  1.00  0.00           C
ATOM   1906  HB1 LEU   163      38.180  40.110  68.170  1.00  0.00           H
ATOM   1907  HB2 LEU   163      38.800  41.360  69.080  1.00  0.00           H
ATOM   1908  CG  LEU   163      38.560  39.530  70.210  1.00  0.00           C
ATOM   1909  HG  LEU   163      39.130  39.900  71.090  1.00  0.00           H
ATOM   1910  CD1 LEU   163      37.050  39.990  70.520  1.00  0.00           C
ATOM   1911 HD11 LEU   163      36.510  39.840  69.560  1.00  0.00           H
ATOM   1912 HD12 LEU   163      36.900  41.040  70.840  1.00  0.00           H
ATOM   1913 HD13 LEU   163      36.490  39.380  71.270  1.00  0.00           H
ATOM   1914  CD2 LEU   163      38.810  38.090  70.220  1.00  0.00           C
ATOM   1915 HD21 LEU   163      38.580  37.650  71.220  1.00  0.00           H
ATOM   1916 HD22 LEU   163      39.840  37.680  70.090  1.00  0.00           H
ATOM   1917 HD23 LEU   163      38.200  37.680  69.390  1.00  0.00           H
ATOM   1918  C   LEU   163      40.500  40.720  66.980  1.00  0.00           C
ATOM   1919  O   LEU   163      40.250  40.020  66.010  1.00  0.00           O
ATOM   1920  N   VAL   164      40.940  41.960  66.790  1.00  0.00           N
ATOM   1921  HN  VAL   164      41.190  42.560  67.540  1.00  0.00           H
ATOM   1922  CA  VAL   164      41.330  42.520  65.500  1.00  0.00           C
ATOM   1923  HA  VAL   164      40.520  42.340  64.800  1.00  0.00           H
ATOM   1924  CB  VAL   164      41.340  44.100  65.620  1.00  0.00           C
ATOM   1925  HB  VAL   164      41.960  44.380  66.500  1.00  0.00           H
ATOM   1926  CG1 VAL   164      42.070  44.670  64.410  1.00  0.00           C
ATOM   1927 HG11 VAL   164      41.630  44.240  63.490  1.00  0.00           H
ATOM   1928 HG12 VAL   164      43.140  44.360  64.490  1.00  0.00           H
ATOM   1929 HG13 VAL   164      42.000  45.780  64.430  1.00  0.00           H
ATOM   1930  CG2 VAL   164      39.880  44.560  65.760  1.00  0.00           C
ATOM   1931 HG21 VAL   164      39.290  44.090  66.580  1.00  0.00           H
ATOM   1932 HG22 VAL   164      39.390  44.280  64.800  1.00  0.00           H
ATOM   1933 HG23 VAL   164      39.870  45.670  65.850  1.00  0.00           H
ATOM   1934  C   VAL   164      42.610  41.960  64.890  1.00  0.00           C
ATOM   1935  O   VAL   164      42.720  41.560  63.750  1.00  0.00           O
ATOM   1936  N   GLY   165      43.640  41.680  65.750  1.00  0.00           N
ATOM   1937  HN  GLY   165      43.490  41.890  66.710  1.00  0.00           H
ATOM   1938  CA  GLY   165      44.910  41.140  65.300  1.00  0.00           C
ATOM   1939  HA1 GLY   165      45.520  41.130  66.190  1.00  0.00           H
ATOM   1940  HA2 GLY   165      45.200  41.760  64.470  1.00  0.00           H
ATOM   1941  C   GLY   165      44.930  39.770  64.720  1.00  0.00           C
ATOM   1942  O   GLY   165      45.510  39.430  63.730  1.00  0.00           O
ATOM   1943  N   VAL   166      44.160  38.860  65.400  1.00  0.00           N
ATOM   1944  HN  VAL   166      43.670  39.110  66.230  1.00  0.00           H
ATOM   1945  CA  VAL   166      43.920  37.500  64.890  1.00  0.00           C
ATOM   1946  HA  VAL   166      44.860  37.040  64.610  1.00  0.00           H
ATOM   1947  CB  VAL   166      43.270  36.560  65.970  1.00  0.00           C
ATOM   1948  HB  VAL   166      43.190  35.540  65.540  1.00  0.00           H
ATOM   1949  CG1 VAL   166      44.210  36.540  67.190  1.00  0.00           C
ATOM   1950 HG11 VAL   166      45.230  36.440  66.760  1.00  0.00           H
ATOM   1951 HG12 VAL   166      43.980  35.750  67.940  1.00  0.00           H
ATOM   1952 HG13 VAL   166      44.100  37.480  67.780  1.00  0.00           H
ATOM   1953  CG2 VAL   166      41.820  36.970  66.370  1.00  0.00           C
ATOM   1954 HG21 VAL   166      41.310  36.360  67.150  1.00  0.00           H
ATOM   1955 HG22 VAL   166      41.130  37.050  65.500  1.00  0.00           H
ATOM   1956 HG23 VAL   166      41.900  37.970  66.840  1.00  0.00           H
ATOM   1957  C   VAL   166      43.260  37.430  63.550  1.00  0.00           C
ATOM   1958  O   VAL   166      43.680  36.680  62.700  1.00  0.00           O
ATOM   1959  N   TRP   167      42.240  38.310  63.320  1.00  0.00           N
ATOM   1960  HN  TRP   167      41.880  38.890  64.040  1.00  0.00           H
ATOM   1961  CA  TRP   167      41.690  38.550  61.980  1.00  0.00           C
ATOM   1962  HA  TRP   167      41.350  37.590  61.610  1.00  0.00           H
ATOM   1963  CB  TRP   167      40.470  39.500  62.010  1.00  0.00           C
ATOM   1964  HB1 TRP   167      40.160  39.990  61.060  1.00  0.00           H
ATOM   1965  HB2 TRP   167      40.650  40.340  62.710  1.00  0.00           H
ATOM   1966  CG  TRP   167      39.180  38.870  62.380  1.00  0.00           C
ATOM   1967  CD1 TRP   167      38.570  38.580  63.580  1.00  0.00           C
ATOM   1968  HD1 TRP   167      39.120  38.600  64.500  1.00  0.00           H
ATOM   1969  NE1 TRP   167      37.280  38.120  63.430  1.00  0.00           N
ATOM   1970  HE1 TRP   167      36.790  37.810  64.210  1.00  0.00           H
ATOM   1971  CE2 TRP   167      36.990  38.110  62.010  1.00  0.00           C
ATOM   1972  CD2 TRP   167      38.180  38.580  61.340  1.00  0.00           C
ATOM   1973  CE3 TRP   167      38.280  38.540  60.000  1.00  0.00           C
ATOM   1974  HE3 TRP   167      39.190  38.650  59.420  1.00  0.00           H
ATOM   1975  CZ3 TRP   167      37.160  38.120  59.310  1.00  0.00           C
ATOM   1976  HZ3 TRP   167      37.320  37.980  58.250  1.00  0.00           H
ATOM   1977  CZ2 TRP   167      35.820  37.880  61.350  1.00  0.00           C
ATOM   1978  HZ2 TRP   167      34.900  37.630  61.860  1.00  0.00           H
ATOM   1979  CH2 TRP   167      35.920  37.910  59.930  1.00  0.00           C
ATOM   1980  HH2 TRP   167      35.040  37.600  59.390  1.00  0.00           H
ATOM   1981  C   TRP   167      42.620  39.140  60.850  1.00  0.00           C
ATOM   1982  O   TRP   167      42.610  38.710  59.700  1.00  0.00           O
ATOM   1983  N   VAL   168      43.380  40.170  61.200  1.00  0.00           N
ATOM   1984  HN  VAL   168      43.450  40.640  62.080  1.00  0.00           H
ATOM   1985  CA  VAL   168      44.150  40.890  60.140  1.00  0.00           C
ATOM   1986  HA  VAL   168      43.590  41.000  59.220  1.00  0.00           H
ATOM   1987  CB  VAL   168      44.400  42.260  60.810  1.00  0.00           C
ATOM   1988  HB  VAL   168      44.690  42.120  61.880  1.00  0.00           H
ATOM   1989  CG1 VAL   168      45.620  43.020  60.220  1.00  0.00           C
ATOM   1990 HG11 VAL   168      45.600  44.060  60.610  1.00  0.00           H
ATOM   1991 HG12 VAL   168      45.510  43.130  59.120  1.00  0.00           H
ATOM   1992 HG13 VAL   168      46.560  42.540  60.540  1.00  0.00           H
ATOM   1993  CG2 VAL   168      43.050  42.900  60.860  1.00  0.00           C
ATOM   1994 HG21 VAL   168      43.130  43.930  61.280  1.00  0.00           H
ATOM   1995 HG22 VAL   168      42.290  42.430  61.510  1.00  0.00           H
ATOM   1996 HG23 VAL   168      42.630  43.060  59.840  1.00  0.00           H
ATOM   1997  C   VAL   168      45.390  40.080  59.650  1.00  0.00           C
ATOM   1998  O   VAL   168      45.750  40.090  58.470  1.00  0.00           O
ATOM   1999  N   LYS   169      46.000  39.260  60.580  1.00  0.00           N
ATOM   2000  HN  LYS   169      45.650  39.220  61.520  1.00  0.00           H
ATOM   2001  CA  LYS   169      46.960  38.190  60.380  1.00  0.00           C
ATOM   2002  HA  LYS   169      47.790  38.550  59.780  1.00  0.00           H
ATOM   2003  CB  LYS   169      47.440  37.460  61.590  1.00  0.00           C
ATOM   2004  HB1 LYS   169      46.560  37.200  62.230  1.00  0.00           H
ATOM   2005  HB2 LYS   169      48.040  38.130  62.240  1.00  0.00           H
ATOM   2006  CG  LYS   169      48.410  36.240  61.410  1.00  0.00           C
ATOM   2007  HG1 LYS   169      47.900  35.480  60.760  1.00  0.00           H
ATOM   2008  HG2 LYS   169      48.450  35.810  62.430  1.00  0.00           H
ATOM   2009  CD  LYS   169      49.780  36.680  60.870  1.00  0.00           C
ATOM   2010  HD1 LYS   169      50.490  35.970  61.340  1.00  0.00           H
ATOM   2011  HD2 LYS   169      49.950  37.690  61.300  1.00  0.00           H
ATOM   2012  CE  LYS   169      50.060  36.450  59.410  1.00  0.00           C
ATOM   2013  HE1 LYS   169      49.490  37.120  58.730  1.00  0.00           H
ATOM   2014  HE2 LYS   169      49.880  35.400  59.100  1.00  0.00           H
ATOM   2015  NZ  LYS   169      51.450  36.780  59.190  1.00  0.00           N
ATOM   2016  HZ1 LYS   169      52.030  36.170  59.800  1.00  0.00           H
ATOM   2017  HZ2 LYS   169      51.730  37.720  59.540  1.00  0.00           H
ATOM   2018  HZ3 LYS   169      51.690  36.650  58.190  1.00  0.00           H
ATOM   2019  C   LYS   169      46.370  37.140  59.410  1.00  0.00           C
ATOM   2020  O   LYS   169      47.030  36.780  58.410  1.00  0.00           O
ATOM   2021  N   ALA   170      45.080  36.710  59.640  1.00  0.00           N
ATOM   2022  HN  ALA   170      44.620  37.060  60.450  1.00  0.00           H
ATOM   2023  CA  ALA   170      44.340  35.770  58.810  1.00  0.00           C
ATOM   2024  HA  ALA   170      45.030  34.970  58.590  1.00  0.00           H
ATOM   2025  CB  ALA   170      43.040  35.150  59.500  1.00  0.00           C
ATOM   2026  HB1 ALA   170      42.520  34.380  58.890  1.00  0.00           H
ATOM   2027  HB2 ALA   170      42.430  35.980  59.920  1.00  0.00           H
ATOM   2028  HB3 ALA   170      43.370  34.620  60.420  1.00  0.00           H
ATOM   2029  C   ALA   170      44.150  36.230  57.350  1.00  0.00           C
ATOM   2030  O   ALA   170      44.550  35.520  56.460  1.00  0.00           O
ATOM   2031  N   LEU   171      43.590  37.440  57.140  1.00  0.00           N
ATOM   2032  HN  LEU   171      43.260  37.910  57.950  1.00  0.00           H
ATOM   2033  CA  LEU   171      43.400  38.120  55.930  1.00  0.00           C
ATOM   2034  HA  LEU   171      42.720  37.560  55.310  1.00  0.00           H
ATOM   2035  CB  LEU   171      42.760  39.500  56.190  1.00  0.00           C
ATOM   2036  HB1 LEU   171      42.730  40.150  55.290  1.00  0.00           H
ATOM   2037  HB2 LEU   171      43.510  39.970  56.860  1.00  0.00           H
ATOM   2038  CG  LEU   171      41.320  39.530  56.830  1.00  0.00           C
ATOM   2039  HG  LEU   171      41.350  38.930  57.760  1.00  0.00           H
ATOM   2040  CD1 LEU   171      41.010  40.990  57.220  1.00  0.00           C
ATOM   2041 HD11 LEU   171      40.160  40.940  57.930  1.00  0.00           H
ATOM   2042 HD12 LEU   171      40.690  41.650  56.380  1.00  0.00           H
ATOM   2043 HD13 LEU   171      41.800  41.600  57.710  1.00  0.00           H
ATOM   2044  CD2 LEU   171      40.150  38.980  56.060  1.00  0.00           C
ATOM   2045 HD21 LEU   171      40.160  37.930  55.700  1.00  0.00           H
ATOM   2046 HD22 LEU   171      40.010  39.610  55.160  1.00  0.00           H
ATOM   2047 HD23 LEU   171      39.210  38.940  56.650  1.00  0.00           H
ATOM   2048  C   LEU   171      44.680  38.250  55.130  1.00  0.00           C
ATOM   2049  O   LEU   171      44.660  37.950  53.880  1.00  0.00           O
ATOM   2050  N   ALA   172      45.790  38.690  55.770  1.00  0.00           N
ATOM   2051  HN  ALA   172      45.710  39.130  56.660  1.00  0.00           H
ATOM   2052  CA  ALA   172      47.130  38.820  55.210  1.00  0.00           C
ATOM   2053  HA  ALA   172      47.100  39.550  54.410  1.00  0.00           H
ATOM   2054  CB  ALA   172      48.200  39.480  56.130  1.00  0.00           C
ATOM   2055  HB1 ALA   172      48.360  39.040  57.130  1.00  0.00           H
ATOM   2056  HB2 ALA   172      47.860  40.520  56.330  1.00  0.00           H
ATOM   2057  HB3 ALA   172      49.170  39.510  55.590  1.00  0.00           H
ATOM   2058  C   ALA   172      47.680  37.430  54.780  1.00  0.00           C
ATOM   2059  O   ALA   172      48.200  37.280  53.710  1.00  0.00           O
ATOM   2060  N   MET   173      47.530  36.420  55.600  1.00  0.00           N
ATOM   2061  HN  MET   173      47.180  36.560  56.520  1.00  0.00           H
ATOM   2062  CA  MET   173      47.910  35.030  55.280  1.00  0.00           C
ATOM   2063  HA  MET   173      48.980  34.980  55.110  1.00  0.00           H
ATOM   2064  CB  MET   173      47.880  34.180  56.570  1.00  0.00           C
ATOM   2065  HB1 MET   173      46.910  33.630  56.630  1.00  0.00           H
ATOM   2066  HB2 MET   173      48.050  34.820  57.470  1.00  0.00           H
ATOM   2067  CG  MET   173      48.890  32.960  56.610  1.00  0.00           C
ATOM   2068  HG1 MET   173      48.610  32.450  55.660  1.00  0.00           H
ATOM   2069  HG2 MET   173      48.580  32.230  57.390  1.00  0.00           H
ATOM   2070  SD  MET   173      50.690  33.080  56.780  1.00  0.00           S
ATOM   2071  CE  MET   173      51.260  31.290  56.940  1.00  0.00           C
ATOM   2072  HE1 MET   173      51.410  30.880  55.920  1.00  0.00           H
ATOM   2073  HE2 MET   173      50.540  30.660  57.500  1.00  0.00           H
ATOM   2074  HE3 MET   173      52.260  31.190  57.410  1.00  0.00           H
ATOM   2075  C   MET   173      47.060  34.400  54.150  1.00  0.00           C
ATOM   2076  O   MET   173      47.550  33.740  53.270  1.00  0.00           O
ATOM   2077  N   ALA   174      45.710  34.730  54.100  1.00  0.00           N
ATOM   2078  HN  ALA   174      45.260  34.970  54.950  1.00  0.00           H
ATOM   2079  CA  ALA   174      44.820  34.360  53.010  1.00  0.00           C
ATOM   2080  HA  ALA   174      44.820  33.290  52.860  1.00  0.00           H
ATOM   2081  CB  ALA   174      43.470  34.890  53.380  1.00  0.00           C
ATOM   2082  HB1 ALA   174      43.310  35.980  53.350  1.00  0.00           H
ATOM   2083  HB2 ALA   174      43.170  34.620  54.410  1.00  0.00           H
ATOM   2084  HB3 ALA   174      42.700  34.610  52.620  1.00  0.00           H
ATOM   2085  C   ALA   174      45.260  34.940  51.670  1.00  0.00           C
ATOM   2086  O   ALA   174      45.270  34.390  50.570  1.00  0.00           O
ATOM   2087  N   SER   175      45.700  36.180  51.730  1.00  0.00           N
ATOM   2088  HN  SER   175      45.660  36.650  52.610  1.00  0.00           H
ATOM   2089  CA  SER   175      46.240  36.980  50.680  1.00  0.00           C
ATOM   2090  HA  SER   175      45.450  36.840  49.960  1.00  0.00           H
ATOM   2091  CB  SER   175      46.480  38.440  51.060  1.00  0.00           C
ATOM   2092  HB1 SER   175      46.990  38.970  50.230  1.00  0.00           H
ATOM   2093  HB2 SER   175      47.120  38.430  51.960  1.00  0.00           H
ATOM   2094  OG  SER   175      45.220  39.050  51.360  1.00  0.00           O
ATOM   2095  HG1 SER   175      44.820  38.600  52.110  1.00  0.00           H
ATOM   2096  C   SER   175      47.450  36.470  49.950  1.00  0.00           C
ATOM   2097  O   SER   175      47.410  36.630  48.730  1.00  0.00           O
ATOM   2098  N   VAL   176      48.530  35.960  50.720  1.00  0.00           N
ATOM   2099  HN  VAL   176      48.490  36.000  51.710  1.00  0.00           H
ATOM   2100  CA  VAL   176      49.790  35.430  50.080  1.00  0.00           C
ATOM   2101  HA  VAL   176      50.290  36.330  49.740  1.00  0.00           H
ATOM   2102  CB  VAL   176      50.790  34.810  51.110  1.00  0.00           C
ATOM   2103  HB  VAL   176      50.270  33.980  51.630  1.00  0.00           H
ATOM   2104  CG1 VAL   176      52.160  34.290  50.450  1.00  0.00           C
ATOM   2105 HG11 VAL   176      52.620  35.230  50.080  1.00  0.00           H
ATOM   2106 HG12 VAL   176      52.030  33.590  49.600  1.00  0.00           H
ATOM   2107 HG13 VAL   176      52.860  33.930  51.240  1.00  0.00           H
ATOM   2108  CG2 VAL   176      51.070  35.920  52.100  1.00  0.00           C
ATOM   2109 HG21 VAL   176      50.120  36.230  52.580  1.00  0.00           H
ATOM   2110 HG22 VAL   176      51.470  36.860  51.670  1.00  0.00           H
ATOM   2111 HG23 VAL   176      51.790  35.620  52.890  1.00  0.00           H
ATOM   2112  C   VAL   176      49.630  34.500  48.810  1.00  0.00           C
ATOM   2113  O   VAL   176      50.230  34.830  47.800  1.00  0.00           O
ATOM   2114  N   PRO   177      48.830  33.460  48.870  1.00  0.00           N
ATOM   2115  CD  PRO   177      48.310  32.840  50.130  1.00  0.00           C
ATOM   2116  HD1 PRO   177      47.720  33.540  50.760  1.00  0.00           H
ATOM   2117  HD2 PRO   177      49.150  32.470  50.760  1.00  0.00           H
ATOM   2118  CA  PRO   177      48.590  32.500  47.730  1.00  0.00           C
ATOM   2119  HA  PRO   177      49.590  32.390  47.340  1.00  0.00           H
ATOM   2120  CB  PRO   177      48.060  31.220  48.400  1.00  0.00           C
ATOM   2121  HB1 PRO   177      48.940  30.560  48.580  1.00  0.00           H
ATOM   2122  HB2 PRO   177      47.260  30.750  47.790  1.00  0.00           H
ATOM   2123  CG  PRO   177      47.410  31.650  49.720  1.00  0.00           C
ATOM   2124  HG1 PRO   177      46.410  32.110  49.600  1.00  0.00           H
ATOM   2125  HG2 PRO   177      47.350  30.890  50.520  1.00  0.00           H
ATOM   2126  C   PRO   177      47.700  33.140  46.680  1.00  0.00           C
ATOM   2127  O   PRO   177      47.900  32.890  45.490  1.00  0.00           O
ATOM   2128  N   VAL   178      46.730  33.880  47.020  1.00  0.00           N
ATOM   2129  HN  VAL   178      46.480  33.960  47.980  1.00  0.00           H
ATOM   2130  CA  VAL   178      45.740  34.520  46.080  1.00  0.00           C
ATOM   2131  HA  VAL   178      45.330  33.880  45.310  1.00  0.00           H
ATOM   2132  CB  VAL   178      44.590  35.250  46.840  1.00  0.00           C
ATOM   2133  HB  VAL   178      44.900  35.670  47.820  1.00  0.00           H
ATOM   2134  CG1 VAL   178      43.760  36.220  46.030  1.00  0.00           C
ATOM   2135 HG11 VAL   178      42.800  36.480  46.510  1.00  0.00           H
ATOM   2136 HG12 VAL   178      43.440  35.720  45.090  1.00  0.00           H
ATOM   2137 HG13 VAL   178      44.300  37.170  45.840  1.00  0.00           H
ATOM   2138  CG2 VAL   178      43.660  34.030  47.260  1.00  0.00           C
ATOM   2139 HG21 VAL   178      44.170  33.390  48.010  1.00  0.00           H
ATOM   2140 HG22 VAL   178      43.330  33.460  46.370  1.00  0.00           H
ATOM   2141 HG23 VAL   178      42.710  34.450  47.670  1.00  0.00           H
ATOM   2142  C   VAL   178      46.440  35.670  45.310  1.00  0.00           C
ATOM   2143  O   VAL   178      46.290  35.740  44.070  1.00  0.00           O
ATOM   2144  N   LEU   179      47.500  36.230  45.930  1.00  0.00           N
ATOM   2145  HN  LEU   179      47.700  36.040  46.890  1.00  0.00           H
ATOM   2146  CA  LEU   179      48.160  37.360  45.330  1.00  0.00           C
ATOM   2147  HA  LEU   179      47.440  37.890  44.730  1.00  0.00           H
ATOM   2148  CB  LEU   179      48.780  38.280  46.380  1.00  0.00           C
ATOM   2149  HB1 LEU   179      49.570  38.890  45.890  1.00  0.00           H
ATOM   2150  HB2 LEU   179      49.260  37.690  47.190  1.00  0.00           H
ATOM   2151  CG  LEU   179      47.790  39.200  47.120  1.00  0.00           C
ATOM   2152  HG  LEU   179      46.930  38.590  47.480  1.00  0.00           H
ATOM   2153  CD1 LEU   179      48.360  39.990  48.300  1.00  0.00           C
ATOM   2154 HD11 LEU   179      49.210  40.640  48.010  1.00  0.00           H
ATOM   2155 HD12 LEU   179      48.690  39.300  49.100  1.00  0.00           H
ATOM   2156 HD13 LEU   179      47.640  40.660  48.820  1.00  0.00           H
ATOM   2157  CD2 LEU   179      47.020  40.240  46.250  1.00  0.00           C
ATOM   2158 HD21 LEU   179      46.320  39.840  45.480  1.00  0.00           H
ATOM   2159 HD22 LEU   179      47.790  40.810  45.690  1.00  0.00           H
ATOM   2160 HD23 LEU   179      46.500  40.980  46.890  1.00  0.00           H
ATOM   2161  C   LEU   179      49.240  36.850  44.410  1.00  0.00           C
ATOM   2162  O   LEU   179      49.550  37.470  43.380  1.00  0.00           O
ATOM   2163  N   GLY   180      49.700  35.600  44.670  1.00  0.00           N
ATOM   2164  HN  GLY   180      49.330  35.150  45.480  1.00  0.00           H
ATOM   2165  CA  GLY   180      50.800  34.880  43.980  1.00  0.00           C
ATOM   2166  HA1 GLY   180      51.030  33.970  44.520  1.00  0.00           H
ATOM   2167  HA2 GLY   180      51.640  35.550  43.950  1.00  0.00           H
ATOM   2168  C   GLY   180      50.360  34.450  42.670  1.00  0.00           C
ATOM   2169  O   GLY   180      51.190  34.370  41.770  1.00  0.00           O
ATOM   2170  N   ARG   181      49.000  34.150  42.480  1.00  0.00           N
ATOM   2171  HN  ARG   181      48.340  34.260  43.220  1.00  0.00           H
ATOM   2172  CA  ARG   181      48.420  33.810  41.220  1.00  0.00           C
ATOM   2173  HA  ARG   181      49.030  33.030  40.770  1.00  0.00           H
ATOM   2174  CB  ARG   181      46.960  33.290  41.280  1.00  0.00           C
ATOM   2175  HB1 ARG   181      46.510  33.230  40.270  1.00  0.00           H
ATOM   2176  HB2 ARG   181      46.310  34.010  41.810  1.00  0.00           H
ATOM   2177  CG  ARG   181      46.770  31.940  42.050  1.00  0.00           C
ATOM   2178  HG1 ARG   181      45.740  31.830  42.440  1.00  0.00           H
ATOM   2179  HG2 ARG   181      47.480  31.970  42.910  1.00  0.00           H
ATOM   2180  CD  ARG   181      47.090  30.740  41.080  1.00  0.00           C
ATOM   2181  HD1 ARG   181      48.140  30.890  40.760  1.00  0.00           H
ATOM   2182  HD2 ARG   181      46.390  30.940  40.240  1.00  0.00           H
ATOM   2183  NE  ARG   181      46.900  29.450  41.730  1.00  0.00           N
ATOM   2184  HE  ARG   181      47.110  29.320  42.700  1.00  0.00           H
ATOM   2185  CZ  ARG   181      46.660  28.320  41.090  1.00  0.00           C
ATOM   2186  NH1 ARG   181      46.330  28.220  39.820  1.00  0.00           N
ATOM   2187 HH11 ARG   181      46.080  29.020  39.280  1.00  0.00           H
ATOM   2188 HH12 ARG   181      46.230  27.270  39.520  1.00  0.00           H
ATOM   2189  NH2 ARG   181      46.850  27.280  41.880  1.00  0.00           N
ATOM   2190 HH21 ARG   181      47.320  27.440  42.750  1.00  0.00           H
ATOM   2191 HH22 ARG   181      47.040  26.440  41.380  1.00  0.00           H
ATOM   2192  C   ARG   181      48.450  34.940  40.200  1.00  0.00           C
ATOM   2193  O   ARG   181      48.670  34.710  39.020  1.00  0.00           O
ATOM   2194  N   VAL   182      48.240  36.170  40.730  1.00  0.00           N
ATOM   2195  HN  VAL   182      48.270  36.400  41.700  1.00  0.00           H
ATOM   2196  CA  VAL   182      47.960  37.360  39.880  1.00  0.00           C
ATOM   2197  HA  VAL   182      47.850  36.960  38.880  1.00  0.00           H
ATOM   2198  CB  VAL   182      46.770  38.140  40.260  1.00  0.00           C
ATOM   2199  HB  VAL   182      46.660  38.900  39.450  1.00  0.00           H
ATOM   2200  CG1 VAL   182      45.540  37.130  40.200  1.00  0.00           C
ATOM   2201 HG11 VAL   182      45.590  36.240  40.870  1.00  0.00           H
ATOM   2202 HG12 VAL   182      45.490  36.720  39.160  1.00  0.00           H
ATOM   2203 HG13 VAL   182      44.530  37.550  40.410  1.00  0.00           H
ATOM   2204  CG2 VAL   182      46.890  38.880  41.570  1.00  0.00           C
ATOM   2205 HG21 VAL   182      47.420  38.280  42.340  1.00  0.00           H
ATOM   2206 HG22 VAL   182      45.910  39.160  42.000  1.00  0.00           H
ATOM   2207 HG23 VAL   182      47.410  39.860  41.560  1.00  0.00           H
ATOM   2208  C   VAL   182      49.160  38.350  39.850  1.00  0.00           C
ATOM   2209  O   VAL   182      49.110  39.410  39.190  1.00  0.00           O
ATOM   2210  N   SER   183      50.290  37.930  40.440  1.00  0.00           N
ATOM   2211  HN  SER   183      50.280  37.130  41.040  1.00  0.00           H
ATOM   2212  CA  SER   183      51.510  38.790  40.630  1.00  0.00           C
ATOM   2213  HA  SER   183      51.780  39.280  39.700  1.00  0.00           H
ATOM   2214  CB  SER   183      51.180  39.830  41.640  1.00  0.00           C
ATOM   2215  HB1 SER   183      51.210  39.490  42.700  1.00  0.00           H
ATOM   2216  HB2 SER   183      50.170  40.230  41.410  1.00  0.00           H
ATOM   2217  OG  SER   183      52.190  40.900  41.590  1.00  0.00           O
ATOM   2218  HG1 SER   183      51.990  41.590  42.230  1.00  0.00           H
ATOM   2219  C   SER   183      52.670  37.990  41.250  1.00  0.00           C
ATOM   2220  O   SER   183      52.740  37.790  42.440  1.00  0.00           O
ATOM   2221  N   TRP   184      53.570  37.540  40.400  1.00  0.00           N
ATOM   2222  HN  TRP   184      53.400  37.650  39.420  1.00  0.00           H
ATOM   2223  CA  TRP   184      54.800  36.890  40.720  1.00  0.00           C
ATOM   2224  HA  TRP   184      55.220  37.290  41.630  1.00  0.00           H
ATOM   2225  CB  TRP   184      54.550  35.380  40.910  1.00  0.00           C
ATOM   2226  HB1 TRP   184      54.450  34.940  39.900  1.00  0.00           H
ATOM   2227  HB2 TRP   184      53.650  35.260  41.560  1.00  0.00           H
ATOM   2228  CG  TRP   184      55.540  34.610  41.650  1.00  0.00           C
ATOM   2229  CD1 TRP   184      56.450  33.650  41.180  1.00  0.00           C
ATOM   2230  HD1 TRP   184      56.690  33.510  40.130  1.00  0.00           H
ATOM   2231  NE1 TRP   184      57.160  33.270  42.300  1.00  0.00           N
ATOM   2232  HE1 TRP   184      58.120  33.120  42.250  1.00  0.00           H
ATOM   2233  CE2 TRP   184      56.690  33.750  43.450  1.00  0.00           C
ATOM   2234  CD2 TRP   184      55.620  34.620  43.070  1.00  0.00           C
ATOM   2235  CE3 TRP   184      54.920  35.270  44.080  1.00  0.00           C
ATOM   2236  HE3 TRP   184      53.990  35.800  43.870  1.00  0.00           H
ATOM   2237  CZ3 TRP   184      55.290  35.110  45.350  1.00  0.00           C
ATOM   2238  HZ3 TRP   184      54.820  35.660  46.160  1.00  0.00           H
ATOM   2239  CZ2 TRP   184      57.160  33.620  44.690  1.00  0.00           C
ATOM   2240  HZ2 TRP   184      57.950  32.940  44.970  1.00  0.00           H
ATOM   2241  CH2 TRP   184      56.460  34.290  45.670  1.00  0.00           C
ATOM   2242  HH2 TRP   184      56.600  34.280  46.740  1.00  0.00           H
ATOM   2243  C   TRP   184      55.780  37.190  39.640  1.00  0.00           C
ATOM   2244  O   TRP   184      55.420  37.570  38.510  1.00  0.00           O
ATOM   2245  N   GLU   185      57.050  36.940  39.990  1.00  0.00           N
ATOM   2246  HN  GLU   185      57.260  36.660  40.920  1.00  0.00           H
ATOM   2247  CA  GLU   185      58.210  37.210  39.100  1.00  0.00           C
ATOM   2248  HA  GLU   185      58.060  38.220  38.750  1.00  0.00           H
ATOM   2249  CB  GLU   185      59.570  37.150  39.820  1.00  0.00           C
ATOM   2250  HB1 GLU   185      60.460  37.260  39.180  1.00  0.00           H
ATOM   2251  HB2 GLU   185      59.540  36.170  40.350  1.00  0.00           H
ATOM   2252  CG  GLU   185      59.730  38.200  40.830  1.00  0.00           C
ATOM   2253  HG1 GLU   185      58.840  38.510  41.410  1.00  0.00           H
ATOM   2254  HG2 GLU   185      60.110  39.150  40.410  1.00  0.00           H
ATOM   2255  CD  GLU   185      60.740  37.760  41.820  1.00  0.00           C
ATOM   2256  OE1 GLU   185      60.360  37.790  43.040  1.00  0.00           O
ATOM   2257  OE2 GLU   185      61.900  37.600  41.420  1.00  0.00           O
ATOM   2258  C   GLU   185      58.160  36.350  37.800  1.00  0.00           C
ATOM   2259  O   GLU   185      57.820  35.130  37.760  1.00  0.00           O
ATOM   2260  N   GLU   186      58.650  36.950  36.710  1.00  0.00           N
ATOM   2261  HN  GLU   186      59.070  37.860  36.720  1.00  0.00           H
ATOM   2262  CA  GLU   186      58.680  36.200  35.470  1.00  0.00           C
ATOM   2263  HA  GLU   186      57.800  35.590  35.350  1.00  0.00           H
ATOM   2264  CB  GLU   186      58.470  37.240  34.320  1.00  0.00           C
ATOM   2265  HB1 GLU   186      59.330  37.940  34.360  1.00  0.00           H
ATOM   2266  HB2 GLU   186      57.500  37.760  34.460  1.00  0.00           H
ATOM   2267  CG  GLU   186      58.440  36.500  32.850  1.00  0.00           C
ATOM   2268  HG1 GLU   186      57.740  35.640  32.850  1.00  0.00           H
ATOM   2269  HG2 GLU   186      59.490  36.240  32.580  1.00  0.00           H
ATOM   2270  CD  GLU   186      57.780  37.440  31.830  1.00  0.00           C
ATOM   2271  OE1 GLU   186      58.180  37.250  30.640  1.00  0.00           O
ATOM   2272  OE2 GLU   186      56.940  38.300  32.150  1.00  0.00           O
ATOM   2273  C   GLU   186      59.830  35.300  35.280  1.00  0.00           C
ATOM   2274  O   GLU   186      60.910  35.600  35.830  1.00  0.00           O
ATOM   2275  N   GLY   187      59.720  34.070  34.660  1.00  0.00           N
ATOM   2276  HN  GLY   187      58.800  33.720  34.500  1.00  0.00           H
ATOM   2277  CA  GLY   187      60.840  33.190  34.430  1.00  0.00           C
ATOM   2278  HA1 GLY   187      61.730  33.750  34.180  1.00  0.00           H
ATOM   2279  HA2 GLY   187      60.600  32.700  33.500  1.00  0.00           H
ATOM   2280  C   GLY   187      61.020  32.170  35.470  1.00  0.00           C
ATOM   2281  O   GLY   187      62.070  31.500  35.600  1.00  0.00           O
ATOM   2282  N   ALA   188      59.980  31.990  36.310  1.00  0.00           N
ATOM   2283  HN  ALA   188      59.180  32.560  36.170  1.00  0.00           H
ATOM   2284  CA  ALA   188      59.870  31.070  37.400  1.00  0.00           C
ATOM   2285  HA  ALA   188      60.900  30.900  37.670  1.00  0.00           H
ATOM   2286  CB  ALA   188      59.050  31.680  38.630  1.00  0.00           C
ATOM   2287  HB1 ALA   188      58.000  31.830  38.300  1.00  0.00           H
ATOM   2288  HB2 ALA   188      59.480  32.640  38.980  1.00  0.00           H
ATOM   2289  HB3 ALA   188      58.950  30.970  39.480  1.00  0.00           H
ATOM   2290  C   ALA   188      59.170  29.810  36.940  1.00  0.00           C
ATOM   2291  O   ALA   188      58.440  29.890  35.930  1.00  0.00           O
ATOM   2292  N   PRO   189      59.430  28.620  37.540  1.00  0.00           N
ATOM   2293  CD  PRO   189      60.610  28.280  38.350  1.00  0.00           C
ATOM   2294  HD1 PRO   189      60.650  28.820  39.320  1.00  0.00           H
ATOM   2295  HD2 PRO   189      61.490  28.560  37.750  1.00  0.00           H
ATOM   2296  CA  PRO   189      58.670  27.440  37.200  1.00  0.00           C
ATOM   2297  HA  PRO   189      58.850  27.130  36.180  1.00  0.00           H
ATOM   2298  CB  PRO   189      59.190  26.330  38.200  1.00  0.00           C
ATOM   2299  HB1 PRO   189      59.280  25.300  37.790  1.00  0.00           H
ATOM   2300  HB2 PRO   189      58.600  26.330  39.130  1.00  0.00           H
ATOM   2301  CG  PRO   189      60.630  26.790  38.560  1.00  0.00           C
ATOM   2302  HG1 PRO   189      60.850  26.450  39.590  1.00  0.00           H
ATOM   2303  HG2 PRO   189      61.390  26.340  37.890  1.00  0.00           H
ATOM   2304  C   PRO   189      57.160  27.580  37.280  1.00  0.00           C
ATOM   2305  O   PRO   189      56.640  28.060  38.290  1.00  0.00           O
ATOM   2306  N   SER   190      56.470  27.110  36.210  1.00  0.00           N
ATOM   2307  HN  SER   190      56.880  26.570  35.480  1.00  0.00           H
ATOM   2308  CA  SER   190      55.070  27.370  36.110  1.00  0.00           C
ATOM   2309  HA  SER   190      55.000  28.450  36.140  1.00  0.00           H
ATOM   2310  CB  SER   190      54.410  27.020  34.740  1.00  0.00           C
ATOM   2311  HB1 SER   190      53.370  27.400  34.640  1.00  0.00           H
ATOM   2312  HB2 SER   190      54.260  25.930  34.580  1.00  0.00           H
ATOM   2313  OG  SER   190      55.200  27.400  33.610  1.00  0.00           O
ATOM   2314  HG1 SER   190      56.020  26.940  33.830  1.00  0.00           H
ATOM   2315  C   SER   190      54.270  26.690  37.220  1.00  0.00           C
ATOM   2316  O   SER   190      54.820  25.660  37.670  1.00  0.00           O
ATOM   2317  N   VAL   191      53.080  27.110  37.610  1.00  0.00           N
ATOM   2318  HN  VAL   191      52.620  27.930  37.270  1.00  0.00           H
ATOM   2319  CA  VAL   191      52.220  26.490  38.610  1.00  0.00           C
ATOM   2320  HA  VAL   191      52.830  26.340  39.480  1.00  0.00           H
ATOM   2321  CB  VAL   191      51.100  27.470  38.990  1.00  0.00           C
ATOM   2322  HB  VAL   191      51.670  28.420  39.050  1.00  0.00           H
ATOM   2323  CG1 VAL   191      49.970  27.630  37.980  1.00  0.00           C
ATOM   2324 HG11 VAL   191      50.360  27.970  37.000  1.00  0.00           H
ATOM   2325 HG12 VAL   191      49.230  28.410  38.240  1.00  0.00           H
ATOM   2326 HG13 VAL   191      49.430  26.670  37.780  1.00  0.00           H
ATOM   2327  CG2 VAL   191      50.490  27.070  40.390  1.00  0.00           C
ATOM   2328 HG21 VAL   191      49.760  27.840  40.740  1.00  0.00           H
ATOM   2329 HG22 VAL   191      51.300  26.780  41.090  1.00  0.00           H
ATOM   2330 HG23 VAL   191      49.860  26.160  40.270  1.00  0.00           H
ATOM   2331  C   VAL   191      51.700  25.120  38.120  1.00  0.00           C
ATOM   2332  O   VAL   191      51.440  24.930  36.950  1.00  0.00           O
ATOM   2333  N   PRO   192      51.480  24.110  39.050  1.00  0.00           N
ATOM   2334  CD  PRO   192      52.360  24.020  40.210  1.00  0.00           C
ATOM   2335  HD1 PRO   192      52.070  24.720  41.030  1.00  0.00           H
ATOM   2336  HD2 PRO   192      53.410  24.230  39.950  1.00  0.00           H
ATOM   2337  CA  PRO   192      50.760  22.840  38.830  1.00  0.00           C
ATOM   2338  HA  PRO   192      51.360  22.280  38.130  1.00  0.00           H
ATOM   2339  CB  PRO   192      50.750  22.200  40.240  1.00  0.00           C
ATOM   2340  HB1 PRO   192      50.660  21.100  40.230  1.00  0.00           H
ATOM   2341  HB2 PRO   192      50.020  22.740  40.890  1.00  0.00           H
ATOM   2342  CG  PRO   192      52.120  22.590  40.860  1.00  0.00           C
ATOM   2343  HG1 PRO   192      52.260  22.530  41.960  1.00  0.00           H
ATOM   2344  HG2 PRO   192      52.990  22.000  40.510  1.00  0.00           H
ATOM   2345  C   PRO   192      49.380  22.940  38.280  1.00  0.00           C
ATOM   2346  O   PRO   192      48.850  24.040  38.490  1.00  0.00           O
ATOM   2347  N   PRO   193      48.590  22.160  37.550  1.00  0.00           N
ATOM   2348  CD  PRO   193      49.210  20.990  36.840  1.00  0.00           C
ATOM   2349  HD1 PRO   193      49.300  20.130  37.550  1.00  0.00           H
ATOM   2350  HD2 PRO   193      50.190  21.170  36.340  1.00  0.00           H
ATOM   2351  CA  PRO   193      47.160  22.360  37.230  1.00  0.00           C
ATOM   2352  HA  PRO   193      47.080  23.200  36.560  1.00  0.00           H
ATOM   2353  CB  PRO   193      46.830  21.020  36.510  1.00  0.00           C
ATOM   2354  HB1 PRO   193      45.990  21.130  35.790  1.00  0.00           H
ATOM   2355  HB2 PRO   193      46.610  20.180  37.210  1.00  0.00           H
ATOM   2356  CG  PRO   193      48.100  20.670  35.770  1.00  0.00           C
ATOM   2357  HG1 PRO   193      48.260  19.610  35.480  1.00  0.00           H
ATOM   2358  HG2 PRO   193      48.250  21.410  34.960  1.00  0.00           H
ATOM   2359  C   PRO   193      46.180  22.600  38.420  1.00  0.00           C
ATOM   2360  O   PRO   193      46.560  22.440  39.590  1.00  0.00           O
ATOM   2361  N   GLY   194      44.930  22.960  38.100  1.00  0.00           N
ATOM   2362  HN  GLY   194      44.600  22.900  37.160  1.00  0.00           H
ATOM   2363  CA  GLY   194      43.840  23.100  39.110  1.00  0.00           C
ATOM   2364  HA1 GLY   194      43.700  22.090  39.480  1.00  0.00           H
ATOM   2365  HA2 GLY   194      43.000  23.430  38.520  1.00  0.00           H
ATOM   2366  C   GLY   194      43.760  24.010  40.310  1.00  0.00           C
ATOM   2367  O   GLY   194      44.350  25.110  40.270  1.00  0.00           O
ATOM   2368  N   CYS   195      43.090  23.610  41.440  1.00  0.00           N
ATOM   2369  HN  CYS   195      42.700  22.690  41.450  1.00  0.00           H
ATOM   2370  CA  CYS   195      43.070  24.460  42.620  1.00  0.00           C
ATOM   2371  HA  CYS   195      43.460  25.430  42.370  1.00  0.00           H
ATOM   2372  CB  CYS   195      41.700  24.590  43.260  1.00  0.00           C
ATOM   2373  HB1 CYS   195      41.470  23.710  43.890  1.00  0.00           H
ATOM   2374  HB2 CYS   195      40.900  24.530  42.490  1.00  0.00           H
ATOM   2375  SG  CYS   195      41.560  26.150  44.250  1.00  0.00           S
ATOM   2376  C   CYS   195      44.130  23.940  43.610  1.00  0.00           C
ATOM   2377  O   CYS   195      44.040  22.810  44.040  1.00  0.00           O
ATOM   2378  N   SER   196      45.100  24.770  44.000  1.00  0.00           N
ATOM   2379  HN  SER   196      45.300  25.690  43.670  1.00  0.00           H
ATOM   2380  CA  SER   196      46.080  24.250  44.940  1.00  0.00           C
ATOM   2381  HA  SER   196      45.490  23.670  45.630  1.00  0.00           H
ATOM   2382  CB  SER   196      47.380  23.600  44.260  1.00  0.00           C
ATOM   2383  HB1 SER   196      47.990  24.410  43.800  1.00  0.00           H
ATOM   2384  HB2 SER   196      47.070  22.840  43.510  1.00  0.00           H
ATOM   2385  OG  SER   196      48.110  22.900  45.180  1.00  0.00           O
ATOM   2386  HG1 SER   196      48.390  22.070  44.790  1.00  0.00           H
ATOM   2387  C   SER   196      46.630  25.500  45.660  1.00  0.00           C
ATOM   2388  O   SER   196      46.490  26.590  45.070  1.00  0.00           O
ATOM   2389  N   LEU   197      47.230  25.320  46.890  1.00  0.00           N
ATOM   2390  HN  LEU   197      47.040  24.430  47.280  1.00  0.00           H
ATOM   2391  CA  LEU   197      47.820  26.350  47.720  1.00  0.00           C
ATOM   2392  HA  LEU   197      47.010  27.020  47.940  1.00  0.00           H
ATOM   2393  CB  LEU   197      48.340  25.690  49.060  1.00  0.00           C
ATOM   2394  HB1 LEU   197      49.000  24.860  48.730  1.00  0.00           H
ATOM   2395  HB2 LEU   197      47.480  25.150  49.520  1.00  0.00           H
ATOM   2396  CG  LEU   197      48.990  26.630  50.030  1.00  0.00           C
ATOM   2397  HG  LEU   197      49.910  27.020  49.540  1.00  0.00           H
ATOM   2398  CD1 LEU   197      48.100  27.810  50.360  1.00  0.00           C
ATOM   2399 HD11 LEU   197      48.560  28.470  51.130  1.00  0.00           H
ATOM   2400 HD12 LEU   197      47.140  27.490  50.810  1.00  0.00           H
ATOM   2401 HD13 LEU   197      47.770  28.400  49.470  1.00  0.00           H
ATOM   2402  CD2 LEU   197      49.460  25.960  51.320  1.00  0.00           C
ATOM   2403 HD21 LEU   197      50.040  26.660  51.950  1.00  0.00           H
ATOM   2404 HD22 LEU   197      50.180  25.160  51.080  1.00  0.00           H
ATOM   2405 HD23 LEU   197      48.610  25.620  51.960  1.00  0.00           H
ATOM   2406  C   LEU   197      48.960  26.980  46.990  1.00  0.00           C
ATOM   2407  O   LEU   197      49.230  28.170  47.150  1.00  0.00           O
ATOM   2408  N   GLN   198      49.770  26.180  46.240  1.00  0.00           N
ATOM   2409  HN  GLN   198      49.680  25.190  46.330  1.00  0.00           H
ATOM   2410  CA  GLN   198      50.860  26.670  45.400  1.00  0.00           C
ATOM   2411  HA  GLN   198      51.570  27.110  46.090  1.00  0.00           H
ATOM   2412  CB  GLN   198      51.710  25.490  44.750  1.00  0.00           C
ATOM   2413  HB1 GLN   198      52.630  26.020  44.410  1.00  0.00           H
ATOM   2414  HB2 GLN   198      51.070  25.150  43.910  1.00  0.00           H
ATOM   2415  CG  GLN   198      52.090  24.270  45.710  1.00  0.00           C
ATOM   2416  HG1 GLN   198      52.870  23.560  45.370  1.00  0.00           H
ATOM   2417  HG2 GLN   198      51.100  23.760  45.820  1.00  0.00           H
ATOM   2418  CD  GLN   198      52.440  24.670  47.200  1.00  0.00           C
ATOM   2419  OE1 GLN   198      51.760  24.320  48.160  1.00  0.00           O
ATOM   2420  NE2 GLN   198      53.590  25.350  47.290  1.00  0.00           N
ATOM   2421 HE21 GLN   198      54.010  25.360  48.200  1.00  0.00           H
ATOM   2422 HE22 GLN   198      54.080  25.460  46.420  1.00  0.00           H
ATOM   2423  C   GLN   198      50.480  27.560  44.300  1.00  0.00           C
ATOM   2424  O   GLN   198      49.540  27.250  43.520  1.00  0.00           O
ATOM   2425  N   TRP   199      51.150  28.740  44.140  1.00  0.00           N
ATOM   2426  HN  TRP   199      51.890  29.030  44.740  1.00  0.00           H
ATOM   2427  CA  TRP   199      50.940  29.600  43.010  1.00  0.00           C
ATOM   2428  HA  TRP   199      50.070  29.230  42.500  1.00  0.00           H
ATOM   2429  CB  TRP   199      50.900  31.090  43.410  1.00  0.00           C
ATOM   2430  HB1 TRP   199      49.990  31.130  44.040  1.00  0.00           H
ATOM   2431  HB2 TRP   199      50.860  31.870  42.620  1.00  0.00           H
ATOM   2432  CG  TRP   199      51.990  31.500  44.370  1.00  0.00           C
ATOM   2433  CD1 TRP   199      53.060  32.260  43.880  1.00  0.00           C
ATOM   2434  HD1 TRP   199      53.090  32.560  42.850  1.00  0.00           H
ATOM   2435  NE1 TRP   199      53.990  32.480  44.940  1.00  0.00           N
ATOM   2436  HE1 TRP   199      54.660  33.190  44.860  1.00  0.00           H
ATOM   2437  CE2 TRP   199      53.460  31.820  46.040  1.00  0.00           C
ATOM   2438  CD2 TRP   199      52.220  31.210  45.680  1.00  0.00           C
ATOM   2439  CE3 TRP   199      51.610  30.440  46.650  1.00  0.00           C
ATOM   2440  HE3 TRP   199      50.650  30.030  46.370  1.00  0.00           H
ATOM   2441  CZ3 TRP   199      52.120  30.290  47.950  1.00  0.00           C
ATOM   2442  HZ3 TRP   199      51.610  29.750  48.730  1.00  0.00           H
ATOM   2443  CZ2 TRP   199      53.990  31.730  47.390  1.00  0.00           C
ATOM   2444  HZ2 TRP   199      54.760  32.380  47.780  1.00  0.00           H
ATOM   2445  CH2 TRP   199      53.260  30.990  48.300  1.00  0.00           C
ATOM   2446  HH2 TRP   199      53.570  31.010  49.340  1.00  0.00           H
ATOM   2447  C   TRP   199      52.050  29.500  41.980  1.00  0.00           C
ATOM   2448  O   TRP   199      52.060  30.270  41.020  1.00  0.00           O
ATOM   2449  N   SER   200      53.060  28.720  42.220  1.00  0.00           N
ATOM   2450  HN  SER   200      53.000  28.120  43.010  1.00  0.00           H
ATOM   2451  CA  SER   200      54.280  28.730  41.500  1.00  0.00           C
ATOM   2452  HA  SER   200      54.220  28.850  40.430  1.00  0.00           H
ATOM   2453  CB  SER   200      55.270  29.860  41.910  1.00  0.00           C
ATOM   2454  HB1 SER   200      55.630  29.680  42.950  1.00  0.00           H
ATOM   2455  HB2 SER   200      54.800  30.870  41.910  1.00  0.00           H
ATOM   2456  OG  SER   200      56.430  29.920  41.030  1.00  0.00           O
ATOM   2457  HG1 SER   200      56.090  30.260  40.190  1.00  0.00           H
ATOM   2458  C   SER   200      54.910  27.350  41.830  1.00  0.00           C
ATOM   2459  O   SER   200      54.420  26.810  42.850  1.00  0.00           O
HETATM 2460  N   HSD   201      55.860  26.810  41.000  1.00  0.00           N
HETATM 2461  HN  HSD   201      56.090  27.280  40.160  1.00  0.00           H
HETATM 2462  CA  HSD   201      56.730  25.800  41.530  1.00  0.00           C
HETATM 2463  HA  HSD   201      56.250  25.440  42.430  1.00  0.00           H
HETATM 2464  CB  HSD   201      56.770  24.600  40.550  1.00  0.00           C
HETATM 2465  HB1 HSD   201      56.830  24.990  39.510  1.00  0.00           H
HETATM 2466  HB2 HSD   201      55.800  24.070  40.640  1.00  0.00           H
HETATM 2467  ND1 HSD   201      57.850  22.620  41.720  1.00  0.00           N
HETATM 2468  HD1 HSD   201      57.200  22.570  42.480  1.00  0.00           H
HETATM 2469  CG  HSD   201      57.850  23.580  40.720  1.00  0.00           C
HETATM 2470  CE1 HSD   201      58.780  21.700  41.410  1.00  0.00           C
HETATM 2471  HE1 HSD   201      58.970  20.860  42.090  1.00  0.00           H
HETATM 2472  NE2 HSD   201      59.400  21.940  40.260  1.00  0.00           N
HETATM 2473  CD2 HSD   201      58.750  23.110  39.770  1.00  0.00           C
HETATM 2474  HD2 HSD   201      59.020  23.650  38.870  1.00  0.00           H
HETATM 2475  C   HSD   201      58.100  26.360  42.010  1.00  0.00           C
HETATM 2476  O   HSD   201      59.040  25.670  42.370  1.00  0.00           O
ATOM   2477  N   SER   202      58.290  27.750  42.010  1.00  0.00           N
ATOM   2478  HN  SER   202      57.530  28.290  41.640  1.00  0.00           H
ATOM   2479  CA  SER   202      59.270  28.440  42.820  1.00  0.00           C
ATOM   2480  HA  SER   202      60.170  28.390  42.210  1.00  0.00           H
ATOM   2481  CB  SER   202      58.920  30.020  42.910  1.00  0.00           C
ATOM   2482  HB1 SER   202      57.900  29.970  43.360  1.00  0.00           H
ATOM   2483  HB2 SER   202      58.930  30.470  41.890  1.00  0.00           H
ATOM   2484  OG  SER   202      59.740  30.800  43.740  1.00  0.00           O
ATOM   2485  HG1 SER   202      60.640  30.840  43.390  1.00  0.00           H
ATOM   2486  C   SER   202      59.550  27.860  44.220  1.00  0.00           C
ATOM   2487  O   SER   202      58.640  27.420  44.920  1.00  0.00           O
ATOM   2488  N   ALA   203      60.770  27.940  44.720  1.00  0.00           N
ATOM   2489  HN  ALA   203      61.460  28.350  44.130  1.00  0.00           H
ATOM   2490  CA  ALA   203      61.190  27.280  45.940  1.00  0.00           C
ATOM   2491  HA  ALA   203      60.760  26.290  45.960  1.00  0.00           H
ATOM   2492  CB  ALA   203      62.680  27.030  45.930  1.00  0.00           C
ATOM   2493  HB1 ALA   203      62.990  26.650  46.920  1.00  0.00           H
ATOM   2494  HB2 ALA   203      63.150  28.020  45.740  1.00  0.00           H
ATOM   2495  HB3 ALA   203      62.950  26.350  45.090  1.00  0.00           H
ATOM   2496  C   ALA   203      60.700  28.070  47.110  1.00  0.00           C
ATOM   2497  O   ALA   203      60.410  27.500  48.190  1.00  0.00           O
ATOM   2498  N   TYR   204      60.460  29.380  46.960  1.00  0.00           N
ATOM   2499  HN  TYR   204      60.750  29.880  46.150  1.00  0.00           H
ATOM   2500  CA  TYR   204      59.800  30.260  47.910  1.00  0.00           C
ATOM   2501  HA  TYR   204      60.230  30.130  48.890  1.00  0.00           H
ATOM   2502  CB  TYR   204      59.840  31.650  47.300  1.00  0.00           C
ATOM   2503  HB1 TYR   204      59.170  32.290  47.910  1.00  0.00           H
ATOM   2504  HB2 TYR   204      59.640  31.680  46.210  1.00  0.00           H
ATOM   2505  CG  TYR   204      61.260  32.100  47.470  1.00  0.00           C
ATOM   2506  CD1 TYR   204      61.750  32.530  48.750  1.00  0.00           C
ATOM   2507  HD1 TYR   204      61.080  32.570  49.600  1.00  0.00           H
ATOM   2508  CE1 TYR   204      62.980  33.160  48.850  1.00  0.00           C
ATOM   2509  HE1 TYR   204      63.270  33.650  49.770  1.00  0.00           H
ATOM   2510  CZ  TYR   204      63.850  33.290  47.780  1.00  0.00           C
ATOM   2511  OH  TYR   204      65.120  33.800  47.870  1.00  0.00           O
ATOM   2512  HH  TYR   204      65.500  33.710  46.990  1.00  0.00           H
ATOM   2513  CD2 TYR   204      62.080  32.320  46.350  1.00  0.00           C
ATOM   2514  HD2 TYR   204      61.720  32.090  45.360  1.00  0.00           H
ATOM   2515  CE2 TYR   204      63.390  32.840  46.510  1.00  0.00           C
ATOM   2516  HE2 TYR   204      64.030  32.880  45.650  1.00  0.00           H
ATOM   2517  C   TYR   204      58.320  29.770  48.080  1.00  0.00           C
ATOM   2518  O   TYR   204      57.730  29.820  49.160  1.00  0.00           O
ATOM   2519  N   CYS   205      57.670  29.370  46.990  1.00  0.00           N
ATOM   2520  HN  CYS   205      58.090  29.160  46.110  1.00  0.00           H
ATOM   2521  CA  CYS   205      56.280  28.910  47.080  1.00  0.00           C
ATOM   2522  HA  CYS   205      55.830  29.620  47.760  1.00  0.00           H
ATOM   2523  CB  CYS   205      55.750  28.880  45.660  1.00  0.00           C
ATOM   2524  HB1 CYS   205      56.490  28.510  44.920  1.00  0.00           H
ATOM   2525  HB2 CYS   205      55.620  29.920  45.270  1.00  0.00           H
ATOM   2526  SG  CYS   205      54.160  28.080  45.470  1.00  0.00           S
ATOM   2527  HG1 CYS   205      53.570  29.200  45.870  1.00  0.00           H
ATOM   2528  C   CYS   205      56.270  27.580  47.860  1.00  0.00           C
ATOM   2529  O   CYS   205      55.480  27.360  48.820  1.00  0.00           O
ATOM   2530  N   GLN   206      57.180  26.590  47.570  1.00  0.00           N
ATOM   2531  HN  GLN   206      57.910  26.760  46.910  1.00  0.00           H
ATOM   2532  CA  GLN   206      57.490  25.390  48.360  1.00  0.00           C
ATOM   2533  HA  GLN   206      56.650  24.720  48.320  1.00  0.00           H
ATOM   2534  CB  GLN   206      58.620  24.670  47.670  1.00  0.00           C
ATOM   2535  HB1 GLN   206      58.770  23.760  48.290  1.00  0.00           H
ATOM   2536  HB2 GLN   206      59.590  25.210  47.730  1.00  0.00           H
ATOM   2537  CG  GLN   206      58.350  24.180  46.240  1.00  0.00           C
ATOM   2538  HG1 GLN   206      59.270  23.610  45.970  1.00  0.00           H
ATOM   2539  HG2 GLN   206      58.090  25.010  45.540  1.00  0.00           H
ATOM   2540  CD  GLN   206      57.230  23.150  45.970  1.00  0.00           C
ATOM   2541  OE1 GLN   206      56.070  23.370  46.220  1.00  0.00           O
ATOM   2542  NE2 GLN   206      57.630  21.990  45.380  1.00  0.00           N
ATOM   2543 HE21 GLN   206      56.940  21.360  45.040  1.00  0.00           H
ATOM   2544 HE22 GLN   206      58.530  22.040  44.960  1.00  0.00           H
ATOM   2545  C   GLN   206      57.850  25.620  49.900  1.00  0.00           C
ATOM   2546  O   GLN   206      57.500  24.880  50.820  1.00  0.00           O
ATOM   2547  N   LEU   207      58.610  26.690  50.190  1.00  0.00           N
ATOM   2548  HN  LEU   207      59.160  27.170  49.510  1.00  0.00           H
ATOM   2549  CA  LEU   207      59.040  27.190  51.470  1.00  0.00           C
ATOM   2550  HA  LEU   207      59.450  26.340  51.980  1.00  0.00           H
ATOM   2551  CB  LEU   207      60.090  28.310  51.280  1.00  0.00           C
ATOM   2552  HB1 LEU   207      59.600  29.240  50.910  1.00  0.00           H
ATOM   2553  HB2 LEU   207      60.920  28.000  50.610  1.00  0.00           H
ATOM   2554  CG  LEU   207      60.950  28.650  52.530  1.00  0.00           C
ATOM   2555  HG  LEU   207      60.420  29.120  53.380  1.00  0.00           H
ATOM   2556  CD1 LEU   207      61.620  27.430  53.080  1.00  0.00           C
ATOM   2557 HD11 LEU   207      60.820  26.720  53.360  1.00  0.00           H
ATOM   2558 HD12 LEU   207      62.320  27.620  53.920  1.00  0.00           H
ATOM   2559 HD13 LEU   207      62.190  26.810  52.350  1.00  0.00           H
ATOM   2560  CD2 LEU   207      61.870  29.840  52.110  1.00  0.00           C
ATOM   2561 HD21 LEU   207      61.240  30.700  51.820  1.00  0.00           H
ATOM   2562 HD22 LEU   207      62.540  29.450  51.310  1.00  0.00           H
ATOM   2563 HD23 LEU   207      62.520  30.150  52.950  1.00  0.00           H
ATOM   2564  C   LEU   207      57.880  27.750  52.300  1.00  0.00           C
ATOM   2565  O   LEU   207      57.840  27.480  53.500  1.00  0.00           O
ATOM   2566  N   PHE   208      56.920  28.410  51.710  1.00  0.00           N
ATOM   2567  HN  PHE   208      57.120  28.730  50.780  1.00  0.00           H
ATOM   2568  CA  PHE   208      55.740  28.980  52.390  1.00  0.00           C
ATOM   2569  HA  PHE   208      56.120  29.560  53.230  1.00  0.00           H
ATOM   2570  CB  PHE   208      54.900  29.840  51.310  1.00  0.00           C
ATOM   2571  HB1 PHE   208      54.820  29.330  50.330  1.00  0.00           H
ATOM   2572  HB2 PHE   208      55.600  30.700  51.180  1.00  0.00           H
ATOM   2573  CG  PHE   208      53.540  30.260  51.850  1.00  0.00           C
ATOM   2574  CD1 PHE   208      52.410  29.450  51.550  1.00  0.00           C
ATOM   2575  HD1 PHE   208      52.520  28.610  50.880  1.00  0.00           H
ATOM   2576  CE1 PHE   208      51.220  29.730  52.180  1.00  0.00           C
ATOM   2577  HE1 PHE   208      50.370  29.100  51.960  1.00  0.00           H
ATOM   2578  CZ  PHE   208      51.020  30.840  53.020  1.00  0.00           C
ATOM   2579  HZ  PHE   208      50.050  31.110  53.430  1.00  0.00           H
ATOM   2580  CD2 PHE   208      53.410  31.290  52.750  1.00  0.00           C
ATOM   2581  HD2 PHE   208      54.240  31.880  53.110  1.00  0.00           H
ATOM   2582  CE2 PHE   208      52.150  31.680  53.270  1.00  0.00           C
ATOM   2583  HE2 PHE   208      52.180  32.580  53.870  1.00  0.00           H
ATOM   2584  C   PHE   208      54.940  27.870  53.060  1.00  0.00           C
ATOM   2585  O   PHE   208      54.500  28.000  54.190  1.00  0.00           O
ATOM   2586  N   VAL   209      54.830  26.650  52.430  1.00  0.00           N
ATOM   2587  HN  VAL   209      55.100  26.600  51.470  1.00  0.00           H
ATOM   2588  CA  VAL   209      54.210  25.450  53.010  1.00  0.00           C
ATOM   2589  HA  VAL   209      53.200  25.660  53.310  1.00  0.00           H
ATOM   2590  CB  VAL   209      54.120  24.310  52.050  1.00  0.00           C
ATOM   2591  HB  VAL   209      55.100  23.860  51.810  1.00  0.00           H
ATOM   2592  CG1 VAL   209      53.300  23.130  52.600  1.00  0.00           C
ATOM   2593 HG11 VAL   209      53.730  22.630  53.490  1.00  0.00           H
ATOM   2594 HG12 VAL   209      53.320  22.270  51.900  1.00  0.00           H
ATOM   2595 HG13 VAL   209      52.240  23.240  52.920  1.00  0.00           H
ATOM   2596  CG2 VAL   209      53.410  24.890  50.770  1.00  0.00           C
ATOM   2597 HG21 VAL   209      54.110  25.560  50.220  1.00  0.00           H
ATOM   2598 HG22 VAL   209      52.520  25.470  51.100  1.00  0.00           H
ATOM   2599 HG23 VAL   209      53.140  24.090  50.050  1.00  0.00           H
ATOM   2600  C   VAL   209      54.920  24.950  54.280  1.00  0.00           C
ATOM   2601  O   VAL   209      54.240  24.520  55.230  1.00  0.00           O
ATOM   2602  N   VAL   210      56.240  24.910  54.290  1.00  0.00           N
ATOM   2603  HN  VAL   210      56.740  25.290  53.510  1.00  0.00           H
ATOM   2604  CA  VAL   210      56.970  24.590  55.560  1.00  0.00           C
ATOM   2605  HA  VAL   210      56.850  23.560  55.860  1.00  0.00           H
ATOM   2606  CB  VAL   210      58.510  24.460  55.300  1.00  0.00           C
ATOM   2607  HB  VAL   210      58.920  25.350  54.770  1.00  0.00           H
ATOM   2608  CG1 VAL   210      59.230  24.070  56.620  1.00  0.00           C
ATOM   2609 HG11 VAL   210      60.190  23.550  56.400  1.00  0.00           H
ATOM   2610 HG12 VAL   210      58.720  23.300  57.230  1.00  0.00           H
ATOM   2611 HG13 VAL   210      59.580  24.980  57.170  1.00  0.00           H
ATOM   2612  CG2 VAL   210      58.660  23.230  54.320  1.00  0.00           C
ATOM   2613 HG21 VAL   210      58.200  23.270  53.310  1.00  0.00           H
ATOM   2614 HG22 VAL   210      58.230  22.320  54.780  1.00  0.00           H
ATOM   2615 HG23 VAL   210      59.760  23.130  54.190  1.00  0.00           H
ATOM   2616  C   VAL   210      56.630  25.650  56.720  1.00  0.00           C
ATOM   2617  O   VAL   210      56.330  25.250  57.850  1.00  0.00           O
ATOM   2618  N   VAL   211      56.630  26.960  56.400  1.00  0.00           N
ATOM   2619  HN  VAL   211      56.950  27.210  55.490  1.00  0.00           H
ATOM   2620  CA  VAL   211      56.390  28.080  57.350  1.00  0.00           C
ATOM   2621  HA  VAL   211      56.980  27.960  58.240  1.00  0.00           H
ATOM   2622  CB  VAL   211      56.570  29.460  56.670  1.00  0.00           C
ATOM   2623  HB  VAL   211      55.970  29.450  55.730  1.00  0.00           H
ATOM   2624  CG1 VAL   211      56.310  30.650  57.650  1.00  0.00           C
ATOM   2625 HG11 VAL   211      56.990  30.610  58.530  1.00  0.00           H
ATOM   2626 HG12 VAL   211      55.230  30.670  57.900  1.00  0.00           H
ATOM   2627 HG13 VAL   211      56.590  31.550  57.060  1.00  0.00           H
ATOM   2628  CG2 VAL   211      58.090  29.480  56.250  1.00  0.00           C
ATOM   2629 HG21 VAL   211      58.430  30.490  55.950  1.00  0.00           H
ATOM   2630 HG22 VAL   211      58.240  28.940  55.290  1.00  0.00           H
ATOM   2631 HG23 VAL   211      58.730  29.080  57.070  1.00  0.00           H
ATOM   2632  C   VAL   211      54.940  27.920  57.830  1.00  0.00           C
ATOM   2633  O   VAL   211      54.720  28.080  58.970  1.00  0.00           O
ATOM   2634  N   PHE   212      53.940  27.650  56.950  1.00  0.00           N
ATOM   2635  HN  PHE   212      54.040  27.680  55.960  1.00  0.00           H
ATOM   2636  CA  PHE   212      52.630  27.350  57.340  1.00  0.00           C
ATOM   2637  HA  PHE   212      52.290  28.290  57.750  1.00  0.00           H
ATOM   2638  CB  PHE   212      51.850  27.070  56.050  1.00  0.00           C
ATOM   2639  HB1 PHE   212      52.300  26.160  55.580  1.00  0.00           H
ATOM   2640  HB2 PHE   212      51.950  27.970  55.410  1.00  0.00           H
ATOM   2641  CG  PHE   212      50.300  26.920  56.150  1.00  0.00           C
ATOM   2642  CD1 PHE   212      49.520  27.460  57.240  1.00  0.00           C
ATOM   2643  HD1 PHE   212      50.070  27.930  58.050  1.00  0.00           H
ATOM   2644  CE1 PHE   212      48.120  27.360  57.180  1.00  0.00           C
ATOM   2645  HE1 PHE   212      47.470  27.640  57.990  1.00  0.00           H
ATOM   2646  CZ  PHE   212      47.410  26.800  56.050  1.00  0.00           C
ATOM   2647  HZ  PHE   212      46.340  26.750  55.970  1.00  0.00           H
ATOM   2648  CD2 PHE   212      49.620  26.340  55.080  1.00  0.00           C
ATOM   2649  HD2 PHE   212      50.120  26.040  54.180  1.00  0.00           H
ATOM   2650  CE2 PHE   212      48.240  26.280  55.020  1.00  0.00           C
ATOM   2651  HE2 PHE   212      47.790  25.930  54.110  1.00  0.00           H
ATOM   2652  C   PHE   212      52.430  26.170  58.300  1.00  0.00           C
ATOM   2653  O   PHE   212      51.860  26.300  59.370  1.00  0.00           O
ATOM   2654  N   ALA   213      52.960  24.960  58.050  1.00  0.00           N
ATOM   2655  HN  ALA   213      53.520  24.900  57.230  1.00  0.00           H
ATOM   2656  CA  ALA   213      52.950  23.880  58.990  1.00  0.00           C
ATOM   2657  HA  ALA   213      51.920  23.600  59.160  1.00  0.00           H
ATOM   2658  CB  ALA   213      53.550  22.670  58.260  1.00  0.00           C
ATOM   2659  HB1 ALA   213      53.030  22.480  57.300  1.00  0.00           H
ATOM   2660  HB2 ALA   213      53.260  21.790  58.880  1.00  0.00           H
ATOM   2661  HB3 ALA   213      54.630  22.810  58.040  1.00  0.00           H
ATOM   2662  C   ALA   213      53.580  24.120  60.370  1.00  0.00           C
ATOM   2663  O   ALA   213      53.090  23.810  61.450  1.00  0.00           O
ATOM   2664  N   VAL   214      54.750  24.860  60.450  1.00  0.00           N
ATOM   2665  HN  VAL   214      55.050  25.230  59.570  1.00  0.00           H
ATOM   2666  CA  VAL   214      55.440  25.160  61.690  1.00  0.00           C
ATOM   2667  HA  VAL   214      55.560  24.230  62.220  1.00  0.00           H
ATOM   2668  CB  VAL   214      56.860  25.620  61.470  1.00  0.00           C
ATOM   2669  HB  VAL   214      56.960  26.580  60.930  1.00  0.00           H
ATOM   2670  CG1 VAL   214      57.510  25.930  62.890  1.00  0.00           C
ATOM   2671 HG11 VAL   214      56.930  26.720  63.410  1.00  0.00           H
ATOM   2672 HG12 VAL   214      58.560  26.260  62.740  1.00  0.00           H
ATOM   2673 HG13 VAL   214      57.550  24.970  63.450  1.00  0.00           H
ATOM   2674  CG2 VAL   214      57.670  24.540  60.770  1.00  0.00           C
ATOM   2675 HG21 VAL   214      57.760  23.660  61.440  1.00  0.00           H
ATOM   2676 HG22 VAL   214      58.670  24.950  60.520  1.00  0.00           H
ATOM   2677 HG23 VAL   214      57.220  24.160  59.820  1.00  0.00           H
ATOM   2678  C   VAL   214      54.620  26.070  62.560  1.00  0.00           C
ATOM   2679  O   VAL   214      54.530  25.740  63.750  1.00  0.00           O
ATOM   2680  N   LEU   215      53.990  27.070  62.020  1.00  0.00           N
ATOM   2681  HN  LEU   215      54.030  27.240  61.040  1.00  0.00           H
ATOM   2682  CA  LEU   215      53.330  28.090  62.810  1.00  0.00           C
ATOM   2683  HA  LEU   215      53.820  28.110  63.770  1.00  0.00           H
ATOM   2684  CB  LEU   215      53.300  29.510  62.130  1.00  0.00           C
ATOM   2685  HB1 LEU   215      52.830  30.270  62.790  1.00  0.00           H
ATOM   2686  HB2 LEU   215      52.780  29.500  61.150  1.00  0.00           H
ATOM   2687  CG  LEU   215      54.690  30.040  61.800  1.00  0.00           C
ATOM   2688  HG  LEU   215      55.160  29.440  60.990  1.00  0.00           H
ATOM   2689  CD1 LEU   215      54.580  31.450  61.320  1.00  0.00           C
ATOM   2690 HD11 LEU   215      53.950  31.580  60.420  1.00  0.00           H
ATOM   2691 HD12 LEU   215      55.620  31.800  61.140  1.00  0.00           H
ATOM   2692 HD13 LEU   215      54.060  32.170  62.000  1.00  0.00           H
ATOM   2693  CD2 LEU   215      55.490  30.050  63.100  1.00  0.00           C
ATOM   2694 HD21 LEU   215      55.000  30.590  63.930  1.00  0.00           H
ATOM   2695 HD22 LEU   215      56.440  30.580  62.880  1.00  0.00           H
ATOM   2696 HD23 LEU   215      55.800  29.020  63.380  1.00  0.00           H
ATOM   2697  C   LEU   215      51.900  27.740  63.030  1.00  0.00           C
ATOM   2698  O   LEU   215      51.320  28.240  64.000  1.00  0.00           O
ATOM   2699  N   TYR   216      51.350  26.790  62.270  1.00  0.00           N
ATOM   2700  HN  TYR   216      51.760  26.450  61.430  1.00  0.00           H
ATOM   2701  CA  TYR   216      49.940  26.420  62.520  1.00  0.00           C
ATOM   2702  HA  TYR   216      49.610  26.890  63.430  1.00  0.00           H
ATOM   2703  CB  TYR   216      49.080  26.950  61.360  1.00  0.00           C
ATOM   2704  HB1 TYR   216      48.020  26.600  61.440  1.00  0.00           H
ATOM   2705  HB2 TYR   216      49.410  26.490  60.400  1.00  0.00           H
ATOM   2706  CG  TYR   216      49.090  28.410  61.310  1.00  0.00           C
ATOM   2707  CD1 TYR   216      50.020  29.110  60.580  1.00  0.00           C
ATOM   2708  HD1 TYR   216      50.820  28.580  60.100  1.00  0.00           H
ATOM   2709  CE1 TYR   216      50.000  30.490  60.480  1.00  0.00           C
ATOM   2710  HE1 TYR   216      50.820  30.940  59.940  1.00  0.00           H
ATOM   2711  CZ  TYR   216      48.930  31.260  61.020  1.00  0.00           C
ATOM   2712  OH  TYR   216      48.890  32.650  60.730  1.00  0.00           O
ATOM   2713  HH  TYR   216      49.800  32.950  60.810  1.00  0.00           H
ATOM   2714  CD2 TYR   216      47.940  29.160  61.730  1.00  0.00           C
ATOM   2715  HD2 TYR   216      47.070  28.720  62.200  1.00  0.00           H
ATOM   2716  CE2 TYR   216      47.890  30.560  61.620  1.00  0.00           C
ATOM   2717  HE2 TYR   216      47.030  31.060  62.040  1.00  0.00           H
ATOM   2718  C   TYR   216      49.640  24.980  62.740  1.00  0.00           C
ATOM   2719  O   TYR   216      48.510  24.590  62.930  1.00  0.00           O
ATOM   2720  N   PHE   217      50.610  24.070  62.850  1.00  0.00           N
ATOM   2721  HN  PHE   217      51.520  24.280  62.510  1.00  0.00           H
ATOM   2722  CA  PHE   217      50.390  22.850  63.560  1.00  0.00           C
ATOM   2723  HA  PHE   217      49.510  22.890  64.200  1.00  0.00           H
ATOM   2724  CB  PHE   217      50.330  21.680  62.460  1.00  0.00           C
ATOM   2725  HB1 PHE   217      51.120  21.880  61.700  1.00  0.00           H
ATOM   2726  HB2 PHE   217      49.320  21.740  62.020  1.00  0.00           H
ATOM   2727  CG  PHE   217      50.570  20.320  62.970  1.00  0.00           C
ATOM   2728  CD1 PHE   217      51.500  19.440  62.400  1.00  0.00           C
ATOM   2729  HD1 PHE   217      52.030  19.660  61.490  1.00  0.00           H
ATOM   2730  CE1 PHE   217      51.800  18.160  63.000  1.00  0.00           C
ATOM   2731  HE1 PHE   217      52.660  17.610  62.650  1.00  0.00           H
ATOM   2732  CZ  PHE   217      51.050  17.780  64.030  1.00  0.00           C
ATOM   2733  HZ  PHE   217      51.300  16.870  64.560  1.00  0.00           H
ATOM   2734  CD2 PHE   217      49.640  19.770  63.840  1.00  0.00           C
ATOM   2735  HD2 PHE   217      48.700  20.270  64.000  1.00  0.00           H
ATOM   2736  CE2 PHE   217      49.870  18.460  64.420  1.00  0.00           C
ATOM   2737  HE2 PHE   217      49.140  18.180  65.160  1.00  0.00           H
ATOM   2738  C   PHE   217      51.430  22.550  64.690  1.00  0.00           C
ATOM   2739  O   PHE   217      51.080  22.270  65.810  1.00  0.00           O
ATOM   2740  N   LEU   218      52.740  22.510  64.380  1.00  0.00           N
ATOM   2741  HN  LEU   218      53.020  22.550  63.420  1.00  0.00           H
ATOM   2742  CA  LEU   218      53.800  22.160  65.340  1.00  0.00           C
ATOM   2743  HA  LEU   218      53.520  21.180  65.710  1.00  0.00           H
ATOM   2744  CB  LEU   218      55.160  22.150  64.670  1.00  0.00           C
ATOM   2745  HB1 LEU   218      55.490  23.180  64.420  1.00  0.00           H
ATOM   2746  HB2 LEU   218      55.150  21.680  63.670  1.00  0.00           H
ATOM   2747  CG  LEU   218      56.330  21.530  65.510  1.00  0.00           C
ATOM   2748  HG  LEU   218      56.260  22.110  66.460  1.00  0.00           H
ATOM   2749  CD1 LEU   218      56.170  20.060  65.820  1.00  0.00           C
ATOM   2750 HD11 LEU   218      56.330  19.510  64.870  1.00  0.00           H
ATOM   2751 HD12 LEU   218      55.180  19.850  66.270  1.00  0.00           H
ATOM   2752 HD13 LEU   218      56.820  19.770  66.670  1.00  0.00           H
ATOM   2753  CD2 LEU   218      57.670  21.850  64.950  1.00  0.00           C
ATOM   2754 HD21 LEU   218      58.500  21.310  65.440  1.00  0.00           H
ATOM   2755 HD22 LEU   218      57.980  22.920  64.920  1.00  0.00           H
ATOM   2756 HD23 LEU   218      57.660  21.550  63.880  1.00  0.00           H
ATOM   2757  C   LEU   218      53.850  23.110  66.560  1.00  0.00           C
ATOM   2758  O   LEU   218      53.830  22.660  67.680  1.00  0.00           O
ATOM   2759  N   LEU   219      53.840  24.430  66.470  1.00  0.00           N
ATOM   2760  HN  LEU   219      53.870  24.810  65.550  1.00  0.00           H
ATOM   2761  CA  LEU   219      53.730  25.360  67.580  1.00  0.00           C
ATOM   2762  HA  LEU   219      54.290  24.830  68.340  1.00  0.00           H
ATOM   2763  CB  LEU   219      54.550  26.660  67.230  1.00  0.00           C
ATOM   2764  HB1 LEU   219      54.580  27.420  68.040  1.00  0.00           H
ATOM   2765  HB2 LEU   219      54.060  27.160  66.360  1.00  0.00           H
ATOM   2766  CG  LEU   219      56.090  26.320  66.970  1.00  0.00           C
ATOM   2767  HG  LEU   219      56.250  25.710  66.060  1.00  0.00           H
ATOM   2768  CD1 LEU   219      56.830  27.640  66.630  1.00  0.00           C
ATOM   2769 HD11 LEU   219      56.430  28.200  65.760  1.00  0.00           H
ATOM   2770 HD12 LEU   219      57.880  27.330  66.460  1.00  0.00           H
ATOM   2771 HD13 LEU   219      56.730  28.400  67.430  1.00  0.00           H
ATOM   2772  CD2 LEU   219      56.870  25.500  68.050  1.00  0.00           C
ATOM   2773 HD21 LEU   219      56.650  24.410  68.100  1.00  0.00           H
ATOM   2774 HD22 LEU   219      56.650  25.940  69.050  1.00  0.00           H
ATOM   2775 HD23 LEU   219      57.940  25.720  67.850  1.00  0.00           H
ATOM   2776  C   LEU   219      52.470  25.610  68.260  1.00  0.00           C
ATOM   2777  O   LEU   219      52.460  25.610  69.480  1.00  0.00           O
ATOM   2778  N   PRO   220      51.320  25.680  67.620  1.00  0.00           N
ATOM   2779  CD  PRO   220      51.120  26.400  66.400  1.00  0.00           C
ATOM   2780  HD1 PRO   220      51.500  25.800  65.550  1.00  0.00           H
ATOM   2781  HD2 PRO   220      51.800  27.270  66.460  1.00  0.00           H
ATOM   2782  CA  PRO   220      50.120  25.510  68.350  1.00  0.00           C
ATOM   2783  HA  PRO   220      50.140  26.230  69.150  1.00  0.00           H
ATOM   2784  CB  PRO   220      49.060  25.770  67.300  1.00  0.00           C
ATOM   2785  HB1 PRO   220      48.120  26.120  67.780  1.00  0.00           H
ATOM   2786  HB2 PRO   220      48.940  24.850  66.680  1.00  0.00           H
ATOM   2787  CG  PRO   220      49.620  26.810  66.400  1.00  0.00           C
ATOM   2788  HG1 PRO   220      49.120  27.000  65.420  1.00  0.00           H
ATOM   2789  HG2 PRO   220      49.660  27.800  66.900  1.00  0.00           H
ATOM   2790  C   PRO   220      49.880  24.150  69.110  1.00  0.00           C
ATOM   2791  O   PRO   220      49.410  24.280  70.250  1.00  0.00           O
ATOM   2792  N   LEU   221      50.390  22.980  68.590  1.00  0.00           N
ATOM   2793  HN  LEU   221      50.690  22.950  67.640  1.00  0.00           H
ATOM   2794  CA  LEU   221      50.630  21.700  69.280  1.00  0.00           C
ATOM   2795  HA  LEU   221      49.660  21.470  69.680  1.00  0.00           H
ATOM   2796  CB  LEU   221      51.060  20.510  68.360  1.00  0.00           C
ATOM   2797  HB1 LEU   221      51.890  20.890  67.730  1.00  0.00           H
ATOM   2798  HB2 LEU   221      50.220  20.310  67.650  1.00  0.00           H
ATOM   2799  CG  LEU   221      51.450  19.150  69.010  1.00  0.00           C
ATOM   2800  HG  LEU   221      52.100  19.330  69.890  1.00  0.00           H
ATOM   2801  CD1 LEU   221      50.260  18.350  69.530  1.00  0.00           C
ATOM   2802 HD11 LEU   221      50.700  17.400  69.890  1.00  0.00           H
ATOM   2803 HD12 LEU   221      49.520  18.200  68.710  1.00  0.00           H
ATOM   2804 HD13 LEU   221      49.780  18.890  70.380  1.00  0.00           H
ATOM   2805  CD2 LEU   221      52.420  18.270  68.110  1.00  0.00           C
ATOM   2806 HD21 LEU   221      53.310  18.870  67.800  1.00  0.00           H
ATOM   2807 HD22 LEU   221      51.940  17.960  67.160  1.00  0.00           H
ATOM   2808 HD23 LEU   221      52.640  17.350  68.680  1.00  0.00           H
ATOM   2809  C   LEU   221      51.580  21.830  70.500  1.00  0.00           C
ATOM   2810  O   LEU   221      51.300  21.230  71.530  1.00  0.00           O
ATOM   2811  N   LEU   222      52.710  22.550  70.430  1.00  0.00           N
ATOM   2812  HN  LEU   222      53.100  22.690  69.530  1.00  0.00           H
ATOM   2813  CA  LEU   222      53.660  22.780  71.610  1.00  0.00           C
ATOM   2814  HA  LEU   222      53.960  21.790  71.910  1.00  0.00           H
ATOM   2815  CB  LEU   222      54.940  23.480  71.090  1.00  0.00           C
ATOM   2816  HB1 LEU   222      54.580  24.490  70.780  1.00  0.00           H
ATOM   2817  HB2 LEU   222      55.230  23.030  70.110  1.00  0.00           H
ATOM   2818  CG  LEU   222      56.190  23.410  72.050  1.00  0.00           C
ATOM   2819  HG  LEU   222      56.130  24.080  72.940  1.00  0.00           H
ATOM   2820  CD1 LEU   222      56.580  22.000  72.530  1.00  0.00           C
ATOM   2821 HD11 LEU   222      57.530  21.780  73.070  1.00  0.00           H
ATOM   2822 HD12 LEU   222      56.520  21.340  71.640  1.00  0.00           H
ATOM   2823 HD13 LEU   222      55.770  21.640  73.200  1.00  0.00           H
ATOM   2824  CD2 LEU   222      57.360  24.040  71.360  1.00  0.00           C
ATOM   2825 HD21 LEU   222      57.150  24.990  70.830  1.00  0.00           H
ATOM   2826 HD22 LEU   222      57.650  23.340  70.550  1.00  0.00           H
ATOM   2827 HD23 LEU   222      58.150  24.170  72.130  1.00  0.00           H
ATOM   2828  C   LEU   222      53.100  23.600  72.750  1.00  0.00           C
ATOM   2829  O   LEU   222      53.350  23.390  73.930  1.00  0.00           O
ATOM   2830  N   LEU   223      52.300  24.610  72.390  1.00  0.00           N
ATOM   2831  HN  LEU   223      52.280  24.770  71.400  1.00  0.00           H
ATOM   2832  CA  LEU   223      51.450  25.380  73.300  1.00  0.00           C
ATOM   2833  HA  LEU   223      52.040  25.790  74.100  1.00  0.00           H
ATOM   2834  CB  LEU   223      50.880  26.600  72.540  1.00  0.00           C
ATOM   2835  HB1 LEU   223      50.440  26.190  71.610  1.00  0.00           H
ATOM   2836  HB2 LEU   223      51.760  27.230  72.290  1.00  0.00           H
ATOM   2837  CG  LEU   223      49.810  27.500  73.120  1.00  0.00           C
ATOM   2838  HG  LEU   223      48.890  26.890  73.170  1.00  0.00           H
ATOM   2839  CD1 LEU   223      50.160  28.170  74.460  1.00  0.00           C
ATOM   2840 HD11 LEU   223      51.010  28.870  74.330  1.00  0.00           H
ATOM   2841 HD12 LEU   223      50.470  27.370  75.150  1.00  0.00           H
ATOM   2842 HD13 LEU   223      49.340  28.840  74.800  1.00  0.00           H
ATOM   2843  CD2 LEU   223      49.440  28.640  72.180  1.00  0.00           C
ATOM   2844 HD21 LEU   223      50.290  29.350  72.120  1.00  0.00           H
ATOM   2845 HD22 LEU   223      48.510  29.200  72.420  1.00  0.00           H
ATOM   2846 HD23 LEU   223      49.230  28.310  71.140  1.00  0.00           H
ATOM   2847  C   LEU   223      50.310  24.490  73.890  1.00  0.00           C
ATOM   2848  O   LEU   223      49.950  24.700  75.100  1.00  0.00           O
ATOM   2849  N   ILE   224      49.660  23.580  73.150  1.00  0.00           N
ATOM   2850  HN  ILE   224      49.840  23.480  72.170  1.00  0.00           H
ATOM   2851  CA  ILE   224      48.680  22.680  73.730  1.00  0.00           C
ATOM   2852  HA  ILE   224      48.020  23.310  74.290  1.00  0.00           H
ATOM   2853  CB  ILE   224      47.790  21.790  72.760  1.00  0.00           C
ATOM   2854  HB  ILE   224      48.490  21.230  72.100  1.00  0.00           H
ATOM   2855  CG2 ILE   224      46.840  20.880  73.530  1.00  0.00           C
ATOM   2856 HG21 ILE   224      46.090  21.470  74.110  1.00  0.00           H
ATOM   2857 HG22 ILE   224      47.330  20.130  74.190  1.00  0.00           H
ATOM   2858 HG23 ILE   224      46.260  20.350  72.750  1.00  0.00           H
ATOM   2859  CG1 ILE   224      46.910  22.620  71.770  1.00  0.00           C
ATOM   2860 HG11 ILE   224      47.300  23.660  71.700  1.00  0.00           H
ATOM   2861 HG12 ILE   224      45.880  22.730  72.180  1.00  0.00           H
ATOM   2862  CD  ILE   224      46.880  21.990  70.400  1.00  0.00           C
ATOM   2863  HD1 ILE   224      46.120  22.330  69.670  1.00  0.00           H
ATOM   2864  HD2 ILE   224      46.530  20.930  70.350  1.00  0.00           H
ATOM   2865  HD3 ILE   224      47.810  22.190  69.820  1.00  0.00           H
ATOM   2866  C   ILE   224      49.230  21.740  74.860  1.00  0.00           C
ATOM   2867  O   ILE   224      48.850  21.840  76.020  1.00  0.00           O
ATOM   2868  N   LEU   225      50.290  20.960  74.540  1.00  0.00           N
ATOM   2869  HN  LEU   225      50.630  21.070  73.610  1.00  0.00           H
ATOM   2870  CA  LEU   225      51.080  20.280  75.590  1.00  0.00           C
ATOM   2871  HA  LEU   225      50.430  19.470  75.910  1.00  0.00           H
ATOM   2872  CB  LEU   225      52.320  19.640  74.860  1.00  0.00           C
ATOM   2873  HB1 LEU   225      52.760  18.960  75.620  1.00  0.00           H
ATOM   2874  HB2 LEU   225      53.060  20.440  74.680  1.00  0.00           H
ATOM   2875  CG  LEU   225      52.190  18.760  73.510  1.00  0.00           C
ATOM   2876  HG  LEU   225      51.380  19.170  72.870  1.00  0.00           H
ATOM   2877  CD1 LEU   225      53.460  18.750  72.640  1.00  0.00           C
ATOM   2878 HD11 LEU   225      53.760  17.750  72.260  1.00  0.00           H
ATOM   2879 HD12 LEU   225      54.320  19.050  73.280  1.00  0.00           H
ATOM   2880 HD13 LEU   225      53.350  19.460  71.790  1.00  0.00           H
ATOM   2881  CD2 LEU   225      51.770  17.290  73.860  1.00  0.00           C
ATOM   2882 HD21 LEU   225      52.590  16.690  74.310  1.00  0.00           H
ATOM   2883 HD22 LEU   225      51.450  16.780  72.940  1.00  0.00           H
ATOM   2884 HD23 LEU   225      50.960  17.210  74.620  1.00  0.00           H
ATOM   2885  C   LEU   225      51.540  21.030  76.860  1.00  0.00           C
ATOM   2886  O   LEU   225      51.380  20.530  77.960  1.00  0.00           O
ATOM   2887  N   VAL   226      52.060  22.280  76.730  1.00  0.00           N
ATOM   2888  HN  VAL   226      52.360  22.620  75.840  1.00  0.00           H
ATOM   2889  CA  VAL   226      52.380  23.140  77.870  1.00  0.00           C
ATOM   2890  HA  VAL   226      53.010  22.550  78.510  1.00  0.00           H
ATOM   2891  CB  VAL   226      53.260  24.370  77.430  1.00  0.00           C
ATOM   2892  HB  VAL   226      52.860  24.880  76.530  1.00  0.00           H
ATOM   2893  CG1 VAL   226      53.370  25.410  78.580  1.00  0.00           C
ATOM   2894 HG11 VAL   226      52.340  25.790  78.720  1.00  0.00           H
ATOM   2895 HG12 VAL   226      54.050  26.230  78.260  1.00  0.00           H
ATOM   2896 HG13 VAL   226      53.860  25.210  79.560  1.00  0.00           H
ATOM   2897  CG2 VAL   226      54.580  23.840  77.050  1.00  0.00           C
ATOM   2898 HG21 VAL   226      54.530  23.100  76.220  1.00  0.00           H
ATOM   2899 HG22 VAL   226      55.140  23.340  77.870  1.00  0.00           H
ATOM   2900 HG23 VAL   226      55.220  24.580  76.510  1.00  0.00           H
ATOM   2901  C   VAL   226      51.250  23.450  78.800  1.00  0.00           C
ATOM   2902  O   VAL   226      51.370  23.320  80.010  1.00  0.00           O
ATOM   2903  N   VAL   227      50.070  23.930  78.270  1.00  0.00           N
ATOM   2904  HN  VAL   227      50.180  24.230  77.320  1.00  0.00           H
ATOM   2905  CA  VAL   227      49.020  24.360  79.090  1.00  0.00           C
ATOM   2906  HA  VAL   227      49.450  24.870  79.930  1.00  0.00           H
ATOM   2907  CB  VAL   227      48.230  25.450  78.350  1.00  0.00           C
ATOM   2908  HB  VAL   227      49.060  26.120  78.020  1.00  0.00           H
ATOM   2909  CG1 VAL   227      47.350  24.980  77.180  1.00  0.00           C
ATOM   2910 HG11 VAL   227      46.520  24.300  77.460  1.00  0.00           H
ATOM   2911 HG12 VAL   227      47.970  24.400  76.460  1.00  0.00           H
ATOM   2912 HG13 VAL   227      46.810  25.820  76.700  1.00  0.00           H
ATOM   2913  CG2 VAL   227      47.290  26.230  79.300  1.00  0.00           C
ATOM   2914 HG21 VAL   227      46.740  27.000  78.720  1.00  0.00           H
ATOM   2915 HG22 VAL   227      47.910  26.540  80.170  1.00  0.00           H
ATOM   2916 HG23 VAL   227      46.550  25.520  79.720  1.00  0.00           H
ATOM   2917  C   VAL   227      48.050  23.240  79.570  1.00  0.00           C
ATOM   2918  O   VAL   227      47.460  23.140  80.650  1.00  0.00           O
ATOM   2919  N   TYR   228      47.850  22.190  78.690  1.00  0.00           N
ATOM   2920  HN  TYR   228      48.140  22.230  77.740  1.00  0.00           H
ATOM   2921  CA  TYR   228      46.950  21.070  79.100  1.00  0.00           C
ATOM   2922  HA  TYR   228      46.100  21.440  79.650  1.00  0.00           H
ATOM   2923  CB  TYR   228      46.300  20.440  77.860  1.00  0.00           C
ATOM   2924  HB1 TYR   228      45.980  19.400  78.070  1.00  0.00           H
ATOM   2925  HB2 TYR   228      47.070  20.410  77.060  1.00  0.00           H
ATOM   2926  CG  TYR   228      45.100  21.140  77.410  1.00  0.00           C
ATOM   2927  CD1 TYR   228      45.140  22.170  76.480  1.00  0.00           C
ATOM   2928  HD1 TYR   228      46.020  22.370  75.880  1.00  0.00           H
ATOM   2929  CE1 TYR   228      43.920  22.750  76.020  1.00  0.00           C
ATOM   2930  HE1 TYR   228      43.950  23.360  75.130  1.00  0.00           H
ATOM   2931  CZ  TYR   228      42.670  22.330  76.520  1.00  0.00           C
ATOM   2932  OH  TYR   228      41.480  22.880  76.180  1.00  0.00           O
ATOM   2933  HH  TYR   228      40.770  22.290  76.450  1.00  0.00           H
ATOM   2934  CD2 TYR   228      43.940  20.920  78.110  1.00  0.00           C
ATOM   2935  HD2 TYR   228      43.890  20.260  78.960  1.00  0.00           H
ATOM   2936  CE2 TYR   228      42.750  21.550  77.630  1.00  0.00           C
ATOM   2937  HE2 TYR   228      41.810  21.320  78.110  1.00  0.00           H
ATOM   2938  C   TYR   228      47.640  20.160  80.070  1.00  0.00           C
ATOM   2939  O   TYR   228      46.990  19.550  80.860  1.00  0.00           O
ATOM   2940  N   CYS   229      48.980  20.060  80.100  1.00  0.00           N
ATOM   2941  HN  CYS   229      49.540  20.540  79.430  1.00  0.00           H
ATOM   2942  CA  CYS   229      49.630  19.400  81.220  1.00  0.00           C
ATOM   2943  HA  CYS   229      49.110  18.490  81.480  1.00  0.00           H
ATOM   2944  CB  CYS   229      51.030  19.050  80.660  1.00  0.00           C
ATOM   2945  HB1 CYS   229      51.520  19.990  80.330  1.00  0.00           H
ATOM   2946  HB2 CYS   229      50.860  18.420  79.760  1.00  0.00           H
ATOM   2947  SG  CYS   229      52.080  18.360  81.930  1.00  0.00           S
ATOM   2948  HG1 CYS   229      52.900  19.400  81.960  1.00  0.00           H
ATOM   2949  C   CYS   229      49.750  20.280  82.500  1.00  0.00           C
ATOM   2950  O   CYS   229      49.700  19.820  83.630  1.00  0.00           O
ATOM   2951  N   SER   230      49.790  21.640  82.370  1.00  0.00           N
ATOM   2952  HN  SER   230      49.730  21.990  81.440  1.00  0.00           H
ATOM   2953  CA  SER   230      49.590  22.590  83.500  1.00  0.00           C
ATOM   2954  HA  SER   230      50.370  22.360  84.210  1.00  0.00           H
ATOM   2955  CB  SER   230      49.820  24.120  83.080  1.00  0.00           C
ATOM   2956  HB1 SER   230      49.790  24.650  84.050  1.00  0.00           H
ATOM   2957  HB2 SER   230      49.130  24.460  82.280  1.00  0.00           H
ATOM   2958  OG  SER   230      51.150  24.420  82.530  1.00  0.00           O
ATOM   2959  HG1 SER   230      50.990  24.070  81.650  1.00  0.00           H
ATOM   2960  C   SER   230      48.280  22.410  84.310  1.00  0.00           C
ATOM   2961  O   SER   230      48.200  22.240  85.530  1.00  0.00           O
ATOM   2962  N   MET   231      47.180  22.230  83.590  1.00  0.00           N
ATOM   2963  HN  MET   231      47.190  22.240  82.600  1.00  0.00           H
ATOM   2964  CA  MET   231      45.870  21.760  84.210  1.00  0.00           C
ATOM   2965  HA  MET   231      45.620  22.430  85.010  1.00  0.00           H
ATOM   2966  CB  MET   231      44.800  21.840  83.070  1.00  0.00           C
ATOM   2967  HB1 MET   231      43.870  21.320  83.390  1.00  0.00           H
ATOM   2968  HB2 MET   231      45.230  21.330  82.190  1.00  0.00           H
ATOM   2969  CG  MET   231      44.460  23.250  82.630  1.00  0.00           C
ATOM   2970  HG1 MET   231      45.350  23.880  82.420  1.00  0.00           H
ATOM   2971  HG2 MET   231      43.930  23.760  83.460  1.00  0.00           H
ATOM   2972  SD  MET   231      43.340  23.230  81.120  1.00  0.00           S
ATOM   2973  CE  MET   231      43.170  25.100  80.940  1.00  0.00           C
ATOM   2974  HE1 MET   231      42.200  25.440  80.520  1.00  0.00           H
ATOM   2975  HE2 MET   231      44.080  25.490  80.430  1.00  0.00           H
ATOM   2976  HE3 MET   231      43.200  25.440  81.990  1.00  0.00           H
ATOM   2977  C   MET   231      46.000  20.370  84.850  1.00  0.00           C
ATOM   2978  O   MET   231      45.510  20.170  85.930  1.00  0.00           O
ATOM   2979  N   PHE   232      46.660  19.360  84.250  1.00  0.00           N
ATOM   2980  HN  PHE   232      47.050  19.570  83.360  1.00  0.00           H
ATOM   2981  CA  PHE   232      46.860  18.090  84.910  1.00  0.00           C
ATOM   2982  HA  PHE   232      45.950  17.640  85.270  1.00  0.00           H
ATOM   2983  CB  PHE   232      47.300  17.030  83.810  1.00  0.00           C
ATOM   2984  HB1 PHE   232      47.500  17.550  82.850  1.00  0.00           H
ATOM   2985  HB2 PHE   232      46.490  16.280  83.770  1.00  0.00           H
ATOM   2986  CG  PHE   232      48.470  16.210  84.080  1.00  0.00           C
ATOM   2987  CD1 PHE   232      49.590  16.240  83.330  1.00  0.00           C
ATOM   2988  HD1 PHE   232      49.640  16.830  82.440  1.00  0.00           H
ATOM   2989  CE1 PHE   232      50.790  15.570  83.680  1.00  0.00           C
ATOM   2990  HE1 PHE   232      51.660  15.760  83.070  1.00  0.00           H
ATOM   2991  CZ  PHE   232      50.820  14.780  84.820  1.00  0.00           C
ATOM   2992  HZ  PHE   232      51.740  14.300  85.090  1.00  0.00           H
ATOM   2993  CD2 PHE   232      48.490  15.360  85.260  1.00  0.00           C
ATOM   2994  HD2 PHE   232      47.680  15.350  85.970  1.00  0.00           H
ATOM   2995  CE2 PHE   232      49.680  14.670  85.660  1.00  0.00           C
ATOM   2996  HE2 PHE   232      49.650  14.140  86.600  1.00  0.00           H
ATOM   2997  C   PHE   232      47.770  18.210  86.140  1.00  0.00           C
ATOM   2998  O   PHE   232      47.500  17.520  87.110  1.00  0.00           O
ATOM   2999  N   ARG   233      48.800  19.040  86.070  1.00  0.00           N
ATOM   3000  HN  ARG   233      49.140  19.400  85.210  1.00  0.00           H
ATOM   3001  CA  ARG   233      49.730  19.350  87.130  1.00  0.00           C
ATOM   3002  HA  ARG   233      50.030  18.350  87.430  1.00  0.00           H
ATOM   3003  CB  ARG   233      51.010  20.130  86.660  1.00  0.00           C
ATOM   3004  HB1 ARG   233      51.530  20.610  87.510  1.00  0.00           H
ATOM   3005  HB2 ARG   233      50.560  20.950  86.060  1.00  0.00           H
ATOM   3006  CG  ARG   233      52.030  19.260  85.860  1.00  0.00           C
ATOM   3007  HG1 ARG   233      52.800  19.820  85.290  1.00  0.00           H
ATOM   3008  HG2 ARG   233      51.480  18.820  85.000  1.00  0.00           H
ATOM   3009  CD  ARG   233      52.650  18.170  86.690  1.00  0.00           C
ATOM   3010  HD1 ARG   233      51.900  17.390  86.940  1.00  0.00           H
ATOM   3011  HD2 ARG   233      53.120  18.580  87.610  1.00  0.00           H
ATOM   3012  NE  ARG   233      53.760  17.470  85.910  1.00  0.00           N
ATOM   3013  HE  ARG   233      54.200  17.850  85.100  1.00  0.00           H
ATOM   3014  CZ  ARG   233      54.120  16.270  86.290  1.00  0.00           C
ATOM   3015  NH1 ARG   233      53.800  15.920  87.550  1.00  0.00           N
ATOM   3016 HH11 ARG   233      53.410  16.620  88.150  1.00  0.00           H
ATOM   3017 HH12 ARG   233      53.810  14.950  87.800  1.00  0.00           H
ATOM   3018  NH2 ARG   233      54.900  15.500  85.590  1.00  0.00           N
ATOM   3019 HH21 ARG   233      55.100  15.760  84.640  1.00  0.00           H
ATOM   3020 HH22 ARG   233      54.990  14.570  85.960  1.00  0.00           H
ATOM   3021  C   ARG   233      49.140  19.940  88.360  1.00  0.00           C
ATOM   3022  O   ARG   233      49.300  19.450  89.480  1.00  0.00           O
ATOM   3023  N   VAL   234      48.340  21.040  88.210  1.00  0.00           N
ATOM   3024  HN  VAL   234      48.180  21.450  87.320  1.00  0.00           H
ATOM   3025  CA  VAL   234      47.750  21.700  89.360  1.00  0.00           C
ATOM   3026  HA  VAL   234      48.510  21.840  90.110  1.00  0.00           H
ATOM   3027  CB  VAL   234      47.390  23.160  88.960  1.00  0.00           C
ATOM   3028  HB  VAL   234      48.200  23.670  88.380  1.00  0.00           H
ATOM   3029  CG1 VAL   234      46.210  23.200  88.110  1.00  0.00           C
ATOM   3030 HG11 VAL   234      46.220  22.370  87.360  1.00  0.00           H
ATOM   3031 HG12 VAL   234      46.130  24.160  87.560  1.00  0.00           H
ATOM   3032 HG13 VAL   234      45.320  23.160  88.780  1.00  0.00           H
ATOM   3033  CG2 VAL   234      47.160  24.100  90.270  1.00  0.00           C
ATOM   3034 HG21 VAL   234      46.170  23.880  90.730  1.00  0.00           H
ATOM   3035 HG22 VAL   234      47.270  25.120  89.850  1.00  0.00           H
ATOM   3036 HG23 VAL   234      48.030  23.960  90.950  1.00  0.00           H
ATOM   3037  C   VAL   234      46.630  20.930  90.010  1.00  0.00           C
ATOM   3038  O   VAL   234      46.490  20.980  91.280  1.00  0.00           O
ATOM   3039  N   ALA   235      45.930  20.080  89.230  1.00  0.00           N
ATOM   3040  HN  ALA   235      46.110  19.920  88.260  1.00  0.00           H
ATOM   3041  CA  ALA   235      44.960  19.070  89.850  1.00  0.00           C
ATOM   3042  HA  ALA   235      44.410  19.580  90.620  1.00  0.00           H
ATOM   3043  CB  ALA   235      44.160  18.680  88.570  1.00  0.00           C
ATOM   3044  HB1 ALA   235      43.850  19.550  87.960  1.00  0.00           H
ATOM   3045  HB2 ALA   235      43.270  18.060  88.830  1.00  0.00           H
ATOM   3046  HB3 ALA   235      44.830  18.100  87.910  1.00  0.00           H
ATOM   3047  C   ALA   235      45.670  17.820  90.410  1.00  0.00           C
ATOM   3048  O   ALA   235      45.240  17.270  91.430  1.00  0.00           O
ATOM   3049  N   ARG   236      46.760  17.420  89.790  1.00  0.00           N
ATOM   3050  HN  ARG   236      46.900  17.710  88.840  1.00  0.00           H
ATOM   3051  CA  ARG   236      47.660  16.390  90.390  1.00  0.00           C
ATOM   3052  HA  ARG   236      46.950  15.610  90.630  1.00  0.00           H
ATOM   3053  CB  ARG   236      48.710  15.900  89.360  1.00  0.00           C
ATOM   3054  HB1 ARG   236      49.120  16.830  88.900  1.00  0.00           H
ATOM   3055  HB2 ARG   236      48.200  15.300  88.580  1.00  0.00           H
ATOM   3056  CG  ARG   236      49.850  15.060  89.990  1.00  0.00           C
ATOM   3057  HG1 ARG   236      50.440  15.530  90.800  1.00  0.00           H
ATOM   3058  HG2 ARG   236      50.560  14.820  89.180  1.00  0.00           H
ATOM   3059  CD  ARG   236      49.170  13.770  90.440  1.00  0.00           C
ATOM   3060  HD1 ARG   236      48.740  13.190  89.590  1.00  0.00           H
ATOM   3061  HD2 ARG   236      48.270  13.900  91.070  1.00  0.00           H
ATOM   3062  NE  ARG   236      50.300  12.930  91.020  1.00  0.00           N
ATOM   3063  HE  ARG   236      51.220  13.330  91.080  1.00  0.00           H
ATOM   3064  CZ  ARG   236      50.090  11.650  91.370  1.00  0.00           C
ATOM   3065  NH1 ARG   236      48.880  11.080  91.520  1.00  0.00           N
ATOM   3066 HH11 ARG   236      48.020  11.590  91.460  1.00  0.00           H
ATOM   3067 HH12 ARG   236      48.780  10.220  92.010  1.00  0.00           H
ATOM   3068  NH2 ARG   236      51.140  10.880  91.490  1.00  0.00           N
ATOM   3069 HH21 ARG   236      52.040  11.320  91.450  1.00  0.00           H
ATOM   3070 HH22 ARG   236      50.950  10.060  92.040  1.00  0.00           H
ATOM   3071  C   ARG   236      48.320  16.810  91.770  1.00  0.00           C
ATOM   3072  O   ARG   236      48.250  16.050  92.760  1.00  0.00           O
ATOM   3073  N   VAL   237      48.880  18.050  91.870  1.00  0.00           N
ATOM   3074  HN  VAL   237      49.180  18.690  91.160  1.00  0.00           H
ATOM   3075  CA  VAL   237      49.480  18.400  93.190  1.00  0.00           C
ATOM   3076  HA  VAL   237      50.210  17.650  93.500  1.00  0.00           H
ATOM   3077  CB  VAL   237      50.310  19.740  93.140  1.00  0.00           C
ATOM   3078  HB  VAL   237      49.580  20.460  92.700  1.00  0.00           H
ATOM   3079  CG1 VAL   237      50.650  20.330  94.550  1.00  0.00           C
ATOM   3080 HG11 VAL   237      49.730  20.580  95.130  1.00  0.00           H
ATOM   3081 HG12 VAL   237      51.320  21.200  94.380  1.00  0.00           H
ATOM   3082 HG13 VAL   237      51.140  19.600  95.220  1.00  0.00           H
ATOM   3083  CG2 VAL   237      51.640  19.510  92.350  1.00  0.00           C
ATOM   3084 HG21 VAL   237      51.440  18.930  91.430  1.00  0.00           H
ATOM   3085 HG22 VAL   237      52.330  18.840  92.900  1.00  0.00           H
ATOM   3086 HG23 VAL   237      52.200  20.450  92.150  1.00  0.00           H
ATOM   3087  C   VAL   237      48.480  18.410  94.320  1.00  0.00           C
ATOM   3088  O   VAL   237      48.650  17.820  95.350  1.00  0.00           O
ATOM   3089  N   ALA   238      47.280  19.050  94.050  1.00  0.00           N
ATOM   3090  HN  ALA   238      47.180  19.590  93.210  1.00  0.00           H
ATOM   3091  CA  ALA   238      46.170  19.130  94.960  1.00  0.00           C
ATOM   3092  HA  ALA   238      46.550  19.630  95.840  1.00  0.00           H
ATOM   3093  CB  ALA   238      45.060  20.050  94.350  1.00  0.00           C
ATOM   3094  HB1 ALA   238      44.780  19.630  93.360  1.00  0.00           H
ATOM   3095  HB2 ALA   238      45.430  21.090  94.230  1.00  0.00           H
ATOM   3096  HB3 ALA   238      44.090  20.100  94.880  1.00  0.00           H
ATOM   3097  C   ALA   238      45.620  17.800  95.390  1.00  0.00           C
ATOM   3098  O   ALA   238      45.220  17.560  96.540  1.00  0.00           O
ATOM   3099  N   ALA   239      45.650  16.810  94.490  1.00  0.00           N
ATOM   3100  HN  ALA   239      45.990  16.870  93.560  1.00  0.00           H
ATOM   3101  CA  ALA   239      45.270  15.440  94.800  1.00  0.00           C
ATOM   3102  HA  ALA   239      44.240  15.600  95.100  1.00  0.00           H
ATOM   3103  CB  ALA   239      45.430  14.590  93.530  1.00  0.00           C
ATOM   3104  HB1 ALA   239      45.130  13.520  93.610  1.00  0.00           H
ATOM   3105  HB2 ALA   239      46.520  14.630  93.330  1.00  0.00           H
ATOM   3106  HB3 ALA   239      44.900  15.000  92.650  1.00  0.00           H
ATOM   3107  C   ALA   239      46.120  14.810  95.900  1.00  0.00           C
ATOM   3108  O   ALA   239      45.700  14.110  96.810  1.00  0.00           O
ATOM   3109  N   MET   240      47.460  15.070  95.760  1.00  0.00           N
ATOM   3110  HN  MET   240      47.760  15.770  95.100  1.00  0.00           H
ATOM   3111  CA  MET   240      48.370  14.520  96.700  1.00  0.00           C
ATOM   3112  HA  MET   240      47.990  13.520  96.860  1.00  0.00           H
ATOM   3113  CB  MET   240      49.830  14.390  96.210  1.00  0.00           C
ATOM   3114  HB1 MET   240      50.490  13.890  96.950  1.00  0.00           H
ATOM   3115  HB2 MET   240      50.230  15.400  95.970  1.00  0.00           H
ATOM   3116  CG  MET   240      49.990  13.560  94.960  1.00  0.00           C
ATOM   3117  HG1 MET   240      51.070  13.340  94.940  1.00  0.00           H
ATOM   3118  HG2 MET   240      49.740  14.090  94.020  1.00  0.00           H
ATOM   3119  SD  MET   240      49.050  12.020  94.880  1.00  0.00           S
ATOM   3120  CE  MET   240      50.090  11.120  96.070  1.00  0.00           C
ATOM   3121  HE1 MET   240      51.160  11.120  95.770  1.00  0.00           H
ATOM   3122  HE2 MET   240      49.670  10.090  96.170  1.00  0.00           H
ATOM   3123  HE3 MET   240      50.010  11.560  97.090  1.00  0.00           H
ATOM   3124  C   MET   240      48.290  15.350  97.960  1.00  0.00           C
ATOM   3125  O   MET   240      48.480  14.830  99.040  1.00  0.00           O
ATOM   3126  N   GLN   241      48.090  16.690  97.860  1.00  0.00           N
ATOM   3127  HN  GLN   241      48.010  17.110  96.950  1.00  0.00           H
ATOM   3128  CA  GLN   241      48.050  17.630  98.970  1.00  0.00           C
ATOM   3129  HA  GLN   241      48.910  17.470  99.600  1.00  0.00           H
ATOM   3130  CB  GLN   241      48.240  19.160  98.470  1.00  0.00           C
ATOM   3131  HB1 GLN   241      48.000  19.770  99.370  1.00  0.00           H
ATOM   3132  HB2 GLN   241      47.580  19.410  97.620  1.00  0.00           H
ATOM   3133  CG  GLN   241      49.740  19.430  97.940  1.00  0.00           C
ATOM   3134  HG1 GLN   241      49.720  20.410  97.420  1.00  0.00           H
ATOM   3135  HG2 GLN   241      49.970  18.650  97.180  1.00  0.00           H
ATOM   3136  CD  GLN   241      50.920  19.460  98.930  1.00  0.00           C
ATOM   3137  OE1 GLN   241      51.750  18.590  98.940  1.00  0.00           O
ATOM   3138  NE2 GLN   241      50.920  20.390  99.880  1.00  0.00           N
ATOM   3139 HE21 GLN   241      50.100  20.960 100.010  1.00  0.00           H
ATOM   3140 HE22 GLN   241      51.690  20.430 100.520  1.00  0.00           H
ATOM   3141  C   GLN   241      46.830  17.480  99.880  1.00  0.00           C
ATOM   3142  O   GLN   241      47.020  17.630 101.090  1.00  0.00           O
HETATM 3143  N   HSD   242      45.700  16.970  99.360  1.00  0.00           N
HETATM 3144  HN  HSD   242      45.550  16.840  98.380  1.00  0.00           H
HETATM 3145  CA  HSD   242      44.500  16.860 100.200  1.00  0.00           C
HETATM 3146  HA  HSD   242      44.710  16.670 101.240  1.00  0.00           H
HETATM 3147  CB  HSD   242      43.590  18.130 100.330  1.00  0.00           C
HETATM 3148  HB1 HSD   242      42.970  18.040 101.240  1.00  0.00           H
HETATM 3149  HB2 HSD   242      42.850  18.240  99.510  1.00  0.00           H
HETATM 3150  ND1 HSD   242      45.030  19.640 101.950  1.00  0.00           N
HETATM 3151  HD1 HSD   242      45.240  18.940 102.640  1.00  0.00           H
HETATM 3152  CG  HSD   242      44.390  19.400 100.720  1.00  0.00           C
HETATM 3153  CE1 HSD   242      45.660  20.890 101.860  1.00  0.00           C
HETATM 3154  HE1 HSD   242      46.350  21.300 102.580  1.00  0.00           H
HETATM 3155  NE2 HSD   242      45.410  21.430 100.700  1.00  0.00           N
HETATM 3156  CD2 HSD   242      44.680  20.510  99.970  1.00  0.00           C
HETATM 3157  HD2 HSD   242      44.170  20.960  99.120  1.00  0.00           H
HETATM 3158  C   HSD   242      43.650  15.730  99.570  1.00  0.00           C
HETATM 3159  O   HSD   242      42.880  15.850  98.650  1.00  0.00           O
ATOM   3160  N   GLY   243      43.840  14.530 100.150  1.00  0.00           N
ATOM   3161  HN  GLY   243      44.430  14.510 100.950  1.00  0.00           H
ATOM   3162  CA  GLY   243      43.120  13.260  99.700  1.00  0.00           C
ATOM   3163  HA1 GLY   243      43.100  12.620 100.570  1.00  0.00           H
ATOM   3164  HA2 GLY   243      43.540  12.890  98.770  1.00  0.00           H
ATOM   3165  C   GLY   243      41.560  13.390  99.530  1.00  0.00           C
ATOM   3166  O   GLY   243      40.840  14.110 100.290  1.00  0.00           O
ATOM   3167  N   PRO   244      40.890  12.750  98.570  1.00  0.00           N
ATOM   3168  CD  PRO   244      41.580  12.190  97.410  1.00  0.00           C
ATOM   3169  HD1 PRO   244      42.020  11.190  97.590  1.00  0.00           H
ATOM   3170  HD2 PRO   244      42.240  12.860  96.830  1.00  0.00           H
ATOM   3171  CA  PRO   244      39.460  12.710  98.410  1.00  0.00           C
ATOM   3172  HA  PRO   244      39.100  13.690  98.120  1.00  0.00           H
ATOM   3173  CB  PRO   244      39.270  11.710  97.320  1.00  0.00           C
ATOM   3174  HB1 PRO   244      38.330  11.880  96.740  1.00  0.00           H
ATOM   3175  HB2 PRO   244      39.260  10.680  97.730  1.00  0.00           H
ATOM   3176  CG  PRO   244      40.440  12.010  96.390  1.00  0.00           C
ATOM   3177  HG1 PRO   244      40.660  11.320  95.550  1.00  0.00           H
ATOM   3178  HG2 PRO   244      40.230  13.010  95.950  1.00  0.00           H
ATOM   3179  C   PRO   244      38.660  12.320  99.610  1.00  0.00           C
ATOM   3180  O   PRO   244      39.060  11.480 100.430  1.00  0.00           O
ATOM   3181  N   LEU   245      37.500  13.040  99.840  1.00  0.00           N
ATOM   3182  HN  LEU   245      37.260  13.730  99.160  1.00  0.00           H
ATOM   3183  CA  LEU   245      36.610  12.760 100.890  1.00  0.00           C
ATOM   3184  HA  LEU   245      37.220  12.450 101.730  1.00  0.00           H
ATOM   3185  CB  LEU   245      35.690  13.880 101.400  1.00  0.00           C
ATOM   3186  HB1 LEU   245      34.860  13.650 102.110  1.00  0.00           H
ATOM   3187  HB2 LEU   245      35.200  14.390 100.540  1.00  0.00           H
ATOM   3188  CG  LEU   245      36.410  15.090 102.100  1.00  0.00           C
ATOM   3189  HG  LEU   245      37.230  15.240 101.360  1.00  0.00           H
ATOM   3190  CD1 LEU   245      35.420  16.160 102.140  1.00  0.00           C
ATOM   3191 HD11 LEU   245      35.880  17.090 102.550  1.00  0.00           H
ATOM   3192 HD12 LEU   245      34.660  15.760 102.840  1.00  0.00           H
ATOM   3193 HD13 LEU   245      34.940  16.430 101.180  1.00  0.00           H
ATOM   3194  CD2 LEU   245      36.920  14.600 103.500  1.00  0.00           C
ATOM   3195 HD21 LEU   245      37.490  13.650 103.410  1.00  0.00           H
ATOM   3196 HD22 LEU   245      36.040  14.510 104.180  1.00  0.00           H
ATOM   3197 HD23 LEU   245      37.570  15.400 103.920  1.00  0.00           H
ATOM   3198  C   LEU   245      35.630  11.700 100.380  1.00  0.00           C
ATOM   3199  O   LEU   245      35.360  11.670  99.150  1.00  0.00           O
ATOM   3200  N   PRO   246      35.160  10.730 101.240  1.00  0.00           N
ATOM   3201  CD  PRO   246      35.730  10.440 102.560  1.00  0.00           C
ATOM   3202  HD1 PRO   246      35.720  11.370 103.170  1.00  0.00           H
ATOM   3203  HD2 PRO   246      36.760  10.080 102.390  1.00  0.00           H
ATOM   3204  CA  PRO   246      34.070   9.830 100.890  1.00  0.00           C
ATOM   3205  HA  PRO   246      34.170   9.440  99.890  1.00  0.00           H
ATOM   3206  CB  PRO   246      34.270   8.680 101.890  1.00  0.00           C
ATOM   3207  HB1 PRO   246      35.050   8.020 101.460  1.00  0.00           H
ATOM   3208  HB2 PRO   246      33.400   7.990 101.930  1.00  0.00           H
ATOM   3209  CG  PRO   246      34.880   9.310 103.170  1.00  0.00           C
ATOM   3210  HG1 PRO   246      33.950   9.690 103.630  1.00  0.00           H
ATOM   3211  HG2 PRO   246      35.560   8.660 103.750  1.00  0.00           H
ATOM   3212  C   PRO   246      32.720  10.590 101.110  1.00  0.00           C
ATOM   3213  O   PRO   246      31.750  10.290 100.440  1.00  0.00           O
ATOM   3214  N   THR   247      32.650  11.520 102.030  1.00  0.00           N
ATOM   3215  HN  THR   247      33.460  11.630 102.600  1.00  0.00           H
ATOM   3216  CA  THR   247      31.530  12.340 102.220  1.00  0.00           C
ATOM   3217  HA  THR   247      30.700  11.650 102.230  1.00  0.00           H
ATOM   3218  CB  THR   247      31.400  13.080 103.630  1.00  0.00           C
ATOM   3219  HB  THR   247      30.720  13.960 103.540  1.00  0.00           H
ATOM   3220  OG1 THR   247      32.610  13.640 104.150  1.00  0.00           O
ATOM   3221  HG1 THR   247      32.470  14.560 104.400  1.00  0.00           H
ATOM   3222  CG2 THR   247      30.980  12.090 104.660  1.00  0.00           C
ATOM   3223 HG21 THR   247      30.770  12.590 105.630  1.00  0.00           H
ATOM   3224 HG22 THR   247      31.770  11.340 104.890  1.00  0.00           H
ATOM   3225 HG23 THR   247      30.050  11.600 104.310  1.00  0.00           H
ATOM   3226  C   THR   247      31.130  13.290 101.150  1.00  0.00           C
ATOM   3227  O   THR   247      31.990  14.030 100.660  1.00  0.00           O
ATOM   3228  N   TRP   248      29.850  13.250 100.810  1.00  0.00           N
ATOM   3229  HN  TRP   248      29.230  12.580 101.210  1.00  0.00           H
ATOM   3230  CA  TRP   248      29.250  14.190  99.930  1.00  0.00           C
ATOM   3231  HA  TRP   248      29.900  14.300  99.070  1.00  0.00           H
ATOM   3232  CB  TRP   248      27.880  13.490  99.410  1.00  0.00           C
ATOM   3233  HB1 TRP   248      27.300  13.270 100.330  1.00  0.00           H
ATOM   3234  HB2 TRP   248      28.280  12.530  99.030  1.00  0.00           H
ATOM   3235  CG  TRP   248      27.020  14.370  98.470  1.00  0.00           C
ATOM   3236  CD1 TRP   248      25.800  14.880  98.850  1.00  0.00           C
ATOM   3237  HD1 TRP   248      25.460  14.710  99.870  1.00  0.00           H
ATOM   3238  NE1 TRP   248      25.220  15.500  97.810  1.00  0.00           N
ATOM   3239  HE1 TRP   248      24.470  16.110  97.940  1.00  0.00           H
ATOM   3240  CE2 TRP   248      26.020  15.460  96.750  1.00  0.00           C
ATOM   3241  CD2 TRP   248      27.210  14.720  97.150  1.00  0.00           C
ATOM   3242  CE3 TRP   248      28.310  14.700  96.320  1.00  0.00           C
ATOM   3243  HE3 TRP   248      29.230  14.300  96.700  1.00  0.00           H
ATOM   3244  CZ3 TRP   248      28.300  15.300  95.100  1.00  0.00           C
ATOM   3245  HZ3 TRP   248      29.110  15.120  94.420  1.00  0.00           H
ATOM   3246  CZ2 TRP   248      26.030  16.220  95.590  1.00  0.00           C
ATOM   3247  HZ2 TRP   248      25.180  16.780  95.230  1.00  0.00           H
ATOM   3248  CH2 TRP   248      27.200  16.120  94.730  1.00  0.00           C
ATOM   3249  HH2 TRP   248      27.220  16.590  93.760  1.00  0.00           H
ATOM   3250  C   TRP   248      29.040  15.600 100.520  1.00  0.00           C
ATOM   3251  O   TRP   248      28.650  15.730 101.680  1.00  0.00           O
ATOM   3252  N   MET   249      29.280  16.690  99.760  1.00  0.00           N
ATOM   3253  HN  MET   249      29.640  16.710  98.830  1.00  0.00           H
ATOM   3254  CA  MET   249      29.130  18.070 100.160  1.00  0.00           C
ATOM   3255  HA  MET   249      29.600  18.690  99.410  1.00  0.00           H
ATOM   3256  CB  MET   249      27.600  18.490 100.200  1.00  0.00           C
ATOM   3257  HB1 MET   249      27.530  19.530 100.570  1.00  0.00           H
ATOM   3258  HB2 MET   249      27.100  17.780 100.890  1.00  0.00           H
ATOM   3259  CG  MET   249      26.820  18.380  98.850  1.00  0.00           C
ATOM   3260  HG1 MET   249      25.780  18.700  99.070  1.00  0.00           H
ATOM   3261  HG2 MET   249      26.920  17.350  98.420  1.00  0.00           H
ATOM   3262  SD  MET   249      27.390  19.600  97.590  1.00  0.00           S
ATOM   3263  CE  MET   249      25.950  19.660  96.540  1.00  0.00           C
ATOM   3264  HE1 MET   249      26.130  20.030  95.500  1.00  0.00           H
ATOM   3265  HE2 MET   249      25.140  20.250  97.020  1.00  0.00           H
ATOM   3266  HE3 MET   249      25.550  18.630  96.480  1.00  0.00           H
ATOM   3267  C   MET   249      29.920  18.470 101.470  1.00  0.00           C
ATOM   3268  O   MET   249      31.020  18.080 101.750  1.00  0.00           O
ATOM   3269  N   GLU   250      29.270  19.320 102.350  1.00  0.00           N
ATOM   3270  HN  GLU   250      28.330  19.600 102.160  1.00  0.00           H
ATOM   3271  CA  GLU   250      29.900  19.970 103.490  1.00  0.00           C
ATOM   3272  HA  GLU   250      30.790  20.470 103.130  1.00  0.00           H
ATOM   3273  CB  GLU   250      28.980  21.160 104.010  1.00  0.00           C
ATOM   3274  HB1 GLU   250      29.520  21.670 104.840  1.00  0.00           H
ATOM   3275  HB2 GLU   250      28.020  20.710 104.340  1.00  0.00           H
ATOM   3276  CG  GLU   250      28.850  22.280 102.940  1.00  0.00           C
ATOM   3277  HG1 GLU   250      28.520  21.710 102.050  1.00  0.00           H
ATOM   3278  HG2 GLU   250      29.850  22.700 102.710  1.00  0.00           H
ATOM   3279  CD  GLU   250      27.820  23.360 103.210  1.00  0.00           C
ATOM   3280  OE1 GLU   250      26.670  22.980 103.460  1.00  0.00           O
ATOM   3281  OE2 GLU   250      28.130  24.560 103.230  1.00  0.00           O
ATOM   3282  C   GLU   250      30.270  18.990 104.620  1.00  0.00           C
ATOM   3283  O   GLU   250      29.550  18.080 104.880  1.00  0.00           O
ATOM   3284  N   THR   251      31.480  19.140 105.170  1.00  0.00           N
ATOM   3285  HN  THR   251      32.040  19.930 104.970  1.00  0.00           H
ATOM   3286  CA  THR   251      32.080  18.100 106.010  1.00  0.00           C
ATOM   3287  HA  THR   251      31.310  17.560 106.540  1.00  0.00           H
ATOM   3288  CB  THR   251      33.000  17.090 105.370  1.00  0.00           C
ATOM   3289  HB  THR   251      33.740  17.700 104.810  1.00  0.00           H
ATOM   3290  OG1 THR   251      32.280  16.390 104.440  1.00  0.00           O
ATOM   3291  HG1 THR   251      31.950  17.010 103.780  1.00  0.00           H
ATOM   3292  CG2 THR   251      33.670  16.040 106.270  1.00  0.00           C
ATOM   3293 HG21 THR   251      34.380  16.620 106.910  1.00  0.00           H
ATOM   3294 HG22 THR   251      34.160  15.240 105.670  1.00  0.00           H
ATOM   3295 HG23 THR   251      33.050  15.500 107.000  1.00  0.00           H
ATOM   3296  C   THR   251      32.870  19.010 106.990  1.00  0.00           C
ATOM   3297  O   THR   251      33.600  19.830 106.560  1.00  0.00           O
ATOM   3298  N   PRO   252      32.640  19.060 108.330  1.00  0.00           N
ATOM   3299  CD  PRO   252      31.620  18.200 108.970  1.00  0.00           C
ATOM   3300  HD1 PRO   252      31.970  17.160 109.130  1.00  0.00           H
ATOM   3301  HD2 PRO   252      30.650  18.170 108.420  1.00  0.00           H
ATOM   3302  CA  PRO   252      33.330  19.890 109.340  1.00  0.00           C
ATOM   3303  HA  PRO   252      33.060  20.910 109.090  1.00  0.00           H
ATOM   3304  CB  PRO   252      32.720  19.460 110.660  1.00  0.00           C
ATOM   3305  HB1 PRO   252      32.560  20.360 111.290  1.00  0.00           H
ATOM   3306  HB2 PRO   252      33.530  18.850 111.100  1.00  0.00           H
ATOM   3307  CG  PRO   252      31.380  18.810 110.380  1.00  0.00           C
ATOM   3308  HG1 PRO   252      31.130  17.950 111.040  1.00  0.00           H
ATOM   3309  HG2 PRO   252      30.530  19.530 110.370  1.00  0.00           H
ATOM   3310  C   PRO   252      34.810  19.860 109.330  1.00  0.00           C
ATOM   3311  O   PRO   252      35.390  18.850 108.970  1.00  0.00           O
ATOM   3312  N   ARG   253      35.480  21.000 109.700  1.00  0.00           N
ATOM   3313  HN  ARG   253      34.990  21.830 109.940  1.00  0.00           H
ATOM   3314  CA  ARG   253      36.880  21.240 109.470  1.00  0.00           C
ATOM   3315  HA  ARG   253      37.050  21.100 108.410  1.00  0.00           H
ATOM   3316  CB  ARG   253      37.230  22.770 109.730  1.00  0.00           C
ATOM   3317  HB1 ARG   253      38.300  22.940 109.960  1.00  0.00           H
ATOM   3318  HB2 ARG   253      36.560  23.080 110.560  1.00  0.00           H
ATOM   3319  CG  ARG   253      36.900  23.680 108.520  1.00  0.00           C
ATOM   3320  HG1 ARG   253      37.210  24.710 108.800  1.00  0.00           H
ATOM   3321  HG2 ARG   253      35.800  23.690 108.380  1.00  0.00           H
ATOM   3322  CD  ARG   253      37.530  23.200 107.180  1.00  0.00           C
ATOM   3323  HD1 ARG   253      37.340  23.970 106.400  1.00  0.00           H
ATOM   3324  HD2 ARG   253      37.090  22.250 106.800  1.00  0.00           H
ATOM   3325  NE  ARG   253      38.990  23.120 107.320  1.00  0.00           N
ATOM   3326  HE  ARG   253      39.470  23.650 108.010  1.00  0.00           H
ATOM   3327  CZ  ARG   253      39.790  22.470 106.490  1.00  0.00           C
ATOM   3328  NH1 ARG   253      39.570  21.960 105.370  1.00  0.00           N
ATOM   3329 HH11 ARG   253      38.820  22.390 104.860  1.00  0.00           H
ATOM   3330 HH12 ARG   253      40.390  21.820 104.810  1.00  0.00           H
ATOM   3331  NH2 ARG   253      41.060  22.330 106.870  1.00  0.00           N
ATOM   3332 HH21 ARG   253      41.670  21.940 106.170  1.00  0.00           H
ATOM   3333 HH22 ARG   253      41.170  22.370 107.860  1.00  0.00           H
ATOM   3334  C   ARG   253      37.900  20.270 110.030  1.00  0.00           C
ATOM   3335  O   ARG   253      38.800  19.840 109.310  1.00  0.00           O
ATOM   3336  N   GLN   254      37.840  19.860 111.260  1.00  0.00           N
ATOM   3337  HN  GLN   254      36.990  19.980 111.770  1.00  0.00           H
ATOM   3338  CA  GLN   254      38.780  18.900 111.810  1.00  0.00           C
ATOM   3339  HA  GLN   254      39.720  19.150 111.340  1.00  0.00           H
ATOM   3340  CB  GLN   254      38.950  19.120 113.410  1.00  0.00           C
ATOM   3341  HB1 GLN   254      39.720  18.370 113.690  1.00  0.00           H
ATOM   3342  HB2 GLN   254      37.980  18.960 113.930  1.00  0.00           H
ATOM   3343  CG  GLN   254      39.430  20.520 113.960  1.00  0.00           C
ATOM   3344  HG1 GLN   254      39.600  20.440 115.060  1.00  0.00           H
ATOM   3345  HG2 GLN   254      38.620  21.260 113.770  1.00  0.00           H
ATOM   3346  CD  GLN   254      40.700  21.120 113.400  1.00  0.00           C
ATOM   3347  OE1 GLN   254      40.640  21.640 112.280  1.00  0.00           O
ATOM   3348  NE2 GLN   254      41.840  21.160 114.130  1.00  0.00           N
ATOM   3349 HE21 GLN   254      41.750  20.800 115.050  1.00  0.00           H
ATOM   3350 HE22 GLN   254      42.620  21.680 113.790  1.00  0.00           H
ATOM   3351  C   GLN   254      38.540  17.410 111.570  1.00  0.00           C
ATOM   3352  O   GLN   254      39.450  16.540 111.620  1.00  0.00           O
ATOM   3353  N   ARG   255      37.260  17.050 111.320  1.00  0.00           N
ATOM   3354  HN  ARG   255      36.540  17.720 111.450  1.00  0.00           H
ATOM   3355  CA  ARG   255      36.780  15.840 110.740  1.00  0.00           C
ATOM   3356  HA  ARG   255      37.360  15.100 111.260  1.00  0.00           H
ATOM   3357  CB  ARG   255      35.180  15.830 110.900  1.00  0.00           C
ATOM   3358  HB1 ARG   255      34.760  16.800 110.560  1.00  0.00           H
ATOM   3359  HB2 ARG   255      35.010  15.910 111.990  1.00  0.00           H
ATOM   3360  CG  ARG   255      34.430  14.770 110.070  1.00  0.00           C
ATOM   3361  HG1 ARG   255      34.620  14.790 108.970  1.00  0.00           H
ATOM   3362  HG2 ARG   255      33.410  15.200 110.160  1.00  0.00           H
ATOM   3363  CD  ARG   255      34.620  13.400 110.660  1.00  0.00           C
ATOM   3364  HD1 ARG   255      34.740  13.480 111.760  1.00  0.00           H
ATOM   3365  HD2 ARG   255      35.540  12.920 110.270  1.00  0.00           H
ATOM   3366  NE  ARG   255      33.510  12.500 110.200  1.00  0.00           N
ATOM   3367  HE  ARG   255      32.760  12.840 109.640  1.00  0.00           H
ATOM   3368  CZ  ARG   255      33.640  11.200 110.250  1.00  0.00           C
ATOM   3369  NH1 ARG   255      34.630  10.630 110.820  1.00  0.00           N
ATOM   3370 HH11 ARG   255      35.310  11.070 111.400  1.00  0.00           H
ATOM   3371 HH12 ARG   255      34.790   9.650 110.680  1.00  0.00           H
ATOM   3372  NH2 ARG   255      32.760  10.410 109.610  1.00  0.00           N
ATOM   3373 HH21 ARG   255      32.000  10.770 109.070  1.00  0.00           H
ATOM   3374 HH22 ARG   255      32.900   9.430 109.690  1.00  0.00           H
ATOM   3375  C   ARG   255      37.230  15.680 109.310  1.00  0.00           C
ATOM   3376  O   ARG   255      37.770  14.670 108.900  1.00  0.00           O
ATOM   3377  N   SER   256      37.120  16.760 108.530  1.00  0.00           N
ATOM   3378  HN  SER   256      36.570  17.540 108.820  1.00  0.00           H
ATOM   3379  CA  SER   256      37.610  16.890 107.150  1.00  0.00           C
ATOM   3380  HA  SER   256      37.140  16.130 106.550  1.00  0.00           H
ATOM   3381  CB  SER   256      37.240  18.310 106.640  1.00  0.00           C
ATOM   3382  HB1 SER   256      37.500  19.080 107.400  1.00  0.00           H
ATOM   3383  HB2 SER   256      36.140  18.380 106.520  1.00  0.00           H
ATOM   3384  OG  SER   256      37.640  18.660 105.300  1.00  0.00           O
ATOM   3385  HG1 SER   256      38.590  18.750 105.280  1.00  0.00           H
ATOM   3386  C   SER   256      39.060  16.700 107.000  1.00  0.00           C
ATOM   3387  O   SER   256      39.440  15.980 106.070  1.00  0.00           O
ATOM   3388  N   GLU   257      39.970  17.200 107.910  1.00  0.00           N
ATOM   3389  HN  GLU   257      39.700  17.730 108.710  1.00  0.00           H
ATOM   3390  CA  GLU   257      41.390  16.890 107.860  1.00  0.00           C
ATOM   3391  HA  GLU   257      41.770  17.090 106.870  1.00  0.00           H
ATOM   3392  CB  GLU   257      42.360  17.780 108.680  1.00  0.00           C
ATOM   3393  HB1 GLU   257      43.390  17.400 108.590  1.00  0.00           H
ATOM   3394  HB2 GLU   257      42.090  17.790 109.760  1.00  0.00           H
ATOM   3395  CG  GLU   257      42.340  19.170 107.950  1.00  0.00           C
ATOM   3396  HG1 GLU   257      41.370  19.690 108.100  1.00  0.00           H
ATOM   3397  HG2 GLU   257      42.300  19.030 106.850  1.00  0.00           H
ATOM   3398  CD  GLU   257      43.550  19.920 108.380  1.00  0.00           C
ATOM   3399  OE1 GLU   257      43.440  21.020 109.080  1.00  0.00           O
ATOM   3400  OE2 GLU   257      44.600  19.530 107.870  1.00  0.00           O
ATOM   3401  C   GLU   257      41.820  15.500 108.040  1.00  0.00           C
ATOM   3402  O   GLU   257      42.730  14.910 107.410  1.00  0.00           O
ATOM   3403  N   SER   258      41.160  14.860 109.040  1.00  0.00           N
ATOM   3404  HN  SER   258      40.440  15.440 109.420  1.00  0.00           H
ATOM   3405  CA  SER   258      41.450  13.500 109.580  1.00  0.00           C
ATOM   3406  HA  SER   258      42.520  13.350 109.570  1.00  0.00           H
ATOM   3407  CB  SER   258      40.910  13.200 111.010  1.00  0.00           C
ATOM   3408  HB1 SER   258      41.590  13.770 111.680  1.00  0.00           H
ATOM   3409  HB2 SER   258      41.020  12.140 111.310  1.00  0.00           H
ATOM   3410  OG  SER   258      39.540  13.560 111.120  1.00  0.00           O
ATOM   3411  HG1 SER   258      39.060  12.770 110.840  1.00  0.00           H
ATOM   3412  C   SER   258      40.900  12.520 108.630  1.00  0.00           C
ATOM   3413  O   SER   258      41.470  11.470 108.430  1.00  0.00           O
ATOM   3414  N   LEU   259      39.730  12.720 108.000  1.00  0.00           N
ATOM   3415  HN  LEU   259      39.190  13.440 108.430  1.00  0.00           H
ATOM   3416  CA  LEU   259      39.220  12.010 106.890  1.00  0.00           C
ATOM   3417  HA  LEU   259      39.370  10.970 107.130  1.00  0.00           H
ATOM   3418  CB  LEU   259      37.730  12.340 106.510  1.00  0.00           C
ATOM   3419  HB1 LEU   259      37.490  11.840 105.540  1.00  0.00           H
ATOM   3420  HB2 LEU   259      37.710  13.420 106.270  1.00  0.00           H
ATOM   3421  CG  LEU   259      36.630  11.920 107.470  1.00  0.00           C
ATOM   3422  HG  LEU   259      36.800  12.340 108.490  1.00  0.00           H
ATOM   3423  CD1 LEU   259      35.300  12.450 106.960  1.00  0.00           C
ATOM   3424 HD11 LEU   259      35.240  13.510 107.280  1.00  0.00           H
ATOM   3425 HD12 LEU   259      34.540  11.840 107.490  1.00  0.00           H
ATOM   3426 HD13 LEU   259      35.160  12.300 105.860  1.00  0.00           H
ATOM   3427  CD2 LEU   259      36.580  10.420 107.670  1.00  0.00           C
ATOM   3428 HD21 LEU   259      36.650  10.010 106.640  1.00  0.00           H
ATOM   3429 HD22 LEU   259      35.630  10.080 108.150  1.00  0.00           H
ATOM   3430 HD23 LEU   259      37.450  10.050 108.260  1.00  0.00           H
ATOM   3431  C   LEU   259      40.110  12.130 105.640  1.00  0.00           C
ATOM   3432  O   LEU   259      40.450  11.200 104.910  1.00  0.00           O
ATOM   3433  N   SER   260      40.610  13.320 105.410  1.00  0.00           N
ATOM   3434  HN  SER   260      40.290  14.140 105.880  1.00  0.00           H
ATOM   3435  CA  SER   260      41.620  13.630 104.380  1.00  0.00           C
ATOM   3436  HA  SER   260      41.230  13.280 103.440  1.00  0.00           H
ATOM   3437  CB  SER   260      41.660  15.130 104.080  1.00  0.00           C
ATOM   3438  HB1 SER   260      41.910  15.750 104.970  1.00  0.00           H
ATOM   3439  HB2 SER   260      40.630  15.470 103.840  1.00  0.00           H
ATOM   3440  OG  SER   260      42.570  15.530 103.000  1.00  0.00           O
ATOM   3441  HG1 SER   260      43.480  15.500 103.310  1.00  0.00           H
ATOM   3442  C   SER   260      43.020  13.010 104.540  1.00  0.00           C
ATOM   3443  O   SER   260      43.630  12.600 103.520  1.00  0.00           O
ATOM   3444  N   SER   261      43.450  12.820 105.810  1.00  0.00           N
ATOM   3445  HN  SER   261      43.020  13.380 106.510  1.00  0.00           H
ATOM   3446  CA  SER   261      44.610  12.040 106.200  1.00  0.00           C
ATOM   3447  HA  SER   261      45.380  12.240 105.470  1.00  0.00           H
ATOM   3448  CB  SER   261      45.140  12.400 107.610  1.00  0.00           C
ATOM   3449  HB1 SER   261      44.480  11.930 108.380  1.00  0.00           H
ATOM   3450  HB2 SER   261      45.170  13.490 107.820  1.00  0.00           H
ATOM   3451  OG  SER   261      46.420  11.810 107.900  1.00  0.00           O
ATOM   3452  HG1 SER   261      46.400  11.470 108.800  1.00  0.00           H
ATOM   3453  C   SER   261      44.390  10.510 106.060  1.00  0.00           C
ATOM   3454  O   SER   261      45.320   9.740 105.850  1.00  0.00           O
ATOM   3455  N   ARG   262      43.180  10.030 106.080  1.00  0.00           N
ATOM   3456  HN  ARG   262      42.440  10.690 106.140  1.00  0.00           H
ATOM   3457  CA  ARG   262      42.850   8.620 106.130  1.00  0.00           C
ATOM   3458  HA  ARG   262      43.710   7.980 106.060  1.00  0.00           H
ATOM   3459  CB  ARG   262      41.980   8.320 107.400  1.00  0.00           C
ATOM   3460  HB1 ARG   262      41.480   7.330 107.360  1.00  0.00           H
ATOM   3461  HB2 ARG   262      41.240   9.140 107.530  1.00  0.00           H
ATOM   3462  CG  ARG   262      42.920   8.380 108.630  1.00  0.00           C
ATOM   3463  HG1 ARG   262      43.480   9.340 108.590  1.00  0.00           H
ATOM   3464  HG2 ARG   262      43.700   7.590 108.630  1.00  0.00           H
ATOM   3465  CD  ARG   262      42.210   8.310 110.020  1.00  0.00           C
ATOM   3466  HD1 ARG   262      41.310   8.960 110.070  1.00  0.00           H
ATOM   3467  HD2 ARG   262      42.950   8.630 110.780  1.00  0.00           H
ATOM   3468  NE  ARG   262      41.760   6.860 110.210  1.00  0.00           N
ATOM   3469  HE  ARG   262      42.170   6.120 109.670  1.00  0.00           H
ATOM   3470  CZ  ARG   262      40.700   6.460 110.920  1.00  0.00           C
ATOM   3471  NH1 ARG   262      40.110   7.180 111.830  1.00  0.00           N
ATOM   3472 HH11 ARG   262      40.390   8.120 111.990  1.00  0.00           H
ATOM   3473 HH12 ARG   262      39.140   7.060 112.030  1.00  0.00           H
ATOM   3474  NH2 ARG   262      40.170   5.250 110.670  1.00  0.00           N
ATOM   3475 HH21 ARG   262      40.350   4.810 109.790  1.00  0.00           H
ATOM   3476 HH22 ARG   262      39.400   4.980 111.240  1.00  0.00           H
ATOM   3477  C   ARG   262      42.050   8.160 104.880  1.00  0.00           C
ATOM   3478  O   ARG   262      41.350   7.170 104.890  1.00  0.00           O
ATOM   3479  N   SER   263      42.230   8.880 103.740  1.00  0.00           N
ATOM   3480  HN  SER   263      42.790   9.700 103.810  1.00  0.00           H
ATOM   3481  CA  SER   263      41.600   8.590 102.460  1.00  0.00           C
ATOM   3482  HA  SER   263      40.520   8.610 102.520  1.00  0.00           H
ATOM   3483  CB  SER   263      41.890   9.710 101.470  1.00  0.00           C
ATOM   3484  HB1 SER   263      42.950  10.000 101.310  1.00  0.00           H
ATOM   3485  HB2 SER   263      41.540  10.590 102.060  1.00  0.00           H
ATOM   3486  OG  SER   263      41.120   9.660 100.290  1.00  0.00           O
ATOM   3487  HG1 SER   263      40.380  10.260 100.420  1.00  0.00           H
ATOM   3488  C   SER   263      42.130   7.270 101.870  1.00  0.00           C
ATOM   3489  O   SER   263      43.360   7.100 101.820  1.00  0.00           O
ATOM   3490  N   THR   264      41.260   6.380 101.340  1.00  0.00           N
ATOM   3491  HN  THR   264      40.270   6.450 101.360  1.00  0.00           H
ATOM   3492  CA  THR   264      41.750   5.200 100.650  1.00  0.00           C
ATOM   3493  HA  THR   264      42.800   5.000 100.820  1.00  0.00           H
ATOM   3494  CB  THR   264      41.060   3.890 101.170  1.00  0.00           C
ATOM   3495  HB  THR   264      40.340   3.410 100.480  1.00  0.00           H
ATOM   3496  OG1 THR   264      40.380   4.090 102.380  1.00  0.00           O
ATOM   3497  HG1 THR   264      41.020   4.110 103.100  1.00  0.00           H
ATOM   3498  CG2 THR   264      42.220   2.980 101.530  1.00  0.00           C
ATOM   3499 HG21 THR   264      42.890   3.460 102.280  1.00  0.00           H
ATOM   3500 HG22 THR   264      42.860   2.770 100.650  1.00  0.00           H
ATOM   3501 HG23 THR   264      41.800   2.060 101.990  1.00  0.00           H
ATOM   3502  C   THR   264      41.450   5.310  99.190  1.00  0.00           C
ATOM   3503  O   THR   264      41.700   4.420  98.390  1.00  0.00           O
ATOM   3504  N   MET   265      40.950   6.440  98.620  1.00  0.00           N
ATOM   3505  HN  MET   265      40.880   7.190  99.280  1.00  0.00           H
ATOM   3506  CA  MET   265      40.640   6.650  97.200  1.00  0.00           C
ATOM   3507  HA  MET   265      40.010   5.900  96.760  1.00  0.00           H
ATOM   3508  CB  MET   265      39.890   7.970  96.960  1.00  0.00           C
ATOM   3509  HB1 MET   265      40.120   8.370  95.950  1.00  0.00           H
ATOM   3510  HB2 MET   265      40.220   8.680  97.740  1.00  0.00           H
ATOM   3511  CG  MET   265      38.340   7.690  97.100  1.00  0.00           C
ATOM   3512  HG1 MET   265      38.010   6.990  96.300  1.00  0.00           H
ATOM   3513  HG2 MET   265      37.840   8.680  97.020  1.00  0.00           H
ATOM   3514  SD  MET   265      37.800   6.990  98.660  1.00  0.00           S
ATOM   3515  CE  MET   265      37.690   8.550  99.560  1.00  0.00           C
ATOM   3516  HE1 MET   265      37.290   8.560 100.600  1.00  0.00           H
ATOM   3517  HE2 MET   265      37.020   9.220  98.990  1.00  0.00           H
ATOM   3518  HE3 MET   265      38.630   9.140  99.510  1.00  0.00           H
ATOM   3519  C   MET   265      41.820   6.550  96.240  1.00  0.00           C
ATOM   3520  O   MET   265      41.790   5.940  95.170  1.00  0.00           O
ATOM   3521  N   VAL   266      43.010   7.120  96.590  1.00  0.00           N
ATOM   3522  HN  VAL   266      43.140   7.610  97.450  1.00  0.00           H
ATOM   3523  CA  VAL   266      44.130   7.220  95.690  1.00  0.00           C
ATOM   3524  HA  VAL   266      43.820   7.300  94.660  1.00  0.00           H
ATOM   3525  CB  VAL   266      44.960   8.540  95.910  1.00  0.00           C
ATOM   3526  HB  VAL   266      45.630   8.400  96.780  1.00  0.00           H
ATOM   3527  CG1 VAL   266      45.870   8.980  94.680  1.00  0.00           C
ATOM   3528 HG11 VAL   266      46.420   8.050  94.440  1.00  0.00           H
ATOM   3529 HG12 VAL   266      46.550   9.840  94.850  1.00  0.00           H
ATOM   3530 HG13 VAL   266      45.130   9.180  93.870  1.00  0.00           H
ATOM   3531  CG2 VAL   266      43.980   9.720  96.170  1.00  0.00           C
ATOM   3532 HG21 VAL   266      43.480   9.500  97.140  1.00  0.00           H
ATOM   3533 HG22 VAL   266      43.230   9.920  95.380  1.00  0.00           H
ATOM   3534 HG23 VAL   266      44.590  10.640  96.310  1.00  0.00           H
ATOM   3535  C   VAL   266      45.120   6.030  95.710  1.00  0.00           C
ATOM   3536  O   VAL   266      45.710   5.560  94.690  1.00  0.00           O
ATOM   3537  N   THR   267      45.300   5.480  96.920  1.00  0.00           N
ATOM   3538  HN  THR   267      45.070   6.010  97.730  1.00  0.00           H
ATOM   3539  CA  THR   267      46.020   4.190  97.110  1.00  0.00           C
ATOM   3540  HA  THR   267      45.740   3.600  96.250  1.00  0.00           H
ATOM   3541  CB  THR   267      47.560   4.330  96.890  1.00  0.00           C
ATOM   3542  HB  THR   267      47.620   4.650  95.820  1.00  0.00           H
ATOM   3543  OG1 THR   267      48.320   3.150  97.090  1.00  0.00           O
ATOM   3544  HG1 THR   267      49.200   3.270  96.720  1.00  0.00           H
ATOM   3545  CG2 THR   267      48.190   5.480  97.720  1.00  0.00           C
ATOM   3546 HG21 THR   267      47.590   6.410  97.660  1.00  0.00           H
ATOM   3547 HG22 THR   267      49.220   5.720  97.410  1.00  0.00           H
ATOM   3548 HG23 THR   267      48.250   5.200  98.800  1.00  0.00           H
ATOM   3549  C   THR   267      45.600   3.310  98.330  1.00  0.00           C
ATOM   3550  O   THR   267      45.170   3.770  99.340  1.00  0.00           O
ATOM   3551  N   SER   268      45.710   1.990  98.160  1.00  0.00           N
ATOM   3552  HN  SER   268      46.040   1.800  97.240  1.00  0.00           H
ATOM   3553  CA  SER   268      45.460   0.850  99.040  1.00  0.00           C
ATOM   3554  HA  SER   268      45.500   1.210 100.060  1.00  0.00           H
ATOM   3555  CB  SER   268      44.020   0.210  98.930  1.00  0.00           C
ATOM   3556  HB1 SER   268      43.390   0.970  99.440  1.00  0.00           H
ATOM   3557  HB2 SER   268      43.910  -0.640  99.640  1.00  0.00           H
ATOM   3558  OG  SER   268      43.650   0.020  97.570  1.00  0.00           O
ATOM   3559  HG1 SER   268      43.060   0.690  97.240  1.00  0.00           H
ATOM   3560  C   SER   268      46.630  -0.080  98.930  1.00  0.00           C
ATOM   3561  O   SER   268      46.580  -1.190  99.500  1.00  0.00           O
ATOM   3562  N   SER   269      47.730   0.300  98.210  1.00  0.00           N
ATOM   3563  HN  SER   269      47.760   1.200  97.780  1.00  0.00           H
ATOM   3564  CA  SER   269      49.000  -0.430  97.910  1.00  0.00           C
ATOM   3565  HA  SER   269      49.520  -0.210  98.830  1.00  0.00           H
ATOM   3566  CB  SER   269      48.790  -2.020  97.690  1.00  0.00           C
ATOM   3567  HB1 SER   269      48.340  -2.590  98.540  1.00  0.00           H
ATOM   3568  HB2 SER   269      49.840  -2.370  97.580  1.00  0.00           H
ATOM   3569  OG  SER   269      48.060  -2.390  96.510  1.00  0.00           O
ATOM   3570  HG1 SER   269      47.130  -2.230  96.700  1.00  0.00           H
ATOM   3571  C   SER   269      49.630   0.240  96.760  1.00  0.00           C
ATOM   3572  O   SER   269      48.940   0.620  95.840  1.00  0.00           O
ATOM   3573  N   GLY   270      50.970   0.330  96.740  1.00  0.00           N
ATOM   3574  HN  GLY   270      51.450   0.080  97.570  1.00  0.00           H
ATOM   3575  CA  GLY   270      51.830   0.800  95.660  1.00  0.00           C
ATOM   3576  HA1 GLY   270      51.600   0.250  94.760  1.00  0.00           H
ATOM   3577  HA2 GLY   270      52.780   0.480  96.070  1.00  0.00           H
ATOM   3578  C   GLY   270      51.860   2.260  95.400  1.00  0.00           C
ATOM   3579  O   GLY   270      51.140   3.000  96.040  1.00  0.00           O
ATOM   3580  N   ALA   271      52.790   2.620  94.500  1.00  0.00           N
ATOM   3581  HN  ALA   271      53.480   2.030  94.090  1.00  0.00           H
ATOM   3582  CA  ALA   271      52.850   3.970  94.020  1.00  0.00           C
ATOM   3583  HA  ALA   271      53.110   4.540  94.900  1.00  0.00           H
ATOM   3584  CB  ALA   271      53.880   4.160  92.900  1.00  0.00           C
ATOM   3585  HB1 ALA   271      54.880   3.720  93.150  1.00  0.00           H
ATOM   3586  HB2 ALA   271      54.150   5.220  92.730  1.00  0.00           H
ATOM   3587  HB3 ALA   271      53.510   3.590  92.020  1.00  0.00           H
ATOM   3588  C   ALA   271      51.510   4.720  93.620  1.00  0.00           C
ATOM   3589  O   ALA   271      50.740   4.070  92.960  1.00  0.00           O
ATOM   3590  N   PRO   272      51.180   5.910  94.080  1.00  0.00           N
ATOM   3591  CD  PRO   272      51.860   6.700  95.050  1.00  0.00           C
ATOM   3592  HD1 PRO   272      52.790   7.040  94.540  1.00  0.00           H
ATOM   3593  HD2 PRO   272      52.040   6.230  96.040  1.00  0.00           H
ATOM   3594  CA  PRO   272      49.960   6.610  93.650  1.00  0.00           C
ATOM   3595  HA  PRO   272      49.140   5.970  93.380  1.00  0.00           H
ATOM   3596  CB  PRO   272      49.600   7.380  94.980  1.00  0.00           C
ATOM   3597  HB1 PRO   272      49.150   6.700  95.730  1.00  0.00           H
ATOM   3598  HB2 PRO   272      48.930   8.260  94.830  1.00  0.00           H
ATOM   3599  CG  PRO   272      50.930   7.900  95.430  1.00  0.00           C
ATOM   3600  HG1 PRO   272      51.340   8.730  94.810  1.00  0.00           H
ATOM   3601  HG2 PRO   272      50.930   8.140  96.510  1.00  0.00           H
ATOM   3602  C   PRO   272      50.160   7.440  92.440  1.00  0.00           C
ATOM   3603  O   PRO   272      49.930   8.600  92.450  1.00  0.00           O
ATOM   3604  N   GLN   273      50.680   6.820  91.400  1.00  0.00           N
ATOM   3605  HN  GLN   273      50.870   5.850  91.380  1.00  0.00           H
ATOM   3606  CA  GLN   273      50.670   7.410  90.080  1.00  0.00           C
ATOM   3607  HA  GLN   273      51.270   8.300  90.120  1.00  0.00           H
ATOM   3608  CB  GLN   273      51.430   6.510  89.130  1.00  0.00           C
ATOM   3609  HB1 GLN   273      51.550   7.070  88.170  1.00  0.00           H
ATOM   3610  HB2 GLN   273      50.770   5.680  88.800  1.00  0.00           H
ATOM   3611  CG  GLN   273      52.840   6.000  89.560  1.00  0.00           C
ATOM   3612  HG1 GLN   273      53.360   5.670  88.630  1.00  0.00           H
ATOM   3613  HG2 GLN   273      52.730   5.140  90.260  1.00  0.00           H
ATOM   3614  CD  GLN   273      53.780   6.940  90.350  1.00  0.00           C
ATOM   3615  OE1 GLN   273      53.440   8.050  90.750  1.00  0.00           O
ATOM   3616  NE2 GLN   273      55.060   6.600  90.460  1.00  0.00           N
ATOM   3617 HE21 GLN   273      55.680   7.290  90.820  1.00  0.00           H
ATOM   3618 HE22 GLN   273      55.400   5.720  90.110  1.00  0.00           H
ATOM   3619  C   GLN   273      49.310   7.780  89.530  1.00  0.00           C
ATOM   3620  O   GLN   273      48.270   7.200  89.820  1.00  0.00           O
ATOM   3621  N   THR   274      49.350   8.760  88.580  1.00  0.00           N
ATOM   3622  HN  THR   274      50.220   9.140  88.280  1.00  0.00           H
ATOM   3623  CA  THR   274      48.240   9.220  87.780  1.00  0.00           C
ATOM   3624  HA  THR   274      47.410   9.500  88.400  1.00  0.00           H
ATOM   3625  CB  THR   274      48.420  10.490  86.870  1.00  0.00           C
ATOM   3626  HB  THR   274      49.270  10.340  86.180  1.00  0.00           H
ATOM   3627  OG1 THR   274      48.500  11.610  87.700  1.00  0.00           O
ATOM   3628  HG1 THR   274      49.440  11.810  87.800  1.00  0.00           H
ATOM   3629  CG2 THR   274      47.210  10.760  85.990  1.00  0.00           C
ATOM   3630 HG21 THR   274      47.260  11.660  85.340  1.00  0.00           H
ATOM   3631 HG22 THR   274      46.320  10.980  86.630  1.00  0.00           H
ATOM   3632 HG23 THR   274      46.970   9.900  85.340  1.00  0.00           H
ATOM   3633  C   THR   274      47.750   8.060  86.970  1.00  0.00           C
ATOM   3634  O   THR   274      48.410   7.150  86.500  1.00  0.00           O
ATOM   3635  N   THR   275      46.430   7.940  86.980  1.00  0.00           N
ATOM   3636  HN  THR   275      45.880   8.680  87.360  1.00  0.00           H
ATOM   3637  CA  THR   275      45.680   6.920  86.210  1.00  0.00           C
ATOM   3638  HA  THR   275      46.350   6.630  85.410  1.00  0.00           H
ATOM   3639  CB  THR   275      45.170   5.780  87.050  1.00  0.00           C
ATOM   3640  HB  THR   275      45.900   5.550  87.850  1.00  0.00           H
ATOM   3641  OG1 THR   275      44.850   4.650  86.220  1.00  0.00           O
ATOM   3642  HG1 THR   275      45.100   3.900  86.750  1.00  0.00           H
ATOM   3643  CG2 THR   275      43.880   6.150  87.880  1.00  0.00           C
ATOM   3644 HG21 THR   275      43.610   5.310  88.560  1.00  0.00           H
ATOM   3645 HG22 THR   275      43.040   6.320  87.170  1.00  0.00           H
ATOM   3646 HG23 THR   275      44.020   7.070  88.490  1.00  0.00           H
ATOM   3647  C   THR   275      44.490   7.750  85.610  1.00  0.00           C
ATOM   3648  O   THR   275      43.860   8.540  86.330  1.00  0.00           O
ATOM   3649  N   PRO   276      44.220   7.590  84.270  1.00  0.00           N
ATOM   3650  CD  PRO   276      44.700   6.390  83.580  1.00  0.00           C
ATOM   3651  HD1 PRO   276      44.330   5.490  84.100  1.00  0.00           H
ATOM   3652  HD2 PRO   276      45.800   6.420  83.440  1.00  0.00           H
ATOM   3653  CA  PRO   276      43.370   8.450  83.500  1.00  0.00           C
ATOM   3654  HA  PRO   276      43.670   9.480  83.630  1.00  0.00           H
ATOM   3655  CB  PRO   276      43.700   8.020  82.050  1.00  0.00           C
ATOM   3656  HB1 PRO   276      44.550   8.600  81.640  1.00  0.00           H
ATOM   3657  HB2 PRO   276      42.930   8.120  81.250  1.00  0.00           H
ATOM   3658  CG  PRO   276      44.080   6.570  82.190  1.00  0.00           C
ATOM   3659  HG1 PRO   276      43.150   5.980  82.080  1.00  0.00           H
ATOM   3660  HG2 PRO   276      44.690   6.300  81.290  1.00  0.00           H
ATOM   3661  C   PRO   276      41.920   8.310  83.850  1.00  0.00           C
ATOM   3662  O   PRO   276      41.060   8.280  82.930  1.00  0.00           O
HETATM 3663  N   HSD   277      41.520   8.270  85.150  1.00  0.00           N
HETATM 3664  HN  HSD   277      42.120   8.440  85.930  1.00  0.00           H
HETATM 3665  CA  HSD   277      40.150   8.090  85.620  1.00  0.00           C
HETATM 3666  HA  HSD   277      39.560   7.550  84.880  1.00  0.00           H
HETATM 3667  CB  HSD   277      40.020   7.230  86.850  1.00  0.00           C
HETATM 3668  HB1 HSD   277      38.970   7.130  87.210  1.00  0.00           H
HETATM 3669  HB2 HSD   277      40.610   7.680  87.690  1.00  0.00           H
HETATM 3670  ND1 HSD   277      40.870   5.090  87.670  1.00  0.00           N
HETATM 3671  HD1 HSD   277      40.850   5.340  88.640  1.00  0.00           H
HETATM 3672  CG  HSD   277      40.550   5.890  86.580  1.00  0.00           C
HETATM 3673  CE1 HSD   277      41.320   3.900  87.180  1.00  0.00           C
HETATM 3674  HE1 HSD   277      41.840   3.140  87.770  1.00  0.00           H
HETATM 3675  NE2 HSD   277      41.240   3.850  85.880  1.00  0.00           N
HETATM 3676  CD2 HSD   277      40.750   5.120  85.470  1.00  0.00           C
HETATM 3677  HD2 HSD   277      40.650   5.230  84.400  1.00  0.00           H
HETATM 3678  C   HSD   277      39.410   9.350  86.020  1.00  0.00           C
HETATM 3679  O   HSD   277      39.950  10.200  86.700  1.00  0.00           O
ATOM   3680  N   ARG   278      38.140   9.320  85.690  1.00  0.00           N
ATOM   3681  HN  ARG   278      37.780   8.540  85.180  1.00  0.00           H
ATOM   3682  CA  ARG   278      37.250  10.420  86.010  1.00  0.00           C
ATOM   3683  HA  ARG   278      37.520  11.320  85.480  1.00  0.00           H
ATOM   3684  CB  ARG   278      35.890   9.990  85.520  1.00  0.00           C
ATOM   3685  HB1 ARG   278      35.240  10.870  85.710  1.00  0.00           H
ATOM   3686  HB2 ARG   278      35.550   9.170  86.190  1.00  0.00           H
ATOM   3687  CG  ARG   278      35.850   9.560  84.030  1.00  0.00           C
ATOM   3688  HG1 ARG   278      36.260   8.530  83.890  1.00  0.00           H
ATOM   3689  HG2 ARG   278      36.390  10.380  83.500  1.00  0.00           H
ATOM   3690  CD  ARG   278      34.370   9.570  83.530  1.00  0.00           C
ATOM   3691  HD1 ARG   278      34.300   9.660  82.430  1.00  0.00           H
ATOM   3692  HD2 ARG   278      33.910  10.400  84.110  1.00  0.00           H
ATOM   3693  NE  ARG   278      33.780   8.290  84.000  1.00  0.00           N
ATOM   3694  HE  ARG   278      34.390   7.740  84.570  1.00  0.00           H
ATOM   3695  CZ  ARG   278      32.540   7.920  83.880  1.00  0.00           C
ATOM   3696  NH1 ARG   278      31.710   8.640  83.120  1.00  0.00           N
ATOM   3697 HH11 ARG   278      31.890   9.590  82.870  1.00  0.00           H
ATOM   3698 HH12 ARG   278      30.770   8.290  83.080  1.00  0.00           H
ATOM   3699  NH2 ARG   278      32.140   6.740  84.290  1.00  0.00           N
ATOM   3700 HH21 ARG   278      31.230   6.430  84.000  1.00  0.00           H
ATOM   3701 HH22 ARG   278      32.720   6.080  84.760  1.00  0.00           H
ATOM   3702  C   ARG   278      37.150  10.850  87.480  1.00  0.00           C
ATOM   3703  O   ARG   278      37.170  12.030  87.840  1.00  0.00           O
ATOM   3704  N   THR   279      37.080   9.920  88.420  1.00  0.00           N
ATOM   3705  HN  THR   279      36.970   8.950  88.220  1.00  0.00           H
ATOM   3706  CA  THR   279      36.920  10.270  89.860  1.00  0.00           C
ATOM   3707  HA  THR   279      36.360  11.180  90.010  1.00  0.00           H
ATOM   3708  CB  THR   279      36.310   9.070  90.540  1.00  0.00           C
ATOM   3709  HB  THR   279      36.310   9.190  91.640  1.00  0.00           H
ATOM   3710  OG1 THR   279      36.920   7.780  90.170  1.00  0.00           O
ATOM   3711  HG1 THR   279      36.600   7.640  89.280  1.00  0.00           H
ATOM   3712  CG2 THR   279      34.830   8.980  90.150  1.00  0.00           C
ATOM   3713 HG21 THR   279      34.380   8.070  90.600  1.00  0.00           H
ATOM   3714 HG22 THR   279      34.690   8.860  89.050  1.00  0.00           H
ATOM   3715 HG23 THR   279      34.260   9.820  90.610  1.00  0.00           H
ATOM   3716  C   THR   279      38.280  10.410  90.570  1.00  0.00           C
ATOM   3717  O   THR   279      38.460  10.600  91.770  1.00  0.00           O
ATOM   3718  N   PHE   280      39.370  10.510  89.730  1.00  0.00           N
ATOM   3719  HN  PHE   280      39.170  10.650  88.770  1.00  0.00           H
ATOM   3720  CA  PHE   280      40.730  10.580  90.140  1.00  0.00           C
ATOM   3721  HA  PHE   280      40.880  10.620  91.210  1.00  0.00           H
ATOM   3722  CB  PHE   280      41.440   9.290  89.530  1.00  0.00           C
ATOM   3723  HB1 PHE   280      41.740   9.470  88.480  1.00  0.00           H
ATOM   3724  HB2 PHE   280      40.710   8.460  89.670  1.00  0.00           H
ATOM   3725  CG  PHE   280      42.700   8.920  90.270  1.00  0.00           C
ATOM   3726  CD1 PHE   280      43.880   9.470  89.830  1.00  0.00           C
ATOM   3727  HD1 PHE   280      43.890  10.100  88.950  1.00  0.00           H
ATOM   3728  CE1 PHE   280      45.050   9.080  90.470  1.00  0.00           C
ATOM   3729  HE1 PHE   280      45.990   9.510  90.180  1.00  0.00           H
ATOM   3730  CZ  PHE   280      45.150   8.030  91.420  1.00  0.00           C
ATOM   3731  HZ  PHE   280      46.090   7.700  91.840  1.00  0.00           H
ATOM   3732  CD2 PHE   280      42.740   8.020  91.310  1.00  0.00           C
ATOM   3733  HD2 PHE   280      41.800   7.840  91.810  1.00  0.00           H
ATOM   3734  CE2 PHE   280      43.930   7.480  91.880  1.00  0.00           C
ATOM   3735  HE2 PHE   280      43.820   6.680  92.600  1.00  0.00           H
ATOM   3736  C   PHE   280      41.410  11.900  89.760  1.00  0.00           C
ATOM   3737  O   PHE   280      41.640  12.160  88.580  1.00  0.00           O
ATOM   3738  N   GLY   281      41.830  12.740  90.780  1.00  0.00           N
ATOM   3739  HN  GLY   281      41.770  12.420  91.720  1.00  0.00           H
ATOM   3740  CA  GLY   281      42.400  14.110  90.640  1.00  0.00           C
ATOM   3741  HA1 GLY   281      42.820  14.450  91.570  1.00  0.00           H
ATOM   3742  HA2 GLY   281      41.640  14.790  90.270  1.00  0.00           H
ATOM   3743  C   GLY   281      43.620  14.170  89.750  1.00  0.00           C
ATOM   3744  O   GLY   281      44.620  13.440  89.880  1.00  0.00           O
ATOM   3745  N   GLY   282      43.560  15.080  88.780  1.00  0.00           N
ATOM   3746  HN  GLY   282      42.940  15.850  88.820  1.00  0.00           H
ATOM   3747  CA  GLY   282      44.630  15.070  87.710  1.00  0.00           C
ATOM   3748  HA1 GLY   282      45.580  14.930  88.200  1.00  0.00           H
ATOM   3749  HA2 GLY   282      44.450  15.980  87.140  1.00  0.00           H
ATOM   3750  C   GLY   282      44.550  13.910  86.710  1.00  0.00           C
ATOM   3751  O   GLY   282      44.870  14.210  85.540  1.00  0.00           O
ATOM   3752  N   GLY   283      44.020  12.690  87.010  1.00  0.00           N
ATOM   3753  HN  GLY   283      43.560  12.600  87.890  1.00  0.00           H
ATOM   3754  CA  GLY   283      43.720  11.670  86.050  1.00  0.00           C
ATOM   3755  HA1 GLY   283      43.390  10.760  86.540  1.00  0.00           H
ATOM   3756  HA2 GLY   283      44.580  11.590  85.410  1.00  0.00           H
ATOM   3757  C   GLY   283      42.580  12.080  85.210  1.00  0.00           C
ATOM   3758  O   GLY   283      42.570  11.740  84.050  1.00  0.00           O
ATOM   3759  N   LYS   284      41.570  12.870  85.760  1.00  0.00           N
ATOM   3760  HN  LYS   284      41.580  13.010  86.740  1.00  0.00           H
ATOM   3761  CA  LYS   284      40.610  13.540  84.970  1.00  0.00           C
ATOM   3762  HA  LYS   284      40.130  12.780  84.370  1.00  0.00           H
ATOM   3763  CB  LYS   284      39.570  13.990  86.110  1.00  0.00           C
ATOM   3764  HB1 LYS   284      40.110  14.240  87.050  1.00  0.00           H
ATOM   3765  HB2 LYS   284      38.880  13.130  86.290  1.00  0.00           H
ATOM   3766  CG  LYS   284      38.680  15.190  85.690  1.00  0.00           C
ATOM   3767  HG1 LYS   284      38.170  14.920  84.740  1.00  0.00           H
ATOM   3768  HG2 LYS   284      39.390  16.040  85.570  1.00  0.00           H
ATOM   3769  CD  LYS   284      37.560  15.480  86.760  1.00  0.00           C
ATOM   3770  HD1 LYS   284      36.750  14.740  86.550  1.00  0.00           H
ATOM   3771  HD2 LYS   284      37.160  16.470  86.440  1.00  0.00           H
ATOM   3772  CE  LYS   284      37.950  15.500  88.190  1.00  0.00           C
ATOM   3773  HE1 LYS   284      38.820  16.160  88.390  1.00  0.00           H
ATOM   3774  HE2 LYS   284      38.140  14.510  88.670  1.00  0.00           H
ATOM   3775  NZ  LYS   284      36.840  16.100  88.980  1.00  0.00           N
ATOM   3776  HZ1 LYS   284      37.070  17.020  89.410  1.00  0.00           H
ATOM   3777  HZ2 LYS   284      36.570  15.420  89.730  1.00  0.00           H
ATOM   3778  HZ3 LYS   284      36.010  16.260  88.380  1.00  0.00           H
ATOM   3779  C   LYS   284      41.040  14.580  83.890  1.00  0.00           C
ATOM   3780  O   LYS   284      40.710  14.430  82.710  1.00  0.00           O
ATOM   3781  N   ALA   285      41.910  15.510  84.270  1.00  0.00           N
ATOM   3782  HN  ALA   285      42.320  15.500  85.180  1.00  0.00           H
ATOM   3783  CA  ALA   285      42.680  16.390  83.400  1.00  0.00           C
ATOM   3784  HA  ALA   285      41.990  16.930  82.770  1.00  0.00           H
ATOM   3785  CB  ALA   285      43.440  17.360  84.290  1.00  0.00           C
ATOM   3786  HB1 ALA   285      43.820  18.240  83.740  1.00  0.00           H
ATOM   3787  HB2 ALA   285      44.230  16.790  84.820  1.00  0.00           H
ATOM   3788  HB3 ALA   285      42.750  17.660  85.110  1.00  0.00           H
ATOM   3789  C   ALA   285      43.640  15.570  82.400  1.00  0.00           C
ATOM   3790  O   ALA   285      43.810  15.870  81.220  1.00  0.00           O
ATOM   3791  N   ALA   286      44.280  14.520  82.880  1.00  0.00           N
ATOM   3792  HN  ALA   286      44.130  14.270  83.840  1.00  0.00           H
ATOM   3793  CA  ALA   286      45.190  13.730  82.110  1.00  0.00           C
ATOM   3794  HA  ALA   286      45.830  14.470  81.660  1.00  0.00           H
ATOM   3795  CB  ALA   286      46.040  12.740  82.940  1.00  0.00           C
ATOM   3796  HB1 ALA   286      46.570  13.400  83.660  1.00  0.00           H
ATOM   3797  HB2 ALA   286      46.800  12.170  82.360  1.00  0.00           H
ATOM   3798  HB3 ALA   286      45.460  12.010  83.550  1.00  0.00           H
ATOM   3799  C   ALA   286      44.480  12.960  80.940  1.00  0.00           C
ATOM   3800  O   ALA   286      45.030  12.960  79.790  1.00  0.00           O
ATOM   3801  N   VAL   287      43.240  12.400  81.150  1.00  0.00           N
ATOM   3802  HN  VAL   287      43.010  12.220  82.110  1.00  0.00           H
ATOM   3803  CA  VAL   287      42.440  11.950  79.980  1.00  0.00           C
ATOM   3804  HA  VAL   287      43.120  11.410  79.330  1.00  0.00           H
ATOM   3805  CB  VAL   287      41.310  11.040  80.380  1.00  0.00           C
ATOM   3806  HB  VAL   287      41.730  10.220  80.990  1.00  0.00           H
ATOM   3807  CG1 VAL   287      40.340  11.670  81.420  1.00  0.00           C
ATOM   3808 HG11 VAL   287      39.560  10.880  81.510  1.00  0.00           H
ATOM   3809 HG12 VAL   287      39.990  12.690  81.170  1.00  0.00           H
ATOM   3810 HG13 VAL   287      40.800  11.730  82.430  1.00  0.00           H
ATOM   3811  CG2 VAL   287      40.670  10.480  79.100  1.00  0.00           C
ATOM   3812 HG21 VAL   287      39.990  11.260  78.710  1.00  0.00           H
ATOM   3813 HG22 VAL   287      40.120   9.550  79.390  1.00  0.00           H
ATOM   3814 HG23 VAL   287      41.440  10.290  78.330  1.00  0.00           H
ATOM   3815  C   VAL   287      41.930  13.110  79.080  1.00  0.00           C
ATOM   3816  O   VAL   287      42.000  12.970  77.920  1.00  0.00           O
ATOM   3817  N   VAL   288      41.500  14.270  79.640  1.00  0.00           N
ATOM   3818  HN  VAL   288      41.400  14.350  80.630  1.00  0.00           H
ATOM   3819  CA  VAL   288      41.170  15.480  78.860  1.00  0.00           C
ATOM   3820  HA  VAL   288      40.380  15.240  78.170  1.00  0.00           H
ATOM   3821  CB  VAL   288      40.680  16.600  79.740  1.00  0.00           C
ATOM   3822  HB  VAL   288      41.240  16.540  80.700  1.00  0.00           H
ATOM   3823  CG1 VAL   288      40.860  18.000  79.210  1.00  0.00           C
ATOM   3824 HG11 VAL   288      40.230  18.750  79.750  1.00  0.00           H
ATOM   3825 HG12 VAL   288      40.390  18.000  78.200  1.00  0.00           H
ATOM   3826 HG13 VAL   288      41.930  18.290  79.270  1.00  0.00           H
ATOM   3827  CG2 VAL   288      39.200  16.310  80.120  1.00  0.00           C
ATOM   3828 HG21 VAL   288      38.500  16.420  79.270  1.00  0.00           H
ATOM   3829 HG22 VAL   288      38.980  16.910  81.030  1.00  0.00           H
ATOM   3830 HG23 VAL   288      39.120  15.270  80.510  1.00  0.00           H
ATOM   3831  C   VAL   288      42.270  15.850  77.940  1.00  0.00           C
ATOM   3832  O   VAL   288      42.170  16.040  76.730  1.00  0.00           O
ATOM   3833  N   LEU   289      43.490  15.980  78.470  1.00  0.00           N
ATOM   3834  HN  LEU   289      43.600  15.780  79.440  1.00  0.00           H
ATOM   3835  CA  LEU   289      44.790  16.270  77.780  1.00  0.00           C
ATOM   3836  HA  LEU   289      44.790  17.270  77.380  1.00  0.00           H
ATOM   3837  CB  LEU   289      45.940  16.390  78.840  1.00  0.00           C
ATOM   3838  HB1 LEU   289      45.730  15.520  79.510  1.00  0.00           H
ATOM   3839  HB2 LEU   289      45.790  17.360  79.340  1.00  0.00           H
ATOM   3840  CG  LEU   289      47.380  16.140  78.470  1.00  0.00           C
ATOM   3841  HG  LEU   289      47.590  15.140  78.040  1.00  0.00           H
ATOM   3842  CD1 LEU   289      47.880  17.250  77.490  1.00  0.00           C
ATOM   3843 HD11 LEU   289      47.870  18.170  78.100  1.00  0.00           H
ATOM   3844 HD12 LEU   289      47.290  17.360  76.550  1.00  0.00           H
ATOM   3845 HD13 LEU   289      48.930  16.970  77.280  1.00  0.00           H
ATOM   3846  CD2 LEU   289      48.430  16.090  79.630  1.00  0.00           C
ATOM   3847 HD21 LEU   289      48.290  16.980  80.280  1.00  0.00           H
ATOM   3848 HD22 LEU   289      49.450  16.340  79.290  1.00  0.00           H
ATOM   3849 HD23 LEU   289      48.320  15.160  80.230  1.00  0.00           H
ATOM   3850  C   LEU   289      45.110  15.340  76.570  1.00  0.00           C
ATOM   3851  O   LEU   289      45.440  15.740  75.450  1.00  0.00           O
ATOM   3852  N   LEU   290      44.990  14.030  76.750  1.00  0.00           N
ATOM   3853  HN  LEU   290      44.730  13.670  77.650  1.00  0.00           H
ATOM   3854  CA  LEU   290      45.070  13.030  75.740  1.00  0.00           C
ATOM   3855  HA  LEU   290      46.030  13.160  75.260  1.00  0.00           H
ATOM   3856  CB  LEU   290      44.910  11.710  76.550  1.00  0.00           C
ATOM   3857  HB1 LEU   290      44.130  11.820  77.340  1.00  0.00           H
ATOM   3858  HB2 LEU   290      45.820  11.600  77.170  1.00  0.00           H
ATOM   3859  CG  LEU   290      44.400  10.440  75.850  1.00  0.00           C
ATOM   3860  HG  LEU   290      43.420  10.570  75.350  1.00  0.00           H
ATOM   3861  CD1 LEU   290      45.590   9.940  74.900  1.00  0.00           C
ATOM   3862 HD11 LEU   290      45.230   8.970  74.490  1.00  0.00           H
ATOM   3863 HD12 LEU   290      46.500   9.700  75.490  1.00  0.00           H
ATOM   3864 HD13 LEU   290      45.730  10.660  74.070  1.00  0.00           H
ATOM   3865  CD2 LEU   290      44.210   9.240  76.840  1.00  0.00           C
ATOM   3866 HD21 LEU   290      43.390   9.390  77.570  1.00  0.00           H
ATOM   3867 HD22 LEU   290      45.130   9.100  77.440  1.00  0.00           H
ATOM   3868 HD23 LEU   290      43.890   8.340  76.270  1.00  0.00           H
ATOM   3869  C   LEU   290      44.080  13.200  74.580  1.00  0.00           C
ATOM   3870  O   LEU   290      44.370  13.040  73.430  1.00  0.00           O
ATOM   3871  N   ALA   291      42.820  13.480  74.980  1.00  0.00           N
ATOM   3872  HN  ALA   291      42.630  13.630  75.950  1.00  0.00           H
ATOM   3873  CA  ALA   291      41.740  13.740  74.070  1.00  0.00           C
ATOM   3874  HA  ALA   291      41.740  12.930  73.360  1.00  0.00           H
ATOM   3875  CB  ALA   291      40.500  13.600  74.910  1.00  0.00           C
ATOM   3876  HB1 ALA   291      39.650  13.780  74.220  1.00  0.00           H
ATOM   3877  HB2 ALA   291      40.520  14.260  75.810  1.00  0.00           H
ATOM   3878  HB3 ALA   291      40.350  12.550  75.250  1.00  0.00           H
ATOM   3879  C   ALA   291      41.820  15.050  73.290  1.00  0.00           C
ATOM   3880  O   ALA   291      41.580  14.920  72.100  1.00  0.00           O
ATOM   3881  N   VAL   292      42.100  16.260  73.890  1.00  0.00           N
ATOM   3882  HN  VAL   292      42.150  16.310  74.890  1.00  0.00           H
ATOM   3883  CA  VAL   292      42.310  17.580  73.210  1.00  0.00           C
ATOM   3884  HA  VAL   292      41.470  17.720  72.540  1.00  0.00           H
ATOM   3885  CB  VAL   292      42.650  18.740  74.180  1.00  0.00           C
ATOM   3886  HB  VAL   292      43.640  18.620  74.680  1.00  0.00           H
ATOM   3887  CG1 VAL   292      42.710  20.050  73.380  1.00  0.00           C
ATOM   3888 HG11 VAL   292      41.740  20.290  72.890  1.00  0.00           H
ATOM   3889 HG12 VAL   292      43.340  20.000  72.470  1.00  0.00           H
ATOM   3890 HG13 VAL   292      43.060  20.970  73.890  1.00  0.00           H
ATOM   3891  CG2 VAL   292      41.680  18.840  75.370  1.00  0.00           C
ATOM   3892 HG21 VAL   292      41.790  19.860  75.810  1.00  0.00           H
ATOM   3893 HG22 VAL   292      41.800  18.090  76.180  1.00  0.00           H
ATOM   3894 HG23 VAL   292      40.640  18.780  74.980  1.00  0.00           H
ATOM   3895  C   VAL   292      43.400  17.450  72.190  1.00  0.00           C
ATOM   3896  O   VAL   292      43.120  17.580  70.990  1.00  0.00           O
ATOM   3897  N   GLY   293      44.600  16.980  72.540  1.00  0.00           N
ATOM   3898  HN  GLY   293      44.730  16.830  73.510  1.00  0.00           H
ATOM   3899  CA  GLY   293      45.700  16.900  71.630  1.00  0.00           C
ATOM   3900  HA1 GLY   293      46.630  16.630  72.120  1.00  0.00           H
ATOM   3901  HA2 GLY   293      45.830  17.820  71.060  1.00  0.00           H
ATOM   3902  C   GLY   293      45.500  15.860  70.570  1.00  0.00           C
ATOM   3903  O   GLY   293      45.960  16.120  69.420  1.00  0.00           O
ATOM   3904  N   GLY   294      44.820  14.780  70.940  1.00  0.00           N
ATOM   3905  HN  GLY   294      44.620  14.670  71.910  1.00  0.00           H
ATOM   3906  CA  GLY   294      44.370  13.670  70.090  1.00  0.00           C
ATOM   3907  HA1 GLY   294      43.800  13.040  70.760  1.00  0.00           H
ATOM   3908  HA2 GLY   294      45.190  13.130  69.640  1.00  0.00           H
ATOM   3909  C   GLY   294      43.550  14.230  68.980  1.00  0.00           C
ATOM   3910  O   GLY   294      43.950  14.000  67.880  1.00  0.00           O
ATOM   3911  N   GLN   295      42.530  15.060  69.280  1.00  0.00           N
ATOM   3912  HN  GLN   295      42.320  15.380  70.200  1.00  0.00           H
ATOM   3913  CA  GLN   295      41.740  15.700  68.190  1.00  0.00           C
ATOM   3914  HA  GLN   295      41.330  14.980  67.490  1.00  0.00           H
ATOM   3915  CB  GLN   295      40.630  16.550  68.860  1.00  0.00           C
ATOM   3916  HB1 GLN   295      41.120  17.300  69.520  1.00  0.00           H
ATOM   3917  HB2 GLN   295      40.110  15.950  69.640  1.00  0.00           H
ATOM   3918  CG  GLN   295      39.540  17.210  67.960  1.00  0.00           C
ATOM   3919  HG1 GLN   295      39.990  17.980  67.300  1.00  0.00           H
ATOM   3920  HG2 GLN   295      38.920  17.820  68.650  1.00  0.00           H
ATOM   3921  CD  GLN   295      38.790  16.250  67.060  1.00  0.00           C
ATOM   3922  OE1 GLN   295      37.620  15.920  67.140  1.00  0.00           O
ATOM   3923  NE2 GLN   295      39.480  15.870  65.950  1.00  0.00           N
ATOM   3924 HE21 GLN   295      38.890  15.670  65.160  1.00  0.00           H
ATOM   3925 HE22 GLN   295      40.450  16.090  65.850  1.00  0.00           H
ATOM   3926  C   GLN   295      42.640  16.710  67.400  1.00  0.00           C
ATOM   3927  O   GLN   295      42.370  16.810  66.190  1.00  0.00           O
ATOM   3928  N   PHE   296      43.590  17.490  68.000  1.00  0.00           N
ATOM   3929  HN  PHE   296      43.750  17.450  68.980  1.00  0.00           H
ATOM   3930  CA  PHE   296      44.410  18.460  67.230  1.00  0.00           C
ATOM   3931  HA  PHE   296      43.740  19.010  66.600  1.00  0.00           H
ATOM   3932  CB  PHE   296      45.070  19.430  68.270  1.00  0.00           C
ATOM   3933  HB1 PHE   296      45.770  18.920  68.960  1.00  0.00           H
ATOM   3934  HB2 PHE   296      44.240  19.850  68.880  1.00  0.00           H
ATOM   3935  CG  PHE   296      45.660  20.570  67.530  1.00  0.00           C
ATOM   3936  CD1 PHE   296      44.780  21.570  67.000  1.00  0.00           C
ATOM   3937  HD1 PHE   296      43.740  21.540  67.290  1.00  0.00           H
ATOM   3938  CE1 PHE   296      45.260  22.600  66.220  1.00  0.00           C
ATOM   3939  HE1 PHE   296      44.640  23.420  65.900  1.00  0.00           H
ATOM   3940  CZ  PHE   296      46.590  22.660  65.810  1.00  0.00           C
ATOM   3941  HZ  PHE   296      46.870  23.380  65.050  1.00  0.00           H
ATOM   3942  CD2 PHE   296      47.060  20.760  67.280  1.00  0.00           C
ATOM   3943  HD2 PHE   296      47.830  20.140  67.720  1.00  0.00           H
ATOM   3944  CE2 PHE   296      47.520  21.790  66.400  1.00  0.00           C
ATOM   3945  HE2 PHE   296      48.550  22.010  66.190  1.00  0.00           H
ATOM   3946  C   PHE   296      45.420  17.760  66.290  1.00  0.00           C
ATOM   3947  O   PHE   296      45.570  18.160  65.150  1.00  0.00           O
ATOM   3948  N   LEU   297      46.050  16.660  66.730  1.00  0.00           N
ATOM   3949  HN  LEU   297      46.060  16.340  67.670  1.00  0.00           H
ATOM   3950  CA  LEU   297      46.840  15.820  65.820  1.00  0.00           C
ATOM   3951  HA  LEU   297      47.560  16.430  65.290  1.00  0.00           H
ATOM   3952  CB  LEU   297      47.410  14.690  66.670  1.00  0.00           C
ATOM   3953  HB1 LEU   297      47.810  13.890  66.010  1.00  0.00           H
ATOM   3954  HB2 LEU   297      46.620  14.110  67.200  1.00  0.00           H
ATOM   3955  CG  LEU   297      48.620  14.990  67.620  1.00  0.00           C
ATOM   3956  HG  LEU   297      48.140  15.690  68.330  1.00  0.00           H
ATOM   3957  CD1 LEU   297      49.030  13.690  68.310  1.00  0.00           C
ATOM   3958 HD11 LEU   297      49.770  13.880  69.120  1.00  0.00           H
ATOM   3959 HD12 LEU   297      49.440  12.990  67.560  1.00  0.00           H
ATOM   3960 HD13 LEU   297      48.110  13.230  68.730  1.00  0.00           H
ATOM   3961  CD2 LEU   297      49.770  15.630  66.850  1.00  0.00           C
ATOM   3962 HD21 LEU   297      50.020  14.950  66.000  1.00  0.00           H
ATOM   3963 HD22 LEU   297      50.710  15.780  67.420  1.00  0.00           H
ATOM   3964 HD23 LEU   297      49.420  16.580  66.400  1.00  0.00           H
ATOM   3965  C   LEU   297      46.020  15.100  64.690  1.00  0.00           C
ATOM   3966  O   LEU   297      46.450  15.080  63.510  1.00  0.00           O
ATOM   3967  N   LEU   298      44.910  14.460  65.020  1.00  0.00           N
ATOM   3968  HN  LEU   298      44.730  14.320  65.990  1.00  0.00           H
ATOM   3969  CA  LEU   298      44.130  13.700  64.090  1.00  0.00           C
ATOM   3970  HA  LEU   298      44.780  12.930  63.710  1.00  0.00           H
ATOM   3971  CB  LEU   298      42.780  13.030  64.660  1.00  0.00           C
ATOM   3972  HB1 LEU   298      42.050  13.750  65.080  1.00  0.00           H
ATOM   3973  HB2 LEU   298      43.250  12.610  65.580  1.00  0.00           H
ATOM   3974  CG  LEU   298      42.150  11.870  63.820  1.00  0.00           C
ATOM   3975  HG  LEU   298      42.450  11.890  62.750  1.00  0.00           H
ATOM   3976  CD1 LEU   298      42.650  10.570  64.360  1.00  0.00           C
ATOM   3977 HD11 LEU   298      42.630  10.540  65.470  1.00  0.00           H
ATOM   3978 HD12 LEU   298      43.720  10.410  64.110  1.00  0.00           H
ATOM   3979 HD13 LEU   298      42.040   9.720  64.010  1.00  0.00           H
ATOM   3980  CD2 LEU   298      40.690  12.010  63.840  1.00  0.00           C
ATOM   3981 HD21 LEU   298      40.260  11.350  63.060  1.00  0.00           H
ATOM   3982 HD22 LEU   298      40.350  13.030  63.560  1.00  0.00           H
ATOM   3983 HD23 LEU   298      40.240  11.700  64.810  1.00  0.00           H
ATOM   3984  C   LEU   298      43.670  14.570  62.880  1.00  0.00           C
ATOM   3985  O   LEU   298      43.990  14.210  61.750  1.00  0.00           O
ATOM   3986  N   CYS   299      43.030  15.730  63.170  1.00  0.00           N
ATOM   3987  HN  CYS   299      43.010  15.910  64.150  1.00  0.00           H
ATOM   3988  CA  CYS   299      42.660  16.740  62.110  1.00  0.00           C
ATOM   3989  HA  CYS   299      42.090  16.260  61.330  1.00  0.00           H
ATOM   3990  CB  CYS   299      41.870  17.950  62.620  1.00  0.00           C
ATOM   3991  HB1 CYS   299      41.660  18.710  61.840  1.00  0.00           H
ATOM   3992  HB2 CYS   299      42.390  18.520  63.420  1.00  0.00           H
ATOM   3993  SG  CYS   299      40.260  17.250  63.280  1.00  0.00           S
ATOM   3994  HG1 CYS   299      39.480  18.260  62.940  1.00  0.00           H
ATOM   3995  C   CYS   299      43.850  17.280  61.340  1.00  0.00           C
ATOM   3996  O   CYS   299      43.930  17.440  60.140  1.00  0.00           O
ATOM   3997  N   TRP   300      44.980  17.670  62.060  1.00  0.00           N
ATOM   3998  HN  TRP   300      45.130  17.440  63.020  1.00  0.00           H
ATOM   3999  CA  TRP   300      45.920  18.580  61.360  1.00  0.00           C
ATOM   4000  HA  TRP   300      45.500  18.880  60.420  1.00  0.00           H
ATOM   4001  CB  TRP   300      46.210  19.810  62.150  1.00  0.00           C
ATOM   4002  HB1 TRP   300      46.960  20.340  61.530  1.00  0.00           H
ATOM   4003  HB2 TRP   300      46.770  19.690  63.100  1.00  0.00           H
ATOM   4004  CG  TRP   300      44.980  20.640  62.460  1.00  0.00           C
ATOM   4005  CD1 TRP   300      44.270  20.980  63.550  1.00  0.00           C
ATOM   4006  HD1 TRP   300      44.450  20.640  64.560  1.00  0.00           H
ATOM   4007  NE1 TRP   300      43.140  21.670  63.170  1.00  0.00           N
ATOM   4008  HE1 TRP   300      42.660  22.410  63.590  1.00  0.00           H
ATOM   4009  CE2 TRP   300      43.170  21.810  61.850  1.00  0.00           C
ATOM   4010  CD2 TRP   300      44.310  21.170  61.380  1.00  0.00           C
ATOM   4011  CE3 TRP   300      44.600  21.300  60.000  1.00  0.00           C
ATOM   4012  HE3 TRP   300      45.510  20.940  59.550  1.00  0.00           H
ATOM   4013  CZ3 TRP   300      43.590  21.750  59.130  1.00  0.00           C
ATOM   4014  HZ3 TRP   300      43.770  21.790  58.060  1.00  0.00           H
ATOM   4015  CZ2 TRP   300      42.290  22.440  60.980  1.00  0.00           C
ATOM   4016  HZ2 TRP   300      41.380  22.870  61.360  1.00  0.00           H
ATOM   4017  CH2 TRP   300      42.470  22.480  59.600  1.00  0.00           C
ATOM   4018  HH2 TRP   300      41.790  22.960  58.910  1.00  0.00           H
ATOM   4019  C   TRP   300      47.230  17.920  60.910  1.00  0.00           C
ATOM   4020  O   TRP   300      47.890  18.330  59.970  1.00  0.00           O
ATOM   4021  N   LEU   301      47.650  16.880  61.620  1.00  0.00           N
ATOM   4022  HN  LEU   301      47.140  16.480  62.380  1.00  0.00           H
ATOM   4023  CA  LEU   301      48.850  16.080  61.180  1.00  0.00           C
ATOM   4024  HA  LEU   301      49.640  16.800  61.060  1.00  0.00           H
ATOM   4025  CB  LEU   301      49.180  14.960  62.180  1.00  0.00           C
ATOM   4026  HB1 LEU   301      48.340  14.240  62.250  1.00  0.00           H
ATOM   4027  HB2 LEU   301      49.270  15.540  63.120  1.00  0.00           H
ATOM   4028  CG  LEU   301      50.520  14.150  62.010  1.00  0.00           C
ATOM   4029  HG  LEU   301      50.320  13.420  61.190  1.00  0.00           H
ATOM   4030  CD1 LEU   301      51.850  14.900  61.790  1.00  0.00           C
ATOM   4031 HD11 LEU   301      52.660  14.140  61.660  1.00  0.00           H
ATOM   4032 HD12 LEU   301      52.110  15.440  62.730  1.00  0.00           H
ATOM   4033 HD13 LEU   301      51.950  15.650  60.980  1.00  0.00           H
ATOM   4034  CD2 LEU   301      50.690  13.250  63.280  1.00  0.00           C
ATOM   4035 HD21 LEU   301      51.650  12.710  63.160  1.00  0.00           H
ATOM   4036 HD22 LEU   301      49.790  12.640  63.500  1.00  0.00           H
ATOM   4037 HD23 LEU   301      50.840  13.990  64.100  1.00  0.00           H
ATOM   4038  C   LEU   301      48.670  15.500  59.740  1.00  0.00           C
ATOM   4039  O   LEU   301      49.570  15.670  58.870  1.00  0.00           O
ATOM   4040  N   PRO   302      47.640  14.820  59.300  1.00  0.00           N
ATOM   4041  CD  PRO   302      46.630  14.150  60.160  1.00  0.00           C
ATOM   4042  HD1 PRO   302      46.320  14.940  60.880  1.00  0.00           H
ATOM   4043  HD2 PRO   302      47.060  13.300  60.720  1.00  0.00           H
ATOM   4044  CA  PRO   302      47.640  14.240  57.940  1.00  0.00           C
ATOM   4045  HA  PRO   302      48.610  13.790  57.760  1.00  0.00           H
ATOM   4046  CB  PRO   302      46.510  13.230  57.990  1.00  0.00           C
ATOM   4047  HB1 PRO   302      46.810  12.210  58.310  1.00  0.00           H
ATOM   4048  HB2 PRO   302      45.960  13.160  57.030  1.00  0.00           H
ATOM   4049  CG  PRO   302      45.590  13.710  59.140  1.00  0.00           C
ATOM   4050  HG1 PRO   302      44.960  14.570  58.830  1.00  0.00           H
ATOM   4051  HG2 PRO   302      45.050  12.820  59.530  1.00  0.00           H
ATOM   4052  C   PRO   302      47.380  15.290  56.850  1.00  0.00           C
ATOM   4053  O   PRO   302      47.800  15.180  55.710  1.00  0.00           O
ATOM   4054  N   TYR   303      46.660  16.350  57.240  1.00  0.00           N
ATOM   4055  HN  TYR   303      46.100  16.440  58.060  1.00  0.00           H
ATOM   4056  CA  TYR   303      46.540  17.560  56.360  1.00  0.00           C
ATOM   4057  HA  TYR   303      46.190  17.300  55.370  1.00  0.00           H
ATOM   4058  CB  TYR   303      45.550  18.630  57.020  1.00  0.00           C
ATOM   4059  HB1 TYR   303      46.040  18.970  57.950  1.00  0.00           H
ATOM   4060  HB2 TYR   303      44.570  18.100  57.120  1.00  0.00           H
ATOM   4061  CG  TYR   303      45.350  19.910  56.240  1.00  0.00           C
ATOM   4062  CD1 TYR   303      46.020  21.120  56.470  1.00  0.00           C
ATOM   4063  HD1 TYR   303      46.760  21.140  57.250  1.00  0.00           H
ATOM   4064  CE1 TYR   303      45.710  22.280  55.820  1.00  0.00           C
ATOM   4065  HE1 TYR   303      46.230  23.210  56.010  1.00  0.00           H
ATOM   4066  CZ  TYR   303      44.690  22.240  54.860  1.00  0.00           C
ATOM   4067  OH  TYR   303      44.180  23.440  54.250  1.00  0.00           O
ATOM   4068  HH  TYR   303      43.370  23.200  53.800  1.00  0.00           H
ATOM   4069  CD2 TYR   303      44.380  19.930  55.180  1.00  0.00           C
ATOM   4070  HD2 TYR   303      43.940  18.990  54.860  1.00  0.00           H
ATOM   4071  CE2 TYR   303      43.990  21.120  54.570  1.00  0.00           C
ATOM   4072  HE2 TYR   303      43.250  21.070  53.780  1.00  0.00           H
ATOM   4073  C   TYR   303      47.870  18.200  56.170  1.00  0.00           C
ATOM   4074  O   TYR   303      48.260  18.230  54.980  1.00  0.00           O
ATOM   4075  N   PHE   304      48.630  18.540  57.230  1.00  0.00           N
ATOM   4076  HN  PHE   304      48.280  18.380  58.150  1.00  0.00           H
ATOM   4077  CA  PHE   304      49.960  19.090  57.070  1.00  0.00           C
ATOM   4078  HA  PHE   304      49.970  19.840  56.290  1.00  0.00           H
ATOM   4079  CB  PHE   304      50.490  19.780  58.330  1.00  0.00           C
ATOM   4080  HB1 PHE   304      51.570  19.970  58.160  1.00  0.00           H
ATOM   4081  HB2 PHE   304      50.380  19.090  59.200  1.00  0.00           H
ATOM   4082  CG  PHE   304      49.890  21.140  58.460  1.00  0.00           C
ATOM   4083  CD1 PHE   304      48.910  21.500  59.470  1.00  0.00           C
ATOM   4084  HD1 PHE   304      48.630  20.720  60.160  1.00  0.00           H
ATOM   4085  CE1 PHE   304      48.260  22.680  59.440  1.00  0.00           C
ATOM   4086  HE1 PHE   304      47.490  22.880  60.180  1.00  0.00           H
ATOM   4087  CZ  PHE   304      48.660  23.660  58.510  1.00  0.00           C
ATOM   4088  HZ  PHE   304      48.160  24.610  58.410  1.00  0.00           H
ATOM   4089  CD2 PHE   304      50.220  22.140  57.420  1.00  0.00           C
ATOM   4090  HD2 PHE   304      51.000  22.020  56.680  1.00  0.00           H
ATOM   4091  CE2 PHE   304      49.650  23.380  57.540  1.00  0.00           C
ATOM   4092  HE2 PHE   304      49.940  24.100  56.790  1.00  0.00           H
ATOM   4093  C   PHE   304      50.960  18.130  56.340  1.00  0.00           C
ATOM   4094  O   PHE   304      51.680  18.650  55.460  1.00  0.00           O
ATOM   4095  N   SER   305      50.940  16.840  56.610  1.00  0.00           N
ATOM   4096  HN  SER   305      50.310  16.570  57.320  1.00  0.00           H
ATOM   4097  CA  SER   305      51.770  15.850  55.890  1.00  0.00           C
ATOM   4098  HA  SER   305      52.780  16.210  55.980  1.00  0.00           H
ATOM   4099  CB  SER   305      51.660  14.480  56.550  1.00  0.00           C
ATOM   4100  HB1 SER   305      52.340  13.780  56.010  1.00  0.00           H
ATOM   4101  HB2 SER   305      50.590  14.220  56.450  1.00  0.00           H
ATOM   4102  OG  SER   305      52.170  14.480  57.860  1.00  0.00           O
ATOM   4103  HG1 SER   305      51.440  14.540  58.490  1.00  0.00           H
ATOM   4104  C   SER   305      51.490  15.760  54.390  1.00  0.00           C
ATOM   4105  O   SER   305      52.390  15.520  53.540  1.00  0.00           O
ATOM   4106  N   PHE   306      50.160  15.870  54.010  1.00  0.00           N
ATOM   4107  HN  PHE   306      49.470  15.920  54.740  1.00  0.00           H
ATOM   4108  CA  PHE   306      49.720  16.070  52.640  1.00  0.00           C
ATOM   4109  HA  PHE   306      50.090  15.230  52.060  1.00  0.00           H
ATOM   4110  CB  PHE   306      48.180  15.920  52.580  1.00  0.00           C
ATOM   4111  HB1 PHE   306      47.530  16.350  53.360  1.00  0.00           H
ATOM   4112  HB2 PHE   306      47.870  14.850  52.630  1.00  0.00           H
ATOM   4113  CG  PHE   306      47.770  16.560  51.250  1.00  0.00           C
ATOM   4114  CD1 PHE   306      47.240  17.880  51.250  1.00  0.00           C
ATOM   4115  HD1 PHE   306      47.060  18.440  52.150  1.00  0.00           H
ATOM   4116  CE1 PHE   306      46.840  18.420  49.990  1.00  0.00           C
ATOM   4117  HE1 PHE   306      46.430  19.420  50.010  1.00  0.00           H
ATOM   4118  CZ  PHE   306      46.980  17.660  48.780  1.00  0.00           C
ATOM   4119  HZ  PHE   306      46.670  18.130  47.860  1.00  0.00           H
ATOM   4120  CD2 PHE   306      47.800  15.780  50.080  1.00  0.00           C
ATOM   4121  HD2 PHE   306      48.230  14.800  50.220  1.00  0.00           H
ATOM   4122  CE2 PHE   306      47.540  16.320  48.830  1.00  0.00           C
ATOM   4123  HE2 PHE   306      47.690  15.690  47.970  1.00  0.00           H
ATOM   4124  C   PHE   306      50.340  17.280  51.940  1.00  0.00           C
ATOM   4125  O   PHE   306      50.910  17.210  50.820  1.00  0.00           O
HETATM 4126  N   HSD   307      50.330  18.420  52.630  1.00  0.00           N
HETATM 4127  HN  HSD   307      49.770  18.460  53.460  1.00  0.00           H
HETATM 4128  CA  HSD   307      51.000  19.600  52.250  1.00  0.00           C
HETATM 4129  HA  HSD   307      50.650  19.870  51.260  1.00  0.00           H
HETATM 4130  CB  HSD   307      50.520  20.740  53.170  1.00  0.00           C
HETATM 4131  HB1 HSD   307      51.350  21.440  53.400  1.00  0.00           H
HETATM 4132  HB2 HSD   307      50.160  20.410  54.170  1.00  0.00           H
HETATM 4133  ND1 HSD   307      48.080  20.930  52.680  1.00  0.00           N
HETATM 4134  HD1 HSD   307      47.770  20.070  53.090  1.00  0.00           H
HETATM 4135  CG  HSD   307      49.320  21.410  52.620  1.00  0.00           C
HETATM 4136  CE1 HSD   307      47.240  21.800  52.170  1.00  0.00           C
HETATM 4137  HE1 HSD   307      46.170  21.730  52.020  1.00  0.00           H
HETATM 4138  NE2 HSD   307      47.830  22.860  51.670  1.00  0.00           N
HETATM 4139  CD2 HSD   307      49.210  22.600  52.010  1.00  0.00           C
HETATM 4140  HD2 HSD   307      50.050  23.240  51.780  1.00  0.00           H
HETATM 4141  C   HSD   307      52.530  19.550  52.110  1.00  0.00           C
HETATM 4142  O   HSD   307      53.070  19.910  51.060  1.00  0.00           O
ATOM   4143  N   LEU   308      53.210  18.940  53.090  1.00  0.00           N
ATOM   4144  HN  LEU   308      52.640  18.890  53.910  1.00  0.00           H
ATOM   4145  CA  LEU   308      54.620  18.580  53.000  1.00  0.00           C
ATOM   4146  HA  LEU   308      55.080  19.550  52.830  1.00  0.00           H
ATOM   4147  CB  LEU   308      55.150  18.030  54.280  1.00  0.00           C
ATOM   4148  HB1 LEU   308      56.090  17.500  54.020  1.00  0.00           H
ATOM   4149  HB2 LEU   308      54.470  17.190  54.550  1.00  0.00           H
ATOM   4150  CG  LEU   308      55.210  18.950  55.580  1.00  0.00           C
ATOM   4151  HG  LEU   308      54.220  19.440  55.670  1.00  0.00           H
ATOM   4152  CD1 LEU   308      55.640  18.130  56.830  1.00  0.00           C
ATOM   4153 HD11 LEU   308      54.970  17.250  56.950  1.00  0.00           H
ATOM   4154 HD12 LEU   308      55.780  18.700  57.770  1.00  0.00           H
ATOM   4155 HD13 LEU   308      56.580  17.610  56.570  1.00  0.00           H
ATOM   4156  CD2 LEU   308      56.010  20.270  55.340  1.00  0.00           C
ATOM   4157 HD21 LEU   308      55.470  20.810  54.540  1.00  0.00           H
ATOM   4158 HD22 LEU   308      57.010  20.040  54.910  1.00  0.00           H
ATOM   4159 HD23 LEU   308      56.100  20.900  56.250  1.00  0.00           H
ATOM   4160  C   LEU   308      54.920  17.700  51.800  1.00  0.00           C
ATOM   4161  O   LEU   308      55.990  17.850  51.230  1.00  0.00           O
ATOM   4162  N   TYR   309      54.100  16.640  51.620  1.00  0.00           N
ATOM   4163  HN  TYR   309      53.460  16.310  52.310  1.00  0.00           H
ATOM   4164  CA  TYR   309      54.330  15.730  50.490  1.00  0.00           C
ATOM   4165  HA  TYR   309      55.330  15.360  50.620  1.00  0.00           H
ATOM   4166  CB  TYR   309      53.180  14.650  50.550  1.00  0.00           C
ATOM   4167  HB1 TYR   309      52.150  15.060  50.560  1.00  0.00           H
ATOM   4168  HB2 TYR   309      53.210  14.060  51.490  1.00  0.00           H
ATOM   4169  CG  TYR   309      53.170  13.610  49.400  1.00  0.00           C
ATOM   4170  CD1 TYR   309      54.030  12.490  49.510  1.00  0.00           C
ATOM   4171  HD1 TYR   309      54.740  12.380  50.320  1.00  0.00           H
ATOM   4172  CE1 TYR   309      54.020  11.530  48.460  1.00  0.00           C
ATOM   4173  HE1 TYR   309      54.680  10.680  48.580  1.00  0.00           H
ATOM   4174  CZ  TYR   309      53.270  11.770  47.290  1.00  0.00           C
ATOM   4175  OH  TYR   309      53.460  10.970  46.180  1.00  0.00           O
ATOM   4176  HH  TYR   309      52.780  11.030  45.500  1.00  0.00           H
ATOM   4177  CD2 TYR   309      52.370  13.790  48.260  1.00  0.00           C
ATOM   4178  HD2 TYR   309      51.770  14.690  48.170  1.00  0.00           H
ATOM   4179  CE2 TYR   309      52.410  12.870  47.210  1.00  0.00           C
ATOM   4180  HE2 TYR   309      51.820  13.030  46.320  1.00  0.00           H
ATOM   4181  C   TYR   309      54.410  16.420  49.110  1.00  0.00           C
ATOM   4182  O   TYR   309      55.360  16.190  48.400  1.00  0.00           O
ATOM   4183  N   VAL   310      53.490  17.390  48.890  1.00  0.00           N
ATOM   4184  HN  VAL   310      52.690  17.600  49.440  1.00  0.00           H
ATOM   4185  CA  VAL   310      53.580  18.310  47.760  1.00  0.00           C
ATOM   4186  HA  VAL   310      53.530  17.720  46.860  1.00  0.00           H
ATOM   4187  CB  VAL   310      52.370  19.270  47.820  1.00  0.00           C
ATOM   4188  HB  VAL   310      52.390  19.720  48.840  1.00  0.00           H
ATOM   4189  CG1 VAL   310      52.450  20.300  46.720  1.00  0.00           C
ATOM   4190 HG11 VAL   310      51.550  20.960  46.740  1.00  0.00           H
ATOM   4191 HG12 VAL   310      52.420  19.730  45.770  1.00  0.00           H
ATOM   4192 HG13 VAL   310      53.320  20.980  46.570  1.00  0.00           H
ATOM   4193  CG2 VAL   310      51.120  18.440  47.510  1.00  0.00           C
ATOM   4194 HG21 VAL   310      50.220  18.930  47.960  1.00  0.00           H
ATOM   4195 HG22 VAL   310      51.190  17.400  47.900  1.00  0.00           H
ATOM   4196 HG23 VAL   310      50.880  18.350  46.430  1.00  0.00           H
ATOM   4197  C   VAL   310      54.860  19.120  47.680  1.00  0.00           C
ATOM   4198  O   VAL   310      55.620  19.160  46.680  1.00  0.00           O
ATOM   4199  N   ALA   311      55.240  19.710  48.840  1.00  0.00           N
ATOM   4200  HN  ALA   311      54.650  19.640  49.640  1.00  0.00           H
ATOM   4201  CA  ALA   311      56.330  20.640  48.980  1.00  0.00           C
ATOM   4202  HA  ALA   311      56.230  21.560  48.430  1.00  0.00           H
ATOM   4203  CB  ALA   311      56.440  21.100  50.460  1.00  0.00           C
ATOM   4204  HB1 ALA   311      57.180  21.930  50.480  1.00  0.00           H
ATOM   4205  HB2 ALA   311      56.730  20.410  51.280  1.00  0.00           H
ATOM   4206  HB3 ALA   311      55.430  21.460  50.750  1.00  0.00           H
ATOM   4207  C   ALA   311      57.710  20.070  48.720  1.00  0.00           C
ATOM   4208  O   ALA   311      58.650  20.760  48.260  1.00  0.00           O
ATOM   4209  N   LEU   312      57.850  18.800  49.210  1.00  0.00           N
ATOM   4210  HN  LEU   312      57.140  18.430  49.810  1.00  0.00           H
ATOM   4211  CA  LEU   312      59.170  18.110  49.240  1.00  0.00           C
ATOM   4212  HA  LEU   312      59.920  18.890  49.170  1.00  0.00           H
ATOM   4213  CB  LEU   312      59.500  17.360  50.580  1.00  0.00           C
ATOM   4214  HB1 LEU   312      60.510  16.920  50.420  1.00  0.00           H
ATOM   4215  HB2 LEU   312      58.690  16.590  50.570  1.00  0.00           H
ATOM   4216  CG  LEU   312      59.380  18.200  51.850  1.00  0.00           C
ATOM   4217  HG  LEU   312      58.440  18.790  51.760  1.00  0.00           H
ATOM   4218  CD1 LEU   312      59.330  17.380  53.120  1.00  0.00           C
ATOM   4219 HD11 LEU   312      59.170  18.030  54.010  1.00  0.00           H
ATOM   4220 HD12 LEU   312      60.310  16.870  53.270  1.00  0.00           H
ATOM   4221 HD13 LEU   312      58.480  16.670  53.080  1.00  0.00           H
ATOM   4222  CD2 LEU   312      60.470  19.150  52.020  1.00  0.00           C
ATOM   4223 HD21 LEU   312      60.480  19.880  51.180  1.00  0.00           H
ATOM   4224 HD22 LEU   312      61.450  18.640  51.990  1.00  0.00           H
ATOM   4225 HD23 LEU   312      60.390  19.680  53.000  1.00  0.00           H
ATOM   4226  C   LEU   312      59.230  17.230  47.990  1.00  0.00           C
ATOM   4227  O   LEU   312      60.190  16.440  47.910  1.00  0.00           O
ATOM   4228  N   SER   313      58.240  17.360  47.050  1.00  0.00           N
ATOM   4229  HN  SER   313      57.540  18.050  47.210  1.00  0.00           H
ATOM   4230  CA  SER   313      58.290  16.760  45.750  1.00  0.00           C
ATOM   4231  HA  SER   313      58.770  15.790  45.770  1.00  0.00           H
ATOM   4232  CB  SER   313      56.930  16.540  45.020  1.00  0.00           C
ATOM   4233  HB1 SER   313      57.180  15.980  44.090  1.00  0.00           H
ATOM   4234  HB2 SER   313      56.360  17.440  44.710  1.00  0.00           H
ATOM   4235  OG  SER   313      56.140  15.670  45.820  1.00  0.00           O
ATOM   4236  HG1 SER   313      55.910  16.150  46.620  1.00  0.00           H
ATOM   4237  C   SER   313      59.210  17.520  44.780  1.00  0.00           C
ATOM   4238  O   SER   313      59.200  18.740  44.780  1.00  0.00           O
ATOM   4239  N   ALA   314      59.980  16.790  43.950  1.00  0.00           N
ATOM   4240  HN  ALA   314      59.980  15.800  43.990  1.00  0.00           H
ATOM   4241  CA  ALA   314      60.740  17.370  42.880  1.00  0.00           C
ATOM   4242  HA  ALA   314      61.000  18.400  43.090  1.00  0.00           H
ATOM   4243  CB  ALA   314      61.970  16.530  42.700  1.00  0.00           C
ATOM   4244  HB1 ALA   314      62.620  16.660  43.590  1.00  0.00           H
ATOM   4245  HB2 ALA   314      62.650  16.830  41.870  1.00  0.00           H
ATOM   4246  HB3 ALA   314      61.840  15.430  42.770  1.00  0.00           H
ATOM   4247  C   ALA   314      59.980  17.150  41.600  1.00  0.00           C
ATOM   4248  O   ALA   314      59.580  18.150  40.980  1.00  0.00           O
ATOM   4249  N   GLN   315      59.590  15.890  41.330  1.00  0.00           N
ATOM   4250  HN  GLN   315      59.800  15.110  41.910  1.00  0.00           H
ATOM   4251  CA  GLN   315      58.850  15.500  40.100  1.00  0.00           C
ATOM   4252  HA  GLN   315      59.380  15.930  39.260  1.00  0.00           H
ATOM   4253  CB  GLN   315      58.950  13.920  40.030  1.00  0.00           C
ATOM   4254  HB1 GLN   315      58.280  13.530  39.230  1.00  0.00           H
ATOM   4255  HB2 GLN   315      58.680  13.560  41.040  1.00  0.00           H
ATOM   4256  CG  GLN   315      60.420  13.330  39.810  1.00  0.00           C
ATOM   4257  HG1 GLN   315      60.340  12.270  39.480  1.00  0.00           H
ATOM   4258  HG2 GLN   315      60.900  13.370  40.810  1.00  0.00           H
ATOM   4259  CD  GLN   315      61.220  13.990  38.770  1.00  0.00           C
ATOM   4260  OE1 GLN   315      60.720  14.440  37.700  1.00  0.00           O
ATOM   4261  NE2 GLN   315      62.520  14.160  38.950  1.00  0.00           N
ATOM   4262 HE21 GLN   315      62.980  13.760  39.740  1.00  0.00           H
ATOM   4263 HE22 GLN   315      63.080  14.510  38.200  1.00  0.00           H
ATOM   4264  C   GLN   315      57.460  15.860  40.040  1.00  0.00           C
ATOM   4265  O   GLN   315      56.880  16.000  41.090  1.00  0.00           O
ATOM   4266  N   PRO   316      56.780  16.190  38.860  1.00  0.00           N
ATOM   4267  CD  PRO   316      57.420  16.240  37.550  1.00  0.00           C
ATOM   4268  HD1 PRO   316      57.840  15.230  37.320  1.00  0.00           H
ATOM   4269  HD2 PRO   316      58.240  16.990  37.540  1.00  0.00           H
ATOM   4270  CA  PRO   316      55.340  16.500  38.810  1.00  0.00           C
ATOM   4271  HA  PRO   316      55.170  17.560  38.790  1.00  0.00           H
ATOM   4272  CB  PRO   316      54.930  16.270  37.320  1.00  0.00           C
ATOM   4273  HB1 PRO   316      54.030  16.880  37.080  1.00  0.00           H
ATOM   4274  HB2 PRO   316      54.770  15.200  37.060  1.00  0.00           H
ATOM   4275  CG  PRO   316      56.310  16.660  36.640  1.00  0.00           C
ATOM   4276  HG1 PRO   316      56.350  16.190  35.630  1.00  0.00           H
ATOM   4277  HG2 PRO   316      56.270  17.770  36.580  1.00  0.00           H
ATOM   4278  C   PRO   316      54.420  15.930  39.800  1.00  0.00           C
ATOM   4279  O   PRO   316      54.310  14.690  39.920  1.00  0.00           O
ATOM   4280  N   ILE   317      53.630  16.750  40.540  1.00  0.00           N
ATOM   4281  HN  ILE   317      53.460  17.700  40.290  1.00  0.00           H
ATOM   4282  CA  ILE   317      52.710  16.220  41.570  1.00  0.00           C
ATOM   4283  HA  ILE   317      53.380  15.600  42.140  1.00  0.00           H
ATOM   4284  CB  ILE   317      52.270  17.300  42.530  1.00  0.00           C
ATOM   4285  HB  ILE   317      53.140  17.940  42.810  1.00  0.00           H
ATOM   4286  CG2 ILE   317      51.450  18.230  41.700  1.00  0.00           C
ATOM   4287 HG21 ILE   317      51.960  18.610  40.790  1.00  0.00           H
ATOM   4288 HG22 ILE   317      51.270  19.080  42.390  1.00  0.00           H
ATOM   4289 HG23 ILE   317      50.460  17.760  41.480  1.00  0.00           H
ATOM   4290  CG1 ILE   317      51.420  16.890  43.720  1.00  0.00           C
ATOM   4291 HG11 ILE   317      50.630  16.120  43.550  1.00  0.00           H
ATOM   4292 HG12 ILE   317      50.940  17.780  44.180  1.00  0.00           H
ATOM   4293  CD  ILE   317      52.260  16.290  44.810  1.00  0.00           C
ATOM   4294  HD1 ILE   317      53.310  16.600  44.640  1.00  0.00           H
ATOM   4295  HD2 ILE   317      52.310  15.180  44.850  1.00  0.00           H
ATOM   4296  HD3 ILE   317      51.890  16.640  45.790  1.00  0.00           H
ATOM   4297  C   ILE   317      51.540  15.400  41.000  1.00  0.00           C
ATOM   4298  O   ILE   317      50.780  15.750  40.050  1.00  0.00           O
ATOM   4299  N   SER   318      51.270  14.230  41.680  1.00  0.00           N
ATOM   4300  HN  SER   318      51.910  14.100  42.430  1.00  0.00           H
ATOM   4301  CA  SER   318      49.890  13.630  41.670  1.00  0.00           C
ATOM   4302  HA  SER   318      49.240  14.240  41.060  1.00  0.00           H
ATOM   4303  CB  SER   318      49.810  12.290  40.930  1.00  0.00           C
ATOM   4304  HB1 SER   318      50.560  11.690  41.490  1.00  0.00           H
ATOM   4305  HB2 SER   318      50.120  12.450  39.870  1.00  0.00           H
ATOM   4306  OG  SER   318      48.490  11.660  40.940  1.00  0.00           O
ATOM   4307  HG1 SER   318      47.860  12.080  40.350  1.00  0.00           H
ATOM   4308  C   SER   318      49.460  13.530  43.120  1.00  0.00           C
ATOM   4309  O   SER   318      50.120  12.940  43.970  1.00  0.00           O
ATOM   4310  N   THR   319      48.250  14.000  43.420  1.00  0.00           N
ATOM   4311  HN  THR   319      47.840  14.490  42.650  1.00  0.00           H
ATOM   4312  CA  THR   319      47.740  14.050  44.770  1.00  0.00           C
ATOM   4313  HA  THR   319      48.520  13.770  45.470  1.00  0.00           H
ATOM   4314  CB  THR   319      46.960  15.340  45.060  1.00  0.00           C
ATOM   4315  HB  THR   319      46.400  15.330  46.020  1.00  0.00           H
ATOM   4316  OG1 THR   319      45.950  15.600  44.100  1.00  0.00           O
ATOM   4317  HG1 THR   319      45.330  16.250  44.430  1.00  0.00           H
ATOM   4318  CG2 THR   319      47.900  16.570  45.030  1.00  0.00           C
ATOM   4319 HG21 THR   319      47.370  17.450  45.440  1.00  0.00           H
ATOM   4320 HG22 THR   319      48.280  16.800  44.010  1.00  0.00           H
ATOM   4321 HG23 THR   319      48.820  16.290  45.590  1.00  0.00           H
ATOM   4322  C   THR   319      46.770  12.950  45.060  1.00  0.00           C
ATOM   4323  O   THR   319      46.210  12.850  46.150  1.00  0.00           O
ATOM   4324  N   GLY   320      46.600  12.050  44.050  1.00  0.00           N
ATOM   4325  HN  GLY   320      47.200  12.090  43.260  1.00  0.00           H
ATOM   4326  CA  GLY   320      45.620  10.930  44.030  1.00  0.00           C
ATOM   4327  HA1 GLY   320      46.120  10.130  44.550  1.00  0.00           H
ATOM   4328  HA2 GLY   320      45.390  10.770  42.980  1.00  0.00           H
ATOM   4329  C   GLY   320      44.190  11.250  44.610  1.00  0.00           C
ATOM   4330  O   GLY   320      43.600  12.300  44.540  1.00  0.00           O
ATOM   4331  N   GLN   321      43.600  10.230  45.320  1.00  0.00           N
ATOM   4332  HN  GLN   321      44.100   9.370  45.480  1.00  0.00           H
ATOM   4333  CA  GLN   321      42.320  10.360  45.970  1.00  0.00           C
ATOM   4334  HA  GLN   321      41.710  11.060  45.430  1.00  0.00           H
ATOM   4335  CB  GLN   321      41.500   9.010  45.840  1.00  0.00           C
ATOM   4336  HB1 GLN   321      40.510   9.170  46.310  1.00  0.00           H
ATOM   4337  HB2 GLN   321      42.070   8.250  46.420  1.00  0.00           H
ATOM   4338  CG  GLN   321      41.240   8.400  44.450  1.00  0.00           C
ATOM   4339  HG1 GLN   321      40.580   7.510  44.510  1.00  0.00           H
ATOM   4340  HG2 GLN   321      42.180   8.040  43.990  1.00  0.00           H
ATOM   4341  CD  GLN   321      40.560   9.360  43.410  1.00  0.00           C
ATOM   4342  OE1 GLN   321      40.990   9.510  42.280  1.00  0.00           O
ATOM   4343  NE2 GLN   321      39.360   9.810  43.870  1.00  0.00           N
ATOM   4344 HE21 GLN   321      39.040   9.660  44.800  1.00  0.00           H
ATOM   4345 HE22 GLN   321      38.810  10.380  43.260  1.00  0.00           H
ATOM   4346  C   GLN   321      42.380  10.640  47.440  1.00  0.00           C
ATOM   4347  O   GLN   321      41.390  10.790  48.150  1.00  0.00           O
ATOM   4348  N   VAL   322      43.660  10.840  47.880  1.00  0.00           N
ATOM   4349  HN  VAL   322      44.430  10.920  47.250  1.00  0.00           H
ATOM   4350  CA  VAL   322      43.900  11.240  49.280  1.00  0.00           C
ATOM   4351  HA  VAL   322      43.300  10.570  49.880  1.00  0.00           H
ATOM   4352  CB  VAL   322      45.380  11.300  49.610  1.00  0.00           C
ATOM   4353  HB  VAL   322      45.790  12.070  48.920  1.00  0.00           H
ATOM   4354  CG1 VAL   322      45.640  11.760  51.050  1.00  0.00           C
ATOM   4355 HG11 VAL   322      44.990  11.190  51.750  1.00  0.00           H
ATOM   4356 HG12 VAL   322      45.540  12.840  51.300  1.00  0.00           H
ATOM   4357 HG13 VAL   322      46.690  11.530  51.330  1.00  0.00           H
ATOM   4358  CG2 VAL   322      46.010   9.890  49.350  1.00  0.00           C
ATOM   4359 HG21 VAL   322      47.030   9.560  49.670  1.00  0.00           H
ATOM   4360 HG22 VAL   322      46.180   9.820  48.260  1.00  0.00           H
ATOM   4361 HG23 VAL   322      45.350   9.010  49.500  1.00  0.00           H
ATOM   4362  C   VAL   322      43.270  12.680  49.450  1.00  0.00           C
ATOM   4363  O   VAL   322      42.580  12.930  50.420  1.00  0.00           O
ATOM   4364  N   GLU   323      43.560  13.630  48.490  1.00  0.00           N
ATOM   4365  HN  GLU   323      44.020  13.430  47.620  1.00  0.00           H
ATOM   4366  CA  GLU   323      43.370  15.030  48.670  1.00  0.00           C
ATOM   4367  HA  GLU   323      44.200  15.360  49.270  1.00  0.00           H
ATOM   4368  CB  GLU   323      43.470  15.790  47.340  1.00  0.00           C
ATOM   4369  HB1 GLU   323      42.700  15.350  46.680  1.00  0.00           H
ATOM   4370  HB2 GLU   323      44.430  15.570  46.840  1.00  0.00           H
ATOM   4371  CG  GLU   323      43.470  17.280  47.530  1.00  0.00           C
ATOM   4372  HG1 GLU   323      44.410  17.670  47.970  1.00  0.00           H
ATOM   4373  HG2 GLU   323      42.620  17.620  48.160  1.00  0.00           H
ATOM   4374  CD  GLU   323      43.340  18.010  46.190  1.00  0.00           C
ATOM   4375  OE1 GLU   323      44.100  17.630  45.290  1.00  0.00           O
ATOM   4376  OE2 GLU   323      42.480  18.900  45.950  1.00  0.00           O
ATOM   4377  C   GLU   323      42.050  15.470  49.330  1.00  0.00           C
ATOM   4378  O   GLU   323      42.050  16.290  50.280  1.00  0.00           O
ATOM   4379  N   SER   324      40.870  14.910  48.890  1.00  0.00           N
ATOM   4380  HN  SER   324      40.890  14.270  48.120  1.00  0.00           H
ATOM   4381  CA  SER   324      39.550  15.220  49.440  1.00  0.00           C
ATOM   4382  HA  SER   324      39.400  16.280  49.300  1.00  0.00           H
ATOM   4383  CB  SER   324      38.380  14.430  48.800  1.00  0.00           C
ATOM   4384  HB1 SER   324      38.360  14.780  47.740  1.00  0.00           H
ATOM   4385  HB2 SER   324      37.380  14.620  49.250  1.00  0.00           H
ATOM   4386  OG  SER   324      38.500  13.020  48.650  1.00  0.00           O
ATOM   4387  HG1 SER   324      37.740  12.760  48.130  1.00  0.00           H
ATOM   4388  C   SER   324      39.450  14.910  50.900  1.00  0.00           C
ATOM   4389  O   SER   324      38.950  15.730  51.670  1.00  0.00           O
ATOM   4390  N   VAL   325      39.920  13.740  51.300  1.00  0.00           N
ATOM   4391  HN  VAL   325      40.370  13.200  50.590  1.00  0.00           H
ATOM   4392  CA  VAL   325      39.840  13.240  52.660  1.00  0.00           C
ATOM   4393  HA  VAL   325      38.850  13.100  53.070  1.00  0.00           H
ATOM   4394  CB  VAL   325      40.530  11.890  52.760  1.00  0.00           C
ATOM   4395  HB  VAL   325      41.600  11.920  52.450  1.00  0.00           H
ATOM   4396  CG1 VAL   325      40.350  11.420  54.240  1.00  0.00           C
ATOM   4397 HG11 VAL   325      40.370  10.320  54.320  1.00  0.00           H
ATOM   4398 HG12 VAL   325      39.500  11.920  54.760  1.00  0.00           H
ATOM   4399 HG13 VAL   325      41.200  11.860  54.800  1.00  0.00           H
ATOM   4400  CG2 VAL   325      39.790  10.950  51.780  1.00  0.00           C
ATOM   4401 HG21 VAL   325      40.310   9.970  51.910  1.00  0.00           H
ATOM   4402 HG22 VAL   325      39.880  11.130  50.690  1.00  0.00           H
ATOM   4403 HG23 VAL   325      38.710  10.850  52.000  1.00  0.00           H
ATOM   4404  C   VAL   325      40.570  14.180  53.630  1.00  0.00           C
ATOM   4405  O   VAL   325      40.000  14.760  54.570  1.00  0.00           O
ATOM   4406  N   VAL   326      41.870  14.460  53.390  1.00  0.00           N
ATOM   4407  HN  VAL   326      42.300  13.990  52.630  1.00  0.00           H
ATOM   4408  CA  VAL   326      42.640  15.320  54.210  1.00  0.00           C
ATOM   4409  HA  VAL   326      42.590  14.870  55.190  1.00  0.00           H
ATOM   4410  CB  VAL   326      44.110  15.480  53.900  1.00  0.00           C
ATOM   4411  HB  VAL   326      44.570  16.240  54.560  1.00  0.00           H
ATOM   4412  CG1 VAL   326      44.830  14.160  54.290  1.00  0.00           C
ATOM   4413 HG11 VAL   326      45.920  14.200  54.080  1.00  0.00           H
ATOM   4414 HG12 VAL   326      44.460  13.320  53.660  1.00  0.00           H
ATOM   4415 HG13 VAL   326      44.870  14.040  55.390  1.00  0.00           H
ATOM   4416  CG2 VAL   326      44.390  15.710  52.410  1.00  0.00           C
ATOM   4417 HG21 VAL   326      44.180  16.780  52.190  1.00  0.00           H
ATOM   4418 HG22 VAL   326      43.930  14.940  51.750  1.00  0.00           H
ATOM   4419 HG23 VAL   326      45.460  15.590  52.150  1.00  0.00           H
ATOM   4420  C   VAL   326      42.050  16.700  54.450  1.00  0.00           C
ATOM   4421  O   VAL   326      42.180  17.250  55.530  1.00  0.00           O
ATOM   4422  N   THR   327      41.460  17.280  53.390  1.00  0.00           N
ATOM   4423  HN  THR   327      41.490  16.790  52.530  1.00  0.00           H
ATOM   4424  CA  THR   327      40.780  18.580  53.360  1.00  0.00           C
ATOM   4425  HA  THR   327      41.410  19.420  53.630  1.00  0.00           H
ATOM   4426  CB  THR   327      40.250  19.000  51.960  1.00  0.00           C
ATOM   4427  HB  THR   327      39.440  18.350  51.560  1.00  0.00           H
ATOM   4428  OG1 THR   327      41.230  18.940  50.900  1.00  0.00           O
ATOM   4429  HG1 THR   327      41.610  18.070  50.750  1.00  0.00           H
ATOM   4430  CG2 THR   327      39.690  20.440  51.960  1.00  0.00           C
ATOM   4431 HG21 THR   327      40.430  21.130  52.400  1.00  0.00           H
ATOM   4432 HG22 THR   327      38.770  20.450  52.590  1.00  0.00           H
ATOM   4433 HG23 THR   327      39.460  20.810  50.940  1.00  0.00           H
ATOM   4434  C   THR   327      39.620  18.580  54.360  1.00  0.00           C
ATOM   4435  O   THR   327      39.470  19.520  55.130  1.00  0.00           O
ATOM   4436  N   TRP   328      38.780  17.550  54.360  1.00  0.00           N
ATOM   4437  HN  TRP   328      38.920  16.870  53.650  1.00  0.00           H
ATOM   4438  CA  TRP   328      37.670  17.440  55.240  1.00  0.00           C
ATOM   4439  HA  TRP   328      37.170  18.380  55.400  1.00  0.00           H
ATOM   4440  CB  TRP   328      36.640  16.490  54.560  1.00  0.00           C
ATOM   4441  HB1 TRP   328      35.820  16.140  55.230  1.00  0.00           H
ATOM   4442  HB2 TRP   328      37.100  15.530  54.240  1.00  0.00           H
ATOM   4443  CG  TRP   328      35.910  17.310  53.570  1.00  0.00           C
ATOM   4444  CD1 TRP   328      35.990  17.180  52.200  1.00  0.00           C
ATOM   4445  HD1 TRP   328      36.790  16.670  51.680  1.00  0.00           H
ATOM   4446  NE1 TRP   328      35.120  18.050  51.560  1.00  0.00           N
ATOM   4447  HE1 TRP   328      34.830  18.030  50.630  1.00  0.00           H
ATOM   4448  CE2 TRP   328      34.490  18.760  52.510  1.00  0.00           C
ATOM   4449  CD2 TRP   328      34.930  18.330  53.700  1.00  0.00           C
ATOM   4450  CE3 TRP   328      34.230  18.850  54.830  1.00  0.00           C
ATOM   4451  HE3 TRP   328      34.290  18.280  55.750  1.00  0.00           H
ATOM   4452  CZ3 TRP   328      33.260  19.880  54.720  1.00  0.00           C
ATOM   4453  HZ3 TRP   328      32.690  20.270  55.540  1.00  0.00           H
ATOM   4454  CZ2 TRP   328      33.530  19.720  52.360  1.00  0.00           C
ATOM   4455  HZ2 TRP   328      33.450  20.020  51.330  1.00  0.00           H
ATOM   4456  CH2 TRP   328      33.020  20.320  53.460  1.00  0.00           C
ATOM   4457  HH2 TRP   328      32.360  21.180  53.370  1.00  0.00           H
ATOM   4458  C   TRP   328      38.010  16.830  56.650  1.00  0.00           C
ATOM   4459  O   TRP   328      37.210  17.070  57.600  1.00  0.00           O
ATOM   4460  N   ILE   329      39.220  16.280  56.780  1.00  0.00           N
ATOM   4461  HN  ILE   329      39.620  16.180  55.870  1.00  0.00           H
ATOM   4462  CA  ILE   329      39.820  15.900  58.030  1.00  0.00           C
ATOM   4463  HA  ILE   329      39.030  15.500  58.660  1.00  0.00           H
ATOM   4464  CB  ILE   329      40.940  14.840  57.970  1.00  0.00           C
ATOM   4465  HB  ILE   329      41.620  14.960  57.090  1.00  0.00           H
ATOM   4466  CG2 ILE   329      41.760  14.840  59.280  1.00  0.00           C
ATOM   4467 HG21 ILE   329      42.300  15.810  59.290  1.00  0.00           H
ATOM   4468 HG22 ILE   329      42.550  14.070  59.430  1.00  0.00           H
ATOM   4469 HG23 ILE   329      41.190  14.760  60.230  1.00  0.00           H
ATOM   4470  CG1 ILE   329      40.220  13.460  57.780  1.00  0.00           C
ATOM   4471 HG11 ILE   329      39.480  13.550  56.960  1.00  0.00           H
ATOM   4472 HG12 ILE   329      39.650  13.270  58.710  1.00  0.00           H
ATOM   4473  CD  ILE   329      41.210  12.310  57.470  1.00  0.00           C
ATOM   4474  HD1 ILE   329      41.720  12.120  58.440  1.00  0.00           H
ATOM   4475  HD2 ILE   329      41.890  12.640  56.650  1.00  0.00           H
ATOM   4476  HD3 ILE   329      40.560  11.470  57.150  1.00  0.00           H
ATOM   4477  C   ILE   329      40.210  17.180  58.840  1.00  0.00           C
ATOM   4478  O   ILE   329      39.950  17.340  60.020  1.00  0.00           O
ATOM   4479  N   GLY   330      40.810  18.170  58.210  1.00  0.00           N
ATOM   4480  HN  GLY   330      41.070  18.160  57.250  1.00  0.00           H
ATOM   4481  CA  GLY   330      40.950  19.490  58.790  1.00  0.00           C
ATOM   4482  HA1 GLY   330      41.490  20.030  58.030  1.00  0.00           H
ATOM   4483  HA2 GLY   330      41.460  19.280  59.710  1.00  0.00           H
ATOM   4484  C   GLY   330      39.630  20.320  58.970  1.00  0.00           C
ATOM   4485  O   GLY   330      39.470  21.080  59.890  1.00  0.00           O
ATOM   4486  N   TYR   331      38.730  20.200  57.990  1.00  0.00           N
ATOM   4487  HN  TYR   331      38.870  19.610  57.200  1.00  0.00           H
ATOM   4488  CA  TYR   331      37.450  20.810  58.190  1.00  0.00           C
ATOM   4489  HA  TYR   331      37.670  21.790  58.590  1.00  0.00           H
ATOM   4490  CB  TYR   331      36.760  21.080  56.830  1.00  0.00           C
ATOM   4491  HB1 TYR   331      35.960  21.760  57.190  1.00  0.00           H
ATOM   4492  HB2 TYR   331      36.490  20.090  56.410  1.00  0.00           H
ATOM   4493  CG  TYR   331      37.490  21.920  55.820  1.00  0.00           C
ATOM   4494  CD1 TYR   331      37.030  21.890  54.520  1.00  0.00           C
ATOM   4495  HD1 TYR   331      36.240  21.220  54.230  1.00  0.00           H
ATOM   4496  CE1 TYR   331      37.600  22.740  53.470  1.00  0.00           C
ATOM   4497  HE1 TYR   331      37.260  22.630  52.450  1.00  0.00           H
ATOM   4498  CZ  TYR   331      38.620  23.590  53.860  1.00  0.00           C
ATOM   4499  OH  TYR   331      39.230  24.340  52.870  1.00  0.00           O
ATOM   4500  HH  TYR   331      39.010  24.190  51.950  1.00  0.00           H
ATOM   4501  CD2 TYR   331      38.620  22.690  56.100  1.00  0.00           C
ATOM   4502  HD2 TYR   331      39.110  22.500  57.040  1.00  0.00           H
ATOM   4503  CE2 TYR   331      39.140  23.590  55.180  1.00  0.00           C
ATOM   4504  HE2 TYR   331      40.040  24.130  55.410  1.00  0.00           H
ATOM   4505  C   TYR   331      36.520  20.030  59.140  1.00  0.00           C
ATOM   4506  O   TYR   331      35.500  20.570  59.550  1.00  0.00           O
ATOM   4507  N   PHE   332      36.970  18.860  59.680  1.00  0.00           N
ATOM   4508  HN  PHE   332      37.710  18.330  59.290  1.00  0.00           H
ATOM   4509  CA  PHE   332      36.350  18.390  60.870  1.00  0.00           C
ATOM   4510  HA  PHE   332      35.290  18.600  60.820  1.00  0.00           H
ATOM   4511  CB  PHE   332      36.250  16.810  60.860  1.00  0.00           C
ATOM   4512  HB1 PHE   332      37.340  16.590  60.770  1.00  0.00           H
ATOM   4513  HB2 PHE   332      35.820  16.450  59.910  1.00  0.00           H
ATOM   4514  CG  PHE   332      35.710  16.160  62.050  1.00  0.00           C
ATOM   4515  CD1 PHE   332      36.570  15.870  63.170  1.00  0.00           C
ATOM   4516  HD1 PHE   332      37.620  16.040  63.010  1.00  0.00           H
ATOM   4517  CE1 PHE   332      35.980  15.400  64.350  1.00  0.00           C
ATOM   4518  HE1 PHE   332      36.640  15.150  65.170  1.00  0.00           H
ATOM   4519  CZ  PHE   332      34.610  15.240  64.500  1.00  0.00           C
ATOM   4520  HZ  PHE   332      34.230  14.670  65.330  1.00  0.00           H
ATOM   4521  CD2 PHE   332      34.350  15.910  62.170  1.00  0.00           C
ATOM   4522  HD2 PHE   332      33.730  16.000  61.290  1.00  0.00           H
ATOM   4523  CE2 PHE   332      33.740  15.500  63.390  1.00  0.00           C
ATOM   4524  HE2 PHE   332      32.690  15.360  63.580  1.00  0.00           H
ATOM   4525  C   PHE   332      36.780  19.060  62.190  1.00  0.00           C
ATOM   4526  O   PHE   332      36.140  18.940  63.250  1.00  0.00           O
ATOM   4527  N   CYS   333      37.910  19.830  62.170  1.00  0.00           N
ATOM   4528  HN  CYS   333      38.400  19.830  61.300  1.00  0.00           H
ATOM   4529  CA  CYS   333      38.180  20.780  63.190  1.00  0.00           C
ATOM   4530  HA  CYS   333      38.430  20.290  64.120  1.00  0.00           H
ATOM   4531  CB  CYS   333      39.520  21.570  62.880  1.00  0.00           C
ATOM   4532  HB1 CYS   333      39.420  22.280  62.030  1.00  0.00           H
ATOM   4533  HB2 CYS   333      40.290  20.810  62.600  1.00  0.00           H
ATOM   4534  SG  CYS   333      40.110  22.690  64.170  1.00  0.00           S
ATOM   4535  HG1 CYS   333      40.950  21.860  64.770  1.00  0.00           H
ATOM   4536  C   CYS   333      37.050  21.770  63.550  1.00  0.00           C
ATOM   4537  O   CYS   333      36.780  22.000  64.740  1.00  0.00           O
ATOM   4538  N   PHE   334      36.420  22.360  62.540  1.00  0.00           N
ATOM   4539  HN  PHE   334      36.560  22.130  61.580  1.00  0.00           H
ATOM   4540  CA  PHE   334      35.310  23.330  62.850  1.00  0.00           C
ATOM   4541  HA  PHE   334      35.730  24.130  63.440  1.00  0.00           H
ATOM   4542  CB  PHE   334      34.700  24.000  61.610  1.00  0.00           C
ATOM   4543  HB1 PHE   334      33.960  24.790  61.870  1.00  0.00           H
ATOM   4544  HB2 PHE   334      34.090  23.390  60.910  1.00  0.00           H
ATOM   4545  CG  PHE   334      35.820  24.650  60.800  1.00  0.00           C
ATOM   4546  CD1 PHE   334      36.060  24.250  59.520  1.00  0.00           C
ATOM   4547  HD1 PHE   334      35.530  23.360  59.190  1.00  0.00           H
ATOM   4548  CE1 PHE   334      36.920  24.980  58.740  1.00  0.00           C
ATOM   4549  HE1 PHE   334      37.150  24.580  57.770  1.00  0.00           H
ATOM   4550  CZ  PHE   334      37.640  26.070  59.240  1.00  0.00           C
ATOM   4551  HZ  PHE   334      38.340  26.560  58.580  1.00  0.00           H
ATOM   4552  CD2 PHE   334      36.400  25.850  61.370  1.00  0.00           C
ATOM   4553  HD2 PHE   334      36.140  26.220  62.350  1.00  0.00           H
ATOM   4554  CE2 PHE   334      37.310  26.560  60.570  1.00  0.00           C
ATOM   4555  HE2 PHE   334      37.940  27.350  60.960  1.00  0.00           H
ATOM   4556  C   PHE   334      34.090  22.680  63.610  1.00  0.00           C
ATOM   4557  O   PHE   334      33.630  23.220  64.620  1.00  0.00           O
ATOM   4558  N   THR   335      33.690  21.510  63.130  1.00  0.00           N
ATOM   4559  HN  THR   335      34.110  21.130  62.310  1.00  0.00           H
ATOM   4560  CA  THR   335      32.690  20.650  63.790  1.00  0.00           C
ATOM   4561  HA  THR   335      31.750  21.150  63.960  1.00  0.00           H
ATOM   4562  CB  THR   335      32.300  19.460  62.950  1.00  0.00           C
ATOM   4563  HB  THR   335      33.130  18.810  62.600  1.00  0.00           H
ATOM   4564  OG1 THR   335      31.480  19.860  61.900  1.00  0.00           O
ATOM   4565  HG1 THR   335      31.220  19.120  61.350  1.00  0.00           H
ATOM   4566  CG2 THR   335      31.350  18.420  63.620  1.00  0.00           C
ATOM   4567 HG21 THR   335      31.670  18.190  64.660  1.00  0.00           H
ATOM   4568 HG22 THR   335      31.300  17.490  63.000  1.00  0.00           H
ATOM   4569 HG23 THR   335      30.280  18.740  63.660  1.00  0.00           H
ATOM   4570  C   THR   335      33.010  20.150  65.200  1.00  0.00           C
ATOM   4571  O   THR   335      32.150  20.220  66.140  1.00  0.00           O
ATOM   4572  N   SER   336      34.300  19.840  65.440  1.00  0.00           N
ATOM   4573  HN  SER   336      34.840  19.590  64.640  1.00  0.00           H
ATOM   4574  CA  SER   336      34.860  19.450  66.740  1.00  0.00           C
ATOM   4575  HA  SER   336      34.120  18.850  67.260  1.00  0.00           H
ATOM   4576  CB  SER   336      36.020  18.460  66.490  1.00  0.00           C
ATOM   4577  HB1 SER   336      35.600  17.510  66.110  1.00  0.00           H
ATOM   4578  HB2 SER   336      36.460  18.150  67.460  1.00  0.00           H
ATOM   4579  OG  SER   336      37.060  19.100  65.670  1.00  0.00           O
ATOM   4580  HG1 SER   336      36.680  19.350  64.830  1.00  0.00           H
ATOM   4581  C   SER   336      35.210  20.440  67.770  1.00  0.00           C
ATOM   4582  O   SER   336      35.260  20.050  68.950  1.00  0.00           O
ATOM   4583  N   ASN   337      35.440  21.730  67.340  1.00  0.00           N
ATOM   4584  HN  ASN   337      35.520  21.960  66.370  1.00  0.00           H
ATOM   4585  CA  ASN   337      35.840  22.820  68.260  1.00  0.00           C
ATOM   4586  HA  ASN   337      36.760  22.550  68.740  1.00  0.00           H
ATOM   4587  CB  ASN   337      36.080  24.120  67.410  1.00  0.00           C
ATOM   4588  HB1 ASN   337      36.140  25.070  67.980  1.00  0.00           H
ATOM   4589  HB2 ASN   337      35.330  24.270  66.600  1.00  0.00           H
ATOM   4590  CG  ASN   337      37.420  24.140  66.690  1.00  0.00           C
ATOM   4591  OD1 ASN   337      38.400  23.520  67.040  1.00  0.00           O
ATOM   4592  ND2 ASN   337      37.510  24.920  65.580  1.00  0.00           N
ATOM   4593 HD21 ASN   337      38.330  24.860  65.010  1.00  0.00           H
ATOM   4594 HD22 ASN   337      36.730  25.500  65.340  1.00  0.00           H
ATOM   4595  C   ASN   337      34.760  23.110  69.460  1.00  0.00           C
ATOM   4596  O   ASN   337      35.210  23.420  70.540  1.00  0.00           O
ATOM   4597  N   PRO   338      33.390  22.990  69.370  1.00  0.00           N
ATOM   4598  CD  PRO   338      32.650  22.670  68.210  1.00  0.00           C
ATOM   4599  HD1 PRO   338      32.780  21.630  67.840  1.00  0.00           H
ATOM   4600  HD2 PRO   338      32.910  23.280  67.320  1.00  0.00           H
ATOM   4601  CA  PRO   338      32.570  23.260  70.510  1.00  0.00           C
ATOM   4602  HA  PRO   338      32.950  24.130  71.040  1.00  0.00           H
ATOM   4603  CB  PRO   338      31.150  23.580  69.910  1.00  0.00           C
ATOM   4604  HB1 PRO   338      31.000  24.650  69.650  1.00  0.00           H
ATOM   4605  HB2 PRO   338      30.280  23.170  70.470  1.00  0.00           H
ATOM   4606  CG  PRO   338      31.160  22.750  68.630  1.00  0.00           C
ATOM   4607  HG1 PRO   338      30.910  21.700  68.910  1.00  0.00           H
ATOM   4608  HG2 PRO   338      30.450  23.060  67.830  1.00  0.00           H
ATOM   4609  C   PRO   338      32.570  22.140  71.580  1.00  0.00           C
ATOM   4610  O   PRO   338      31.760  22.300  72.510  1.00  0.00           O
ATOM   4611  N   PHE   339      33.370  21.050  71.480  1.00  0.00           N
ATOM   4612  HN  PHE   339      33.840  20.840  70.620  1.00  0.00           H
ATOM   4613  CA  PHE   339      33.660  20.080  72.560  1.00  0.00           C
ATOM   4614  HA  PHE   339      32.910  20.280  73.310  1.00  0.00           H
ATOM   4615  CB  PHE   339      33.500  18.640  72.020  1.00  0.00           C
ATOM   4616  HB1 PHE   339      34.230  18.420  71.200  1.00  0.00           H
ATOM   4617  HB2 PHE   339      32.470  18.570  71.610  1.00  0.00           H
ATOM   4618  CG  PHE   339      33.470  17.650  73.180  1.00  0.00           C
ATOM   4619  CD1 PHE   339      32.240  17.500  73.980  1.00  0.00           C
ATOM   4620  HD1 PHE   339      31.380  18.090  73.710  1.00  0.00           H
ATOM   4621  CE1 PHE   339      32.150  16.600  75.040  1.00  0.00           C
ATOM   4622  HE1 PHE   339      31.200  16.440  75.520  1.00  0.00           H
ATOM   4623  CZ  PHE   339      33.280  15.830  75.320  1.00  0.00           C
ATOM   4624  HZ  PHE   339      33.220  15.060  76.070  1.00  0.00           H
ATOM   4625  CD2 PHE   339      34.580  16.940  73.610  1.00  0.00           C
ATOM   4626  HD2 PHE   339      35.500  16.940  73.040  1.00  0.00           H
ATOM   4627  CE2 PHE   339      34.460  16.030  74.620  1.00  0.00           C
ATOM   4628  HE2 PHE   339      35.310  15.400  74.840  1.00  0.00           H
ATOM   4629  C   PHE   339      34.990  20.370  73.150  1.00  0.00           C
ATOM   4630  O   PHE   339      35.110  20.770  74.310  1.00  0.00           O
ATOM   4631  N   PHE   340      36.050  20.170  72.400  1.00  0.00           N
ATOM   4632  HN  PHE   340      35.960  19.820  71.470  1.00  0.00           H
ATOM   4633  CA  PHE   340      37.390  20.170  72.920  1.00  0.00           C
ATOM   4634  HA  PHE   340      37.400  19.530  73.790  1.00  0.00           H
ATOM   4635  CB  PHE   340      38.420  19.540  71.940  1.00  0.00           C
ATOM   4636  HB1 PHE   340      39.350  19.580  72.540  1.00  0.00           H
ATOM   4637  HB2 PHE   340      38.540  20.290  71.130  1.00  0.00           H
ATOM   4638  CG  PHE   340      38.300  18.070  71.430  1.00  0.00           C
ATOM   4639  CD1 PHE   340      38.790  17.070  72.270  1.00  0.00           C
ATOM   4640  HD1 PHE   340      39.360  17.390  73.130  1.00  0.00           H
ATOM   4641  CE1 PHE   340      38.400  15.750  72.030  1.00  0.00           C
ATOM   4642  HE1 PHE   340      38.770  14.970  72.670  1.00  0.00           H
ATOM   4643  CZ  PHE   340      37.520  15.390  71.000  1.00  0.00           C
ATOM   4644  HZ  PHE   340      37.150  14.370  70.950  1.00  0.00           H
ATOM   4645  CD2 PHE   340      37.300  17.730  70.450  1.00  0.00           C
ATOM   4646  HD2 PHE   340      36.830  18.480  69.840  1.00  0.00           H
ATOM   4647  CE2 PHE   340      36.920  16.410  70.260  1.00  0.00           C
ATOM   4648  HE2 PHE   340      36.060  16.180  69.640  1.00  0.00           H
ATOM   4649  C   PHE   340      37.890  21.540  73.380  1.00  0.00           C
ATOM   4650  O   PHE   340      38.830  21.570  74.160  1.00  0.00           O
ATOM   4651  N   TYR   341      37.340  22.700  72.880  1.00  0.00           N
ATOM   4652  HN  TYR   341      36.650  22.750  72.160  1.00  0.00           H
ATOM   4653  CA  TYR   341      37.680  24.030  73.380  1.00  0.00           C
ATOM   4654  HA  TYR   341      38.370  23.970  74.200  1.00  0.00           H
ATOM   4655  CB  TYR   341      38.330  24.950  72.340  1.00  0.00           C
ATOM   4656  HB1 TYR   341      38.690  25.960  72.630  1.00  0.00           H
ATOM   4657  HB2 TYR   341      37.530  25.220  71.610  1.00  0.00           H
ATOM   4658  CG  TYR   341      39.470  24.240  71.690  1.00  0.00           C
ATOM   4659  CD1 TYR   341      39.170  23.510  70.470  1.00  0.00           C
ATOM   4660  HD1 TYR   341      38.200  23.620  70.000  1.00  0.00           H
ATOM   4661  CE1 TYR   341      40.220  22.850  69.860  1.00  0.00           C
ATOM   4662  HE1 TYR   341      40.110  22.390  68.890  1.00  0.00           H
ATOM   4663  CZ  TYR   341      41.500  22.730  70.490  1.00  0.00           C
ATOM   4664  OH  TYR   341      42.650  22.000  69.920  1.00  0.00           O
ATOM   4665  HH  TYR   341      42.320  21.410  69.240  1.00  0.00           H
ATOM   4666  CD2 TYR   341      40.760  24.270  72.240  1.00  0.00           C
ATOM   4667  HD2 TYR   341      40.920  24.690  73.230  1.00  0.00           H
ATOM   4668  CE2 TYR   341      41.740  23.390  71.710  1.00  0.00           C
ATOM   4669  HE2 TYR   341      42.690  23.340  72.220  1.00  0.00           H
ATOM   4670  C   TYR   341      36.390  24.630  73.870  1.00  0.00           C
ATOM   4671  O   TYR   341      36.380  25.840  74.250  1.00  0.00           O
ATOM   4672  N   GLY   342      35.280  23.820  73.970  1.00  0.00           N
ATOM   4673  HN  GLY   342      35.330  22.850  73.780  1.00  0.00           H
ATOM   4674  CA  GLY   342      33.970  24.230  74.300  1.00  0.00           C
ATOM   4675  HA1 GLY   342      33.350  24.020  73.440  1.00  0.00           H
ATOM   4676  HA2 GLY   342      33.900  25.290  74.480  1.00  0.00           H
ATOM   4677  C   GLY   342      33.530  23.570  75.510  1.00  0.00           C
ATOM   4678  O   GLY   342      33.780  23.940  76.660  1.00  0.00           O
ATOM   4679  N   CYS   343      32.770  22.490  75.390  1.00  0.00           N
ATOM   4680  HN  CYS   343      32.500  22.250  74.460  1.00  0.00           H
ATOM   4681  CA  CYS   343      32.090  21.830  76.490  1.00  0.00           C
ATOM   4682  HA  CYS   343      31.940  22.530  77.290  1.00  0.00           H
ATOM   4683  CB  CYS   343      30.780  21.250  76.020  1.00  0.00           C
ATOM   4684  HB1 CYS   343      30.470  20.310  76.510  1.00  0.00           H
ATOM   4685  HB2 CYS   343      30.960  21.050  74.940  1.00  0.00           H
ATOM   4686  SG  CYS   343      29.280  22.360  76.090  1.00  0.00           S
ATOM   4687  HG1 CYS   343      29.150  22.210  77.400  1.00  0.00           H
ATOM   4688  C   CYS   343      32.880  20.690  77.130  1.00  0.00           C
ATOM   4689  O   CYS   343      32.300  20.020  78.030  1.00  0.00           O
ATOM   4690  N   LEU   344      34.210  20.600  76.990  1.00  0.00           N
ATOM   4691  HN  LEU   344      34.690  21.130  76.290  1.00  0.00           H
ATOM   4692  CA  LEU   344      35.090  19.810  77.820  1.00  0.00           C
ATOM   4693  HA  LEU   344      34.470  19.140  78.390  1.00  0.00           H
ATOM   4694  CB  LEU   344      36.030  19.070  76.850  1.00  0.00           C
ATOM   4695  HB1 LEU   344      36.800  19.730  76.390  1.00  0.00           H
ATOM   4696  HB2 LEU   344      35.440  18.680  75.990  1.00  0.00           H
ATOM   4697  CG  LEU   344      36.870  17.940  77.540  1.00  0.00           C
ATOM   4698  HG  LEU   344      37.540  18.450  78.270  1.00  0.00           H
ATOM   4699  CD1 LEU   344      35.940  16.860  78.050  1.00  0.00           C
ATOM   4700 HD11 LEU   344      35.450  17.160  79.000  1.00  0.00           H
ATOM   4701 HD12 LEU   344      36.470  15.910  78.270  1.00  0.00           H
ATOM   4702 HD13 LEU   344      35.090  16.600  77.390  1.00  0.00           H
ATOM   4703  CD2 LEU   344      37.750  17.340  76.480  1.00  0.00           C
ATOM   4704 HD21 LEU   344      37.140  17.110  75.580  1.00  0.00           H
ATOM   4705 HD22 LEU   344      38.100  16.320  76.760  1.00  0.00           H
ATOM   4706 HD23 LEU   344      38.630  17.950  76.170  1.00  0.00           H
ATOM   4707  C   LEU   344      35.850  20.790  78.630  1.00  0.00           C
ATOM   4708  O   LEU   344      36.580  20.320  79.500  1.00  0.00           O
ATOM   4709  N   ASN   345      35.720  22.090  78.510  1.00  0.00           N
ATOM   4710  HN  ASN   345      35.180  22.480  77.770  1.00  0.00           H
ATOM   4711  CA  ASN   345      36.280  23.080  79.430  1.00  0.00           C
ATOM   4712  HA  ASN   345      37.300  22.740  79.580  1.00  0.00           H
ATOM   4713  CB  ASN   345      36.100  24.560  78.990  1.00  0.00           C
ATOM   4714  HB1 ASN   345      36.610  25.280  79.670  1.00  0.00           H
ATOM   4715  HB2 ASN   345      35.010  24.730  79.040  1.00  0.00           H
ATOM   4716  CG  ASN   345      36.570  24.870  77.540  1.00  0.00           C
ATOM   4717  OD1 ASN   345      37.030  23.960  76.830  1.00  0.00           O
ATOM   4718  ND2 ASN   345      36.670  26.170  77.190  1.00  0.00           N
ATOM   4719 HD21 ASN   345      36.490  26.870  77.890  1.00  0.00           H
ATOM   4720 HD22 ASN   345      36.850  26.390  76.230  1.00  0.00           H
ATOM   4721  C   ASN   345      35.810  23.060  80.900  1.00  0.00           C
ATOM   4722  O   ASN   345      34.600  22.870  81.100  1.00  0.00           O
ATOM   4723  N   ARG   346      36.690  23.170  81.870  1.00  0.00           N
ATOM   4724  HN  ARG   346      37.630  23.370  81.610  1.00  0.00           H
ATOM   4725  CA  ARG   346      36.450  22.900  83.270  1.00  0.00           C
ATOM   4726  HA  ARG   346      36.150  21.870  83.370  1.00  0.00           H
ATOM   4727  CB  ARG   346      37.820  23.240  84.000  1.00  0.00           C
ATOM   4728  HB1 ARG   346      37.700  23.210  85.110  1.00  0.00           H
ATOM   4729  HB2 ARG   346      37.930  24.330  83.820  1.00  0.00           H
ATOM   4730  CG  ARG   346      39.020  22.470  83.460  1.00  0.00           C
ATOM   4731  HG1 ARG   346      39.290  22.790  82.430  1.00  0.00           H
ATOM   4732  HG2 ARG   346      38.970  21.360  83.550  1.00  0.00           H
ATOM   4733  CD  ARG   346      40.390  22.700  84.220  1.00  0.00           C
ATOM   4734  HD1 ARG   346      41.130  22.020  83.740  1.00  0.00           H
ATOM   4735  HD2 ARG   346      40.350  22.470  85.300  1.00  0.00           H
ATOM   4736  NE  ARG   346      40.810  24.130  83.980  1.00  0.00           N
ATOM   4737  HE  ARG   346      40.430  24.680  83.240  1.00  0.00           H
ATOM   4738  CZ  ARG   346      41.500  24.850  84.880  1.00  0.00           C
ATOM   4739  NH1 ARG   346      42.090  24.400  85.960  1.00  0.00           N
ATOM   4740 HH11 ARG   346      42.510  23.490  85.890  1.00  0.00           H
ATOM   4741 HH12 ARG   346      42.430  25.010  86.670  1.00  0.00           H
ATOM   4742  NH2 ARG   346      41.590  26.130  84.620  1.00  0.00           N
ATOM   4743 HH21 ARG   346      41.110  26.510  83.830  1.00  0.00           H
ATOM   4744 HH22 ARG   346      41.600  26.720  85.430  1.00  0.00           H
ATOM   4745  C   ARG   346      35.230  23.640  83.860  1.00  0.00           C
ATOM   4746  O   ARG   346      34.270  23.020  84.410  1.00  0.00           O
ATOM   4747  N   GLN   347      35.060  25.020  83.840  1.00  0.00           N
ATOM   4748  HN  GLN   347      35.700  25.590  83.340  1.00  0.00           H
ATOM   4749  CA  GLN   347      33.980  25.660  84.510  1.00  0.00           C
ATOM   4750  HA  GLN   347      33.790  24.970  85.320  1.00  0.00           H
ATOM   4751  CB  GLN   347      34.370  27.060  84.980  1.00  0.00           C
ATOM   4752  HB1 GLN   347      33.440  27.530  85.360  1.00  0.00           H
ATOM   4753  HB2 GLN   347      34.670  27.670  84.100  1.00  0.00           H
ATOM   4754  CG  GLN   347      35.350  27.070  86.150  1.00  0.00           C
ATOM   4755  HG1 GLN   347      34.930  26.420  86.940  1.00  0.00           H
ATOM   4756  HG2 GLN   347      35.450  28.060  86.650  1.00  0.00           H
ATOM   4757  CD  GLN   347      36.750  26.640  85.830  1.00  0.00           C
ATOM   4758  OE1 GLN   347      37.170  25.540  86.210  1.00  0.00           O
ATOM   4759  NE2 GLN   347      37.420  27.490  85.030  1.00  0.00           N
ATOM   4760 HE21 GLN   347      38.020  27.090  84.340  1.00  0.00           H
ATOM   4761 HE22 GLN   347      37.190  28.460  85.110  1.00  0.00           H
ATOM   4762  C   GLN   347      32.760  25.470  83.620  1.00  0.00           C
ATOM   4763  O   GLN   347      31.640  25.520  84.120  1.00  0.00           O
ATOM   4764  N   ILE   348      32.770  25.220  82.310  1.00  0.00           N
ATOM   4765  HN  ILE   348      33.650  25.180  81.840  1.00  0.00           H
ATOM   4766  CA  ILE   348      31.650  25.030  81.430  1.00  0.00           C
ATOM   4767  HA  ILE   348      30.890  25.770  81.660  1.00  0.00           H
ATOM   4768  CB  ILE   348      32.060  25.310  79.920  1.00  0.00           C
ATOM   4769  HB  ILE   348      33.020  24.780  79.730  1.00  0.00           H
ATOM   4770  CG2 ILE   348      31.030  24.830  78.890  1.00  0.00           C
ATOM   4771 HG21 ILE   348      31.430  24.920  77.860  1.00  0.00           H
ATOM   4772 HG22 ILE   348      30.050  25.360  78.910  1.00  0.00           H
ATOM   4773 HG23 ILE   348      30.860  23.750  79.040  1.00  0.00           H
ATOM   4774  CG1 ILE   348      32.420  26.840  79.740  1.00  0.00           C
ATOM   4775 HG11 ILE   348      33.190  27.070  80.510  1.00  0.00           H
ATOM   4776 HG12 ILE   348      31.610  27.540  80.030  1.00  0.00           H
ATOM   4777  CD  ILE   348      32.870  27.140  78.340  1.00  0.00           C
ATOM   4778  HD1 ILE   348      32.070  27.300  77.590  1.00  0.00           H
ATOM   4779  HD2 ILE   348      33.520  26.390  77.850  1.00  0.00           H
ATOM   4780  HD3 ILE   348      33.440  28.090  78.360  1.00  0.00           H
ATOM   4781  C   ILE   348      30.940  23.720  81.620  1.00  0.00           C
ATOM   4782  O   ILE   348      29.710  23.600  81.690  1.00  0.00           O
ATOM   4783  N   ARG   349      31.730  22.650  81.790  1.00  0.00           N
ATOM   4784  HN  ARG   349      32.730  22.630  81.730  1.00  0.00           H
ATOM   4785  CA  ARG   349      31.210  21.350  82.000  1.00  0.00           C
ATOM   4786  HA  ARG   349      30.380  21.200  81.330  1.00  0.00           H
ATOM   4787  CB  ARG   349      32.300  20.200  81.660  1.00  0.00           C
ATOM   4788  HB1 ARG   349      32.710  20.320  80.630  1.00  0.00           H
ATOM   4789  HB2 ARG   349      31.670  19.290  81.720  1.00  0.00           H
ATOM   4790  CG  ARG   349      33.440  20.230  82.600  1.00  0.00           C
ATOM   4791  HG1 ARG   349      33.220  19.880  83.630  1.00  0.00           H
ATOM   4792  HG2 ARG   349      33.770  21.300  82.670  1.00  0.00           H
ATOM   4793  CD  ARG   349      34.630  19.410  82.040  1.00  0.00           C
ATOM   4794  HD1 ARG   349      35.110  20.060  81.280  1.00  0.00           H
ATOM   4795  HD2 ARG   349      34.190  18.480  81.620  1.00  0.00           H
ATOM   4796  NE  ARG   349      35.630  19.040  83.030  1.00  0.00           N
ATOM   4797  HE  ARG   349      35.270  18.580  83.850  1.00  0.00           H
ATOM   4798  CZ  ARG   349      36.950  18.940  82.960  1.00  0.00           C
ATOM   4799  NH1 ARG   349      37.660  19.340  81.940  1.00  0.00           N
ATOM   4800 HH11 ARG   349      37.170  19.650  81.130  1.00  0.00           H
ATOM   4801 HH12 ARG   349      38.630  19.120  81.990  1.00  0.00           H
ATOM   4802  NH2 ARG   349      37.660  18.630  84.060  1.00  0.00           N
ATOM   4803 HH21 ARG   349      37.230  18.560  84.960  1.00  0.00           H
ATOM   4804 HH22 ARG   349      38.640  18.630  83.870  1.00  0.00           H
ATOM   4805  C   ARG   349      30.620  21.190  83.370  1.00  0.00           C
ATOM   4806  O   ARG   349      29.650  20.450  83.480  1.00  0.00           O
ATOM   4807  N   GLY   350      31.130  21.910  84.410  1.00  0.00           N
ATOM   4808  HN  GLY   350      31.920  22.510  84.270  1.00  0.00           H
ATOM   4809  CA  GLY   350      30.430  21.920  85.700  1.00  0.00           C
ATOM   4810  HA1 GLY   350      31.140  22.080  86.500  1.00  0.00           H
ATOM   4811  HA2 GLY   350      29.970  20.960  85.890  1.00  0.00           H
ATOM   4812  C   GLY   350      29.280  22.870  85.860  1.00  0.00           C
ATOM   4813  O   GLY   350      28.380  22.640  86.680  1.00  0.00           O
ATOM   4814  N   GLU   351      29.240  24.060  85.180  1.00  0.00           N
ATOM   4815  HN  GLU   351      30.040  24.470  84.750  1.00  0.00           H
ATOM   4816  CA  GLU   351      28.020  24.870  85.130  1.00  0.00           C
ATOM   4817  HA  GLU   351      27.720  25.100  86.140  1.00  0.00           H
ATOM   4818  CB  GLU   351      28.310  26.200  84.330  1.00  0.00           C
ATOM   4819  HB1 GLU   351      27.340  26.590  83.960  1.00  0.00           H
ATOM   4820  HB2 GLU   351      28.950  25.880  83.470  1.00  0.00           H
ATOM   4821  CG  GLU   351      28.920  27.360  85.190  1.00  0.00           C
ATOM   4822  HG1 GLU   351      28.920  28.320  84.640  1.00  0.00           H
ATOM   4823  HG2 GLU   351      29.920  26.950  85.430  1.00  0.00           H
ATOM   4824  CD  GLU   351      28.140  27.690  86.460  1.00  0.00           C
ATOM   4825  OE1 GLU   351      28.580  27.280  87.580  1.00  0.00           O
ATOM   4826  OE2 GLU   351      27.130  28.460  86.330  1.00  0.00           O
ATOM   4827  C   GLU   351      26.900  24.060  84.440  1.00  0.00           C
ATOM   4828  O   GLU   351      25.740  24.020  84.950  1.00  0.00           O
ATOM   4829  N   LEU   352      27.120  23.450  83.220  1.00  0.00           N
ATOM   4830  HN  LEU   352      28.000  23.470  82.760  1.00  0.00           H
ATOM   4831  CA  LEU   352      26.100  22.710  82.570  1.00  0.00           C
ATOM   4832  HA  LEU   352      25.270  23.400  82.490  1.00  0.00           H
ATOM   4833  CB  LEU   352      26.470  22.250  81.110  1.00  0.00           C
ATOM   4834  HB1 LEU   352      27.280  21.500  81.000  1.00  0.00           H
ATOM   4835  HB2 LEU   352      27.000  23.180  80.790  1.00  0.00           H
ATOM   4836  CG  LEU   352      25.350  21.760  80.170  1.00  0.00           C
ATOM   4837  HG  LEU   352      24.800  20.890  80.600  1.00  0.00           H
ATOM   4838  CD1 LEU   352      24.200  22.770  79.980  1.00  0.00           C
ATOM   4839 HD11 LEU   352      23.480  22.190  79.370  1.00  0.00           H
ATOM   4840 HD12 LEU   352      24.590  23.700  79.500  1.00  0.00           H
ATOM   4841 HD13 LEU   352      23.630  22.940  80.910  1.00  0.00           H
ATOM   4842  CD2 LEU   352      25.950  21.390  78.790  1.00  0.00           C
ATOM   4843 HD21 LEU   352      26.500  20.420  78.760  1.00  0.00           H
ATOM   4844 HD22 LEU   352      26.400  22.300  78.330  1.00  0.00           H
ATOM   4845 HD23 LEU   352      25.120  21.240  78.070  1.00  0.00           H
ATOM   4846  C   LEU   352      25.620  21.530  83.400  1.00  0.00           C
ATOM   4847  O   LEU   352      24.460  21.200  83.320  1.00  0.00           O
ATOM   4848  N   SER   353      26.480  20.910  84.280  1.00  0.00           N
ATOM   4849  HN  SER   353      27.440  21.160  84.340  1.00  0.00           H
ATOM   4850  CA  SER   353      26.200  19.770  85.170  1.00  0.00           C
ATOM   4851  HA  SER   353      25.300  19.310  84.790  1.00  0.00           H
ATOM   4852  CB  SER   353      27.380  18.730  85.060  1.00  0.00           C
ATOM   4853  HB1 SER   353      28.260  19.080  85.640  1.00  0.00           H
ATOM   4854  HB2 SER   353      27.710  18.590  84.010  1.00  0.00           H
ATOM   4855  OG  SER   353      27.070  17.430  85.480  1.00  0.00           O
ATOM   4856  HG1 SER   353      27.040  17.450  86.440  1.00  0.00           H
ATOM   4857  C   SER   353      25.910  20.060  86.640  1.00  0.00           C
ATOM   4858  O   SER   353      25.900  19.140  87.470  1.00  0.00           O
ATOM   4859  N   LYS   354      25.600  21.360  87.010  1.00  0.00           N
ATOM   4860  HN  LYS   354      25.680  22.020  86.270  1.00  0.00           H
ATOM   4861  CA  LYS   354      25.020  21.780  88.270  1.00  0.00           C
ATOM   4862  HA  LYS   354      24.900  22.850  88.250  1.00  0.00           H
ATOM   4863  CB  LYS   354      23.670  21.060  88.540  1.00  0.00           C
ATOM   4864  HB1 LYS   354      23.510  21.050  89.640  1.00  0.00           H
ATOM   4865  HB2 LYS   354      23.590  20.030  88.130  1.00  0.00           H
ATOM   4866  CG  LYS   354      22.400  21.700  87.910  1.00  0.00           C
ATOM   4867  HG1 LYS   354      21.550  20.990  87.970  1.00  0.00           H
ATOM   4868  HG2 LYS   354      22.660  21.800  86.830  1.00  0.00           H
ATOM   4869  CD  LYS   354      21.980  23.050  88.420  1.00  0.00           C
ATOM   4870  HD1 LYS   354      21.080  23.360  87.850  1.00  0.00           H
ATOM   4871  HD2 LYS   354      22.780  23.810  88.300  1.00  0.00           H
ATOM   4872  CE  LYS   354      21.560  22.960  89.840  1.00  0.00           C
ATOM   4873  HE1 LYS   354      22.390  22.650  90.500  1.00  0.00           H
ATOM   4874  HE2 LYS   354      20.740  22.230  89.950  1.00  0.00           H
ATOM   4875  NZ  LYS   354      21.160  24.200  90.490  1.00  0.00           N
ATOM   4876  HZ1 LYS   354      21.990  24.740  90.810  1.00  0.00           H
ATOM   4877  HZ2 LYS   354      20.600  24.100  91.360  1.00  0.00           H
ATOM   4878  HZ3 LYS   354      20.630  24.750  89.780  1.00  0.00           H
ATOM   4879  C   LYS   354      26.060  21.530  89.470  1.00  0.00           C
ATOM   4880  O   LYS   354      25.840  20.730  90.350  1.00  0.00           O
ATOM   4881  N   GLN   355      27.170  22.270  89.490  1.00  0.00           N
ATOM   4882  HN  GLN   355      27.390  22.790  88.670  1.00  0.00           H
ATOM   4883  CA  GLN   355      28.140  22.450  90.550  1.00  0.00           C
ATOM   4884  HA  GLN   355      27.960  21.760  91.360  1.00  0.00           H
ATOM   4885  CB  GLN   355      29.560  22.120  90.110  1.00  0.00           C
ATOM   4886  HB1 GLN   355      30.220  22.050  91.000  1.00  0.00           H
ATOM   4887  HB2 GLN   355      29.730  22.920  89.360  1.00  0.00           H
ATOM   4888  CG  GLN   355      29.660  20.830  89.340  1.00  0.00           C
ATOM   4889  HG1 GLN   355      29.250  20.900  88.310  1.00  0.00           H
ATOM   4890  HG2 GLN   355      29.080  20.050  89.880  1.00  0.00           H
ATOM   4891  CD  GLN   355      31.140  20.370  89.160  1.00  0.00           C
ATOM   4892  OE1 GLN   355      32.010  21.140  89.580  1.00  0.00           O
ATOM   4893  NE2 GLN   355      31.420  19.300  88.460  1.00  0.00           N
ATOM   4894 HE21 GLN   355      32.370  19.230  88.130  1.00  0.00           H
ATOM   4895 HE22 GLN   355      30.640  18.790  88.120  1.00  0.00           H
ATOM   4896  C   GLN   355      28.160  23.860  91.170  1.00  0.00           C
ATOM   4897  OT1 GLN   355      28.050  23.860  92.390  1.00  0.00           O
ATOM   4898  OT2 GLN   355      28.290  24.940  90.540  1.00  0.00           O
TER    4899      GLN   355
HETATM 4900  SOD SOD   410      44.360  30.810  14.280  1.00  0.00           S
HETATM 4901  SOD SOD   411      21.180  11.230 130.120  1.00  0.00           S
HETATM 4902  SOD SOD   412      31.490   2.330 116.680  1.00  0.00           S
HETATM 4903  SOD SOD   413      35.530  20.710  22.530  1.00  0.00           S
HETATM 4904  SOD SOD   414      54.810  23.860  23.260  1.00  0.00           S
HETATM 4905  SOD SOD   415      40.760  31.240  96.790  1.00  0.00           S
HETATM 4906  SOD SOD   416      13.710  11.540   4.850  1.00  0.00           S
HETATM 4907  SOD SOD   417      40.120  15.750  44.790  1.00  0.00           S
HETATM 4908  SOD SOD   418      56.690   0.400 114.330  1.00  0.00           S
HETATM 4909  SOD SOD   419      45.770  41.620  34.590  1.00  0.00           S
HETATM 4910  SOD SOD   420      70.310  24.880  16.260  1.00  0.00           S
HETATM 4911  SOD SOD   421      29.830  36.960  23.950  1.00  0.00           S
HETATM 4912  SOD SOD   422      15.060   6.510 132.980  1.00  0.00           S
HETATM 4913  SOD SOD   423      53.650  33.790 110.060  1.00  0.00           S
HETATM 4914  SOD SOD   424      76.720  42.140 132.430  1.00  0.00           S
HETATM 4915  SOD SOD   425      54.380   3.410  16.800  1.00  0.00           S
HETATM 4916  SOD SOD   426      20.330  14.570  95.540  1.00  0.00           S
HETATM 4917  SOD SOD   427      67.210  42.260   6.750  1.00  0.00           S
HETATM 4918  SOD SOD   428      21.950   4.120  12.380  1.00  0.00           S
HETATM 4919  CLA CLA   429      39.760  26.650  82.080  1.00  0.00           C
HETATM 4920  CLA CLA   430      23.790  15.030  29.260  1.00  0.00           C
HETATM 4921  CLA CLA   431      40.880  19.640  85.750  1.00  0.00           C
HETATM 4922  CLA CLA   432      66.910  37.420  12.670  1.00  0.00           C
HETATM 4923  CLA CLA   433      35.560   3.670 114.910  1.00  0.00           C
HETATM 4924  CLA CLA   434      41.540  33.390 111.440  1.00  0.00           C
HETATM 4925  CLA CLA   435      34.660  32.180 114.270  1.00  0.00           C
HETATM 4926  CLA CLA   436      46.630  42.290 121.200  1.00  0.00           C
HETATM 4927  CLA CLA   437      55.660  28.100  97.860  1.00  0.00           C
HETATM 4928  CLA CLA   438      50.100  42.300 106.500  1.00  0.00           C
HETATM 4929  CLA CLA   439      32.510  -0.350  89.720  1.00  0.00           C
HETATM 4930  CLA CLA   440      22.540   6.800 123.130  1.00  0.00           C
HETATM 4931  CLA CLA   441      58.880  22.530  87.600  1.00  0.00           C
HETATM 4932  CLA CLA   442      11.090   3.610  12.890  1.00  0.00           C
HETATM 4933  CLA CLA   443      56.610  15.820 127.660  1.00  0.00           C
HETATM 4934  CLA CLA   444      56.570   8.500 117.080  1.00  0.00           C
HETATM 4935  CLA CLA   445      67.770  40.410 105.890  1.00  0.00           C
HETATM 4936  CLA CLA   446      45.080  22.280  30.940  1.00  0.00           C
HETATM 4937  CLA CLA   447      33.010  42.540  36.040  1.00  0.00           C
HETATM 4938  CLA CLA   448      11.460   8.030   2.510  1.00  0.00           C
HETATM 4939  CLA CLA   449      32.320  41.980 130.050  1.00  0.00           C
HETATM 4940  CLA CLA   450      61.230  25.540  90.720  1.00  0.00           C
HETATM 4941  CLA CLA   451      33.300  25.880  95.660  1.00  0.00           C
HETATM 4942  CLA CLA   452      68.050  42.890  92.310  1.00  0.00           C
HETATM 4943  CLA CLA   453      63.330  40.460   9.440  1.00  0.00           C
HETATM 4944  CLA CLA   454      45.580  43.760  19.430  1.00  0.00           C
HETATM 4945  CLA CLA   455      34.480  42.360  21.250  1.00  0.00           C
CONECT  371  372  373  356
CONECT  356  357  358  371  354
CONECT  358  364  360  356  359
CONECT  367  368  364  369  370
CONECT  364  358  366  365  367
CONECT  360  363  358  361  362
CONECT  357  356
CONECT  359  358
CONECT  368  367
CONECT  369  367
CONECT  370  367
CONECT  365  364
CONECT  366  364
CONECT  361  360
CONECT  362  360
CONECT  363  360
CONECT  355  354
CONECT  354  355  352  356
CONECT  372  371
CONECT  598  600  599  582
CONECT  615  616  617  602
CONECT  602  615  604  603  600
CONECT  604  609  605  606  602
CONECT  613  609  614  612
CONECT  610  611  607  612
CONECT  609  613  607  604
CONECT  603  602
CONECT  605  604
CONECT  606  604
CONECT  608  607
CONECT  614  613
CONECT  611  610
CONECT  601  600
CONECT  600  601  598  602
CONECT  607  610  609  608
CONECT  612  610  613
CONECT  616  615
CONECT  617  618  615  619
CONECT  993  985  994  995
CONECT 1010 1011  997 1012
CONECT  997  999 1010  998  995
CONECT  999 1004 1000  997 1001
CONECT 1008 1004 1007 1009
CONECT 1005 1002 1006 1007
CONECT 1004 1002  999 1008
CONECT  998  997
CONECT 1000  999
CONECT 1001  999
CONECT 1003 1002
CONECT 1009 1008
CONECT 1006 1005
CONECT  996  995
CONECT  995  996  997  993
CONECT 1002 1003 1004 1005
CONECT 1007 1008 1005
CONECT 1011 1010
CONECT 1012 1014 1013 1010
CONECT 1372 1374 1357 1373
CONECT 1357 1358 1372 1359 1355
CONECT 1359 1361 1365 1360 1357
CONECT 1368 1371 1365 1370 1369
CONECT 1365 1367 1366 1359 1368
CONECT 1361 1359 1362 1364 1363
CONECT 1358 1357
CONECT 1360 1359
CONECT 1369 1368
CONECT 1370 1368
CONECT 1371 1368
CONECT 1366 1365
CONECT 1367 1365
CONECT 1362 1361
CONECT 1363 1361
CONECT 1364 1361
CONECT 1356 1355
CONECT 1355 1353 1356 1357
CONECT 1373 1372
CONECT 1458 1443 1460 1459
CONECT 1443 1444 1445 1441 1458
CONECT 1445 1446 1447 1443 1451
CONECT 1454 1455 1451 1457 1456
CONECT 1451 1445 1454 1453 1452
CONECT 1447 1445 1448 1449 1450
CONECT 1444 1443
CONECT 1446 1445
CONECT 1455 1454
CONECT 1456 1454
CONECT 1457 1454
CONECT 1452 1451
CONECT 1453 1451
CONECT 1448 1447
CONECT 1449 1447
CONECT 1450 1447
CONECT 1442 1441
CONECT 1441 1442 1439 1443
CONECT 1459 1458
CONECT 1622 1610 1623 1624
CONECT 1639 1626 1641 1640
CONECT 1626 1624 1628 1639 1627
CONECT 1628 1629 1626 1630 1633
CONECT 1637 1636 1638 1633
CONECT 1634 1631 1636 1635
CONECT 1633 1631 1628 1637
CONECT 1627 1626
CONECT 1629 1628
CONECT 1630 1628
CONECT 1632 1631
CONECT 1638 1637
CONECT 1635 1634
CONECT 1625 1624
CONECT 1624 1622 1625 1626
CONECT 1631 1634 1632 1633
CONECT 1636 1634 1637
CONECT 1640 1639
CONECT 1641 1642 1645 1639
CONECT 2458 2451 2459 2460
CONECT 2475 2462 2476 2477
CONECT 2462 2463 2475 2460 2464
CONECT 2464 2469 2465 2462 2466
CONECT 2473 2469 2472 2474
CONECT 2470 2472 2467 2471
CONECT 2469 2473 2464 2467
CONECT 2463 2462
CONECT 2465 2464
CONECT 2466 2464
CONECT 2468 2467
CONECT 2474 2473
CONECT 2471 2470
CONECT 2461 2460
CONECT 2460 2461 2462 2458
CONECT 2467 2469 2468 2470
CONECT 2472 2470 2473
CONECT 2476 2475
CONECT 2477 2475 2479 2478
CONECT 2866 2867 2851 2868
CONECT 2851 2853 2849 2852 2866
CONECT 2853 2855 2854 2859 2851
CONECT 2862 2865 2863 2859 2864
CONECT 2859 2853 2860 2862 2861
CONECT 2855 2853 2857 2856 2858
CONECT 2852 2851
CONECT 2854 2853
CONECT 2863 2862
CONECT 2864 2862
CONECT 2865 2862
CONECT 2860 2859
CONECT 2861 2859
CONECT 2856 2855
CONECT 2857 2855
CONECT 2858 2855
CONECT 2850 2849
CONECT 2849 2850 2847 2851
CONECT 2867 2866
CONECT 3141 3142 3143 3128
CONECT 3158 3145 3159 3160
CONECT 3145 3146 3147 3143 3158
CONECT 3147 3145 3152 3149 3148
CONECT 3156 3152 3155 3157
CONECT 3153 3154 3155 3150
CONECT 3152 3156 3147 3150
CONECT 3146 3145
CONECT 3148 3147
CONECT 3149 3147
CONECT 3151 3150
CONECT 3157 3156
CONECT 3154 3153
CONECT 3144 3143
CONECT 3143 3144 3145 3141
CONECT 3150 3153 3152 3151
CONECT 3155 3156 3153
CONECT 3159 3158
CONECT 3160 3162 3161 3158
CONECT 3661 3663 3653 3662
CONECT 3678 3665 3679 3680
CONECT 3665 3667 3663 3678 3666
CONECT 3667 3672 3669 3665 3668
CONECT 3676 3672 3675 3677
CONECT 3673 3670 3675 3674
CONECT 3672 3670 3667 3676
CONECT 3666 3665
CONECT 3668 3667
CONECT 3669 3667
CONECT 3671 3670
CONECT 3677 3676
CONECT 3674 3673
CONECT 3664 3663
CONECT 3663 3665 3661 3664
CONECT 3670 3672 3671 3673
CONECT 3675 3676 3673
CONECT 3679 3678
CONECT 3680 3682 3678 3681
CONECT 4124 4108 4126 4125
CONECT 4141 4128 4143 4142
CONECT 4128 4130 4126 4141 4129
CONECT 4130 4135 4131 4132 4128
CONECT 4139 4135 4138 4140
CONECT 4136 4137 4133 4138
CONECT 4135 4130 4133 4139
CONECT 4129 4128
CONECT 4131 4130
CONECT 4132 4130
CONECT 4134 4133
CONECT 4140 4139
CONECT 4137 4136
CONECT 4127 4126
CONECT 4126 4124 4128 4127
CONECT 4133 4135 4134 4136
CONECT 4138 4136 4139
CONECT 4142 4141
CONECT 4143 4144 4145 4141
CONECT 4297 4282 4298 4299
CONECT 4282 4280 4283 4284 4297
CONECT 4284 4282 4285 4286 4290
CONECT 4293 4295 4294 4296 4290
CONECT 4290 4284 4292 4293 4291
CONECT 4286 4287 4288 4289 4284
CONECT 4283 4282
CONECT 4285 4284
CONECT 4294 4293
CONECT 4295 4293
CONECT 4296 4293
CONECT 4291 4290
CONECT 4292 4290
CONECT 4287 4286
CONECT 4288 4286
CONECT 4289 4286
CONECT 4281 4280
CONECT 4280 4281 4282 4278
CONECT 4298 4297
CONECT 4477 4462 4478 4479
CONECT 4462 4463 4464 4477 4460
CONECT 4464 4462 4470 4465 4466
CONECT 4473 4474 4475 4470 4476
CONECT 4470 4464 4471 4473 4472
CONECT 4466 4464 4467 4469 4468
CONECT 4463 4462
CONECT 4465 4464
CONECT 4474 4473
CONECT 4475 4473
CONECT 4476 4473
CONECT 4471 4470
CONECT 4472 4470
CONECT 4467 4466
CONECT 4468 4466
CONECT 4469 4466
CONECT 4461 4460
CONECT 4460 4458 4462 4461
CONECT 4478 4477
CONECT 4781 4766 4782 4783
CONECT 4766 4781 4764 4768 4767
CONECT 4768 4770 4766 4769 4774
CONECT 4777 4778 4780 4779 4774
CONECT 4774 4776 4777 4775 4768
CONECT 4770 4771 4772 4768 4773
CONECT 4767 4766
CONECT 4769 4768
CONECT 4778 4777
CONECT 4779 4777
CONECT 4780 4777
CONECT 4775 4774
CONECT 4776 4774
CONECT 4771 4770
CONECT 4772 4770
CONECT 4773 4770
CONECT 4765 4764
CONECT 4764 4765 4766 4762
CONECT 4782 4781
CONECT 4896 4897 4883 4898
CONECT 4883 4896 4884 4881 4885
CONECT 4885 4887 4883 4886 4888
CONECT 4891 4888 4892 4893
CONECT 4888 4891 4889 4890 4885
CONECT 4884 4883
CONECT 4886 4885
CONECT 4887 4885
CONECT 4894 4893
CONECT 4895 4893
CONECT 4889 4888
CONECT 4890 4888
CONECT 4882 4881
CONECT 4881 4879 4883 4882
CONECT 4893 4891 4894 4895
CONECT 4892 4891
CONECT 4897 4896
CONECT 4898 4896
END
