# Supplementary material for: Identification and molecular characterization of missense mutations in orphan G protein–coupled receptor GPR61 occurring in severe obesity
Source: Mol Pharmacol. 2025 Mar 4;107(4):100026. doi: 10.1016/j.molpha.2025.100026 (PMC12060159; doi:10.1016/j.molpha.2025.100026)
Supplement: Supplementary Material [file mmc9.zip]

Archive with 1 entries (1 files):
- molpha_100026_T92P_MD3_mmc9.pdb
