# Supplementary material for: Identification and molecular characterization of missense mutations in orphan G protein–coupled receptor GPR61 occurring in severe obesity
Source: Mol Pharmacol. 2025 Mar 4;107(4):100026. doi: 10.1016/j.molpha.2025.100026 (PMC12060159; doi:10.1016/j.molpha.2025.100026)
Supplement: Supplementary Material [file mmc9.zip › molpha_100026_T92P_MD3_mmc9.pdb]

HELIX    1   1 VAL     44  LYS     69  1                                  26
HELIX    2   2 PRO     71  LEU     73  1                                   3
HELIX    3   3 VAL     77  ALA     90  1                                  14
HELIX    4   4 MET     94  SER    101  1                                   8
HELIX    5   5 GLU    112  VAL    145  1                                  34
HELIX    6   6 PRO    147  ARG    153  1                                   7
HELIX    7   7 LEU    156  GLY    180  1                                  25
HELIX    8   8 ALA    203  MET    240  1                                  38
HELIX    9   9 ARG    253  SER    261  1                                   9
HELIX   10  10 GLY    281  LEU    312  1                                  32
HELIX   11  11 VAL    322  CYS    343  1                                  22
HELIX   12  12 ARG    346  SER    353  1                                   8
ATOM      1  N   SER    43      24.580   6.860  57.260  1.00  0.00           N
ATOM      2  HT1 SER    43      25.510   7.330  57.250  1.00  0.00           H
ATOM      3  HT2 SER    43      24.160   6.800  56.310  1.00  0.00           H
ATOM      4  HT3 SER    43      24.730   5.850  57.430  1.00  0.00           H
ATOM      5  CA  SER    43      23.680   7.300  58.300  1.00  0.00           C
ATOM      6  HA  SER    43      23.320   8.280  58.020  1.00  0.00           H
ATOM      7  CB  SER    43      22.420   6.320  58.190  1.00  0.00           C
ATOM      8  HB1 SER    43      22.710   5.300  58.540  1.00  0.00           H
ATOM      9  HB2 SER    43      22.100   6.220  57.130  1.00  0.00           H
ATOM     10  OG  SER    43      21.330   6.710  59.070  1.00  0.00           O
ATOM     11  HG1 SER    43      20.700   7.120  58.480  1.00  0.00           H
ATOM     12  C   SER    43      24.070   7.630  59.660  1.00  0.00           C
ATOM     13  O   SER    43      24.090   8.830  59.970  1.00  0.00           O
ATOM     14  N   VAL    44      24.260   6.670  60.590  1.00  0.00           N
ATOM     15  HN  VAL    44      24.340   5.700  60.380  1.00  0.00           H
ATOM     16  CA  VAL    44      24.360   6.950  62.070  1.00  0.00           C
ATOM     17  HA  VAL    44      23.520   7.590  62.300  1.00  0.00           H
ATOM     18  CB  VAL    44      24.230   5.600  62.830  1.00  0.00           C
ATOM     19  HB  VAL    44      24.800   4.730  62.430  1.00  0.00           H
ATOM     20  CG1 VAL    44      24.570   5.660  64.390  1.00  0.00           C
ATOM     21 HG11 VAL    44      25.670   5.760  64.520  1.00  0.00           H
ATOM     22 HG12 VAL    44      24.080   4.830  64.940  1.00  0.00           H
ATOM     23 HG13 VAL    44      24.060   6.560  64.800  1.00  0.00           H
ATOM     24  CG2 VAL    44      22.770   5.080  62.780  1.00  0.00           C
ATOM     25 HG21 VAL    44      22.450   4.620  61.820  1.00  0.00           H
ATOM     26 HG22 VAL    44      22.090   5.870  63.170  1.00  0.00           H
ATOM     27 HG23 VAL    44      22.590   4.200  63.440  1.00  0.00           H
ATOM     28  C   VAL    44      25.490   7.800  62.450  1.00  0.00           C
ATOM     29  O   VAL    44      25.370   8.820  63.140  1.00  0.00           O
ATOM     30  N   ALA    45      26.720   7.530  61.960  1.00  0.00           N
ATOM     31  HN  ALA    45      26.980   6.840  61.290  1.00  0.00           H
ATOM     32  CA  ALA    45      27.850   8.400  62.340  1.00  0.00           C
ATOM     33  HA  ALA    45      28.120   8.440  63.390  1.00  0.00           H
ATOM     34  CB  ALA    45      29.110   7.830  61.640  1.00  0.00           C
ATOM     35  HB1 ALA    45      28.960   7.720  60.540  1.00  0.00           H
ATOM     36  HB2 ALA    45      29.290   6.830  62.090  1.00  0.00           H
ATOM     37  HB3 ALA    45      30.020   8.420  61.900  1.00  0.00           H
ATOM     38  C   ALA    45      27.800   9.850  61.830  1.00  0.00           C
ATOM     39  O   ALA    45      28.200  10.780  62.470  1.00  0.00           O
ATOM     40  N   LEU    46      27.020  10.060  60.700  1.00  0.00           N
ATOM     41  HN  LEU    46      26.670   9.310  60.150  1.00  0.00           H
ATOM     42  CA  LEU    46      26.770  11.390  60.170  1.00  0.00           C
ATOM     43  HA  LEU    46      27.640  12.030  60.130  1.00  0.00           H
ATOM     44  CB  LEU    46      26.220  11.170  58.730  1.00  0.00           C
ATOM     45  HB1 LEU    46      25.510  10.320  58.690  1.00  0.00           H
ATOM     46  HB2 LEU    46      27.150  10.850  58.200  1.00  0.00           H
ATOM     47  CG  LEU    46      25.540  12.410  58.090  1.00  0.00           C
ATOM     48  HG  LEU    46      24.650  12.680  58.700  1.00  0.00           H
ATOM     49  CD1 LEU    46      26.500  13.590  57.980  1.00  0.00           C
ATOM     50 HD11 LEU    46      26.630  14.020  59.000  1.00  0.00           H
ATOM     51 HD12 LEU    46      26.160  14.430  57.340  1.00  0.00           H
ATOM     52 HD13 LEU    46      27.510  13.340  57.600  1.00  0.00           H
ATOM     53  CD2 LEU    46      24.940  11.990  56.790  1.00  0.00           C
ATOM     54 HD21 LEU    46      24.520  12.860  56.240  1.00  0.00           H
ATOM     55 HD22 LEU    46      24.220  11.160  56.880  1.00  0.00           H
ATOM     56 HD23 LEU    46      25.820  11.650  56.200  1.00  0.00           H
ATOM     57  C   LEU    46      25.760  12.070  61.030  1.00  0.00           C
ATOM     58  O   LEU    46      25.990  13.260  61.270  1.00  0.00           O
ATOM     59  N   PHE    47      24.710  11.510  61.640  1.00  0.00           N
ATOM     60  HN  PHE    47      24.480  10.570  61.390  1.00  0.00           H
ATOM     61  CA  PHE    47      23.860  12.070  62.600  1.00  0.00           C
ATOM     62  HA  PHE    47      23.450  12.980  62.180  1.00  0.00           H
ATOM     63  CB  PHE    47      22.650  11.260  62.910  1.00  0.00           C
ATOM     64  HB1 PHE    47      21.990  11.790  63.630  1.00  0.00           H
ATOM     65  HB2 PHE    47      22.960  10.290  63.350  1.00  0.00           H
ATOM     66  CG  PHE    47      21.800  11.000  61.670  1.00  0.00           C
ATOM     67  CD1 PHE    47      21.040   9.830  61.510  1.00  0.00           C
ATOM     68  HD1 PHE    47      21.150   8.950  62.130  1.00  0.00           H
ATOM     69  CE1 PHE    47      20.130   9.690  60.470  1.00  0.00           C
ATOM     70  HE1 PHE    47      19.680   8.710  60.410  1.00  0.00           H
ATOM     71  CZ  PHE    47      20.010  10.730  59.550  1.00  0.00           C
ATOM     72  HZ  PHE    47      19.310  10.640  58.730  1.00  0.00           H
ATOM     73  CD2 PHE    47      21.500  12.060  60.810  1.00  0.00           C
ATOM     74  HD2 PHE    47      21.930  13.040  60.940  1.00  0.00           H
ATOM     75  CE2 PHE    47      20.700  11.940  59.710  1.00  0.00           C
ATOM     76  HE2 PHE    47      20.620  12.800  59.060  1.00  0.00           H
ATOM     77  C   PHE    47      24.610  12.400  63.820  1.00  0.00           C
ATOM     78  O   PHE    47      24.360  13.470  64.370  1.00  0.00           O
ATOM     79  N   PHE    48      25.530  11.580  64.210  1.00  0.00           N
ATOM     80  HN  PHE    48      25.890  10.780  63.740  1.00  0.00           H
ATOM     81  CA  PHE    48      26.390  11.840  65.290  1.00  0.00           C
ATOM     82  HA  PHE    48      25.750  12.020  66.140  1.00  0.00           H
ATOM     83  CB  PHE    48      27.190  10.580  65.670  1.00  0.00           C
ATOM     84  HB1 PHE    48      27.850  10.130  64.890  1.00  0.00           H
ATOM     85  HB2 PHE    48      26.410   9.830  65.910  1.00  0.00           H
ATOM     86  CG  PHE    48      28.050  10.740  66.870  1.00  0.00           C
ATOM     87  CD1 PHE    48      29.430  10.440  66.810  1.00  0.00           C
ATOM     88  HD1 PHE    48      29.870  10.060  65.890  1.00  0.00           H
ATOM     89  CE1 PHE    48      30.210  10.590  67.980  1.00  0.00           C
ATOM     90  HE1 PHE    48      31.270  10.420  67.850  1.00  0.00           H
ATOM     91  CZ  PHE    48      29.640  11.000  69.180  1.00  0.00           C
ATOM     92  HZ  PHE    48      30.250  11.090  70.070  1.00  0.00           H
ATOM     93  CD2 PHE    48      27.480  11.180  68.050  1.00  0.00           C
ATOM     94  HD2 PHE    48      26.420  11.410  68.080  1.00  0.00           H
ATOM     95  CE2 PHE    48      28.250  11.260  69.240  1.00  0.00           C
ATOM     96  HE2 PHE    48      27.690  11.420  70.150  1.00  0.00           H
ATOM     97  C   PHE    48      27.280  13.050  65.190  1.00  0.00           C
ATOM     98  O   PHE    48      27.350  13.940  66.040  1.00  0.00           O
ATOM     99  N   MET    49      27.960  13.270  64.080  1.00  0.00           N
ATOM    100  HN  MET    49      28.020  12.620  63.330  1.00  0.00           H
ATOM    101  CA  MET    49      28.620  14.570  63.770  1.00  0.00           C
ATOM    102  HA  MET    49      29.290  14.690  64.610  1.00  0.00           H
ATOM    103  CB  MET    49      29.500  14.320  62.500  1.00  0.00           C
ATOM    104  HB1 MET    49      29.790  15.340  62.170  1.00  0.00           H
ATOM    105  HB2 MET    49      28.780  14.080  61.690  1.00  0.00           H
ATOM    106  CG  MET    49      30.640  13.260  62.500  1.00  0.00           C
ATOM    107  HG1 MET    49      31.080  13.410  61.490  1.00  0.00           H
ATOM    108  HG2 MET    49      30.170  12.260  62.520  1.00  0.00           H
ATOM    109  SD  MET    49      31.950  13.610  63.720  1.00  0.00           S
ATOM    110  CE  MET    49      32.450  15.150  62.870  1.00  0.00           C
ATOM    111  HE1 MET    49      33.290  15.670  63.370  1.00  0.00           H
ATOM    112  HE2 MET    49      31.600  15.850  63.020  1.00  0.00           H
ATOM    113  HE3 MET    49      32.490  14.970  61.770  1.00  0.00           H
ATOM    114  C   MET    49      27.700  15.840  63.710  1.00  0.00           C
ATOM    115  O   MET    49      28.060  16.830  64.260  1.00  0.00           O
ATOM    116  N   LEU    50      26.500  15.780  63.080  1.00  0.00           N
ATOM    117  HN  LEU    50      26.280  14.910  62.640  1.00  0.00           H
ATOM    118  CA  LEU    50      25.520  16.880  63.210  1.00  0.00           C
ATOM    119  HA  LEU    50      26.010  17.750  62.820  1.00  0.00           H
ATOM    120  CB  LEU    50      24.350  16.530  62.280  1.00  0.00           C
ATOM    121  HB1 LEU    50      23.910  15.580  62.660  1.00  0.00           H
ATOM    122  HB2 LEU    50      24.760  16.350  61.270  1.00  0.00           H
ATOM    123  CG  LEU    50      23.210  17.590  62.110  1.00  0.00           C
ATOM    124  HG  LEU    50      22.860  17.920  63.120  1.00  0.00           H
ATOM    125  CD1 LEU    50      23.650  18.870  61.410  1.00  0.00           C
ATOM    126 HD11 LEU    50      24.420  18.710  60.620  1.00  0.00           H
ATOM    127 HD12 LEU    50      24.060  19.590  62.150  1.00  0.00           H
ATOM    128 HD13 LEU    50      22.730  19.300  60.970  1.00  0.00           H
ATOM    129  CD2 LEU    50      22.070  16.940  61.340  1.00  0.00           C
ATOM    130 HD21 LEU    50      21.240  17.640  61.120  1.00  0.00           H
ATOM    131 HD22 LEU    50      21.620  16.090  61.910  1.00  0.00           H
ATOM    132 HD23 LEU    50      22.370  16.480  60.380  1.00  0.00           H
ATOM    133  C   LEU    50      25.140  17.100  64.590  1.00  0.00           C
ATOM    134  O   LEU    50      25.080  18.180  65.120  1.00  0.00           O
ATOM    135  N   LEU    51      24.850  16.010  65.300  1.00  0.00           N
ATOM    136  HN  LEU    51      25.030  15.090  64.960  1.00  0.00           H
ATOM    137  CA  LEU    51      24.440  16.110  66.660  1.00  0.00           C
ATOM    138  HA  LEU    51      23.490  16.610  66.680  1.00  0.00           H
ATOM    139  CB  LEU    51      24.120  14.750  67.320  1.00  0.00           C
ATOM    140  HB1 LEU    51      25.020  14.130  67.170  1.00  0.00           H
ATOM    141  HB2 LEU    51      23.290  14.270  66.750  1.00  0.00           H
ATOM    142  CG  LEU    51      23.730  14.640  68.800  1.00  0.00           C
ATOM    143  HG  LEU    51      24.650  14.890  69.380  1.00  0.00           H
ATOM    144  CD1 LEU    51      22.540  15.550  69.140  1.00  0.00           C
ATOM    145 HD11 LEU    51      21.640  15.170  68.610  1.00  0.00           H
ATOM    146 HD12 LEU    51      22.720  16.640  68.990  1.00  0.00           H
ATOM    147 HD13 LEU    51      22.400  15.550  70.240  1.00  0.00           H
ATOM    148  CD2 LEU    51      23.390  13.220  69.140  1.00  0.00           C
ATOM    149 HD21 LEU    51      24.160  12.520  68.750  1.00  0.00           H
ATOM    150 HD22 LEU    51      22.380  12.970  68.760  1.00  0.00           H
ATOM    151 HD23 LEU    51      23.550  13.210  70.240  1.00  0.00           H
ATOM    152  C   LEU    51      25.430  16.800  67.610  1.00  0.00           C
ATOM    153  O   LEU    51      25.070  17.640  68.430  1.00  0.00           O
ATOM    154  N   LEU    52      26.760  16.580  67.410  1.00  0.00           N
ATOM    155  HN  LEU    52      27.100  15.870  66.800  1.00  0.00           H
ATOM    156  CA  LEU    52      27.800  17.290  68.150  1.00  0.00           C
ATOM    157  HA  LEU    52      27.640  17.240  69.210  1.00  0.00           H
ATOM    158  CB  LEU    52      29.210  16.740  67.780  1.00  0.00           C
ATOM    159  HB1 LEU    52      30.040  17.460  67.990  1.00  0.00           H
ATOM    160  HB2 LEU    52      29.230  16.600  66.680  1.00  0.00           H
ATOM    161  CG  LEU    52      29.600  15.450  68.440  1.00  0.00           C
ATOM    162  HG  LEU    52      28.690  14.810  68.550  1.00  0.00           H
ATOM    163  CD1 LEU    52      30.540  14.640  67.590  1.00  0.00           C
ATOM    164 HD11 LEU    52      31.570  15.020  67.430  1.00  0.00           H
ATOM    165 HD12 LEU    52      30.190  14.450  66.550  1.00  0.00           H
ATOM    166 HD13 LEU    52      30.600  13.600  67.970  1.00  0.00           H
ATOM    167  CD2 LEU    52      30.260  15.690  69.820  1.00  0.00           C
ATOM    168 HD21 LEU    52      31.210  16.270  69.800  1.00  0.00           H
ATOM    169 HD22 LEU    52      30.570  14.730  70.270  1.00  0.00           H
ATOM    170 HD23 LEU    52      29.650  16.320  70.500  1.00  0.00           H
ATOM    171  C   LEU    52      27.920  18.810  67.830  1.00  0.00           C
ATOM    172  O   LEU    52      28.040  19.610  68.710  1.00  0.00           O
ATOM    173  N   ASP    53      27.930  19.140  66.520  1.00  0.00           N
ATOM    174  HN  ASP    53      28.100  18.440  65.820  1.00  0.00           H
ATOM    175  CA  ASP    53      27.860  20.550  66.120  1.00  0.00           C
ATOM    176  HA  ASP    53      28.650  21.110  66.590  1.00  0.00           H
ATOM    177  CB  ASP    53      28.000  20.760  64.610  1.00  0.00           C
ATOM    178  HB1 ASP    53      27.880  21.820  64.290  1.00  0.00           H
ATOM    179  HB2 ASP    53      27.320  20.120  64.030  1.00  0.00           H
ATOM    180  CG  ASP    53      29.470  20.520  64.170  1.00  0.00           C
ATOM    181  OD1 ASP    53      29.800  20.180  62.980  1.00  0.00           O
ATOM    182  OD2 ASP    53      30.290  20.760  65.050  1.00  0.00           O
ATOM    183  C   ASP    53      26.610  21.320  66.620  1.00  0.00           C
ATOM    184  O   ASP    53      26.800  22.450  67.090  1.00  0.00           O
ATOM    185  N   LEU    54      25.400  20.710  66.560  1.00  0.00           N
ATOM    186  HN  LEU    54      25.290  19.850  66.060  1.00  0.00           H
ATOM    187  CA  LEU    54      24.190  21.290  67.090  1.00  0.00           C
ATOM    188  HA  LEU    54      24.150  22.320  66.780  1.00  0.00           H
ATOM    189  CB  LEU    54      22.960  20.430  66.620  1.00  0.00           C
ATOM    190  HB1 LEU    54      22.090  20.630  67.280  1.00  0.00           H
ATOM    191  HB2 LEU    54      23.170  19.400  66.980  1.00  0.00           H
ATOM    192  CG  LEU    54      22.690  20.530  65.100  1.00  0.00           C
ATOM    193  HG  LEU    54      23.630  20.180  64.630  1.00  0.00           H
ATOM    194  CD1 LEU    54      21.450  19.710  64.700  1.00  0.00           C
ATOM    195 HD11 LEU    54      21.330  19.610  63.600  1.00  0.00           H
ATOM    196 HD12 LEU    54      20.590  20.260  65.140  1.00  0.00           H
ATOM    197 HD13 LEU    54      21.450  18.680  65.120  1.00  0.00           H
ATOM    198  CD2 LEU    54      22.610  22.020  64.610  1.00  0.00           C
ATOM    199 HD21 LEU    54      22.200  22.680  65.410  1.00  0.00           H
ATOM    200 HD22 LEU    54      22.110  22.130  63.620  1.00  0.00           H
ATOM    201 HD23 LEU    54      23.660  22.350  64.480  1.00  0.00           H
ATOM    202  C   LEU    54      24.320  21.450  68.620  1.00  0.00           C
ATOM    203  O   LEU    54      23.870  22.430  69.220  1.00  0.00           O
ATOM    204  N   THR    55      24.890  20.380  69.280  1.00  0.00           N
ATOM    205  HN  THR    55      25.100  19.460  68.960  1.00  0.00           H
ATOM    206  CA  THR    55      25.070  20.300  70.760  1.00  0.00           C
ATOM    207  HA  THR    55      24.050  20.440  71.100  1.00  0.00           H
ATOM    208  CB  THR    55      25.680  18.950  71.240  1.00  0.00           C
ATOM    209  HB  THR    55      26.610  18.680  70.690  1.00  0.00           H
ATOM    210  OG1 THR    55      24.860  17.830  71.030  1.00  0.00           O
ATOM    211  HG1 THR    55      24.910  17.660  70.080  1.00  0.00           H
ATOM    212  CG2 THR    55      26.090  18.940  72.730  1.00  0.00           C
ATOM    213 HG21 THR    55      26.840  19.710  72.970  1.00  0.00           H
ATOM    214 HG22 THR    55      26.480  17.930  72.980  1.00  0.00           H
ATOM    215 HG23 THR    55      25.130  19.160  73.250  1.00  0.00           H
ATOM    216  C   THR    55      25.980  21.430  71.220  1.00  0.00           C
ATOM    217  O   THR    55      25.710  22.050  72.190  1.00  0.00           O
ATOM    218  N   ALA    56      27.080  21.690  70.460  1.00  0.00           N
ATOM    219  HN  ALA    56      27.340  20.900  69.920  1.00  0.00           H
ATOM    220  CA  ALA    56      27.940  22.830  70.610  1.00  0.00           C
ATOM    221  HA  ALA    56      28.070  22.980  71.670  1.00  0.00           H
ATOM    222  CB  ALA    56      29.210  22.670  69.750  1.00  0.00           C
ATOM    223  HB1 ALA    56      29.890  23.540  69.790  1.00  0.00           H
ATOM    224  HB2 ALA    56      28.980  22.470  68.680  1.00  0.00           H
ATOM    225  HB3 ALA    56      29.640  21.740  70.190  1.00  0.00           H
ATOM    226  C   ALA    56      27.260  24.110  70.300  1.00  0.00           C
ATOM    227  O   ALA    56      27.390  25.090  71.030  1.00  0.00           O
ATOM    228  N   VAL    57      26.460  24.270  69.250  1.00  0.00           N
ATOM    229  HN  VAL    57      26.490  23.630  68.480  1.00  0.00           H
ATOM    230  CA  VAL    57      25.780  25.540  69.020  1.00  0.00           C
ATOM    231  HA  VAL    57      26.540  26.300  69.060  1.00  0.00           H
ATOM    232  CB  VAL    57      25.120  25.500  67.700  1.00  0.00           C
ATOM    233  HB  VAL    57      24.780  24.460  67.520  1.00  0.00           H
ATOM    234  CG1 VAL    57      23.960  26.550  67.500  1.00  0.00           C
ATOM    235 HG11 VAL    57      24.120  27.580  67.890  1.00  0.00           H
ATOM    236 HG12 VAL    57      23.070  26.250  68.090  1.00  0.00           H
ATOM    237 HG13 VAL    57      23.630  26.580  66.440  1.00  0.00           H
ATOM    238  CG2 VAL    57      26.170  25.820  66.600  1.00  0.00           C
ATOM    239 HG21 VAL    57      25.750  25.620  65.580  1.00  0.00           H
ATOM    240 HG22 VAL    57      27.110  25.260  66.770  1.00  0.00           H
ATOM    241 HG23 VAL    57      26.550  26.860  66.690  1.00  0.00           H
ATOM    242  C   VAL    57      24.700  25.900  70.090  1.00  0.00           C
ATOM    243  O   VAL    57      24.570  27.050  70.480  1.00  0.00           O
ATOM    244  N   ALA    58      23.980  24.910  70.730  1.00  0.00           N
ATOM    245  HN  ALA    58      23.930  23.970  70.400  1.00  0.00           H
ATOM    246  CA  ALA    58      23.290  25.180  71.990  1.00  0.00           C
ATOM    247  HA  ALA    58      22.700  26.080  71.910  1.00  0.00           H
ATOM    248  CB  ALA    58      22.150  24.160  72.190  1.00  0.00           C
ATOM    249  HB1 ALA    58      21.360  24.380  72.940  1.00  0.00           H
ATOM    250  HB2 ALA    58      22.620  23.160  72.370  1.00  0.00           H
ATOM    251  HB3 ALA    58      21.640  24.130  71.210  1.00  0.00           H
ATOM    252  C   ALA    58      24.180  25.410  73.280  1.00  0.00           C
ATOM    253  O   ALA    58      23.870  26.270  74.110  1.00  0.00           O
ATOM    254  N   GLY    59      25.310  24.710  73.380  1.00  0.00           N
ATOM    255  HN  GLY    59      25.570  24.010  72.710  1.00  0.00           H
ATOM    256  CA  GLY    59      26.370  24.950  74.350  1.00  0.00           C
ATOM    257  HA1 GLY    59      27.260  24.390  74.090  1.00  0.00           H
ATOM    258  HA2 GLY    59      25.930  24.700  75.310  1.00  0.00           H
ATOM    259  C   GLY    59      26.840  26.380  74.360  1.00  0.00           C
ATOM    260  O   GLY    59      26.780  26.960  75.440  1.00  0.00           O
ATOM    261  N   ASN    60      27.180  26.920  73.170  1.00  0.00           N
ATOM    262  HN  ASN    60      27.040  26.380  72.340  1.00  0.00           H
ATOM    263  CA  ASN    60      27.620  28.370  73.000  1.00  0.00           C
ATOM    264  HA  ASN    60      28.560  28.460  73.530  1.00  0.00           H
ATOM    265  CB  ASN    60      27.920  28.630  71.500  1.00  0.00           C
ATOM    266  HB1 ASN    60      27.890  29.740  71.370  1.00  0.00           H
ATOM    267  HB2 ASN    60      27.070  28.280  70.880  1.00  0.00           H
ATOM    268  CG  ASN    60      29.340  28.140  71.260  1.00  0.00           C
ATOM    269  OD1 ASN    60      30.360  28.800  71.410  1.00  0.00           O
ATOM    270  ND2 ASN    60      29.390  26.940  70.680  1.00  0.00           N
ATOM    271 HD21 ASN    60      30.110  26.840  70.000  1.00  0.00           H
ATOM    272 HD22 ASN    60      28.660  26.260  70.800  1.00  0.00           H
ATOM    273  C   ASN    60      26.530  29.360  73.520  1.00  0.00           C
ATOM    274  O   ASN    60      26.850  30.320  74.210  1.00  0.00           O
ATOM    275  N   ALA    61      25.240  29.040  73.280  1.00  0.00           N
ATOM    276  HN  ALA    61      25.100  28.360  72.570  1.00  0.00           H
ATOM    277  CA  ALA    61      24.070  29.840  73.790  1.00  0.00           C
ATOM    278  HA  ALA    61      24.200  30.900  73.620  1.00  0.00           H
ATOM    279  CB  ALA    61      22.880  29.430  72.910  1.00  0.00           C
ATOM    280  HB1 ALA    61      21.900  29.830  73.250  1.00  0.00           H
ATOM    281  HB2 ALA    61      22.810  28.330  72.750  1.00  0.00           H
ATOM    282  HB3 ALA    61      23.170  29.860  71.930  1.00  0.00           H
ATOM    283  C   ALA    61      23.870  29.620  75.260  1.00  0.00           C
ATOM    284  O   ALA    61      23.390  30.560  75.960  1.00  0.00           O
ATOM    285  N   ALA    62      24.130  28.440  75.800  1.00  0.00           N
ATOM    286  HN  ALA    62      24.390  27.650  75.250  1.00  0.00           H
ATOM    287  CA  ALA    62      23.970  28.100  77.260  1.00  0.00           C
ATOM    288  HA  ALA    62      23.070  28.610  77.550  1.00  0.00           H
ATOM    289  CB  ALA    62      23.870  26.610  77.360  1.00  0.00           C
ATOM    290  HB1 ALA    62      23.760  26.200  78.380  1.00  0.00           H
ATOM    291  HB2 ALA    62      24.720  26.140  76.810  1.00  0.00           H
ATOM    292  HB3 ALA    62      22.940  26.290  76.850  1.00  0.00           H
ATOM    293  C   ALA    62      25.100  28.670  78.130  1.00  0.00           C
ATOM    294  O   ALA    62      24.850  29.150  79.200  1.00  0.00           O
ATOM    295  N   VAL    63      26.350  28.740  77.560  1.00  0.00           N
ATOM    296  HN  VAL    63      26.430  28.360  76.640  1.00  0.00           H
ATOM    297  CA  VAL    63      27.440  29.440  78.220  1.00  0.00           C
ATOM    298  HA  VAL    63      27.460  29.150  79.270  1.00  0.00           H
ATOM    299  CB  VAL    63      28.830  29.120  77.630  1.00  0.00           C
ATOM    300  HB  VAL    63      28.770  29.290  76.530  1.00  0.00           H
ATOM    301  CG1 VAL    63      29.970  29.950  78.310  1.00  0.00           C
ATOM    302 HG11 VAL    63      29.930  29.900  79.420  1.00  0.00           H
ATOM    303 HG12 VAL    63      29.840  31.040  78.110  1.00  0.00           H
ATOM    304 HG13 VAL    63      30.960  29.610  77.950  1.00  0.00           H
ATOM    305  CG2 VAL    63      29.160  27.590  77.930  1.00  0.00           C
ATOM    306 HG21 VAL    63      29.200  27.420  79.030  1.00  0.00           H
ATOM    307 HG22 VAL    63      30.090  27.110  77.550  1.00  0.00           H
ATOM    308 HG23 VAL    63      28.280  26.970  77.660  1.00  0.00           H
ATOM    309  C   VAL    63      27.200  30.910  78.250  1.00  0.00           C
ATOM    310  O   VAL    63      27.400  31.590  79.270  1.00  0.00           O
ATOM    311  N   MET    64      26.680  31.510  77.170  1.00  0.00           N
ATOM    312  HN  MET    64      26.670  30.990  76.320  1.00  0.00           H
ATOM    313  CA  MET    64      26.090  32.940  77.110  1.00  0.00           C
ATOM    314  HA  MET    64      26.880  33.620  77.380  1.00  0.00           H
ATOM    315  CB  MET    64      25.740  33.370  75.670  1.00  0.00           C
ATOM    316  HB1 MET    64      25.220  34.350  75.710  1.00  0.00           H
ATOM    317  HB2 MET    64      24.930  32.680  75.350  1.00  0.00           H
ATOM    318  CG  MET    64      26.910  33.540  74.700  1.00  0.00           C
ATOM    319  HG1 MET    64      27.280  32.560  74.350  1.00  0.00           H
ATOM    320  HG2 MET    64      27.770  34.070  75.170  1.00  0.00           H
ATOM    321  SD  MET    64      26.500  34.490  73.130  1.00  0.00           S
ATOM    322  CE  MET    64      25.180  33.340  72.750  1.00  0.00           C
ATOM    323  HE1 MET    64      24.400  33.460  73.520  1.00  0.00           H
ATOM    324  HE2 MET    64      25.630  32.330  72.720  1.00  0.00           H
ATOM    325  HE3 MET    64      24.770  33.420  71.720  1.00  0.00           H
ATOM    326  C   MET    64      24.960  33.220  78.100  1.00  0.00           C
ATOM    327  O   MET    64      24.980  34.350  78.690  1.00  0.00           O
ATOM    328  N   ALA    65      23.950  32.310  78.260  1.00  0.00           N
ATOM    329  HN  ALA    65      23.910  31.470  77.720  1.00  0.00           H
ATOM    330  CA  ALA    65      22.860  32.490  79.210  1.00  0.00           C
ATOM    331  HA  ALA    65      22.390  33.420  78.940  1.00  0.00           H
ATOM    332  CB  ALA    65      21.820  31.330  79.030  1.00  0.00           C
ATOM    333  HB1 ALA    65      22.210  30.330  79.300  1.00  0.00           H
ATOM    334  HB2 ALA    65      21.430  31.300  77.990  1.00  0.00           H
ATOM    335  HB3 ALA    65      20.980  31.540  79.730  1.00  0.00           H
ATOM    336  C   ALA    65      23.420  32.510  80.660  1.00  0.00           C
ATOM    337  O   ALA    65      22.980  33.240  81.570  1.00  0.00           O
ATOM    338  N   VAL    66      24.420  31.590  81.040  1.00  0.00           N
ATOM    339  HN  VAL    66      24.740  30.930  80.360  1.00  0.00           H
ATOM    340  CA  VAL    66      25.240  31.500  82.300  1.00  0.00           C
ATOM    341  HA  VAL    66      24.500  31.200  83.030  1.00  0.00           H
ATOM    342  CB  VAL    66      26.130  30.250  82.270  1.00  0.00           C
ATOM    343  HB  VAL    66      26.840  30.320  81.420  1.00  0.00           H
ATOM    344  CG1 VAL    66      27.060  30.270  83.500  1.00  0.00           C
ATOM    345 HG11 VAL    66      27.850  31.040  83.470  1.00  0.00           H
ATOM    346 HG12 VAL    66      27.750  29.400  83.560  1.00  0.00           H
ATOM    347 HG13 VAL    66      26.510  30.260  84.460  1.00  0.00           H
ATOM    348  CG2 VAL    66      25.200  29.010  82.290  1.00  0.00           C
ATOM    349 HG21 VAL    66      25.840  28.130  82.040  1.00  0.00           H
ATOM    350 HG22 VAL    66      24.440  29.160  81.490  1.00  0.00           H
ATOM    351 HG23 VAL    66      24.680  28.930  83.260  1.00  0.00           H
ATOM    352  C   VAL    66      25.870  32.770  82.740  1.00  0.00           C
ATOM    353  O   VAL    66      25.570  33.190  83.830  1.00  0.00           O
ATOM    354  N   ILE    67      26.600  33.460  81.830  1.00  0.00           N
ATOM    355  HN  ILE    67      26.710  33.010  80.950  1.00  0.00           H
ATOM    356  CA  ILE    67      27.250  34.740  82.040  1.00  0.00           C
ATOM    357  HA  ILE    67      27.760  34.660  82.990  1.00  0.00           H
ATOM    358  CB  ILE    67      28.190  35.120  80.870  1.00  0.00           C
ATOM    359  HB  ILE    67      27.630  35.020  79.920  1.00  0.00           H
ATOM    360  CG2 ILE    67      28.600  36.630  81.120  1.00  0.00           C
ATOM    361 HG21 ILE    67      27.830  37.350  80.760  1.00  0.00           H
ATOM    362 HG22 ILE    67      29.480  36.850  80.480  1.00  0.00           H
ATOM    363 HG23 ILE    67      28.880  36.830  82.170  1.00  0.00           H
ATOM    364  CG1 ILE    67      29.450  34.200  80.760  1.00  0.00           C
ATOM    365 HG11 ILE    67      29.140  33.130  80.790  1.00  0.00           H
ATOM    366 HG12 ILE    67      30.100  34.520  81.600  1.00  0.00           H
ATOM    367  CD  ILE    67      30.150  34.360  79.450  1.00  0.00           C
ATOM    368  HD1 ILE    67      31.120  33.830  79.310  1.00  0.00           H
ATOM    369  HD2 ILE    67      30.480  35.390  79.200  1.00  0.00           H
ATOM    370  HD3 ILE    67      29.460  34.080  78.620  1.00  0.00           H
ATOM    371  C   ILE    67      26.200  35.760  82.330  1.00  0.00           C
ATOM    372  O   ILE    67      26.190  36.490  83.360  1.00  0.00           O
ATOM    373  N   ALA    68      25.140  35.740  81.520  1.00  0.00           N
ATOM    374  HN  ALA    68      25.020  35.100  80.760  1.00  0.00           H
ATOM    375  CA  ALA    68      24.040  36.660  81.530  1.00  0.00           C
ATOM    376  HA  ALA    68      24.520  37.620  81.410  1.00  0.00           H
ATOM    377  CB  ALA    68      23.110  36.440  80.290  1.00  0.00           C
ATOM    378  HB1 ALA    68      23.660  36.480  79.330  1.00  0.00           H
ATOM    379  HB2 ALA    68      22.420  37.300  80.130  1.00  0.00           H
ATOM    380  HB3 ALA    68      22.610  35.460  80.430  1.00  0.00           H
ATOM    381  C   ALA    68      23.320  36.650  82.870  1.00  0.00           C
ATOM    382  O   ALA    68      23.060  37.730  83.450  1.00  0.00           O
ATOM    383  N   LYS    69      22.960  35.460  83.400  1.00  0.00           N
ATOM    384  HN  LYS    69      23.190  34.620  82.920  1.00  0.00           H
ATOM    385  CA  LYS    69      22.240  35.280  84.700  1.00  0.00           C
ATOM    386  HA  LYS    69      21.630  36.160  84.720  1.00  0.00           H
ATOM    387  CB  LYS    69      21.370  33.990  84.660  1.00  0.00           C
ATOM    388  HB1 LYS    69      20.730  34.000  83.750  1.00  0.00           H
ATOM    389  HB2 LYS    69      20.670  33.880  85.520  1.00  0.00           H
ATOM    390  CG  LYS    69      22.150  32.680  84.650  1.00  0.00           C
ATOM    391  HG1 LYS    69      22.600  32.500  85.650  1.00  0.00           H
ATOM    392  HG2 LYS    69      23.030  32.700  83.970  1.00  0.00           H
ATOM    393  CD  LYS    69      21.200  31.570  84.210  1.00  0.00           C
ATOM    394  HD1 LYS    69      21.070  31.730  83.120  1.00  0.00           H
ATOM    395  HD2 LYS    69      20.170  31.670  84.630  1.00  0.00           H
ATOM    396  CE  LYS    69      21.720  30.020  84.350  1.00  0.00           C
ATOM    397  HE1 LYS    69      22.770  29.960  83.990  1.00  0.00           H
ATOM    398  HE2 LYS    69      21.030  29.400  83.740  1.00  0.00           H
ATOM    399  NZ  LYS    69      21.690  29.530  85.800  1.00  0.00           N
ATOM    400  HZ1 LYS    69      22.500  30.000  86.270  1.00  0.00           H
ATOM    401  HZ2 LYS    69      21.850  28.510  85.820  1.00  0.00           H
ATOM    402  HZ3 LYS    69      20.790  29.820  86.220  1.00  0.00           H
ATOM    403  C   LYS    69      23.050  35.190  86.050  1.00  0.00           C
ATOM    404  O   LYS    69      22.450  35.040  87.120  1.00  0.00           O
ATOM    405  N   THR    70      24.380  35.370  86.000  1.00  0.00           N
ATOM    406  HN  THR    70      24.850  35.520  85.130  1.00  0.00           H
ATOM    407  CA  THR    70      25.180  35.220  87.210  1.00  0.00           C
ATOM    408  HA  THR    70      24.570  35.020  88.080  1.00  0.00           H
ATOM    409  CB  THR    70      26.160  34.070  87.030  1.00  0.00           C
ATOM    410  HB  THR    70      26.980  34.440  86.370  1.00  0.00           H
ATOM    411  OG1 THR    70      25.520  32.880  86.600  1.00  0.00           O
ATOM    412  HG1 THR    70      25.360  33.020  85.660  1.00  0.00           H
ATOM    413  CG2 THR    70      26.770  33.770  88.380  1.00  0.00           C
ATOM    414 HG21 THR    70      25.940  33.710  89.130  1.00  0.00           H
ATOM    415 HG22 THR    70      27.450  34.580  88.730  1.00  0.00           H
ATOM    416 HG23 THR    70      27.360  32.840  88.410  1.00  0.00           H
ATOM    417  C   THR    70      25.980  36.450  87.380  1.00  0.00           C
ATOM    418  O   THR    70      27.020  36.640  86.730  1.00  0.00           O
ATOM    419  N   PRO    71      25.720  37.350  88.340  1.00  0.00           N
ATOM    420  CD  PRO    71      24.360  37.480  89.030  1.00  0.00           C
ATOM    421  HD1 PRO    71      24.230  36.660  89.760  1.00  0.00           H
ATOM    422  HD2 PRO    71      23.470  37.500  88.360  1.00  0.00           H
ATOM    423  CA  PRO    71      26.570  38.460  88.700  1.00  0.00           C
ATOM    424  HA  PRO    71      26.350  39.290  88.040  1.00  0.00           H
ATOM    425  CB  PRO    71      25.960  39.010  89.960  1.00  0.00           C
ATOM    426  HB1 PRO    71      26.260  40.070  90.090  1.00  0.00           H
ATOM    427  HB2 PRO    71      26.170  38.400  90.870  1.00  0.00           H
ATOM    428  CG  PRO    71      24.410  38.950  89.660  1.00  0.00           C
ATOM    429  HG1 PRO    71      23.900  39.130  90.630  1.00  0.00           H
ATOM    430  HG2 PRO    71      24.150  39.740  88.930  1.00  0.00           H
ATOM    431  C   PRO    71      28.050  38.310  88.710  1.00  0.00           C
ATOM    432  O   PRO    71      28.790  39.200  88.300  1.00  0.00           O
ATOM    433  N   ALA    72      28.600  37.190  89.220  1.00  0.00           N
ATOM    434  HN  ALA    72      28.030  36.470  89.600  1.00  0.00           H
ATOM    435  CA  ALA    72      30.000  37.090  89.260  1.00  0.00           C
ATOM    436  HA  ALA    72      30.470  38.030  89.520  1.00  0.00           H
ATOM    437  CB  ALA    72      30.230  36.000  90.380  1.00  0.00           C
ATOM    438  HB1 ALA    72      31.260  35.620  90.520  1.00  0.00           H
ATOM    439  HB2 ALA    72      29.440  35.220  90.340  1.00  0.00           H
ATOM    440  HB3 ALA    72      29.860  36.530  91.280  1.00  0.00           H
ATOM    441  C   ALA    72      30.830  36.650  88.000  1.00  0.00           C
ATOM    442  O   ALA    72      32.050  36.550  87.930  1.00  0.00           O
ATOM    443  N   LEU    73      30.010  36.290  86.980  1.00  0.00           N
ATOM    444  HN  LEU    73      29.030  36.460  87.010  1.00  0.00           H
ATOM    445  CA  LEU    73      30.550  35.770  85.740  1.00  0.00           C
ATOM    446  HA  LEU    73      31.600  35.500  85.850  1.00  0.00           H
ATOM    447  CB  LEU    73      29.920  34.370  85.280  1.00  0.00           C
ATOM    448  HB1 LEU    73      30.430  33.860  84.440  1.00  0.00           H
ATOM    449  HB2 LEU    73      28.880  34.540  84.930  1.00  0.00           H
ATOM    450  CG  LEU    73      29.960  33.270  86.330  1.00  0.00           C
ATOM    451  HG  LEU    73      29.460  33.630  87.250  1.00  0.00           H
ATOM    452  CD1 LEU    73      29.150  32.100  85.840  1.00  0.00           C
ATOM    453 HD11 LEU    73      28.160  32.520  85.560  1.00  0.00           H
ATOM    454 HD12 LEU    73      28.940  31.260  86.540  1.00  0.00           H
ATOM    455 HD13 LEU    73      29.760  31.770  84.970  1.00  0.00           H
ATOM    456  CD2 LEU    73      31.410  32.830  86.580  1.00  0.00           C
ATOM    457 HD21 LEU    73      31.890  32.600  85.610  1.00  0.00           H
ATOM    458 HD22 LEU    73      31.440  31.910  87.200  1.00  0.00           H
ATOM    459 HD23 LEU    73      31.920  33.700  87.060  1.00  0.00           H
ATOM    460  C   LEU    73      30.450  36.770  84.650  1.00  0.00           C
ATOM    461  O   LEU    73      30.930  36.470  83.550  1.00  0.00           O
ATOM    462  N   ARG    74      30.130  38.110  84.870  1.00  0.00           N
ATOM    463  HN  ARG    74      29.880  38.530  85.740  1.00  0.00           H
ATOM    464  CA  ARG    74      30.010  39.060  83.820  1.00  0.00           C
ATOM    465  HA  ARG    74      29.630  38.620  82.910  1.00  0.00           H
ATOM    466  CB  ARG    74      28.910  40.060  84.370  1.00  0.00           C
ATOM    467  HB1 ARG    74      28.810  41.010  83.800  1.00  0.00           H
ATOM    468  HB2 ARG    74      29.210  40.340  85.410  1.00  0.00           H
ATOM    469  CG  ARG    74      27.400  39.470  84.330  1.00  0.00           C
ATOM    470  HG1 ARG    74      27.300  38.490  84.830  1.00  0.00           H
ATOM    471  HG2 ARG    74      27.110  39.400  83.260  1.00  0.00           H
ATOM    472  CD  ARG    74      26.460  40.380  85.080  1.00  0.00           C
ATOM    473  HD1 ARG    74      26.500  41.390  84.640  1.00  0.00           H
ATOM    474  HD2 ARG    74      26.830  40.440  86.130  1.00  0.00           H
ATOM    475  NE  ARG    74      25.150  39.670  84.920  1.00  0.00           N
ATOM    476  HE  ARG    74      25.050  38.900  84.300  1.00  0.00           H
ATOM    477  CZ  ARG    74      24.070  40.110  85.540  1.00  0.00           C
ATOM    478  NH1 ARG    74      23.930  41.220  86.310  1.00  0.00           N
ATOM    479 HH11 ARG    74      24.700  41.840  86.460  1.00  0.00           H
ATOM    480 HH12 ARG    74      23.000  41.510  86.550  1.00  0.00           H
ATOM    481  NH2 ARG    74      22.990  39.390  85.400  1.00  0.00           N
ATOM    482 HH21 ARG    74      22.150  39.760  85.790  1.00  0.00           H
ATOM    483 HH22 ARG    74      22.920  38.660  84.720  1.00  0.00           H
ATOM    484  C   ARG    74      31.270  39.780  83.620  1.00  0.00           C
ATOM    485  O   ARG    74      31.320  40.680  82.790  1.00  0.00           O
ATOM    486  N   LYS    75      32.350  39.430  84.320  1.00  0.00           N
ATOM    487  HN  LYS    75      32.370  38.800  85.090  1.00  0.00           H
ATOM    488  CA  LYS    75      33.710  39.740  83.950  1.00  0.00           C
ATOM    489  HA  LYS    75      33.860  40.810  84.010  1.00  0.00           H
ATOM    490  CB  LYS    75      34.710  39.150  84.940  1.00  0.00           C
ATOM    491  HB1 LYS    75      34.750  39.740  85.880  1.00  0.00           H
ATOM    492  HB2 LYS    75      35.740  39.250  84.560  1.00  0.00           H
ATOM    493  CG  LYS    75      34.400  37.730  85.350  1.00  0.00           C
ATOM    494  HG1 LYS    75      34.260  36.970  84.550  1.00  0.00           H
ATOM    495  HG2 LYS    75      33.440  37.730  85.910  1.00  0.00           H
ATOM    496  CD  LYS    75      35.290  36.910  86.350  1.00  0.00           C
ATOM    497  HD1 LYS    75      36.230  36.590  85.850  1.00  0.00           H
ATOM    498  HD2 LYS    75      34.820  35.900  86.440  1.00  0.00           H
ATOM    499  CE  LYS    75      35.650  37.440  87.710  1.00  0.00           C
ATOM    500  HE1 LYS    75      36.300  38.320  87.880  1.00  0.00           H
ATOM    501  HE2 LYS    75      36.110  36.620  88.310  1.00  0.00           H
ATOM    502  NZ  LYS    75      34.500  37.880  88.530  1.00  0.00           N
ATOM    503  HZ1 LYS    75      34.020  38.760  88.270  1.00  0.00           H
ATOM    504  HZ2 LYS    75      34.820  37.940  89.510  1.00  0.00           H
ATOM    505  HZ3 LYS    75      33.800  37.120  88.420  1.00  0.00           H
ATOM    506  C   LYS    75      34.120  39.170  82.560  1.00  0.00           C
ATOM    507  O   LYS    75      34.990  39.660  81.830  1.00  0.00           O
ATOM    508  N   PHE    76      33.460  38.030  82.210  1.00  0.00           N
ATOM    509  HN  PHE    76      32.700  37.670  82.750  1.00  0.00           H
ATOM    510  CA  PHE    76      33.800  37.200  81.070  1.00  0.00           C
ATOM    511  HA  PHE    76      34.870  37.210  80.910  1.00  0.00           H
ATOM    512  CB  PHE    76      33.350  35.680  81.390  1.00  0.00           C
ATOM    513  HB1 PHE    76      33.170  34.960  80.560  1.00  0.00           H
ATOM    514  HB2 PHE    76      32.370  35.900  81.880  1.00  0.00           H
ATOM    515  CG  PHE    76      34.300  35.060  82.340  1.00  0.00           C
ATOM    516  CD1 PHE    76      33.710  34.440  83.460  1.00  0.00           C
ATOM    517  HD1 PHE    76      32.630  34.500  83.540  1.00  0.00           H
ATOM    518  CE1 PHE    76      34.480  33.750  84.360  1.00  0.00           C
ATOM    519  HE1 PHE    76      33.920  33.360  85.190  1.00  0.00           H
ATOM    520  CZ  PHE    76      35.830  33.580  84.110  1.00  0.00           C
ATOM    521  HZ  PHE    76      36.350  32.950  84.810  1.00  0.00           H
ATOM    522  CD2 PHE    76      35.700  34.960  82.120  1.00  0.00           C
ATOM    523  HD2 PHE    76      36.150  35.380  81.230  1.00  0.00           H
ATOM    524  CE2 PHE    76      36.480  34.200  83.010  1.00  0.00           C
ATOM    525  HE2 PHE    76      37.550  34.160  82.880  1.00  0.00           H
ATOM    526  C   PHE    76      33.380  37.660  79.710  1.00  0.00           C
ATOM    527  O   PHE    76      32.520  37.160  78.980  1.00  0.00           O
ATOM    528  N   VAL    77      34.050  38.730  79.240  1.00  0.00           N
ATOM    529  HN  VAL    77      34.690  39.190  79.860  1.00  0.00           H
ATOM    530  CA  VAL    77      33.900  39.370  77.930  1.00  0.00           C
ATOM    531  HA  VAL    77      32.840  39.520  77.750  1.00  0.00           H
ATOM    532  CB  VAL    77      34.660  40.710  77.920  1.00  0.00           C
ATOM    533  HB  VAL    77      35.750  40.580  78.080  1.00  0.00           H
ATOM    534  CG1 VAL    77      34.450  41.480  76.550  1.00  0.00           C
ATOM    535 HG11 VAL    77      33.400  41.790  76.380  1.00  0.00           H
ATOM    536 HG12 VAL    77      34.710  40.880  75.650  1.00  0.00           H
ATOM    537 HG13 VAL    77      34.960  42.460  76.630  1.00  0.00           H
ATOM    538  CG2 VAL    77      34.130  41.610  79.060  1.00  0.00           C
ATOM    539 HG21 VAL    77      33.090  41.920  78.830  1.00  0.00           H
ATOM    540 HG22 VAL    77      34.740  42.530  79.170  1.00  0.00           H
ATOM    541 HG23 VAL    77      34.180  41.110  80.050  1.00  0.00           H
ATOM    542  C   VAL    77      34.350  38.570  76.810  1.00  0.00           C
ATOM    543  O   VAL    77      33.790  38.530  75.740  1.00  0.00           O
ATOM    544  N   PHE    78      35.550  37.870  77.010  1.00  0.00           N
ATOM    545  HN  PHE    78      36.140  37.860  77.810  1.00  0.00           H
ATOM    546  CA  PHE    78      36.240  37.220  75.890  1.00  0.00           C
ATOM    547  HA  PHE    78      35.990  37.890  75.080  1.00  0.00           H
ATOM    548  CB  PHE    78      37.780  37.140  76.090  1.00  0.00           C
ATOM    549  HB1 PHE    78      38.360  36.850  75.190  1.00  0.00           H
ATOM    550  HB2 PHE    78      38.000  36.480  76.960  1.00  0.00           H
ATOM    551  CG  PHE    78      38.300  38.490  76.390  1.00  0.00           C
ATOM    552  CD1 PHE    78      38.030  39.600  75.560  1.00  0.00           C
ATOM    553  HD1 PHE    78      37.390  39.590  74.700  1.00  0.00           H
ATOM    554  CE1 PHE    78      38.680  40.800  75.900  1.00  0.00           C
ATOM    555  HE1 PHE    78      38.640  41.600  75.170  1.00  0.00           H
ATOM    556  CZ  PHE    78      39.470  41.000  77.000  1.00  0.00           C
ATOM    557  HZ  PHE    78      40.080  41.870  77.180  1.00  0.00           H
ATOM    558  CD2 PHE    78      39.080  38.690  77.610  1.00  0.00           C
ATOM    559  HD2 PHE    78      39.190  37.850  78.270  1.00  0.00           H
ATOM    560  CE2 PHE    78      39.700  39.930  77.850  1.00  0.00           C
ATOM    561  HE2 PHE    78      40.190  39.990  78.810  1.00  0.00           H
ATOM    562  C   PHE    78      35.620  35.890  75.650  1.00  0.00           C
ATOM    563  O   PHE    78      35.570  35.360  74.520  1.00  0.00           O
ATOM    564  N   VAL    79      35.120  35.190  76.680  1.00  0.00           N
ATOM    565  HN  VAL    79      35.290  35.600  77.580  1.00  0.00           H
ATOM    566  CA  VAL    79      34.350  33.950  76.710  1.00  0.00           C
ATOM    567  HA  VAL    79      34.940  33.170  76.250  1.00  0.00           H
ATOM    568  CB  VAL    79      34.080  33.630  78.180  1.00  0.00           C
ATOM    569  HB  VAL    79      33.640  34.560  78.590  1.00  0.00           H
ATOM    570  CG1 VAL    79      33.140  32.460  78.380  1.00  0.00           C
ATOM    571 HG11 VAL    79      32.300  32.480  77.660  1.00  0.00           H
ATOM    572 HG12 VAL    79      32.760  32.420  79.430  1.00  0.00           H
ATOM    573 HG13 VAL    79      33.710  31.540  78.130  1.00  0.00           H
ATOM    574  CG2 VAL    79      35.380  33.270  78.980  1.00  0.00           C
ATOM    575 HG21 VAL    79      34.980  32.970  79.970  1.00  0.00           H
ATOM    576 HG22 VAL    79      36.130  34.090  79.040  1.00  0.00           H
ATOM    577 HG23 VAL    79      35.880  32.420  78.460  1.00  0.00           H
ATOM    578  C   VAL    79      33.080  34.130  75.900  1.00  0.00           C
ATOM    579  O   VAL    79      32.710  33.350  75.010  1.00  0.00           O
ATOM    580  N   PHE    80      32.450  35.270  76.040  1.00  0.00           N
ATOM    581  HN  PHE    80      32.740  35.820  76.810  1.00  0.00           H
ATOM    582  CA  PHE    80      31.140  35.550  75.400  1.00  0.00           C
ATOM    583  HA  PHE    80      30.520  34.670  75.280  1.00  0.00           H
ATOM    584  CB  PHE    80      30.490  36.710  76.190  1.00  0.00           C
ATOM    585  HB1 PHE    80      31.090  37.650  76.110  1.00  0.00           H
ATOM    586  HB2 PHE    80      30.540  36.560  77.280  1.00  0.00           H
ATOM    587  CG  PHE    80      29.060  36.940  75.800  1.00  0.00           C
ATOM    588  CD1 PHE    80      28.680  37.460  74.590  1.00  0.00           C
ATOM    589  HD1 PHE    80      29.440  37.910  73.970  1.00  0.00           H
ATOM    590  CE1 PHE    80      27.290  37.660  74.230  1.00  0.00           C
ATOM    591  HE1 PHE    80      27.210  38.040  73.230  1.00  0.00           H
ATOM    592  CZ  PHE    80      26.320  37.310  75.080  1.00  0.00           C
ATOM    593  HZ  PHE    80      25.300  37.530  74.790  1.00  0.00           H
ATOM    594  CD2 PHE    80      28.050  36.760  76.740  1.00  0.00           C
ATOM    595  HD2 PHE    80      28.260  36.390  77.730  1.00  0.00           H
ATOM    596  CE2 PHE    80      26.640  36.840  76.350  1.00  0.00           C
ATOM    597  HE2 PHE    80      25.860  36.550  77.030  1.00  0.00           H
ATOM    598  C   PHE    80      31.430  35.930  73.940  1.00  0.00           C
ATOM    599  O   PHE    80      30.670  35.590  72.990  1.00  0.00           O
HETATM  600  N   HSD    81      32.540  36.610  73.770  1.00  0.00           N
HETATM  601  HN  HSD    81      33.020  36.890  74.600  1.00  0.00           H
HETATM  602  CA  HSD    81      32.960  37.040  72.450  1.00  0.00           C
HETATM  603  HA  HSD    81      32.220  37.590  71.890  1.00  0.00           H
HETATM  604  CB  HSD    81      34.140  38.080  72.520  1.00  0.00           C
HETATM  605  HB1 HSD    81      35.000  37.600  73.050  1.00  0.00           H
HETATM  606  HB2 HSD    81      33.670  38.890  73.120  1.00  0.00           H
HETATM  607  ND1 HSD    81      35.810  38.300  70.540  1.00  0.00           N
HETATM  608  HD1 HSD    81      36.490  37.670  70.930  1.00  0.00           H
HETATM  609  CG  HSD    81      34.570  38.600  71.180  1.00  0.00           C
HETATM  610  CE1 HSD    81      35.880  38.960  69.370  1.00  0.00           C
HETATM  611  HE1 HSD    81      36.800  38.950  68.790  1.00  0.00           H
HETATM  612  NE2 HSD    81      34.830  39.680  69.240  1.00  0.00           N
HETATM  613  CD2 HSD    81      33.950  39.500  70.320  1.00  0.00           C
HETATM  614  HD2 HSD    81      32.940  39.880  70.390  1.00  0.00           H
HETATM  615  C   HSD    81      33.380  35.820  71.580  1.00  0.00           C
HETATM  616  O   HSD    81      33.050  35.810  70.380  1.00  0.00           O
ATOM    617  N   LEU    82      33.980  34.860  72.230  1.00  0.00           N
ATOM    618  HN  LEU    82      34.290  35.000  73.160  1.00  0.00           H
ATOM    619  CA  LEU    82      34.180  33.570  71.630  1.00  0.00           C
ATOM    620  HA  LEU    82      34.670  33.740  70.690  1.00  0.00           H
ATOM    621  CB  LEU    82      35.180  32.680  72.540  1.00  0.00           C
ATOM    622  HB1 LEU    82      34.790  32.600  73.580  1.00  0.00           H
ATOM    623  HB2 LEU    82      36.070  33.340  72.600  1.00  0.00           H
ATOM    624  CG  LEU    82      35.530  31.270  72.090  1.00  0.00           C
ATOM    625  HG  LEU    82      34.580  30.700  71.990  1.00  0.00           H
ATOM    626  CD1 LEU    82      36.210  31.210  70.680  1.00  0.00           C
ATOM    627 HD11 LEU    82      35.630  31.780  69.910  1.00  0.00           H
ATOM    628 HD12 LEU    82      36.230  30.130  70.450  1.00  0.00           H
ATOM    629 HD13 LEU    82      37.250  31.580  70.810  1.00  0.00           H
ATOM    630  CD2 LEU    82      36.350  30.560  73.160  1.00  0.00           C
ATOM    631 HD21 LEU    82      37.250  31.180  73.340  1.00  0.00           H
ATOM    632 HD22 LEU    82      36.700  29.560  72.840  1.00  0.00           H
ATOM    633 HD23 LEU    82      35.720  30.500  74.070  1.00  0.00           H
ATOM    634  C   LEU    82      32.890  32.790  71.250  1.00  0.00           C
ATOM    635  O   LEU    82      32.740  32.240  70.160  1.00  0.00           O
ATOM    636  N   CYS    83      31.890  32.830  72.130  1.00  0.00           N
ATOM    637  HN  CYS    83      31.900  33.170  73.060  1.00  0.00           H
ATOM    638  CA  CYS    83      30.520  32.420  71.830  1.00  0.00           C
ATOM    639  HA  CYS    83      30.460  31.390  71.520  1.00  0.00           H
ATOM    640  CB  CYS    83      29.610  32.520  73.040  1.00  0.00           C
ATOM    641  HB1 CYS    83      28.580  32.260  72.710  1.00  0.00           H
ATOM    642  HB2 CYS    83      29.530  33.520  73.510  1.00  0.00           H
ATOM    643  SG  CYS    83      30.180  31.300  74.270  1.00  0.00           S
ATOM    644  HG1 CYS    83      31.210  32.060  74.620  1.00  0.00           H
ATOM    645  C   CYS    83      29.860  33.070  70.570  1.00  0.00           C
ATOM    646  O   CYS    83      29.290  32.340  69.720  1.00  0.00           O
ATOM    647  N   LEU    84      29.840  34.410  70.440  1.00  0.00           N
ATOM    648  HN  LEU    84      29.910  35.090  71.180  1.00  0.00           H
ATOM    649  CA  LEU    84      29.430  35.050  69.240  1.00  0.00           C
ATOM    650  HA  LEU    84      28.390  34.820  69.020  1.00  0.00           H
ATOM    651  CB  LEU    84      29.570  36.570  69.480  1.00  0.00           C
ATOM    652  HB1 LEU    84      30.610  36.840  69.760  1.00  0.00           H
ATOM    653  HB2 LEU    84      28.990  36.850  70.390  1.00  0.00           H
ATOM    654  CG  LEU    84      28.920  37.540  68.480  1.00  0.00           C
ATOM    655  HG  LEU    84      28.570  38.500  68.920  1.00  0.00           H
ATOM    656  CD1 LEU    84      29.890  38.020  67.400  1.00  0.00           C
ATOM    657 HD11 LEU    84      30.670  38.640  67.900  1.00  0.00           H
ATOM    658 HD12 LEU    84      29.360  38.700  66.690  1.00  0.00           H
ATOM    659 HD13 LEU    84      30.350  37.180  66.850  1.00  0.00           H
ATOM    660  CD2 LEU    84      27.560  36.990  67.890  1.00  0.00           C
ATOM    661 HD21 LEU    84      26.880  37.790  67.520  1.00  0.00           H
ATOM    662 HD22 LEU    84      26.870  36.560  68.660  1.00  0.00           H
ATOM    663 HD23 LEU    84      27.850  36.130  67.240  1.00  0.00           H
ATOM    664  C   LEU    84      30.270  34.700  68.030  1.00  0.00           C
ATOM    665  O   LEU    84      29.670  34.450  67.000  1.00  0.00           O
ATOM    666  N   VAL    85      31.580  34.610  68.120  1.00  0.00           N
ATOM    667  HN  VAL    85      31.950  34.880  69.000  1.00  0.00           H
ATOM    668  CA  VAL    85      32.430  34.200  67.000  1.00  0.00           C
ATOM    669  HA  VAL    85      32.350  34.850  66.150  1.00  0.00           H
ATOM    670  CB  VAL    85      33.950  34.280  67.440  1.00  0.00           C
ATOM    671  HB  VAL    85      33.980  33.830  68.450  1.00  0.00           H
ATOM    672  CG1 VAL    85      34.930  33.690  66.440  1.00  0.00           C
ATOM    673 HG11 VAL    85      34.760  34.230  65.480  1.00  0.00           H
ATOM    674 HG12 VAL    85      34.780  32.600  66.250  1.00  0.00           H
ATOM    675 HG13 VAL    85      35.930  33.830  66.880  1.00  0.00           H
ATOM    676  CG2 VAL    85      34.310  35.770  67.560  1.00  0.00           C
ATOM    677 HG21 VAL    85      35.280  36.000  68.050  1.00  0.00           H
ATOM    678 HG22 VAL    85      33.480  36.260  68.110  1.00  0.00           H
ATOM    679 HG23 VAL    85      34.380  36.230  66.550  1.00  0.00           H
ATOM    680  C   VAL    85      32.140  32.770  66.560  1.00  0.00           C
ATOM    681  O   VAL    85      32.040  32.570  65.400  1.00  0.00           O
ATOM    682  N   ASP    86      32.110  31.860  67.500  1.00  0.00           N
ATOM    683  HN  ASP    86      32.330  32.060  68.450  1.00  0.00           H
ATOM    684  CA  ASP    86      31.720  30.450  67.320  1.00  0.00           C
ATOM    685  HA  ASP    86      32.370  30.040  66.560  1.00  0.00           H
ATOM    686  CB  ASP    86      31.630  29.650  68.640  1.00  0.00           C
ATOM    687  HB1 ASP    86      31.010  28.730  68.560  1.00  0.00           H
ATOM    688  HB2 ASP    86      31.160  30.380  69.350  1.00  0.00           H
ATOM    689  CG  ASP    86      32.970  29.420  69.180  1.00  0.00           C
ATOM    690  OD1 ASP    86      33.950  29.420  68.460  1.00  0.00           O
ATOM    691  OD2 ASP    86      33.040  29.290  70.540  1.00  0.00           O
ATOM    692  HD2 ASP    86      32.150  29.190  70.870  1.00  0.00           H
ATOM    693  C   ASP    86      30.370  30.310  66.590  1.00  0.00           C
ATOM    694  O   ASP    86      30.290  29.580  65.620  1.00  0.00           O
ATOM    695  N   LEU    87      29.280  31.070  67.040  1.00  0.00           N
ATOM    696  HN  LEU    87      29.480  31.700  67.790  1.00  0.00           H
ATOM    697  CA  LEU    87      27.920  31.040  66.430  1.00  0.00           C
ATOM    698  HA  LEU    87      27.700  29.990  66.390  1.00  0.00           H
ATOM    699  CB  LEU    87      26.890  31.870  67.240  1.00  0.00           C
ATOM    700  HB1 LEU    87      26.080  32.280  66.590  1.00  0.00           H
ATOM    701  HB2 LEU    87      27.290  32.800  67.700  1.00  0.00           H
ATOM    702  CG  LEU    87      26.230  30.990  68.290  1.00  0.00           C
ATOM    703  HG  LEU    87      26.930  30.210  68.660  1.00  0.00           H
ATOM    704  CD1 LEU    87      25.810  31.880  69.450  1.00  0.00           C
ATOM    705 HD11 LEU    87      25.210  32.730  69.070  1.00  0.00           H
ATOM    706 HD12 LEU    87      26.630  32.440  69.950  1.00  0.00           H
ATOM    707 HD13 LEU    87      25.220  31.620  70.350  1.00  0.00           H
ATOM    708  CD2 LEU    87      25.070  30.300  67.640  1.00  0.00           C
ATOM    709 HD21 LEU    87      25.360  29.590  66.830  1.00  0.00           H
ATOM    710 HD22 LEU    87      24.350  31.040  67.230  1.00  0.00           H
ATOM    711 HD23 LEU    87      24.550  29.650  68.360  1.00  0.00           H
ATOM    712  C   LEU    87      27.920  31.530  64.970  1.00  0.00           C
ATOM    713  O   LEU    87      27.230  30.970  64.110  1.00  0.00           O
ATOM    714  N   LEU    88      28.700  32.560  64.560  1.00  0.00           N
ATOM    715  HN  LEU    88      29.160  33.160  65.210  1.00  0.00           H
ATOM    716  CA  LEU    88      28.960  32.990  63.200  1.00  0.00           C
ATOM    717  HA  LEU    88      28.080  32.980  62.580  1.00  0.00           H
ATOM    718  CB  LEU    88      29.530  34.410  63.200  1.00  0.00           C
ATOM    719  HB1 LEU    88      29.850  34.700  62.170  1.00  0.00           H
ATOM    720  HB2 LEU    88      30.460  34.480  63.810  1.00  0.00           H
ATOM    721  CG  LEU    88      28.520  35.560  63.710  1.00  0.00           C
ATOM    722  HG  LEU    88      28.070  35.210  64.660  1.00  0.00           H
ATOM    723  CD1 LEU    88      29.240  36.870  63.930  1.00  0.00           C
ATOM    724 HD11 LEU    88      29.590  37.200  62.930  1.00  0.00           H
ATOM    725 HD12 LEU    88      30.160  36.660  64.510  1.00  0.00           H
ATOM    726 HD13 LEU    88      28.570  37.660  64.350  1.00  0.00           H
ATOM    727  CD2 LEU    88      27.530  35.880  62.590  1.00  0.00           C
ATOM    728 HD21 LEU    88      26.920  36.780  62.840  1.00  0.00           H
ATOM    729 HD22 LEU    88      26.970  34.990  62.240  1.00  0.00           H
ATOM    730 HD23 LEU    88      28.160  36.220  61.740  1.00  0.00           H
ATOM    731  C   LEU    88      29.770  31.990  62.460  1.00  0.00           C
ATOM    732  O   LEU    88      29.540  31.740  61.290  1.00  0.00           O
ATOM    733  N   ALA    89      30.760  31.320  63.080  1.00  0.00           N
ATOM    734  HN  ALA    89      31.070  31.480  64.010  1.00  0.00           H
ATOM    735  CA  ALA    89      31.560  30.260  62.460  1.00  0.00           C
ATOM    736  HA  ALA    89      31.920  30.690  61.540  1.00  0.00           H
ATOM    737  CB  ALA    89      32.700  29.980  63.440  1.00  0.00           C
ATOM    738  HB1 ALA    89      33.360  29.230  62.960  1.00  0.00           H
ATOM    739  HB2 ALA    89      32.370  29.630  64.450  1.00  0.00           H
ATOM    740  HB3 ALA    89      33.290  30.910  63.600  1.00  0.00           H
ATOM    741  C   ALA    89      30.870  29.020  62.180  1.00  0.00           C
ATOM    742  O   ALA    89      31.080  28.380  61.180  1.00  0.00           O
ATOM    743  N   ALA    90      29.990  28.640  63.020  1.00  0.00           N
ATOM    744  HN  ALA    90      30.050  29.140  63.880  1.00  0.00           H
ATOM    745  CA  ALA    90      29.380  27.340  63.050  1.00  0.00           C
ATOM    746  HA  ALA    90      30.030  26.590  62.620  1.00  0.00           H
ATOM    747  CB  ALA    90      29.100  26.840  64.450  1.00  0.00           C
ATOM    748  HB1 ALA    90      28.550  25.870  64.510  1.00  0.00           H
ATOM    749  HB2 ALA    90      28.470  27.620  64.930  1.00  0.00           H
ATOM    750  HB3 ALA    90      30.000  26.840  65.090  1.00  0.00           H
ATOM    751  C   ALA    90      28.050  27.370  62.290  1.00  0.00           C
ATOM    752  O   ALA    90      27.480  26.270  61.880  1.00  0.00           O
ATOM    753  N   LEU    91      27.350  28.530  62.160  1.00  0.00           N
ATOM    754  HN  LEU    91      27.620  29.370  62.620  1.00  0.00           H
ATOM    755  CA  LEU    91      26.290  28.710  61.200  1.00  0.00           C
ATOM    756  HA  LEU    91      25.930  27.730  60.930  1.00  0.00           H
ATOM    757  CB  LEU    91      25.080  29.380  62.000  1.00  0.00           C
ATOM    758  HB1 LEU    91      24.310  29.770  61.300  1.00  0.00           H
ATOM    759  HB2 LEU    91      25.530  30.270  62.470  1.00  0.00           H
ATOM    760  CG  LEU    91      24.450  28.490  63.190  1.00  0.00           C
ATOM    761  HG  LEU    91      25.280  27.950  63.700  1.00  0.00           H
ATOM    762  CD1 LEU    91      23.700  29.360  64.220  1.00  0.00           C
ATOM    763 HD11 LEU    91      24.220  30.320  64.410  1.00  0.00           H
ATOM    764 HD12 LEU    91      23.730  28.750  65.150  1.00  0.00           H
ATOM    765 HD13 LEU    91      22.650  29.490  63.890  1.00  0.00           H
ATOM    766  CD2 LEU    91      23.520  27.340  62.710  1.00  0.00           C
ATOM    767 HD21 LEU    91      23.070  26.790  63.560  1.00  0.00           H
ATOM    768 HD22 LEU    91      24.020  26.610  62.050  1.00  0.00           H
ATOM    769 HD23 LEU    91      22.700  27.760  62.080  1.00  0.00           H
ATOM    770  C   LEU    91      26.760  29.310  59.860  1.00  0.00           C
ATOM    771  O   LEU    91      27.160  28.510  58.980  1.00  0.00           O
ATOM    772  N   PRO    92      26.740  30.590  59.530  1.00  0.00           N
ATOM    773  CD  PRO    92      26.420  31.720  60.480  1.00  0.00           C
ATOM    774  HD1 PRO    92      27.000  31.610  61.430  1.00  0.00           H
ATOM    775  HD2 PRO    92      25.330  31.830  60.660  1.00  0.00           H
ATOM    776  CA  PRO    92      26.690  31.100  58.120  1.00  0.00           C
ATOM    777  HA  PRO    92      25.790  30.700  57.680  1.00  0.00           H
ATOM    778  CB  PRO    92      26.490  32.690  58.260  1.00  0.00           C
ATOM    779  HB1 PRO    92      25.450  33.040  58.100  1.00  0.00           H
ATOM    780  HB2 PRO    92      27.150  33.250  57.560  1.00  0.00           H
ATOM    781  CG  PRO    92      26.950  32.980  59.720  1.00  0.00           C
ATOM    782  HG1 PRO    92      28.060  32.920  59.790  1.00  0.00           H
ATOM    783  HG2 PRO    92      26.630  33.980  60.100  1.00  0.00           H
ATOM    784  C   PRO    92      27.860  30.820  57.180  1.00  0.00           C
ATOM    785  O   PRO    92      27.730  30.970  56.020  1.00  0.00           O
ATOM    786  N   LEU    93      29.020  30.600  57.800  1.00  0.00           N
ATOM    787  HN  LEU    93      29.050  30.780  58.780  1.00  0.00           H
ATOM    788  CA  LEU    93      30.190  30.080  57.090  1.00  0.00           C
ATOM    789  HA  LEU    93      30.390  30.740  56.260  1.00  0.00           H
ATOM    790  CB  LEU    93      31.380  29.900  58.110  1.00  0.00           C
ATOM    791  HB1 LEU    93      31.150  29.170  58.920  1.00  0.00           H
ATOM    792  HB2 LEU    93      31.430  30.900  58.580  1.00  0.00           H
ATOM    793  CG  LEU    93      32.730  29.570  57.450  1.00  0.00           C
ATOM    794  HG  LEU    93      32.620  28.660  56.830  1.00  0.00           H
ATOM    795  CD1 LEU    93      33.040  30.750  56.570  1.00  0.00           C
ATOM    796 HD11 LEU    93      33.260  31.650  57.180  1.00  0.00           H
ATOM    797 HD12 LEU    93      32.320  30.960  55.750  1.00  0.00           H
ATOM    798 HD13 LEU    93      34.010  30.560  56.060  1.00  0.00           H
ATOM    799  CD2 LEU    93      33.880  29.290  58.510  1.00  0.00           C
ATOM    800 HD21 LEU    93      34.160  30.110  59.200  1.00  0.00           H
ATOM    801 HD22 LEU    93      34.860  29.060  58.040  1.00  0.00           H
ATOM    802 HD23 LEU    93      33.550  28.460  59.170  1.00  0.00           H
ATOM    803  C   LEU    93      29.940  28.740  56.510  1.00  0.00           C
ATOM    804  O   LEU    93      30.290  28.540  55.360  1.00  0.00           O
ATOM    805  N   MET    94      29.270  27.850  57.240  1.00  0.00           N
ATOM    806  HN  MET    94      28.850  28.120  58.100  1.00  0.00           H
ATOM    807  CA  MET    94      29.120  26.420  56.910  1.00  0.00           C
ATOM    808  HA  MET    94      30.100  26.010  56.730  1.00  0.00           H
ATOM    809  CB  MET    94      28.350  25.730  58.010  1.00  0.00           C
ATOM    810  HB1 MET    94      28.020  24.690  57.810  1.00  0.00           H
ATOM    811  HB2 MET    94      27.390  26.250  58.200  1.00  0.00           H
ATOM    812  CG  MET    94      29.180  25.650  59.300  1.00  0.00           C
ATOM    813  HG1 MET    94      28.650  24.930  59.960  1.00  0.00           H
ATOM    814  HG2 MET    94      29.290  26.660  59.760  1.00  0.00           H
ATOM    815  SD  MET    94      30.940  24.980  59.120  1.00  0.00           S
ATOM    816  CE  MET    94      31.410  24.480  60.860  1.00  0.00           C
ATOM    817  HE1 MET    94      31.390  25.440  61.420  1.00  0.00           H
ATOM    818  HE2 MET    94      32.440  24.080  60.920  1.00  0.00           H
ATOM    819  HE3 MET    94      30.750  23.670  61.250  1.00  0.00           H
ATOM    820  C   MET    94      28.430  26.160  55.530  1.00  0.00           C
ATOM    821  O   MET    94      28.940  25.280  54.900  1.00  0.00           O
ATOM    822  N   PRO    95      27.370  26.730  55.050  1.00  0.00           N
ATOM    823  CD  PRO    95      26.430  27.640  55.760  1.00  0.00           C
ATOM    824  HD1 PRO    95      26.880  28.660  55.770  1.00  0.00           H
ATOM    825  HD2 PRO    95      26.300  27.320  56.810  1.00  0.00           H
ATOM    826  CA  PRO    95      26.900  26.540  53.660  1.00  0.00           C
ATOM    827  HA  PRO    95      26.610  25.500  53.640  1.00  0.00           H
ATOM    828  CB  PRO    95      25.580  27.400  53.470  1.00  0.00           C
ATOM    829  HB1 PRO    95      24.810  26.930  52.830  1.00  0.00           H
ATOM    830  HB2 PRO    95      25.910  28.350  53.000  1.00  0.00           H
ATOM    831  CG  PRO    95      25.170  27.650  54.920  1.00  0.00           C
ATOM    832  HG1 PRO    95      24.620  28.600  55.040  1.00  0.00           H
ATOM    833  HG2 PRO    95      24.480  26.820  55.190  1.00  0.00           H
ATOM    834  C   PRO    95      28.000  26.760  52.620  1.00  0.00           C
ATOM    835  O   PRO    95      28.080  25.950  51.670  1.00  0.00           O
ATOM    836  N   LEU    96      28.890  27.790  52.730  1.00  0.00           N
ATOM    837  HN  LEU    96      28.750  28.280  53.590  1.00  0.00           H
ATOM    838  CA  LEU    96      29.990  28.030  51.860  1.00  0.00           C
ATOM    839  HA  LEU    96      29.620  28.120  50.860  1.00  0.00           H
ATOM    840  CB  LEU    96      30.610  29.350  52.230  1.00  0.00           C
ATOM    841  HB1 LEU    96      31.320  29.670  51.440  1.00  0.00           H
ATOM    842  HB2 LEU    96      31.160  29.300  53.190  1.00  0.00           H
ATOM    843  CG  LEU    96      29.720  30.620  52.330  1.00  0.00           C
ATOM    844  HG  LEU    96      29.010  30.470  53.180  1.00  0.00           H
ATOM    845  CD1 LEU    96      30.570  31.840  52.560  1.00  0.00           C
ATOM    846 HD11 LEU    96      29.960  32.770  52.510  1.00  0.00           H
ATOM    847 HD12 LEU    96      31.360  31.960  51.790  1.00  0.00           H
ATOM    848 HD13 LEU    96      31.190  31.730  53.470  1.00  0.00           H
ATOM    849  CD2 LEU    96      28.930  30.750  51.070  1.00  0.00           C
ATOM    850 HD21 LEU    96      28.450  31.750  51.040  1.00  0.00           H
ATOM    851 HD22 LEU    96      28.010  30.130  51.110  1.00  0.00           H
ATOM    852 HD23 LEU    96      29.340  30.650  50.040  1.00  0.00           H
ATOM    853  C   LEU    96      31.000  26.930  51.890  1.00  0.00           C
ATOM    854  O   LEU    96      31.410  26.490  50.770  1.00  0.00           O
ATOM    855  N   ALA    97      31.400  26.490  53.070  1.00  0.00           N
ATOM    856  HN  ALA    97      31.190  26.990  53.910  1.00  0.00           H
ATOM    857  CA  ALA    97      32.210  25.360  53.380  1.00  0.00           C
ATOM    858  HA  ALA    97      33.130  25.460  52.820  1.00  0.00           H
ATOM    859  CB  ALA    97      32.510  25.320  54.980  1.00  0.00           C
ATOM    860  HB1 ALA    97      31.530  25.210  55.490  1.00  0.00           H
ATOM    861  HB2 ALA    97      32.930  26.290  55.330  1.00  0.00           H
ATOM    862  HB3 ALA    97      33.230  24.520  55.220  1.00  0.00           H
ATOM    863  C   ALA    97      31.690  23.990  52.890  1.00  0.00           C
ATOM    864  O   ALA    97      32.430  23.150  52.460  1.00  0.00           O
ATOM    865  N   MET    98      30.380  23.660  52.920  1.00  0.00           N
ATOM    866  HN  MET    98      29.740  24.220  53.430  1.00  0.00           H
ATOM    867  CA  MET    98      29.770  22.470  52.350  1.00  0.00           C
ATOM    868  HA  MET    98      30.350  21.600  52.630  1.00  0.00           H
ATOM    869  CB  MET    98      28.340  22.220  52.890  1.00  0.00           C
ATOM    870  HB1 MET    98      28.150  21.190  52.520  1.00  0.00           H
ATOM    871  HB2 MET    98      27.730  23.070  52.500  1.00  0.00           H
ATOM    872  CG  MET    98      28.200  21.920  54.380  1.00  0.00           C
ATOM    873  HG1 MET    98      28.740  22.730  54.910  1.00  0.00           H
ATOM    874  HG2 MET    98      28.750  20.980  54.610  1.00  0.00           H
ATOM    875  SD  MET    98      26.480  21.790  54.970  1.00  0.00           S
ATOM    876  CE  MET    98      26.760  21.360  56.640  1.00  0.00           C
ATOM    877  HE1 MET    98      27.240  22.190  57.200  1.00  0.00           H
ATOM    878  HE2 MET    98      27.330  20.410  56.710  1.00  0.00           H
ATOM    879  HE3 MET    98      25.760  21.210  57.100  1.00  0.00           H
ATOM    880  C   MET    98      29.690  22.480  50.800  1.00  0.00           C
ATOM    881  O   MET    98      29.990  21.400  50.190  1.00  0.00           O
ATOM    882  N   LEU    99      29.410  23.680  50.240  1.00  0.00           N
ATOM    883  HN  LEU    99      29.060  24.500  50.670  1.00  0.00           H
ATOM    884  CA  LEU    99      29.610  23.900  48.790  1.00  0.00           C
ATOM    885  HA  LEU    99      29.180  23.120  48.190  1.00  0.00           H
ATOM    886  CB  LEU    99      28.890  25.200  48.410  1.00  0.00           C
ATOM    887  HB1 LEU    99      28.940  25.430  47.330  1.00  0.00           H
ATOM    888  HB2 LEU    99      29.380  25.990  49.030  1.00  0.00           H
ATOM    889  CG  LEU    99      27.360  25.140  48.760  1.00  0.00           C
ATOM    890  HG  LEU    99      27.060  24.660  49.710  1.00  0.00           H
ATOM    891  CD1 LEU    99      26.840  26.590  48.730  1.00  0.00           C
ATOM    892 HD11 LEU    99      25.830  26.510  49.170  1.00  0.00           H
ATOM    893 HD12 LEU    99      26.980  27.030  47.720  1.00  0.00           H
ATOM    894 HD13 LEU    99      27.440  27.180  49.460  1.00  0.00           H
ATOM    895  CD2 LEU    99      26.580  24.270  47.710  1.00  0.00           C
ATOM    896 HD21 LEU    99      27.060  24.390  46.710  1.00  0.00           H
ATOM    897 HD22 LEU    99      25.540  24.620  47.580  1.00  0.00           H
ATOM    898 HD23 LEU    99      26.810  23.190  47.860  1.00  0.00           H
ATOM    899  C   LEU    99      31.010  23.770  48.270  1.00  0.00           C
ATOM    900  O   LEU    99      31.360  23.120  47.320  1.00  0.00           O
ATOM    901  N   SER   100      31.920  24.340  49.040  1.00  0.00           N
ATOM    902  HN  SER   100      31.670  24.960  49.790  1.00  0.00           H
ATOM    903  CA  SER   100      33.350  24.140  48.920  1.00  0.00           C
ATOM    904  HA  SER   100      33.900  24.600  48.110  1.00  0.00           H
ATOM    905  CB  SER   100      34.140  24.900  50.000  1.00  0.00           C
ATOM    906  HB1 SER   100      33.900  24.590  51.040  1.00  0.00           H
ATOM    907  HB2 SER   100      33.910  25.980  49.990  1.00  0.00           H
ATOM    908  OG  SER   100      35.560  24.840  49.760  1.00  0.00           O
ATOM    909  HG1 SER   100      35.900  24.060  50.210  1.00  0.00           H
ATOM    910  C   SER   100      33.720  22.700  49.120  1.00  0.00           C
ATOM    911  O   SER   100      34.360  22.110  48.290  1.00  0.00           O
ATOM    912  N   SER   101      33.250  21.980  50.180  1.00  0.00           N
ATOM    913  HN  SER   101      32.860  22.460  50.960  1.00  0.00           H
ATOM    914  CA  SER   101      33.530  20.590  50.340  1.00  0.00           C
ATOM    915  HA  SER   101      34.590  20.530  50.480  1.00  0.00           H
ATOM    916  CB  SER   101      32.840  20.020  51.700  1.00  0.00           C
ATOM    917  HB1 SER   101      31.750  19.830  51.650  1.00  0.00           H
ATOM    918  HB2 SER   101      32.980  20.810  52.470  1.00  0.00           H
ATOM    919  OG  SER   101      33.520  18.790  52.080  1.00  0.00           O
ATOM    920  HG1 SER   101      32.840  18.140  52.300  1.00  0.00           H
ATOM    921  C   SER   101      33.040  19.560  49.290  1.00  0.00           C
ATOM    922  O   SER   101      33.740  18.590  48.960  1.00  0.00           O
ATOM    923  N   SER   102      31.800  19.780  48.780  1.00  0.00           N
ATOM    924  HN  SER   102      31.260  20.470  49.260  1.00  0.00           H
ATOM    925  CA  SER   102      31.130  18.960  47.770  1.00  0.00           C
ATOM    926  HA  SER   102      31.030  17.980  48.210  1.00  0.00           H
ATOM    927  CB  SER   102      29.690  19.470  47.420  1.00  0.00           C
ATOM    928  HB1 SER   102      29.780  20.550  47.150  1.00  0.00           H
ATOM    929  HB2 SER   102      29.160  19.520  48.400  1.00  0.00           H
ATOM    930  OG  SER   102      28.950  18.730  46.400  1.00  0.00           O
ATOM    931  HG1 SER   102      28.550  18.010  46.900  1.00  0.00           H
ATOM    932  C   SER   102      31.890  18.920  46.420  1.00  0.00           C
ATOM    933  O   SER   102      32.460  19.930  45.950  1.00  0.00           O
ATOM    934  N   ALA   103      31.920  17.720  45.810  1.00  0.00           N
ATOM    935  HN  ALA   103      31.400  17.010  46.280  1.00  0.00           H
ATOM    936  CA  ALA   103      32.610  17.480  44.540  1.00  0.00           C
ATOM    937  HA  ALA   103      33.490  18.100  44.440  1.00  0.00           H
ATOM    938  CB  ALA   103      32.750  15.920  44.530  1.00  0.00           C
ATOM    939  HB1 ALA   103      31.740  15.470  44.630  1.00  0.00           H
ATOM    940  HB2 ALA   103      33.390  15.630  45.390  1.00  0.00           H
ATOM    941  HB3 ALA   103      33.220  15.460  43.640  1.00  0.00           H
ATOM    942  C   ALA   103      31.790  17.730  43.310  1.00  0.00           C
ATOM    943  O   ALA   103      32.280  17.930  42.260  1.00  0.00           O
ATOM    944  N   LEU   104      30.470  17.950  43.590  1.00  0.00           N
ATOM    945  HN  LEU   104      30.190  17.880  44.550  1.00  0.00           H
ATOM    946  CA  LEU   104      29.570  18.400  42.570  1.00  0.00           C
ATOM    947  HA  LEU   104      29.550  17.660  41.780  1.00  0.00           H
ATOM    948  CB  LEU   104      28.110  18.430  43.120  1.00  0.00           C
ATOM    949  HB1 LEU   104      27.650  19.120  42.370  1.00  0.00           H
ATOM    950  HB2 LEU   104      27.990  18.930  44.100  1.00  0.00           H
ATOM    951  CG  LEU   104      27.280  17.090  43.070  1.00  0.00           C
ATOM    952  HG  LEU   104      27.630  16.550  42.170  1.00  0.00           H
ATOM    953  CD1 LEU   104      27.480  16.250  44.370  1.00  0.00           C
ATOM    954 HD11 LEU   104      28.570  16.100  44.510  1.00  0.00           H
ATOM    955 HD12 LEU   104      27.110  15.240  44.100  1.00  0.00           H
ATOM    956 HD13 LEU   104      26.960  16.710  45.240  1.00  0.00           H
ATOM    957  CD2 LEU   104      25.770  17.300  42.870  1.00  0.00           C
ATOM    958 HD21 LEU   104      25.430  17.410  41.820  1.00  0.00           H
ATOM    959 HD22 LEU   104      25.530  18.290  43.320  1.00  0.00           H
ATOM    960 HD23 LEU   104      25.210  16.470  43.340  1.00  0.00           H
ATOM    961  C   LEU   104      30.140  19.750  41.990  1.00  0.00           C
ATOM    962  O   LEU   104      30.560  20.650  42.760  1.00  0.00           O
ATOM    963  N   PHE   105      30.230  19.820  40.660  1.00  0.00           N
ATOM    964  HN  PHE   105      29.960  19.020  40.130  1.00  0.00           H
ATOM    965  CA  PHE   105      30.520  21.060  39.890  1.00  0.00           C
ATOM    966  HA  PHE   105      31.300  21.490  40.500  1.00  0.00           H
ATOM    967  CB  PHE   105      30.900  20.760  38.380  1.00  0.00           C
ATOM    968  HB1 PHE   105      31.150  21.710  37.860  1.00  0.00           H
ATOM    969  HB2 PHE   105      29.970  20.340  37.940  1.00  0.00           H
ATOM    970  CG  PHE   105      31.960  19.710  38.330  1.00  0.00           C
ATOM    971  CD1 PHE   105      31.730  18.520  37.640  1.00  0.00           C
ATOM    972  HD1 PHE   105      30.730  18.440  37.220  1.00  0.00           H
ATOM    973  CE1 PHE   105      32.560  17.460  37.620  1.00  0.00           C
ATOM    974  HE1 PHE   105      32.280  16.550  37.110  1.00  0.00           H
ATOM    975  CZ  PHE   105      33.800  17.620  38.270  1.00  0.00           C
ATOM    976  HZ  PHE   105      34.530  16.830  38.190  1.00  0.00           H
ATOM    977  CD2 PHE   105      33.170  19.870  38.950  1.00  0.00           C
ATOM    978  HD2 PHE   105      33.460  20.790  39.430  1.00  0.00           H
ATOM    979  CE2 PHE   105      34.110  18.810  38.980  1.00  0.00           C
ATOM    980  HE2 PHE   105      35.010  18.920  39.560  1.00  0.00           H
ATOM    981  C   PHE   105      29.380  22.110  39.880  1.00  0.00           C
ATOM    982  O   PHE   105      29.620  23.320  39.780  1.00  0.00           O
ATOM    983  N   ASP   106      28.130  21.610  40.070  1.00  0.00           N
ATOM    984  HN  ASP   106      28.040  20.630  40.190  1.00  0.00           H
ATOM    985  CA  ASP   106      26.940  22.440  40.010  1.00  0.00           C
ATOM    986  HA  ASP   106      26.910  23.150  39.200  1.00  0.00           H
ATOM    987  CB  ASP   106      25.700  21.440  39.900  1.00  0.00           C
ATOM    988  HB1 ASP   106      24.760  21.970  40.130  1.00  0.00           H
ATOM    989  HB2 ASP   106      25.880  20.630  40.630  1.00  0.00           H
ATOM    990  CG  ASP   106      25.690  20.690  38.530  1.00  0.00           C
ATOM    991  OD1 ASP   106      26.570  20.960  37.700  1.00  0.00           O
ATOM    992  OD2 ASP   106      24.750  19.850  38.420  1.00  0.00           O
ATOM    993  C   ASP   106      26.860  23.170  41.460  1.00  0.00           C
ATOM    994  O   ASP   106      26.290  24.250  41.620  1.00  0.00           O
HETATM  995  N   HSD   107      27.520  22.550  42.500  1.00  0.00           N
HETATM  996  HN  HSD   107      28.020  21.710  42.320  1.00  0.00           H
HETATM  997  CA  HSD   107      27.710  23.080  43.830  1.00  0.00           C
HETATM  998  HA  HSD   107      26.920  23.790  44.050  1.00  0.00           H
HETATM  999  CB  HSD   107      27.640  21.850  44.760  1.00  0.00           C
HETATM 1000  HB1 HSD   107      27.730  22.210  45.810  1.00  0.00           H
HETATM 1001  HB2 HSD   107      28.420  21.180  44.350  1.00  0.00           H
HETATM 1002  ND1 HSD   107      25.960  19.910  45.490  1.00  0.00           N
HETATM 1003  HD1 HSD   107      26.560  19.370  46.090  1.00  0.00           H
HETATM 1004  CG  HSD   107      26.260  21.050  44.720  1.00  0.00           C
HETATM 1005  CE1 HSD   107      24.610  19.760  45.430  1.00  0.00           C
HETATM 1006  HE1 HSD   107      24.140  19.050  46.120  1.00  0.00           H
HETATM 1007  NE2 HSD   107      24.020  20.630  44.690  1.00  0.00           N
HETATM 1008  CD2 HSD   107      25.070  21.390  44.140  1.00  0.00           C
HETATM 1009  HD2 HSD   107      24.890  22.370  43.710  1.00  0.00           H
HETATM 1010  C   HSD   107      28.950  23.880  44.070  1.00  0.00           C
HETATM 1011  O   HSD   107      29.280  24.190  45.220  1.00  0.00           O
ATOM   1012  N   ALA   108      29.660  24.220  43.010  1.00  0.00           N
ATOM   1013  HN  ALA   108      29.430  24.100  42.050  1.00  0.00           H
ATOM   1014  CA  ALA   108      30.870  25.020  43.170  1.00  0.00           C
ATOM   1015  HA  ALA   108      31.450  24.460  43.890  1.00  0.00           H
ATOM   1016  CB  ALA   108      31.710  25.030  41.840  1.00  0.00           C
ATOM   1017  HB1 ALA   108      32.560  25.740  41.870  1.00  0.00           H
ATOM   1018  HB2 ALA   108      31.140  25.180  40.900  1.00  0.00           H
ATOM   1019  HB3 ALA   108      32.070  23.980  41.870  1.00  0.00           H
ATOM   1020  C   ALA   108      30.620  26.400  43.650  1.00  0.00           C
ATOM   1021  O   ALA   108      29.630  27.030  43.360  1.00  0.00           O
ATOM   1022  N   LEU   109      31.660  27.000  44.370  1.00  0.00           N
ATOM   1023  HN  LEU   109      32.460  26.480  44.660  1.00  0.00           H
ATOM   1024  CA  LEU   109      31.710  28.400  44.710  1.00  0.00           C
ATOM   1025  HA  LEU   109      30.770  28.760  45.100  1.00  0.00           H
ATOM   1026  CB  LEU   109      32.750  28.750  45.880  1.00  0.00           C
ATOM   1027  HB1 LEU   109      32.710  29.850  45.980  1.00  0.00           H
ATOM   1028  HB2 LEU   109      33.770  28.460  45.540  1.00  0.00           H
ATOM   1029  CG  LEU   109      32.390  28.110  47.230  1.00  0.00           C
ATOM   1030  HG  LEU   109      32.420  27.010  47.130  1.00  0.00           H
ATOM   1031  CD1 LEU   109      33.410  28.590  48.270  1.00  0.00           C
ATOM   1032 HD11 LEU   109      34.480  28.380  48.020  1.00  0.00           H
ATOM   1033 HD12 LEU   109      33.310  28.180  49.290  1.00  0.00           H
ATOM   1034 HD13 LEU   109      33.210  29.680  48.380  1.00  0.00           H
ATOM   1035  CD2 LEU   109      30.990  28.460  47.740  1.00  0.00           C
ATOM   1036 HD21 LEU   109      30.790  28.170  48.790  1.00  0.00           H
ATOM   1037 HD22 LEU   109      30.170  28.050  47.110  1.00  0.00           H
ATOM   1038 HD23 LEU   109      30.780  29.540  47.590  1.00  0.00           H
ATOM   1039  C   LEU   109      32.060  29.340  43.540  1.00  0.00           C
ATOM   1040  O   LEU   109      33.120  29.980  43.540  1.00  0.00           O
ATOM   1041  N   PHE   110      31.200  29.280  42.500  1.00  0.00           N
ATOM   1042  HN  PHE   110      30.490  28.590  42.640  1.00  0.00           H
ATOM   1043  CA  PHE   110      31.230  30.020  41.270  1.00  0.00           C
ATOM   1044  HA  PHE   110      32.100  30.650  41.370  1.00  0.00           H
ATOM   1045  CB  PHE   110      31.280  28.990  40.100  1.00  0.00           C
ATOM   1046  HB1 PHE   110      30.390  28.320  40.150  1.00  0.00           H
ATOM   1047  HB2 PHE   110      32.040  28.180  40.110  1.00  0.00           H
ATOM   1048  CG  PHE   110      31.350  29.640  38.860  1.00  0.00           C
ATOM   1049  CD1 PHE   110      32.580  30.080  38.450  1.00  0.00           C
ATOM   1050  HD1 PHE   110      33.470  29.950  39.050  1.00  0.00           H
ATOM   1051  CE1 PHE   110      32.700  30.760  37.190  1.00  0.00           C
ATOM   1052  HE1 PHE   110      33.700  30.900  36.830  1.00  0.00           H
ATOM   1053  CZ  PHE   110      31.620  30.970  36.380  1.00  0.00           C
ATOM   1054  HZ  PHE   110      31.710  31.220  35.330  1.00  0.00           H
ATOM   1055  CD2 PHE   110      30.230  29.920  38.070  1.00  0.00           C
ATOM   1056  HD2 PHE   110      29.280  29.620  38.460  1.00  0.00           H
ATOM   1057  CE2 PHE   110      30.360  30.660  36.870  1.00  0.00           C
ATOM   1058  HE2 PHE   110      29.570  30.810  36.160  1.00  0.00           H
ATOM   1059  C   PHE   110      29.950  30.860  41.190  1.00  0.00           C
ATOM   1060  O   PHE   110      28.880  30.470  41.700  1.00  0.00           O
ATOM   1061  N   GLY   111      29.940  32.020  40.560  1.00  0.00           N
ATOM   1062  HN  GLY   111      29.010  32.300  40.330  1.00  0.00           H
ATOM   1063  CA  GLY   111      31.010  33.010  40.330  1.00  0.00           C
ATOM   1064  HA1 GLY   111      30.680  34.040  40.250  1.00  0.00           H
ATOM   1065  HA2 GLY   111      31.520  32.660  39.450  1.00  0.00           H
ATOM   1066  C   GLY   111      32.100  33.070  41.410  1.00  0.00           C
ATOM   1067  O   GLY   111      32.040  32.640  42.510  1.00  0.00           O
ATOM   1068  N   GLU   112      33.250  33.580  40.970  1.00  0.00           N
ATOM   1069  HN  GLU   112      33.310  33.920  40.040  1.00  0.00           H
ATOM   1070  CA  GLU   112      34.490  33.510  41.730  1.00  0.00           C
ATOM   1071  HA  GLU   112      34.720  32.470  41.910  1.00  0.00           H
ATOM   1072  CB  GLU   112      35.770  33.900  40.900  1.00  0.00           C
ATOM   1073  HB1 GLU   112      36.650  34.100  41.540  1.00  0.00           H
ATOM   1074  HB2 GLU   112      35.430  34.710  40.220  1.00  0.00           H
ATOM   1075  CG  GLU   112      36.090  32.760  39.890  1.00  0.00           C
ATOM   1076  HG1 GLU   112      35.420  32.790  39.000  1.00  0.00           H
ATOM   1077  HG2 GLU   112      36.090  31.750  40.340  1.00  0.00           H
ATOM   1078  CD  GLU   112      37.420  32.940  39.120  1.00  0.00           C
ATOM   1079  OE1 GLU   112      37.900  31.950  38.590  1.00  0.00           O
ATOM   1080  OE2 GLU   112      37.980  34.080  39.090  1.00  0.00           O
ATOM   1081  C   GLU   112      34.520  34.170  43.130  1.00  0.00           C
ATOM   1082  O   GLU   112      35.200  33.730  44.000  1.00  0.00           O
ATOM   1083  N   VAL   113      33.820  35.330  43.280  1.00  0.00           N
ATOM   1084  HN  VAL   113      33.380  35.760  42.490  1.00  0.00           H
ATOM   1085  CA  VAL   113      33.890  36.100  44.530  1.00  0.00           C
ATOM   1086  HA  VAL   113      34.900  36.330  44.830  1.00  0.00           H
ATOM   1087  CB  VAL   113      33.090  37.400  44.350  1.00  0.00           C
ATOM   1088  HB  VAL   113      33.450  38.030  43.510  1.00  0.00           H
ATOM   1089  CG1 VAL   113      31.580  37.100  44.050  1.00  0.00           C
ATOM   1090 HG11 VAL   113      31.000  36.660  44.890  1.00  0.00           H
ATOM   1091 HG12 VAL   113      31.390  36.370  43.240  1.00  0.00           H
ATOM   1092 HG13 VAL   113      31.100  38.080  43.850  1.00  0.00           H
ATOM   1093  CG2 VAL   113      33.430  38.240  45.620  1.00  0.00           C
ATOM   1094 HG21 VAL   113      32.990  39.260  45.540  1.00  0.00           H
ATOM   1095 HG22 VAL   113      34.500  38.150  45.870  1.00  0.00           H
ATOM   1096 HG23 VAL   113      32.960  37.760  46.500  1.00  0.00           H
ATOM   1097  C   VAL   113      33.290  35.280  45.740  1.00  0.00           C
ATOM   1098  O   VAL   113      33.580  35.590  46.890  1.00  0.00           O
ATOM   1099  N   ALA   114      32.420  34.310  45.540  1.00  0.00           N
ATOM   1100  HN  ALA   114      32.250  33.990  44.610  1.00  0.00           H
ATOM   1101  CA  ALA   114      31.870  33.410  46.540  1.00  0.00           C
ATOM   1102  HA  ALA   114      31.410  33.970  47.340  1.00  0.00           H
ATOM   1103  CB  ALA   114      30.900  32.480  45.750  1.00  0.00           C
ATOM   1104  HB1 ALA   114      31.450  31.830  45.030  1.00  0.00           H
ATOM   1105  HB2 ALA   114      30.140  33.120  45.250  1.00  0.00           H
ATOM   1106  HB3 ALA   114      30.300  31.830  46.420  1.00  0.00           H
ATOM   1107  C   ALA   114      32.980  32.710  47.300  1.00  0.00           C
ATOM   1108  O   ALA   114      32.890  32.550  48.510  1.00  0.00           O
ATOM   1109  N   CYS   115      33.990  32.170  46.590  1.00  0.00           N
ATOM   1110  HN  CYS   115      34.060  32.190  45.600  1.00  0.00           H
ATOM   1111  CA  CYS   115      35.240  31.630  47.210  1.00  0.00           C
ATOM   1112  HA  CYS   115      34.930  30.950  47.990  1.00  0.00           H
ATOM   1113  CB  CYS   115      36.150  30.880  46.110  1.00  0.00           C
ATOM   1114  HB1 CYS   115      36.500  31.580  45.320  1.00  0.00           H
ATOM   1115  HB2 CYS   115      35.680  29.960  45.690  1.00  0.00           H
ATOM   1116  SG  CYS   115      37.710  30.230  46.680  1.00  0.00           S
ATOM   1117  C   CYS   115      36.010  32.730  47.890  1.00  0.00           C
ATOM   1118  O   CYS   115      36.460  32.510  49.030  1.00  0.00           O
ATOM   1119  N   ARG   116      36.250  33.890  47.250  1.00  0.00           N
ATOM   1120  HN  ARG   116      35.850  34.090  46.360  1.00  0.00           H
ATOM   1121  CA  ARG   116      36.960  34.930  47.940  1.00  0.00           C
ATOM   1122  HA  ARG   116      37.940  34.510  48.150  1.00  0.00           H
ATOM   1123  CB  ARG   116      37.340  36.220  47.070  1.00  0.00           C
ATOM   1124  HB1 ARG   116      37.620  36.980  47.840  1.00  0.00           H
ATOM   1125  HB2 ARG   116      36.390  36.570  46.620  1.00  0.00           H
ATOM   1126  CG  ARG   116      38.370  36.100  46.030  1.00  0.00           C
ATOM   1127  HG1 ARG   116      38.130  35.410  45.190  1.00  0.00           H
ATOM   1128  HG2 ARG   116      39.310  35.720  46.490  1.00  0.00           H
ATOM   1129  CD  ARG   116      38.580  37.440  45.330  1.00  0.00           C
ATOM   1130  HD1 ARG   116      39.310  37.180  44.530  1.00  0.00           H
ATOM   1131  HD2 ARG   116      38.850  38.270  46.020  1.00  0.00           H
ATOM   1132  NE  ARG   116      37.320  37.790  44.600  1.00  0.00           N
ATOM   1133  HE  ARG   116      36.570  38.250  45.070  1.00  0.00           H
ATOM   1134  CZ  ARG   116      37.150  37.860  43.290  1.00  0.00           C
ATOM   1135  NH1 ARG   116      36.230  38.660  42.740  1.00  0.00           N
ATOM   1136 HH11 ARG   116      35.760  39.400  43.210  1.00  0.00           H
ATOM   1137 HH12 ARG   116      36.090  38.650  41.750  1.00  0.00           H
ATOM   1138  NH2 ARG   116      37.760  36.970  42.450  1.00  0.00           N
ATOM   1139 HH21 ARG   116      38.370  36.260  42.800  1.00  0.00           H
ATOM   1140 HH22 ARG   116      37.810  36.970  41.450  1.00  0.00           H
ATOM   1141  C   ARG   116      36.420  35.440  49.320  1.00  0.00           C
ATOM   1142  O   ARG   116      37.200  35.530  50.340  1.00  0.00           O
ATOM   1143  N   LEU   117      35.110  35.600  49.340  1.00  0.00           N
ATOM   1144  HN  LEU   117      34.590  35.520  48.490  1.00  0.00           H
ATOM   1145  CA  LEU   117      34.320  35.840  50.460  1.00  0.00           C
ATOM   1146  HA  LEU   117      34.800  36.640  51.000  1.00  0.00           H
ATOM   1147  CB  LEU   117      32.900  36.130  49.980  1.00  0.00           C
ATOM   1148  HB1 LEU   117      32.600  35.200  49.450  1.00  0.00           H
ATOM   1149  HB2 LEU   117      33.030  37.000  49.290  1.00  0.00           H
ATOM   1150  CG  LEU   117      31.940  36.560  51.110  1.00  0.00           C
ATOM   1151  HG  LEU   117      31.970  35.760  51.880  1.00  0.00           H
ATOM   1152  CD1 LEU   117      32.410  37.780  51.850  1.00  0.00           C
ATOM   1153 HD11 LEU   117      31.660  38.060  52.610  1.00  0.00           H
ATOM   1154 HD12 LEU   117      32.430  38.640  51.140  1.00  0.00           H
ATOM   1155 HD13 LEU   117      33.370  37.570  52.370  1.00  0.00           H
ATOM   1156  CD2 LEU   117      30.540  36.630  50.510  1.00  0.00           C
ATOM   1157 HD21 LEU   117      29.820  36.900  51.310  1.00  0.00           H
ATOM   1158 HD22 LEU   117      30.250  35.660  50.050  1.00  0.00           H
ATOM   1159 HD23 LEU   117      30.450  37.400  49.710  1.00  0.00           H
ATOM   1160  C   LEU   117      34.320  34.690  51.470  1.00  0.00           C
ATOM   1161  O   LEU   117      34.500  34.880  52.660  1.00  0.00           O
ATOM   1162  N   TYR   118      34.230  33.410  50.970  1.00  0.00           N
ATOM   1163  HN  TYR   118      33.910  33.290  50.040  1.00  0.00           H
ATOM   1164  CA  TYR   118      34.530  32.290  51.800  1.00  0.00           C
ATOM   1165  HA  TYR   118      33.740  32.310  52.540  1.00  0.00           H
ATOM   1166  CB  TYR   118      34.230  30.970  51.080  1.00  0.00           C
ATOM   1167  HB1 TYR   118      34.860  31.030  50.170  1.00  0.00           H
ATOM   1168  HB2 TYR   118      33.230  30.880  50.590  1.00  0.00           H
ATOM   1169  CG  TYR   118      34.550  29.770  51.870  1.00  0.00           C
ATOM   1170  CD1 TYR   118      34.040  29.580  53.190  1.00  0.00           C
ATOM   1171  HD1 TYR   118      33.270  30.300  53.420  1.00  0.00           H
ATOM   1172  CE1 TYR   118      34.290  28.410  53.840  1.00  0.00           C
ATOM   1173  HE1 TYR   118      33.870  28.180  54.800  1.00  0.00           H
ATOM   1174  CZ  TYR   118      35.100  27.460  53.270  1.00  0.00           C
ATOM   1175  OH  TYR   118      35.580  26.330  53.950  1.00  0.00           O
ATOM   1176  HH  TYR   118      35.880  25.660  53.330  1.00  0.00           H
ATOM   1177  CD2 TYR   118      35.300  28.740  51.240  1.00  0.00           C
ATOM   1178  HD2 TYR   118      35.690  28.960  50.250  1.00  0.00           H
ATOM   1179  CE2 TYR   118      35.520  27.580  51.960  1.00  0.00           C
ATOM   1180  HE2 TYR   118      36.280  26.950  51.510  1.00  0.00           H
ATOM   1181  C   TYR   118      35.940  32.290  52.490  1.00  0.00           C
ATOM   1182  O   TYR   118      36.050  31.920  53.670  1.00  0.00           O
ATOM   1183  N   LEU   119      37.020  32.720  51.750  1.00  0.00           N
ATOM   1184  HN  LEU   119      36.830  32.870  50.790  1.00  0.00           H
ATOM   1185  CA  LEU   119      38.330  32.900  52.330  1.00  0.00           C
ATOM   1186  HA  LEU   119      38.530  31.980  52.860  1.00  0.00           H
ATOM   1187  CB  LEU   119      39.380  33.120  51.210  1.00  0.00           C
ATOM   1188  HB1 LEU   119      40.370  33.180  51.730  1.00  0.00           H
ATOM   1189  HB2 LEU   119      39.090  33.990  50.590  1.00  0.00           H
ATOM   1190  CG  LEU   119      39.480  31.800  50.360  1.00  0.00           C
ATOM   1191  HG  LEU   119      38.450  31.510  50.070  1.00  0.00           H
ATOM   1192  CD1 LEU   119      40.290  32.090  49.070  1.00  0.00           C
ATOM   1193 HD11 LEU   119      39.720  32.810  48.440  1.00  0.00           H
ATOM   1194 HD12 LEU   119      40.550  31.180  48.490  1.00  0.00           H
ATOM   1195 HD13 LEU   119      41.240  32.610  49.280  1.00  0.00           H
ATOM   1196  CD2 LEU   119      40.140  30.740  51.220  1.00  0.00           C
ATOM   1197 HD21 LEU   119      39.390  30.270  51.880  1.00  0.00           H
ATOM   1198 HD22 LEU   119      40.950  31.120  51.870  1.00  0.00           H
ATOM   1199 HD23 LEU   119      40.460  29.880  50.600  1.00  0.00           H
ATOM   1200  C   LEU   119      38.370  33.980  53.360  1.00  0.00           C
ATOM   1201  O   LEU   119      38.970  33.870  54.400  1.00  0.00           O
ATOM   1202  N   PHE   120      37.710  35.090  53.030  1.00  0.00           N
ATOM   1203  HN  PHE   120      37.410  35.230  52.090  1.00  0.00           H
ATOM   1204  CA  PHE   120      37.610  36.240  53.960  1.00  0.00           C
ATOM   1205  HA  PHE   120      38.600  36.580  54.220  1.00  0.00           H
ATOM   1206  CB  PHE   120      36.910  37.390  53.200  1.00  0.00           C
ATOM   1207  HB1 PHE   120      35.880  37.060  52.940  1.00  0.00           H
ATOM   1208  HB2 PHE   120      37.520  37.560  52.280  1.00  0.00           H
ATOM   1209  CG  PHE   120      36.710  38.650  54.020  1.00  0.00           C
ATOM   1210  CD1 PHE   120      37.830  39.480  54.070  1.00  0.00           C
ATOM   1211  HD1 PHE   120      38.810  39.260  53.660  1.00  0.00           H
ATOM   1212  CE1 PHE   120      37.640  40.750  54.690  1.00  0.00           C
ATOM   1213  HE1 PHE   120      38.450  41.430  54.880  1.00  0.00           H
ATOM   1214  CZ  PHE   120      36.420  41.170  55.180  1.00  0.00           C
ATOM   1215  HZ  PHE   120      36.250  42.090  55.710  1.00  0.00           H
ATOM   1216  CD2 PHE   120      35.500  39.000  54.600  1.00  0.00           C
ATOM   1217  HD2 PHE   120      34.660  38.340  54.400  1.00  0.00           H
ATOM   1218  CE2 PHE   120      35.380  40.220  55.240  1.00  0.00           C
ATOM   1219  HE2 PHE   120      34.430  40.390  55.730  1.00  0.00           H
ATOM   1220  C   PHE   120      36.880  35.910  55.260  1.00  0.00           C
ATOM   1221  O   PHE   120      37.310  36.090  56.370  1.00  0.00           O
ATOM   1222  N   LEU   121      35.730  35.230  55.120  1.00  0.00           N
ATOM   1223  HN  LEU   121      35.370  35.070  54.200  1.00  0.00           H
ATOM   1224  CA  LEU   121      34.860  34.840  56.300  1.00  0.00           C
ATOM   1225  HA  LEU   121      34.870  35.690  56.970  1.00  0.00           H
ATOM   1226  CB  LEU   121      33.320  34.500  55.960  1.00  0.00           C
ATOM   1227  HB1 LEU   121      32.760  34.210  56.880  1.00  0.00           H
ATOM   1228  HB2 LEU   121      33.420  33.740  55.150  1.00  0.00           H
ATOM   1229  CG  LEU   121      32.570  35.650  55.330  1.00  0.00           C
ATOM   1230  HG  LEU   121      33.060  35.910  54.370  1.00  0.00           H
ATOM   1231  CD1 LEU   121      31.160  35.180  55.000  1.00  0.00           C
ATOM   1232 HD11 LEU   121      31.220  34.110  54.690  1.00  0.00           H
ATOM   1233 HD12 LEU   121      30.690  35.750  54.180  1.00  0.00           H
ATOM   1234 HD13 LEU   121      30.520  35.310  55.900  1.00  0.00           H
ATOM   1235  CD2 LEU   121      32.630  36.990  56.110  1.00  0.00           C
ATOM   1236 HD21 LEU   121      32.440  36.730  57.170  1.00  0.00           H
ATOM   1237 HD22 LEU   121      31.930  37.760  55.710  1.00  0.00           H
ATOM   1238 HD23 LEU   121      33.680  37.330  56.150  1.00  0.00           H
ATOM   1239  C   LEU   121      35.510  33.730  57.110  1.00  0.00           C
ATOM   1240  O   LEU   121      35.540  33.740  58.360  1.00  0.00           O
ATOM   1241  N   SER   122      36.150  32.700  56.430  1.00  0.00           N
ATOM   1242  HN  SER   122      36.350  32.720  55.450  1.00  0.00           H
ATOM   1243  CA  SER   122      36.890  31.670  57.140  1.00  0.00           C
ATOM   1244  HA  SER   122      36.290  31.230  57.930  1.00  0.00           H
ATOM   1245  CB  SER   122      37.300  30.470  56.190  1.00  0.00           C
ATOM   1246  HB1 SER   122      38.020  30.910  55.460  1.00  0.00           H
ATOM   1247  HB2 SER   122      36.410  30.130  55.630  1.00  0.00           H
ATOM   1248  OG  SER   122      37.950  29.420  56.900  1.00  0.00           O
ATOM   1249  HG1 SER   122      37.390  28.720  57.240  1.00  0.00           H
ATOM   1250  C   SER   122      38.200  32.180  57.820  1.00  0.00           C
ATOM   1251  O   SER   122      38.380  31.980  58.980  1.00  0.00           O
ATOM   1252  N   VAL   123      39.090  32.980  57.130  1.00  0.00           N
ATOM   1253  HN  VAL   123      38.860  33.260  56.200  1.00  0.00           H
ATOM   1254  CA  VAL   123      40.350  33.450  57.630  1.00  0.00           C
ATOM   1255  HA  VAL   123      40.700  32.550  58.110  1.00  0.00           H
ATOM   1256  CB  VAL   123      41.430  33.880  56.620  1.00  0.00           C
ATOM   1257  HB  VAL   123      41.030  34.690  55.970  1.00  0.00           H
ATOM   1258  CG1 VAL   123      42.720  34.390  57.410  1.00  0.00           C
ATOM   1259 HG11 VAL   123      42.640  35.400  57.870  1.00  0.00           H
ATOM   1260 HG12 VAL   123      43.570  34.360  56.690  1.00  0.00           H
ATOM   1261 HG13 VAL   123      42.960  33.530  58.070  1.00  0.00           H
ATOM   1262  CG2 VAL   123      41.730  32.720  55.680  1.00  0.00           C
ATOM   1263 HG21 VAL   123      40.780  32.340  55.250  1.00  0.00           H
ATOM   1264 HG22 VAL   123      42.260  31.860  56.170  1.00  0.00           H
ATOM   1265 HG23 VAL   123      42.340  33.080  54.830  1.00  0.00           H
ATOM   1266  C   VAL   123      40.020  34.320  58.680  1.00  0.00           C
ATOM   1267  O   VAL   123      40.790  34.440  59.690  1.00  0.00           O
ATOM   1268  N   CYS   124      38.980  35.150  58.650  1.00  0.00           N
ATOM   1269  HN  CYS   124      38.250  35.150  57.960  1.00  0.00           H
ATOM   1270  CA  CYS   124      38.690  36.120  59.770  1.00  0.00           C
ATOM   1271  HA  CYS   124      39.640  36.590  59.970  1.00  0.00           H
ATOM   1272  CB  CYS   124      37.640  37.210  59.380  1.00  0.00           C
ATOM   1273  HB1 CYS   124      36.700  36.650  59.200  1.00  0.00           H
ATOM   1274  HB2 CYS   124      37.990  37.630  58.410  1.00  0.00           H
ATOM   1275  SG  CYS   124      37.460  38.750  60.400  1.00  0.00           S
ATOM   1276  HG1 CYS   124      38.570  39.260  59.890  1.00  0.00           H
ATOM   1277  C   CYS   124      38.140  35.430  61.020  1.00  0.00           C
ATOM   1278  O   CYS   124      38.690  35.570  62.070  1.00  0.00           O
ATOM   1279  N   PHE   125      37.070  34.590  60.920  1.00  0.00           N
ATOM   1280  HN  PHE   125      36.700  34.540  59.990  1.00  0.00           H
ATOM   1281  CA  PHE   125      36.390  33.950  62.010  1.00  0.00           C
ATOM   1282  HA  PHE   125      36.200  34.690  62.770  1.00  0.00           H
ATOM   1283  CB  PHE   125      34.970  33.310  61.700  1.00  0.00           C
ATOM   1284  HB1 PHE   125      34.790  32.540  62.480  1.00  0.00           H
ATOM   1285  HB2 PHE   125      34.870  32.790  60.720  1.00  0.00           H
ATOM   1286  CG  PHE   125      33.960  34.420  61.840  1.00  0.00           C
ATOM   1287  CD1 PHE   125      33.290  34.730  63.050  1.00  0.00           C
ATOM   1288  HD1 PHE   125      33.510  34.150  63.940  1.00  0.00           H
ATOM   1289  CE1 PHE   125      32.470  35.860  63.160  1.00  0.00           C
ATOM   1290  HE1 PHE   125      31.970  35.920  64.110  1.00  0.00           H
ATOM   1291  CZ  PHE   125      32.280  36.740  62.100  1.00  0.00           C
ATOM   1292  HZ  PHE   125      31.660  37.620  62.210  1.00  0.00           H
ATOM   1293  CD2 PHE   125      33.680  35.280  60.690  1.00  0.00           C
ATOM   1294  HD2 PHE   125      34.220  35.070  59.780  1.00  0.00           H
ATOM   1295  CE2 PHE   125      32.940  36.470  60.900  1.00  0.00           C
ATOM   1296  HE2 PHE   125      32.840  37.250  60.150  1.00  0.00           H
ATOM   1297  C   PHE   125      37.210  32.910  62.760  1.00  0.00           C
ATOM   1298  O   PHE   125      37.170  32.780  63.960  1.00  0.00           O
ATOM   1299  N   VAL   126      38.100  32.240  61.970  1.00  0.00           N
ATOM   1300  HN  VAL   126      38.040  32.350  60.980  1.00  0.00           H
ATOM   1301  CA  VAL   126      38.980  31.170  62.520  1.00  0.00           C
ATOM   1302  HA  VAL   126      38.400  30.570  63.200  1.00  0.00           H
ATOM   1303  CB  VAL   126      39.590  30.320  61.420  1.00  0.00           C
ATOM   1304  HB  VAL   126      39.970  31.010  60.630  1.00  0.00           H
ATOM   1305  CG1 VAL   126      40.840  29.480  61.980  1.00  0.00           C
ATOM   1306 HG11 VAL   126      40.990  28.550  61.380  1.00  0.00           H
ATOM   1307 HG12 VAL   126      40.610  29.120  63.000  1.00  0.00           H
ATOM   1308 HG13 VAL   126      41.790  30.050  61.930  1.00  0.00           H
ATOM   1309  CG2 VAL   126      38.540  29.410  60.910  1.00  0.00           C
ATOM   1310 HG21 VAL   126      37.590  29.920  60.670  1.00  0.00           H
ATOM   1311 HG22 VAL   126      38.320  28.480  61.470  1.00  0.00           H
ATOM   1312 HG23 VAL   126      38.930  28.990  59.960  1.00  0.00           H
ATOM   1313  C   VAL   126      40.060  31.880  63.350  1.00  0.00           C
ATOM   1314  O   VAL   126      40.450  31.570  64.510  1.00  0.00           O
ATOM   1315  N   SER   127      40.680  32.930  62.790  1.00  0.00           N
ATOM   1316  HN  SER   127      40.410  33.190  61.870  1.00  0.00           H
ATOM   1317  CA  SER   127      41.670  33.770  63.380  1.00  0.00           C
ATOM   1318  HA  SER   127      42.480  33.140  63.700  1.00  0.00           H
ATOM   1319  CB  SER   127      42.190  34.780  62.270  1.00  0.00           C
ATOM   1320  HB1 SER   127      42.960  35.510  62.610  1.00  0.00           H
ATOM   1321  HB2 SER   127      41.340  35.350  61.830  1.00  0.00           H
ATOM   1322  OG  SER   127      42.880  34.060  61.210  1.00  0.00           O
ATOM   1323  HG1 SER   127      42.360  33.970  60.410  1.00  0.00           H
ATOM   1324  C   SER   127      41.110  34.590  64.620  1.00  0.00           C
ATOM   1325  O   SER   127      41.730  34.470  65.700  1.00  0.00           O
ATOM   1326  N   LEU   128      39.940  35.220  64.470  1.00  0.00           N
ATOM   1327  HN  LEU   128      39.450  35.300  63.610  1.00  0.00           H
ATOM   1328  CA  LEU   128      39.280  35.860  65.510  1.00  0.00           C
ATOM   1329  HA  LEU   128      39.930  36.580  65.980  1.00  0.00           H
ATOM   1330  CB  LEU   128      37.980  36.510  64.870  1.00  0.00           C
ATOM   1331  HB1 LEU   128      37.310  35.680  64.560  1.00  0.00           H
ATOM   1332  HB2 LEU   128      38.160  37.070  63.930  1.00  0.00           H
ATOM   1333  CG  LEU   128      37.080  37.410  65.750  1.00  0.00           C
ATOM   1334  HG  LEU   128      36.740  36.830  66.640  1.00  0.00           H
ATOM   1335  CD1 LEU   128      37.830  38.690  66.140  1.00  0.00           C
ATOM   1336 HD11 LEU   128      37.210  39.300  66.820  1.00  0.00           H
ATOM   1337 HD12 LEU   128      38.070  39.240  65.200  1.00  0.00           H
ATOM   1338 HD13 LEU   128      38.790  38.450  66.650  1.00  0.00           H
ATOM   1339  CD2 LEU   128      35.910  37.830  64.920  1.00  0.00           C
ATOM   1340 HD21 LEU   128      35.250  36.980  64.650  1.00  0.00           H
ATOM   1341 HD22 LEU   128      36.180  38.140  63.880  1.00  0.00           H
ATOM   1342 HD23 LEU   128      35.300  38.690  65.280  1.00  0.00           H
ATOM   1343  C   LEU   128      38.950  34.890  66.640  1.00  0.00           C
ATOM   1344  O   LEU   128      39.040  35.250  67.790  1.00  0.00           O
ATOM   1345  N   ALA   129      38.630  33.640  66.340  1.00  0.00           N
ATOM   1346  HN  ALA   129      38.430  33.400  65.390  1.00  0.00           H
ATOM   1347  CA  ALA   129      38.510  32.550  67.330  1.00  0.00           C
ATOM   1348  HA  ALA   129      37.730  32.870  68.010  1.00  0.00           H
ATOM   1349  CB  ALA   129      37.880  31.290  66.810  1.00  0.00           C
ATOM   1350  HB1 ALA   129      38.390  30.960  65.880  1.00  0.00           H
ATOM   1351  HB2 ALA   129      36.800  31.420  66.560  1.00  0.00           H
ATOM   1352  HB3 ALA   129      38.110  30.490  67.550  1.00  0.00           H
ATOM   1353  C   ALA   129      39.820  32.310  68.100  1.00  0.00           C
ATOM   1354  O   ALA   129      39.920  32.520  69.290  1.00  0.00           O
ATOM   1355  N   ILE   130      40.940  32.040  67.440  1.00  0.00           N
ATOM   1356  HN  ILE   130      40.890  32.260  66.470  1.00  0.00           H
ATOM   1357  CA  ILE   130      42.230  31.760  68.050  1.00  0.00           C
ATOM   1358  HA  ILE   130      42.110  30.970  68.770  1.00  0.00           H
ATOM   1359  CB  ILE   130      43.350  31.250  67.050  1.00  0.00           C
ATOM   1360  HB  ILE   130      43.280  32.010  66.240  1.00  0.00           H
ATOM   1361  CG2 ILE   130      44.670  31.170  67.730  1.00  0.00           C
ATOM   1362 HG21 ILE   130      45.060  32.200  67.840  1.00  0.00           H
ATOM   1363 HG22 ILE   130      45.440  30.680  67.090  1.00  0.00           H
ATOM   1364 HG23 ILE   130      44.660  30.700  68.740  1.00  0.00           H
ATOM   1365  CG1 ILE   130      42.880  29.920  66.530  1.00  0.00           C
ATOM   1366 HG11 ILE   130      41.850  30.130  66.170  1.00  0.00           H
ATOM   1367 HG12 ILE   130      42.790  29.160  67.330  1.00  0.00           H
ATOM   1368  CD  ILE   130      43.700  29.410  65.290  1.00  0.00           C
ATOM   1369  HD1 ILE   130      44.650  28.920  65.580  1.00  0.00           H
ATOM   1370  HD2 ILE   130      43.800  30.210  64.530  1.00  0.00           H
ATOM   1371  HD3 ILE   130      43.280  28.600  64.660  1.00  0.00           H
ATOM   1372  C   ILE   130      42.770  32.960  68.890  1.00  0.00           C
ATOM   1373  O   ILE   130      43.120  32.790  70.040  1.00  0.00           O
ATOM   1374  N   LEU   131      42.470  34.190  68.400  1.00  0.00           N
ATOM   1375  HN  LEU   131      42.160  34.200  67.450  1.00  0.00           H
ATOM   1376  CA  LEU   131      42.510  35.440  69.100  1.00  0.00           C
ATOM   1377  HA  LEU   131      43.550  35.380  69.380  1.00  0.00           H
ATOM   1378  CB  LEU   131      42.380  36.580  68.150  1.00  0.00           C
ATOM   1379  HB1 LEU   131      42.150  37.570  68.610  1.00  0.00           H
ATOM   1380  HB2 LEU   131      41.540  36.550  67.420  1.00  0.00           H
ATOM   1381  CG  LEU   131      43.560  36.830  67.180  1.00  0.00           C
ATOM   1382  HG  LEU   131      43.900  35.850  66.800  1.00  0.00           H
ATOM   1383  CD1 LEU   131      43.090  37.800  66.070  1.00  0.00           C
ATOM   1384 HD11 LEU   131      42.800  38.790  66.490  1.00  0.00           H
ATOM   1385 HD12 LEU   131      42.170  37.410  65.570  1.00  0.00           H
ATOM   1386 HD13 LEU   131      43.930  37.840  65.340  1.00  0.00           H
ATOM   1387  CD2 LEU   131      44.660  37.390  68.000  1.00  0.00           C
ATOM   1388 HD21 LEU   131      44.900  36.820  68.920  1.00  0.00           H
ATOM   1389 HD22 LEU   131      44.590  38.490  68.130  1.00  0.00           H
ATOM   1390 HD23 LEU   131      45.540  37.240  67.340  1.00  0.00           H
ATOM   1391  C   LEU   131      41.660  35.640  70.320  1.00  0.00           C
ATOM   1392  O   LEU   131      42.130  36.110  71.380  1.00  0.00           O
ATOM   1393  N   SER   132      40.420  35.250  70.340  1.00  0.00           N
ATOM   1394  HN  SER   132      40.090  34.970  69.440  1.00  0.00           H
ATOM   1395  CA  SER   132      39.570  35.310  71.520  1.00  0.00           C
ATOM   1396  HA  SER   132      39.700  36.290  71.940  1.00  0.00           H
ATOM   1397  CB  SER   132      38.010  35.150  71.180  1.00  0.00           C
ATOM   1398  HB1 SER   132      37.400  35.400  72.070  1.00  0.00           H
ATOM   1399  HB2 SER   132      37.520  34.290  70.670  1.00  0.00           H
ATOM   1400  OG  SER   132      37.750  36.300  70.330  1.00  0.00           O
ATOM   1401  HG1 SER   132      38.110  36.070  69.470  1.00  0.00           H
ATOM   1402  C   SER   132      39.850  34.210  72.520  1.00  0.00           C
ATOM   1403  O   SER   132      39.890  34.460  73.680  1.00  0.00           O
ATOM   1404  N   VAL   133      40.310  32.990  72.020  1.00  0.00           N
ATOM   1405  HN  VAL   133      40.240  32.860  71.040  1.00  0.00           H
ATOM   1406  CA  VAL   133      40.870  31.960  72.800  1.00  0.00           C
ATOM   1407  HA  VAL   133      40.170  31.790  73.610  1.00  0.00           H
ATOM   1408  CB  VAL   133      40.960  30.570  72.130  1.00  0.00           C
ATOM   1409  HB  VAL   133      41.590  30.750  71.230  1.00  0.00           H
ATOM   1410  CG1 VAL   133      41.770  29.660  72.970  1.00  0.00           C
ATOM   1411 HG11 VAL   133      42.830  29.990  73.010  1.00  0.00           H
ATOM   1412 HG12 VAL   133      41.750  28.640  72.530  1.00  0.00           H
ATOM   1413 HG13 VAL   133      41.310  29.510  73.970  1.00  0.00           H
ATOM   1414  CG2 VAL   133      39.550  30.050  71.770  1.00  0.00           C
ATOM   1415 HG21 VAL   133      39.060  30.710  71.020  1.00  0.00           H
ATOM   1416 HG22 VAL   133      38.850  29.900  72.630  1.00  0.00           H
ATOM   1417 HG23 VAL   133      39.730  29.050  71.320  1.00  0.00           H
ATOM   1418  C   VAL   133      42.230  32.460  73.430  1.00  0.00           C
ATOM   1419  O   VAL   133      42.510  32.270  74.590  1.00  0.00           O
ATOM   1420  N   SER   134      43.040  33.230  72.700  1.00  0.00           N
ATOM   1421  HN  SER   134      42.870  33.400  71.730  1.00  0.00           H
ATOM   1422  CA  SER   134      44.230  33.870  73.200  1.00  0.00           C
ATOM   1423  HA  SER   134      44.940  33.150  73.600  1.00  0.00           H
ATOM   1424  CB  SER   134      45.040  34.510  72.040  1.00  0.00           C
ATOM   1425  HB1 SER   134      45.980  35.020  72.320  1.00  0.00           H
ATOM   1426  HB2 SER   134      44.480  35.260  71.440  1.00  0.00           H
ATOM   1427  OG  SER   134      45.460  33.460  71.220  1.00  0.00           O
ATOM   1428  HG1 SER   134      44.680  33.260  70.690  1.00  0.00           H
ATOM   1429  C   SER   134      43.950  34.940  74.330  1.00  0.00           C
ATOM   1430  O   SER   134      44.650  34.920  75.360  1.00  0.00           O
ATOM   1431  N   ALA   135      42.990  35.780  74.170  1.00  0.00           N
ATOM   1432  HN  ALA   135      42.530  35.910  73.300  1.00  0.00           H
ATOM   1433  CA  ALA   135      42.590  36.830  75.150  1.00  0.00           C
ATOM   1434  HA  ALA   135      43.410  37.510  75.360  1.00  0.00           H
ATOM   1435  CB  ALA   135      41.410  37.620  74.540  1.00  0.00           C
ATOM   1436  HB1 ALA   135      40.500  37.010  74.330  1.00  0.00           H
ATOM   1437  HB2 ALA   135      41.720  37.860  73.500  1.00  0.00           H
ATOM   1438  HB3 ALA   135      41.130  38.530  75.110  1.00  0.00           H
ATOM   1439  C   ALA   135      42.170  36.080  76.410  1.00  0.00           C
ATOM   1440  O   ALA   135      42.530  36.450  77.530  1.00  0.00           O
ATOM   1441  N   ILE   136      41.390  34.990  76.320  1.00  0.00           N
ATOM   1442  HN  ILE   136      41.140  34.750  75.390  1.00  0.00           H
ATOM   1443  CA  ILE   136      41.000  34.120  77.420  1.00  0.00           C
ATOM   1444  HA  ILE   136      40.430  34.740  78.100  1.00  0.00           H
ATOM   1445  CB  ILE   136      40.080  33.020  77.030  1.00  0.00           C
ATOM   1446  HB  ILE   136      40.430  32.550  76.090  1.00  0.00           H
ATOM   1447  CG2 ILE   136      39.940  31.910  78.040  1.00  0.00           C
ATOM   1448 HG21 ILE   136      39.660  32.300  79.040  1.00  0.00           H
ATOM   1449 HG22 ILE   136      40.880  31.320  78.140  1.00  0.00           H
ATOM   1450 HG23 ILE   136      39.160  31.220  77.640  1.00  0.00           H
ATOM   1451  CG1 ILE   136      38.720  33.720  76.670  1.00  0.00           C
ATOM   1452 HG11 ILE   136      38.820  34.590  75.990  1.00  0.00           H
ATOM   1453 HG12 ILE   136      38.220  34.080  77.590  1.00  0.00           H
ATOM   1454  CD  ILE   136      37.750  32.760  76.010  1.00  0.00           C
ATOM   1455  HD1 ILE   136      38.100  32.360  75.030  1.00  0.00           H
ATOM   1456  HD2 ILE   136      36.860  33.360  75.720  1.00  0.00           H
ATOM   1457  HD3 ILE   136      37.480  31.960  76.730  1.00  0.00           H
ATOM   1458  C   ILE   136      42.190  33.700  78.240  1.00  0.00           C
ATOM   1459  O   ILE   136      42.300  34.020  79.420  1.00  0.00           O
ATOM   1460  N   ASN   137      43.170  33.010  77.560  1.00  0.00           N
ATOM   1461  HN  ASN   137      43.060  32.920  76.580  1.00  0.00           H
ATOM   1462  CA  ASN   137      44.330  32.510  78.220  1.00  0.00           C
ATOM   1463  HA  ASN   137      43.970  31.850  79.000  1.00  0.00           H
ATOM   1464  CB  ASN   137      45.190  31.690  77.190  1.00  0.00           C
ATOM   1465  HB1 ASN   137      46.160  31.310  77.550  1.00  0.00           H
ATOM   1466  HB2 ASN   137      45.370  32.270  76.260  1.00  0.00           H
ATOM   1467  CG  ASN   137      44.360  30.420  76.970  1.00  0.00           C
ATOM   1468  OD1 ASN   137      43.780  29.910  77.930  1.00  0.00           O
ATOM   1469  ND2 ASN   137      44.490  29.800  75.810  1.00  0.00           N
ATOM   1470 HD21 ASN   137      43.990  28.940  75.720  1.00  0.00           H
ATOM   1471 HD22 ASN   137      44.980  30.040  74.970  1.00  0.00           H
ATOM   1472  C   ASN   137      45.310  33.530  78.840  1.00  0.00           C
ATOM   1473  O   ASN   137      45.750  33.410  79.990  1.00  0.00           O
ATOM   1474  N   VAL   138      45.680  34.640  78.190  1.00  0.00           N
ATOM   1475  HN  VAL   138      45.290  34.810  77.290  1.00  0.00           H
ATOM   1476  CA  VAL   138      46.410  35.760  78.730  1.00  0.00           C
ATOM   1477  HA  VAL   138      47.290  35.330  79.190  1.00  0.00           H
ATOM   1478  CB  VAL   138      46.870  36.770  77.680  1.00  0.00           C
ATOM   1479  HB  VAL   138      46.030  37.070  77.020  1.00  0.00           H
ATOM   1480  CG1 VAL   138      47.580  37.970  78.300  1.00  0.00           C
ATOM   1481 HG11 VAL   138      48.060  38.460  77.430  1.00  0.00           H
ATOM   1482 HG12 VAL   138      48.330  37.660  79.050  1.00  0.00           H
ATOM   1483 HG13 VAL   138      46.780  38.690  78.610  1.00  0.00           H
ATOM   1484  CG2 VAL   138      47.980  36.130  76.830  1.00  0.00           C
ATOM   1485 HG21 VAL   138      47.510  35.300  76.260  1.00  0.00           H
ATOM   1486 HG22 VAL   138      48.760  35.710  77.500  1.00  0.00           H
ATOM   1487 HG23 VAL   138      48.510  36.840  76.160  1.00  0.00           H
ATOM   1488  C   VAL   138      45.750  36.500  79.890  1.00  0.00           C
ATOM   1489  O   VAL   138      46.390  36.810  80.870  1.00  0.00           O
ATOM   1490  N   GLU   139      44.450  36.750  79.830  1.00  0.00           N
ATOM   1491  HN  GLU   139      43.990  36.580  78.960  1.00  0.00           H
ATOM   1492  CA  GLU   139      43.500  37.260  80.850  1.00  0.00           C
ATOM   1493  HA  GLU   139      43.730  38.260  81.190  1.00  0.00           H
ATOM   1494  CB  GLU   139      42.010  37.330  80.300  1.00  0.00           C
ATOM   1495  HB1 GLU   139      41.670  36.320  80.020  1.00  0.00           H
ATOM   1496  HB2 GLU   139      42.140  38.010  79.430  1.00  0.00           H
ATOM   1497  CG  GLU   139      41.050  38.170  81.190  1.00  0.00           C
ATOM   1498  HG1 GLU   139      40.370  38.730  80.510  1.00  0.00           H
ATOM   1499  HG2 GLU   139      41.760  38.890  81.660  1.00  0.00           H
ATOM   1500  CD  GLU   139      40.150  37.410  82.100  1.00  0.00           C
ATOM   1501  OE1 GLU   139      40.120  36.120  82.100  1.00  0.00           O
ATOM   1502  OE2 GLU   139      39.370  38.030  82.830  1.00  0.00           O
ATOM   1503  C   GLU   139      43.510  36.420  82.040  1.00  0.00           C
ATOM   1504  O   GLU   139      43.740  36.910  83.130  1.00  0.00           O
ATOM   1505  N   ARG   140      43.270  35.110  81.900  1.00  0.00           N
ATOM   1506  HN  ARG   140      42.910  34.860  81.000  1.00  0.00           H
ATOM   1507  CA  ARG   140      43.340  34.100  82.920  1.00  0.00           C
ATOM   1508  HA  ARG   140      42.710  34.380  83.750  1.00  0.00           H
ATOM   1509  CB  ARG   140      42.840  32.740  82.270  1.00  0.00           C
ATOM   1510  HB1 ARG   140      43.130  31.930  82.980  1.00  0.00           H
ATOM   1511  HB2 ARG   140      43.350  32.510  81.300  1.00  0.00           H
ATOM   1512  CG  ARG   140      41.340  32.400  82.020  1.00  0.00           C
ATOM   1513  HG1 ARG   140      41.270  31.330  81.730  1.00  0.00           H
ATOM   1514  HG2 ARG   140      40.820  32.940  81.200  1.00  0.00           H
ATOM   1515  CD  ARG   140      40.550  32.420  83.350  1.00  0.00           C
ATOM   1516  HD1 ARG   140      41.110  32.070  84.250  1.00  0.00           H
ATOM   1517  HD2 ARG   140      39.650  31.780  83.400  1.00  0.00           H
ATOM   1518  NE  ARG   140      40.100  33.770  83.610  1.00  0.00           N
ATOM   1519  HE  ARG   140      40.130  34.460  82.890  1.00  0.00           H
ATOM   1520  CZ  ARG   140      39.540  34.260  84.710  1.00  0.00           C
ATOM   1521  NH1 ARG   140      39.330  33.540  85.810  1.00  0.00           N
ATOM   1522 HH11 ARG   140      39.720  32.630  85.910  1.00  0.00           H
ATOM   1523 HH12 ARG   140      39.070  34.120  86.580  1.00  0.00           H
ATOM   1524  NH2 ARG   140      39.120  35.470  84.810  1.00  0.00           N
ATOM   1525 HH21 ARG   140      39.170  36.040  83.990  1.00  0.00           H
ATOM   1526 HH22 ARG   140      38.750  35.840  85.670  1.00  0.00           H
ATOM   1527  C   ARG   140      44.740  34.000  83.540  1.00  0.00           C
ATOM   1528  O   ARG   140      44.850  33.980  84.760  1.00  0.00           O
ATOM   1529  N   TYR   141      45.770  34.020  82.710  1.00  0.00           N
ATOM   1530  HN  TYR   141      45.690  33.940  81.720  1.00  0.00           H
ATOM   1531  CA  TYR   141      47.120  34.020  83.140  1.00  0.00           C
ATOM   1532  HA  TYR   141      47.140  33.200  83.840  1.00  0.00           H
ATOM   1533  CB  TYR   141      48.110  33.620  81.960  1.00  0.00           C
ATOM   1534  HB1 TYR   141      48.150  34.290  81.080  1.00  0.00           H
ATOM   1535  HB2 TYR   141      47.690  32.620  81.700  1.00  0.00           H
ATOM   1536  CG  TYR   141      49.560  33.540  82.460  1.00  0.00           C
ATOM   1537  CD1 TYR   141      50.530  34.480  82.010  1.00  0.00           C
ATOM   1538  HD1 TYR   141      50.150  35.390  81.550  1.00  0.00           H
ATOM   1539  CE1 TYR   141      51.890  34.210  82.360  1.00  0.00           C
ATOM   1540  HE1 TYR   141      52.650  34.960  82.170  1.00  0.00           H
ATOM   1541  CZ  TYR   141      52.260  33.000  83.030  1.00  0.00           C
ATOM   1542  OH  TYR   141      53.620  32.610  83.210  1.00  0.00           O
ATOM   1543  HH  TYR   141      54.130  33.330  82.810  1.00  0.00           H
ATOM   1544  CD2 TYR   141      49.970  32.440  83.190  1.00  0.00           C
ATOM   1545  HD2 TYR   141      49.320  31.640  83.510  1.00  0.00           H
ATOM   1546  CE2 TYR   141      51.320  32.140  83.510  1.00  0.00           C
ATOM   1547  HE2 TYR   141      51.540  31.280  84.120  1.00  0.00           H
ATOM   1548  C   TYR   141      47.530  35.240  84.000  1.00  0.00           C
ATOM   1549  O   TYR   141      48.300  35.200  84.990  1.00  0.00           O
ATOM   1550  N   TYR   142      47.020  36.510  83.640  1.00  0.00           N
ATOM   1551  HN  TYR   142      46.430  36.680  82.860  1.00  0.00           H
ATOM   1552  CA  TYR   142      47.290  37.690  84.470  1.00  0.00           C
ATOM   1553  HA  TYR   142      48.350  37.700  84.650  1.00  0.00           H
ATOM   1554  CB  TYR   142      46.830  38.930  83.650  1.00  0.00           C
ATOM   1555  HB1 TYR   142      45.730  38.790  83.560  1.00  0.00           H
ATOM   1556  HB2 TYR   142      47.410  38.930  82.700  1.00  0.00           H
ATOM   1557  CG  TYR   142      47.290  40.210  84.350  1.00  0.00           C
ATOM   1558  CD1 TYR   142      46.380  41.250  84.360  1.00  0.00           C
ATOM   1559  HD1 TYR   142      45.410  41.030  83.950  1.00  0.00           H
ATOM   1560  CE1 TYR   142      46.790  42.480  84.940  1.00  0.00           C
ATOM   1561  HE1 TYR   142      46.080  43.290  84.930  1.00  0.00           H
ATOM   1562  CZ  TYR   142      48.010  42.590  85.620  1.00  0.00           C
ATOM   1563  OH  TYR   142      48.330  43.760  86.370  1.00  0.00           O
ATOM   1564  HH  TYR   142      49.280  43.770  86.470  1.00  0.00           H
ATOM   1565  CD2 TYR   142      48.580  40.400  84.830  1.00  0.00           C
ATOM   1566  HD2 TYR   142      49.250  39.550  84.830  1.00  0.00           H
ATOM   1567  CE2 TYR   142      48.930  41.550  85.470  1.00  0.00           C
ATOM   1568  HE2 TYR   142      49.910  41.600  85.930  1.00  0.00           H
ATOM   1569  C   TYR   142      46.590  37.600  85.810  1.00  0.00           C
ATOM   1570  O   TYR   142      47.190  37.950  86.790  1.00  0.00           O
ATOM   1571  N   TYR   143      45.390  36.950  85.930  1.00  0.00           N
ATOM   1572  HN  TYR   143      44.830  36.730  85.140  1.00  0.00           H
ATOM   1573  CA  TYR   143      44.930  36.500  87.200  1.00  0.00           C
ATOM   1574  HA  TYR   143      44.770  37.320  87.880  1.00  0.00           H
ATOM   1575  CB  TYR   143      43.460  35.970  86.980  1.00  0.00           C
ATOM   1576  HB1 TYR   143      43.600  35.290  86.120  1.00  0.00           H
ATOM   1577  HB2 TYR   143      42.770  36.760  86.610  1.00  0.00           H
ATOM   1578  CG  TYR   143      42.720  35.390  88.200  1.00  0.00           C
ATOM   1579  CD1 TYR   143      42.510  36.200  89.320  1.00  0.00           C
ATOM   1580  HD1 TYR   143      42.780  37.230  89.480  1.00  0.00           H
ATOM   1581  CE1 TYR   143      41.700  35.740  90.370  1.00  0.00           C
ATOM   1582  HE1 TYR   143      41.610  36.340  91.260  1.00  0.00           H
ATOM   1583  CZ  TYR   143      41.080  34.440  90.350  1.00  0.00           C
ATOM   1584  OH  TYR   143      40.510  33.860  91.510  1.00  0.00           O
ATOM   1585  HH  TYR   143      40.230  32.970  91.270  1.00  0.00           H
ATOM   1586  CD2 TYR   143      42.200  34.130  88.160  1.00  0.00           C
ATOM   1587  HD2 TYR   143      42.200  33.590  87.230  1.00  0.00           H
ATOM   1588  CE2 TYR   143      41.330  33.630  89.260  1.00  0.00           C
ATOM   1589  HE2 TYR   143      40.890  32.640  89.250  1.00  0.00           H
ATOM   1590  C   TYR   143      45.790  35.500  88.050  1.00  0.00           C
ATOM   1591  O   TYR   143      45.890  35.670  89.250  1.00  0.00           O
ATOM   1592  N   VAL   144      46.400  34.480  87.400  1.00  0.00           N
ATOM   1593  HN  VAL   144      46.240  34.240  86.450  1.00  0.00           H
ATOM   1594  CA  VAL   144      47.350  33.550  88.080  1.00  0.00           C
ATOM   1595  HA  VAL   144      46.980  33.340  89.070  1.00  0.00           H
ATOM   1596  CB  VAL   144      47.610  32.330  87.150  1.00  0.00           C
ATOM   1597  HB  VAL   144      47.590  32.710  86.110  1.00  0.00           H
ATOM   1598  CG1 VAL   144      48.900  31.580  87.410  1.00  0.00           C
ATOM   1599 HG11 VAL   144      49.820  32.200  87.330  1.00  0.00           H
ATOM   1600 HG12 VAL   144      49.040  30.740  86.700  1.00  0.00           H
ATOM   1601 HG13 VAL   144      48.910  31.040  88.390  1.00  0.00           H
ATOM   1602  CG2 VAL   144      46.330  31.440  87.230  1.00  0.00           C
ATOM   1603 HG21 VAL   144      46.460  30.660  86.450  1.00  0.00           H
ATOM   1604 HG22 VAL   144      45.430  32.050  86.990  1.00  0.00           H
ATOM   1605 HG23 VAL   144      46.200  30.970  88.230  1.00  0.00           H
ATOM   1606  C   VAL   144      48.600  34.280  88.480  1.00  0.00           C
ATOM   1607  O   VAL   144      49.180  33.940  89.550  1.00  0.00           O
ATOM   1608  N   VAL   145      49.060  35.200  87.610  1.00  0.00           N
ATOM   1609  HN  VAL   145      48.550  35.300  86.760  1.00  0.00           H
ATOM   1610  CA  VAL   145      50.280  36.050  87.810  1.00  0.00           C
ATOM   1611  HA  VAL   145      50.950  35.360  88.300  1.00  0.00           H
ATOM   1612  CB  VAL   145      50.970  36.600  86.610  1.00  0.00           C
ATOM   1613  HB  VAL   145      50.350  37.240  85.950  1.00  0.00           H
ATOM   1614  CG1 VAL   145      52.150  37.540  87.060  1.00  0.00           C
ATOM   1615 HG11 VAL   145      52.780  37.860  86.200  1.00  0.00           H
ATOM   1616 HG12 VAL   145      52.840  36.940  87.690  1.00  0.00           H
ATOM   1617 HG13 VAL   145      51.920  38.480  87.600  1.00  0.00           H
ATOM   1618  CG2 VAL   145      51.390  35.420  85.760  1.00  0.00           C
ATOM   1619 HG21 VAL   145      50.580  34.740  85.410  1.00  0.00           H
ATOM   1620 HG22 VAL   145      52.170  34.900  86.340  1.00  0.00           H
ATOM   1621 HG23 VAL   145      51.880  35.890  84.880  1.00  0.00           H
ATOM   1622  C   VAL   145      50.160  37.030  88.850  1.00  0.00           C
ATOM   1623  O   VAL   145      51.000  37.040  89.780  1.00  0.00           O
HETATM 1624  N   HSD   146      49.040  37.880  88.950  1.00  0.00           N
HETATM 1625  HN  HSD   146      48.290  37.860  88.290  1.00  0.00           H
HETATM 1626  CA  HSD   146      48.870  39.060  89.850  1.00  0.00           C
HETATM 1627  HA  HSD   146      49.440  38.890  90.760  1.00  0.00           H
HETATM 1628  CB  HSD   146      49.430  40.350  89.240  1.00  0.00           C
HETATM 1629  HB1 HSD   146      49.190  41.180  89.940  1.00  0.00           H
HETATM 1630  HB2 HSD   146      48.970  40.470  88.240  1.00  0.00           H
HETATM 1631  ND1 HSD   146      51.550  41.220  88.220  1.00  0.00           N
HETATM 1632  HD1 HSD   146      51.150  42.020  87.780  1.00  0.00           H
HETATM 1633  CG  HSD   146      50.930  40.380  89.090  1.00  0.00           C
HETATM 1634  CE1 HSD   146      52.910  41.030  88.500  1.00  0.00           C
HETATM 1635  HE1 HSD   146      53.690  41.700  88.120  1.00  0.00           H
HETATM 1636  NE2 HSD   146      53.100  40.130  89.430  1.00  0.00           N
HETATM 1637  CD2 HSD   146      51.850  39.720  89.830  1.00  0.00           C
HETATM 1638  HD2 HSD   146      51.740  39.050  90.670  1.00  0.00           H
HETATM 1639  C   HSD   146      47.390  39.280  90.180  1.00  0.00           C
HETATM 1640  O   HSD   146      46.790  40.210  89.590  1.00  0.00           O
ATOM   1641  N   PRO   147      46.710  38.580  91.110  1.00  0.00           N
ATOM   1642  CD  PRO   147      47.260  37.600  92.000  1.00  0.00           C
ATOM   1643  HD1 PRO   147      48.100  37.990  92.620  1.00  0.00           H
ATOM   1644  HD2 PRO   147      47.620  36.730  91.420  1.00  0.00           H
ATOM   1645  CA  PRO   147      45.220  38.550  91.180  1.00  0.00           C
ATOM   1646  HA  PRO   147      44.830  38.390  90.180  1.00  0.00           H
ATOM   1647  CB  PRO   147      44.780  37.420  92.150  1.00  0.00           C
ATOM   1648  HB1 PRO   147      44.530  36.490  91.600  1.00  0.00           H
ATOM   1649  HB2 PRO   147      43.950  37.700  92.830  1.00  0.00           H
ATOM   1650  CG  PRO   147      46.120  37.190  92.890  1.00  0.00           C
ATOM   1651  HG1 PRO   147      45.960  37.880  93.740  1.00  0.00           H
ATOM   1652  HG2 PRO   147      46.140  36.120  93.180  1.00  0.00           H
ATOM   1653  C   PRO   147      44.640  39.850  91.610  1.00  0.00           C
ATOM   1654  O   PRO   147      43.650  40.260  91.020  1.00  0.00           O
ATOM   1655  N   MET   148      45.140  40.600  92.660  1.00  0.00           N
ATOM   1656  HN  MET   148      45.890  40.330  93.250  1.00  0.00           H
ATOM   1657  CA  MET   148      44.480  41.830  93.080  1.00  0.00           C
ATOM   1658  HA  MET   148      43.410  41.700  93.130  1.00  0.00           H
ATOM   1659  CB  MET   148      45.120  42.210  94.460  1.00  0.00           C
ATOM   1660  HB1 MET   148      44.650  43.130  94.870  1.00  0.00           H
ATOM   1661  HB2 MET   148      46.190  42.480  94.350  1.00  0.00           H
ATOM   1662  CG  MET   148      45.070  41.050  95.430  1.00  0.00           C
ATOM   1663  HG1 MET   148      45.370  41.440  96.430  1.00  0.00           H
ATOM   1664  HG2 MET   148      45.890  40.330  95.250  1.00  0.00           H
ATOM   1665  SD  MET   148      43.470  40.310  95.720  1.00  0.00           S
ATOM   1666  CE  MET   148      44.120  38.760  96.330  1.00  0.00           C
ATOM   1667  HE1 MET   148      44.670  38.170  95.570  1.00  0.00           H
ATOM   1668  HE2 MET   148      43.370  38.120  96.850  1.00  0.00           H
ATOM   1669  HE3 MET   148      44.910  39.050  97.060  1.00  0.00           H
ATOM   1670  C   MET   148      44.760  43.030  92.110  1.00  0.00           C
ATOM   1671  O   MET   148      43.950  43.930  91.960  1.00  0.00           O
ATOM   1672  N   ARG   149      45.950  43.000  91.440  1.00  0.00           N
ATOM   1673  HN  ARG   149      46.610  42.270  91.610  1.00  0.00           H
ATOM   1674  CA  ARG   149      46.280  43.980  90.350  1.00  0.00           C
ATOM   1675  HA  ARG   149      46.160  44.990  90.710  1.00  0.00           H
ATOM   1676  CB  ARG   149      47.770  43.750  89.790  1.00  0.00           C
ATOM   1677  HB1 ARG   149      47.880  44.520  88.990  1.00  0.00           H
ATOM   1678  HB2 ARG   149      47.810  42.750  89.310  1.00  0.00           H
ATOM   1679  CG  ARG   149      48.810  44.000  90.860  1.00  0.00           C
ATOM   1680  HG1 ARG   149      49.860  44.080  90.500  1.00  0.00           H
ATOM   1681  HG2 ARG   149      48.880  43.090  91.490  1.00  0.00           H
ATOM   1682  CD  ARG   149      48.610  45.130  91.840  1.00  0.00           C
ATOM   1683  HD1 ARG   149      49.540  45.310  92.410  1.00  0.00           H
ATOM   1684  HD2 ARG   149      47.880  44.920  92.650  1.00  0.00           H
ATOM   1685  NE  ARG   149      48.260  46.350  91.090  1.00  0.00           N
ATOM   1686  HE  ARG   149      48.770  46.610  90.260  1.00  0.00           H
ATOM   1687  CZ  ARG   149      47.490  47.340  91.480  1.00  0.00           C
ATOM   1688  NH1 ARG   149      46.930  47.560  92.630  1.00  0.00           N
ATOM   1689 HH11 ARG   149      47.330  46.990  93.350  1.00  0.00           H
ATOM   1690 HH12 ARG   149      46.570  48.430  92.940  1.00  0.00           H
ATOM   1691  NH2 ARG   149      47.350  48.390  90.630  1.00  0.00           N
ATOM   1692 HH21 ARG   149      47.920  48.280  89.810  1.00  0.00           H
ATOM   1693 HH22 ARG   149      46.920  49.230  90.970  1.00  0.00           H
ATOM   1694  C   ARG   149      45.440  43.870  89.130  1.00  0.00           C
ATOM   1695  O   ARG   149      45.140  44.870  88.520  1.00  0.00           O
ATOM   1696  N   TYR   150      45.060  42.620  88.740  1.00  0.00           N
ATOM   1697  HN  TYR   150      45.360  41.810  89.230  1.00  0.00           H
ATOM   1698  CA  TYR   150      44.200  42.310  87.670  1.00  0.00           C
ATOM   1699  HA  TYR   150      44.690  42.580  86.750  1.00  0.00           H
ATOM   1700  CB  TYR   150      44.060  40.740  87.550  1.00  0.00           C
ATOM   1701  HB1 TYR   150      44.150  40.350  88.590  1.00  0.00           H
ATOM   1702  HB2 TYR   150      44.920  40.300  86.990  1.00  0.00           H
ATOM   1703  CG  TYR   150      42.800  40.190  86.930  1.00  0.00           C
ATOM   1704  CD1 TYR   150      42.740  39.910  85.580  1.00  0.00           C
ATOM   1705  HD1 TYR   150      43.580  40.140  84.940  1.00  0.00           H
ATOM   1706  CE1 TYR   150      41.740  39.130  85.040  1.00  0.00           C
ATOM   1707  HE1 TYR   150      41.760  38.920  83.990  1.00  0.00           H
ATOM   1708  CZ  TYR   150      40.740  38.730  85.900  1.00  0.00           C
ATOM   1709  OH  TYR   150      39.540  38.290  85.460  1.00  0.00           O
ATOM   1710  HH  TYR   150      39.610  38.130  84.520  1.00  0.00           H
ATOM   1711  CD2 TYR   150      41.820  39.660  87.820  1.00  0.00           C
ATOM   1712  HD2 TYR   150      41.820  39.850  88.890  1.00  0.00           H
ATOM   1713  CE2 TYR   150      40.810  38.880  87.290  1.00  0.00           C
ATOM   1714  HE2 TYR   150      40.000  38.570  87.930  1.00  0.00           H
ATOM   1715  C   TYR   150      42.870  43.010  87.540  1.00  0.00           C
ATOM   1716  O   TYR   150      42.610  43.640  86.500  1.00  0.00           O
ATOM   1717  N   GLU   151      42.070  42.930  88.620  1.00  0.00           N
ATOM   1718  HN  GLU   151      42.360  42.510  89.480  1.00  0.00           H
ATOM   1719  CA  GLU   151      40.780  43.600  88.660  1.00  0.00           C
ATOM   1720  HA  GLU   151      40.100  43.240  87.900  1.00  0.00           H
ATOM   1721  CB  GLU   151      40.280  43.480  90.120  1.00  0.00           C
ATOM   1722  HB1 GLU   151      41.070  44.030  90.670  1.00  0.00           H
ATOM   1723  HB2 GLU   151      40.350  42.460  90.540  1.00  0.00           H
ATOM   1724  CG  GLU   151      38.840  44.070  90.360  1.00  0.00           C
ATOM   1725  HG1 GLU   151      38.150  43.330  89.900  1.00  0.00           H
ATOM   1726  HG2 GLU   151      38.720  45.080  89.920  1.00  0.00           H
ATOM   1727  CD  GLU   151      38.530  44.030  91.850  1.00  0.00           C
ATOM   1728  OE1 GLU   151      37.470  43.450  92.150  1.00  0.00           O
ATOM   1729  OE2 GLU   151      39.220  44.680  92.700  1.00  0.00           O
ATOM   1730  C   GLU   151      40.880  45.170  88.410  1.00  0.00           C
ATOM   1731  O   GLU   151      40.020  45.790  87.790  1.00  0.00           O
ATOM   1732  N   VAL   152      41.980  45.840  88.770  1.00  0.00           N
ATOM   1733  HN  VAL   152      42.670  45.410  89.350  1.00  0.00           H
ATOM   1734  CA  VAL   152      42.170  47.250  88.560  1.00  0.00           C
ATOM   1735  HA  VAL   152      41.280  47.750  88.920  1.00  0.00           H
ATOM   1736  CB  VAL   152      43.420  47.930  89.280  1.00  0.00           C
ATOM   1737  HB  VAL   152      44.440  47.770  88.880  1.00  0.00           H
ATOM   1738  CG1 VAL   152      43.210  49.430  89.550  1.00  0.00           C
ATOM   1739 HG11 VAL   152      42.380  49.570  90.280  1.00  0.00           H
ATOM   1740 HG12 VAL   152      42.890  50.050  88.680  1.00  0.00           H
ATOM   1741 HG13 VAL   152      44.170  49.900  89.860  1.00  0.00           H
ATOM   1742  CG2 VAL   152      43.530  47.180  90.660  1.00  0.00           C
ATOM   1743 HG21 VAL   152      44.270  47.790  91.220  1.00  0.00           H
ATOM   1744 HG22 VAL   152      43.830  46.120  90.500  1.00  0.00           H
ATOM   1745 HG23 VAL   152      42.530  47.310  91.110  1.00  0.00           H
ATOM   1746  C   VAL   152      42.330  47.630  87.130  1.00  0.00           C
ATOM   1747  O   VAL   152      41.890  48.680  86.690  1.00  0.00           O
ATOM   1748  N   ARG   153      43.010  46.720  86.400  1.00  0.00           N
ATOM   1749  HN  ARG   153      43.320  45.870  86.820  1.00  0.00           H
ATOM   1750  CA  ARG   153      43.310  46.980  84.990  1.00  0.00           C
ATOM   1751  HA  ARG   153      43.560  48.010  84.790  1.00  0.00           H
ATOM   1752  CB  ARG   153      44.480  46.090  84.550  1.00  0.00           C
ATOM   1753  HB1 ARG   153      44.660  46.200  83.460  1.00  0.00           H
ATOM   1754  HB2 ARG   153      44.220  45.010  84.620  1.00  0.00           H
ATOM   1755  CG  ARG   153      45.790  46.270  85.290  1.00  0.00           C
ATOM   1756  HG1 ARG   153      46.620  45.870  84.660  1.00  0.00           H
ATOM   1757  HG2 ARG   153      45.910  45.690  86.230  1.00  0.00           H
ATOM   1758  CD  ARG   153      46.040  47.770  85.580  1.00  0.00           C
ATOM   1759  HD1 ARG   153      45.420  48.040  86.460  1.00  0.00           H
ATOM   1760  HD2 ARG   153      45.860  48.390  84.680  1.00  0.00           H
ATOM   1761  NE  ARG   153      47.480  48.020  85.940  1.00  0.00           N
ATOM   1762  HE  ARG   153      48.210  47.400  85.660  1.00  0.00           H
ATOM   1763  CZ  ARG   153      47.890  49.190  86.310  1.00  0.00           C
ATOM   1764  NH1 ARG   153      47.070  50.080  86.750  1.00  0.00           N
ATOM   1765 HH11 ARG   153      46.100  49.880  86.610  1.00  0.00           H
ATOM   1766 HH12 ARG   153      47.410  50.890  87.220  1.00  0.00           H
ATOM   1767  NH2 ARG   153      49.150  49.290  86.400  1.00  0.00           N
ATOM   1768 HH21 ARG   153      49.580  48.570  85.850  1.00  0.00           H
ATOM   1769 HH22 ARG   153      49.530  50.200  86.580  1.00  0.00           H
ATOM   1770  C   ARG   153      42.040  46.760  84.140  1.00  0.00           C
ATOM   1771  O   ARG   153      41.920  47.230  83.040  1.00  0.00           O
ATOM   1772  N   MET   154      41.090  46.020  84.730  1.00  0.00           N
ATOM   1773  HN  MET   154      41.200  45.610  85.630  1.00  0.00           H
ATOM   1774  CA  MET   154      39.880  45.690  83.900  1.00  0.00           C
ATOM   1775  HA  MET   154      40.170  45.570  82.870  1.00  0.00           H
ATOM   1776  CB  MET   154      39.320  44.280  84.240  1.00  0.00           C
ATOM   1777  HB1 MET   154      38.400  44.110  83.640  1.00  0.00           H
ATOM   1778  HB2 MET   154      39.000  44.460  85.280  1.00  0.00           H
ATOM   1779  CG  MET   154      40.310  43.140  84.120  1.00  0.00           C
ATOM   1780  HG1 MET   154      39.940  42.270  84.690  1.00  0.00           H
ATOM   1781  HG2 MET   154      41.250  43.510  84.580  1.00  0.00           H
ATOM   1782  SD  MET   154      40.720  42.750  82.350  1.00  0.00           S
ATOM   1783  CE  MET   154      39.390  41.610  81.810  1.00  0.00           C
ATOM   1784  HE1 MET   154      38.440  42.170  81.950  1.00  0.00           H
ATOM   1785  HE2 MET   154      39.400  40.710  82.460  1.00  0.00           H
ATOM   1786  HE3 MET   154      39.560  41.270  80.770  1.00  0.00           H
ATOM   1787  C   MET   154      38.860  46.840  83.780  1.00  0.00           C
ATOM   1788  O   MET   154      38.250  47.310  84.760  1.00  0.00           O
ATOM   1789  N   THR   155      38.740  47.340  82.560  1.00  0.00           N
ATOM   1790  HN  THR   155      39.200  47.000  81.740  1.00  0.00           H
ATOM   1791  CA  THR   155      37.990  48.570  82.390  1.00  0.00           C
ATOM   1792  HA  THR   155      37.030  48.380  82.860  1.00  0.00           H
ATOM   1793  CB  THR   155      38.570  49.830  83.070  1.00  0.00           C
ATOM   1794  HB  THR   155      38.570  49.820  84.180  1.00  0.00           H
ATOM   1795  OG1 THR   155      37.860  51.030  82.870  1.00  0.00           O
ATOM   1796  HG1 THR   155      37.160  51.010  83.530  1.00  0.00           H
ATOM   1797  CG2 THR   155      39.960  50.260  82.590  1.00  0.00           C
ATOM   1798 HG21 THR   155      40.700  49.570  83.050  1.00  0.00           H
ATOM   1799 HG22 THR   155      40.210  51.300  82.880  1.00  0.00           H
ATOM   1800 HG23 THR   155      40.010  50.100  81.490  1.00  0.00           H
ATOM   1801  C   THR   155      37.610  48.770  80.970  1.00  0.00           C
ATOM   1802  O   THR   155      38.280  48.260  80.030  1.00  0.00           O
ATOM   1803  N   LEU   156      36.470  49.420  80.720  1.00  0.00           N
ATOM   1804  HN  LEU   156      36.010  49.990  81.400  1.00  0.00           H
ATOM   1805  CA  LEU   156      35.780  49.350  79.460  1.00  0.00           C
ATOM   1806  HA  LEU   156      35.440  48.330  79.370  1.00  0.00           H
ATOM   1807  CB  LEU   156      34.600  50.300  79.560  1.00  0.00           C
ATOM   1808  HB1 LEU   156      35.000  51.330  79.460  1.00  0.00           H
ATOM   1809  HB2 LEU   156      34.090  50.130  80.530  1.00  0.00           H
ATOM   1810  CG  LEU   156      33.500  50.120  78.420  1.00  0.00           C
ATOM   1811  HG  LEU   156      33.660  49.180  77.850  1.00  0.00           H
ATOM   1812  CD1 LEU   156      32.100  50.060  79.060  1.00  0.00           C
ATOM   1813 HD11 LEU   156      32.040  49.240  79.790  1.00  0.00           H
ATOM   1814 HD12 LEU   156      31.370  49.960  78.230  1.00  0.00           H
ATOM   1815 HD13 LEU   156      31.850  50.960  79.660  1.00  0.00           H
ATOM   1816  CD2 LEU   156      33.590  51.270  77.420  1.00  0.00           C
ATOM   1817 HD21 LEU   156      32.980  51.120  76.510  1.00  0.00           H
ATOM   1818 HD22 LEU   156      34.640  51.280  77.070  1.00  0.00           H
ATOM   1819 HD23 LEU   156      33.440  52.250  77.920  1.00  0.00           H
ATOM   1820  C   LEU   156      36.520  49.700  78.240  1.00  0.00           C
ATOM   1821  O   LEU   156      36.450  48.990  77.200  1.00  0.00           O
ATOM   1822  N   GLY   157      37.500  50.730  78.320  1.00  0.00           N
ATOM   1823  HN  GLY   157      37.500  51.310  79.130  1.00  0.00           H
ATOM   1824  CA  GLY   157      38.250  51.330  77.200  1.00  0.00           C
ATOM   1825  HA1 GLY   157      38.560  52.340  77.440  1.00  0.00           H
ATOM   1826  HA2 GLY   157      37.630  51.270  76.310  1.00  0.00           H
ATOM   1827  C   GLY   157      39.450  50.490  76.970  1.00  0.00           C
ATOM   1828  O   GLY   157      40.040  50.450  75.880  1.00  0.00           O
ATOM   1829  N   LEU   158      39.920  49.730  78.080  1.00  0.00           N
ATOM   1830  HN  LEU   158      39.550  49.630  79.010  1.00  0.00           H
ATOM   1831  CA  LEU   158      41.000  48.740  77.820  1.00  0.00           C
ATOM   1832  HA  LEU   158      41.750  49.220  77.210  1.00  0.00           H
ATOM   1833  CB  LEU   158      41.650  48.330  79.190  1.00  0.00           C
ATOM   1834  HB1 LEU   158      40.960  47.840  79.910  1.00  0.00           H
ATOM   1835  HB2 LEU   158      41.930  49.260  79.730  1.00  0.00           H
ATOM   1836  CG  LEU   158      42.880  47.440  79.160  1.00  0.00           C
ATOM   1837  HG  LEU   158      43.300  47.500  80.180  1.00  0.00           H
ATOM   1838  CD1 LEU   158      42.620  45.870  78.990  1.00  0.00           C
ATOM   1839 HD11 LEU   158      42.540  45.610  77.920  1.00  0.00           H
ATOM   1840 HD12 LEU   158      41.670  45.670  79.540  1.00  0.00           H
ATOM   1841 HD13 LEU   158      43.510  45.330  79.390  1.00  0.00           H
ATOM   1842  CD2 LEU   158      44.030  48.000  78.230  1.00  0.00           C
ATOM   1843 HD21 LEU   158      43.590  48.020  77.210  1.00  0.00           H
ATOM   1844 HD22 LEU   158      44.900  47.290  78.210  1.00  0.00           H
ATOM   1845 HD23 LEU   158      44.320  49.030  78.510  1.00  0.00           H
ATOM   1846  C   LEU   158      40.460  47.520  77.140  1.00  0.00           C
ATOM   1847  O   LEU   158      41.070  46.940  76.250  1.00  0.00           O
ATOM   1848  N   VAL   159      39.360  47.060  77.600  1.00  0.00           N
ATOM   1849  HN  VAL   159      38.800  47.440  78.330  1.00  0.00           H
ATOM   1850  CA  VAL   159      38.800  45.860  77.020  1.00  0.00           C
ATOM   1851  HA  VAL   159      39.530  45.070  77.030  1.00  0.00           H
ATOM   1852  CB  VAL   159      37.720  45.330  78.010  1.00  0.00           C
ATOM   1853  HB  VAL   159      37.140  46.210  78.340  1.00  0.00           H
ATOM   1854  CG1 VAL   159      36.710  44.390  77.310  1.00  0.00           C
ATOM   1855 HG11 VAL   159      35.880  44.970  76.850  1.00  0.00           H
ATOM   1856 HG12 VAL   159      36.140  43.770  78.050  1.00  0.00           H
ATOM   1857 HG13 VAL   159      37.170  43.780  76.510  1.00  0.00           H
ATOM   1858  CG2 VAL   159      38.500  44.590  79.170  1.00  0.00           C
ATOM   1859 HG21 VAL   159      37.760  44.130  79.850  1.00  0.00           H
ATOM   1860 HG22 VAL   159      38.910  45.440  79.760  1.00  0.00           H
ATOM   1861 HG23 VAL   159      39.340  43.990  78.760  1.00  0.00           H
ATOM   1862  C   VAL   159      38.280  46.080  75.610  1.00  0.00           C
ATOM   1863  O   VAL   159      38.550  45.250  74.710  1.00  0.00           O
ATOM   1864  N   ALA   160      37.750  47.250  75.320  1.00  0.00           N
ATOM   1865  HN  ALA   160      37.540  47.870  76.070  1.00  0.00           H
ATOM   1866  CA  ALA   160      37.410  47.710  73.950  1.00  0.00           C
ATOM   1867  HA  ALA   160      36.700  46.970  73.610  1.00  0.00           H
ATOM   1868  CB  ALA   160      36.760  49.120  74.030  1.00  0.00           C
ATOM   1869  HB1 ALA   160      36.270  49.480  73.100  1.00  0.00           H
ATOM   1870  HB2 ALA   160      37.490  49.880  74.380  1.00  0.00           H
ATOM   1871  HB3 ALA   160      35.970  49.080  74.820  1.00  0.00           H
ATOM   1872  C   ALA   160      38.530  47.800  73.000  1.00  0.00           C
ATOM   1873  O   ALA   160      38.370  47.470  71.830  1.00  0.00           O
ATOM   1874  N   SER   161      39.680  48.230  73.560  1.00  0.00           N
ATOM   1875  HN  SER   161      39.740  48.460  74.520  1.00  0.00           H
ATOM   1876  CA  SER   161      40.980  48.340  72.860  1.00  0.00           C
ATOM   1877  HA  SER   161      40.870  48.980  71.990  1.00  0.00           H
ATOM   1878  CB  SER   161      42.190  48.840  73.670  1.00  0.00           C
ATOM   1879  HB1 SER   161      43.140  48.830  73.090  1.00  0.00           H
ATOM   1880  HB2 SER   161      42.360  48.310  74.640  1.00  0.00           H
ATOM   1881  OG  SER   161      41.870  50.220  74.030  1.00  0.00           O
ATOM   1882  HG1 SER   161      41.140  50.220  74.660  1.00  0.00           H
ATOM   1883  C   SER   161      41.340  47.020  72.280  1.00  0.00           C
ATOM   1884  O   SER   161      41.530  46.900  71.070  1.00  0.00           O
ATOM   1885  N   VAL   162      41.230  45.980  73.130  1.00  0.00           N
ATOM   1886  HN  VAL   162      41.030  46.210  74.070  1.00  0.00           H
ATOM   1887  CA  VAL   162      41.410  44.570  72.780  1.00  0.00           C
ATOM   1888  HA  VAL   162      42.370  44.580  72.290  1.00  0.00           H
ATOM   1889  CB  VAL   162      41.580  43.790  74.140  1.00  0.00           C
ATOM   1890  HB  VAL   162      40.890  44.240  74.890  1.00  0.00           H
ATOM   1891  CG1 VAL   162      41.320  42.220  74.010  1.00  0.00           C
ATOM   1892 HG11 VAL   162      42.100  41.920  73.280  1.00  0.00           H
ATOM   1893 HG12 VAL   162      40.330  41.980  73.570  1.00  0.00           H
ATOM   1894 HG13 VAL   162      41.570  41.660  74.930  1.00  0.00           H
ATOM   1895  CG2 VAL   162      43.110  43.950  74.580  1.00  0.00           C
ATOM   1896 HG21 VAL   162      43.280  43.440  75.550  1.00  0.00           H
ATOM   1897 HG22 VAL   162      43.350  45.010  74.850  1.00  0.00           H
ATOM   1898 HG23 VAL   162      43.730  43.540  73.760  1.00  0.00           H
ATOM   1899  C   VAL   162      40.400  43.960  71.850  1.00  0.00           C
ATOM   1900  O   VAL   162      40.750  43.350  70.840  1.00  0.00           O
ATOM   1901  N   LEU   163      39.150  44.220  72.090  1.00  0.00           N
ATOM   1902  HN  LEU   163      38.920  44.630  72.970  1.00  0.00           H
ATOM   1903  CA  LEU   163      38.000  43.810  71.300  1.00  0.00           C
ATOM   1904  HA  LEU   163      38.050  42.740  71.150  1.00  0.00           H
ATOM   1905  CB  LEU   163      36.710  44.220  71.950  1.00  0.00           C
ATOM   1906  HB1 LEU   163      36.440  45.300  71.990  1.00  0.00           H
ATOM   1907  HB2 LEU   163      36.890  43.990  73.020  1.00  0.00           H
ATOM   1908  CG  LEU   163      35.430  43.420  71.570  1.00  0.00           C
ATOM   1909  HG  LEU   163      35.270  43.270  70.480  1.00  0.00           H
ATOM   1910  CD1 LEU   163      35.520  42.070  72.130  1.00  0.00           C
ATOM   1911 HD11 LEU   163      36.360  41.530  71.640  1.00  0.00           H
ATOM   1912 HD12 LEU   163      34.510  41.650  71.940  1.00  0.00           H
ATOM   1913 HD13 LEU   163      35.750  42.140  73.210  1.00  0.00           H
ATOM   1914  CD2 LEU   163      34.170  44.150  72.060  1.00  0.00           C
ATOM   1915 HD21 LEU   163      34.040  45.190  71.690  1.00  0.00           H
ATOM   1916 HD22 LEU   163      34.230  44.250  73.160  1.00  0.00           H
ATOM   1917 HD23 LEU   163      33.270  43.540  71.840  1.00  0.00           H
ATOM   1918  C   LEU   163      37.960  44.420  69.860  1.00  0.00           C
ATOM   1919  O   LEU   163      37.720  43.790  68.870  1.00  0.00           O
ATOM   1920  N   VAL   164      38.260  45.730  69.730  1.00  0.00           N
ATOM   1921  HN  VAL   164      38.460  46.280  70.540  1.00  0.00           H
ATOM   1922  CA  VAL   164      38.550  46.340  68.390  1.00  0.00           C
ATOM   1923  HA  VAL   164      37.780  45.920  67.760  1.00  0.00           H
ATOM   1924  CB  VAL   164      38.560  47.850  68.410  1.00  0.00           C
ATOM   1925  HB  VAL   164      39.230  48.250  69.200  1.00  0.00           H
ATOM   1926  CG1 VAL   164      39.050  48.450  67.050  1.00  0.00           C
ATOM   1927 HG11 VAL   164      38.400  48.100  66.220  1.00  0.00           H
ATOM   1928 HG12 VAL   164      40.120  48.190  66.910  1.00  0.00           H
ATOM   1929 HG13 VAL   164      39.030  49.560  67.040  1.00  0.00           H
ATOM   1930  CG2 VAL   164      37.120  48.370  68.740  1.00  0.00           C
ATOM   1931 HG21 VAL   164      37.080  49.400  69.170  1.00  0.00           H
ATOM   1932 HG22 VAL   164      36.490  47.770  69.430  1.00  0.00           H
ATOM   1933 HG23 VAL   164      36.600  48.320  67.760  1.00  0.00           H
ATOM   1934  C   VAL   164      39.770  45.750  67.740  1.00  0.00           C
ATOM   1935  O   VAL   164      39.690  45.300  66.610  1.00  0.00           O
ATOM   1936  N   GLY   165      40.840  45.670  68.520  1.00  0.00           N
ATOM   1937  HN  GLY   165      40.760  46.240  69.330  1.00  0.00           H
ATOM   1938  CA  GLY   165      42.100  44.980  68.350  1.00  0.00           C
ATOM   1939  HA1 GLY   165      42.470  44.750  69.340  1.00  0.00           H
ATOM   1940  HA2 GLY   165      42.740  45.590  67.730  1.00  0.00           H
ATOM   1941  C   GLY   165      42.030  43.720  67.540  1.00  0.00           C
ATOM   1942  O   GLY   165      42.480  43.670  66.420  1.00  0.00           O
ATOM   1943  N   VAL   166      41.570  42.620  68.120  1.00  0.00           N
ATOM   1944  HN  VAL   166      41.340  42.640  69.090  1.00  0.00           H
ATOM   1945  CA  VAL   166      41.370  41.350  67.470  1.00  0.00           C
ATOM   1946  HA  VAL   166      42.350  41.050  67.140  1.00  0.00           H
ATOM   1947  CB  VAL   166      40.770  40.300  68.470  1.00  0.00           C
ATOM   1948  HB  VAL   166      40.670  39.350  67.900  1.00  0.00           H
ATOM   1949  CG1 VAL   166      41.740  40.070  69.630  1.00  0.00           C
ATOM   1950 HG11 VAL   166      42.340  40.980  69.890  1.00  0.00           H
ATOM   1951 HG12 VAL   166      42.580  39.400  69.370  1.00  0.00           H
ATOM   1952 HG13 VAL   166      41.210  39.680  70.530  1.00  0.00           H
ATOM   1953  CG2 VAL   166      39.400  40.670  69.170  1.00  0.00           C
ATOM   1954 HG21 VAL   166      38.600  40.850  68.430  1.00  0.00           H
ATOM   1955 HG22 VAL   166      39.560  41.600  69.760  1.00  0.00           H
ATOM   1956 HG23 VAL   166      39.160  39.770  69.790  1.00  0.00           H
ATOM   1957  C   VAL   166      40.500  41.400  66.120  1.00  0.00           C
ATOM   1958  O   VAL   166      40.760  40.680  65.200  1.00  0.00           O
ATOM   1959  N   TRP   167      39.450  42.300  66.030  1.00  0.00           N
ATOM   1960  HN  TRP   167      39.230  42.860  66.830  1.00  0.00           H
ATOM   1961  CA  TRP   167      38.830  42.620  64.800  1.00  0.00           C
ATOM   1962  HA  TRP   167      38.640  41.640  64.370  1.00  0.00           H
ATOM   1963  CB  TRP   167      37.500  43.320  65.020  1.00  0.00           C
ATOM   1964  HB1 TRP   167      37.100  43.940  64.190  1.00  0.00           H
ATOM   1965  HB2 TRP   167      37.560  43.940  65.930  1.00  0.00           H
ATOM   1966  CG  TRP   167      36.430  42.310  65.290  1.00  0.00           C
ATOM   1967  CD1 TRP   167      35.920  42.030  66.540  1.00  0.00           C
ATOM   1968  HD1 TRP   167      36.310  42.320  67.500  1.00  0.00           H
ATOM   1969  NE1 TRP   167      34.770  41.290  66.410  1.00  0.00           N
ATOM   1970  HE1 TRP   167      34.210  40.930  67.120  1.00  0.00           H
ATOM   1971  CE2 TRP   167      34.630  41.000  65.150  1.00  0.00           C
ATOM   1972  CD2 TRP   167      35.660  41.590  64.380  1.00  0.00           C
ATOM   1973  CE3 TRP   167      35.670  41.470  63.080  1.00  0.00           C
ATOM   1974  HE3 TRP   167      36.240  42.120  62.430  1.00  0.00           H
ATOM   1975  CZ3 TRP   167      34.690  40.720  62.470  1.00  0.00           C
ATOM   1976  HZ3 TRP   167      34.720  40.560  61.410  1.00  0.00           H
ATOM   1977  CZ2 TRP   167      33.580  40.340  64.580  1.00  0.00           C
ATOM   1978  HZ2 TRP   167      32.850  39.820  65.180  1.00  0.00           H
ATOM   1979  CH2 TRP   167      33.620  40.130  63.180  1.00  0.00           C
ATOM   1980  HH2 TRP   167      32.840  39.570  62.700  1.00  0.00           H
ATOM   1981  C   TRP   167      39.720  43.240  63.700  1.00  0.00           C
ATOM   1982  O   TRP   167      39.700  42.660  62.590  1.00  0.00           O
ATOM   1983  N   VAL   168      40.620  44.170  64.050  1.00  0.00           N
ATOM   1984  HN  VAL   168      40.670  44.500  64.990  1.00  0.00           H
ATOM   1985  CA  VAL   168      41.600  44.680  63.150  1.00  0.00           C
ATOM   1986  HA  VAL   168      41.070  45.100  62.320  1.00  0.00           H
ATOM   1987  CB  VAL   168      42.620  45.600  63.810  1.00  0.00           C
ATOM   1988  HB  VAL   168      43.180  45.050  64.590  1.00  0.00           H
ATOM   1989  CG1 VAL   168      43.630  46.250  62.870  1.00  0.00           C
ATOM   1990 HG11 VAL   168      43.020  46.860  62.180  1.00  0.00           H
ATOM   1991 HG12 VAL   168      44.190  45.460  62.330  1.00  0.00           H
ATOM   1992 HG13 VAL   168      44.380  46.790  63.480  1.00  0.00           H
ATOM   1993  CG2 VAL   168      41.950  46.700  64.600  1.00  0.00           C
ATOM   1994 HG21 VAL   168      42.710  47.460  64.870  1.00  0.00           H
ATOM   1995 HG22 VAL   168      41.390  46.300  65.470  1.00  0.00           H
ATOM   1996 HG23 VAL   168      41.230  47.180  63.890  1.00  0.00           H
ATOM   1997  C   VAL   168      42.510  43.510  62.520  1.00  0.00           C
ATOM   1998  O   VAL   168      42.640  43.440  61.320  1.00  0.00           O
ATOM   1999  N   LYS   169      43.100  42.590  63.350  1.00  0.00           N
ATOM   2000  HN  LYS   169      42.950  42.610  64.340  1.00  0.00           H
ATOM   2001  CA  LYS   169      44.150  41.620  62.960  1.00  0.00           C
ATOM   2002  HA  LYS   169      44.780  42.140  62.250  1.00  0.00           H
ATOM   2003  CB  LYS   169      44.980  41.160  64.190  1.00  0.00           C
ATOM   2004  HB1 LYS   169      45.720  40.430  63.800  1.00  0.00           H
ATOM   2005  HB2 LYS   169      44.370  40.610  64.930  1.00  0.00           H
ATOM   2006  CG  LYS   169      45.650  42.260  65.000  1.00  0.00           C
ATOM   2007  HG1 LYS   169      46.360  41.540  65.450  1.00  0.00           H
ATOM   2008  HG2 LYS   169      45.030  42.860  65.700  1.00  0.00           H
ATOM   2009  CD  LYS   169      46.480  43.240  64.140  1.00  0.00           C
ATOM   2010  HD1 LYS   169      47.180  43.830  64.770  1.00  0.00           H
ATOM   2011  HD2 LYS   169      45.870  44.010  63.620  1.00  0.00           H
ATOM   2012  CE  LYS   169      47.470  42.550  63.150  1.00  0.00           C
ATOM   2013  HE1 LYS   169      46.880  42.000  62.390  1.00  0.00           H
ATOM   2014  HE2 LYS   169      48.070  41.720  63.570  1.00  0.00           H
ATOM   2015  NZ  LYS   169      48.280  43.390  62.380  1.00  0.00           N
ATOM   2016  HZ1 LYS   169      48.350  43.020  61.410  1.00  0.00           H
ATOM   2017  HZ2 LYS   169      49.260  43.540  62.700  1.00  0.00           H
ATOM   2018  HZ3 LYS   169      47.870  44.330  62.210  1.00  0.00           H
ATOM   2019  C   LYS   169      43.470  40.510  62.190  1.00  0.00           C
ATOM   2020  O   LYS   169      43.930  40.070  61.180  1.00  0.00           O
ATOM   2021  N   ALA   170      42.280  40.000  62.680  1.00  0.00           N
ATOM   2022  HN  ALA   170      41.830  40.360  63.500  1.00  0.00           H
ATOM   2023  CA  ALA   170      41.510  39.030  62.010  1.00  0.00           C
ATOM   2024  HA  ALA   170      42.140  38.160  61.930  1.00  0.00           H
ATOM   2025  CB  ALA   170      40.300  38.550  62.780  1.00  0.00           C
ATOM   2026  HB1 ALA   170      39.820  37.670  62.300  1.00  0.00           H
ATOM   2027  HB2 ALA   170      39.490  39.310  62.750  1.00  0.00           H
ATOM   2028  HB3 ALA   170      40.500  38.270  63.830  1.00  0.00           H
ATOM   2029  C   ALA   170      41.070  39.400  60.580  1.00  0.00           C
ATOM   2030  O   ALA   170      41.070  38.660  59.590  1.00  0.00           O
ATOM   2031  N   LEU   171      40.720  40.690  60.430  1.00  0.00           N
ATOM   2032  HN  LEU   171      40.640  41.220  61.260  1.00  0.00           H
ATOM   2033  CA  LEU   171      40.490  41.250  59.130  1.00  0.00           C
ATOM   2034  HA  LEU   171      39.780  40.600  58.650  1.00  0.00           H
ATOM   2035  CB  LEU   171      39.800  42.600  59.270  1.00  0.00           C
ATOM   2036  HB1 LEU   171      40.080  43.200  58.380  1.00  0.00           H
ATOM   2037  HB2 LEU   171      40.340  43.030  60.140  1.00  0.00           H
ATOM   2038  CG  LEU   171      38.330  42.550  59.590  1.00  0.00           C
ATOM   2039  HG  LEU   171      38.270  41.790  60.400  1.00  0.00           H
ATOM   2040  CD1 LEU   171      37.790  43.880  60.140  1.00  0.00           C
ATOM   2041 HD11 LEU   171      36.750  43.800  60.540  1.00  0.00           H
ATOM   2042 HD12 LEU   171      37.850  44.630  59.330  1.00  0.00           H
ATOM   2043 HD13 LEU   171      38.440  44.240  60.960  1.00  0.00           H
ATOM   2044  CD2 LEU   171      37.390  42.210  58.390  1.00  0.00           C
ATOM   2045 HD21 LEU   171      37.520  42.950  57.560  1.00  0.00           H
ATOM   2046 HD22 LEU   171      36.340  42.370  58.680  1.00  0.00           H
ATOM   2047 HD23 LEU   171      37.560  41.180  58.030  1.00  0.00           H
ATOM   2048  C   LEU   171      41.720  41.350  58.150  1.00  0.00           C
ATOM   2049  O   LEU   171      41.650  40.960  56.930  1.00  0.00           O
ATOM   2050  N   ALA   172      42.840  41.790  58.770  1.00  0.00           N
ATOM   2051  HN  ALA   172      42.910  42.140  59.700  1.00  0.00           H
ATOM   2052  CA  ALA   172      44.090  41.980  58.090  1.00  0.00           C
ATOM   2053  HA  ALA   172      43.870  42.610  57.240  1.00  0.00           H
ATOM   2054  CB  ALA   172      45.090  42.660  59.030  1.00  0.00           C
ATOM   2055  HB1 ALA   172      44.610  43.520  59.560  1.00  0.00           H
ATOM   2056  HB2 ALA   172      45.990  43.070  58.530  1.00  0.00           H
ATOM   2057  HB3 ALA   172      45.380  41.990  59.870  1.00  0.00           H
ATOM   2058  C   ALA   172      44.590  40.660  57.470  1.00  0.00           C
ATOM   2059  O   ALA   172      44.910  40.600  56.320  1.00  0.00           O
ATOM   2060  N   MET   173      44.710  39.640  58.290  1.00  0.00           N
ATOM   2061  HN  MET   173      44.570  39.810  59.260  1.00  0.00           H
ATOM   2062  CA  MET   173      45.070  38.280  57.860  1.00  0.00           C
ATOM   2063  HA  MET   173      46.030  38.400  57.390  1.00  0.00           H
ATOM   2064  CB  MET   173      45.170  37.490  59.140  1.00  0.00           C
ATOM   2065  HB1 MET   173      45.230  36.410  58.880  1.00  0.00           H
ATOM   2066  HB2 MET   173      44.180  37.650  59.630  1.00  0.00           H
ATOM   2067  CG  MET   173      46.370  37.930  60.010  1.00  0.00           C
ATOM   2068  HG1 MET   173      46.090  37.420  60.960  1.00  0.00           H
ATOM   2069  HG2 MET   173      46.200  39.030  60.130  1.00  0.00           H
ATOM   2070  SD  MET   173      47.970  37.350  59.380  1.00  0.00           S
ATOM   2071  CE  MET   173      47.900  35.610  59.890  1.00  0.00           C
ATOM   2072  HE1 MET   173      47.120  35.040  59.330  1.00  0.00           H
ATOM   2073  HE2 MET   173      47.780  35.520  60.990  1.00  0.00           H
ATOM   2074  HE3 MET   173      48.810  35.060  59.600  1.00  0.00           H
ATOM   2075  C   MET   173      44.210  37.600  56.900  1.00  0.00           C
ATOM   2076  O   MET   173      44.650  37.000  55.940  1.00  0.00           O
ATOM   2077  N   ALA   174      42.900  37.880  56.960  1.00  0.00           N
ATOM   2078  HN  ALA   174      42.570  38.670  57.490  1.00  0.00           H
ATOM   2079  CA  ALA   174      41.860  37.600  55.940  1.00  0.00           C
ATOM   2080  HA  ALA   174      41.960  36.550  55.670  1.00  0.00           H
ATOM   2081  CB  ALA   174      40.460  37.860  56.550  1.00  0.00           C
ATOM   2082  HB1 ALA   174      40.320  38.940  56.710  1.00  0.00           H
ATOM   2083  HB2 ALA   174      40.600  37.410  57.560  1.00  0.00           H
ATOM   2084  HB3 ALA   174      39.660  37.380  55.950  1.00  0.00           H
ATOM   2085  C   ALA   174      42.020  38.300  54.580  1.00  0.00           C
ATOM   2086  O   ALA   174      41.450  37.950  53.560  1.00  0.00           O
ATOM   2087  N   SER   175      42.770  39.430  54.530  1.00  0.00           N
ATOM   2088  HN  SER   175      43.240  39.810  55.320  1.00  0.00           H
ATOM   2089  CA  SER   175      42.880  40.170  53.260  1.00  0.00           C
ATOM   2090  HA  SER   175      41.890  40.150  52.830  1.00  0.00           H
ATOM   2091  CB  SER   175      43.360  41.660  53.320  1.00  0.00           C
ATOM   2092  HB1 SER   175      43.460  42.180  52.350  1.00  0.00           H
ATOM   2093  HB2 SER   175      44.410  41.620  53.680  1.00  0.00           H
ATOM   2094  OG  SER   175      42.440  42.410  54.160  1.00  0.00           O
ATOM   2095  HG1 SER   175      42.330  41.820  54.910  1.00  0.00           H
ATOM   2096  C   SER   175      43.800  39.510  52.190  1.00  0.00           C
ATOM   2097  O   SER   175      43.600  39.660  51.040  1.00  0.00           O
ATOM   2098  N   VAL   176      44.790  38.750  52.720  1.00  0.00           N
ATOM   2099  HN  VAL   176      44.870  38.510  53.680  1.00  0.00           H
ATOM   2100  CA  VAL   176      45.840  38.260  51.920  1.00  0.00           C
ATOM   2101  HA  VAL   176      46.270  39.100  51.410  1.00  0.00           H
ATOM   2102  CB  VAL   176      46.950  37.710  52.770  1.00  0.00           C
ATOM   2103  HB  VAL   176      46.650  36.810  53.350  1.00  0.00           H
ATOM   2104  CG1 VAL   176      48.150  37.220  51.960  1.00  0.00           C
ATOM   2105 HG11 VAL   176      47.780  36.250  51.570  1.00  0.00           H
ATOM   2106 HG12 VAL   176      49.090  37.120  52.550  1.00  0.00           H
ATOM   2107 HG13 VAL   176      48.430  37.900  51.120  1.00  0.00           H
ATOM   2108  CG2 VAL   176      47.370  38.730  53.830  1.00  0.00           C
ATOM   2109 HG21 VAL   176      47.540  39.750  53.410  1.00  0.00           H
ATOM   2110 HG22 VAL   176      48.320  38.350  54.270  1.00  0.00           H
ATOM   2111 HG23 VAL   176      46.600  38.800  54.630  1.00  0.00           H
ATOM   2112  C   VAL   176      45.520  37.220  50.800  1.00  0.00           C
ATOM   2113  O   VAL   176      45.950  37.500  49.700  1.00  0.00           O
ATOM   2114  N   PRO   177      44.750  36.120  50.960  1.00  0.00           N
ATOM   2115  CD  PRO   177      44.020  35.760  52.210  1.00  0.00           C
ATOM   2116  HD1 PRO   177      43.470  36.680  52.500  1.00  0.00           H
ATOM   2117  HD2 PRO   177      44.630  35.450  53.080  1.00  0.00           H
ATOM   2118  CA  PRO   177      44.450  35.160  49.880  1.00  0.00           C
ATOM   2119  HA  PRO   177      45.270  34.910  49.230  1.00  0.00           H
ATOM   2120  CB  PRO   177      43.840  33.970  50.630  1.00  0.00           C
ATOM   2121  HB1 PRO   177      44.700  33.410  51.040  1.00  0.00           H
ATOM   2122  HB2 PRO   177      43.160  33.360  50.010  1.00  0.00           H
ATOM   2123  CG  PRO   177      43.170  34.580  51.860  1.00  0.00           C
ATOM   2124  HG1 PRO   177      42.150  34.890  51.540  1.00  0.00           H
ATOM   2125  HG2 PRO   177      43.050  33.880  52.710  1.00  0.00           H
ATOM   2126  C   PRO   177      43.530  35.800  48.900  1.00  0.00           C
ATOM   2127  O   PRO   177      43.630  35.550  47.650  1.00  0.00           O
ATOM   2128  N   VAL   178      42.570  36.590  49.380  1.00  0.00           N
ATOM   2129  HN  VAL   178      42.490  36.660  50.370  1.00  0.00           H
ATOM   2130  CA  VAL   178      41.480  37.230  48.630  1.00  0.00           C
ATOM   2131  HA  VAL   178      40.950  36.470  48.080  1.00  0.00           H
ATOM   2132  CB  VAL   178      40.720  37.990  49.690  1.00  0.00           C
ATOM   2133  HB  VAL   178      41.350  38.650  50.310  1.00  0.00           H
ATOM   2134  CG1 VAL   178      39.650  38.980  49.220  1.00  0.00           C
ATOM   2135 HG11 VAL   178      39.330  39.440  50.180  1.00  0.00           H
ATOM   2136 HG12 VAL   178      38.790  38.510  48.700  1.00  0.00           H
ATOM   2137 HG13 VAL   178      40.040  39.890  48.720  1.00  0.00           H
ATOM   2138  CG2 VAL   178      40.150  36.950  50.650  1.00  0.00           C
ATOM   2139 HG21 VAL   178      39.470  37.360  51.430  1.00  0.00           H
ATOM   2140 HG22 VAL   178      40.840  36.520  51.400  1.00  0.00           H
ATOM   2141 HG23 VAL   178      39.590  36.110  50.170  1.00  0.00           H
ATOM   2142  C   VAL   178      41.970  38.240  47.550  1.00  0.00           C
ATOM   2143  O   VAL   178      41.550  38.220  46.380  1.00  0.00           O
ATOM   2144  N   LEU   179      42.870  39.140  47.950  1.00  0.00           N
ATOM   2145  HN  LEU   179      43.240  39.260  48.870  1.00  0.00           H
ATOM   2146  CA  LEU   179      43.570  39.940  46.990  1.00  0.00           C
ATOM   2147  HA  LEU   179      42.780  40.250  46.330  1.00  0.00           H
ATOM   2148  CB  LEU   179      44.230  41.100  47.700  1.00  0.00           C
ATOM   2149  HB1 LEU   179      44.620  41.770  46.900  1.00  0.00           H
ATOM   2150  HB2 LEU   179      45.100  40.760  48.300  1.00  0.00           H
ATOM   2151  CG  LEU   179      43.340  42.040  48.600  1.00  0.00           C
ATOM   2152  HG  LEU   179      42.910  41.420  49.430  1.00  0.00           H
ATOM   2153  CD1 LEU   179      44.220  43.050  49.310  1.00  0.00           C
ATOM   2154 HD11 LEU   179      43.540  43.850  49.700  1.00  0.00           H
ATOM   2155 HD12 LEU   179      45.050  43.430  48.690  1.00  0.00           H
ATOM   2156 HD13 LEU   179      44.780  42.580  50.150  1.00  0.00           H
ATOM   2157  CD2 LEU   179      42.210  42.770  47.810  1.00  0.00           C
ATOM   2158 HD21 LEU   179      41.540  42.060  47.270  1.00  0.00           H
ATOM   2159 HD22 LEU   179      42.640  43.440  47.030  1.00  0.00           H
ATOM   2160 HD23 LEU   179      41.610  43.350  48.540  1.00  0.00           H
ATOM   2161  C   LEU   179      44.730  39.330  46.210  1.00  0.00           C
ATOM   2162  O   LEU   179      45.200  39.870  45.190  1.00  0.00           O
ATOM   2163  N   GLY   180      45.210  38.200  46.640  1.00  0.00           N
ATOM   2164  HN  GLY   180      44.800  37.740  47.430  1.00  0.00           H
ATOM   2165  CA  GLY   180      46.120  37.280  45.900  1.00  0.00           C
ATOM   2166  HA1 GLY   180      46.350  36.430  46.530  1.00  0.00           H
ATOM   2167  HA2 GLY   180      47.000  37.850  45.650  1.00  0.00           H
ATOM   2168  C   GLY   180      45.470  36.680  44.650  1.00  0.00           C
ATOM   2169  O   GLY   180      46.120  36.300  43.720  1.00  0.00           O
ATOM   2170  N   ARG   181      44.200  36.760  44.570  1.00  0.00           N
ATOM   2171  HN  ARG   181      43.700  36.930  45.420  1.00  0.00           H
ATOM   2172  CA  ARG   181      43.390  36.300  43.410  1.00  0.00           C
ATOM   2173  HA  ARG   181      44.020  35.840  42.660  1.00  0.00           H
ATOM   2174  CB  ARG   181      42.300  35.300  43.880  1.00  0.00           C
ATOM   2175  HB1 ARG   181      41.690  34.960  43.020  1.00  0.00           H
ATOM   2176  HB2 ARG   181      41.660  35.890  44.580  1.00  0.00           H
ATOM   2177  CG  ARG   181      42.800  34.050  44.570  1.00  0.00           C
ATOM   2178  HG1 ARG   181      43.490  34.310  45.390  1.00  0.00           H
ATOM   2179  HG2 ARG   181      43.380  33.410  43.860  1.00  0.00           H
ATOM   2180  CD  ARG   181      41.700  33.210  45.250  1.00  0.00           C
ATOM   2181  HD1 ARG   181      40.870  32.990  44.530  1.00  0.00           H
ATOM   2182  HD2 ARG   181      41.260  33.720  46.130  1.00  0.00           H
ATOM   2183  NE  ARG   181      42.270  31.860  45.770  1.00  0.00           N
ATOM   2184  HE  ARG   181      42.930  31.870  46.520  1.00  0.00           H
ATOM   2185  CZ  ARG   181      42.010  30.720  45.290  1.00  0.00           C
ATOM   2186  NH1 ARG   181      41.430  30.670  44.130  1.00  0.00           N
ATOM   2187 HH11 ARG   181      41.580  31.460  43.520  1.00  0.00           H
ATOM   2188 HH12 ARG   181      41.250  29.770  43.740  1.00  0.00           H
ATOM   2189  NH2 ARG   181      42.470  29.590  45.800  1.00  0.00           N
ATOM   2190 HH21 ARG   181      42.390  28.740  45.280  1.00  0.00           H
ATOM   2191 HH22 ARG   181      42.920  29.440  46.680  1.00  0.00           H
ATOM   2192  C   ARG   181      42.630  37.480  42.860  1.00  0.00           C
ATOM   2193  O   ARG   181      41.610  37.340  42.170  1.00  0.00           O
ATOM   2194  N   VAL   182      43.160  38.690  43.230  1.00  0.00           N
ATOM   2195  HN  VAL   182      43.930  38.680  43.860  1.00  0.00           H
ATOM   2196  CA  VAL   182      42.760  39.910  42.550  1.00  0.00           C
ATOM   2197  HA  VAL   182      42.000  39.660  41.810  1.00  0.00           H
ATOM   2198  CB  VAL   182      42.270  41.010  43.480  1.00  0.00           C
ATOM   2199  HB  VAL   182      43.040  41.050  44.270  1.00  0.00           H
ATOM   2200  CG1 VAL   182      42.080  42.420  42.880  1.00  0.00           C
ATOM   2201 HG11 VAL   182      41.200  42.320  42.200  1.00  0.00           H
ATOM   2202 HG12 VAL   182      42.920  42.810  42.270  1.00  0.00           H
ATOM   2203 HG13 VAL   182      41.740  43.190  43.610  1.00  0.00           H
ATOM   2204  CG2 VAL   182      40.900  40.540  43.980  1.00  0.00           C
ATOM   2205 HG21 VAL   182      41.070  39.570  44.490  1.00  0.00           H
ATOM   2206 HG22 VAL   182      40.200  40.390  43.130  1.00  0.00           H
ATOM   2207 HG23 VAL   182      40.510  41.330  44.650  1.00  0.00           H
ATOM   2208  C   VAL   182      43.820  40.550  41.650  1.00  0.00           C
ATOM   2209  O   VAL   182      44.820  41.030  42.150  1.00  0.00           O
ATOM   2210  N   SER   183      43.560  40.500  40.270  1.00  0.00           N
ATOM   2211  HN  SER   183      42.670  40.150  39.980  1.00  0.00           H
ATOM   2212  CA  SER   183      44.410  40.970  39.150  1.00  0.00           C
ATOM   2213  HA  SER   183      43.990  40.590  38.240  1.00  0.00           H
ATOM   2214  CB  SER   183      44.540  42.560  39.060  1.00  0.00           C
ATOM   2215  HB1 SER   183      44.680  42.930  40.100  1.00  0.00           H
ATOM   2216  HB2 SER   183      43.570  42.920  38.650  1.00  0.00           H
ATOM   2217  OG  SER   183      45.510  43.120  38.100  1.00  0.00           O
ATOM   2218  HG1 SER   183      46.340  43.320  38.550  1.00  0.00           H
ATOM   2219  C   SER   183      45.740  40.290  39.220  1.00  0.00           C
ATOM   2220  O   SER   183      46.810  40.790  39.630  1.00  0.00           O
ATOM   2221  N   TRP   184      45.700  39.030  38.760  1.00  0.00           N
ATOM   2222  HN  TRP   184      44.840  38.700  38.390  1.00  0.00           H
ATOM   2223  CA  TRP   184      46.860  38.190  38.680  1.00  0.00           C
ATOM   2224  HA  TRP   184      47.710  38.760  39.030  1.00  0.00           H
ATOM   2225  CB  TRP   184      46.750  36.990  39.680  1.00  0.00           C
ATOM   2226  HB1 TRP   184      46.050  36.210  39.310  1.00  0.00           H
ATOM   2227  HB2 TRP   184      46.260  37.390  40.600  1.00  0.00           H
ATOM   2228  CG  TRP   184      48.020  36.350  40.110  1.00  0.00           C
ATOM   2229  CD1 TRP   184      48.680  35.270  39.480  1.00  0.00           C
ATOM   2230  HD1 TRP   184      48.530  34.870  38.490  1.00  0.00           H
ATOM   2231  NE1 TRP   184      49.700  34.920  40.270  1.00  0.00           N
ATOM   2232  HE1 TRP   184      50.490  34.440  39.960  1.00  0.00           H
ATOM   2233  CE2 TRP   184      49.790  35.780  41.390  1.00  0.00           C
ATOM   2234  CD2 TRP   184      48.770  36.700  41.310  1.00  0.00           C
ATOM   2235  CE3 TRP   184      48.700  37.610  42.350  1.00  0.00           C
ATOM   2236  HE3 TRP   184      47.940  38.390  42.330  1.00  0.00           H
ATOM   2237  CZ3 TRP   184      49.540  37.690  43.460  1.00  0.00           C
ATOM   2238  HZ3 TRP   184      49.370  38.350  44.300  1.00  0.00           H
ATOM   2239  CZ2 TRP   184      50.700  35.700  42.510  1.00  0.00           C
ATOM   2240  HZ2 TRP   184      51.510  34.990  42.610  1.00  0.00           H
ATOM   2241  CH2 TRP   184      50.470  36.640  43.610  1.00  0.00           C
ATOM   2242  HH2 TRP   184      50.980  36.460  44.540  1.00  0.00           H
ATOM   2243  C   TRP   184      47.230  37.750  37.290  1.00  0.00           C
ATOM   2244  O   TRP   184      46.440  37.760  36.360  1.00  0.00           O
ATOM   2245  N   GLU   185      48.480  37.450  37.050  1.00  0.00           N
ATOM   2246  HN  GLU   185      49.120  37.630  37.780  1.00  0.00           H
ATOM   2247  CA  GLU   185      48.940  37.010  35.750  1.00  0.00           C
ATOM   2248  HA  GLU   185      48.770  37.770  35.000  1.00  0.00           H
ATOM   2249  CB  GLU   185      50.490  36.880  35.640  1.00  0.00           C
ATOM   2250  HB1 GLU   185      50.830  36.110  34.920  1.00  0.00           H
ATOM   2251  HB2 GLU   185      50.770  36.630  36.680  1.00  0.00           H
ATOM   2252  CG  GLU   185      51.150  38.200  35.050  1.00  0.00           C
ATOM   2253  HG1 GLU   185      50.520  39.100  35.250  1.00  0.00           H
ATOM   2254  HG2 GLU   185      51.130  38.180  33.940  1.00  0.00           H
ATOM   2255  CD  GLU   185      52.590  38.290  35.500  1.00  0.00           C
ATOM   2256  OE1 GLU   185      53.480  37.990  34.720  1.00  0.00           O
ATOM   2257  OE2 GLU   185      52.870  38.540  36.710  1.00  0.00           O
ATOM   2258  C   GLU   185      48.430  35.660  35.120  1.00  0.00           C
ATOM   2259  O   GLU   185      48.050  34.730  35.830  1.00  0.00           O
ATOM   2260  N   GLU   186      48.340  35.540  33.740  1.00  0.00           N
ATOM   2261  HN  GLU   186      48.610  36.180  33.030  1.00  0.00           H
ATOM   2262  CA  GLU   186      47.920  34.220  33.200  1.00  0.00           C
ATOM   2263  HA  GLU   186      47.220  33.740  33.870  1.00  0.00           H
ATOM   2264  CB  GLU   186      47.370  34.440  31.750  1.00  0.00           C
ATOM   2265  HB1 GLU   186      47.170  33.430  31.310  1.00  0.00           H
ATOM   2266  HB2 GLU   186      48.160  34.780  31.050  1.00  0.00           H
ATOM   2267  CG  GLU   186      46.100  35.280  31.570  1.00  0.00           C
ATOM   2268  HG1 GLU   186      45.950  35.340  30.470  1.00  0.00           H
ATOM   2269  HG2 GLU   186      46.210  36.310  31.960  1.00  0.00           H
ATOM   2270  CD  GLU   186      44.910  34.720  32.290  1.00  0.00           C
ATOM   2271  OE1 GLU   186      44.320  33.800  31.630  1.00  0.00           O
ATOM   2272  OE2 GLU   186      44.540  35.030  33.420  1.00  0.00           O
ATOM   2273  C   GLU   186      48.950  33.090  33.170  1.00  0.00           C
ATOM   2274  O   GLU   186      48.660  31.940  33.220  1.00  0.00           O
ATOM   2275  N   GLY   187      50.270  33.450  33.030  1.00  0.00           N
ATOM   2276  HN  GLY   187      50.550  34.390  33.140  1.00  0.00           H
ATOM   2277  CA  GLY   187      51.360  32.510  32.910  1.00  0.00           C
ATOM   2278  HA1 GLY   187      52.240  33.050  32.580  1.00  0.00           H
ATOM   2279  HA2 GLY   187      51.090  31.640  32.320  1.00  0.00           H
ATOM   2280  C   GLY   187      51.980  32.080  34.160  1.00  0.00           C
ATOM   2281  O   GLY   187      52.630  31.070  34.340  1.00  0.00           O
ATOM   2282  N   ALA   188      51.770  32.830  35.200  1.00  0.00           N
ATOM   2283  HN  ALA   188      51.370  33.740  35.120  1.00  0.00           H
ATOM   2284  CA  ALA   188      52.100  32.650  36.580  1.00  0.00           C
ATOM   2285  HA  ALA   188      53.170  32.640  36.700  1.00  0.00           H
ATOM   2286  CB  ALA   188      51.690  33.860  37.420  1.00  0.00           C
ATOM   2287  HB1 ALA   188      51.960  34.780  36.860  1.00  0.00           H
ATOM   2288  HB2 ALA   188      52.180  33.920  38.410  1.00  0.00           H
ATOM   2289  HB3 ALA   188      50.600  33.910  37.630  1.00  0.00           H
ATOM   2290  C   ALA   188      51.440  31.330  37.160  1.00  0.00           C
ATOM   2291  O   ALA   188      50.370  30.890  36.620  1.00  0.00           O
ATOM   2292  N   PRO   189      52.070  30.590  38.120  1.00  0.00           N
ATOM   2293  CD  PRO   189      53.450  30.810  38.390  1.00  0.00           C
ATOM   2294  HD1 PRO   189      53.620  31.830  38.790  1.00  0.00           H
ATOM   2295  HD2 PRO   189      54.080  30.590  37.500  1.00  0.00           H
ATOM   2296  CA  PRO   189      51.620  29.200  38.410  1.00  0.00           C
ATOM   2297  HA  PRO   189      51.910  28.640  37.540  1.00  0.00           H
ATOM   2298  CB  PRO   189      52.550  28.870  39.640  1.00  0.00           C
ATOM   2299  HB1 PRO   189      52.780  27.780  39.710  1.00  0.00           H
ATOM   2300  HB2 PRO   189      52.130  29.180  40.620  1.00  0.00           H
ATOM   2301  CG  PRO   189      53.780  29.720  39.390  1.00  0.00           C
ATOM   2302  HG1 PRO   189      54.280  30.100  40.300  1.00  0.00           H
ATOM   2303  HG2 PRO   189      54.500  29.070  38.850  1.00  0.00           H
ATOM   2304  C   PRO   189      50.160  28.940  38.660  1.00  0.00           C
ATOM   2305  O   PRO   189      49.480  29.760  39.260  1.00  0.00           O
ATOM   2306  N   SER   190      49.690  27.790  38.100  1.00  0.00           N
ATOM   2307  HN  SER   190      50.340  27.270  37.560  1.00  0.00           H
ATOM   2308  CA  SER   190      48.260  27.330  38.080  1.00  0.00           C
ATOM   2309  HA  SER   190      47.670  28.110  37.620  1.00  0.00           H
ATOM   2310  CB  SER   190      47.820  25.970  37.370  1.00  0.00           C
ATOM   2311  HB1 SER   190      48.200  25.180  38.050  1.00  0.00           H
ATOM   2312  HB2 SER   190      48.380  25.900  36.410  1.00  0.00           H
ATOM   2313  OG  SER   190      46.400  25.830  37.250  1.00  0.00           O
ATOM   2314  HG1 SER   190      46.180  26.100  36.350  1.00  0.00           H
ATOM   2315  C   SER   190      47.650  27.170  39.510  1.00  0.00           C
ATOM   2316  O   SER   190      48.340  26.710  40.390  1.00  0.00           O
ATOM   2317  N   VAL   191      46.360  27.510  39.760  1.00  0.00           N
ATOM   2318  HN  VAL   191      45.750  27.820  39.030  1.00  0.00           H
ATOM   2319  CA  VAL   191      45.690  27.490  40.990  1.00  0.00           C
ATOM   2320  HA  VAL   191      46.420  27.310  41.760  1.00  0.00           H
ATOM   2321  CB  VAL   191      45.060  28.870  41.120  1.00  0.00           C
ATOM   2322  HB  VAL   191      44.400  29.040  40.250  1.00  0.00           H
ATOM   2323  CG1 VAL   191      44.080  28.990  42.330  1.00  0.00           C
ATOM   2324 HG11 VAL   191      44.440  28.630  43.310  1.00  0.00           H
ATOM   2325 HG12 VAL   191      43.130  28.420  42.320  1.00  0.00           H
ATOM   2326 HG13 VAL   191      43.750  30.050  42.410  1.00  0.00           H
ATOM   2327  CG2 VAL   191      46.170  29.930  41.160  1.00  0.00           C
ATOM   2328 HG21 VAL   191      46.450  30.060  40.100  1.00  0.00           H
ATOM   2329 HG22 VAL   191      46.990  29.530  41.800  1.00  0.00           H
ATOM   2330 HG23 VAL   191      45.780  30.900  41.530  1.00  0.00           H
ATOM   2331  C   VAL   191      44.590  26.470  40.880  1.00  0.00           C
ATOM   2332  O   VAL   191      43.940  26.450  39.890  1.00  0.00           O
ATOM   2333  N   PRO   192      44.410  25.490  41.810  1.00  0.00           N
ATOM   2334  CD  PRO   192      45.050  25.480  43.120  1.00  0.00           C
ATOM   2335  HD1 PRO   192      44.690  26.340  43.730  1.00  0.00           H
ATOM   2336  HD2 PRO   192      46.160  25.450  43.070  1.00  0.00           H
ATOM   2337  CA  PRO   192      43.210  24.600  41.870  1.00  0.00           C
ATOM   2338  HA  PRO   192      43.500  23.870  41.130  1.00  0.00           H
ATOM   2339  CB  PRO   192      43.130  24.150  43.300  1.00  0.00           C
ATOM   2340  HB1 PRO   192      42.690  23.130  43.400  1.00  0.00           H
ATOM   2341  HB2 PRO   192      42.570  24.870  43.930  1.00  0.00           H
ATOM   2342  CG  PRO   192      44.600  24.240  43.850  1.00  0.00           C
ATOM   2343  HG1 PRO   192      44.620  24.250  44.960  1.00  0.00           H
ATOM   2344  HG2 PRO   192      45.210  23.420  43.420  1.00  0.00           H
ATOM   2345  C   PRO   192      41.810  25.090  41.530  1.00  0.00           C
ATOM   2346  O   PRO   192      41.510  26.200  41.930  1.00  0.00           O
ATOM   2347  N   PRO   193      40.860  24.410  40.840  1.00  0.00           N
ATOM   2348  CD  PRO   193      41.030  23.050  40.210  1.00  0.00           C
ATOM   2349  HD1 PRO   193      41.410  22.350  40.990  1.00  0.00           H
ATOM   2350  HD2 PRO   193      41.740  23.120  39.360  1.00  0.00           H
ATOM   2351  CA  PRO   193      39.610  25.140  40.500  1.00  0.00           C
ATOM   2352  HA  PRO   193      39.830  26.120  40.090  1.00  0.00           H
ATOM   2353  CB  PRO   193      39.040  24.210  39.400  1.00  0.00           C
ATOM   2354  HB1 PRO   193      39.510  24.410  38.410  1.00  0.00           H
ATOM   2355  HB2 PRO   193      37.950  24.300  39.250  1.00  0.00           H
ATOM   2356  CG  PRO   193      39.640  22.830  39.670  1.00  0.00           C
ATOM   2357  HG1 PRO   193      39.080  22.280  40.460  1.00  0.00           H
ATOM   2358  HG2 PRO   193      39.480  22.210  38.760  1.00  0.00           H
ATOM   2359  C   PRO   193      38.660  25.250  41.680  1.00  0.00           C
ATOM   2360  O   PRO   193      37.880  26.200  41.650  1.00  0.00           O
ATOM   2361  N   GLY   194      38.610  24.270  42.600  1.00  0.00           N
ATOM   2362  HN  GLY   194      39.210  23.480  42.620  1.00  0.00           H
ATOM   2363  CA  GLY   194      37.850  24.430  43.840  1.00  0.00           C
ATOM   2364  HA1 GLY   194      37.880  23.480  44.340  1.00  0.00           H
ATOM   2365  HA2 GLY   194      36.820  24.620  43.590  1.00  0.00           H
ATOM   2366  C   GLY   194      38.510  25.410  44.800  1.00  0.00           C
ATOM   2367  O   GLY   194      39.590  25.960  44.530  1.00  0.00           O
ATOM   2368  N   CYS   195      37.840  25.690  45.980  1.00  0.00           N
ATOM   2369  HN  CYS   195      37.070  25.090  46.180  1.00  0.00           H
ATOM   2370  CA  CYS   195      38.180  26.850  46.850  1.00  0.00           C
ATOM   2371  HA  CYS   195      38.600  27.640  46.240  1.00  0.00           H
ATOM   2372  CB  CYS   195      36.890  27.450  47.490  1.00  0.00           C
ATOM   2373  HB1 CYS   195      36.540  26.720  48.250  1.00  0.00           H
ATOM   2374  HB2 CYS   195      36.160  27.380  46.660  1.00  0.00           H
ATOM   2375  SG  CYS   195      37.150  29.110  48.200  1.00  0.00           S
ATOM   2376  C   CYS   195      39.250  26.550  47.950  1.00  0.00           C
ATOM   2377  O   CYS   195      39.160  25.720  48.810  1.00  0.00           O
ATOM   2378  N   SER   196      40.380  27.310  47.900  1.00  0.00           N
ATOM   2379  HN  SER   196      40.520  27.980  47.190  1.00  0.00           H
ATOM   2380  CA  SER   196      41.500  26.860  48.700  1.00  0.00           C
ATOM   2381  HA  SER   196      41.320  26.140  49.480  1.00  0.00           H
ATOM   2382  CB  SER   196      42.670  26.130  47.870  1.00  0.00           C
ATOM   2383  HB1 SER   196      43.410  25.740  48.610  1.00  0.00           H
ATOM   2384  HB2 SER   196      43.210  26.820  47.190  1.00  0.00           H
ATOM   2385  OG  SER   196      42.140  25.070  47.090  1.00  0.00           O
ATOM   2386  HG1 SER   196      41.970  24.340  47.680  1.00  0.00           H
ATOM   2387  C   SER   196      42.340  28.020  49.230  1.00  0.00           C
ATOM   2388  O   SER   196      42.560  29.040  48.550  1.00  0.00           O
ATOM   2389  N   LEU   197      42.750  27.990  50.520  1.00  0.00           N
ATOM   2390  HN  LEU   197      42.660  27.120  51.000  1.00  0.00           H
ATOM   2391  CA  LEU   197      43.550  28.940  51.240  1.00  0.00           C
ATOM   2392  HA  LEU   197      42.940  29.830  51.340  1.00  0.00           H
ATOM   2393  CB  LEU   197      43.970  28.500  52.620  1.00  0.00           C
ATOM   2394  HB1 LEU   197      44.610  27.590  52.550  1.00  0.00           H
ATOM   2395  HB2 LEU   197      43.140  28.070  53.210  1.00  0.00           H
ATOM   2396  CG  LEU   197      44.460  29.560  53.630  1.00  0.00           C
ATOM   2397  HG  LEU   197      45.220  30.230  53.170  1.00  0.00           H
ATOM   2398  CD1 LEU   197      43.420  30.570  54.070  1.00  0.00           C
ATOM   2399 HD11 LEU   197      43.960  31.400  54.590  1.00  0.00           H
ATOM   2400 HD12 LEU   197      42.540  30.200  54.630  1.00  0.00           H
ATOM   2401 HD13 LEU   197      42.940  30.980  53.150  1.00  0.00           H
ATOM   2402  CD2 LEU   197      45.120  28.970  54.910  1.00  0.00           C
ATOM   2403 HD21 LEU   197      44.440  28.420  55.590  1.00  0.00           H
ATOM   2404 HD22 LEU   197      45.610  29.750  55.540  1.00  0.00           H
ATOM   2405 HD23 LEU   197      45.970  28.320  54.620  1.00  0.00           H
ATOM   2406  C   LEU   197      44.820  29.440  50.500  1.00  0.00           C
ATOM   2407  O   LEU   197      45.010  30.660  50.400  1.00  0.00           O
ATOM   2408  N   GLN   198      45.590  28.530  49.860  1.00  0.00           N
ATOM   2409  HN  GLN   198      45.400  27.550  49.830  1.00  0.00           H
ATOM   2410  CA  GLN   198      46.580  29.010  48.940  1.00  0.00           C
ATOM   2411  HA  GLN   198      47.030  29.910  49.340  1.00  0.00           H
ATOM   2412  CB  GLN   198      47.800  28.070  48.930  1.00  0.00           C
ATOM   2413  HB1 GLN   198      48.670  28.580  48.480  1.00  0.00           H
ATOM   2414  HB2 GLN   198      47.480  27.210  48.300  1.00  0.00           H
ATOM   2415  CG  GLN   198      48.400  27.520  50.270  1.00  0.00           C
ATOM   2416  HG1 GLN   198      49.200  26.750  50.210  1.00  0.00           H
ATOM   2417  HG2 GLN   198      47.520  27.000  50.700  1.00  0.00           H
ATOM   2418  CD  GLN   198      48.740  28.640  51.250  1.00  0.00           C
ATOM   2419  OE1 GLN   198      48.070  28.700  52.330  1.00  0.00           O
ATOM   2420  NE2 GLN   198      49.630  29.580  50.920  1.00  0.00           N
ATOM   2421 HE21 GLN   198      49.530  30.430  51.440  1.00  0.00           H
ATOM   2422 HE22 GLN   198      50.270  29.440  50.170  1.00  0.00           H
ATOM   2423  C   GLN   198      46.010  29.490  47.560  1.00  0.00           C
ATOM   2424  O   GLN   198      44.990  28.990  47.010  1.00  0.00           O
ATOM   2425  N   TRP   199      46.570  30.590  47.010  1.00  0.00           N
ATOM   2426  HN  TRP   199      47.400  31.000  47.400  1.00  0.00           H
ATOM   2427  CA  TRP   199      46.290  31.200  45.700  1.00  0.00           C
ATOM   2428  HA  TRP   199      45.470  30.740  45.160  1.00  0.00           H
ATOM   2429  CB  TRP   199      46.130  32.730  45.880  1.00  0.00           C
ATOM   2430  HB1 TRP   199      45.190  32.940  46.440  1.00  0.00           H
ATOM   2431  HB2 TRP   199      45.750  33.230  44.960  1.00  0.00           H
ATOM   2432  CG  TRP   199      47.280  33.450  46.520  1.00  0.00           C
ATOM   2433  CD1 TRP   199      48.110  34.220  45.840  1.00  0.00           C
ATOM   2434  HD1 TRP   199      48.090  34.410  44.770  1.00  0.00           H
ATOM   2435  NE1 TRP   199      49.090  34.700  46.680  1.00  0.00           N
ATOM   2436  HE1 TRP   199      49.660  35.420  46.340  1.00  0.00           H
ATOM   2437  CE2 TRP   199      48.810  34.430  47.960  1.00  0.00           C
ATOM   2438  CD2 TRP   199      47.690  33.560  47.920  1.00  0.00           C
ATOM   2439  CE3 TRP   199      47.160  33.070  49.190  1.00  0.00           C
ATOM   2440  HE3 TRP   199      46.200  32.580  49.170  1.00  0.00           H
ATOM   2441  CZ3 TRP   199      47.830  33.410  50.350  1.00  0.00           C
ATOM   2442  HZ3 TRP   199      47.470  33.030  51.290  1.00  0.00           H
ATOM   2443  CZ2 TRP   199      49.400  34.720  49.080  1.00  0.00           C
ATOM   2444  HZ2 TRP   199      50.150  35.500  49.090  1.00  0.00           H
ATOM   2445  CH2 TRP   199      48.880  34.280  50.290  1.00  0.00           C
ATOM   2446  HH2 TRP   199      49.260  34.600  51.250  1.00  0.00           H
ATOM   2447  C   TRP   199      47.560  30.820  44.970  1.00  0.00           C
ATOM   2448  O   TRP   199      48.200  29.750  45.100  1.00  0.00           O
ATOM   2449  N   SER   200      47.980  31.540  43.890  1.00  0.00           N
ATOM   2450  HN  SER   200      47.520  32.380  43.600  1.00  0.00           H
ATOM   2451  CA  SER   200      49.200  31.160  43.210  1.00  0.00           C
ATOM   2452  HA  SER   200      49.090  30.110  42.960  1.00  0.00           H
ATOM   2453  CB  SER   200      49.500  31.920  41.870  1.00  0.00           C
ATOM   2454  HB1 SER   200      49.660  32.970  42.180  1.00  0.00           H
ATOM   2455  HB2 SER   200      48.620  31.890  41.200  1.00  0.00           H
ATOM   2456  OG  SER   200      50.620  31.440  41.080  1.00  0.00           O
ATOM   2457  HG1 SER   200      50.330  30.800  40.420  1.00  0.00           H
ATOM   2458  C   SER   200      50.470  31.130  44.050  1.00  0.00           C
ATOM   2459  O   SER   200      50.690  31.950  44.890  1.00  0.00           O
HETATM 2460  N   HSD   201      51.390  30.210  43.740  1.00  0.00           N
HETATM 2461  HN  HSD   201      51.070  29.710  42.940  1.00  0.00           H
HETATM 2462  CA  HSD   201      52.700  29.950  44.210  1.00  0.00           C
HETATM 2463  HA  HSD   201      52.710  29.870  45.280  1.00  0.00           H
HETATM 2464  CB  HSD   201      53.210  28.550  43.800  1.00  0.00           C
HETATM 2465  HB1 HSD   201      53.000  28.500  42.710  1.00  0.00           H
HETATM 2466  HB2 HSD   201      52.590  27.770  44.290  1.00  0.00           H
HETATM 2467  ND1 HSD   201      55.150  27.930  45.260  1.00  0.00           N
HETATM 2468  HD1 HSD   201      54.540  27.760  46.030  1.00  0.00           H
HETATM 2469  CG  HSD   201      54.700  28.510  44.080  1.00  0.00           C
HETATM 2470  CE1 HSD   201      56.470  27.710  45.120  1.00  0.00           C
HETATM 2471  HE1 HSD   201      57.080  27.220  45.890  1.00  0.00           H
HETATM 2472  NE2 HSD   201      56.870  28.060  43.930  1.00  0.00           N
HETATM 2473  CD2 HSD   201      55.770  28.520  43.280  1.00  0.00           C
HETATM 2474  HD2 HSD   201      55.870  29.030  42.330  1.00  0.00           H
HETATM 2475  C   HSD   201      53.600  31.140  43.890  1.00  0.00           C
HETATM 2476  O   HSD   201      53.770  31.530  42.750  1.00  0.00           O
ATOM   2477  N   SER   202      54.100  31.790  44.940  1.00  0.00           N
ATOM   2478  HN  SER   202      53.990  31.380  45.840  1.00  0.00           H
ATOM   2479  CA  SER   202      54.760  33.090  45.020  1.00  0.00           C
ATOM   2480  HA  SER   202      55.580  33.100  44.310  1.00  0.00           H
ATOM   2481  CB  SER   202      53.750  34.240  44.730  1.00  0.00           C
ATOM   2482  HB1 SER   202      53.450  34.270  43.660  1.00  0.00           H
ATOM   2483  HB2 SER   202      54.210  35.240  44.900  1.00  0.00           H
ATOM   2484  OG  SER   202      52.620  34.190  45.570  1.00  0.00           O
ATOM   2485  HG1 SER   202      52.060  33.480  45.250  1.00  0.00           H
ATOM   2486  C   SER   202      55.450  33.230  46.350  1.00  0.00           C
ATOM   2487  O   SER   202      55.180  32.540  47.330  1.00  0.00           O
ATOM   2488  N   ALA   203      56.420  34.130  46.350  1.00  0.00           N
ATOM   2489  HN  ALA   203      56.640  34.760  45.600  1.00  0.00           H
ATOM   2490  CA  ALA   203      57.250  34.370  47.480  1.00  0.00           C
ATOM   2491  HA  ALA   203      57.920  33.550  47.660  1.00  0.00           H
ATOM   2492  CB  ALA   203      58.120  35.640  47.170  1.00  0.00           C
ATOM   2493  HB1 ALA   203      57.510  36.550  47.020  1.00  0.00           H
ATOM   2494  HB2 ALA   203      58.650  35.530  46.190  1.00  0.00           H
ATOM   2495  HB3 ALA   203      58.800  35.960  47.990  1.00  0.00           H
ATOM   2496  C   ALA   203      56.460  34.700  48.850  1.00  0.00           C
ATOM   2497  O   ALA   203      56.620  34.060  49.880  1.00  0.00           O
ATOM   2498  N   TYR   204      55.590  35.700  48.790  1.00  0.00           N
ATOM   2499  HN  TYR   204      55.370  36.300  48.030  1.00  0.00           H
ATOM   2500  CA  TYR   204      54.640  35.870  49.930  1.00  0.00           C
ATOM   2501  HA  TYR   204      55.180  35.850  50.870  1.00  0.00           H
ATOM   2502  CB  TYR   204      54.040  37.310  49.910  1.00  0.00           C
ATOM   2503  HB1 TYR   204      53.410  37.320  48.990  1.00  0.00           H
ATOM   2504  HB2 TYR   204      54.810  38.100  49.810  1.00  0.00           H
ATOM   2505  CG  TYR   204      53.040  37.690  51.070  1.00  0.00           C
ATOM   2506  CD1 TYR   204      51.800  38.230  50.800  1.00  0.00           C
ATOM   2507  HD1 TYR   204      51.440  38.270  49.780  1.00  0.00           H
ATOM   2508  CE1 TYR   204      51.100  38.920  51.850  1.00  0.00           C
ATOM   2509  HE1 TYR   204      50.160  39.380  51.580  1.00  0.00           H
ATOM   2510  CZ  TYR   204      51.680  39.050  53.110  1.00  0.00           C
ATOM   2511  OH  TYR   204      50.920  39.700  54.060  1.00  0.00           O
ATOM   2512  HH  TYR   204      51.430  39.920  54.830  1.00  0.00           H
ATOM   2513  CD2 TYR   204      53.690  37.870  52.310  1.00  0.00           C
ATOM   2514  HD2 TYR   204      54.680  37.510  52.540  1.00  0.00           H
ATOM   2515  CE2 TYR   204      53.030  38.570  53.350  1.00  0.00           C
ATOM   2516  HE2 TYR   204      53.480  38.570  54.330  1.00  0.00           H
ATOM   2517  C   TYR   204      53.660  34.790  50.160  1.00  0.00           C
ATOM   2518  O   TYR   204      53.480  34.480  51.340  1.00  0.00           O
ATOM   2519  N   CYS   205      53.040  34.150  49.190  1.00  0.00           N
ATOM   2520  HN  CYS   205      53.130  34.450  48.250  1.00  0.00           H
ATOM   2521  CA  CYS   205      52.230  32.920  49.450  1.00  0.00           C
ATOM   2522  HA  CYS   205      51.270  33.060  49.930  1.00  0.00           H
ATOM   2523  CB  CYS   205      51.810  32.170  48.110  1.00  0.00           C
ATOM   2524  HB1 CYS   205      52.790  31.830  47.710  1.00  0.00           H
ATOM   2525  HB2 CYS   205      51.340  32.950  47.470  1.00  0.00           H
ATOM   2526  SG  CYS   205      50.690  30.730  48.120  1.00  0.00           S
ATOM   2527  HG1 CYS   205      49.920  31.200  47.150  1.00  0.00           H
ATOM   2528  C   CYS   205      52.980  31.850  50.230  1.00  0.00           C
ATOM   2529  O   CYS   205      52.500  31.360  51.210  1.00  0.00           O
ATOM   2530  N   GLN   206      54.290  31.550  49.880  1.00  0.00           N
ATOM   2531  HN  GLN   206      54.660  32.090  49.120  1.00  0.00           H
ATOM   2532  CA  GLN   206      55.110  30.810  50.920  1.00  0.00           C
ATOM   2533  HA  GLN   206      54.810  29.790  51.070  1.00  0.00           H
ATOM   2534  CB  GLN   206      56.450  30.510  50.280  1.00  0.00           C
ATOM   2535  HB1 GLN   206      57.240  30.020  50.900  1.00  0.00           H
ATOM   2536  HB2 GLN   206      56.960  31.470  50.030  1.00  0.00           H
ATOM   2537  CG  GLN   206      56.270  29.560  49.030  1.00  0.00           C
ATOM   2538  HG1 GLN   206      55.370  29.710  48.400  1.00  0.00           H
ATOM   2539  HG2 GLN   206      56.140  28.510  49.370  1.00  0.00           H
ATOM   2540  CD  GLN   206      57.520  29.700  48.100  1.00  0.00           C
ATOM   2541  OE1 GLN   206      58.210  28.740  47.780  1.00  0.00           O
ATOM   2542  NE2 GLN   206      57.720  30.860  47.500  1.00  0.00           N
ATOM   2543 HE21 GLN   206      58.310  31.040  46.700  1.00  0.00           H
ATOM   2544 HE22 GLN   206      57.120  31.630  47.690  1.00  0.00           H
ATOM   2545  C   GLN   206      55.270  31.270  52.300  1.00  0.00           C
ATOM   2546  O   GLN   206      55.260  30.560  53.260  1.00  0.00           O
ATOM   2547  N   LEU   207      55.530  32.570  52.340  1.00  0.00           N
ATOM   2548  HN  LEU   207      55.660  33.080  51.490  1.00  0.00           H
ATOM   2549  CA  LEU   207      55.760  33.180  53.610  1.00  0.00           C
ATOM   2550  HA  LEU   207      56.380  32.510  54.180  1.00  0.00           H
ATOM   2551  CB  LEU   207      56.520  34.490  53.370  1.00  0.00           C
ATOM   2552  HB1 LEU   207      55.960  35.150  52.670  1.00  0.00           H
ATOM   2553  HB2 LEU   207      57.500  34.300  52.900  1.00  0.00           H
ATOM   2554  CG  LEU   207      56.800  35.420  54.600  1.00  0.00           C
ATOM   2555  HG  LEU   207      55.800  35.810  54.900  1.00  0.00           H
ATOM   2556  CD1 LEU   207      57.590  34.640  55.680  1.00  0.00           C
ATOM   2557 HD11 LEU   207      58.460  34.240  55.120  1.00  0.00           H
ATOM   2558 HD12 LEU   207      57.000  33.820  56.140  1.00  0.00           H
ATOM   2559 HD13 LEU   207      57.870  35.370  56.470  1.00  0.00           H
ATOM   2560  CD2 LEU   207      57.640  36.570  54.050  1.00  0.00           C
ATOM   2561 HD21 LEU   207      57.720  37.440  54.740  1.00  0.00           H
ATOM   2562 HD22 LEU   207      57.210  36.940  53.090  1.00  0.00           H
ATOM   2563 HD23 LEU   207      58.700  36.260  53.890  1.00  0.00           H
ATOM   2564  C   LEU   207      54.550  33.360  54.500  1.00  0.00           C
ATOM   2565  O   LEU   207      54.520  33.160  55.700  1.00  0.00           O
ATOM   2566  N   PHE   208      53.390  33.760  53.850  1.00  0.00           N
ATOM   2567  HN  PHE   208      53.450  33.970  52.870  1.00  0.00           H
ATOM   2568  CA  PHE   208      52.050  33.810  54.490  1.00  0.00           C
ATOM   2569  HA  PHE   208      52.100  34.700  55.100  1.00  0.00           H
ATOM   2570  CB  PHE   208      50.910  34.110  53.340  1.00  0.00           C
ATOM   2571  HB1 PHE   208      51.030  33.370  52.520  1.00  0.00           H
ATOM   2572  HB2 PHE   208      51.020  35.130  52.910  1.00  0.00           H
ATOM   2573  CG  PHE   208      49.520  34.090  53.850  1.00  0.00           C
ATOM   2574  CD1 PHE   208      48.780  32.910  53.840  1.00  0.00           C
ATOM   2575  HD1 PHE   208      49.220  32.060  53.330  1.00  0.00           H
ATOM   2576  CE1 PHE   208      47.460  32.850  54.370  1.00  0.00           C
ATOM   2577  HE1 PHE   208      46.770  32.020  54.250  1.00  0.00           H
ATOM   2578  CZ  PHE   208      46.940  33.930  55.000  1.00  0.00           C
ATOM   2579  HZ  PHE   208      45.920  33.830  55.340  1.00  0.00           H
ATOM   2580  CD2 PHE   208      48.960  35.250  54.470  1.00  0.00           C
ATOM   2581  HD2 PHE   208      49.640  36.090  54.580  1.00  0.00           H
ATOM   2582  CE2 PHE   208      47.720  35.120  55.110  1.00  0.00           C
ATOM   2583  HE2 PHE   208      47.300  35.950  55.660  1.00  0.00           H
ATOM   2584  C   PHE   208      51.610  32.720  55.420  1.00  0.00           C
ATOM   2585  O   PHE   208      51.180  33.010  56.550  1.00  0.00           O
ATOM   2586  N   VAL   209      51.640  31.420  54.940  1.00  0.00           N
ATOM   2587  HN  VAL   209      51.990  31.320  54.010  1.00  0.00           H
ATOM   2588  CA  VAL   209      51.150  30.330  55.780  1.00  0.00           C
ATOM   2589  HA  VAL   209      50.340  30.820  56.300  1.00  0.00           H
ATOM   2590  CB  VAL   209      50.520  29.220  54.950  1.00  0.00           C
ATOM   2591  HB  VAL   209      49.890  29.700  54.170  1.00  0.00           H
ATOM   2592  CG1 VAL   209      51.620  28.410  54.270  1.00  0.00           C
ATOM   2593 HG11 VAL   209      51.300  27.560  53.620  1.00  0.00           H
ATOM   2594 HG12 VAL   209      52.300  27.960  55.030  1.00  0.00           H
ATOM   2595 HG13 VAL   209      52.260  29.000  53.570  1.00  0.00           H
ATOM   2596  CG2 VAL   209      49.530  28.300  55.680  1.00  0.00           C
ATOM   2597 HG21 VAL   209      48.890  28.950  56.320  1.00  0.00           H
ATOM   2598 HG22 VAL   209      49.980  27.580  56.400  1.00  0.00           H
ATOM   2599 HG23 VAL   209      48.940  27.720  54.940  1.00  0.00           H
ATOM   2600  C   VAL   209      52.170  29.880  56.780  1.00  0.00           C
ATOM   2601  O   VAL   209      51.790  29.380  57.820  1.00  0.00           O
ATOM   2602  N   VAL   210      53.480  30.130  56.560  1.00  0.00           N
ATOM   2603  HN  VAL   210      53.700  30.530  55.670  1.00  0.00           H
ATOM   2604  CA  VAL   210      54.480  30.090  57.630  1.00  0.00           C
ATOM   2605  HA  VAL   210      54.470  29.110  58.090  1.00  0.00           H
ATOM   2606  CB  VAL   210      55.860  30.140  57.090  1.00  0.00           C
ATOM   2607  HB  VAL   210      56.030  31.070  56.510  1.00  0.00           H
ATOM   2608  CG1 VAL   210      56.930  29.930  58.150  1.00  0.00           C
ATOM   2609 HG11 VAL   210      57.100  30.730  58.910  1.00  0.00           H
ATOM   2610 HG12 VAL   210      57.940  29.870  57.690  1.00  0.00           H
ATOM   2611 HG13 VAL   210      56.790  28.980  58.720  1.00  0.00           H
ATOM   2612  CG2 VAL   210      55.990  28.990  56.070  1.00  0.00           C
ATOM   2613 HG21 VAL   210      55.590  29.170  55.050  1.00  0.00           H
ATOM   2614 HG22 VAL   210      55.700  27.990  56.450  1.00  0.00           H
ATOM   2615 HG23 VAL   210      57.080  28.940  55.880  1.00  0.00           H
ATOM   2616  C   VAL   210      54.220  31.200  58.670  1.00  0.00           C
ATOM   2617  O   VAL   210      54.270  30.980  59.870  1.00  0.00           O
ATOM   2618  N   VAL   211      53.860  32.410  58.240  1.00  0.00           N
ATOM   2619  HN  VAL   211      53.940  32.670  57.280  1.00  0.00           H
ATOM   2620  CA  VAL   211      53.530  33.540  59.100  1.00  0.00           C
ATOM   2621  HA  VAL   211      54.360  33.630  59.770  1.00  0.00           H
ATOM   2622  CB  VAL   211      53.340  34.880  58.260  1.00  0.00           C
ATOM   2623  HB  VAL   211      52.890  34.580  57.300  1.00  0.00           H
ATOM   2624  CG1 VAL   211      52.380  35.880  58.900  1.00  0.00           C
ATOM   2625 HG11 VAL   211      52.320  36.770  58.240  1.00  0.00           H
ATOM   2626 HG12 VAL   211      52.700  36.170  59.930  1.00  0.00           H
ATOM   2627 HG13 VAL   211      51.370  35.430  58.910  1.00  0.00           H
ATOM   2628  CG2 VAL   211      54.730  35.530  58.050  1.00  0.00           C
ATOM   2629 HG21 VAL   211      55.430  34.820  57.560  1.00  0.00           H
ATOM   2630 HG22 VAL   211      55.140  35.870  59.030  1.00  0.00           H
ATOM   2631 HG23 VAL   211      54.530  36.460  57.480  1.00  0.00           H
ATOM   2632  C   VAL   211      52.280  33.230  59.970  1.00  0.00           C
ATOM   2633  O   VAL   211      52.310  33.310  61.240  1.00  0.00           O
ATOM   2634  N   PHE   212      51.200  32.690  59.330  1.00  0.00           N
ATOM   2635  HN  PHE   212      51.260  32.550  58.350  1.00  0.00           H
ATOM   2636  CA  PHE   212      49.980  32.150  59.880  1.00  0.00           C
ATOM   2637  HA  PHE   212      49.530  32.940  60.460  1.00  0.00           H
ATOM   2638  CB  PHE   212      49.060  31.780  58.640  1.00  0.00           C
ATOM   2639  HB1 PHE   212      49.420  30.820  58.200  1.00  0.00           H
ATOM   2640  HB2 PHE   212      49.140  32.610  57.910  1.00  0.00           H
ATOM   2641  CG  PHE   212      47.540  31.660  58.900  1.00  0.00           C
ATOM   2642  CD1 PHE   212      46.670  31.200  57.920  1.00  0.00           C
ATOM   2643  HD1 PHE   212      47.080  30.850  56.980  1.00  0.00           H
ATOM   2644  CE1 PHE   212      45.270  31.270  58.010  1.00  0.00           C
ATOM   2645  HE1 PHE   212      44.650  31.020  57.160  1.00  0.00           H
ATOM   2646  CZ  PHE   212      44.740  31.670  59.290  1.00  0.00           C
ATOM   2647  HZ  PHE   212      43.670  31.720  59.470  1.00  0.00           H
ATOM   2648  CD2 PHE   212      46.950  32.100  60.110  1.00  0.00           C
ATOM   2649  HD2 PHE   212      47.500  32.500  60.940  1.00  0.00           H
ATOM   2650  CE2 PHE   212      45.570  32.140  60.290  1.00  0.00           C
ATOM   2651  HE2 PHE   212      45.100  32.580  61.160  1.00  0.00           H
ATOM   2652  C   PHE   212      50.090  30.930  60.810  1.00  0.00           C
ATOM   2653  O   PHE   212      49.440  30.790  61.820  1.00  0.00           O
ATOM   2654  N   ALA   213      50.980  29.930  60.380  1.00  0.00           N
ATOM   2655  HN  ALA   213      51.340  29.900  59.450  1.00  0.00           H
ATOM   2656  CA  ALA   213      51.350  28.850  61.240  1.00  0.00           C
ATOM   2657  HA  ALA   213      50.470  28.280  61.530  1.00  0.00           H
ATOM   2658  CB  ALA   213      52.310  27.950  60.390  1.00  0.00           C
ATOM   2659  HB1 ALA   213      52.620  27.070  61.000  1.00  0.00           H
ATOM   2660  HB2 ALA   213      53.220  28.550  60.200  1.00  0.00           H
ATOM   2661  HB3 ALA   213      51.780  27.570  59.490  1.00  0.00           H
ATOM   2662  C   ALA   213      52.030  29.380  62.490  1.00  0.00           C
ATOM   2663  O   ALA   213      51.680  29.000  63.630  1.00  0.00           O
ATOM   2664  N   VAL   214      53.060  30.200  62.400  1.00  0.00           N
ATOM   2665  HN  VAL   214      53.290  30.580  61.510  1.00  0.00           H
ATOM   2666  CA  VAL   214      53.930  30.500  63.520  1.00  0.00           C
ATOM   2667  HA  VAL   214      54.340  29.630  64.020  1.00  0.00           H
ATOM   2668  CB  VAL   214      55.150  31.230  63.010  1.00  0.00           C
ATOM   2669  HB  VAL   214      54.850  32.110  62.400  1.00  0.00           H
ATOM   2670  CG1 VAL   214      55.930  31.800  64.260  1.00  0.00           C
ATOM   2671 HG11 VAL   214      56.950  32.010  63.880  1.00  0.00           H
ATOM   2672 HG12 VAL   214      55.900  30.970  65.010  1.00  0.00           H
ATOM   2673 HG13 VAL   214      55.530  32.690  64.790  1.00  0.00           H
ATOM   2674  CG2 VAL   214      55.950  30.170  62.250  1.00  0.00           C
ATOM   2675 HG21 VAL   214      56.600  30.670  61.500  1.00  0.00           H
ATOM   2676 HG22 VAL   214      55.280  29.560  61.610  1.00  0.00           H
ATOM   2677 HG23 VAL   214      56.320  29.460  63.020  1.00  0.00           H
ATOM   2678  C   VAL   214      53.230  31.390  64.570  1.00  0.00           C
ATOM   2679  O   VAL   214      53.440  31.220  65.780  1.00  0.00           O
ATOM   2680  N   LEU   215      52.380  32.370  64.160  1.00  0.00           N
ATOM   2681  HN  LEU   215      52.260  32.470  63.180  1.00  0.00           H
ATOM   2682  CA  LEU   215      51.850  33.390  65.000  1.00  0.00           C
ATOM   2683  HA  LEU   215      52.500  33.530  65.850  1.00  0.00           H
ATOM   2684  CB  LEU   215      52.220  34.820  64.510  1.00  0.00           C
ATOM   2685  HB1 LEU   215      51.920  35.580  65.270  1.00  0.00           H
ATOM   2686  HB2 LEU   215      51.770  35.030  63.520  1.00  0.00           H
ATOM   2687  CG  LEU   215      53.770  35.050  64.280  1.00  0.00           C
ATOM   2688  HG  LEU   215      54.160  34.100  63.880  1.00  0.00           H
ATOM   2689  CD1 LEU   215      54.110  36.050  63.120  1.00  0.00           C
ATOM   2690 HD11 LEU   215      53.710  35.730  62.140  1.00  0.00           H
ATOM   2691 HD12 LEU   215      55.190  36.280  63.030  1.00  0.00           H
ATOM   2692 HD13 LEU   215      53.500  36.960  63.320  1.00  0.00           H
ATOM   2693  CD2 LEU   215      54.320  35.490  65.610  1.00  0.00           C
ATOM   2694 HD21 LEU   215      54.150  36.560  65.860  1.00  0.00           H
ATOM   2695 HD22 LEU   215      55.420  35.370  65.510  1.00  0.00           H
ATOM   2696 HD23 LEU   215      54.030  34.980  66.550  1.00  0.00           H
ATOM   2697  C   LEU   215      50.450  33.230  65.430  1.00  0.00           C
ATOM   2698  O   LEU   215      50.080  33.930  66.310  1.00  0.00           O
ATOM   2699  N   TYR   216      49.720  32.340  64.800  1.00  0.00           N
ATOM   2700  HN  TYR   216      50.090  31.810  64.040  1.00  0.00           H
ATOM   2701  CA  TYR   216      48.280  32.030  65.010  1.00  0.00           C
ATOM   2702  HA  TYR   216      48.020  32.500  65.940  1.00  0.00           H
ATOM   2703  CB  TYR   216      47.440  32.620  63.890  1.00  0.00           C
ATOM   2704  HB1 TYR   216      46.420  32.180  63.880  1.00  0.00           H
ATOM   2705  HB2 TYR   216      47.870  32.300  62.920  1.00  0.00           H
ATOM   2706  CG  TYR   216      47.450  34.120  63.890  1.00  0.00           C
ATOM   2707  CD1 TYR   216      48.550  34.860  63.420  1.00  0.00           C
ATOM   2708  HD1 TYR   216      49.360  34.300  62.990  1.00  0.00           H
ATOM   2709  CE1 TYR   216      48.530  36.300  63.530  1.00  0.00           C
ATOM   2710  HE1 TYR   216      49.330  36.900  63.110  1.00  0.00           H
ATOM   2711  CZ  TYR   216      47.370  36.940  63.940  1.00  0.00           C
ATOM   2712  OH  TYR   216      47.250  38.310  63.850  1.00  0.00           O
ATOM   2713  HH  TYR   216      48.030  38.770  63.530  1.00  0.00           H
ATOM   2714  CD2 TYR   216      46.300  34.690  64.350  1.00  0.00           C
ATOM   2715  HD2 TYR   216      45.400  34.110  64.510  1.00  0.00           H
ATOM   2716  CE2 TYR   216      46.300  36.160  64.450  1.00  0.00           C
ATOM   2717  HE2 TYR   216      45.390  36.690  64.670  1.00  0.00           H
ATOM   2718  C   TYR   216      48.140  30.520  65.040  1.00  0.00           C
ATOM   2719  O   TYR   216      47.000  29.990  65.030  1.00  0.00           O
ATOM   2720  N   PHE   217      49.280  29.780  65.230  1.00  0.00           N
ATOM   2721  HN  PHE   217      50.150  30.250  65.340  1.00  0.00           H
ATOM   2722  CA  PHE   217      49.130  28.420  65.700  1.00  0.00           C
ATOM   2723  HA  PHE   217      48.230  28.350  66.300  1.00  0.00           H
ATOM   2724  CB  PHE   217      48.820  27.420  64.540  1.00  0.00           C
ATOM   2725  HB1 PHE   217      49.640  27.560  63.810  1.00  0.00           H
ATOM   2726  HB2 PHE   217      47.900  27.540  63.930  1.00  0.00           H
ATOM   2727  CG  PHE   217      48.840  25.850  64.970  1.00  0.00           C
ATOM   2728  CD1 PHE   217      49.640  24.970  64.340  1.00  0.00           C
ATOM   2729  HD1 PHE   217      50.350  25.380  63.630  1.00  0.00           H
ATOM   2730  CE1 PHE   217      49.720  23.600  64.620  1.00  0.00           C
ATOM   2731  HE1 PHE   217      50.270  22.940  63.970  1.00  0.00           H
ATOM   2732  CZ  PHE   217      48.840  23.100  65.580  1.00  0.00           C
ATOM   2733  HZ  PHE   217      48.780  22.030  65.720  1.00  0.00           H
ATOM   2734  CD2 PHE   217      48.050  25.410  66.020  1.00  0.00           C
ATOM   2735  HD2 PHE   217      47.530  26.180  66.560  1.00  0.00           H
ATOM   2736  CE2 PHE   217      48.060  24.050  66.380  1.00  0.00           C
ATOM   2737  HE2 PHE   217      47.480  23.700  67.220  1.00  0.00           H
ATOM   2738  C   PHE   217      50.230  28.100  66.680  1.00  0.00           C
ATOM   2739  O   PHE   217      49.980  27.730  67.840  1.00  0.00           O
ATOM   2740  N   LEU   218      51.520  28.080  66.230  1.00  0.00           N
ATOM   2741  HN  LEU   218      51.710  28.100  65.250  1.00  0.00           H
ATOM   2742  CA  LEU   218      52.610  27.750  67.190  1.00  0.00           C
ATOM   2743  HA  LEU   218      52.340  26.750  67.490  1.00  0.00           H
ATOM   2744  CB  LEU   218      53.940  27.740  66.380  1.00  0.00           C
ATOM   2745  HB1 LEU   218      54.690  27.450  67.140  1.00  0.00           H
ATOM   2746  HB2 LEU   218      54.300  28.720  66.000  1.00  0.00           H
ATOM   2747  CG  LEU   218      54.110  26.690  65.230  1.00  0.00           C
ATOM   2748  HG  LEU   218      53.510  26.820  64.300  1.00  0.00           H
ATOM   2749  CD1 LEU   218      55.630  26.380  64.900  1.00  0.00           C
ATOM   2750 HD11 LEU   218      56.080  27.260  64.390  1.00  0.00           H
ATOM   2751 HD12 LEU   218      55.650  25.620  64.100  1.00  0.00           H
ATOM   2752 HD13 LEU   218      56.060  25.950  65.830  1.00  0.00           H
ATOM   2753  CD2 LEU   218      53.630  25.390  65.920  1.00  0.00           C
ATOM   2754 HD21 LEU   218      54.060  24.570  65.300  1.00  0.00           H
ATOM   2755 HD22 LEU   218      52.520  25.350  65.920  1.00  0.00           H
ATOM   2756 HD23 LEU   218      54.050  25.260  66.940  1.00  0.00           H
ATOM   2757  C   LEU   218      52.740  28.620  68.430  1.00  0.00           C
ATOM   2758  O   LEU   218      52.810  28.150  69.580  1.00  0.00           O
ATOM   2759  N   LEU   219      52.690  29.980  68.270  1.00  0.00           N
ATOM   2760  HN  LEU   219      52.640  30.370  67.350  1.00  0.00           H
ATOM   2761  CA  LEU   219      52.610  30.920  69.390  1.00  0.00           C
ATOM   2762  HA  LEU   219      53.470  30.730  70.010  1.00  0.00           H
ATOM   2763  CB  LEU   219      52.860  32.410  68.940  1.00  0.00           C
ATOM   2764  HB1 LEU   219      52.180  32.630  68.100  1.00  0.00           H
ATOM   2765  HB2 LEU   219      53.910  32.390  68.560  1.00  0.00           H
ATOM   2766  CG  LEU   219      52.680  33.470  69.990  1.00  0.00           C
ATOM   2767  HG  LEU   219      53.030  33.030  70.950  1.00  0.00           H
ATOM   2768  CD1 LEU   219      53.690  34.600  69.510  1.00  0.00           C
ATOM   2769 HD11 LEU   219      53.260  35.190  68.670  1.00  0.00           H
ATOM   2770 HD12 LEU   219      54.710  34.210  69.310  1.00  0.00           H
ATOM   2771 HD13 LEU   219      53.950  35.310  70.330  1.00  0.00           H
ATOM   2772  CD2 LEU   219      51.300  34.080  70.230  1.00  0.00           C
ATOM   2773 HD21 LEU   219      50.750  33.360  70.880  1.00  0.00           H
ATOM   2774 HD22 LEU   219      50.780  34.440  69.320  1.00  0.00           H
ATOM   2775 HD23 LEU   219      51.470  34.930  70.920  1.00  0.00           H
ATOM   2776  C   LEU   219      51.340  30.800  70.250  1.00  0.00           C
ATOM   2777  O   LEU   219      51.470  30.880  71.450  1.00  0.00           O
ATOM   2778  N   PRO   220      50.130  30.590  69.740  1.00  0.00           N
ATOM   2779  CD  PRO   220      49.610  31.150  68.430  1.00  0.00           C
ATOM   2780  HD1 PRO   220      49.860  30.450  67.600  1.00  0.00           H
ATOM   2781  HD2 PRO   220      50.160  32.110  68.330  1.00  0.00           H
ATOM   2782  CA  PRO   220      49.060  30.350  70.580  1.00  0.00           C
ATOM   2783  HA  PRO   220      48.970  31.130  71.320  1.00  0.00           H
ATOM   2784  CB  PRO   220      47.780  30.330  69.670  1.00  0.00           C
ATOM   2785  HB1 PRO   220      46.880  30.520  70.300  1.00  0.00           H
ATOM   2786  HB2 PRO   220      47.600  29.380  69.130  1.00  0.00           H
ATOM   2787  CG  PRO   220      48.090  31.450  68.700  1.00  0.00           C
ATOM   2788  HG1 PRO   220      47.740  31.420  67.650  1.00  0.00           H
ATOM   2789  HG2 PRO   220      48.030  32.420  69.230  1.00  0.00           H
ATOM   2790  C   PRO   220      49.200  29.020  71.330  1.00  0.00           C
ATOM   2791  O   PRO   220      48.970  29.000  72.510  1.00  0.00           O
ATOM   2792  N   LEU   221      49.640  27.860  70.720  1.00  0.00           N
ATOM   2793  HN  LEU   221      49.910  27.840  69.760  1.00  0.00           H
ATOM   2794  CA  LEU   221      49.870  26.640  71.470  1.00  0.00           C
ATOM   2795  HA  LEU   221      48.900  26.370  71.880  1.00  0.00           H
ATOM   2796  CB  LEU   221      50.220  25.650  70.310  1.00  0.00           C
ATOM   2797  HB1 LEU   221      51.030  26.110  69.690  1.00  0.00           H
ATOM   2798  HB2 LEU   221      49.330  25.490  69.670  1.00  0.00           H
ATOM   2799  CG  LEU   221      50.700  24.170  70.710  1.00  0.00           C
ATOM   2800  HG  LEU   221      51.570  24.290  71.390  1.00  0.00           H
ATOM   2801  CD1 LEU   221      49.590  23.320  71.310  1.00  0.00           C
ATOM   2802 HD11 LEU   221      48.980  22.860  70.500  1.00  0.00           H
ATOM   2803 HD12 LEU   221      48.920  23.860  72.010  1.00  0.00           H
ATOM   2804 HD13 LEU   221      49.980  22.550  72.020  1.00  0.00           H
ATOM   2805  CD2 LEU   221      51.200  23.510  69.390  1.00  0.00           C
ATOM   2806 HD21 LEU   221      51.940  24.170  68.890  1.00  0.00           H
ATOM   2807 HD22 LEU   221      50.340  23.180  68.760  1.00  0.00           H
ATOM   2808 HD23 LEU   221      51.760  22.640  69.800  1.00  0.00           H
ATOM   2809  C   LEU   221      50.950  26.680  72.580  1.00  0.00           C
ATOM   2810  O   LEU   221      50.870  26.040  73.650  1.00  0.00           O
ATOM   2811  N   LEU   222      52.000  27.530  72.400  1.00  0.00           N
ATOM   2812  HN  LEU   222      52.240  28.060  71.590  1.00  0.00           H
ATOM   2813  CA  LEU   222      52.990  27.870  73.400  1.00  0.00           C
ATOM   2814  HA  LEU   222      53.580  27.010  73.680  1.00  0.00           H
ATOM   2815  CB  LEU   222      54.070  28.780  72.660  1.00  0.00           C
ATOM   2816  HB1 LEU   222      53.600  29.740  72.350  1.00  0.00           H
ATOM   2817  HB2 LEU   222      54.510  28.330  71.750  1.00  0.00           H
ATOM   2818  CG  LEU   222      55.280  29.140  73.540  1.00  0.00           C
ATOM   2819  HG  LEU   222      54.800  29.730  74.350  1.00  0.00           H
ATOM   2820  CD1 LEU   222      56.050  27.950  74.100  1.00  0.00           C
ATOM   2821 HD11 LEU   222      55.490  27.300  74.800  1.00  0.00           H
ATOM   2822 HD12 LEU   222      56.960  28.370  74.570  1.00  0.00           H
ATOM   2823 HD13 LEU   222      56.470  27.310  73.300  1.00  0.00           H
ATOM   2824  CD2 LEU   222      56.370  30.020  72.900  1.00  0.00           C
ATOM   2825 HD21 LEU   222      56.740  29.450  72.020  1.00  0.00           H
ATOM   2826 HD22 LEU   222      57.210  30.040  73.620  1.00  0.00           H
ATOM   2827 HD23 LEU   222      55.960  31.020  72.620  1.00  0.00           H
ATOM   2828  C   LEU   222      52.340  28.640  74.580  1.00  0.00           C
ATOM   2829  O   LEU   222      52.720  28.400  75.770  1.00  0.00           O
ATOM   2830  N   LEU   223      51.330  29.470  74.330  1.00  0.00           N
ATOM   2831  HN  LEU   223      50.940  29.650  73.430  1.00  0.00           H
ATOM   2832  CA  LEU   223      50.590  30.120  75.370  1.00  0.00           C
ATOM   2833  HA  LEU   223      51.250  30.570  76.100  1.00  0.00           H
ATOM   2834  CB  LEU   223      49.850  31.340  74.780  1.00  0.00           C
ATOM   2835  HB1 LEU   223      49.450  31.170  73.760  1.00  0.00           H
ATOM   2836  HB2 LEU   223      50.490  32.210  74.560  1.00  0.00           H
ATOM   2837  CG  LEU   223      48.670  31.920  75.660  1.00  0.00           C
ATOM   2838  HG  LEU   223      48.040  31.120  76.100  1.00  0.00           H
ATOM   2839  CD1 LEU   223      49.280  32.810  76.890  1.00  0.00           C
ATOM   2840 HD11 LEU   223      49.920  32.210  77.570  1.00  0.00           H
ATOM   2841 HD12 LEU   223      48.370  33.150  77.430  1.00  0.00           H
ATOM   2842 HD13 LEU   223      49.820  33.660  76.420  1.00  0.00           H
ATOM   2843  CD2 LEU   223      47.870  32.940  74.760  1.00  0.00           C
ATOM   2844 HD21 LEU   223      48.420  33.890  74.640  1.00  0.00           H
ATOM   2845 HD22 LEU   223      46.840  33.150  75.140  1.00  0.00           H
ATOM   2846 HD23 LEU   223      47.890  32.450  73.770  1.00  0.00           H
ATOM   2847  C   LEU   223      49.730  29.180  76.170  1.00  0.00           C
ATOM   2848  O   LEU   223      49.750  29.250  77.390  1.00  0.00           O
ATOM   2849  N   ILE   224      48.990  28.310  75.490  1.00  0.00           N
ATOM   2850  HN  ILE   224      48.980  28.330  74.490  1.00  0.00           H
ATOM   2851  CA  ILE   224      48.050  27.310  76.110  1.00  0.00           C
ATOM   2852  HA  ILE   224      47.310  27.790  76.740  1.00  0.00           H
ATOM   2853  CB  ILE   224      47.280  26.370  75.140  1.00  0.00           C
ATOM   2854  HB  ILE   224      47.990  26.010  74.360  1.00  0.00           H
ATOM   2855  CG2 ILE   224      46.480  25.230  75.850  1.00  0.00           C
ATOM   2856 HG21 ILE   224      47.100  24.430  76.310  1.00  0.00           H
ATOM   2857 HG22 ILE   224      45.770  24.760  75.150  1.00  0.00           H
ATOM   2858 HG23 ILE   224      45.930  25.700  76.690  1.00  0.00           H
ATOM   2859  CG1 ILE   224      46.210  27.210  74.390  1.00  0.00           C
ATOM   2860 HG11 ILE   224      46.730  28.110  73.990  1.00  0.00           H
ATOM   2861 HG12 ILE   224      45.380  27.440  75.090  1.00  0.00           H
ATOM   2862  CD  ILE   224      45.630  26.600  73.100  1.00  0.00           C
ATOM   2863  HD1 ILE   224      44.830  25.860  73.360  1.00  0.00           H
ATOM   2864  HD2 ILE   224      46.410  26.060  72.530  1.00  0.00           H
ATOM   2865  HD3 ILE   224      45.170  27.370  72.450  1.00  0.00           H
ATOM   2866  C   ILE   224      48.770  26.460  77.120  1.00  0.00           C
ATOM   2867  O   ILE   224      48.400  26.190  78.230  1.00  0.00           O
ATOM   2868  N   LEU   225      49.950  25.960  76.640  1.00  0.00           N
ATOM   2869  HN  LEU   225      50.170  26.090  75.670  1.00  0.00           H
ATOM   2870  CA  LEU   225      51.000  25.240  77.430  1.00  0.00           C
ATOM   2871  HA  LEU   225      50.590  24.320  77.800  1.00  0.00           H
ATOM   2872  CB  LEU   225      52.160  24.870  76.460  1.00  0.00           C
ATOM   2873  HB1 LEU   225      53.130  24.750  77.000  1.00  0.00           H
ATOM   2874  HB2 LEU   225      52.260  25.560  75.600  1.00  0.00           H
ATOM   2875  CG  LEU   225      52.000  23.460  75.870  1.00  0.00           C
ATOM   2876  HG  LEU   225      50.950  23.390  75.520  1.00  0.00           H
ATOM   2877  CD1 LEU   225      52.840  23.400  74.570  1.00  0.00           C
ATOM   2878 HD11 LEU   225      52.640  22.390  74.160  1.00  0.00           H
ATOM   2879 HD12 LEU   225      53.930  23.380  74.780  1.00  0.00           H
ATOM   2880 HD13 LEU   225      52.690  24.240  73.850  1.00  0.00           H
ATOM   2881  CD2 LEU   225      52.290  22.300  76.750  1.00  0.00           C
ATOM   2882 HD21 LEU   225      51.980  22.320  77.820  1.00  0.00           H
ATOM   2883 HD22 LEU   225      53.400  22.310  76.880  1.00  0.00           H
ATOM   2884 HD23 LEU   225      52.010  21.330  76.290  1.00  0.00           H
ATOM   2885  C   LEU   225      51.410  26.030  78.690  1.00  0.00           C
ATOM   2886  O   LEU   225      51.290  25.580  79.820  1.00  0.00           O
ATOM   2887  N   VAL   226      51.920  27.240  78.540  1.00  0.00           N
ATOM   2888  HN  VAL   226      52.140  27.500  77.600  1.00  0.00           H
ATOM   2889  CA  VAL   226      52.340  28.120  79.570  1.00  0.00           C
ATOM   2890  HA  VAL   226      53.220  27.700  80.050  1.00  0.00           H
ATOM   2891  CB  VAL   226      52.920  29.450  79.060  1.00  0.00           C
ATOM   2892  HB  VAL   226      52.130  29.900  78.410  1.00  0.00           H
ATOM   2893  CG1 VAL   226      53.250  30.540  80.160  1.00  0.00           C
ATOM   2894 HG11 VAL   226      52.390  30.840  80.790  1.00  0.00           H
ATOM   2895 HG12 VAL   226      53.500  31.470  79.610  1.00  0.00           H
ATOM   2896 HG13 VAL   226      54.120  30.180  80.760  1.00  0.00           H
ATOM   2897  CG2 VAL   226      54.240  29.380  78.300  1.00  0.00           C
ATOM   2898 HG21 VAL   226      54.490  30.370  77.850  1.00  0.00           H
ATOM   2899 HG22 VAL   226      54.230  28.720  77.400  1.00  0.00           H
ATOM   2900 HG23 VAL   226      55.000  29.090  79.050  1.00  0.00           H
ATOM   2901  C   VAL   226      51.310  28.520  80.570  1.00  0.00           C
ATOM   2902  O   VAL   226      51.510  28.410  81.800  1.00  0.00           O
ATOM   2903  N   VAL   227      50.070  28.960  80.110  1.00  0.00           N
ATOM   2904  HN  VAL   227      49.900  29.090  79.140  1.00  0.00           H
ATOM   2905  CA  VAL   227      48.960  29.190  81.060  1.00  0.00           C
ATOM   2906  HA  VAL   227      49.360  30.020  81.620  1.00  0.00           H
ATOM   2907  CB  VAL   227      47.710  29.780  80.420  1.00  0.00           C
ATOM   2908  HB  VAL   227      47.160  29.080  79.760  1.00  0.00           H
ATOM   2909  CG1 VAL   227      46.680  30.240  81.450  1.00  0.00           C
ATOM   2910 HG11 VAL   227      47.180  30.780  82.280  1.00  0.00           H
ATOM   2911 HG12 VAL   227      46.130  29.320  81.730  1.00  0.00           H
ATOM   2912 HG13 VAL   227      45.880  30.910  81.060  1.00  0.00           H
ATOM   2913  CG2 VAL   227      48.160  31.080  79.630  1.00  0.00           C
ATOM   2914 HG21 VAL   227      48.980  31.520  80.230  1.00  0.00           H
ATOM   2915 HG22 VAL   227      47.370  31.860  79.550  1.00  0.00           H
ATOM   2916 HG23 VAL   227      48.540  30.860  78.610  1.00  0.00           H
ATOM   2917  C   VAL   227      48.460  27.950  81.930  1.00  0.00           C
ATOM   2918  O   VAL   227      48.270  27.990  83.140  1.00  0.00           O
ATOM   2919  N   TYR   228      48.260  26.750  81.230  1.00  0.00           N
ATOM   2920  HN  TYR   228      48.420  26.750  80.240  1.00  0.00           H
ATOM   2921  CA  TYR   228      47.620  25.560  81.860  1.00  0.00           C
ATOM   2922  HA  TYR   228      46.840  25.840  82.560  1.00  0.00           H
ATOM   2923  CB  TYR   228      46.970  24.680  80.730  1.00  0.00           C
ATOM   2924  HB1 TYR   228      47.060  23.590  80.920  1.00  0.00           H
ATOM   2925  HB2 TYR   228      47.580  24.900  79.820  1.00  0.00           H
ATOM   2926  CG  TYR   228      45.610  25.190  80.490  1.00  0.00           C
ATOM   2927  CD1 TYR   228      44.540  24.640  81.190  1.00  0.00           C
ATOM   2928  HD1 TYR   228      44.740  23.900  81.940  1.00  0.00           H
ATOM   2929  CE1 TYR   228      43.160  25.170  81.060  1.00  0.00           C
ATOM   2930  HE1 TYR   228      42.270  24.740  81.490  1.00  0.00           H
ATOM   2931  CZ  TYR   228      42.970  26.090  80.060  1.00  0.00           C
ATOM   2932  OH  TYR   228      41.660  26.410  79.550  1.00  0.00           O
ATOM   2933  HH  TYR   228      40.990  25.850  79.960  1.00  0.00           H
ATOM   2934  CD2 TYR   228      45.300  26.180  79.450  1.00  0.00           C
ATOM   2935  HD2 TYR   228      46.170  26.530  78.910  1.00  0.00           H
ATOM   2936  CE2 TYR   228      44.060  26.700  79.300  1.00  0.00           C
ATOM   2937  HE2 TYR   228      43.760  27.370  78.520  1.00  0.00           H
ATOM   2938  C   TYR   228      48.590  24.750  82.600  1.00  0.00           C
ATOM   2939  O   TYR   228      48.160  24.100  83.530  1.00  0.00           O
ATOM   2940  N   CYS   229      49.940  24.780  82.350  1.00  0.00           N
ATOM   2941  HN  CYS   229      50.290  25.180  81.500  1.00  0.00           H
ATOM   2942  CA  CYS   229      51.010  24.300  83.190  1.00  0.00           C
ATOM   2943  HA  CYS   229      50.750  23.280  83.410  1.00  0.00           H
ATOM   2944  CB  CYS   229      52.420  24.350  82.460  1.00  0.00           C
ATOM   2945  HB1 CYS   229      52.520  25.370  82.030  1.00  0.00           H
ATOM   2946  HB2 CYS   229      52.440  23.760  81.520  1.00  0.00           H
ATOM   2947  SG  CYS   229      53.750  23.530  83.440  1.00  0.00           S
ATOM   2948  HG1 CYS   229      54.810  24.200  83.020  1.00  0.00           H
ATOM   2949  C   CYS   229      51.020  25.070  84.490  1.00  0.00           C
ATOM   2950  O   CYS   229      51.240  24.500  85.580  1.00  0.00           O
ATOM   2951  N   SER   230      50.820  26.460  84.480  1.00  0.00           N
ATOM   2952  HN  SER   230      50.530  26.930  83.650  1.00  0.00           H
ATOM   2953  CA  SER   230      51.120  27.160  85.720  1.00  0.00           C
ATOM   2954  HA  SER   230      51.950  26.640  86.170  1.00  0.00           H
ATOM   2955  CB  SER   230      51.440  28.660  85.330  1.00  0.00           C
ATOM   2956  HB1 SER   230      50.670  29.030  84.630  1.00  0.00           H
ATOM   2957  HB2 SER   230      52.380  28.690  84.740  1.00  0.00           H
ATOM   2958  OG  SER   230      51.550  29.520  86.520  1.00  0.00           O
ATOM   2959  HG1 SER   230      52.190  29.060  87.060  1.00  0.00           H
ATOM   2960  C   SER   230      49.830  27.120  86.580  1.00  0.00           C
ATOM   2961  O   SER   230      49.940  26.890  87.760  1.00  0.00           O
ATOM   2962  N   MET   231      48.640  27.020  85.970  1.00  0.00           N
ATOM   2963  HN  MET   231      48.540  27.030  84.980  1.00  0.00           H
ATOM   2964  CA  MET   231      47.470  26.660  86.660  1.00  0.00           C
ATOM   2965  HA  MET   231      47.380  27.320  87.510  1.00  0.00           H
ATOM   2966  CB  MET   231      46.300  27.060  85.680  1.00  0.00           C
ATOM   2967  HB1 MET   231      46.450  26.570  84.690  1.00  0.00           H
ATOM   2968  HB2 MET   231      46.390  28.140  85.410  1.00  0.00           H
ATOM   2969  CG  MET   231      44.840  26.780  86.110  1.00  0.00           C
ATOM   2970  HG1 MET   231      44.590  27.430  86.970  1.00  0.00           H
ATOM   2971  HG2 MET   231      44.570  25.760  86.430  1.00  0.00           H
ATOM   2972  SD  MET   231      43.640  27.330  84.850  1.00  0.00           S
ATOM   2973  CE  MET   231      43.630  29.140  84.840  1.00  0.00           C
ATOM   2974  HE1 MET   231      44.570  29.530  84.400  1.00  0.00           H
ATOM   2975  HE2 MET   231      43.500  29.540  85.870  1.00  0.00           H
ATOM   2976  HE3 MET   231      42.780  29.510  84.220  1.00  0.00           H
ATOM   2977  C   MET   231      47.340  25.240  87.210  1.00  0.00           C
ATOM   2978  O   MET   231      46.810  25.010  88.290  1.00  0.00           O
ATOM   2979  N   PHE   232      47.850  24.210  86.500  1.00  0.00           N
ATOM   2980  HN  PHE   232      48.260  24.420  85.610  1.00  0.00           H
ATOM   2981  CA  PHE   232      48.070  22.880  87.080  1.00  0.00           C
ATOM   2982  HA  PHE   232      47.060  22.540  87.240  1.00  0.00           H
ATOM   2983  CB  PHE   232      48.770  22.040  85.970  1.00  0.00           C
ATOM   2984  HB1 PHE   232      49.600  22.720  85.670  1.00  0.00           H
ATOM   2985  HB2 PHE   232      48.040  21.870  85.150  1.00  0.00           H
ATOM   2986  CG  PHE   232      49.320  20.720  86.470  1.00  0.00           C
ATOM   2987  CD1 PHE   232      50.630  20.290  86.130  1.00  0.00           C
ATOM   2988  HD1 PHE   232      51.140  21.030  85.520  1.00  0.00           H
ATOM   2989  CE1 PHE   232      51.100  19.110  86.680  1.00  0.00           C
ATOM   2990  HE1 PHE   232      52.140  18.900  86.470  1.00  0.00           H
ATOM   2991  CZ  PHE   232      50.340  18.350  87.600  1.00  0.00           C
ATOM   2992  HZ  PHE   232      50.620  17.460  88.150  1.00  0.00           H
ATOM   2993  CD2 PHE   232      48.490  19.860  87.260  1.00  0.00           C
ATOM   2994  HD2 PHE   232      47.440  20.060  87.390  1.00  0.00           H
ATOM   2995  CE2 PHE   232      49.010  18.730  87.790  1.00  0.00           C
ATOM   2996  HE2 PHE   232      48.310  18.050  88.260  1.00  0.00           H
ATOM   2997  C   PHE   232      48.840  22.850  88.360  1.00  0.00           C
ATOM   2998  O   PHE   232      48.430  22.290  89.390  1.00  0.00           O
ATOM   2999  N   ARG   233      50.020  23.580  88.390  1.00  0.00           N
ATOM   3000  HN  ARG   233      50.380  24.070  87.600  1.00  0.00           H
ATOM   3001  CA  ARG   233      50.890  23.820  89.530  1.00  0.00           C
ATOM   3002  HA  ARG   233      51.230  22.830  89.790  1.00  0.00           H
ATOM   3003  CB  ARG   233      52.060  24.630  89.140  1.00  0.00           C
ATOM   3004  HB1 ARG   233      52.710  24.840  90.020  1.00  0.00           H
ATOM   3005  HB2 ARG   233      51.720  25.570  88.660  1.00  0.00           H
ATOM   3006  CG  ARG   233      53.030  23.880  88.250  1.00  0.00           C
ATOM   3007  HG1 ARG   233      52.440  23.540  87.370  1.00  0.00           H
ATOM   3008  HG2 ARG   233      53.430  23.020  88.830  1.00  0.00           H
ATOM   3009  CD  ARG   233      54.270  24.660  87.750  1.00  0.00           C
ATOM   3010  HD1 ARG   233      54.780  25.210  88.570  1.00  0.00           H
ATOM   3011  HD2 ARG   233      53.890  25.370  86.980  1.00  0.00           H
ATOM   3012  NE  ARG   233      55.260  23.650  87.200  1.00  0.00           N
ATOM   3013  HE  ARG   233      54.900  22.720  87.130  1.00  0.00           H
ATOM   3014  CZ  ARG   233      56.450  23.990  86.780  1.00  0.00           C
ATOM   3015  NH1 ARG   233      57.060  25.100  87.040  1.00  0.00           N
ATOM   3016 HH11 ARG   233      56.560  25.910  87.340  1.00  0.00           H
ATOM   3017 HH12 ARG   233      57.880  25.290  86.500  1.00  0.00           H
ATOM   3018  NH2 ARG   233      57.120  23.010  86.200  1.00  0.00           N
ATOM   3019 HH21 ARG   233      56.880  22.040  86.150  1.00  0.00           H
ATOM   3020 HH22 ARG   233      58.110  23.190  86.160  1.00  0.00           H
ATOM   3021  C   ARG   233      50.130  24.450  90.710  1.00  0.00           C
ATOM   3022  O   ARG   233      50.200  23.880  91.850  1.00  0.00           O
ATOM   3023  N   VAL   234      49.280  25.520  90.450  1.00  0.00           N
ATOM   3024  HN  VAL   234      49.160  25.880  89.530  1.00  0.00           H
ATOM   3025  CA  VAL   234      48.480  26.160  91.520  1.00  0.00           C
ATOM   3026  HA  VAL   234      49.100  26.470  92.350  1.00  0.00           H
ATOM   3027  CB  VAL   234      47.760  27.350  90.880  1.00  0.00           C
ATOM   3028  HB  VAL   234      47.420  27.030  89.870  1.00  0.00           H
ATOM   3029  CG1 VAL   234      46.510  27.960  91.610  1.00  0.00           C
ATOM   3030 HG11 VAL   234      46.110  28.770  90.970  1.00  0.00           H
ATOM   3031 HG12 VAL   234      46.890  28.400  92.560  1.00  0.00           H
ATOM   3032 HG13 VAL   234      45.650  27.270  91.710  1.00  0.00           H
ATOM   3033  CG2 VAL   234      48.830  28.470  90.650  1.00  0.00           C
ATOM   3034 HG21 VAL   234      49.670  28.180  89.980  1.00  0.00           H
ATOM   3035 HG22 VAL   234      49.210  28.900  91.600  1.00  0.00           H
ATOM   3036 HG23 VAL   234      48.310  29.290  90.120  1.00  0.00           H
ATOM   3037  C   VAL   234      47.460  25.260  92.150  1.00  0.00           C
ATOM   3038  O   VAL   234      47.170  25.330  93.400  1.00  0.00           O
ATOM   3039  N   ALA   235      46.890  24.280  91.260  1.00  0.00           N
ATOM   3040  HN  ALA   235      47.140  24.350  90.300  1.00  0.00           H
ATOM   3041  CA  ALA   235      46.060  23.220  91.710  1.00  0.00           C
ATOM   3042  HA  ALA   235      45.380  23.660  92.430  1.00  0.00           H
ATOM   3043  CB  ALA   235      45.430  22.590  90.440  1.00  0.00           C
ATOM   3044  HB1 ALA   235      44.840  21.670  90.650  1.00  0.00           H
ATOM   3045  HB2 ALA   235      46.260  22.340  89.760  1.00  0.00           H
ATOM   3046  HB3 ALA   235      44.830  23.350  89.900  1.00  0.00           H
ATOM   3047  C   ALA   235      46.800  22.230  92.550  1.00  0.00           C
ATOM   3048  O   ALA   235      46.330  21.780  93.640  1.00  0.00           O
ATOM   3049  N   ARG   236      48.040  21.870  92.060  1.00  0.00           N
ATOM   3050  HN  ARG   236      48.480  22.300  91.270  1.00  0.00           H
ATOM   3051  CA  ARG   236      48.880  20.790  92.650  1.00  0.00           C
ATOM   3052  HA  ARG   236      48.200  19.970  92.830  1.00  0.00           H
ATOM   3053  CB  ARG   236      49.940  20.290  91.630  1.00  0.00           C
ATOM   3054  HB1 ARG   236      50.450  21.240  91.380  1.00  0.00           H
ATOM   3055  HB2 ARG   236      49.530  19.940  90.660  1.00  0.00           H
ATOM   3056  CG  ARG   236      50.960  19.260  92.120  1.00  0.00           C
ATOM   3057  HG1 ARG   236      50.340  18.460  92.580  1.00  0.00           H
ATOM   3058  HG2 ARG   236      51.560  19.760  92.910  1.00  0.00           H
ATOM   3059  CD  ARG   236      51.960  18.800  91.090  1.00  0.00           C
ATOM   3060  HD1 ARG   236      51.500  18.450  90.150  1.00  0.00           H
ATOM   3061  HD2 ARG   236      52.460  17.910  91.520  1.00  0.00           H
ATOM   3062  NE  ARG   236      52.860  19.850  90.660  1.00  0.00           N
ATOM   3063  HE  ARG   236      52.910  20.780  91.030  1.00  0.00           H
ATOM   3064  CZ  ARG   236      53.920  19.570  89.960  1.00  0.00           C
ATOM   3065  NH1 ARG   236      54.190  18.450  89.320  1.00  0.00           N
ATOM   3066 HH11 ARG   236      53.460  17.770  89.240  1.00  0.00           H
ATOM   3067 HH12 ARG   236      54.850  18.600  88.590  1.00  0.00           H
ATOM   3068  NH2 ARG   236      54.910  20.450  90.020  1.00  0.00           N
ATOM   3069 HH21 ARG   236      55.000  21.030  90.830  1.00  0.00           H
ATOM   3070 HH22 ARG   236      55.710  20.070  89.560  1.00  0.00           H
ATOM   3071  C   ARG   236      49.420  21.150  94.030  1.00  0.00           C
ATOM   3072  O   ARG   236      49.510  20.340  94.960  1.00  0.00           O
ATOM   3073  N   VAL   237      49.770  22.460  94.300  1.00  0.00           N
ATOM   3074  HN  VAL   237      49.770  23.140  93.570  1.00  0.00           H
ATOM   3075  CA  VAL   237      50.150  22.820  95.600  1.00  0.00           C
ATOM   3076  HA  VAL   237      50.880  22.080  95.920  1.00  0.00           H
ATOM   3077  CB  VAL   237      50.780  24.310  95.650  1.00  0.00           C
ATOM   3078  HB  VAL   237      50.790  24.640  96.710  1.00  0.00           H
ATOM   3079  CG1 VAL   237      52.250  24.390  95.120  1.00  0.00           C
ATOM   3080 HG11 VAL   237      52.880  23.570  95.530  1.00  0.00           H
ATOM   3081 HG12 VAL   237      52.720  25.350  95.420  1.00  0.00           H
ATOM   3082 HG13 VAL   237      52.210  24.190  94.030  1.00  0.00           H
ATOM   3083  CG2 VAL   237      49.980  25.370  94.880  1.00  0.00           C
ATOM   3084 HG21 VAL   237      49.940  25.150  93.800  1.00  0.00           H
ATOM   3085 HG22 VAL   237      50.430  26.380  95.020  1.00  0.00           H
ATOM   3086 HG23 VAL   237      48.950  25.370  95.300  1.00  0.00           H
ATOM   3087  C   VAL   237      48.970  22.760  96.550  1.00  0.00           C
ATOM   3088  O   VAL   237      49.140  22.370  97.650  1.00  0.00           O
ATOM   3089  N   ALA   238      47.750  23.150  96.160  1.00  0.00           N
ATOM   3090  HN  ALA   238      47.540  23.450  95.240  1.00  0.00           H
ATOM   3091  CA  ALA   238      46.650  23.160  97.060  1.00  0.00           C
ATOM   3092  HA  ALA   238      46.750  23.630  98.030  1.00  0.00           H
ATOM   3093  CB  ALA   238      45.490  23.850  96.170  1.00  0.00           C
ATOM   3094  HB1 ALA   238      45.220  23.280  95.260  1.00  0.00           H
ATOM   3095  HB2 ALA   238      45.800  24.880  95.870  1.00  0.00           H
ATOM   3096  HB3 ALA   238      44.520  23.910  96.710  1.00  0.00           H
ATOM   3097  C   ALA   238      46.290  21.630  97.460  1.00  0.00           C
ATOM   3098  O   ALA   238      45.940  21.330  98.620  1.00  0.00           O
ATOM   3099  N   ALA   239      46.420  20.660  96.550  1.00  0.00           N
ATOM   3100  HN  ALA   239      46.780  20.900  95.650  1.00  0.00           H
ATOM   3101  CA  ALA   239      46.000  19.210  96.740  1.00  0.00           C
ATOM   3102  HA  ALA   239      44.950  19.170  96.980  1.00  0.00           H
ATOM   3103  CB  ALA   239      46.350  18.610  95.330  1.00  0.00           C
ATOM   3104  HB1 ALA   239      47.430  18.720  95.100  1.00  0.00           H
ATOM   3105  HB2 ALA   239      45.710  19.100  94.560  1.00  0.00           H
ATOM   3106  HB3 ALA   239      46.130  17.520  95.200  1.00  0.00           H
ATOM   3107  C   ALA   239      46.760  18.470  97.820  1.00  0.00           C
ATOM   3108  O   ALA   239      46.390  17.410  98.200  1.00  0.00           O
ATOM   3109  N   MET   240      47.900  19.130  98.210  1.00  0.00           N
ATOM   3110  HN  MET   240      48.180  19.980  97.760  1.00  0.00           H
ATOM   3111  CA  MET   240      48.740  18.600  99.260  1.00  0.00           C
ATOM   3112  HA  MET   240      48.290  17.670  99.570  1.00  0.00           H
ATOM   3113  CB  MET   240      50.240  18.480  98.810  1.00  0.00           C
ATOM   3114  HB1 MET   240      50.230  17.960  97.830  1.00  0.00           H
ATOM   3115  HB2 MET   240      50.770  17.840  99.550  1.00  0.00           H
ATOM   3116  CG  MET   240      51.010  19.830  98.590  1.00  0.00           C
ATOM   3117  HG1 MET   240      51.130  20.340  99.580  1.00  0.00           H
ATOM   3118  HG2 MET   240      50.420  20.500  97.930  1.00  0.00           H
ATOM   3119  SD  MET   240      52.760  19.630  98.040  1.00  0.00           S
ATOM   3120  CE  MET   240      53.240  21.310  98.530  1.00  0.00           C
ATOM   3121  HE1 MET   240      52.530  21.980  99.060  1.00  0.00           H
ATOM   3122  HE2 MET   240      53.590  21.880  97.640  1.00  0.00           H
ATOM   3123  HE3 MET   240      54.160  21.310  99.160  1.00  0.00           H
ATOM   3124  C   MET   240      48.680  19.340 100.590  1.00  0.00           C
ATOM   3125  O   MET   240      49.460  19.080 101.530  1.00  0.00           O
ATOM   3126  N   GLN   241      47.750  20.320 100.760  1.00  0.00           N
ATOM   3127  HN  GLN   241      47.180  20.500  99.960  1.00  0.00           H
ATOM   3128  CA  GLN   241      47.340  20.940 102.060  1.00  0.00           C
ATOM   3129  HA  GLN   241      48.180  21.050 102.730  1.00  0.00           H
ATOM   3130  CB  GLN   241      46.830  22.300 101.830  1.00  0.00           C
ATOM   3131  HB1 GLN   241      46.740  22.750 102.840  1.00  0.00           H
ATOM   3132  HB2 GLN   241      45.810  22.290 101.380  1.00  0.00           H
ATOM   3133  CG  GLN   241      47.700  23.210 100.890  1.00  0.00           C
ATOM   3134  HG1 GLN   241      47.440  24.290 100.810  1.00  0.00           H
ATOM   3135  HG2 GLN   241      47.650  22.760  99.880  1.00  0.00           H
ATOM   3136  CD  GLN   241      49.170  23.240 101.360  1.00  0.00           C
ATOM   3137  OE1 GLN   241      49.550  23.510 102.470  1.00  0.00           O
ATOM   3138  NE2 GLN   241      50.010  23.280 100.310  1.00  0.00           N
ATOM   3139 HE21 GLN   241      49.730  22.900  99.430  1.00  0.00           H
ATOM   3140 HE22 GLN   241      50.910  23.670 100.480  1.00  0.00           H
ATOM   3141  C   GLN   241      46.390  20.040 102.890  1.00  0.00           C
ATOM   3142  O   GLN   241      45.590  19.250 102.400  1.00  0.00           O
HETATM 3143  N   HSD   242      46.570  20.150 104.250  1.00  0.00           N
HETATM 3144  HN  HSD   242      47.190  20.880 104.520  1.00  0.00           H
HETATM 3145  CA  HSD   242      45.890  19.320 105.280  1.00  0.00           C
HETATM 3146  HA  HSD   242      45.900  18.270 105.030  1.00  0.00           H
HETATM 3147  CB  HSD   242      46.640  19.370 106.630  1.00  0.00           C
HETATM 3148  HB1 HSD   242      46.670  20.410 107.020  1.00  0.00           H
HETATM 3149  HB2 HSD   242      47.680  19.000 106.490  1.00  0.00           H
HETATM 3150  ND1 HSD   242      46.440  17.170 107.900  1.00  0.00           N
HETATM 3151  HD1 HSD   242      47.190  16.690 107.440  1.00  0.00           H
HETATM 3152  CG  HSD   242      46.030  18.480 107.630  1.00  0.00           C
HETATM 3153  CE1 HSD   242      45.930  16.810 109.110  1.00  0.00           C
HETATM 3154  HE1 HSD   242      46.160  15.830 109.530  1.00  0.00           H
HETATM 3155  NE2 HSD   242      45.140  17.770 109.670  1.00  0.00           N
HETATM 3156  CD2 HSD   242      45.180  18.800 108.710  1.00  0.00           C
HETATM 3157  HD2 HSD   242      44.600  19.700 108.880  1.00  0.00           H
HETATM 3158  C   HSD   242      44.470  19.740 105.530  1.00  0.00           C
HETATM 3159  O   HSD   242      43.590  19.000 105.850  1.00  0.00           O
ATOM   3160  N   GLY   243      44.170  21.020 105.330  1.00  0.00           N
ATOM   3161  HN  GLY   243      44.910  21.700 105.290  1.00  0.00           H
ATOM   3162  CA  GLY   243      42.820  21.600 105.580  1.00  0.00           C
ATOM   3163  HA1 GLY   243      42.070  20.900 105.260  1.00  0.00           H
ATOM   3164  HA2 GLY   243      42.960  22.520 105.030  1.00  0.00           H
ATOM   3165  C   GLY   243      42.570  21.950 107.020  1.00  0.00           C
ATOM   3166  O   GLY   243      43.520  21.880 107.820  1.00  0.00           O
ATOM   3167  N   PRO   244      41.480  22.620 107.470  1.00  0.00           N
ATOM   3168  CD  PRO   244      40.340  22.930 106.630  1.00  0.00           C
ATOM   3169  HD1 PRO   244      40.150  22.080 105.930  1.00  0.00           H
ATOM   3170  HD2 PRO   244      40.500  23.850 106.040  1.00  0.00           H
ATOM   3171  CA  PRO   244      41.270  23.010 108.860  1.00  0.00           C
ATOM   3172  HA  PRO   244      42.080  23.670 109.120  1.00  0.00           H
ATOM   3173  CB  PRO   244      39.810  23.700 108.900  1.00  0.00           C
ATOM   3174  HB1 PRO   244      39.920  24.800 108.930  1.00  0.00           H
ATOM   3175  HB2 PRO   244      39.130  23.400 109.730  1.00  0.00           H
ATOM   3176  CG  PRO   244      39.140  23.120 107.610  1.00  0.00           C
ATOM   3177  HG1 PRO   244      38.730  22.120 107.890  1.00  0.00           H
ATOM   3178  HG2 PRO   244      38.300  23.700 107.190  1.00  0.00           H
ATOM   3179  C   PRO   244      41.270  21.820 109.840  1.00  0.00           C
ATOM   3180  O   PRO   244      40.860  20.750 109.390  1.00  0.00           O
ATOM   3181  N   LEU   245      41.790  22.080 111.020  1.00  0.00           N
ATOM   3182  HN  LEU   245      41.980  22.990 111.390  1.00  0.00           H
ATOM   3183  CA  LEU   245      42.060  20.970 111.890  1.00  0.00           C
ATOM   3184  HA  LEU   245      42.660  20.270 111.330  1.00  0.00           H
ATOM   3185  CB  LEU   245      42.920  21.370 113.110  1.00  0.00           C
ATOM   3186  HB1 LEU   245      42.960  20.530 113.840  1.00  0.00           H
ATOM   3187  HB2 LEU   245      42.460  22.180 113.710  1.00  0.00           H
ATOM   3188  CG  LEU   245      44.400  21.720 112.630  1.00  0.00           C
ATOM   3189  HG  LEU   245      44.190  22.430 111.810  1.00  0.00           H
ATOM   3190  CD1 LEU   245      45.010  22.620 113.820  1.00  0.00           C
ATOM   3191 HD11 LEU   245      45.180  22.000 114.720  1.00  0.00           H
ATOM   3192 HD12 LEU   245      44.360  23.490 114.020  1.00  0.00           H
ATOM   3193 HD13 LEU   245      46.050  22.970 113.610  1.00  0.00           H
ATOM   3194  CD2 LEU   245      45.250  20.600 112.030  1.00  0.00           C
ATOM   3195 HD21 LEU   245      46.220  21.060 111.750  1.00  0.00           H
ATOM   3196 HD22 LEU   245      44.760  20.140 111.150  1.00  0.00           H
ATOM   3197 HD23 LEU   245      45.370  19.810 112.810  1.00  0.00           H
ATOM   3198  C   LEU   245      40.770  20.220 112.330  1.00  0.00           C
ATOM   3199  O   LEU   245      39.780  20.930 112.450  1.00  0.00           O
ATOM   3200  N   PRO   246      40.810  18.900 112.700  1.00  0.00           N
ATOM   3201  CD  PRO   246      41.890  17.980 112.360  1.00  0.00           C
ATOM   3202  HD1 PRO   246      42.870  18.340 112.720  1.00  0.00           H
ATOM   3203  HD2 PRO   246      41.940  17.970 111.250  1.00  0.00           H
ATOM   3204  CA  PRO   246      39.750  18.220 113.410  1.00  0.00           C
ATOM   3205  HA  PRO   246      39.140  17.960 112.560  1.00  0.00           H
ATOM   3206  CB  PRO   246      40.370  16.970 113.890  1.00  0.00           C
ATOM   3207  HB1 PRO   246      39.780  16.120 114.300  1.00  0.00           H
ATOM   3208  HB2 PRO   246      41.010  17.370 114.700  1.00  0.00           H
ATOM   3209  CG  PRO   246      41.380  16.590 112.830  1.00  0.00           C
ATOM   3210  HG1 PRO   246      42.240  16.010 113.210  1.00  0.00           H
ATOM   3211  HG2 PRO   246      40.890  16.010 112.020  1.00  0.00           H
ATOM   3212  C   PRO   246      38.810  18.960 114.330  1.00  0.00           C
ATOM   3213  O   PRO   246      39.200  19.790 115.130  1.00  0.00           O
ATOM   3214  N   THR   247      37.470  18.800 114.080  1.00  0.00           N
ATOM   3215  HN  THR   247      37.130  18.140 113.420  1.00  0.00           H
ATOM   3216  CA  THR   247      36.540  19.390 115.010  1.00  0.00           C
ATOM   3217  HA  THR   247      36.740  20.450 115.060  1.00  0.00           H
ATOM   3218  CB  THR   247      35.100  19.520 114.520  1.00  0.00           C
ATOM   3219  HB  THR   247      34.450  19.970 115.300  1.00  0.00           H
ATOM   3220  OG1 THR   247      34.560  18.240 114.220  1.00  0.00           O
ATOM   3221  HG1 THR   247      33.610  18.380 114.210  1.00  0.00           H
ATOM   3222  CG2 THR   247      35.140  20.340 113.150  1.00  0.00           C
ATOM   3223 HG21 THR   247      35.930  21.110 113.240  1.00  0.00           H
ATOM   3224 HG22 THR   247      34.150  20.810 112.950  1.00  0.00           H
ATOM   3225 HG23 THR   247      35.370  19.630 112.330  1.00  0.00           H
ATOM   3226  C   THR   247      36.620  18.880 116.470  1.00  0.00           C
ATOM   3227  O   THR   247      37.230  17.870 116.730  1.00  0.00           O
ATOM   3228  N   TRP   248      36.110  19.770 117.350  1.00  0.00           N
ATOM   3229  HN  TRP   248      35.730  20.670 117.150  1.00  0.00           H
ATOM   3230  CA  TRP   248      36.220  19.710 118.770  1.00  0.00           C
ATOM   3231  HA  TRP   248      37.290  19.710 118.920  1.00  0.00           H
ATOM   3232  CB  TRP   248      35.350  20.890 119.380  1.00  0.00           C
ATOM   3233  HB1 TRP   248      34.400  20.980 118.810  1.00  0.00           H
ATOM   3234  HB2 TRP   248      35.810  21.840 119.050  1.00  0.00           H
ATOM   3235  CG  TRP   248      35.030  20.950 120.880  1.00  0.00           C
ATOM   3236  CD1 TRP   248      33.790  20.860 121.570  1.00  0.00           C
ATOM   3237  HD1 TRP   248      32.850  20.730 121.070  1.00  0.00           H
ATOM   3238  NE1 TRP   248      34.030  21.100 122.860  1.00  0.00           N
ATOM   3239  HE1 TRP   248      33.440  20.650 123.490  1.00  0.00           H
ATOM   3240  CE2 TRP   248      35.430  21.180 123.050  1.00  0.00           C
ATOM   3241  CD2 TRP   248      36.070  21.070 121.850  1.00  0.00           C
ATOM   3242  CE3 TRP   248      37.470  21.130 121.800  1.00  0.00           C
ATOM   3243  HE3 TRP   248      38.040  21.260 120.890  1.00  0.00           H
ATOM   3244  CZ3 TRP   248      38.220  21.090 123.000  1.00  0.00           C
ATOM   3245  HZ3 TRP   248      39.290  21.190 122.900  1.00  0.00           H
ATOM   3246  CZ2 TRP   248      36.100  21.200 124.200  1.00  0.00           C
ATOM   3247  HZ2 TRP   248      35.460  21.320 125.060  1.00  0.00           H
ATOM   3248  CH2 TRP   248      37.570  21.120 124.230  1.00  0.00           C
ATOM   3249  HH2 TRP   248      38.190  21.110 125.120  1.00  0.00           H
ATOM   3250  C   TRP   248      35.840  18.340 119.320  1.00  0.00           C
ATOM   3251  O   TRP   248      34.800  17.770 118.920  1.00  0.00           O
ATOM   3252  N   MET   249      36.660  17.740 120.160  1.00  0.00           N
ATOM   3253  HN  MET   249      37.380  18.270 120.610  1.00  0.00           H
ATOM   3254  CA  MET   249      36.350  16.500 120.830  1.00  0.00           C
ATOM   3255  HA  MET   249      37.090  16.450 121.620  1.00  0.00           H
ATOM   3256  CB  MET   249      35.080  16.530 121.800  1.00  0.00           C
ATOM   3257  HB1 MET   249      34.820  15.480 122.060  1.00  0.00           H
ATOM   3258  HB2 MET   249      34.280  16.960 121.170  1.00  0.00           H
ATOM   3259  CG  MET   249      35.320  17.420 123.040  1.00  0.00           C
ATOM   3260  HG1 MET   249      34.440  17.390 123.720  1.00  0.00           H
ATOM   3261  HG2 MET   249      35.350  18.450 122.630  1.00  0.00           H
ATOM   3262  SD  MET   249      36.780  17.100 124.080  1.00  0.00           S
ATOM   3263  CE  MET   249      36.760  15.360 124.330  1.00  0.00           C
ATOM   3264  HE1 MET   249      37.560  15.080 125.050  1.00  0.00           H
ATOM   3265  HE2 MET   249      36.930  14.770 123.410  1.00  0.00           H
ATOM   3266  HE3 MET   249      35.840  15.050 124.870  1.00  0.00           H
ATOM   3267  C   MET   249      36.440  15.260 119.860  1.00  0.00           C
ATOM   3268  O   MET   249      35.880  14.200 120.120  1.00  0.00           O
ATOM   3269  N   GLU   250      37.230  15.400 118.760  1.00  0.00           N
ATOM   3270  HN  GLU   250      37.590  16.310 118.540  1.00  0.00           H
ATOM   3271  CA  GLU   250      37.470  14.330 117.820  1.00  0.00           C
ATOM   3272  HA  GLU   250      36.810  13.510 118.070  1.00  0.00           H
ATOM   3273  CB  GLU   250      37.200  14.740 116.320  1.00  0.00           C
ATOM   3274  HB1 GLU   250      37.340  13.780 115.770  1.00  0.00           H
ATOM   3275  HB2 GLU   250      37.920  15.470 115.890  1.00  0.00           H
ATOM   3276  CG  GLU   250      35.790  15.260 116.010  1.00  0.00           C
ATOM   3277  HG1 GLU   250      35.810  15.710 114.990  1.00  0.00           H
ATOM   3278  HG2 GLU   250      35.310  16.080 116.580  1.00  0.00           H
ATOM   3279  CD  GLU   250      34.660  14.190 116.160  1.00  0.00           C
ATOM   3280  OE1 GLU   250      34.770  13.210 115.320  1.00  0.00           O
ATOM   3281  OE2 GLU   250      33.730  14.280 116.960  1.00  0.00           O
ATOM   3282  C   GLU   250      38.880  13.830 118.090  1.00  0.00           C
ATOM   3283  O   GLU   250      39.440  13.060 117.230  1.00  0.00           O
ATOM   3284  N   THR   251      39.520  14.200 119.240  1.00  0.00           N
ATOM   3285  HN  THR   251      39.150  14.840 119.910  1.00  0.00           H
ATOM   3286  CA  THR   251      40.840  13.630 119.680  1.00  0.00           C
ATOM   3287  HA  THR   251      40.880  12.600 119.370  1.00  0.00           H
ATOM   3288  CB  THR   251      42.050  14.330 119.080  1.00  0.00           C
ATOM   3289  HB  THR   251      42.990  14.150 119.640  1.00  0.00           H
ATOM   3290  OG1 THR   251      41.870  15.780 118.910  1.00  0.00           O
ATOM   3291  HG1 THR   251      41.020  15.750 118.470  1.00  0.00           H
ATOM   3292  CG2 THR   251      42.370  13.880 117.680  1.00  0.00           C
ATOM   3293 HG21 THR   251      41.550  14.140 116.980  1.00  0.00           H
ATOM   3294 HG22 THR   251      42.390  12.780 117.610  1.00  0.00           H
ATOM   3295 HG23 THR   251      43.310  14.350 117.300  1.00  0.00           H
ATOM   3296  C   THR   251      40.760  13.780 121.130  1.00  0.00           C
ATOM   3297  O   THR   251      39.940  14.560 121.630  1.00  0.00           O
ATOM   3298  N   PRO   252      41.570  13.080 122.020  1.00  0.00           N
ATOM   3299  CD  PRO   252      42.280  11.830 121.600  1.00  0.00           C
ATOM   3300  HD1 PRO   252      43.210  12.030 121.030  1.00  0.00           H
ATOM   3301  HD2 PRO   252      41.620  11.160 121.020  1.00  0.00           H
ATOM   3302  CA  PRO   252      41.590  13.270 123.490  1.00  0.00           C
ATOM   3303  HA  PRO   252      40.690  12.740 123.740  1.00  0.00           H
ATOM   3304  CB  PRO   252      42.860  12.490 123.810  1.00  0.00           C
ATOM   3305  HB1 PRO   252      42.910  12.210 124.890  1.00  0.00           H
ATOM   3306  HB2 PRO   252      43.640  13.260 123.650  1.00  0.00           H
ATOM   3307  CG  PRO   252      42.810  11.290 122.900  1.00  0.00           C
ATOM   3308  HG1 PRO   252      43.820  10.830 122.800  1.00  0.00           H
ATOM   3309  HG2 PRO   252      42.190  10.500 123.370  1.00  0.00           H
ATOM   3310  C   PRO   252      41.480  14.710 124.060  1.00  0.00           C
ATOM   3311  O   PRO   252      42.080  15.570 123.400  1.00  0.00           O
ATOM   3312  N   ARG   253      40.690  15.040 125.140  1.00  0.00           N
ATOM   3313  HN  ARG   253      40.130  14.340 125.580  1.00  0.00           H
ATOM   3314  CA  ARG   253      40.500  16.380 125.610  1.00  0.00           C
ATOM   3315  HA  ARG   253      39.760  16.880 125.000  1.00  0.00           H
ATOM   3316  CB  ARG   253      39.890  16.320 127.090  1.00  0.00           C
ATOM   3317  HB1 ARG   253      40.610  15.850 127.790  1.00  0.00           H
ATOM   3318  HB2 ARG   253      39.070  15.570 127.130  1.00  0.00           H
ATOM   3319  CG  ARG   253      39.460  17.620 127.750  1.00  0.00           C
ATOM   3320  HG1 ARG   253      40.290  18.350 127.800  1.00  0.00           H
ATOM   3321  HG2 ARG   253      39.250  17.410 128.820  1.00  0.00           H
ATOM   3322  CD  ARG   253      38.350  18.380 127.030  1.00  0.00           C
ATOM   3323  HD1 ARG   253      37.360  17.870 126.960  1.00  0.00           H
ATOM   3324  HD2 ARG   253      38.600  18.550 125.960  1.00  0.00           H
ATOM   3325  NE  ARG   253      38.170  19.760 127.680  1.00  0.00           N
ATOM   3326  HE  ARG   253      38.970  20.360 127.700  1.00  0.00           H
ATOM   3327  CZ  ARG   253      36.980  20.300 128.030  1.00  0.00           C
ATOM   3328  NH1 ARG   253      35.910  19.550 128.140  1.00  0.00           N
ATOM   3329 HH11 ARG   253      35.950  18.550 128.090  1.00  0.00           H
ATOM   3330 HH12 ARG   253      35.040  19.940 128.430  1.00  0.00           H
ATOM   3331  NH2 ARG   253      36.880  21.590 128.210  1.00  0.00           N
ATOM   3332 HH21 ARG   253      35.930  21.910 128.250  1.00  0.00           H
ATOM   3333 HH22 ARG   253      37.650  22.170 127.980  1.00  0.00           H
ATOM   3334  C   ARG   253      41.630  17.380 125.670  1.00  0.00           C
ATOM   3335  O   ARG   253      41.550  18.470 125.010  1.00  0.00           O
ATOM   3336  N   GLN   254      42.820  17.060 126.270  1.00  0.00           N
ATOM   3337  HN  GLN   254      42.910  16.280 126.890  1.00  0.00           H
ATOM   3338  CA  GLN   254      44.040  17.870 126.030  1.00  0.00           C
ATOM   3339  HA  GLN   254      43.770  18.850 126.400  1.00  0.00           H
ATOM   3340  CB  GLN   254      45.190  17.380 126.900  1.00  0.00           C
ATOM   3341  HB1 GLN   254      44.920  17.580 127.960  1.00  0.00           H
ATOM   3342  HB2 GLN   254      46.090  18.030 126.810  1.00  0.00           H
ATOM   3343  CG  GLN   254      45.580  15.820 126.760  1.00  0.00           C
ATOM   3344  HG1 GLN   254      46.060  15.690 125.770  1.00  0.00           H
ATOM   3345  HG2 GLN   254      44.770  15.050 126.820  1.00  0.00           H
ATOM   3346  CD  GLN   254      46.650  15.570 127.750  1.00  0.00           C
ATOM   3347  OE1 GLN   254      47.780  15.750 127.450  1.00  0.00           O
ATOM   3348  NE2 GLN   254      46.320  15.200 129.000  1.00  0.00           N
ATOM   3349 HE21 GLN   254      45.360  14.990 129.200  1.00  0.00           H
ATOM   3350 HE22 GLN   254      47.010  14.870 129.640  1.00  0.00           H
ATOM   3351  C   GLN   254      44.540  18.020 124.540  1.00  0.00           C
ATOM   3352  O   GLN   254      45.010  19.100 124.050  1.00  0.00           O
ATOM   3353  N   ARG   255      44.570  16.930 123.730  1.00  0.00           N
ATOM   3354  HN  ARG   255      44.420  15.950 123.860  1.00  0.00           H
ATOM   3355  CA  ARG   255      44.870  17.070 122.290  1.00  0.00           C
ATOM   3356  HA  ARG   255      45.790  17.620 122.140  1.00  0.00           H
ATOM   3357  CB  ARG   255      45.100  15.650 121.750  1.00  0.00           C
ATOM   3358  HB1 ARG   255      44.150  15.110 121.900  1.00  0.00           H
ATOM   3359  HB2 ARG   255      45.890  15.080 122.280  1.00  0.00           H
ATOM   3360  CG  ARG   255      45.410  15.680 120.160  1.00  0.00           C
ATOM   3361  HG1 ARG   255      44.530  16.080 119.600  1.00  0.00           H
ATOM   3362  HG2 ARG   255      45.570  14.670 119.740  1.00  0.00           H
ATOM   3363  CD  ARG   255      46.670  16.460 119.730  1.00  0.00           C
ATOM   3364  HD1 ARG   255      47.480  16.440 120.480  1.00  0.00           H
ATOM   3365  HD2 ARG   255      46.360  17.530 119.740  1.00  0.00           H
ATOM   3366  NE  ARG   255      47.150  15.950 118.410  1.00  0.00           N
ATOM   3367  HE  ARG   255      46.480  15.330 117.990  1.00  0.00           H
ATOM   3368  CZ  ARG   255      48.410  15.820 117.990  1.00  0.00           C
ATOM   3369  NH1 ARG   255      49.430  16.480 118.530  1.00  0.00           N
ATOM   3370 HH11 ARG   255      49.270  17.270 119.130  1.00  0.00           H
ATOM   3371 HH12 ARG   255      50.400  16.250 118.430  1.00  0.00           H
ATOM   3372  NH2 ARG   255      48.690  14.770 117.270  1.00  0.00           N
ATOM   3373 HH21 ARG   255      47.950  14.090 117.200  1.00  0.00           H
ATOM   3374 HH22 ARG   255      49.640  14.530 117.070  1.00  0.00           H
ATOM   3375  C   ARG   255      43.870  17.910 121.430  1.00  0.00           C
ATOM   3376  O   ARG   255      44.200  18.810 120.630  1.00  0.00           O
ATOM   3377  N   SER   256      42.560  17.760 121.750  1.00  0.00           N
ATOM   3378  HN  SER   256      42.330  17.030 122.390  1.00  0.00           H
ATOM   3379  CA  SER   256      41.610  18.590 121.170  1.00  0.00           C
ATOM   3380  HA  SER   256      41.660  18.540 120.100  1.00  0.00           H
ATOM   3381  CB  SER   256      40.100  18.120 121.460  1.00  0.00           C
ATOM   3382  HB1 SER   256      39.760  18.260 122.510  1.00  0.00           H
ATOM   3383  HB2 SER   256      40.240  17.020 121.390  1.00  0.00           H
ATOM   3384  OG  SER   256      39.180  18.730 120.580  1.00  0.00           O
ATOM   3385  HG1 SER   256      39.650  18.970 119.770  1.00  0.00           H
ATOM   3386  C   SER   256      41.710  20.050 121.490  1.00  0.00           C
ATOM   3387  O   SER   256      41.530  20.830 120.520  1.00  0.00           O
ATOM   3388  N   GLU   257      41.970  20.430 122.720  1.00  0.00           N
ATOM   3389  HN  GLU   257      41.990  19.850 123.540  1.00  0.00           H
ATOM   3390  CA  GLU   257      42.240  21.880 123.020  1.00  0.00           C
ATOM   3391  HA  GLU   257      41.400  22.470 122.670  1.00  0.00           H
ATOM   3392  CB  GLU   257      42.360  22.100 124.520  1.00  0.00           C
ATOM   3393  HB1 GLU   257      42.650  23.150 124.740  1.00  0.00           H
ATOM   3394  HB2 GLU   257      43.180  21.530 125.010  1.00  0.00           H
ATOM   3395  CG  GLU   257      41.020  21.820 125.280  1.00  0.00           C
ATOM   3396  HG1 GLU   257      40.740  20.750 125.350  1.00  0.00           H
ATOM   3397  HG2 GLU   257      40.290  22.460 124.730  1.00  0.00           H
ATOM   3398  CD  GLU   257      40.810  22.340 126.710  1.00  0.00           C
ATOM   3399  OE1 GLU   257      40.210  21.640 127.540  1.00  0.00           O
ATOM   3400  OE2 GLU   257      41.130  23.550 126.890  1.00  0.00           O
ATOM   3401  C   GLU   257      43.450  22.480 122.270  1.00  0.00           C
ATOM   3402  O   GLU   257      43.370  23.640 121.840  1.00  0.00           O
ATOM   3403  N   SER   258      44.520  21.790 122.170  1.00  0.00           N
ATOM   3404  HN  SER   258      44.630  21.000 122.770  1.00  0.00           H
ATOM   3405  CA  SER   258      45.670  22.150 121.380  1.00  0.00           C
ATOM   3406  HA  SER   258      45.910  23.170 121.620  1.00  0.00           H
ATOM   3407  CB  SER   258      46.740  21.170 121.560  1.00  0.00           C
ATOM   3408  HB1 SER   258      46.350  20.150 121.340  1.00  0.00           H
ATOM   3409  HB2 SER   258      46.980  21.100 122.640  1.00  0.00           H
ATOM   3410  OG  SER   258      47.990  21.410 120.830  1.00  0.00           O
ATOM   3411  HG1 SER   258      48.620  21.920 121.350  1.00  0.00           H
ATOM   3412  C   SER   258      45.310  22.250 119.880  1.00  0.00           C
ATOM   3413  O   SER   258      45.550  23.220 119.220  1.00  0.00           O
ATOM   3414  N   LEU   259      44.530  21.280 119.320  1.00  0.00           N
ATOM   3415  HN  LEU   259      44.230  20.460 119.800  1.00  0.00           H
ATOM   3416  CA  LEU   259      44.100  21.350 117.910  1.00  0.00           C
ATOM   3417  HA  LEU   259      44.920  21.520 117.230  1.00  0.00           H
ATOM   3418  CB  LEU   259      43.520  19.930 117.430  1.00  0.00           C
ATOM   3419  HB1 LEU   259      42.970  20.110 116.480  1.00  0.00           H
ATOM   3420  HB2 LEU   259      42.810  19.580 118.210  1.00  0.00           H
ATOM   3421  CG  LEU   259      44.570  18.810 117.110  1.00  0.00           C
ATOM   3422  HG  LEU   259      45.150  18.680 118.050  1.00  0.00           H
ATOM   3423  CD1 LEU   259      43.970  17.480 116.690  1.00  0.00           C
ATOM   3424 HD11 LEU   259      43.100  17.270 117.350  1.00  0.00           H
ATOM   3425 HD12 LEU   259      44.720  16.660 116.690  1.00  0.00           H
ATOM   3426 HD13 LEU   259      43.570  17.700 115.670  1.00  0.00           H
ATOM   3427  CD2 LEU   259      45.490  19.200 115.920  1.00  0.00           C
ATOM   3428 HD21 LEU   259      44.820  19.370 115.060  1.00  0.00           H
ATOM   3429 HD22 LEU   259      46.270  18.430 115.800  1.00  0.00           H
ATOM   3430 HD23 LEU   259      46.120  20.100 116.110  1.00  0.00           H
ATOM   3431  C   LEU   259      43.240  22.590 117.610  1.00  0.00           C
ATOM   3432  O   LEU   259      43.460  23.310 116.620  1.00  0.00           O
ATOM   3433  N   SER   260      42.280  22.860 118.490  1.00  0.00           N
ATOM   3434  HN  SER   260      42.160  22.300 119.300  1.00  0.00           H
ATOM   3435  CA  SER   260      41.410  24.010 118.430  1.00  0.00           C
ATOM   3436  HA  SER   260      41.000  23.980 117.430  1.00  0.00           H
ATOM   3437  CB  SER   260      40.380  23.890 119.620  1.00  0.00           C
ATOM   3438  HB1 SER   260      40.850  23.780 120.620  1.00  0.00           H
ATOM   3439  HB2 SER   260      39.700  23.050 119.350  1.00  0.00           H
ATOM   3440  OG  SER   260      39.600  25.090 119.710  1.00  0.00           O
ATOM   3441  HG1 SER   260      40.010  25.640 120.370  1.00  0.00           H
ATOM   3442  C   SER   260      42.250  25.340 118.560  1.00  0.00           C
ATOM   3443  O   SER   260      41.850  26.380 118.080  1.00  0.00           O
ATOM   3444  N   SER   261      43.380  25.330 119.170  1.00  0.00           N
ATOM   3445  HN  SER   261      43.720  24.420 119.400  1.00  0.00           H
ATOM   3446  CA  SER   261      44.360  26.400 119.390  1.00  0.00           C
ATOM   3447  HA  SER   261      43.880  27.370 119.340  1.00  0.00           H
ATOM   3448  CB  SER   261      45.180  26.240 120.720  1.00  0.00           C
ATOM   3449  HB1 SER   261      45.850  25.360 120.750  1.00  0.00           H
ATOM   3450  HB2 SER   261      44.500  26.300 121.600  1.00  0.00           H
ATOM   3451  OG  SER   261      46.110  27.300 120.840  1.00  0.00           O
ATOM   3452  HG1 SER   261      46.660  27.100 121.600  1.00  0.00           H
ATOM   3453  C   SER   261      45.250  26.480 118.250  1.00  0.00           C
ATOM   3454  O   SER   261      45.680  27.590 117.860  1.00  0.00           O
ATOM   3455  N   ARG   262      45.760  25.380 117.700  1.00  0.00           N
ATOM   3456  HN  ARG   262      45.430  24.500 118.040  1.00  0.00           H
ATOM   3457  CA  ARG   262      46.740  25.340 116.670  1.00  0.00           C
ATOM   3458  HA  ARG   262      47.580  25.990 116.870  1.00  0.00           H
ATOM   3459  CB  ARG   262      47.370  23.930 116.400  1.00  0.00           C
ATOM   3460  HB1 ARG   262      47.780  23.760 115.390  1.00  0.00           H
ATOM   3461  HB2 ARG   262      46.540  23.200 116.550  1.00  0.00           H
ATOM   3462  CG  ARG   262      48.320  23.570 117.540  1.00  0.00           C
ATOM   3463  HG1 ARG   262      47.800  23.720 118.510  1.00  0.00           H
ATOM   3464  HG2 ARG   262      49.270  24.150 117.520  1.00  0.00           H
ATOM   3465  CD  ARG   262      48.710  22.080 117.620  1.00  0.00           C
ATOM   3466  HD1 ARG   262      47.740  21.540 117.640  1.00  0.00           H
ATOM   3467  HD2 ARG   262      49.220  21.880 118.590  1.00  0.00           H
ATOM   3468  NE  ARG   262      49.540  21.770 116.480  1.00  0.00           N
ATOM   3469  HE  ARG   262      49.570  22.450 115.750  1.00  0.00           H
ATOM   3470  CZ  ARG   262      49.830  20.590 116.020  1.00  0.00           C
ATOM   3471  NH1 ARG   262      49.610  19.500 116.690  1.00  0.00           N
ATOM   3472 HH11 ARG   262      49.170  19.600 117.590  1.00  0.00           H
ATOM   3473 HH12 ARG   262      49.870  18.650 116.240  1.00  0.00           H
ATOM   3474  NH2 ARG   262      50.370  20.470 114.840  1.00  0.00           N
ATOM   3475 HH21 ARG   262      50.360  21.190 114.150  1.00  0.00           H
ATOM   3476 HH22 ARG   262      50.700  19.540 114.640  1.00  0.00           H
ATOM   3477  C   ARG   262      46.290  25.850 115.320  1.00  0.00           C
ATOM   3478  O   ARG   262      45.110  25.760 114.940  1.00  0.00           O
ATOM   3479  N   SER   263      47.240  26.440 114.470  1.00  0.00           N
ATOM   3480  HN  SER   263      48.160  26.400 114.840  1.00  0.00           H
ATOM   3481  CA  SER   263      47.080  26.520 113.030  1.00  0.00           C
ATOM   3482  HA  SER   263      46.080  26.810 112.750  1.00  0.00           H
ATOM   3483  CB  SER   263      48.060  27.480 112.360  1.00  0.00           C
ATOM   3484  HB1 SER   263      49.060  27.000 112.390  1.00  0.00           H
ATOM   3485  HB2 SER   263      48.120  28.430 112.920  1.00  0.00           H
ATOM   3486  OG  SER   263      47.670  27.840 111.020  1.00  0.00           O
ATOM   3487  HG1 SER   263      46.940  28.450 111.080  1.00  0.00           H
ATOM   3488  C   SER   263      47.380  25.160 112.400  1.00  0.00           C
ATOM   3489  O   SER   263      48.220  24.340 112.900  1.00  0.00           O
ATOM   3490  N   THR   264      46.810  24.880 111.210  1.00  0.00           N
ATOM   3491  HN  THR   264      46.100  25.530 110.930  1.00  0.00           H
ATOM   3492  CA  THR   264      46.970  23.700 110.350  1.00  0.00           C
ATOM   3493  HA  THR   264      46.860  22.900 111.070  1.00  0.00           H
ATOM   3494  CB  THR   264      45.850  23.530 109.310  1.00  0.00           C
ATOM   3495  HB  THR   264      44.840  23.560 109.770  1.00  0.00           H
ATOM   3496  OG1 THR   264      46.010  22.290 108.710  1.00  0.00           O
ATOM   3497  HG1 THR   264      45.290  22.140 108.090  1.00  0.00           H
ATOM   3498  CG2 THR   264      45.910  24.720 108.320  1.00  0.00           C
ATOM   3499 HG21 THR   264      46.830  24.750 107.710  1.00  0.00           H
ATOM   3500 HG22 THR   264      45.960  25.680 108.870  1.00  0.00           H
ATOM   3501 HG23 THR   264      45.020  24.850 107.660  1.00  0.00           H
ATOM   3502  C   THR   264      48.410  23.580 109.870  1.00  0.00           C
ATOM   3503  O   THR   264      49.260  24.480 109.830  1.00  0.00           O
ATOM   3504  N   MET   265      48.760  22.300 109.560  1.00  0.00           N
ATOM   3505  HN  MET   265      48.190  21.500 109.730  1.00  0.00           H
ATOM   3506  CA  MET   265      50.040  21.880 109.130  1.00  0.00           C
ATOM   3507  HA  MET   265      50.690  22.080 109.970  1.00  0.00           H
ATOM   3508  CB  MET   265      50.110  20.300 109.030  1.00  0.00           C
ATOM   3509  HB1 MET   265      50.970  19.930 108.420  1.00  0.00           H
ATOM   3510  HB2 MET   265      49.230  19.910 108.470  1.00  0.00           H
ATOM   3511  CG  MET   265      50.400  19.650 110.370  1.00  0.00           C
ATOM   3512  HG1 MET   265      51.330  20.080 110.810  1.00  0.00           H
ATOM   3513  HG2 MET   265      50.610  18.570 110.210  1.00  0.00           H
ATOM   3514  SD  MET   265      49.170  19.840 111.610  1.00  0.00           S
ATOM   3515  CE  MET   265      47.930  18.760 110.840  1.00  0.00           C
ATOM   3516  HE1 MET   265      47.140  18.560 111.600  1.00  0.00           H
ATOM   3517  HE2 MET   265      48.280  17.780 110.480  1.00  0.00           H
ATOM   3518  HE3 MET   265      47.600  19.290 109.920  1.00  0.00           H
ATOM   3519  C   MET   265      50.740  22.610 107.960  1.00  0.00           C
ATOM   3520  O   MET   265      50.130  23.000 106.960  1.00  0.00           O
ATOM   3521  N   VAL   266      52.060  22.910 108.150  1.00  0.00           N
ATOM   3522  HN  VAL   266      52.480  23.090 109.030  1.00  0.00           H
ATOM   3523  CA  VAL   266      52.900  23.150 106.950  1.00  0.00           C
ATOM   3524  HA  VAL   266      52.560  23.900 106.260  1.00  0.00           H
ATOM   3525  CB  VAL   266      54.160  23.810 107.540  1.00  0.00           C
ATOM   3526  HB  VAL   266      54.700  23.160 108.260  1.00  0.00           H
ATOM   3527  CG1 VAL   266      55.220  24.030 106.490  1.00  0.00           C
ATOM   3528 HG11 VAL   266      54.800  24.620 105.640  1.00  0.00           H
ATOM   3529 HG12 VAL   266      55.620  23.070 106.090  1.00  0.00           H
ATOM   3530 HG13 VAL   266      56.100  24.570 106.890  1.00  0.00           H
ATOM   3531  CG2 VAL   266      53.860  25.150 108.200  1.00  0.00           C
ATOM   3532 HG21 VAL   266      52.850  25.140 108.660  1.00  0.00           H
ATOM   3533 HG22 VAL   266      53.910  26.030 107.510  1.00  0.00           H
ATOM   3534 HG23 VAL   266      54.590  25.290 109.030  1.00  0.00           H
ATOM   3535  C   VAL   266      53.310  21.810 106.300  1.00  0.00           C
ATOM   3536  O   VAL   266      53.750  20.870 106.920  1.00  0.00           O
ATOM   3537  N   THR   267      53.020  21.660 105.010  1.00  0.00           N
ATOM   3538  HN  THR   267      52.840  22.490 104.490  1.00  0.00           H
ATOM   3539  CA  THR   267      53.370  20.400 104.280  1.00  0.00           C
ATOM   3540  HA  THR   267      52.930  19.640 104.920  1.00  0.00           H
ATOM   3541  CB  THR   267      52.510  20.200 102.930  1.00  0.00           C
ATOM   3542  HB  THR   267      52.750  21.110 102.350  1.00  0.00           H
ATOM   3543  OG1 THR   267      51.070  20.110 103.320  1.00  0.00           O
ATOM   3544  HG1 THR   267      50.570  19.730 102.590  1.00  0.00           H
ATOM   3545  CG2 THR   267      52.910  18.940 102.140  1.00  0.00           C
ATOM   3546 HG21 THR   267      53.780  19.120 101.470  1.00  0.00           H
ATOM   3547 HG22 THR   267      52.060  18.730 101.450  1.00  0.00           H
ATOM   3548 HG23 THR   267      53.210  18.080 102.780  1.00  0.00           H
ATOM   3549  C   THR   267      54.870  20.210 104.100  1.00  0.00           C
ATOM   3550  O   THR   267      55.610  21.080 103.680  1.00  0.00           O
ATOM   3551  N   SER   268      55.360  19.000 104.370  1.00  0.00           N
ATOM   3552  HN  SER   268      54.790  18.230 104.640  1.00  0.00           H
ATOM   3553  CA  SER   268      56.750  18.680 104.280  1.00  0.00           C
ATOM   3554  HA  SER   268      57.310  19.540 103.930  1.00  0.00           H
ATOM   3555  CB  SER   268      57.440  18.090 105.550  1.00  0.00           C
ATOM   3556  HB1 SER   268      57.350  18.820 106.380  1.00  0.00           H
ATOM   3557  HB2 SER   268      58.540  18.040 105.400  1.00  0.00           H
ATOM   3558  OG  SER   268      56.790  16.870 105.970  1.00  0.00           O
ATOM   3559  HG1 SER   268      56.170  17.270 106.580  1.00  0.00           H
ATOM   3560  C   SER   268      57.020  17.780 103.140  1.00  0.00           C
ATOM   3561  O   SER   268      58.060  17.850 102.530  1.00  0.00           O
ATOM   3562  N   SER   269      56.080  16.820 102.830  1.00  0.00           N
ATOM   3563  HN  SER   269      55.130  16.860 103.120  1.00  0.00           H
ATOM   3564  CA  SER   269      56.350  15.890 101.690  1.00  0.00           C
ATOM   3565  HA  SER   269      57.290  15.370 101.750  1.00  0.00           H
ATOM   3566  CB  SER   269      55.300  14.730 101.710  1.00  0.00           C
ATOM   3567  HB1 SER   269      54.280  15.190 101.670  1.00  0.00           H
ATOM   3568  HB2 SER   269      55.230  14.190 102.680  1.00  0.00           H
ATOM   3569  OG  SER   269      55.410  13.650 100.760  1.00  0.00           O
ATOM   3570  HG1 SER   269      55.090  14.080  99.970  1.00  0.00           H
ATOM   3571  C   SER   269      56.330  16.540 100.240  1.00  0.00           C
ATOM   3572  O   SER   269      55.680  17.570 100.000  1.00  0.00           O
ATOM   3573  N   GLY   270      57.020  15.910  99.270  1.00  0.00           N
ATOM   3574  HN  GLY   270      57.490  15.050  99.430  1.00  0.00           H
ATOM   3575  CA  GLY   270      57.100  16.470  97.910  1.00  0.00           C
ATOM   3576  HA1 GLY   270      57.540  15.740  97.260  1.00  0.00           H
ATOM   3577  HA2 GLY   270      57.650  17.410  97.910  1.00  0.00           H
ATOM   3578  C   GLY   270      55.750  16.670  97.180  1.00  0.00           C
ATOM   3579  O   GLY   270      54.740  16.090  97.650  1.00  0.00           O
ATOM   3580  N   ALA   271      55.630  17.270  95.950  1.00  0.00           N
ATOM   3581  HN  ALA   271      56.440  17.700  95.560  1.00  0.00           H
ATOM   3582  CA  ALA   271      54.500  17.550  95.150  1.00  0.00           C
ATOM   3583  HA  ALA   271      53.870  18.180  95.760  1.00  0.00           H
ATOM   3584  CB  ALA   271      54.930  18.390  93.910  1.00  0.00           C
ATOM   3585  HB1 ALA   271      54.030  18.510  93.270  1.00  0.00           H
ATOM   3586  HB2 ALA   271      55.620  17.820  93.260  1.00  0.00           H
ATOM   3587  HB3 ALA   271      55.250  19.440  94.080  1.00  0.00           H
ATOM   3588  C   ALA   271      53.700  16.330  94.590  1.00  0.00           C
ATOM   3589  O   ALA   271      54.310  15.390  94.110  1.00  0.00           O
ATOM   3590  N   PRO   272      52.300  16.390  94.540  1.00  0.00           N
ATOM   3591  CD  PRO   272      51.570  17.380  95.260  1.00  0.00           C
ATOM   3592  HD1 PRO   272      51.600  18.340  94.710  1.00  0.00           H
ATOM   3593  HD2 PRO   272      51.960  17.600  96.280  1.00  0.00           H
ATOM   3594  CA  PRO   272      51.570  15.280  94.150  1.00  0.00           C
ATOM   3595  HA  PRO   272      51.770  14.590  94.950  1.00  0.00           H
ATOM   3596  CB  PRO   272      50.100  15.760  94.230  1.00  0.00           C
ATOM   3597  HB1 PRO   272      49.380  14.960  94.490  1.00  0.00           H
ATOM   3598  HB2 PRO   272      49.880  16.200  93.230  1.00  0.00           H
ATOM   3599  CG  PRO   272      50.140  16.810  95.280  1.00  0.00           C
ATOM   3600  HG1 PRO   272      49.370  17.580  95.040  1.00  0.00           H
ATOM   3601  HG2 PRO   272      49.860  16.370  96.260  1.00  0.00           H
ATOM   3602  C   PRO   272      51.820  14.560  92.740  1.00  0.00           C
ATOM   3603  O   PRO   272      52.340  15.130  91.830  1.00  0.00           O
ATOM   3604  N   GLN   273      51.400  13.300  92.690  1.00  0.00           N
ATOM   3605  HN  GLN   273      51.040  12.960  93.550  1.00  0.00           H
ATOM   3606  CA  GLN   273      51.160  12.510  91.450  1.00  0.00           C
ATOM   3607  HA  GLN   273      52.130  12.210  91.080  1.00  0.00           H
ATOM   3608  CB  GLN   273      50.410  11.270  91.760  1.00  0.00           C
ATOM   3609  HB1 GLN   273      50.180  10.760  90.800  1.00  0.00           H
ATOM   3610  HB2 GLN   273      49.410  11.470  92.200  1.00  0.00           H
ATOM   3611  CG  GLN   273      51.080  10.170  92.650  1.00  0.00           C
ATOM   3612  HG1 GLN   273      50.490   9.260  92.410  1.00  0.00           H
ATOM   3613  HG2 GLN   273      50.750  10.430  93.680  1.00  0.00           H
ATOM   3614  CD  GLN   273      52.600   9.990  92.590  1.00  0.00           C
ATOM   3615  OE1 GLN   273      53.350  10.960  92.800  1.00  0.00           O
ATOM   3616  NE2 GLN   273      52.980   8.700  92.310  1.00  0.00           N
ATOM   3617 HE21 GLN   273      53.960   8.490  92.390  1.00  0.00           H
ATOM   3618 HE22 GLN   273      52.310   8.000  92.060  1.00  0.00           H
ATOM   3619  C   GLN   273      50.510  13.190  90.230  1.00  0.00           C
ATOM   3620  O   GLN   273      49.650  14.000  90.340  1.00  0.00           O
ATOM   3621  N   THR   274      50.920  12.860  88.950  1.00  0.00           N
ATOM   3622  HN  THR   274      51.700  12.240  88.940  1.00  0.00           H
ATOM   3623  CA  THR   274      50.320  13.360  87.720  1.00  0.00           C
ATOM   3624  HA  THR   274      49.860  14.310  87.960  1.00  0.00           H
ATOM   3625  CB  THR   274      51.440  13.670  86.630  1.00  0.00           C
ATOM   3626  HB  THR   274      51.640  12.870  85.890  1.00  0.00           H
ATOM   3627  OG1 THR   274      52.710  13.860  87.230  1.00  0.00           O
ATOM   3628  HG1 THR   274      52.990  13.020  87.610  1.00  0.00           H
ATOM   3629  CG2 THR   274      51.130  15.000  85.960  1.00  0.00           C
ATOM   3630 HG21 THR   274      50.170  15.010  85.400  1.00  0.00           H
ATOM   3631 HG22 THR   274      51.910  15.400  85.270  1.00  0.00           H
ATOM   3632 HG23 THR   274      51.100  15.800  86.740  1.00  0.00           H
ATOM   3633  C   THR   274      49.350  12.320  87.120  1.00  0.00           C
ATOM   3634  O   THR   274      48.760  12.380  86.040  1.00  0.00           O
ATOM   3635  N   THR   275      49.270  11.210  87.850  1.00  0.00           N
ATOM   3636  HN  THR   275      49.630  11.240  88.780  1.00  0.00           H
ATOM   3637  CA  THR   275      48.530  10.090  87.360  1.00  0.00           C
ATOM   3638  HA  THR   275      48.530  10.040  86.280  1.00  0.00           H
ATOM   3639  CB  THR   275      49.260   8.850  87.850  1.00  0.00           C
ATOM   3640  HB  THR   275      48.600   7.950  87.860  1.00  0.00           H
ATOM   3641  OG1 THR   275      49.900   9.000  89.130  1.00  0.00           O
ATOM   3642  HG1 THR   275      49.240   8.930  89.820  1.00  0.00           H
ATOM   3643  CG2 THR   275      50.320   8.610  86.710  1.00  0.00           C
ATOM   3644 HG21 THR   275      50.980   9.500  86.610  1.00  0.00           H
ATOM   3645 HG22 THR   275      49.740   8.400  85.780  1.00  0.00           H
ATOM   3646 HG23 THR   275      50.930   7.690  86.810  1.00  0.00           H
ATOM   3647  C   THR   275      47.090  10.110  87.910  1.00  0.00           C
ATOM   3648  O   THR   275      46.900  10.360  89.120  1.00  0.00           O
ATOM   3649  N   PRO   276      46.030   9.830  87.120  1.00  0.00           N
ATOM   3650  CD  PRO   276      45.980  10.230  85.670  1.00  0.00           C
ATOM   3651  HD1 PRO   276      46.330   9.380  85.060  1.00  0.00           H
ATOM   3652  HD2 PRO   276      46.700  11.040  85.420  1.00  0.00           H
ATOM   3653  CA  PRO   276      44.620   9.810  87.610  1.00  0.00           C
ATOM   3654  HA  PRO   276      44.330  10.750  88.060  1.00  0.00           H
ATOM   3655  CB  PRO   276      43.770   9.640  86.260  1.00  0.00           C
ATOM   3656  HB1 PRO   276      42.690   9.820  86.450  1.00  0.00           H
ATOM   3657  HB2 PRO   276      43.940   8.630  85.820  1.00  0.00           H
ATOM   3658  CG  PRO   276      44.560  10.620  85.340  1.00  0.00           C
ATOM   3659  HG1 PRO   276      44.270  10.290  84.330  1.00  0.00           H
ATOM   3660  HG2 PRO   276      44.470  11.720  85.510  1.00  0.00           H
ATOM   3661  C   PRO   276      44.410   8.760  88.670  1.00  0.00           C
ATOM   3662  O   PRO   276      44.560   7.550  88.370  1.00  0.00           O
HETATM 3663  N   HSD   277      44.040   9.080  89.890  1.00  0.00           N
HETATM 3664  HN  HSD   277      43.630   9.970  90.090  1.00  0.00           H
HETATM 3665  CA  HSD   277      43.730   8.120  90.880  1.00  0.00           C
HETATM 3666  HA  HSD   277      43.900   7.100  90.580  1.00  0.00           H
HETATM 3667  CB  HSD   277      44.690   8.290  92.100  1.00  0.00           C
HETATM 3668  HB1 HSD   277      44.350   7.570  92.880  1.00  0.00           H
HETATM 3669  HB2 HSD   277      44.440   9.300  92.490  1.00  0.00           H
HETATM 3670  ND1 HSD   277      46.640   6.850  91.430  1.00  0.00           N
HETATM 3671  HD1 HSD   277      46.110   6.000  91.470  1.00  0.00           H
HETATM 3672  CG  HSD   277      46.190   8.060  91.840  1.00  0.00           C
HETATM 3673  CE1 HSD   277      47.940   6.970  91.250  1.00  0.00           C
HETATM 3674  HE1 HSD   277      48.620   6.340  90.670  1.00  0.00           H
HETATM 3675  NE2 HSD   277      48.360   8.200  91.480  1.00  0.00           N
HETATM 3676  CD2 HSD   277      47.260   8.890  92.000  1.00  0.00           C
HETATM 3677  HD2 HSD   277      47.300   9.970  92.140  1.00  0.00           H
HETATM 3678  C   HSD   277      42.300   8.350  91.390  1.00  0.00           C
HETATM 3679  O   HSD   277      41.720   9.390  91.120  1.00  0.00           O
ATOM   3680  N   ARG   278      41.690   7.420  92.150  1.00  0.00           N
ATOM   3681  HN  ARG   278      42.100   6.520  92.300  1.00  0.00           H
ATOM   3682  CA  ARG   278      40.360   7.660  92.680  1.00  0.00           C
ATOM   3683  HA  ARG   278      39.710   8.070  91.920  1.00  0.00           H
ATOM   3684  CB  ARG   278      39.680   6.290  93.130  1.00  0.00           C
ATOM   3685  HB1 ARG   278      38.840   6.620  93.770  1.00  0.00           H
ATOM   3686  HB2 ARG   278      40.400   5.870  93.880  1.00  0.00           H
ATOM   3687  CG  ARG   278      39.130   5.370  91.960  1.00  0.00           C
ATOM   3688  HG1 ARG   278      39.990   5.120  91.300  1.00  0.00           H
ATOM   3689  HG2 ARG   278      38.430   6.050  91.430  1.00  0.00           H
ATOM   3690  CD  ARG   278      38.460   4.030  92.530  1.00  0.00           C
ATOM   3691  HD1 ARG   278      39.080   3.520  93.300  1.00  0.00           H
ATOM   3692  HD2 ARG   278      38.290   3.370  91.650  1.00  0.00           H
ATOM   3693  NE  ARG   278      37.140   4.310  93.170  1.00  0.00           N
ATOM   3694  HE  ARG   278      36.940   5.290  93.210  1.00  0.00           H
ATOM   3695  CZ  ARG   278      36.270   3.490  93.700  1.00  0.00           C
ATOM   3696  NH1 ARG   278      36.300   2.190  93.580  1.00  0.00           N
ATOM   3697 HH11 ARG   278      37.010   1.950  92.910  1.00  0.00           H
ATOM   3698 HH12 ARG   278      35.500   1.670  93.860  1.00  0.00           H
ATOM   3699  NH2 ARG   278      35.370   4.050  94.500  1.00  0.00           N
ATOM   3700 HH21 ARG   278      34.650   3.520  94.950  1.00  0.00           H
ATOM   3701 HH22 ARG   278      35.520   5.020  94.650  1.00  0.00           H
ATOM   3702  C   ARG   278      40.220   8.810  93.620  1.00  0.00           C
ATOM   3703  O   ARG   278      40.960   8.950  94.570  1.00  0.00           O
ATOM   3704  N   THR   279      39.260   9.760  93.430  1.00  0.00           N
ATOM   3705  HN  THR   279      38.690   9.720  92.610  1.00  0.00           H
ATOM   3706  CA  THR   279      39.070  10.970  94.210  1.00  0.00           C
ATOM   3707  HA  THR   279      38.320  11.580  93.740  1.00  0.00           H
ATOM   3708  CB  THR   279      38.410  10.680  95.620  1.00  0.00           C
ATOM   3709  HB  THR   279      38.190  11.670  96.070  1.00  0.00           H
ATOM   3710  OG1 THR   279      39.410  10.090  96.410  1.00  0.00           O
ATOM   3711  HG1 THR   279      39.900   9.540  95.790  1.00  0.00           H
ATOM   3712  CG2 THR   279      37.190   9.690  95.630  1.00  0.00           C
ATOM   3713 HG21 THR   279      36.320  10.270  95.260  1.00  0.00           H
ATOM   3714 HG22 THR   279      36.880   9.350  96.640  1.00  0.00           H
ATOM   3715 HG23 THR   279      37.360   8.780  95.020  1.00  0.00           H
ATOM   3716  C   THR   279      40.300  11.980  94.320  1.00  0.00           C
ATOM   3717  O   THR   279      40.600  12.620  95.340  1.00  0.00           O
ATOM   3718  N   PHE   280      41.100  12.010  93.240  1.00  0.00           N
ATOM   3719  HN  PHE   280      40.890  11.540  92.390  1.00  0.00           H
ATOM   3720  CA  PHE   280      42.410  12.810  93.280  1.00  0.00           C
ATOM   3721  HA  PHE   280      42.650  13.070  94.300  1.00  0.00           H
ATOM   3722  CB  PHE   280      43.580  11.800  92.950  1.00  0.00           C
ATOM   3723  HB1 PHE   280      43.290  11.160  92.090  1.00  0.00           H
ATOM   3724  HB2 PHE   280      43.660  11.090  93.810  1.00  0.00           H
ATOM   3725  CG  PHE   280      44.860  12.390  92.730  1.00  0.00           C
ATOM   3726  CD1 PHE   280      45.670  12.190  91.630  1.00  0.00           C
ATOM   3727  HD1 PHE   280      45.380  11.580  90.790  1.00  0.00           H
ATOM   3728  CE1 PHE   280      46.880  12.930  91.450  1.00  0.00           C
ATOM   3729  HE1 PHE   280      47.520  12.760  90.600  1.00  0.00           H
ATOM   3730  CZ  PHE   280      47.330  13.720  92.510  1.00  0.00           C
ATOM   3731  HZ  PHE   280      48.250  14.270  92.440  1.00  0.00           H
ATOM   3732  CD2 PHE   280      45.320  13.220  93.730  1.00  0.00           C
ATOM   3733  HD2 PHE   280      44.770  13.420  94.630  1.00  0.00           H
ATOM   3734  CE2 PHE   280      46.580  13.820  93.710  1.00  0.00           C
ATOM   3735  HE2 PHE   280      46.840  14.480  94.520  1.00  0.00           H
ATOM   3736  C   PHE   280      42.250  14.030  92.420  1.00  0.00           C
ATOM   3737  O   PHE   280      42.020  13.920  91.210  1.00  0.00           O
ATOM   3738  N   GLY   281      42.440  15.230  92.960  1.00  0.00           N
ATOM   3739  HN  GLY   281      42.680  15.330  93.920  1.00  0.00           H
ATOM   3740  CA  GLY   281      42.190  16.560  92.300  1.00  0.00           C
ATOM   3741  HA1 GLY   281      42.130  17.260  93.130  1.00  0.00           H
ATOM   3742  HA2 GLY   281      41.240  16.430  91.810  1.00  0.00           H
ATOM   3743  C   GLY   281      43.230  16.990  91.300  1.00  0.00           C
ATOM   3744  O   GLY   281      43.030  17.620  90.270  1.00  0.00           O
ATOM   3745  N   GLY   282      44.450  16.580  91.580  1.00  0.00           N
ATOM   3746  HN  GLY   282      44.640  15.980  92.360  1.00  0.00           H
ATOM   3747  CA  GLY   282      45.600  16.860  90.680  1.00  0.00           C
ATOM   3748  HA1 GLY   282      46.420  16.650  91.350  1.00  0.00           H
ATOM   3749  HA2 GLY   282      45.430  17.870  90.340  1.00  0.00           H
ATOM   3750  C   GLY   282      45.690  16.100  89.380  1.00  0.00           C
ATOM   3751  O   GLY   282      46.190  16.590  88.390  1.00  0.00           O
ATOM   3752  N   GLY   283      45.110  14.870  89.380  1.00  0.00           N
ATOM   3753  HN  GLY   283      44.490  14.720  90.150  1.00  0.00           H
ATOM   3754  CA  GLY   283      45.070  13.910  88.240  1.00  0.00           C
ATOM   3755  HA1 GLY   283      44.760  12.910  88.490  1.00  0.00           H
ATOM   3756  HA2 GLY   283      46.090  13.990  87.880  1.00  0.00           H
ATOM   3757  C   GLY   283      44.090  14.460  87.270  1.00  0.00           C
ATOM   3758  O   GLY   283      44.390  14.590  86.090  1.00  0.00           O
ATOM   3759  N   LYS   284      42.950  14.840  87.760  1.00  0.00           N
ATOM   3760  HN  LYS   284      42.740  14.530  88.680  1.00  0.00           H
ATOM   3761  CA  LYS   284      41.980  15.660  87.070  1.00  0.00           C
ATOM   3762  HA  LYS   284      41.560  15.060  86.280  1.00  0.00           H
ATOM   3763  CB  LYS   284      40.760  16.090  87.910  1.00  0.00           C
ATOM   3764  HB1 LYS   284      40.090  16.790  87.360  1.00  0.00           H
ATOM   3765  HB2 LYS   284      41.090  16.600  88.840  1.00  0.00           H
ATOM   3766  CG  LYS   284      39.950  14.870  88.370  1.00  0.00           C
ATOM   3767  HG1 LYS   284      40.730  14.080  88.430  1.00  0.00           H
ATOM   3768  HG2 LYS   284      39.310  14.550  87.520  1.00  0.00           H
ATOM   3769  CD  LYS   284      39.050  15.030  89.600  1.00  0.00           C
ATOM   3770  HD1 LYS   284      38.400  15.920  89.440  1.00  0.00           H
ATOM   3771  HD2 LYS   284      39.650  15.330  90.490  1.00  0.00           H
ATOM   3772  CE  LYS   284      38.300  13.800  89.920  1.00  0.00           C
ATOM   3773  HE1 LYS   284      39.140  13.080  90.010  1.00  0.00           H
ATOM   3774  HE2 LYS   284      37.620  13.460  89.110  1.00  0.00           H
ATOM   3775  NZ  LYS   284      37.600  13.940  91.140  1.00  0.00           N
ATOM   3776  HZ1 LYS   284      37.160  13.020  91.330  1.00  0.00           H
ATOM   3777  HZ2 LYS   284      36.790  14.560  90.930  1.00  0.00           H
ATOM   3778  HZ3 LYS   284      38.210  14.330  91.880  1.00  0.00           H
ATOM   3779  C   LYS   284      42.570  16.980  86.500  1.00  0.00           C
ATOM   3780  O   LYS   284      42.140  17.330  85.420  1.00  0.00           O
ATOM   3781  N   ALA   285      43.500  17.690  87.200  1.00  0.00           N
ATOM   3782  HN  ALA   285      43.820  17.440  88.110  1.00  0.00           H
ATOM   3783  CA  ALA   285      44.020  18.970  86.740  1.00  0.00           C
ATOM   3784  HA  ALA   285      43.130  19.520  86.490  1.00  0.00           H
ATOM   3785  CB  ALA   285      44.710  19.750  87.850  1.00  0.00           C
ATOM   3786  HB1 ALA   285      45.070  20.730  87.450  1.00  0.00           H
ATOM   3787  HB2 ALA   285      45.550  19.240  88.370  1.00  0.00           H
ATOM   3788  HB3 ALA   285      44.000  19.950  88.680  1.00  0.00           H
ATOM   3789  C   ALA   285      45.060  18.860  85.620  1.00  0.00           C
ATOM   3790  O   ALA   285      45.140  19.610  84.650  1.00  0.00           O
ATOM   3791  N   ALA   286      45.950  17.850  85.870  1.00  0.00           N
ATOM   3792  HN  ALA   286      46.040  17.320  86.710  1.00  0.00           H
ATOM   3793  CA  ALA   286      46.880  17.330  84.860  1.00  0.00           C
ATOM   3794  HA  ALA   286      47.500  18.190  84.650  1.00  0.00           H
ATOM   3795  CB  ALA   286      47.710  16.210  85.550  1.00  0.00           C
ATOM   3796  HB1 ALA   286      47.130  15.330  85.880  1.00  0.00           H
ATOM   3797  HB2 ALA   286      48.240  16.590  86.450  1.00  0.00           H
ATOM   3798  HB3 ALA   286      48.470  15.810  84.840  1.00  0.00           H
ATOM   3799  C   ALA   286      46.160  16.780  83.660  1.00  0.00           C
ATOM   3800  O   ALA   286      46.620  17.070  82.590  1.00  0.00           O
ATOM   3801  N   VAL   287      44.960  16.140  83.780  1.00  0.00           N
ATOM   3802  HN  VAL   287      44.780  15.750  84.680  1.00  0.00           H
ATOM   3803  CA  VAL   287      44.060  15.810  82.710  1.00  0.00           C
ATOM   3804  HA  VAL   287      44.600  15.380  81.890  1.00  0.00           H
ATOM   3805  CB  VAL   287      43.010  14.680  83.030  1.00  0.00           C
ATOM   3806  HB  VAL   287      42.500  14.940  83.980  1.00  0.00           H
ATOM   3807  CG1 VAL   287      41.790  14.380  82.060  1.00  0.00           C
ATOM   3808 HG11 VAL   287      42.170  14.170  81.040  1.00  0.00           H
ATOM   3809 HG12 VAL   287      41.030  15.190  82.130  1.00  0.00           H
ATOM   3810 HG13 VAL   287      41.290  13.410  82.290  1.00  0.00           H
ATOM   3811  CG2 VAL   287      43.780  13.340  83.250  1.00  0.00           C
ATOM   3812 HG21 VAL   287      43.030  12.640  83.680  1.00  0.00           H
ATOM   3813 HG22 VAL   287      44.630  13.390  83.960  1.00  0.00           H
ATOM   3814 HG23 VAL   287      44.200  12.870  82.330  1.00  0.00           H
ATOM   3815  C   VAL   287      43.520  17.030  81.990  1.00  0.00           C
ATOM   3816  O   VAL   287      43.570  16.940  80.750  1.00  0.00           O
ATOM   3817  N   VAL   288      43.010  18.060  82.670  1.00  0.00           N
ATOM   3818  HN  VAL   288      42.850  18.060  83.660  1.00  0.00           H
ATOM   3819  CA  VAL   288      42.640  19.310  81.990  1.00  0.00           C
ATOM   3820  HA  VAL   288      41.970  19.080  81.180  1.00  0.00           H
ATOM   3821  CB  VAL   288      41.880  20.220  82.980  1.00  0.00           C
ATOM   3822  HB  VAL   288      42.400  20.290  83.960  1.00  0.00           H
ATOM   3823  CG1 VAL   288      41.680  21.580  82.360  1.00  0.00           C
ATOM   3824 HG11 VAL   288      41.090  21.370  81.450  1.00  0.00           H
ATOM   3825 HG12 VAL   288      42.550  22.250  82.220  1.00  0.00           H
ATOM   3826 HG13 VAL   288      41.000  22.130  83.040  1.00  0.00           H
ATOM   3827  CG2 VAL   288      40.560  19.610  83.250  1.00  0.00           C
ATOM   3828 HG21 VAL   288      40.090  19.310  82.280  1.00  0.00           H
ATOM   3829 HG22 VAL   288      39.840  20.320  83.720  1.00  0.00           H
ATOM   3830 HG23 VAL   288      40.620  18.730  83.930  1.00  0.00           H
ATOM   3831  C   VAL   288      43.830  19.880  81.180  1.00  0.00           C
ATOM   3832  O   VAL   288      43.730  20.180  80.030  1.00  0.00           O
ATOM   3833  N   LEU   289      45.030  20.000  81.740  1.00  0.00           N
ATOM   3834  HN  LEU   289      45.080  19.720  82.690  1.00  0.00           H
ATOM   3835  CA  LEU   289      46.270  20.360  81.110  1.00  0.00           C
ATOM   3836  HA  LEU   289      46.210  21.400  80.820  1.00  0.00           H
ATOM   3837  CB  LEU   289      47.490  20.190  82.030  1.00  0.00           C
ATOM   3838  HB1 LEU   289      47.460  19.290  82.690  1.00  0.00           H
ATOM   3839  HB2 LEU   289      47.650  21.050  82.720  1.00  0.00           H
ATOM   3840  CG  LEU   289      48.960  20.030  81.400  1.00  0.00           C
ATOM   3841  HG  LEU   289      48.930  19.170  80.690  1.00  0.00           H
ATOM   3842  CD1 LEU   289      49.380  21.320  80.640  1.00  0.00           C
ATOM   3843 HD11 LEU   289      48.820  21.410  79.680  1.00  0.00           H
ATOM   3844 HD12 LEU   289      50.470  21.300  80.470  1.00  0.00           H
ATOM   3845 HD13 LEU   289      49.050  22.240  81.190  1.00  0.00           H
ATOM   3846  CD2 LEU   289      49.900  19.740  82.640  1.00  0.00           C
ATOM   3847 HD21 LEU   289      49.890  18.710  83.060  1.00  0.00           H
ATOM   3848 HD22 LEU   289      49.650  20.500  83.410  1.00  0.00           H
ATOM   3849 HD23 LEU   289      50.980  19.770  82.410  1.00  0.00           H
ATOM   3850  C   LEU   289      46.500  19.560  79.830  1.00  0.00           C
ATOM   3851  O   LEU   289      46.680  20.190  78.760  1.00  0.00           O
ATOM   3852  N   LEU   290      46.580  18.220  79.900  1.00  0.00           N
ATOM   3853  HN  LEU   290      46.400  17.800  80.780  1.00  0.00           H
ATOM   3854  CA  LEU   290      46.700  17.370  78.740  1.00  0.00           C
ATOM   3855  HA  LEU   290      47.590  17.720  78.250  1.00  0.00           H
ATOM   3856  CB  LEU   290      46.960  15.830  79.270  1.00  0.00           C
ATOM   3857  HB1 LEU   290      47.160  15.190  78.380  1.00  0.00           H
ATOM   3858  HB2 LEU   290      46.040  15.470  79.780  1.00  0.00           H
ATOM   3859  CG  LEU   290      48.340  15.630  80.030  1.00  0.00           C
ATOM   3860  HG  LEU   290      48.360  16.270  80.930  1.00  0.00           H
ATOM   3861  CD1 LEU   290      48.520  14.180  80.450  1.00  0.00           C
ATOM   3862 HD11 LEU   290      47.750  13.880  81.190  1.00  0.00           H
ATOM   3863 HD12 LEU   290      49.480  14.060  81.010  1.00  0.00           H
ATOM   3864 HD13 LEU   290      48.650  13.500  79.580  1.00  0.00           H
ATOM   3865  CD2 LEU   290      49.570  16.080  79.230  1.00  0.00           C
ATOM   3866 HD21 LEU   290      49.850  15.430  78.380  1.00  0.00           H
ATOM   3867 HD22 LEU   290      50.460  16.090  79.900  1.00  0.00           H
ATOM   3868 HD23 LEU   290      49.540  17.110  78.830  1.00  0.00           H
ATOM   3869  C   LEU   290      45.620  17.410  77.680  1.00  0.00           C
ATOM   3870  O   LEU   290      45.950  17.570  76.520  1.00  0.00           O
ATOM   3871  N   ALA   291      44.370  17.330  78.030  1.00  0.00           N
ATOM   3872  HN  ALA   291      44.150  17.290  79.000  1.00  0.00           H
ATOM   3873  CA  ALA   291      43.230  17.470  77.230  1.00  0.00           C
ATOM   3874  HA  ALA   291      43.230  16.620  76.560  1.00  0.00           H
ATOM   3875  CB  ALA   291      42.040  17.380  78.190  1.00  0.00           C
ATOM   3876  HB1 ALA   291      41.160  17.200  77.550  1.00  0.00           H
ATOM   3877  HB2 ALA   291      41.820  18.300  78.770  1.00  0.00           H
ATOM   3878  HB3 ALA   291      42.150  16.570  78.940  1.00  0.00           H
ATOM   3879  C   ALA   291      43.060  18.690  76.270  1.00  0.00           C
ATOM   3880  O   ALA   291      42.870  18.480  75.120  1.00  0.00           O
ATOM   3881  N   VAL   292      43.140  19.890  76.770  1.00  0.00           N
ATOM   3882  HN  VAL   292      43.340  19.980  77.740  1.00  0.00           H
ATOM   3883  CA  VAL   292      43.080  21.100  75.980  1.00  0.00           C
ATOM   3884  HA  VAL   292      42.260  21.040  75.270  1.00  0.00           H
ATOM   3885  CB  VAL   292      42.820  22.330  76.810  1.00  0.00           C
ATOM   3886  HB  VAL   292      41.950  22.150  77.480  1.00  0.00           H
ATOM   3887  CG1 VAL   292      44.040  22.820  77.650  1.00  0.00           C
ATOM   3888 HG11 VAL   292      43.760  23.830  78.020  1.00  0.00           H
ATOM   3889 HG12 VAL   292      44.840  23.190  76.980  1.00  0.00           H
ATOM   3890 HG13 VAL   292      44.400  22.080  78.390  1.00  0.00           H
ATOM   3891  CG2 VAL   292      42.290  23.500  76.000  1.00  0.00           C
ATOM   3892 HG21 VAL   292      43.030  23.940  75.300  1.00  0.00           H
ATOM   3893 HG22 VAL   292      41.780  24.310  76.580  1.00  0.00           H
ATOM   3894 HG23 VAL   292      41.480  23.030  75.400  1.00  0.00           H
ATOM   3895  C   VAL   292      44.320  21.220  75.050  1.00  0.00           C
ATOM   3896  O   VAL   292      44.200  21.630  73.880  1.00  0.00           O
ATOM   3897  N   GLY   293      45.470  20.900  75.600  1.00  0.00           N
ATOM   3898  HN  GLY   293      45.500  20.610  76.550  1.00  0.00           H
ATOM   3899  CA  GLY   293      46.730  21.090  74.920  1.00  0.00           C
ATOM   3900  HA1 GLY   293      47.450  20.710  75.630  1.00  0.00           H
ATOM   3901  HA2 GLY   293      46.820  22.160  74.830  1.00  0.00           H
ATOM   3902  C   GLY   293      46.830  20.310  73.620  1.00  0.00           C
ATOM   3903  O   GLY   293      47.050  20.820  72.530  1.00  0.00           O
ATOM   3904  N   GLY   294      46.490  19.020  73.770  1.00  0.00           N
ATOM   3905  HN  GLY   294      46.300  18.660  74.680  1.00  0.00           H
ATOM   3906  CA  GLY   294      46.350  18.130  72.630  1.00  0.00           C
ATOM   3907  HA1 GLY   294      46.300  17.120  73.020  1.00  0.00           H
ATOM   3908  HA2 GLY   294      47.210  18.240  71.990  1.00  0.00           H
ATOM   3909  C   GLY   294      45.130  18.350  71.790  1.00  0.00           C
ATOM   3910  O   GLY   294      45.140  18.100  70.560  1.00  0.00           O
ATOM   3911  N   GLN   295      43.990  18.770  72.390  1.00  0.00           N
ATOM   3912  HN  GLN   295      43.780  18.760  73.370  1.00  0.00           H
ATOM   3913  CA  GLN   295      42.870  19.200  71.550  1.00  0.00           C
ATOM   3914  HA  GLN   295      42.580  18.370  70.920  1.00  0.00           H
ATOM   3915  CB  GLN   295      41.740  19.720  72.400  1.00  0.00           C
ATOM   3916  HB1 GLN   295      41.980  20.550  73.090  1.00  0.00           H
ATOM   3917  HB2 GLN   295      41.520  18.880  73.100  1.00  0.00           H
ATOM   3918  CG  GLN   295      40.440  20.080  71.660  1.00  0.00           C
ATOM   3919  HG1 GLN   295      40.430  20.970  70.990  1.00  0.00           H
ATOM   3920  HG2 GLN   295      39.740  20.440  72.450  1.00  0.00           H
ATOM   3921  CD  GLN   295      39.890  18.900  70.850  1.00  0.00           C
ATOM   3922  OE1 GLN   295      39.110  18.070  71.370  1.00  0.00           O
ATOM   3923  NE2 GLN   295      40.200  18.920  69.530  1.00  0.00           N
ATOM   3924 HE21 GLN   295      39.900  18.090  69.050  1.00  0.00           H
ATOM   3925 HE22 GLN   295      40.810  19.590  69.100  1.00  0.00           H
ATOM   3926  C   GLN   295      43.090  20.390  70.690  1.00  0.00           C
ATOM   3927  O   GLN   295      42.700  20.400  69.510  1.00  0.00           O
ATOM   3928  N   PHE   296      43.740  21.500  71.210  1.00  0.00           N
ATOM   3929  HN  PHE   296      43.950  21.640  72.180  1.00  0.00           H
ATOM   3930  CA  PHE   296      44.120  22.550  70.360  1.00  0.00           C
ATOM   3931  HA  PHE   296      43.250  22.950  69.860  1.00  0.00           H
ATOM   3932  CB  PHE   296      44.730  23.670  71.230  1.00  0.00           C
ATOM   3933  HB1 PHE   296      45.730  23.510  71.680  1.00  0.00           H
ATOM   3934  HB2 PHE   296      43.970  23.890  72.010  1.00  0.00           H
ATOM   3935  CG  PHE   296      44.850  24.960  70.360  1.00  0.00           C
ATOM   3936  CD1 PHE   296      43.850  25.870  70.080  1.00  0.00           C
ATOM   3937  HD1 PHE   296      42.850  25.570  70.340  1.00  0.00           H
ATOM   3938  CE1 PHE   296      44.130  27.030  69.380  1.00  0.00           C
ATOM   3939  HE1 PHE   296      43.390  27.770  69.160  1.00  0.00           H
ATOM   3940  CZ  PHE   296      45.460  27.310  68.990  1.00  0.00           C
ATOM   3941  HZ  PHE   296      45.640  28.170  68.350  1.00  0.00           H
ATOM   3942  CD2 PHE   296      46.160  25.190  69.870  1.00  0.00           C
ATOM   3943  HD2 PHE   296      46.900  24.410  69.950  1.00  0.00           H
ATOM   3944  CE2 PHE   296      46.460  26.380  69.190  1.00  0.00           C
ATOM   3945  HE2 PHE   296      47.470  26.580  68.880  1.00  0.00           H
ATOM   3946  C   PHE   296      45.110  22.200  69.200  1.00  0.00           C
ATOM   3947  O   PHE   296      45.010  22.780  68.130  1.00  0.00           O
ATOM   3948  N   LEU   297      46.100  21.300  69.470  1.00  0.00           N
ATOM   3949  HN  LEU   297      46.310  21.080  70.410  1.00  0.00           H
ATOM   3950  CA  LEU   297      46.980  20.720  68.430  1.00  0.00           C
ATOM   3951  HA  LEU   297      47.520  21.560  68.030  1.00  0.00           H
ATOM   3952  CB  LEU   297      47.960  19.950  69.350  1.00  0.00           C
ATOM   3953  HB1 LEU   297      47.410  19.340  70.100  1.00  0.00           H
ATOM   3954  HB2 LEU   297      48.510  20.770  69.860  1.00  0.00           H
ATOM   3955  CG  LEU   297      48.940  18.910  68.690  1.00  0.00           C
ATOM   3956  HG  LEU   297      48.330  18.260  68.030  1.00  0.00           H
ATOM   3957  CD1 LEU   297      50.050  19.490  67.820  1.00  0.00           C
ATOM   3958 HD11 LEU   297      50.860  18.790  67.540  1.00  0.00           H
ATOM   3959 HD12 LEU   297      50.510  20.360  68.330  1.00  0.00           H
ATOM   3960 HD13 LEU   297      49.600  19.810  66.860  1.00  0.00           H
ATOM   3961  CD2 LEU   297      49.660  18.120  69.850  1.00  0.00           C
ATOM   3962 HD21 LEU   297      50.330  18.810  70.410  1.00  0.00           H
ATOM   3963 HD22 LEU   297      50.140  17.240  69.370  1.00  0.00           H
ATOM   3964 HD23 LEU   297      48.820  17.720  70.470  1.00  0.00           H
ATOM   3965  C   LEU   297      46.350  19.850  67.360  1.00  0.00           C
ATOM   3966  O   LEU   297      46.690  20.090  66.190  1.00  0.00           O
ATOM   3967  N   LEU   298      45.470  18.930  67.670  1.00  0.00           N
ATOM   3968  HN  LEU   298      45.280  18.770  68.630  1.00  0.00           H
ATOM   3969  CA  LEU   298      44.920  17.980  66.690  1.00  0.00           C
ATOM   3970  HA  LEU   298      45.690  17.340  66.280  1.00  0.00           H
ATOM   3971  CB  LEU   298      43.820  17.150  67.360  1.00  0.00           C
ATOM   3972  HB1 LEU   298      43.070  17.820  67.840  1.00  0.00           H
ATOM   3973  HB2 LEU   298      44.220  16.590  68.220  1.00  0.00           H
ATOM   3974  CG  LEU   298      43.150  16.060  66.500  1.00  0.00           C
ATOM   3975  HG  LEU   298      42.650  16.500  65.620  1.00  0.00           H
ATOM   3976  CD1 LEU   298      44.170  15.000  65.960  1.00  0.00           C
ATOM   3977 HD11 LEU   298      43.570  14.090  65.720  1.00  0.00           H
ATOM   3978 HD12 LEU   298      44.940  14.620  66.660  1.00  0.00           H
ATOM   3979 HD13 LEU   298      44.800  15.330  65.100  1.00  0.00           H
ATOM   3980  CD2 LEU   298      41.970  15.400  67.250  1.00  0.00           C
ATOM   3981 HD21 LEU   298      42.270  14.620  67.980  1.00  0.00           H
ATOM   3982 HD22 LEU   298      41.200  14.900  66.630  1.00  0.00           H
ATOM   3983 HD23 LEU   298      41.440  16.250  67.730  1.00  0.00           H
ATOM   3984  C   LEU   298      44.330  18.800  65.560  1.00  0.00           C
ATOM   3985  O   LEU   298      44.550  18.450  64.430  1.00  0.00           O
ATOM   3986  N   CYS   299      43.500  19.820  65.900  1.00  0.00           N
ATOM   3987  HN  CYS   299      43.330  19.910  66.880  1.00  0.00           H
ATOM   3988  CA  CYS   299      42.580  20.610  65.070  1.00  0.00           C
ATOM   3989  HA  CYS   299      41.960  19.890  64.570  1.00  0.00           H
ATOM   3990  CB  CYS   299      41.790  21.660  65.860  1.00  0.00           C
ATOM   3991  HB1 CYS   299      41.170  22.310  65.210  1.00  0.00           H
ATOM   3992  HB2 CYS   299      42.540  22.320  66.340  1.00  0.00           H
ATOM   3993  SG  CYS   299      40.820  20.900  67.100  1.00  0.00           S
ATOM   3994  HG1 CYS   299      40.740  22.020  67.790  1.00  0.00           H
ATOM   3995  C   CYS   299      43.240  21.310  63.910  1.00  0.00           C
ATOM   3996  O   CYS   299      42.780  21.170  62.750  1.00  0.00           O
ATOM   3997  N   TRP   300      44.380  21.990  64.160  1.00  0.00           N
ATOM   3998  HN  TRP   300      44.590  22.050  65.130  1.00  0.00           H
ATOM   3999  CA  TRP   300      45.000  22.860  63.200  1.00  0.00           C
ATOM   4000  HA  TRP   300      44.330  23.140  62.400  1.00  0.00           H
ATOM   4001  CB  TRP   300      45.300  24.160  63.910  1.00  0.00           C
ATOM   4002  HB1 TRP   300      45.960  24.820  63.300  1.00  0.00           H
ATOM   4003  HB2 TRP   300      45.910  23.880  64.790  1.00  0.00           H
ATOM   4004  CG  TRP   300      44.050  24.830  64.490  1.00  0.00           C
ATOM   4005  CD1 TRP   300      43.770  25.150  65.740  1.00  0.00           C
ATOM   4006  HD1 TRP   300      44.500  25.150  66.550  1.00  0.00           H
ATOM   4007  NE1 TRP   300      42.550  25.790  65.820  1.00  0.00           N
ATOM   4008  HE1 TRP   300      42.300  26.440  66.500  1.00  0.00           H
ATOM   4009  CE2 TRP   300      42.080  25.930  64.550  1.00  0.00           C
ATOM   4010  CD2 TRP   300      42.950  25.280  63.700  1.00  0.00           C
ATOM   4011  CE3 TRP   300      42.770  25.330  62.340  1.00  0.00           C
ATOM   4012  HE3 TRP   300      43.560  24.980  61.700  1.00  0.00           H
ATOM   4013  CZ3 TRP   300      41.490  25.860  61.850  1.00  0.00           C
ATOM   4014  HZ3 TRP   300      41.190  25.740  60.820  1.00  0.00           H
ATOM   4015  CZ2 TRP   300      40.890  26.510  64.100  1.00  0.00           C
ATOM   4016  HZ2 TRP   300      40.140  26.760  64.830  1.00  0.00           H
ATOM   4017  CH2 TRP   300      40.510  26.300  62.790  1.00  0.00           C
ATOM   4018  HH2 TRP   300      39.580  26.600  62.320  1.00  0.00           H
ATOM   4019  C   TRP   300      46.200  22.330  62.520  1.00  0.00           C
ATOM   4020  O   TRP   300      46.640  22.930  61.500  1.00  0.00           O
ATOM   4021  N   LEU   301      46.740  21.220  63.030  1.00  0.00           N
ATOM   4022  HN  LEU   301      46.310  20.690  63.760  1.00  0.00           H
ATOM   4023  CA  LEU   301      48.040  20.660  62.630  1.00  0.00           C
ATOM   4024  HA  LEU   301      48.710  21.500  62.530  1.00  0.00           H
ATOM   4025  CB  LEU   301      48.590  19.660  63.710  1.00  0.00           C
ATOM   4026  HB1 LEU   301      47.700  19.250  64.230  1.00  0.00           H
ATOM   4027  HB2 LEU   301      48.990  20.270  64.550  1.00  0.00           H
ATOM   4028  CG  LEU   301      49.560  18.480  63.330  1.00  0.00           C
ATOM   4029  HG  LEU   301      49.190  18.090  62.360  1.00  0.00           H
ATOM   4030  CD1 LEU   301      50.970  18.950  63.200  1.00  0.00           C
ATOM   4031 HD11 LEU   301      51.570  18.090  62.830  1.00  0.00           H
ATOM   4032 HD12 LEU   301      51.410  19.290  64.160  1.00  0.00           H
ATOM   4033 HD13 LEU   301      50.900  19.830  62.520  1.00  0.00           H
ATOM   4034  CD2 LEU   301      49.590  17.420  64.400  1.00  0.00           C
ATOM   4035 HD21 LEU   301      49.940  17.870  65.350  1.00  0.00           H
ATOM   4036 HD22 LEU   301      50.360  16.730  63.990  1.00  0.00           H
ATOM   4037 HD23 LEU   301      48.630  16.850  64.420  1.00  0.00           H
ATOM   4038  C   LEU   301      47.900  20.060  61.210  1.00  0.00           C
ATOM   4039  O   LEU   301      48.800  20.340  60.440  1.00  0.00           O
ATOM   4040  N   PRO   302      46.800  19.390  60.810  1.00  0.00           N
ATOM   4041  CD  PRO   302      46.030  18.520  61.800  1.00  0.00           C
ATOM   4042  HD1 PRO   302      45.300  19.230  62.260  1.00  0.00           H
ATOM   4043  HD2 PRO   302      46.620  17.980  62.570  1.00  0.00           H
ATOM   4044  CA  PRO   302      46.630  18.900  59.470  1.00  0.00           C
ATOM   4045  HA  PRO   302      47.580  18.490  59.180  1.00  0.00           H
ATOM   4046  CB  PRO   302      45.490  17.870  59.560  1.00  0.00           C
ATOM   4047  HB1 PRO   302      45.720  17.070  58.820  1.00  0.00           H
ATOM   4048  HB2 PRO   302      44.550  18.430  59.400  1.00  0.00           H
ATOM   4049  CG  PRO   302      45.410  17.390  60.990  1.00  0.00           C
ATOM   4050  HG1 PRO   302      44.360  17.320  61.330  1.00  0.00           H
ATOM   4051  HG2 PRO   302      45.970  16.430  61.040  1.00  0.00           H
ATOM   4052  C   PRO   302      46.430  20.040  58.490  1.00  0.00           C
ATOM   4053  O   PRO   302      47.110  20.050  57.420  1.00  0.00           O
ATOM   4054  N   TYR   303      45.550  20.980  58.880  1.00  0.00           N
ATOM   4055  HN  TYR   303      45.150  20.790  59.770  1.00  0.00           H
ATOM   4056  CA  TYR   303      45.090  22.230  58.210  1.00  0.00           C
ATOM   4057  HA  TYR   303      44.670  21.960  57.250  1.00  0.00           H
ATOM   4058  CB  TYR   303      44.050  22.840  59.200  1.00  0.00           C
ATOM   4059  HB1 TYR   303      44.560  23.240  60.100  1.00  0.00           H
ATOM   4060  HB2 TYR   303      43.240  22.100  59.380  1.00  0.00           H
ATOM   4061  CG  TYR   303      43.350  24.080  58.610  1.00  0.00           C
ATOM   4062  CD1 TYR   303      43.850  25.340  58.920  1.00  0.00           C
ATOM   4063  HD1 TYR   303      44.610  25.470  59.680  1.00  0.00           H
ATOM   4064  CE1 TYR   303      43.420  26.530  58.380  1.00  0.00           C
ATOM   4065  HE1 TYR   303      43.770  27.520  58.650  1.00  0.00           H
ATOM   4066  CZ  TYR   303      42.340  26.390  57.380  1.00  0.00           C
ATOM   4067  OH  TYR   303      42.050  27.500  56.720  1.00  0.00           O
ATOM   4068  HH  TYR   303      41.380  27.260  56.080  1.00  0.00           H
ATOM   4069  CD2 TYR   303      42.340  23.980  57.630  1.00  0.00           C
ATOM   4070  HD2 TYR   303      41.850  23.020  57.500  1.00  0.00           H
ATOM   4071  CE2 TYR   303      41.830  25.150  57.060  1.00  0.00           C
ATOM   4072  HE2 TYR   303      41.160  25.130  56.220  1.00  0.00           H
ATOM   4073  C   TYR   303      46.300  23.080  57.870  1.00  0.00           C
ATOM   4074  O   TYR   303      46.640  23.310  56.730  1.00  0.00           O
ATOM   4075  N   PHE   304      47.280  23.420  58.810  1.00  0.00           N
ATOM   4076  HN  PHE   304      47.080  23.420  59.790  1.00  0.00           H
ATOM   4077  CA  PHE   304      48.560  24.010  58.440  1.00  0.00           C
ATOM   4078  HA  PHE   304      48.310  24.800  57.750  1.00  0.00           H
ATOM   4079  CB  PHE   304      49.220  24.770  59.620  1.00  0.00           C
ATOM   4080  HB1 PHE   304      50.180  25.210  59.290  1.00  0.00           H
ATOM   4081  HB2 PHE   304      49.610  24.110  60.420  1.00  0.00           H
ATOM   4082  CG  PHE   304      48.480  25.960  60.170  1.00  0.00           C
ATOM   4083  CD1 PHE   304      48.580  27.150  59.470  1.00  0.00           C
ATOM   4084  HD1 PHE   304      49.350  27.230  58.720  1.00  0.00           H
ATOM   4085  CE1 PHE   304      47.750  28.230  59.830  1.00  0.00           C
ATOM   4086  HE1 PHE   304      47.890  29.140  59.260  1.00  0.00           H
ATOM   4087  CZ  PHE   304      46.850  28.140  60.840  1.00  0.00           C
ATOM   4088  HZ  PHE   304      46.270  29.000  61.160  1.00  0.00           H
ATOM   4089  CD2 PHE   304      47.640  25.850  61.230  1.00  0.00           C
ATOM   4090  HD2 PHE   304      47.590  24.900  61.740  1.00  0.00           H
ATOM   4091  CE2 PHE   304      46.870  27.020  61.630  1.00  0.00           C
ATOM   4092  HE2 PHE   304      46.130  27.000  62.420  1.00  0.00           H
ATOM   4093  C   PHE   304      49.550  23.220  57.640  1.00  0.00           C
ATOM   4094  O   PHE   304      50.250  23.770  56.760  1.00  0.00           O
ATOM   4095  N   SER   305      49.700  21.930  57.910  1.00  0.00           N
ATOM   4096  HN  SER   305      49.070  21.480  58.540  1.00  0.00           H
ATOM   4097  CA  SER   305      50.600  21.070  57.140  1.00  0.00           C
ATOM   4098  HA  SER   305      51.650  21.350  57.210  1.00  0.00           H
ATOM   4099  CB  SER   305      50.620  19.550  57.640  1.00  0.00           C
ATOM   4100  HB1 SER   305      51.100  18.940  56.850  1.00  0.00           H
ATOM   4101  HB2 SER   305      49.580  19.220  57.840  1.00  0.00           H
ATOM   4102  OG  SER   305      51.260  19.440  58.900  1.00  0.00           O
ATOM   4103  HG1 SER   305      50.620  19.620  59.600  1.00  0.00           H
ATOM   4104  C   SER   305      50.210  20.970  55.670  1.00  0.00           C
ATOM   4105  O   SER   305      51.060  21.090  54.790  1.00  0.00           O
ATOM   4106  N   PHE   306      48.950  20.860  55.500  1.00  0.00           N
ATOM   4107  HN  PHE   306      48.320  20.790  56.270  1.00  0.00           H
ATOM   4108  CA  PHE   306      48.330  20.790  54.190  1.00  0.00           C
ATOM   4109  HA  PHE   306      48.930  20.100  53.600  1.00  0.00           H
ATOM   4110  CB  PHE   306      46.800  20.370  54.330  1.00  0.00           C
ATOM   4111  HB1 PHE   306      46.180  21.180  54.760  1.00  0.00           H
ATOM   4112  HB2 PHE   306      46.640  19.530  55.040  1.00  0.00           H
ATOM   4113  CG  PHE   306      46.320  20.100  52.990  1.00  0.00           C
ATOM   4114  CD1 PHE   306      45.150  20.700  52.510  1.00  0.00           C
ATOM   4115  HD1 PHE   306      44.640  21.340  53.200  1.00  0.00           H
ATOM   4116  CE1 PHE   306      44.700  20.500  51.150  1.00  0.00           C
ATOM   4117  HE1 PHE   306      43.810  20.950  50.740  1.00  0.00           H
ATOM   4118  CZ  PHE   306      45.530  19.670  50.310  1.00  0.00           C
ATOM   4119  HZ  PHE   306      45.190  19.590  49.290  1.00  0.00           H
ATOM   4120  CD2 PHE   306      46.990  19.160  52.240  1.00  0.00           C
ATOM   4121  HD2 PHE   306      47.900  18.680  52.550  1.00  0.00           H
ATOM   4122  CE2 PHE   306      46.530  18.960  50.890  1.00  0.00           C
ATOM   4123  HE2 PHE   306      47.070  18.320  50.210  1.00  0.00           H
ATOM   4124  C   PHE   306      48.480  22.060  53.500  1.00  0.00           C
ATOM   4125  O   PHE   306      48.890  22.090  52.360  1.00  0.00           O
HETATM 4126  N   HSD   307      48.310  23.260  54.130  1.00  0.00           N
HETATM 4127  HN  HSD   307      47.980  23.330  55.070  1.00  0.00           H
HETATM 4128  CA  HSD   307      48.410  24.440  53.270  1.00  0.00           C
HETATM 4129  HA  HSD   307      48.060  24.240  52.270  1.00  0.00           H
HETATM 4130  CB  HSD   307      47.270  25.530  53.760  1.00  0.00           C
HETATM 4131  HB1 HSD   307      47.550  26.450  53.200  1.00  0.00           H
HETATM 4132  HB2 HSD   307      47.570  25.670  54.820  1.00  0.00           H
HETATM 4133  ND1 HSD   307      44.930  25.350  54.630  1.00  0.00           N
HETATM 4134  HD1 HSD   307      44.990  26.110  55.260  1.00  0.00           H
HETATM 4135  CG  HSD   307      45.860  25.010  53.680  1.00  0.00           C
HETATM 4136  CE1 HSD   307      43.940  24.480  54.420  1.00  0.00           C
HETATM 4137  HE1 HSD   307      43.200  24.380  55.210  1.00  0.00           H
HETATM 4138  NE2 HSD   307      44.080  23.670  53.380  1.00  0.00           N
HETATM 4139  CD2 HSD   307      45.370  23.980  53.000  1.00  0.00           C
HETATM 4140  HD2 HSD   307      45.700  23.460  52.110  1.00  0.00           H
HETATM 4141  C   HSD   307      49.800  24.950  53.080  1.00  0.00           C
HETATM 4142  O   HSD   307      50.070  25.570  52.050  1.00  0.00           O
ATOM   4143  N   LEU   308      50.710  24.610  53.970  1.00  0.00           N
ATOM   4144  HN  LEU   308      50.400  24.160  54.810  1.00  0.00           H
ATOM   4145  CA  LEU   308      52.150  24.700  53.780  1.00  0.00           C
ATOM   4146  HA  LEU   308      52.450  25.720  53.600  1.00  0.00           H
ATOM   4147  CB  LEU   308      52.920  24.320  55.080  1.00  0.00           C
ATOM   4148  HB1 LEU   308      52.660  23.260  55.280  1.00  0.00           H
ATOM   4149  HB2 LEU   308      52.420  24.820  55.940  1.00  0.00           H
ATOM   4150  CG  LEU   308      54.420  24.470  55.080  1.00  0.00           C
ATOM   4151  HG  LEU   308      54.900  23.780  54.360  1.00  0.00           H
ATOM   4152  CD1 LEU   308      54.830  25.760  54.520  1.00  0.00           C
ATOM   4153 HD11 LEU   308      54.320  26.650  54.960  1.00  0.00           H
ATOM   4154 HD12 LEU   308      54.590  25.660  53.440  1.00  0.00           H
ATOM   4155 HD13 LEU   308      55.920  25.910  54.680  1.00  0.00           H
ATOM   4156  CD2 LEU   308      55.040  24.440  56.470  1.00  0.00           C
ATOM   4157 HD21 LEU   308      56.140  24.540  56.460  1.00  0.00           H
ATOM   4158 HD22 LEU   308      54.800  23.420  56.840  1.00  0.00           H
ATOM   4159 HD23 LEU   308      54.540  25.160  57.160  1.00  0.00           H
ATOM   4160  C   LEU   308      52.680  23.880  52.580  1.00  0.00           C
ATOM   4161  O   LEU   308      53.300  24.340  51.630  1.00  0.00           O
ATOM   4162  N   TYR   309      52.360  22.530  52.570  1.00  0.00           N
ATOM   4163  HN  TYR   309      51.820  21.990  53.200  1.00  0.00           H
ATOM   4164  CA  TYR   309      52.570  21.580  51.510  1.00  0.00           C
ATOM   4165  HA  TYR   309      53.560  21.160  51.450  1.00  0.00           H
ATOM   4166  CB  TYR   309      51.690  20.360  51.900  1.00  0.00           C
ATOM   4167  HB1 TYR   309      50.650  20.600  52.210  1.00  0.00           H
ATOM   4168  HB2 TYR   309      52.180  19.760  52.690  1.00  0.00           H
ATOM   4169  CG  TYR   309      51.550  19.290  50.810  1.00  0.00           C
ATOM   4170  CD1 TYR   309      52.650  18.530  50.460  1.00  0.00           C
ATOM   4171  HD1 TYR   309      53.600  18.710  50.940  1.00  0.00           H
ATOM   4172  CE1 TYR   309      52.450  17.390  49.560  1.00  0.00           C
ATOM   4173  HE1 TYR   309      53.280  16.840  49.150  1.00  0.00           H
ATOM   4174  CZ  TYR   309      51.210  17.110  49.060  1.00  0.00           C
ATOM   4175  OH  TYR   309      51.040  16.030  48.170  1.00  0.00           O
ATOM   4176  HH  TYR   309      51.860  15.530  48.120  1.00  0.00           H
ATOM   4177  CD2 TYR   309      50.250  18.950  50.410  1.00  0.00           C
ATOM   4178  HD2 TYR   309      49.350  19.410  50.810  1.00  0.00           H
ATOM   4179  CE2 TYR   309      50.110  17.890  49.460  1.00  0.00           C
ATOM   4180  HE2 TYR   309      49.120  17.610  49.120  1.00  0.00           H
ATOM   4181  C   TYR   309      52.240  22.120  50.090  1.00  0.00           C
ATOM   4182  O   TYR   309      53.070  21.950  49.170  1.00  0.00           O
ATOM   4183  N   VAL   310      51.060  22.740  49.920  1.00  0.00           N
ATOM   4184  HN  VAL   310      50.340  22.710  50.600  1.00  0.00           H
ATOM   4185  CA  VAL   310      50.610  23.310  48.690  1.00  0.00           C
ATOM   4186  HA  VAL   310      50.950  22.620  47.940  1.00  0.00           H
ATOM   4187  CB  VAL   310      49.090  23.590  48.640  1.00  0.00           C
ATOM   4188  HB  VAL   310      48.780  24.030  49.610  1.00  0.00           H
ATOM   4189  CG1 VAL   310      48.640  24.540  47.510  1.00  0.00           C
ATOM   4190 HG11 VAL   310      48.960  25.580  47.730  1.00  0.00           H
ATOM   4191 HG12 VAL   310      47.530  24.600  47.390  1.00  0.00           H
ATOM   4192 HG13 VAL   310      49.030  24.200  46.530  1.00  0.00           H
ATOM   4193  CG2 VAL   310      48.380  22.260  48.520  1.00  0.00           C
ATOM   4194 HG21 VAL   310      48.630  21.830  49.520  1.00  0.00           H
ATOM   4195 HG22 VAL   310      48.810  21.640  47.700  1.00  0.00           H
ATOM   4196 HG23 VAL   310      47.280  22.350  48.390  1.00  0.00           H
ATOM   4197  C   VAL   310      51.210  24.610  48.410  1.00  0.00           C
ATOM   4198  O   VAL   310      51.640  24.830  47.330  1.00  0.00           O
ATOM   4199  N   ALA   311      51.460  25.460  49.470  1.00  0.00           N
ATOM   4200  HN  ALA   311      51.010  25.230  50.330  1.00  0.00           H
ATOM   4201  CA  ALA   311      52.200  26.680  49.320  1.00  0.00           C
ATOM   4202  HA  ALA   311      51.690  27.310  48.600  1.00  0.00           H
ATOM   4203  CB  ALA   311      52.490  27.430  50.620  1.00  0.00           C
ATOM   4204  HB1 ALA   311      51.580  27.730  51.190  1.00  0.00           H
ATOM   4205  HB2 ALA   311      53.060  28.380  50.520  1.00  0.00           H
ATOM   4206  HB3 ALA   311      53.070  26.730  51.250  1.00  0.00           H
ATOM   4207  C   ALA   311      53.590  26.380  48.660  1.00  0.00           C
ATOM   4208  O   ALA   311      54.000  27.070  47.730  1.00  0.00           O
ATOM   4209  N   LEU   312      54.280  25.340  49.050  1.00  0.00           N
ATOM   4210  HN  LEU   312      54.010  24.910  49.900  1.00  0.00           H
ATOM   4211  CA  LEU   312      55.580  24.960  48.460  1.00  0.00           C
ATOM   4212  HA  LEU   312      56.050  25.880  48.170  1.00  0.00           H
ATOM   4213  CB  LEU   312      56.360  24.100  49.470  1.00  0.00           C
ATOM   4214  HB1 LEU   312      57.210  23.540  49.020  1.00  0.00           H
ATOM   4215  HB2 LEU   312      55.720  23.410  50.050  1.00  0.00           H
ATOM   4216  CG  LEU   312      56.850  25.050  50.580  1.00  0.00           C
ATOM   4217  HG  LEU   312      56.010  25.640  51.000  1.00  0.00           H
ATOM   4218  CD1 LEU   312      57.210  24.130  51.820  1.00  0.00           C
ATOM   4219 HD11 LEU   312      57.870  23.300  51.480  1.00  0.00           H
ATOM   4220 HD12 LEU   312      56.280  23.660  52.210  1.00  0.00           H
ATOM   4221 HD13 LEU   312      57.800  24.430  52.710  1.00  0.00           H
ATOM   4222  CD2 LEU   312      58.080  25.940  50.160  1.00  0.00           C
ATOM   4223 HD21 LEU   312      58.810  25.330  49.590  1.00  0.00           H
ATOM   4224 HD22 LEU   312      58.670  26.370  51.000  1.00  0.00           H
ATOM   4225 HD23 LEU   312      57.770  26.680  49.380  1.00  0.00           H
ATOM   4226  C   LEU   312      55.510  24.240  47.110  1.00  0.00           C
ATOM   4227  O   LEU   312      56.450  24.250  46.310  1.00  0.00           O
ATOM   4228  N   SER   313      54.360  23.540  46.770  1.00  0.00           N
ATOM   4229  HN  SER   313      53.640  23.560  47.460  1.00  0.00           H
ATOM   4230  CA  SER   313      54.160  22.750  45.510  1.00  0.00           C
ATOM   4231  HA  SER   313      55.000  22.080  45.370  1.00  0.00           H
ATOM   4232  CB  SER   313      52.840  22.010  45.530  1.00  0.00           C
ATOM   4233  HB1 SER   313      52.620  21.630  44.510  1.00  0.00           H
ATOM   4234  HB2 SER   313      51.980  22.630  45.880  1.00  0.00           H
ATOM   4235  OG  SER   313      53.010  20.910  46.460  1.00  0.00           O
ATOM   4236  HG1 SER   313      53.170  21.220  47.360  1.00  0.00           H
ATOM   4237  C   SER   313      54.140  23.710  44.350  1.00  0.00           C
ATOM   4238  O   SER   313      53.190  24.400  44.240  1.00  0.00           O
ATOM   4239  N   ALA   314      55.180  23.660  43.500  1.00  0.00           N
ATOM   4240  HN  ALA   314      55.980  23.050  43.470  1.00  0.00           H
ATOM   4241  CA  ALA   314      55.340  24.660  42.530  1.00  0.00           C
ATOM   4242  HA  ALA   314      55.010  25.580  42.980  1.00  0.00           H
ATOM   4243  CB  ALA   314      56.870  24.690  42.000  1.00  0.00           C
ATOM   4244  HB1 ALA   314      57.510  24.560  42.890  1.00  0.00           H
ATOM   4245  HB2 ALA   314      57.170  25.620  41.460  1.00  0.00           H
ATOM   4246  HB3 ALA   314      57.190  23.880  41.310  1.00  0.00           H
ATOM   4247  C   ALA   314      54.460  24.480  41.280  1.00  0.00           C
ATOM   4248  O   ALA   314      53.840  25.380  40.640  1.00  0.00           O
ATOM   4249  N   GLN   315      54.530  23.210  40.800  1.00  0.00           N
ATOM   4250  HN  GLN   315      55.100  22.550  41.290  1.00  0.00           H
ATOM   4251  CA  GLN   315      53.840  22.780  39.660  1.00  0.00           C
ATOM   4252  HA  GLN   315      53.990  23.540  38.900  1.00  0.00           H
ATOM   4253  CB  GLN   315      54.380  21.350  39.260  1.00  0.00           C
ATOM   4254  HB1 GLN   315      53.810  20.980  38.380  1.00  0.00           H
ATOM   4255  HB2 GLN   315      54.390  20.610  40.090  1.00  0.00           H
ATOM   4256  CG  GLN   315      55.830  21.450  38.710  1.00  0.00           C
ATOM   4257  HG1 GLN   315      56.140  20.430  38.370  1.00  0.00           H
ATOM   4258  HG2 GLN   315      56.620  21.830  39.400  1.00  0.00           H
ATOM   4259  CD  GLN   315      55.910  22.470  37.520  1.00  0.00           C
ATOM   4260  OE1 GLN   315      55.200  22.450  36.480  1.00  0.00           O
ATOM   4261  NE2 GLN   315      56.770  23.460  37.590  1.00  0.00           N
ATOM   4262 HE21 GLN   315      57.440  23.290  38.310  1.00  0.00           H
ATOM   4263 HE22 GLN   315      56.660  24.150  36.880  1.00  0.00           H
ATOM   4264  C   GLN   315      52.290  22.740  39.880  1.00  0.00           C
ATOM   4265  O   GLN   315      51.880  22.680  41.070  1.00  0.00           O
ATOM   4266  N   PRO   316      51.430  22.820  38.880  1.00  0.00           N
ATOM   4267  CD  PRO   316      51.770  23.120  37.510  1.00  0.00           C
ATOM   4268  HD1 PRO   316      52.210  22.170  37.130  1.00  0.00           H
ATOM   4269  HD2 PRO   316      52.470  23.980  37.490  1.00  0.00           H
ATOM   4270  CA  PRO   316      49.990  22.510  39.010  1.00  0.00           C
ATOM   4271  HA  PRO   316      49.530  23.390  39.430  1.00  0.00           H
ATOM   4272  CB  PRO   316      49.450  22.350  37.580  1.00  0.00           C
ATOM   4273  HB1 PRO   316      48.430  22.730  37.330  1.00  0.00           H
ATOM   4274  HB2 PRO   316      49.580  21.280  37.310  1.00  0.00           H
ATOM   4275  CG  PRO   316      50.390  23.250  36.760  1.00  0.00           C
ATOM   4276  HG1 PRO   316      50.440  23.100  35.660  1.00  0.00           H
ATOM   4277  HG2 PRO   316      50.160  24.320  36.890  1.00  0.00           H
ATOM   4278  C   PRO   316      49.510  21.370  39.960  1.00  0.00           C
ATOM   4279  O   PRO   316      50.140  20.280  39.940  1.00  0.00           O
ATOM   4280  N   ILE   317      48.600  21.680  40.950  1.00  0.00           N
ATOM   4281  HN  ILE   317      48.220  22.600  41.020  1.00  0.00           H
ATOM   4282  CA  ILE   317      48.560  20.950  42.170  1.00  0.00           C
ATOM   4283  HA  ILE   317      49.220  20.100  42.280  1.00  0.00           H
ATOM   4284  CB  ILE   317      48.830  21.800  43.410  1.00  0.00           C
ATOM   4285  HB  ILE   317      49.900  22.050  43.500  1.00  0.00           H
ATOM   4286  CG2 ILE   317      48.270  23.220  43.010  1.00  0.00           C
ATOM   4287 HG21 ILE   317      48.150  23.830  43.920  1.00  0.00           H
ATOM   4288 HG22 ILE   317      47.270  23.010  42.570  1.00  0.00           H
ATOM   4289 HG23 ILE   317      49.020  23.720  42.360  1.00  0.00           H
ATOM   4290  CG1 ILE   317      48.420  21.130  44.790  1.00  0.00           C
ATOM   4291 HG11 ILE   317      47.350  20.840  44.910  1.00  0.00           H
ATOM   4292 HG12 ILE   317      48.580  21.970  45.490  1.00  0.00           H
ATOM   4293  CD  ILE   317      49.320  20.030  45.300  1.00  0.00           C
ATOM   4294  HD1 ILE   317      50.370  20.370  45.460  1.00  0.00           H
ATOM   4295  HD2 ILE   317      49.340  19.150  44.620  1.00  0.00           H
ATOM   4296  HD3 ILE   317      49.010  19.580  46.260  1.00  0.00           H
ATOM   4297  C   ILE   317      47.210  20.360  42.380  1.00  0.00           C
ATOM   4298  O   ILE   317      46.180  20.970  42.010  1.00  0.00           O
ATOM   4299  N   SER   318      47.070  19.120  42.830  1.00  0.00           N
ATOM   4300  HN  SER   318      47.870  18.580  43.070  1.00  0.00           H
ATOM   4301  CA  SER   318      45.780  18.400  42.970  1.00  0.00           C
ATOM   4302  HA  SER   318      45.060  19.030  42.450  1.00  0.00           H
ATOM   4303  CB  SER   318      45.740  16.980  42.340  1.00  0.00           C
ATOM   4304  HB1 SER   318      44.830  16.520  42.790  1.00  0.00           H
ATOM   4305  HB2 SER   318      46.680  16.410  42.420  1.00  0.00           H
ATOM   4306  OG  SER   318      45.420  17.160  40.910  1.00  0.00           O
ATOM   4307  HG1 SER   318      46.210  17.460  40.450  1.00  0.00           H
ATOM   4308  C   SER   318      45.440  18.290  44.480  1.00  0.00           C
ATOM   4309  O   SER   318      46.020  17.550  45.230  1.00  0.00           O
ATOM   4310  N   THR   319      44.380  18.950  44.860  1.00  0.00           N
ATOM   4311  HN  THR   319      44.140  19.770  44.340  1.00  0.00           H
ATOM   4312  CA  THR   319      43.950  19.030  46.230  1.00  0.00           C
ATOM   4313  HA  THR   319      44.900  18.990  46.730  1.00  0.00           H
ATOM   4314  CB  THR   319      43.280  20.340  46.560  1.00  0.00           C
ATOM   4315  HB  THR   319      42.810  20.290  47.570  1.00  0.00           H
ATOM   4316  OG1 THR   319      42.280  20.660  45.620  1.00  0.00           O
ATOM   4317  HG1 THR   319      42.190  21.610  45.680  1.00  0.00           H
ATOM   4318  CG2 THR   319      44.240  21.430  46.560  1.00  0.00           C
ATOM   4319 HG21 THR   319      44.800  21.420  47.520  1.00  0.00           H
ATOM   4320 HG22 THR   319      43.740  22.420  46.630  1.00  0.00           H
ATOM   4321 HG23 THR   319      44.920  21.500  45.680  1.00  0.00           H
ATOM   4322  C   THR   319      43.110  17.830  46.730  1.00  0.00           C
ATOM   4323  O   THR   319      42.960  17.740  47.970  1.00  0.00           O
ATOM   4324  N   GLY   320      42.670  17.000  45.800  1.00  0.00           N
ATOM   4325  HN  GLY   320      42.830  17.340  44.880  1.00  0.00           H
ATOM   4326  CA  GLY   320      41.970  15.730  46.010  1.00  0.00           C
ATOM   4327  HA1 GLY   320      42.740  15.050  46.340  1.00  0.00           H
ATOM   4328  HA2 GLY   320      41.500  15.380  45.100  1.00  0.00           H
ATOM   4329  C   GLY   320      40.810  15.740  47.070  1.00  0.00           C
ATOM   4330  O   GLY   320      40.000  16.660  47.150  1.00  0.00           O
ATOM   4331  N   GLN   321      40.800  14.580  47.790  1.00  0.00           N
ATOM   4332  HN  GLN   321      41.530  13.920  47.640  1.00  0.00           H
ATOM   4333  CA  GLN   321      39.810  14.370  48.820  1.00  0.00           C
ATOM   4334  HA  GLN   321      38.940  14.980  48.610  1.00  0.00           H
ATOM   4335  CB  GLN   321      39.230  12.950  48.750  1.00  0.00           C
ATOM   4336  HB1 GLN   321      38.570  12.740  49.620  1.00  0.00           H
ATOM   4337  HB2 GLN   321      40.020  12.190  48.910  1.00  0.00           H
ATOM   4338  CG  GLN   321      38.440  12.600  47.440  1.00  0.00           C
ATOM   4339  HG1 GLN   321      37.920  11.680  47.770  1.00  0.00           H
ATOM   4340  HG2 GLN   321      39.210  12.240  46.720  1.00  0.00           H
ATOM   4341  CD  GLN   321      37.410  13.510  47.000  1.00  0.00           C
ATOM   4342  OE1 GLN   321      36.420  13.870  47.680  1.00  0.00           O
ATOM   4343  NE2 GLN   321      37.430  13.960  45.730  1.00  0.00           N
ATOM   4344 HE21 GLN   321      38.250  13.710  45.220  1.00  0.00           H
ATOM   4345 HE22 GLN   321      36.700  14.600  45.470  1.00  0.00           H
ATOM   4346  C   GLN   321      40.370  14.720  50.240  1.00  0.00           C
ATOM   4347  O   GLN   321      39.660  14.640  51.240  1.00  0.00           O
ATOM   4348  N   VAL   322      41.670  15.030  50.370  1.00  0.00           N
ATOM   4349  HN  VAL   322      42.270  15.080  49.570  1.00  0.00           H
ATOM   4350  CA  VAL   322      42.250  15.520  51.650  1.00  0.00           C
ATOM   4351  HA  VAL   322      41.950  14.710  52.310  1.00  0.00           H
ATOM   4352  CB  VAL   322      43.730  15.380  51.690  1.00  0.00           C
ATOM   4353  HB  VAL   322      44.050  14.360  51.410  1.00  0.00           H
ATOM   4354  CG1 VAL   322      44.450  16.300  50.670  1.00  0.00           C
ATOM   4355 HG11 VAL   322      45.550  16.300  50.800  1.00  0.00           H
ATOM   4356 HG12 VAL   322      44.180  17.310  51.050  1.00  0.00           H
ATOM   4357 HG13 VAL   322      44.180  16.160  49.600  1.00  0.00           H
ATOM   4358  CG2 VAL   322      44.270  15.710  53.130  1.00  0.00           C
ATOM   4359 HG21 VAL   322      44.460  16.800  53.260  1.00  0.00           H
ATOM   4360 HG22 VAL   322      45.140  15.090  53.440  1.00  0.00           H
ATOM   4361 HG23 VAL   322      43.570  15.430  53.940  1.00  0.00           H
ATOM   4362  C   VAL   322      41.740  16.820  52.200  1.00  0.00           C
ATOM   4363  O   VAL   322      41.610  16.930  53.450  1.00  0.00           O
ATOM   4364  N   GLU   323      41.520  17.810  51.290  1.00  0.00           N
ATOM   4365  HN  GLU   323      41.650  17.660  50.310  1.00  0.00           H
ATOM   4366  CA  GLU   323      41.150  19.230  51.520  1.00  0.00           C
ATOM   4367  HA  GLU   323      41.900  19.740  52.100  1.00  0.00           H
ATOM   4368  CB  GLU   323      41.000  20.040  50.130  1.00  0.00           C
ATOM   4369  HB1 GLU   323      40.430  19.450  49.380  1.00  0.00           H
ATOM   4370  HB2 GLU   323      42.010  20.030  49.660  1.00  0.00           H
ATOM   4371  CG  GLU   323      40.410  21.460  50.190  1.00  0.00           C
ATOM   4372  HG1 GLU   323      40.990  21.970  50.980  1.00  0.00           H
ATOM   4373  HG2 GLU   323      39.300  21.440  50.250  1.00  0.00           H
ATOM   4374  CD  GLU   323      40.790  22.180  48.880  1.00  0.00           C
ATOM   4375  OE1 GLU   323      41.800  22.960  48.800  1.00  0.00           O
ATOM   4376  OE2 GLU   323      40.090  21.930  47.870  1.00  0.00           O
ATOM   4377  C   GLU   323      39.960  19.420  52.310  1.00  0.00           C
ATOM   4378  O   GLU   323      40.000  20.080  53.330  1.00  0.00           O
ATOM   4379  N   SER   324      38.850  18.640  52.060  1.00  0.00           N
ATOM   4380  HN  SER   324      38.880  18.010  51.300  1.00  0.00           H
ATOM   4381  CA  SER   324      37.600  18.650  52.890  1.00  0.00           C
ATOM   4382  HA  SER   324      37.330  19.690  52.990  1.00  0.00           H
ATOM   4383  CB  SER   324      36.470  17.810  52.190  1.00  0.00           C
ATOM   4384  HB1 SER   324      36.160  18.530  51.400  1.00  0.00           H
ATOM   4385  HB2 SER   324      35.620  17.620  52.880  1.00  0.00           H
ATOM   4386  OG  SER   324      36.980  16.570  51.660  1.00  0.00           O
ATOM   4387  HG1 SER   324      37.110  16.740  50.720  1.00  0.00           H
ATOM   4388  C   SER   324      37.780  18.170  54.290  1.00  0.00           C
ATOM   4389  O   SER   324      37.400  18.880  55.270  1.00  0.00           O
ATOM   4390  N   VAL   325      38.390  16.990  54.460  1.00  0.00           N
ATOM   4391  HN  VAL   325      38.440  16.380  53.670  1.00  0.00           H
ATOM   4392  CA  VAL   325      38.750  16.380  55.750  1.00  0.00           C
ATOM   4393  HA  VAL   325      37.800  16.330  56.270  1.00  0.00           H
ATOM   4394  CB  VAL   325      39.320  14.930  55.630  1.00  0.00           C
ATOM   4395  HB  VAL   325      40.320  15.110  55.180  1.00  0.00           H
ATOM   4396  CG1 VAL   325      39.410  14.350  57.090  1.00  0.00           C
ATOM   4397 HG11 VAL   325      39.750  13.290  57.070  1.00  0.00           H
ATOM   4398 HG12 VAL   325      38.380  14.450  57.490  1.00  0.00           H
ATOM   4399 HG13 VAL   325      40.180  14.830  57.740  1.00  0.00           H
ATOM   4400  CG2 VAL   325      38.500  14.060  54.670  1.00  0.00           C
ATOM   4401 HG21 VAL   325      38.490  14.420  53.620  1.00  0.00           H
ATOM   4402 HG22 VAL   325      37.450  13.940  54.990  1.00  0.00           H
ATOM   4403 HG23 VAL   325      38.970  13.050  54.780  1.00  0.00           H
ATOM   4404  C   VAL   325      39.590  17.270  56.650  1.00  0.00           C
ATOM   4405  O   VAL   325      39.410  17.440  57.860  1.00  0.00           O
ATOM   4406  N   VAL   326      40.690  17.890  56.170  1.00  0.00           N
ATOM   4407  HN  VAL   326      40.860  17.950  55.190  1.00  0.00           H
ATOM   4408  CA  VAL   326      41.480  18.670  57.090  1.00  0.00           C
ATOM   4409  HA  VAL   326      41.470  18.190  58.060  1.00  0.00           H
ATOM   4410  CB  VAL   326      42.960  18.890  56.640  1.00  0.00           C
ATOM   4411  HB  VAL   326      43.510  19.490  57.400  1.00  0.00           H
ATOM   4412  CG1 VAL   326      43.540  17.470  56.500  1.00  0.00           C
ATOM   4413 HG11 VAL   326      43.340  16.880  57.420  1.00  0.00           H
ATOM   4414 HG12 VAL   326      44.640  17.510  56.320  1.00  0.00           H
ATOM   4415 HG13 VAL   326      42.980  16.800  55.810  1.00  0.00           H
ATOM   4416  CG2 VAL   326      43.080  19.630  55.300  1.00  0.00           C
ATOM   4417 HG21 VAL   326      42.350  19.210  54.570  1.00  0.00           H
ATOM   4418 HG22 VAL   326      44.120  19.670  54.900  1.00  0.00           H
ATOM   4419 HG23 VAL   326      42.840  20.710  55.390  1.00  0.00           H
ATOM   4420  C   VAL   326      40.870  20.100  57.380  1.00  0.00           C
ATOM   4421  O   VAL   326      41.100  20.610  58.420  1.00  0.00           O
ATOM   4422  N   THR   327      39.940  20.550  56.530  1.00  0.00           N
ATOM   4423  HN  THR   327      39.650  20.020  55.740  1.00  0.00           H
ATOM   4424  CA  THR   327      39.070  21.610  56.910  1.00  0.00           C
ATOM   4425  HA  THR   327      39.700  22.430  57.220  1.00  0.00           H
ATOM   4426  CB  THR   327      38.310  22.030  55.670  1.00  0.00           C
ATOM   4427  HB  THR   327      37.830  21.160  55.190  1.00  0.00           H
ATOM   4428  OG1 THR   327      39.250  22.530  54.780  1.00  0.00           O
ATOM   4429  HG1 THR   327      39.720  21.780  54.420  1.00  0.00           H
ATOM   4430  CG2 THR   327      37.330  23.200  56.010  1.00  0.00           C
ATOM   4431 HG21 THR   327      37.910  24.080  56.350  1.00  0.00           H
ATOM   4432 HG22 THR   327      36.480  22.980  56.680  1.00  0.00           H
ATOM   4433 HG23 THR   327      36.780  23.480  55.090  1.00  0.00           H
ATOM   4434  C   THR   327      38.150  21.330  58.090  1.00  0.00           C
ATOM   4435  O   THR   327      38.030  22.120  59.000  1.00  0.00           O
ATOM   4436  N   TRP   328      37.560  20.140  58.170  1.00  0.00           N
ATOM   4437  HN  TRP   328      37.730  19.400  57.520  1.00  0.00           H
ATOM   4438  CA  TRP   328      36.600  19.780  59.250  1.00  0.00           C
ATOM   4439  HA  TRP   328      35.990  20.650  59.360  1.00  0.00           H
ATOM   4440  CB  TRP   328      35.670  18.620  58.860  1.00  0.00           C
ATOM   4441  HB1 TRP   328      34.940  18.550  59.680  1.00  0.00           H
ATOM   4442  HB2 TRP   328      36.220  17.660  58.730  1.00  0.00           H
ATOM   4443  CG  TRP   328      34.870  18.860  57.540  1.00  0.00           C
ATOM   4444  CD1 TRP   328      34.890  18.140  56.450  1.00  0.00           C
ATOM   4445  HD1 TRP   328      35.490  17.270  56.260  1.00  0.00           H
ATOM   4446  NE1 TRP   328      33.940  18.540  55.550  1.00  0.00           N
ATOM   4447  HE1 TRP   328      33.920  18.170  54.650  1.00  0.00           H
ATOM   4448  CE2 TRP   328      33.180  19.560  56.060  1.00  0.00           C
ATOM   4449  CD2 TRP   328      33.710  19.780  57.330  1.00  0.00           C
ATOM   4450  CE3 TRP   328      33.250  20.930  58.040  1.00  0.00           C
ATOM   4451  HE3 TRP   328      33.840  21.100  58.930  1.00  0.00           H
ATOM   4452  CZ3 TRP   328      32.300  21.800  57.460  1.00  0.00           C
ATOM   4453  HZ3 TRP   328      32.180  22.680  58.080  1.00  0.00           H
ATOM   4454  CZ2 TRP   328      32.160  20.310  55.530  1.00  0.00           C
ATOM   4455  HZ2 TRP   328      31.780  19.840  54.640  1.00  0.00           H
ATOM   4456  CH2 TRP   328      31.740  21.420  56.270  1.00  0.00           C
ATOM   4457  HH2 TRP   328      31.030  22.100  55.830  1.00  0.00           H
ATOM   4458  C   TRP   328      37.250  19.470  60.580  1.00  0.00           C
ATOM   4459  O   TRP   328      36.550  19.450  61.600  1.00  0.00           O
ATOM   4460  N   ILE   329      38.530  19.010  60.590  1.00  0.00           N
ATOM   4461  HN  ILE   329      39.160  19.040  59.810  1.00  0.00           H
ATOM   4462  CA  ILE   329      39.250  18.890  61.810  1.00  0.00           C
ATOM   4463  HA  ILE   329      38.470  18.490  62.450  1.00  0.00           H
ATOM   4464  CB  ILE   329      40.400  17.870  61.680  1.00  0.00           C
ATOM   4465  HB  ILE   329      40.110  17.030  61.010  1.00  0.00           H
ATOM   4466  CG2 ILE   329      41.590  18.490  61.030  1.00  0.00           C
ATOM   4467 HG21 ILE   329      42.250  17.690  60.630  1.00  0.00           H
ATOM   4468 HG22 ILE   329      42.130  18.990  61.860  1.00  0.00           H
ATOM   4469 HG23 ILE   329      41.390  19.140  60.150  1.00  0.00           H
ATOM   4470  CG1 ILE   329      40.890  17.310  63.050  1.00  0.00           C
ATOM   4471 HG11 ILE   329      41.410  18.050  63.690  1.00  0.00           H
ATOM   4472 HG12 ILE   329      41.690  16.540  62.910  1.00  0.00           H
ATOM   4473  CD  ILE   329      39.790  16.640  63.970  1.00  0.00           C
ATOM   4474  HD1 ILE   329      40.180  16.310  64.960  1.00  0.00           H
ATOM   4475  HD2 ILE   329      39.290  15.810  63.430  1.00  0.00           H
ATOM   4476  HD3 ILE   329      39.030  17.430  64.150  1.00  0.00           H
ATOM   4477  C   ILE   329      39.580  20.230  62.410  1.00  0.00           C
ATOM   4478  O   ILE   329      39.590  20.380  63.660  1.00  0.00           O
ATOM   4479  N   GLY   330      39.780  21.210  61.480  1.00  0.00           N
ATOM   4480  HN  GLY   330      39.930  21.140  60.500  1.00  0.00           H
ATOM   4481  CA  GLY   330      39.920  22.590  61.890  1.00  0.00           C
ATOM   4482  HA1 GLY   330      40.170  23.060  60.950  1.00  0.00           H
ATOM   4483  HA2 GLY   330      40.730  22.700  62.600  1.00  0.00           H
ATOM   4484  C   GLY   330      38.620  23.180  62.450  1.00  0.00           C
ATOM   4485  O   GLY   330      38.480  23.820  63.500  1.00  0.00           O
ATOM   4486  N   TYR   331      37.400  22.830  61.840  1.00  0.00           N
ATOM   4487  HN  TYR   331      37.400  22.390  60.950  1.00  0.00           H
ATOM   4488  CA  TYR   331      36.130  23.380  62.190  1.00  0.00           C
ATOM   4489  HA  TYR   331      36.470  24.370  62.480  1.00  0.00           H
ATOM   4490  CB  TYR   331      35.170  23.670  61.010  1.00  0.00           C
ATOM   4491  HB1 TYR   331      34.330  24.160  61.550  1.00  0.00           H
ATOM   4492  HB2 TYR   331      34.820  22.720  60.550  1.00  0.00           H
ATOM   4493  CG  TYR   331      35.570  24.610  59.840  1.00  0.00           C
ATOM   4494  CD1 TYR   331      34.620  24.810  58.770  1.00  0.00           C
ATOM   4495  HD1 TYR   331      33.650  24.360  58.900  1.00  0.00           H
ATOM   4496  CE1 TYR   331      34.930  25.700  57.730  1.00  0.00           C
ATOM   4497  HE1 TYR   331      34.170  25.980  57.020  1.00  0.00           H
ATOM   4498  CZ  TYR   331      36.250  26.080  57.590  1.00  0.00           C
ATOM   4499  OH  TYR   331      36.620  26.830  56.460  1.00  0.00           O
ATOM   4500  HH  TYR   331      36.070  26.530  55.730  1.00  0.00           H
ATOM   4501  CD2 TYR   331      36.810  25.320  59.760  1.00  0.00           C
ATOM   4502  HD2 TYR   331      37.420  25.250  60.650  1.00  0.00           H
ATOM   4503  CE2 TYR   331      37.160  26.010  58.610  1.00  0.00           C
ATOM   4504  HE2 TYR   331      38.110  26.510  58.470  1.00  0.00           H
ATOM   4505  C   TYR   331      35.480  22.620  63.350  1.00  0.00           C
ATOM   4506  O   TYR   331      34.470  23.010  63.840  1.00  0.00           O
ATOM   4507  N   PHE   332      36.100  21.530  63.820  1.00  0.00           N
ATOM   4508  HN  PHE   332      36.940  21.280  63.330  1.00  0.00           H
ATOM   4509  CA  PHE   332      35.790  20.920  65.100  1.00  0.00           C
ATOM   4510  HA  PHE   332      34.720  20.780  65.120  1.00  0.00           H
ATOM   4511  CB  PHE   332      36.520  19.540  65.020  1.00  0.00           C
ATOM   4512  HB1 PHE   332      37.590  19.730  64.800  1.00  0.00           H
ATOM   4513  HB2 PHE   332      36.050  19.010  64.160  1.00  0.00           H
ATOM   4514  CG  PHE   332      36.220  18.690  66.200  1.00  0.00           C
ATOM   4515  CD1 PHE   332      37.250  18.300  67.120  1.00  0.00           C
ATOM   4516  HD1 PHE   332      38.230  18.680  66.890  1.00  0.00           H
ATOM   4517  CE1 PHE   332      36.970  17.560  68.280  1.00  0.00           C
ATOM   4518  HE1 PHE   332      37.670  17.330  69.080  1.00  0.00           H
ATOM   4519  CZ  PHE   332      35.680  16.990  68.360  1.00  0.00           C
ATOM   4520  HZ  PHE   332      35.570  16.310  69.190  1.00  0.00           H
ATOM   4521  CD2 PHE   332      34.900  18.200  66.400  1.00  0.00           C
ATOM   4522  HD2 PHE   332      34.110  18.550  65.750  1.00  0.00           H
ATOM   4523  CE2 PHE   332      34.650  17.420  67.560  1.00  0.00           C
ATOM   4524  HE2 PHE   332      33.610  17.200  67.720  1.00  0.00           H
ATOM   4525  C   PHE   332      36.340  21.780  66.250  1.00  0.00           C
ATOM   4526  O   PHE   332      35.960  21.600  67.360  1.00  0.00           O
ATOM   4527  N   CYS   333      37.230  22.740  66.000  1.00  0.00           N
ATOM   4528  HN  CYS   333      37.620  22.950  65.100  1.00  0.00           H
ATOM   4529  CA  CYS   333      37.590  23.750  67.000  1.00  0.00           C
ATOM   4530  HA  CYS   333      38.030  23.290  67.870  1.00  0.00           H
ATOM   4531  CB  CYS   333      38.680  24.700  66.420  1.00  0.00           C
ATOM   4532  HB1 CYS   333      38.240  25.140  65.500  1.00  0.00           H
ATOM   4533  HB2 CYS   333      39.490  24.050  66.030  1.00  0.00           H
ATOM   4534  SG  CYS   333      39.440  25.970  67.510  1.00  0.00           S
ATOM   4535  HG1 CYS   333      39.800  25.000  68.330  1.00  0.00           H
ATOM   4536  C   CYS   333      36.430  24.510  67.610  1.00  0.00           C
ATOM   4537  O   CYS   333      36.380  24.750  68.830  1.00  0.00           O
ATOM   4538  N   PHE   334      35.470  24.820  66.740  1.00  0.00           N
ATOM   4539  HN  PHE   334      35.550  24.600  65.770  1.00  0.00           H
ATOM   4540  CA  PHE   334      34.210  25.390  67.030  1.00  0.00           C
ATOM   4541  HA  PHE   334      34.420  26.250  67.640  1.00  0.00           H
ATOM   4542  CB  PHE   334      33.450  25.750  65.810  1.00  0.00           C
ATOM   4543  HB1 PHE   334      32.530  26.290  66.120  1.00  0.00           H
ATOM   4544  HB2 PHE   334      33.120  24.850  65.240  1.00  0.00           H
ATOM   4545  CG  PHE   334      34.260  26.540  64.860  1.00  0.00           C
ATOM   4546  CD1 PHE   334      34.150  26.240  63.470  1.00  0.00           C
ATOM   4547  HD1 PHE   334      33.350  25.600  63.140  1.00  0.00           H
ATOM   4548  CE1 PHE   334      34.880  26.980  62.510  1.00  0.00           C
ATOM   4549  HE1 PHE   334      34.790  26.890  61.440  1.00  0.00           H
ATOM   4550  CZ  PHE   334      35.710  28.060  63.010  1.00  0.00           C
ATOM   4551  HZ  PHE   334      36.170  28.660  62.240  1.00  0.00           H
ATOM   4552  CD2 PHE   334      35.000  27.660  65.220  1.00  0.00           C
ATOM   4553  HD2 PHE   334      35.070  28.010  66.240  1.00  0.00           H
ATOM   4554  CE2 PHE   334      35.840  28.290  64.320  1.00  0.00           C
ATOM   4555  HE2 PHE   334      36.510  29.060  64.680  1.00  0.00           H
ATOM   4556  C   PHE   334      33.400  24.530  67.980  1.00  0.00           C
ATOM   4557  O   PHE   334      32.820  24.960  69.000  1.00  0.00           O
ATOM   4558  N   THR   335      33.340  23.180  67.750  1.00  0.00           N
ATOM   4559  HN  THR   335      33.620  22.760  66.890  1.00  0.00           H
ATOM   4560  CA  THR   335      32.650  22.160  68.630  1.00  0.00           C
ATOM   4561  HA  THR   335      31.610  22.380  68.800  1.00  0.00           H
ATOM   4562  CB  THR   335      32.830  20.810  68.020  1.00  0.00           C
ATOM   4563  HB  THR   335      33.850  20.380  68.150  1.00  0.00           H
ATOM   4564  OG1 THR   335      32.440  20.850  66.630  1.00  0.00           O
ATOM   4565  HG1 THR   335      31.590  21.270  66.500  1.00  0.00           H
ATOM   4566  CG2 THR   335      31.870  19.770  68.650  1.00  0.00           C
ATOM   4567 HG21 THR   335      30.820  20.110  68.560  1.00  0.00           H
ATOM   4568 HG22 THR   335      32.290  19.400  69.610  1.00  0.00           H
ATOM   4569 HG23 THR   335      31.940  18.860  68.010  1.00  0.00           H
ATOM   4570  C   THR   335      33.220  22.070  70.020  1.00  0.00           C
ATOM   4571  O   THR   335      32.530  22.100  71.060  1.00  0.00           O
ATOM   4572  N   SER   336      34.570  21.970  69.980  1.00  0.00           N
ATOM   4573  HN  SER   336      34.900  22.110  69.050  1.00  0.00           H
ATOM   4574  CA  SER   336      35.350  21.790  71.240  1.00  0.00           C
ATOM   4575  HA  SER   336      34.790  21.070  71.810  1.00  0.00           H
ATOM   4576  CB  SER   336      36.770  21.230  71.020  1.00  0.00           C
ATOM   4577  HB1 SER   336      36.780  20.130  70.890  1.00  0.00           H
ATOM   4578  HB2 SER   336      37.400  21.540  71.880  1.00  0.00           H
ATOM   4579  OG  SER   336      37.370  21.830  69.880  1.00  0.00           O
ATOM   4580  HG1 SER   336      36.920  21.370  69.180  1.00  0.00           H
ATOM   4581  C   SER   336      35.490  23.030  72.150  1.00  0.00           C
ATOM   4582  O   SER   336      35.580  22.930  73.360  1.00  0.00           O
ATOM   4583  N   ASN   337      35.490  24.330  71.590  1.00  0.00           N
ATOM   4584  HN  ASN   337      35.540  24.470  70.610  1.00  0.00           H
ATOM   4585  CA  ASN   337      35.590  25.590  72.360  1.00  0.00           C
ATOM   4586  HA  ASN   337      36.490  25.530  72.960  1.00  0.00           H
ATOM   4587  CB  ASN   337      35.750  26.840  71.450  1.00  0.00           C
ATOM   4588  HB1 ASN   337      35.540  27.840  71.890  1.00  0.00           H
ATOM   4589  HB2 ASN   337      34.980  26.690  70.670  1.00  0.00           H
ATOM   4590  CG  ASN   337      37.170  26.860  70.880  1.00  0.00           C
ATOM   4591  OD1 ASN   337      38.050  26.100  71.230  1.00  0.00           O
ATOM   4592  ND2 ASN   337      37.340  27.790  69.950  1.00  0.00           N
ATOM   4593 HD21 ASN   337      38.250  28.000  69.590  1.00  0.00           H
ATOM   4594 HD22 ASN   337      36.580  28.430  69.810  1.00  0.00           H
ATOM   4595  C   ASN   337      34.580  25.890  73.510  1.00  0.00           C
ATOM   4596  O   ASN   337      35.040  26.360  74.520  1.00  0.00           O
ATOM   4597  N   PRO   338      33.280  25.660  73.460  1.00  0.00           N
ATOM   4598  CD  PRO   338      32.520  25.370  72.270  1.00  0.00           C
ATOM   4599  HD1 PRO   338      32.870  24.540  71.620  1.00  0.00           H
ATOM   4600  HD2 PRO   338      32.460  26.390  71.820  1.00  0.00           H
ATOM   4601  CA  PRO   338      32.470  25.980  74.620  1.00  0.00           C
ATOM   4602  HA  PRO   338      32.700  26.930  75.080  1.00  0.00           H
ATOM   4603  CB  PRO   338      31.080  26.070  74.050  1.00  0.00           C
ATOM   4604  HB1 PRO   338      30.900  27.100  73.670  1.00  0.00           H
ATOM   4605  HB2 PRO   338      30.340  25.800  74.840  1.00  0.00           H
ATOM   4606  CG  PRO   338      31.180  25.040  72.890  1.00  0.00           C
ATOM   4607  HG1 PRO   338      31.150  24.030  73.350  1.00  0.00           H
ATOM   4608  HG2 PRO   338      30.360  25.140  72.140  1.00  0.00           H
ATOM   4609  C   PRO   338      32.610  24.970  75.760  1.00  0.00           C
ATOM   4610  O   PRO   338      32.290  25.190  76.910  1.00  0.00           O
ATOM   4611  N   PHE   339      33.120  23.810  75.380  1.00  0.00           N
ATOM   4612  HN  PHE   339      33.290  23.710  74.410  1.00  0.00           H
ATOM   4613  CA  PHE   339      33.410  22.750  76.320  1.00  0.00           C
ATOM   4614  HA  PHE   339      32.540  22.700  76.970  1.00  0.00           H
ATOM   4615  CB  PHE   339      33.390  21.340  75.550  1.00  0.00           C
ATOM   4616  HB1 PHE   339      34.080  21.460  74.690  1.00  0.00           H
ATOM   4617  HB2 PHE   339      32.400  21.080  75.140  1.00  0.00           H
ATOM   4618  CG  PHE   339      33.880  20.180  76.430  1.00  0.00           C
ATOM   4619  CD1 PHE   339      35.190  19.630  76.190  1.00  0.00           C
ATOM   4620  HD1 PHE   339      35.820  20.020  75.410  1.00  0.00           H
ATOM   4621  CE1 PHE   339      35.600  18.460  76.910  1.00  0.00           C
ATOM   4622  HE1 PHE   339      36.650  18.200  76.840  1.00  0.00           H
ATOM   4623  CZ  PHE   339      34.720  17.950  77.890  1.00  0.00           C
ATOM   4624  HZ  PHE   339      34.890  17.120  78.550  1.00  0.00           H
ATOM   4625  CD2 PHE   339      33.130  19.720  77.470  1.00  0.00           C
ATOM   4626  HD2 PHE   339      32.170  20.120  77.750  1.00  0.00           H
ATOM   4627  CE2 PHE   339      33.510  18.570  78.160  1.00  0.00           C
ATOM   4628  HE2 PHE   339      32.930  18.050  78.910  1.00  0.00           H
ATOM   4629  C   PHE   339      34.720  23.130  77.050  1.00  0.00           C
ATOM   4630  O   PHE   339      34.700  23.390  78.250  1.00  0.00           O
ATOM   4631  N   PHE   340      35.880  23.310  76.320  1.00  0.00           N
ATOM   4632  HN  PHE   340      35.880  23.240  75.330  1.00  0.00           H
ATOM   4633  CA  PHE   340      37.080  23.750  76.960  1.00  0.00           C
ATOM   4634  HA  PHE   340      37.220  23.100  77.810  1.00  0.00           H
ATOM   4635  CB  PHE   340      38.300  23.580  75.980  1.00  0.00           C
ATOM   4636  HB1 PHE   340      39.170  24.100  76.420  1.00  0.00           H
ATOM   4637  HB2 PHE   340      38.050  23.980  74.970  1.00  0.00           H
ATOM   4638  CG  PHE   340      38.600  22.160  76.000  1.00  0.00           C
ATOM   4639  CD1 PHE   340      38.410  21.280  74.910  1.00  0.00           C
ATOM   4640  HD1 PHE   340      37.950  21.760  74.050  1.00  0.00           H
ATOM   4641  CE1 PHE   340      38.920  19.980  74.830  1.00  0.00           C
ATOM   4642  HE1 PHE   340      38.720  19.310  74.000  1.00  0.00           H
ATOM   4643  CZ  PHE   340      39.480  19.450  76.010  1.00  0.00           C
ATOM   4644  HZ  PHE   340      39.640  18.380  76.050  1.00  0.00           H
ATOM   4645  CD2 PHE   340      39.300  21.630  77.140  1.00  0.00           C
ATOM   4646  HD2 PHE   340      39.390  22.290  77.990  1.00  0.00           H
ATOM   4647  CE2 PHE   340      39.670  20.290  77.140  1.00  0.00           C
ATOM   4648  HE2 PHE   340      40.050  19.910  78.080  1.00  0.00           H
ATOM   4649  C   PHE   340      37.010  25.170  77.610  1.00  0.00           C
ATOM   4650  O   PHE   340      37.610  25.440  78.660  1.00  0.00           O
ATOM   4651  N   TYR   341      36.370  26.160  76.960  1.00  0.00           N
ATOM   4652  HN  TYR   341      36.010  26.090  76.030  1.00  0.00           H
ATOM   4653  CA  TYR   341      36.540  27.530  77.390  1.00  0.00           C
ATOM   4654  HA  TYR   341      37.290  27.530  78.160  1.00  0.00           H
ATOM   4655  CB  TYR   341      37.060  28.460  76.200  1.00  0.00           C
ATOM   4656  HB1 TYR   341      37.280  29.480  76.580  1.00  0.00           H
ATOM   4657  HB2 TYR   341      36.350  28.520  75.340  1.00  0.00           H
ATOM   4658  CG  TYR   341      38.380  28.040  75.710  1.00  0.00           C
ATOM   4659  CD1 TYR   341      38.530  27.470  74.470  1.00  0.00           C
ATOM   4660  HD1 TYR   341      37.680  27.370  73.800  1.00  0.00           H
ATOM   4661  CE1 TYR   341      39.820  26.860  74.050  1.00  0.00           C
ATOM   4662  HE1 TYR   341      39.830  26.380  73.080  1.00  0.00           H
ATOM   4663  CZ  TYR   341      40.890  26.960  74.840  1.00  0.00           C
ATOM   4664  OH  TYR   341      42.090  26.300  74.510  1.00  0.00           O
ATOM   4665  HH  TYR   341      42.070  25.920  73.630  1.00  0.00           H
ATOM   4666  CD2 TYR   341      39.590  28.270  76.430  1.00  0.00           C
ATOM   4667  HD2 TYR   341      39.670  28.700  77.420  1.00  0.00           H
ATOM   4668  CE2 TYR   341      40.800  27.710  76.000  1.00  0.00           C
ATOM   4669  HE2 TYR   341      41.680  27.700  76.620  1.00  0.00           H
ATOM   4670  C   TYR   341      35.250  28.060  77.990  1.00  0.00           C
ATOM   4671  O   TYR   341      35.220  29.190  78.570  1.00  0.00           O
ATOM   4672  N   GLY   342      34.250  27.160  78.030  1.00  0.00           N
ATOM   4673  HN  GLY   342      34.400  26.200  77.840  1.00  0.00           H
ATOM   4674  CA  GLY   342      32.980  27.460  78.720  1.00  0.00           C
ATOM   4675  HA1 GLY   342      32.150  27.330  78.040  1.00  0.00           H
ATOM   4676  HA2 GLY   342      33.020  28.420  79.210  1.00  0.00           H
ATOM   4677  C   GLY   342      32.840  26.510  79.830  1.00  0.00           C
ATOM   4678  O   GLY   342      32.880  26.990  80.920  1.00  0.00           O
ATOM   4679  N   CYS   343      32.600  25.180  79.520  1.00  0.00           N
ATOM   4680  HN  CYS   343      32.360  24.900  78.600  1.00  0.00           H
ATOM   4681  CA  CYS   343      32.330  24.290  80.570  1.00  0.00           C
ATOM   4682  HA  CYS   343      31.510  24.590  81.200  1.00  0.00           H
ATOM   4683  CB  CYS   343      32.030  22.910  79.900  1.00  0.00           C
ATOM   4684  HB1 CYS   343      32.920  22.470  79.410  1.00  0.00           H
ATOM   4685  HB2 CYS   343      31.320  23.180  79.100  1.00  0.00           H
ATOM   4686  SG  CYS   343      31.260  21.810  81.120  1.00  0.00           S
ATOM   4687  HG1 CYS   343      31.640  22.460  82.210  1.00  0.00           H
ATOM   4688  C   CYS   343      33.510  24.070  81.530  1.00  0.00           C
ATOM   4689  O   CYS   343      33.310  24.130  82.750  1.00  0.00           O
ATOM   4690  N   LEU   344      34.760  23.910  81.070  1.00  0.00           N
ATOM   4691  HN  LEU   344      34.970  24.030  80.100  1.00  0.00           H
ATOM   4692  CA  LEU   344      35.840  23.430  81.960  1.00  0.00           C
ATOM   4693  HA  LEU   344      35.430  22.810  82.740  1.00  0.00           H
ATOM   4694  CB  LEU   344      36.880  22.640  81.110  1.00  0.00           C
ATOM   4695  HB1 LEU   344      37.800  22.370  81.670  1.00  0.00           H
ATOM   4696  HB2 LEU   344      37.310  23.270  80.300  1.00  0.00           H
ATOM   4697  CG  LEU   344      36.360  21.290  80.540  1.00  0.00           C
ATOM   4698  HG  LEU   344      35.430  21.530  79.980  1.00  0.00           H
ATOM   4699  CD1 LEU   344      37.440  20.640  79.620  1.00  0.00           C
ATOM   4700 HD11 LEU   344      37.500  21.180  78.650  1.00  0.00           H
ATOM   4701 HD12 LEU   344      37.310  19.550  79.420  1.00  0.00           H
ATOM   4702 HD13 LEU   344      38.380  20.800  80.180  1.00  0.00           H
ATOM   4703  CD2 LEU   344      36.040  20.250  81.600  1.00  0.00           C
ATOM   4704 HD21 LEU   344      35.110  20.580  82.110  1.00  0.00           H
ATOM   4705 HD22 LEU   344      36.840  20.310  82.370  1.00  0.00           H
ATOM   4706 HD23 LEU   344      35.950  19.210  81.220  1.00  0.00           H
ATOM   4707  C   LEU   344      36.580  24.620  82.580  1.00  0.00           C
ATOM   4708  O   LEU   344      37.600  24.310  83.180  1.00  0.00           O
ATOM   4709  N   ASN   345      35.970  25.840  82.600  1.00  0.00           N
ATOM   4710  HN  ASN   345      35.030  25.910  82.270  1.00  0.00           H
ATOM   4711  CA  ASN   345      36.430  27.020  83.340  1.00  0.00           C
ATOM   4712  HA  ASN   345      37.510  27.000  83.320  1.00  0.00           H
ATOM   4713  CB  ASN   345      36.030  28.370  82.740  1.00  0.00           C
ATOM   4714  HB1 ASN   345      34.920  28.240  82.690  1.00  0.00           H
ATOM   4715  HB2 ASN   345      36.300  28.580  81.680  1.00  0.00           H
ATOM   4716  CG  ASN   345      36.340  29.540  83.650  1.00  0.00           C
ATOM   4717  OD1 ASN   345      35.550  30.160  84.320  1.00  0.00           O
ATOM   4718  ND2 ASN   345      37.630  29.900  83.650  1.00  0.00           N
ATOM   4719 HD21 ASN   345      38.290  29.400  83.090  1.00  0.00           H
ATOM   4720 HD22 ASN   345      37.930  30.760  84.070  1.00  0.00           H
ATOM   4721  C   ASN   345      36.170  26.880  84.910  1.00  0.00           C
ATOM   4722  O   ASN   345      35.020  26.760  85.390  1.00  0.00           O
ATOM   4723  N   ARG   346      37.230  27.100  85.730  1.00  0.00           N
ATOM   4724  HN  ARG   346      38.120  27.000  85.290  1.00  0.00           H
ATOM   4725  CA  ARG   346      37.130  27.080  87.150  1.00  0.00           C
ATOM   4726  HA  ARG   346      36.970  26.020  87.320  1.00  0.00           H
ATOM   4727  CB  ARG   346      38.470  27.290  87.860  1.00  0.00           C
ATOM   4728  HB1 ARG   346      38.400  27.070  88.950  1.00  0.00           H
ATOM   4729  HB2 ARG   346      38.760  28.350  87.720  1.00  0.00           H
ATOM   4730  CG  ARG   346      39.720  26.400  87.430  1.00  0.00           C
ATOM   4731  HG1 ARG   346      39.980  26.560  86.360  1.00  0.00           H
ATOM   4732  HG2 ARG   346      39.430  25.340  87.590  1.00  0.00           H
ATOM   4733  CD  ARG   346      41.030  26.530  88.340  1.00  0.00           C
ATOM   4734  HD1 ARG   346      41.810  25.890  87.860  1.00  0.00           H
ATOM   4735  HD2 ARG   346      40.760  26.270  89.390  1.00  0.00           H
ATOM   4736  NE  ARG   346      41.380  27.950  88.030  1.00  0.00           N
ATOM   4737  HE  ARG   346      40.760  28.440  87.410  1.00  0.00           H
ATOM   4738  CZ  ARG   346      42.290  28.730  88.590  1.00  0.00           C
ATOM   4739  NH1 ARG   346      43.080  28.320  89.520  1.00  0.00           N
ATOM   4740 HH11 ARG   346      43.690  29.060  89.790  1.00  0.00           H
ATOM   4741 HH12 ARG   346      43.160  27.340  89.700  1.00  0.00           H
ATOM   4742  NH2 ARG   346      42.340  30.010  88.280  1.00  0.00           N
ATOM   4743 HH21 ARG   346      41.590  30.290  87.690  1.00  0.00           H
ATOM   4744 HH22 ARG   346      42.940  30.570  88.850  1.00  0.00           H
ATOM   4745  C   ARG   346      36.070  27.980  87.800  1.00  0.00           C
ATOM   4746  O   ARG   346      35.410  27.760  88.810  1.00  0.00           O
ATOM   4747  N   GLN   347      35.830  29.180  87.190  1.00  0.00           N
ATOM   4748  HN  GLN   347      36.330  29.450  86.370  1.00  0.00           H
ATOM   4749  CA  GLN   347      34.900  30.170  87.760  1.00  0.00           C
ATOM   4750  HA  GLN   347      35.020  30.130  88.840  1.00  0.00           H
ATOM   4751  CB  GLN   347      35.190  31.580  87.270  1.00  0.00           C
ATOM   4752  HB1 GLN   347      34.410  32.200  87.770  1.00  0.00           H
ATOM   4753  HB2 GLN   347      34.960  31.670  86.190  1.00  0.00           H
ATOM   4754  CG  GLN   347      36.530  32.170  87.570  1.00  0.00           C
ATOM   4755  HG1 GLN   347      36.510  33.270  87.400  1.00  0.00           H
ATOM   4756  HG2 GLN   347      37.300  31.730  86.910  1.00  0.00           H
ATOM   4757  CD  GLN   347      36.980  31.990  89.020  1.00  0.00           C
ATOM   4758  OE1 GLN   347      36.150  32.310  89.890  1.00  0.00           O
ATOM   4759  NE2 GLN   347      38.180  31.420  89.290  1.00  0.00           N
ATOM   4760 HE21 GLN   347      38.540  31.330  90.220  1.00  0.00           H
ATOM   4761 HE22 GLN   347      38.820  31.060  88.610  1.00  0.00           H
ATOM   4762  C   GLN   347      33.510  29.830  87.370  1.00  0.00           C
ATOM   4763  O   GLN   347      32.620  29.760  88.200  1.00  0.00           O
ATOM   4764  N   ILE   348      33.320  29.350  86.130  1.00  0.00           N
ATOM   4765  HN  ILE   348      34.130  29.330  85.550  1.00  0.00           H
ATOM   4766  CA  ILE   348      32.070  28.790  85.680  1.00  0.00           C
ATOM   4767  HA  ILE   348      31.420  29.600  85.940  1.00  0.00           H
ATOM   4768  CB  ILE   348      32.060  28.770  84.100  1.00  0.00           C
ATOM   4769  HB  ILE   348      32.990  28.240  83.820  1.00  0.00           H
ATOM   4770  CG2 ILE   348      30.870  28.080  83.480  1.00  0.00           C
ATOM   4771 HG21 ILE   348      31.040  28.100  82.380  1.00  0.00           H
ATOM   4772 HG22 ILE   348      29.900  28.600  83.630  1.00  0.00           H
ATOM   4773 HG23 ILE   348      30.800  26.990  83.660  1.00  0.00           H
ATOM   4774  CG1 ILE   348      32.210  30.180  83.470  1.00  0.00           C
ATOM   4775 HG11 ILE   348      32.890  30.850  84.050  1.00  0.00           H
ATOM   4776 HG12 ILE   348      31.290  30.790  83.420  1.00  0.00           H
ATOM   4777  CD  ILE   348      32.680  30.210  82.020  1.00  0.00           C
ATOM   4778  HD1 ILE   348      32.840  31.290  81.820  1.00  0.00           H
ATOM   4779  HD2 ILE   348      31.860  29.920  81.330  1.00  0.00           H
ATOM   4780  HD3 ILE   348      33.620  29.720  81.700  1.00  0.00           H
ATOM   4781  C   ILE   348      31.570  27.570  86.320  1.00  0.00           C
ATOM   4782  O   ILE   348      30.380  27.480  86.740  1.00  0.00           O
ATOM   4783  N   ARG   349      32.460  26.550  86.590  1.00  0.00           N
ATOM   4784  HN  ARG   349      33.360  26.510  86.170  1.00  0.00           H
ATOM   4785  CA  ARG   349      32.100  25.370  87.420  1.00  0.00           C
ATOM   4786  HA  ARG   349      31.250  24.790  87.080  1.00  0.00           H
ATOM   4787  CB  ARG   349      33.370  24.460  87.360  1.00  0.00           C
ATOM   4788  HB1 ARG   349      33.260  23.680  88.140  1.00  0.00           H
ATOM   4789  HB2 ARG   349      34.290  25.060  87.530  1.00  0.00           H
ATOM   4790  CG  ARG   349      33.520  23.730  86.010  1.00  0.00           C
ATOM   4791  HG1 ARG   349      33.770  24.430  85.180  1.00  0.00           H
ATOM   4792  HG2 ARG   349      32.580  23.210  85.730  1.00  0.00           H
ATOM   4793  CD  ARG   349      34.690  22.690  85.910  1.00  0.00           C
ATOM   4794  HD1 ARG   349      35.660  23.200  86.070  1.00  0.00           H
ATOM   4795  HD2 ARG   349      34.650  22.180  84.930  1.00  0.00           H
ATOM   4796  NE  ARG   349      34.610  21.770  87.030  1.00  0.00           N
ATOM   4797  HE  ARG   349      33.640  21.740  87.290  1.00  0.00           H
ATOM   4798  CZ  ARG   349      35.510  20.890  87.370  1.00  0.00           C
ATOM   4799  NH1 ARG   349      36.720  20.920  86.880  1.00  0.00           N
ATOM   4800 HH11 ARG   349      37.040  21.610  86.220  1.00  0.00           H
ATOM   4801 HH12 ARG   349      37.430  20.370  87.310  1.00  0.00           H
ATOM   4802  NH2 ARG   349      35.180  20.000  88.260  1.00  0.00           N
ATOM   4803 HH21 ARG   349      34.200  19.860  88.420  1.00  0.00           H
ATOM   4804 HH22 ARG   349      35.950  19.460  88.590  1.00  0.00           H
ATOM   4805  C   ARG   349      31.720  25.680  88.860  1.00  0.00           C
ATOM   4806  O   ARG   349      30.720  25.170  89.330  1.00  0.00           O
ATOM   4807  N   GLY   350      32.480  26.620  89.410  1.00  0.00           N
ATOM   4808  HN  GLY   350      33.090  27.160  88.830  1.00  0.00           H
ATOM   4809  CA  GLY   350      32.510  27.010  90.780  1.00  0.00           C
ATOM   4810  HA1 GLY   350      33.380  27.650  90.890  1.00  0.00           H
ATOM   4811  HA2 GLY   350      32.570  26.150  91.420  1.00  0.00           H
ATOM   4812  C   GLY   350      31.240  27.750  91.140  1.00  0.00           C
ATOM   4813  O   GLY   350      30.740  27.450  92.240  1.00  0.00           O
ATOM   4814  N   GLU   351      30.830  28.720  90.370  1.00  0.00           N
ATOM   4815  HN  GLU   351      31.370  28.920  89.550  1.00  0.00           H
ATOM   4816  CA  GLU   351      29.600  29.440  90.520  1.00  0.00           C
ATOM   4817  HA  GLU   351      29.620  29.900  91.500  1.00  0.00           H
ATOM   4818  CB  GLU   351      29.540  30.730  89.600  1.00  0.00           C
ATOM   4819  HB1 GLU   351      28.470  31.030  89.540  1.00  0.00           H
ATOM   4820  HB2 GLU   351      29.840  30.440  88.570  1.00  0.00           H
ATOM   4821  CG  GLU   351      30.410  31.940  90.060  1.00  0.00           C
ATOM   4822  HG1 GLU   351      30.040  32.770  89.430  1.00  0.00           H
ATOM   4823  HG2 GLU   351      31.480  31.780  89.810  1.00  0.00           H
ATOM   4824  CD  GLU   351      30.310  32.420  91.510  1.00  0.00           C
ATOM   4825  OE1 GLU   351      31.380  32.690  92.070  1.00  0.00           O
ATOM   4826  OE2 GLU   351      29.160  32.580  92.010  1.00  0.00           O
ATOM   4827  C   GLU   351      28.430  28.530  90.330  1.00  0.00           C
ATOM   4828  O   GLU   351      27.510  28.540  91.140  1.00  0.00           O
ATOM   4829  N   LEU   352      28.480  27.580  89.370  1.00  0.00           N
ATOM   4830  HN  LEU   352      29.260  27.530  88.760  1.00  0.00           H
ATOM   4831  CA  LEU   352      27.390  26.580  89.280  1.00  0.00           C
ATOM   4832  HA  LEU   352      26.450  27.110  89.230  1.00  0.00           H
ATOM   4833  CB  LEU   352      27.560  25.810  87.950  1.00  0.00           C
ATOM   4834  HB1 LEU   352      26.990  24.850  87.950  1.00  0.00           H
ATOM   4835  HB2 LEU   352      28.650  25.670  87.810  1.00  0.00           H
ATOM   4836  CG  LEU   352      27.080  26.550  86.720  1.00  0.00           C
ATOM   4837  HG  LEU   352      27.710  27.440  86.530  1.00  0.00           H
ATOM   4838  CD1 LEU   352      27.490  25.720  85.530  1.00  0.00           C
ATOM   4839 HD11 LEU   352      26.990  24.730  85.580  1.00  0.00           H
ATOM   4840 HD12 LEU   352      28.590  25.580  85.450  1.00  0.00           H
ATOM   4841 HD13 LEU   352      27.190  26.270  84.610  1.00  0.00           H
ATOM   4842  CD2 LEU   352      25.640  26.840  86.750  1.00  0.00           C
ATOM   4843 HD21 LEU   352      25.100  25.880  86.930  1.00  0.00           H
ATOM   4844 HD22 LEU   352      25.430  27.400  85.810  1.00  0.00           H
ATOM   4845 HD23 LEU   352      25.410  27.500  87.610  1.00  0.00           H
ATOM   4846  C   LEU   352      27.280  25.540  90.380  1.00  0.00           C
ATOM   4847  O   LEU   352      26.210  25.040  90.660  1.00  0.00           O
ATOM   4848  N   SER   353      28.420  25.120  90.970  1.00  0.00           N
ATOM   4849  HN  SER   353      29.270  25.480  90.590  1.00  0.00           H
ATOM   4850  CA  SER   353      28.550  24.180  92.110  1.00  0.00           C
ATOM   4851  HA  SER   353      27.990  23.260  92.000  1.00  0.00           H
ATOM   4852  CB  SER   353      30.000  23.830  92.380  1.00  0.00           C
ATOM   4853  HB1 SER   353      30.070  23.170  93.270  1.00  0.00           H
ATOM   4854  HB2 SER   353      30.560  24.760  92.620  1.00  0.00           H
ATOM   4855  OG  SER   353      30.490  23.160  91.200  1.00  0.00           O
ATOM   4856  HG1 SER   353      30.280  23.770  90.490  1.00  0.00           H
ATOM   4857  C   SER   353      28.010  24.780  93.420  1.00  0.00           C
ATOM   4858  O   SER   353      27.510  24.120  94.330  1.00  0.00           O
ATOM   4859  N   LYS   354      28.040  26.130  93.640  1.00  0.00           N
ATOM   4860  HN  LYS   354      28.420  26.810  93.020  1.00  0.00           H
ATOM   4861  CA  LYS   354      27.670  26.730  94.970  1.00  0.00           C
ATOM   4862  HA  LYS   354      27.890  25.970  95.710  1.00  0.00           H
ATOM   4863  CB  LYS   354      28.250  28.160  95.280  1.00  0.00           C
ATOM   4864  HB1 LYS   354      29.330  27.930  95.420  1.00  0.00           H
ATOM   4865  HB2 LYS   354      27.830  28.600  96.210  1.00  0.00           H
ATOM   4866  CG  LYS   354      27.910  29.160  94.180  1.00  0.00           C
ATOM   4867  HG1 LYS   354      26.820  29.200  93.980  1.00  0.00           H
ATOM   4868  HG2 LYS   354      28.340  28.840  93.200  1.00  0.00           H
ATOM   4869  CD  LYS   354      28.470  30.570  94.450  1.00  0.00           C
ATOM   4870  HD1 LYS   354      28.010  31.020  95.360  1.00  0.00           H
ATOM   4871  HD2 LYS   354      28.260  31.220  93.580  1.00  0.00           H
ATOM   4872  CE  LYS   354      30.030  30.510  94.520  1.00  0.00           C
ATOM   4873  HE1 LYS   354      30.340  30.130  93.530  1.00  0.00           H
ATOM   4874  HE2 LYS   354      30.400  29.870  95.340  1.00  0.00           H
ATOM   4875  NZ  LYS   354      30.570  31.820  94.600  1.00  0.00           N
ATOM   4876  HZ1 LYS   354      30.050  32.350  95.330  1.00  0.00           H
ATOM   4877  HZ2 LYS   354      30.440  32.180  93.630  1.00  0.00           H
ATOM   4878  HZ3 LYS   354      31.600  31.760  94.690  1.00  0.00           H
ATOM   4879  C   LYS   354      26.110  26.820  95.050  1.00  0.00           C
ATOM   4880  O   LYS   354      25.370  26.970  94.080  1.00  0.00           O
ATOM   4881  N   GLN   355      25.470  26.630  96.220  1.00  0.00           N
ATOM   4882  HN  GLN   355      25.940  26.770  97.090  1.00  0.00           H
ATOM   4883  CA  GLN   355      24.040  26.640  96.360  1.00  0.00           C
ATOM   4884  HA  GLN   355      23.450  26.330  95.510  1.00  0.00           H
ATOM   4885  CB  GLN   355      23.730  25.590  97.490  1.00  0.00           C
ATOM   4886  HB1 GLN   355      22.630  25.560  97.680  1.00  0.00           H
ATOM   4887  HB2 GLN   355      24.350  25.920  98.350  1.00  0.00           H
ATOM   4888  CG  GLN   355      24.190  24.190  97.210  1.00  0.00           C
ATOM   4889  HG1 GLN   355      23.730  23.650  98.060  1.00  0.00           H
ATOM   4890  HG2 GLN   355      25.250  24.030  97.480  1.00  0.00           H
ATOM   4891  CD  GLN   355      23.870  23.590  95.900  1.00  0.00           C
ATOM   4892  OE1 GLN   355      23.020  22.690  95.960  1.00  0.00           O
ATOM   4893  NE2 GLN   355      24.540  23.860  94.770  1.00  0.00           N
ATOM   4894 HE21 GLN   355      24.330  23.250  94.010  1.00  0.00           H
ATOM   4895 HE22 GLN   355      25.330  24.470  94.720  1.00  0.00           H
ATOM   4896  C   GLN   355      23.600  28.060  96.800  1.00  0.00           C
ATOM   4897  OT1 GLN   355      22.780  28.760  96.130  1.00  0.00           O
ATOM   4898  OT2 GLN   355      24.220  28.480  97.820  1.00  0.00           O
TER    4899      GLN   355
HETATM 4900  SOD SOD   410      59.030  46.910 131.600  1.00  0.00           S
HETATM 4901  SOD SOD   411      59.630  45.010  46.640  1.00  0.00           S
HETATM 4902  SOD SOD   412      39.530   6.940   0.950  1.00  0.00           S
HETATM 4903  SOD SOD   413      54.900   9.350   8.970  1.00  0.00           S
HETATM 4904  SOD SOD   414       7.180   7.650  28.170  1.00  0.00           S
HETATM 4905  SOD SOD   415      19.180   7.970 121.900  1.00  0.00           S
HETATM 4906  SOD SOD   416      58.080  19.730  19.470  1.00  0.00           S
HETATM 4907  SOD SOD   417      64.650  41.020  12.720  1.00  0.00           S
HETATM 4908  SOD SOD   418      17.480  15.270   1.330  1.00  0.00           S
HETATM 4909  SOD SOD   419      42.880  28.620  33.860  1.00  0.00           S
HETATM 4910  SOD SOD   420      69.820  30.920 112.440  1.00  0.00           S
HETATM 4911  SOD SOD   421      66.070  24.670  40.420  1.00  0.00           S
HETATM 4912  SOD SOD   422      22.090  39.560  10.310  1.00  0.00           S
HETATM 4913  SOD SOD   423      40.560  35.660  15.000  1.00  0.00           S
HETATM 4914  SOD SOD   424      25.290  14.870 103.340  1.00  0.00           S
HETATM 4915  SOD SOD   425      56.860  26.930   6.300  1.00  0.00           S
HETATM 4916  SOD SOD   426       9.140  17.170  40.190  1.00  0.00           S
HETATM 4917  SOD SOD   427      29.600   6.000 130.040  1.00  0.00           S
HETATM 4918  SOD SOD   428      16.650  22.210 121.480  1.00  0.00           S
HETATM 4919  CLA CLA   429      39.920  30.530  86.220  1.00  0.00           C
HETATM 4920  CLA CLA   430      38.690  24.590  95.580  1.00  0.00           C
HETATM 4921  CLA CLA   431      38.120  11.920 127.440  1.00  0.00           C
HETATM 4922  CLA CLA   432      22.820  10.190  98.230  1.00  0.00           C
HETATM 4923  CLA CLA   433      13.050  17.600  10.230  1.00  0.00           C
HETATM 4924  CLA CLA   434      39.770  47.630 115.900  1.00  0.00           C
HETATM 4925  CLA CLA   435      46.740  15.700  28.350  1.00  0.00           C
HETATM 4926  CLA CLA   436      62.650  29.150 115.350  1.00  0.00           C
HETATM 4927  CLA CLA   437      67.900  41.090  90.320  1.00  0.00           C
HETATM 4928  CLA CLA   438       4.870   8.480 112.330  1.00  0.00           C
HETATM 4929  CLA CLA   439      38.580  11.610   6.610  1.00  0.00           C
HETATM 4930  CLA CLA   440      19.310  31.150  95.020  1.00  0.00           C
HETATM 4931  CLA CLA   441      31.800   8.070  98.530  1.00  0.00           C
HETATM 4932  CLA CLA   442      63.060  22.800  35.230  1.00  0.00           C
HETATM 4933  CLA CLA   443      20.310  13.990  98.800  1.00  0.00           C
HETATM 4934  CLA CLA   444      27.510  24.670  17.630  1.00  0.00           C
HETATM 4935  CLA CLA   445      20.390   6.450 133.720  1.00  0.00           C
HETATM 4936  CLA CLA   446      55.750  36.860  95.610  1.00  0.00           C
HETATM 4937  CLA CLA   447      56.630  13.870 134.970  1.00  0.00           C
HETATM 4938  CLA CLA   448      29.600   8.520  32.240  1.00  0.00           C
HETATM 4939  CLA CLA   449      53.210  45.760  20.500  1.00  0.00           C
HETATM 4940  CLA CLA   450      63.560  40.530   8.480  1.00  0.00           C
HETATM 4941  CLA CLA   451      61.210  20.260 137.550  1.00  0.00           C
HETATM 4942  CLA CLA   452      24.360  34.270  11.850  1.00  0.00           C
HETATM 4943  CLA CLA   453      39.100   3.230 132.450  1.00  0.00           C
HETATM 4944  CLA CLA   454      62.620  22.610  20.600  1.00  0.00           C
HETATM 4945  CLA CLA   455      52.440  33.570  26.740  1.00  0.00           C
CONECT  371  372  373  356
CONECT  356  354  358  371  357
CONECT  358  356  359  360  364
CONECT  367  368  370  369  364
CONECT  364  358  366  367  365
CONECT  360  361  358  362  363
CONECT  357  356
CONECT  359  358
CONECT  368  367
CONECT  369  367
CONECT  370  367
CONECT  365  364
CONECT  366  364
CONECT  361  360
CONECT  362  360
CONECT  363  360
CONECT  355  354
CONECT  354  352  356  355
CONECT  372  371
CONECT  598  599  600  582
CONECT  615  602  617  616
CONECT  602  604  603  600  615
CONECT  604  606  609  605  602
CONECT  613  609  614  612
CONECT  610  611  612  607
CONECT  609  604  613  607
CONECT  603  602
CONECT  605  604
CONECT  606  604
CONECT  608  607
CONECT  614  613
CONECT  611  610
CONECT  601  600
CONECT  600  598  602  601
CONECT  607  609  610  608
CONECT  612  610  613
CONECT  616  615
CONECT  617  619  618  615
CONECT  993  985  995  994
CONECT 1010  997 1011 1012
CONECT  997  995 1010  999  998
CONECT  999 1000  997 1001 1004
CONECT 1008 1007 1004 1009
CONECT 1005 1007 1006 1002
CONECT 1004 1008  999 1002
CONECT  998  997
CONECT 1000  999
CONECT 1001  999
CONECT 1003 1002
CONECT 1009 1008
CONECT 1006 1005
CONECT  996  995
CONECT  995  993  997  996
CONECT 1002 1004 1003 1005
CONECT 1007 1008 1005
CONECT 1011 1010
CONECT 1012 1014 1010 1013
CONECT 1372 1374 1357 1373
CONECT 1357 1358 1359 1372 1355
CONECT 1359 1361 1360 1357 1365
CONECT 1368 1370 1365 1369 1371
CONECT 1365 1367 1359 1366 1368
CONECT 1361 1359 1364 1363 1362
CONECT 1358 1357
CONECT 1360 1359
CONECT 1369 1368
CONECT 1370 1368
CONECT 1371 1368
CONECT 1366 1365
CONECT 1367 1365
CONECT 1362 1361
CONECT 1363 1361
CONECT 1364 1361
CONECT 1356 1355
CONECT 1355 1353 1356 1357
CONECT 1373 1372
CONECT 1458 1443 1459 1460
CONECT 1443 1441 1444 1445 1458
CONECT 1445 1443 1446 1447 1451
CONECT 1454 1455 1457 1456 1451
CONECT 1451 1445 1454 1452 1453
CONECT 1447 1445 1448 1449 1450
CONECT 1444 1443
CONECT 1446 1445
CONECT 1455 1454
CONECT 1456 1454
CONECT 1457 1454
CONECT 1452 1451
CONECT 1453 1451
CONECT 1448 1447
CONECT 1449 1447
CONECT 1450 1447
CONECT 1442 1441
CONECT 1441 1443 1442 1439
CONECT 1459 1458
CONECT 1622 1610 1623 1624
CONECT 1639 1626 1640 1641
CONECT 1626 1628 1639 1627 1624
CONECT 1628 1633 1626 1629 1630
CONECT 1637 1633 1636 1638
CONECT 1634 1636 1631 1635
CONECT 1633 1631 1637 1628
CONECT 1627 1626
CONECT 1629 1628
CONECT 1630 1628
CONECT 1632 1631
CONECT 1638 1637
CONECT 1635 1634
CONECT 1625 1624
CONECT 1624 1625 1626 1622
CONECT 1631 1633 1634 1632
CONECT 1636 1637 1634
CONECT 1640 1639
CONECT 1641 1639 1642 1645
CONECT 2458 2459 2460 2451
CONECT 2475 2476 2462 2477
CONECT 2462 2463 2475 2460 2464
CONECT 2464 2466 2469 2462 2465
CONECT 2473 2469 2472 2474
CONECT 2470 2467 2472 2471
CONECT 2469 2467 2464 2473
CONECT 2463 2462
CONECT 2465 2464
CONECT 2466 2464
CONECT 2468 2467
CONECT 2474 2473
CONECT 2471 2470
CONECT 2461 2460
CONECT 2460 2462 2461 2458
CONECT 2467 2468 2469 2470
CONECT 2472 2470 2473
CONECT 2476 2475
CONECT 2477 2475 2478 2479
CONECT 2866 2867 2868 2851
CONECT 2851 2852 2853 2849 2866
CONECT 2853 2855 2854 2859 2851
CONECT 2862 2863 2864 2865 2859
CONECT 2859 2862 2861 2853 2860
CONECT 2855 2856 2853 2858 2857
CONECT 2852 2851
CONECT 2854 2853
CONECT 2863 2862
CONECT 2864 2862
CONECT 2865 2862
CONECT 2860 2859
CONECT 2861 2859
CONECT 2856 2855
CONECT 2857 2855
CONECT 2858 2855
CONECT 2850 2849
CONECT 2849 2850 2847 2851
CONECT 2867 2866
CONECT 3141 3128 3142 3143
CONECT 3158 3145 3159 3160
CONECT 3145 3146 3147 3143 3158
CONECT 3147 3148 3145 3149 3152
CONECT 3156 3155 3157 3152
CONECT 3153 3154 3155 3150
CONECT 3152 3156 3147 3150
CONECT 3146 3145
CONECT 3148 3147
CONECT 3149 3147
CONECT 3151 3150
CONECT 3157 3156
CONECT 3154 3153
CONECT 3144 3143
CONECT 3143 3144 3145 3141
CONECT 3150 3151 3153 3152
CONECT 3155 3153 3156
CONECT 3159 3158
CONECT 3160 3162 3161 3158
CONECT 3661 3662 3653 3663
CONECT 3678 3679 3680 3665
CONECT 3665 3666 3667 3663 3678
CONECT 3667 3668 3669 3665 3672
CONECT 3676 3677 3675 3672
CONECT 3673 3674 3670 3675
CONECT 3672 3667 3670 3676
CONECT 3666 3665
CONECT 3668 3667
CONECT 3669 3667
CONECT 3671 3670
CONECT 3677 3676
CONECT 3674 3673
CONECT 3664 3663
CONECT 3663 3661 3664 3665
CONECT 3670 3671 3672 3673
CONECT 3675 3676 3673
CONECT 3679 3678
CONECT 3680 3681 3682 3678
CONECT 4124 4108 4125 4126
CONECT 4141 4128 4142 4143
CONECT 4128 4141 4129 4130 4126
CONECT 4130 4128 4135 4131 4132
CONECT 4139 4140 4138 4135
CONECT 4136 4138 4133 4137
CONECT 4135 4139 4133 4130
CONECT 4129 4128
CONECT 4131 4130
CONECT 4132 4130
CONECT 4134 4133
CONECT 4140 4139
CONECT 4137 4136
CONECT 4127 4126
CONECT 4126 4128 4127 4124
CONECT 4133 4136 4134 4135
CONECT 4138 4136 4139
CONECT 4142 4141
CONECT 4143 4141 4144 4145
CONECT 4297 4282 4298 4299
CONECT 4282 4283 4284 4297 4280
CONECT 4284 4286 4290 4285 4282
CONECT 4293 4290 4294 4295 4296
CONECT 4290 4284 4293 4292 4291
CONECT 4286 4284 4289 4287 4288
CONECT 4283 4282
CONECT 4285 4284
CONECT 4294 4293
CONECT 4295 4293
CONECT 4296 4293
CONECT 4291 4290
CONECT 4292 4290
CONECT 4287 4286
CONECT 4288 4286
CONECT 4289 4286
CONECT 4281 4280
CONECT 4280 4278 4282 4281
CONECT 4298 4297
CONECT 4477 4462 4479 4478
CONECT 4462 4460 4477 4463 4464
CONECT 4464 4465 4462 4470 4466
CONECT 4473 4474 4475 4476 4470
CONECT 4470 4473 4472 4471 4464
CONECT 4466 4468 4469 4467 4464
CONECT 4463 4462
CONECT 4465 4464
CONECT 4474 4473
CONECT 4475 4473
CONECT 4476 4473
CONECT 4471 4470
CONECT 4472 4470
CONECT 4467 4466
CONECT 4468 4466
CONECT 4469 4466
CONECT 4461 4460
CONECT 4460 4458 4462 4461
CONECT 4478 4477
CONECT 4781 4782 4766 4783
CONECT 4766 4781 4767 4764 4768
CONECT 4768 4766 4770 4769 4774
CONECT 4777 4778 4779 4780 4774
CONECT 4774 4775 4776 4777 4768
CONECT 4770 4771 4773 4772 4768
CONECT 4767 4766
CONECT 4769 4768
CONECT 4778 4777
CONECT 4779 4777
CONECT 4780 4777
CONECT 4775 4774
CONECT 4776 4774
CONECT 4771 4770
CONECT 4772 4770
CONECT 4773 4770
CONECT 4765 4764
CONECT 4764 4762 4766 4765
CONECT 4782 4781
CONECT 4896 4897 4898 4883
CONECT 4883 4885 4881 4896 4884
CONECT 4885 4887 4888 4886 4883
CONECT 4891 4892 4893 4888
CONECT 4888 4890 4891 4885 4889
CONECT 4884 4883
CONECT 4886 4885
CONECT 4887 4885
CONECT 4894 4893
CONECT 4895 4893
CONECT 4889 4888
CONECT 4890 4888
CONECT 4882 4881
CONECT 4881 4879 4882 4883
CONECT 4893 4895 4891 4894
CONECT 4892 4891
CONECT 4897 4896
CONECT 4898 4896
END
