# Supplementary material for: Identification and molecular characterization of missense mutations in orphan G protein–coupled receptor GPR61 occurring in severe obesity
Source: Mol Pharmacol. 2025 Mar 4;107(4):100026. doi: 10.1016/j.molpha.2025.100026 (PMC12060159; doi:10.1016/j.molpha.2025.100026)
Supplement: Supplementary Material [file mmc10.zip › molpha_100026_WT_1_mmc10.pdb]

HELIX    1   1 VAL     44  LYS     69  1                                  26
HELIX    2   2 VAL     77  LEU     91  1                                  15
HELIX    3   3 LEU     93  SER    101  1                                   9
HELIX    4   4 GLU    112  VAL    145  1                                  34
HELIX    5   5 PRO    147  ARG    153  1                                   7
HELIX    6   6 LEU    156  VAL    182  1                                  27
HELIX    7   7 ALA    203  VAL    237  1                                  35
HELIX    8   8 ALA    286  SER    313  1                                  28
HELIX    9   9 GLY    320  LEU    344  1                                  25
HELIX   10  10 ARG    346  LEU    352  1                                   7
ATOM      1  N   SER    43      15.744  23.028  50.664  1.00  0.00           N
ATOM      2  HT1 SER    43      16.607  23.572  50.856  1.00  0.00           H
ATOM      3  HT2 SER    43      15.413  23.293  49.718  1.00  0.00           H
ATOM      4  HT3 SER    43      16.071  22.051  50.545  1.00  0.00           H
ATOM      5  CA  SER    43      14.823  23.314  51.679  1.00  0.00           C
ATOM      6  HA  SER    43      14.677  24.382  51.784  1.00  0.00           H
ATOM      7  CB  SER    43      13.364  22.660  51.359  1.00  0.00           C
ATOM      8  HB1 SER    43      12.975  23.063  50.402  1.00  0.00           H
ATOM      9  HB2 SER    43      12.630  22.915  52.155  1.00  0.00           H
ATOM     10  OG  SER    43      13.413  21.231  51.187  1.00  0.00           O
ATOM     11  HG1 SER    43      12.595  20.990  50.751  1.00  0.00           H
ATOM     12  C   SER    43      15.283  22.927  53.121  1.00  0.00           C
ATOM     13  O   SER    43      15.843  23.749  53.842  1.00  0.00           O
ATOM     14  N   VAL    44      15.152  21.683  53.571  1.00  0.00           N
ATOM     15  HN  VAL    44      14.711  20.991  53.000  1.00  0.00           H
ATOM     16  CA  VAL    44      15.591  21.083  54.771  1.00  0.00           C
ATOM     17  HA  VAL    44      15.182  21.534  55.667  1.00  0.00           H
ATOM     18  CB  VAL    44      15.240  19.612  54.799  1.00  0.00           C
ATOM     19  HB  VAL    44      15.860  19.032  54.084  1.00  0.00           H
ATOM     20  CG1 VAL    44      15.555  19.008  56.194  1.00  0.00           C
ATOM     21 HG11 VAL    44      16.651  18.920  56.312  1.00  0.00           H
ATOM     22 HG12 VAL    44      14.959  18.069  56.159  1.00  0.00           H
ATOM     23 HG13 VAL    44      15.025  19.504  57.040  1.00  0.00           H
ATOM     24  CG2 VAL    44      13.749  19.461  54.440  1.00  0.00           C
ATOM     25 HG21 VAL    44      13.455  18.404  54.289  1.00  0.00           H
ATOM     26 HG22 VAL    44      13.444  19.907  53.466  1.00  0.00           H
ATOM     27 HG23 VAL    44      13.081  19.794  55.267  1.00  0.00           H
ATOM     28  C   VAL    44      17.076  21.399  55.091  1.00  0.00           C
ATOM     29  O   VAL    44      17.352  21.885  56.175  1.00  0.00           O
ATOM     30  N   ALA    45      17.993  21.186  54.193  1.00  0.00           N
ATOM     31  HN  ALA    45      17.764  20.793  53.308  1.00  0.00           H
ATOM     32  CA  ALA    45      19.362  21.600  54.370  1.00  0.00           C
ATOM     33  HA  ALA    45      19.722  21.028  55.214  1.00  0.00           H
ATOM     34  CB  ALA    45      20.132  21.258  53.119  1.00  0.00           C
ATOM     35  HB1 ALA    45      19.780  21.860  52.254  1.00  0.00           H
ATOM     36  HB2 ALA    45      19.902  20.195  52.851  1.00  0.00           H
ATOM     37  HB3 ALA    45      21.203  21.508  53.238  1.00  0.00           H
ATOM     38  C   ALA    45      19.666  23.072  54.751  1.00  0.00           C
ATOM     39  O   ALA    45      20.383  23.450  55.655  1.00  0.00           O
ATOM     40  N   LEU    46      19.049  24.014  53.993  1.00  0.00           N
ATOM     41  HN  LEU    46      18.549  23.630  53.222  1.00  0.00           H
ATOM     42  CA  LEU    46      18.955  25.402  54.275  1.00  0.00           C
ATOM     43  HA  LEU    46      19.956  25.730  54.516  1.00  0.00           H
ATOM     44  CB  LEU    46      18.537  26.245  53.112  1.00  0.00           C
ATOM     45  HB1 LEU    46      17.761  25.643  52.598  1.00  0.00           H
ATOM     46  HB2 LEU    46      19.353  26.220  52.358  1.00  0.00           H
ATOM     47  CG  LEU    46      18.149  27.721  53.372  1.00  0.00           C
ATOM     48  HG  LEU    46      17.404  27.821  54.197  1.00  0.00           H
ATOM     49  CD1 LEU    46      19.352  28.537  53.840  1.00  0.00           C
ATOM     50 HD11 LEU    46      19.628  28.166  54.849  1.00  0.00           H
ATOM     51 HD12 LEU    46      19.099  29.618  53.798  1.00  0.00           H
ATOM     52 HD13 LEU    46      20.263  28.300  53.253  1.00  0.00           H
ATOM     53  CD2 LEU    46      17.526  28.286  52.052  1.00  0.00           C
ATOM     54 HD21 LEU    46      18.082  27.947  51.150  1.00  0.00           H
ATOM     55 HD22 LEU    46      17.412  29.391  52.027  1.00  0.00           H
ATOM     56 HD23 LEU    46      16.484  27.927  51.941  1.00  0.00           H
ATOM     57  C   LEU    46      18.310  25.719  55.524  1.00  0.00           C
ATOM     58  O   LEU    46      19.019  26.422  56.270  1.00  0.00           O
ATOM     59  N   PHE    47      17.063  25.291  55.846  1.00  0.00           N
ATOM     60  HN  PHE    47      16.515  24.728  55.233  1.00  0.00           H
ATOM     61  CA  PHE    47      16.458  25.551  57.172  1.00  0.00           C
ATOM     62  HA  PHE    47      16.451  26.599  57.406  1.00  0.00           H
ATOM     63  CB  PHE    47      14.939  25.123  57.177  1.00  0.00           C
ATOM     64  HB1 PHE    47      14.524  25.382  58.182  1.00  0.00           H
ATOM     65  HB2 PHE    47      14.947  24.010  57.166  1.00  0.00           H
ATOM     66  CG  PHE    47      14.171  25.682  56.019  1.00  0.00           C
ATOM     67  CD1 PHE    47      13.173  24.840  55.535  1.00  0.00           C
ATOM     68  HD1 PHE    47      12.931  23.855  55.914  1.00  0.00           H
ATOM     69  CE1 PHE    47      12.339  25.231  54.433  1.00  0.00           C
ATOM     70  HE1 PHE    47      11.485  24.633  54.174  1.00  0.00           H
ATOM     71  CZ  PHE    47      12.615  26.503  53.839  1.00  0.00           C
ATOM     72  HZ  PHE    47      12.050  26.859  52.985  1.00  0.00           H
ATOM     73  CD2 PHE    47      14.263  27.028  55.502  1.00  0.00           C
ATOM     74  HD2 PHE    47      15.027  27.624  55.975  1.00  0.00           H
ATOM     75  CE2 PHE    47      13.629  27.337  54.345  1.00  0.00           C
ATOM     76  HE2 PHE    47      13.829  28.298  53.884  1.00  0.00           H
ATOM     77  C   PHE    47      17.162  24.949  58.388  1.00  0.00           C
ATOM     78  O   PHE    47      17.291  25.600  59.454  1.00  0.00           O
ATOM     79  N   PHE    48      17.670  23.649  58.316  1.00  0.00           N
ATOM     80  HN  PHE    48      17.631  23.021  57.545  1.00  0.00           H
ATOM     81  CA  PHE    48      18.529  23.151  59.355  1.00  0.00           C
ATOM     82  HA  PHE    48      18.034  23.282  60.303  1.00  0.00           H
ATOM     83  CB  PHE    48      18.876  21.730  59.000  1.00  0.00           C
ATOM     84  HB1 PHE    48      18.972  21.411  57.939  1.00  0.00           H
ATOM     85  HB2 PHE    48      17.992  21.150  59.330  1.00  0.00           H
ATOM     86  CG  PHE    48      20.042  21.186  59.688  1.00  0.00           C
ATOM     87  CD1 PHE    48      21.177  20.782  59.003  1.00  0.00           C
ATOM     88  HD1 PHE    48      21.175  20.693  57.924  1.00  0.00           H
ATOM     89  CE1 PHE    48      22.300  20.309  59.715  1.00  0.00           C
ATOM     90  HE1 PHE    48      23.182  20.066  59.147  1.00  0.00           H
ATOM     91  CZ  PHE    48      22.228  20.183  61.142  1.00  0.00           C
ATOM     92  HZ  PHE    48      23.105  19.743  61.587  1.00  0.00           H
ATOM     93  CD2 PHE    48      20.065  21.062  61.100  1.00  0.00           C
ATOM     94  HD2 PHE    48      19.176  21.332  61.656  1.00  0.00           H
ATOM     95  CE2 PHE    48      21.109  20.554  61.819  1.00  0.00           C
ATOM     96  HE2 PHE    48      21.004  20.636  62.892  1.00  0.00           H
ATOM     97  C   PHE    48      19.830  24.031  59.534  1.00  0.00           C
ATOM     98  O   PHE    48      20.058  24.556  60.633  1.00  0.00           O
ATOM     99  N   MET    49      20.605  24.301  58.421  1.00  0.00           N
ATOM    100  HN  MET    49      20.283  23.892  57.571  1.00  0.00           H
ATOM    101  CA  MET    49      21.710  25.165  58.479  1.00  0.00           C
ATOM    102  HA  MET    49      22.370  24.846  59.286  1.00  0.00           H
ATOM    103  CB  MET    49      22.711  25.233  57.299  1.00  0.00           C
ATOM    104  HB1 MET    49      23.527  25.900  57.642  1.00  0.00           H
ATOM    105  HB2 MET    49      22.310  25.724  56.388  1.00  0.00           H
ATOM    106  CG  MET    49      23.410  23.979  56.935  1.00  0.00           C
ATOM    107  HG1 MET    49      24.154  24.227  56.143  1.00  0.00           H
ATOM    108  HG2 MET    49      22.694  23.219  56.543  1.00  0.00           H
ATOM    109  SD  MET    49      24.413  23.125  58.212  1.00  0.00           S
ATOM    110  CE  MET    49      24.746  21.845  56.976  1.00  0.00           C
ATOM    111  HE1 MET    49      23.772  21.310  56.918  1.00  0.00           H
ATOM    112  HE2 MET    49      25.525  21.173  57.408  1.00  0.00           H
ATOM    113  HE3 MET    49      25.103  22.256  56.012  1.00  0.00           H
ATOM    114  C   MET    49      21.383  26.623  58.984  1.00  0.00           C
ATOM    115  O   MET    49      22.237  27.240  59.623  1.00  0.00           O
ATOM    116  N   LEU    50      20.189  27.224  58.602  1.00  0.00           N
ATOM    117  HN  LEU    50      19.609  26.669  58.007  1.00  0.00           H
ATOM    118  CA  LEU    50      19.653  28.536  59.063  1.00  0.00           C
ATOM    119  HA  LEU    50      20.546  29.140  59.053  1.00  0.00           H
ATOM    120  CB  LEU    50      18.505  28.983  58.080  1.00  0.00           C
ATOM    121  HB1 LEU    50      17.555  28.488  58.403  1.00  0.00           H
ATOM    122  HB2 LEU    50      18.753  28.578  57.083  1.00  0.00           H
ATOM    123  CG  LEU    50      18.116  30.445  58.130  1.00  0.00           C
ATOM    124  HG  LEU    50      18.976  31.018  58.541  1.00  0.00           H
ATOM    125  CD1 LEU    50      17.867  30.918  56.687  1.00  0.00           C
ATOM    126 HD11 LEU    50      18.677  30.610  55.998  1.00  0.00           H
ATOM    127 HD12 LEU    50      17.734  32.008  56.531  1.00  0.00           H
ATOM    128 HD13 LEU    50      16.969  30.434  56.239  1.00  0.00           H
ATOM    129  CD2 LEU    50      16.870  30.719  58.947  1.00  0.00           C
ATOM    130 HD21 LEU    50      16.008  30.146  58.546  1.00  0.00           H
ATOM    131 HD22 LEU    50      16.623  31.797  58.945  1.00  0.00           H
ATOM    132 HD23 LEU    50      16.869  30.440  60.025  1.00  0.00           H
ATOM    133  C   LEU    50      19.240  28.665  60.527  1.00  0.00           C
ATOM    134  O   LEU    50      19.567  29.666  61.115  1.00  0.00           O
ATOM    135  N   LEU    51      18.555  27.629  61.124  1.00  0.00           N
ATOM    136  HN  LEU    51      18.255  26.844  60.587  1.00  0.00           H
ATOM    137  CA  LEU    51      18.298  27.563  62.558  1.00  0.00           C
ATOM    138  HA  LEU    51      17.796  28.482  62.831  1.00  0.00           H
ATOM    139  CB  LEU    51      17.424  26.403  63.060  1.00  0.00           C
ATOM    140  HB1 LEU    51      17.844  25.374  62.989  1.00  0.00           H
ATOM    141  HB2 LEU    51      16.435  26.479  62.558  1.00  0.00           H
ATOM    142  CG  LEU    51      16.986  26.502  64.594  1.00  0.00           C
ATOM    143  HG  LEU    51      17.849  26.317  65.276  1.00  0.00           H
ATOM    144  CD1 LEU    51      16.457  27.878  65.002  1.00  0.00           C
ATOM    145 HD11 LEU    51      16.233  27.936  66.090  1.00  0.00           H
ATOM    146 HD12 LEU    51      15.587  28.160  64.385  1.00  0.00           H
ATOM    147 HD13 LEU    51      17.219  28.683  64.903  1.00  0.00           H
ATOM    148  CD2 LEU    51      15.971  25.350  64.898  1.00  0.00           C
ATOM    149 HD21 LEU    51      15.638  25.275  65.956  1.00  0.00           H
ATOM    150 HD22 LEU    51      16.449  24.387  64.616  1.00  0.00           H
ATOM    151 HD23 LEU    51      15.116  25.507  64.208  1.00  0.00           H
ATOM    152  C   LEU    51      19.659  27.507  63.291  1.00  0.00           C
ATOM    153  O   LEU    51      19.948  28.032  64.353  1.00  0.00           O
ATOM    154  N   LEU    52      20.535  26.680  62.784  1.00  0.00           N
ATOM    155  HN  LEU    52      20.308  26.068  62.031  1.00  0.00           H
ATOM    156  CA  LEU    52      21.821  26.549  63.357  1.00  0.00           C
ATOM    157  HA  LEU    52      21.641  26.211  64.368  1.00  0.00           H
ATOM    158  CB  LEU    52      22.544  25.354  62.580  1.00  0.00           C
ATOM    159  HB1 LEU    52      22.653  25.639  61.508  1.00  0.00           H
ATOM    160  HB2 LEU    52      21.799  24.536  62.540  1.00  0.00           H
ATOM    161  CG  LEU    52      23.887  24.786  63.199  1.00  0.00           C
ATOM    162  HG  LEU    52      24.507  25.637  63.561  1.00  0.00           H
ATOM    163  CD1 LEU    52      23.486  23.910  64.386  1.00  0.00           C
ATOM    164 HD11 LEU    52      22.872  23.068  64.014  1.00  0.00           H
ATOM    165 HD12 LEU    52      22.835  24.439  65.113  1.00  0.00           H
ATOM    166 HD13 LEU    52      24.392  23.536  64.920  1.00  0.00           H
ATOM    167  CD2 LEU    52      24.562  23.948  62.149  1.00  0.00           C
ATOM    168 HD21 LEU    52      24.667  24.551  61.221  1.00  0.00           H
ATOM    169 HD22 LEU    52      23.924  23.055  61.979  1.00  0.00           H
ATOM    170 HD23 LEU    52      25.547  23.536  62.469  1.00  0.00           H
ATOM    171  C   LEU    52      22.750  27.780  63.355  1.00  0.00           C
ATOM    172  O   LEU    52      23.361  28.094  64.377  1.00  0.00           O
ATOM    173  N   ASP    53      22.859  28.479  62.221  1.00  0.00           N
ATOM    174  HN  ASP    53      22.471  28.155  61.363  1.00  0.00           H
ATOM    175  CA  ASP    53      23.403  29.806  62.232  1.00  0.00           C
ATOM    176  HA  ASP    53      24.408  29.764  62.623  1.00  0.00           H
ATOM    177  CB  ASP    53      23.236  30.301  60.802  1.00  0.00           C
ATOM    178  HB1 ASP    53      22.171  30.379  60.525  1.00  0.00           H
ATOM    179  HB2 ASP    53      23.714  29.460  60.252  1.00  0.00           H
ATOM    180  CG  ASP    53      24.021  31.644  60.535  1.00  0.00           C
ATOM    181  OD1 ASP    53      23.810  32.336  59.573  1.00  0.00           O
ATOM    182  OD2 ASP    53      24.891  32.143  61.532  1.00  0.00           O
ATOM    183  HD2 ASP    53      25.380  32.869  61.130  1.00  0.00           H
ATOM    184  C   ASP    53      22.782  30.773  63.238  1.00  0.00           C
ATOM    185  O   ASP    53      23.511  31.395  64.019  1.00  0.00           O
ATOM    186  N   LEU    54      21.431  30.770  63.320  1.00  0.00           N
ATOM    187  HN  LEU    54      20.871  30.260  62.673  1.00  0.00           H
ATOM    188  CA  LEU    54      20.751  31.575  64.342  1.00  0.00           C
ATOM    189  HA  LEU    54      21.039  32.596  64.204  1.00  0.00           H
ATOM    190  CB  LEU    54      19.260  31.418  64.214  1.00  0.00           C
ATOM    191  HB1 LEU    54      18.943  30.355  64.282  1.00  0.00           H
ATOM    192  HB2 LEU    54      18.951  31.749  63.195  1.00  0.00           H
ATOM    193  CG  LEU    54      18.376  32.147  65.347  1.00  0.00           C
ATOM    194  HG  LEU    54      18.573  31.590  66.291  1.00  0.00           H
ATOM    195  CD1 LEU    54      18.569  33.646  65.590  1.00  0.00           C
ATOM    196 HD11 LEU    54      19.638  33.863  65.780  1.00  0.00           H
ATOM    197 HD12 LEU    54      17.918  33.969  66.428  1.00  0.00           H
ATOM    198 HD13 LEU    54      18.148  34.207  64.723  1.00  0.00           H
ATOM    199  CD2 LEU    54      16.858  31.979  65.058  1.00  0.00           C
ATOM    200 HD21 LEU    54      16.141  32.521  65.700  1.00  0.00           H
ATOM    201 HD22 LEU    54      16.717  30.910  65.317  1.00  0.00           H
ATOM    202 HD23 LEU    54      16.629  32.159  63.982  1.00  0.00           H
ATOM    203  C   LEU    54      21.167  31.190  65.770  1.00  0.00           C
ATOM    204  O   LEU    54      21.394  31.943  66.666  1.00  0.00           O
ATOM    205  N   THR    55      21.442  29.903  65.925  1.00  0.00           N
ATOM    206  HN  THR    55      21.295  29.324  65.125  1.00  0.00           H
ATOM    207  CA  THR    55      22.058  29.270  67.138  1.00  0.00           C
ATOM    208  HA  THR    55      21.475  29.670  67.956  1.00  0.00           H
ATOM    209  CB  THR    55      21.941  27.735  67.233  1.00  0.00           C
ATOM    210  HB  THR    55      22.558  27.259  66.451  1.00  0.00           H
ATOM    211  OG1 THR    55      20.637  27.191  67.056  1.00  0.00           O
ATOM    212  HG1 THR    55      20.272  27.582  66.272  1.00  0.00           H
ATOM    213  CG2 THR    55      22.396  27.211  68.621  1.00  0.00           C
ATOM    214 HG21 THR    55      21.975  27.794  69.459  1.00  0.00           H
ATOM    215 HG22 THR    55      23.500  27.348  68.678  1.00  0.00           H
ATOM    216 HG23 THR    55      22.193  26.115  68.618  1.00  0.00           H
ATOM    217  C   THR    55      23.472  29.731  67.496  1.00  0.00           C
ATOM    218  O   THR    55      23.820  29.969  68.647  1.00  0.00           O
ATOM    219  N   ALA    56      24.287  29.875  66.422  1.00  0.00           N
ATOM    220  HN  ALA    56      23.896  29.529  65.575  1.00  0.00           H
ATOM    221  CA  ALA    56      25.655  30.205  66.454  1.00  0.00           C
ATOM    222  HA  ALA    56      26.106  29.602  67.234  1.00  0.00           H
ATOM    223  CB  ALA    56      26.441  29.854  65.224  1.00  0.00           C
ATOM    224  HB1 ALA    56      26.349  28.770  64.965  1.00  0.00           H
ATOM    225  HB2 ALA    56      27.523  29.996  65.429  1.00  0.00           H
ATOM    226  HB3 ALA    56      26.124  30.412  64.323  1.00  0.00           H
ATOM    227  C   ALA    56      25.816  31.657  66.877  1.00  0.00           C
ATOM    228  O   ALA    56      26.573  31.965  67.787  1.00  0.00           O
ATOM    229  N   VAL    57      25.107  32.549  66.187  1.00  0.00           N
ATOM    230  HN  VAL    57      24.548  32.188  65.441  1.00  0.00           H
ATOM    231  CA  VAL    57      25.050  33.905  66.502  1.00  0.00           C
ATOM    232  HA  VAL    57      26.018  34.336  66.335  1.00  0.00           H
ATOM    233  CB  VAL    57      24.111  34.508  65.473  1.00  0.00           C
ATOM    234  HB  VAL    57      23.161  33.945  65.348  1.00  0.00           H
ATOM    235  CG1 VAL    57      23.864  36.098  65.665  1.00  0.00           C
ATOM    236 HG11 VAL    57      24.835  36.593  65.886  1.00  0.00           H
ATOM    237 HG12 VAL    57      23.255  36.249  66.585  1.00  0.00           H
ATOM    238 HG13 VAL    57      23.460  36.498  64.718  1.00  0.00           H
ATOM    239  CG2 VAL    57      24.727  34.402  64.090  1.00  0.00           C
ATOM    240 HG21 VAL    57      24.064  34.862  63.335  1.00  0.00           H
ATOM    241 HG22 VAL    57      24.888  33.334  63.825  1.00  0.00           H
ATOM    242 HG23 VAL    57      25.702  34.934  63.998  1.00  0.00           H
ATOM    243  C   VAL    57      24.539  34.183  67.933  1.00  0.00           C
ATOM    244  O   VAL    57      25.239  34.833  68.691  1.00  0.00           O
ATOM    245  N   ALA    58      23.436  33.649  68.289  1.00  0.00           N
ATOM    246  HN  ALA    58      23.020  33.078  67.583  1.00  0.00           H
ATOM    247  CA  ALA    58      22.908  33.842  69.632  1.00  0.00           C
ATOM    248  HA  ALA    58      23.071  34.884  69.857  1.00  0.00           H
ATOM    249  CB  ALA    58      21.386  33.406  69.738  1.00  0.00           C
ATOM    250  HB1 ALA    58      21.040  33.821  70.719  1.00  0.00           H
ATOM    251  HB2 ALA    58      21.206  32.308  69.725  1.00  0.00           H
ATOM    252  HB3 ALA    58      20.739  33.986  69.047  1.00  0.00           H
ATOM    253  C   ALA    58      23.714  33.249  70.783  1.00  0.00           C
ATOM    254  O   ALA    58      23.905  33.921  71.822  1.00  0.00           O
ATOM    255  N   GLY    59      24.223  32.016  70.618  1.00  0.00           N
ATOM    256  HN  GLY    59      24.130  31.578  69.723  1.00  0.00           H
ATOM    257  CA  GLY    59      24.918  31.288  71.630  1.00  0.00           C
ATOM    258  HA1 GLY    59      24.994  30.278  71.256  1.00  0.00           H
ATOM    259  HA2 GLY    59      24.335  31.400  72.533  1.00  0.00           H
ATOM    260  C   GLY    59      26.303  31.824  72.012  1.00  0.00           C
ATOM    261  O   GLY    59      26.707  31.775  73.142  1.00  0.00           O
ATOM    262  N   ASN    60      27.074  32.225  71.012  1.00  0.00           N
ATOM    263  HN  ASN    60      26.871  32.265  70.035  1.00  0.00           H
ATOM    264  CA  ASN    60      28.281  32.943  71.335  1.00  0.00           C
ATOM    265  HA  ASN    60      28.818  32.452  72.134  1.00  0.00           H
ATOM    266  CB  ASN    60      29.177  33.198  70.059  1.00  0.00           C
ATOM    267  HB1 ASN    60      29.963  33.992  70.132  1.00  0.00           H
ATOM    268  HB2 ASN    60      28.524  33.547  69.240  1.00  0.00           H
ATOM    269  CG  ASN    60      29.758  31.817  69.805  1.00  0.00           C
ATOM    270  OD1 ASN    60      30.679  31.368  70.464  1.00  0.00           O
ATOM    271  ND2 ASN    60      29.371  31.210  68.661  1.00  0.00           N
ATOM    272 HD21 ASN    60      29.734  30.293  68.531  1.00  0.00           H
ATOM    273 HD22 ASN    60      28.859  31.817  68.058  1.00  0.00           H
ATOM    274  C   ASN    60      27.958  34.298  72.026  1.00  0.00           C
ATOM    275  O   ASN    60      28.541  34.697  73.002  1.00  0.00           O
ATOM    276  N   ALA    61      26.890  35.044  71.554  1.00  0.00           N
ATOM    277  HN  ALA    61      26.328  34.811  70.771  1.00  0.00           H
ATOM    278  CA  ALA    61      26.517  36.301  72.177  1.00  0.00           C
ATOM    279  HA  ALA    61      27.431  36.881  72.169  1.00  0.00           H
ATOM    280  CB  ALA    61      25.466  37.169  71.388  1.00  0.00           C
ATOM    281  HB1 ALA    61      25.154  38.032  72.027  1.00  0.00           H
ATOM    282  HB2 ALA    61      24.555  36.549  71.238  1.00  0.00           H
ATOM    283  HB3 ALA    61      25.939  37.652  70.507  1.00  0.00           H
ATOM    284  C   ALA    61      26.010  36.102  73.603  1.00  0.00           C
ATOM    285  O   ALA    61      26.329  36.938  74.400  1.00  0.00           O
ATOM    286  N   ALA    62      25.181  35.027  73.883  1.00  0.00           N
ATOM    287  HN  ALA    62      24.848  34.420  73.174  1.00  0.00           H
ATOM    288  CA  ALA    62      24.623  34.635  75.156  1.00  0.00           C
ATOM    289  HA  ALA    62      24.104  35.486  75.572  1.00  0.00           H
ATOM    290  CB  ALA    62      23.657  33.569  74.816  1.00  0.00           C
ATOM    291  HB1 ALA    62      22.825  33.980  74.204  1.00  0.00           H
ATOM    292  HB2 ALA    62      23.209  33.177  75.763  1.00  0.00           H
ATOM    293  HB3 ALA    62      24.177  32.728  74.319  1.00  0.00           H
ATOM    294  C   ALA    62      25.692  34.234  76.162  1.00  0.00           C
ATOM    295  O   ALA    62      25.602  34.540  77.334  1.00  0.00           O
ATOM    296  N   VAL    63      26.755  33.532  75.799  1.00  0.00           N
ATOM    297  HN  VAL    63      26.873  33.387  74.821  1.00  0.00           H
ATOM    298  CA  VAL    63      27.840  33.328  76.725  1.00  0.00           C
ATOM    299  HA  VAL    63      27.440  33.000  77.673  1.00  0.00           H
ATOM    300  CB  VAL    63      28.762  32.277  76.213  1.00  0.00           C
ATOM    301  HB  VAL    63      28.952  32.400  75.124  1.00  0.00           H
ATOM    302  CG1 VAL    63      30.194  32.191  76.862  1.00  0.00           C
ATOM    303 HG11 VAL    63      30.836  31.474  76.315  1.00  0.00           H
ATOM    304 HG12 VAL    63      30.000  31.896  77.920  1.00  0.00           H
ATOM    305 HG13 VAL    63      30.744  33.156  76.923  1.00  0.00           H
ATOM    306  CG2 VAL    63      28.024  30.905  76.404  1.00  0.00           C
ATOM    307 HG21 VAL    63      27.643  30.846  77.448  1.00  0.00           H
ATOM    308 HG22 VAL    63      28.691  30.053  76.147  1.00  0.00           H
ATOM    309 HG23 VAL    63      27.102  30.779  75.795  1.00  0.00           H
ATOM    310  C   VAL    63      28.581  34.685  77.057  1.00  0.00           C
ATOM    311  O   VAL    63      28.846  35.017  78.178  1.00  0.00           O
ATOM    312  N   MET    64      28.895  35.464  75.951  1.00  0.00           N
ATOM    313  HN  MET    64      28.493  35.251  75.066  1.00  0.00           H
ATOM    314  CA  MET    64      29.692  36.660  76.174  1.00  0.00           C
ATOM    315  HA  MET    64      30.521  36.367  76.799  1.00  0.00           H
ATOM    316  CB  MET    64      30.209  37.282  74.897  1.00  0.00           C
ATOM    317  HB1 MET    64      30.624  38.294  75.097  1.00  0.00           H
ATOM    318  HB2 MET    64      29.365  37.479  74.205  1.00  0.00           H
ATOM    319  CG  MET    64      31.332  36.470  74.192  1.00  0.00           C
ATOM    320  HG1 MET    64      31.069  35.426  73.902  1.00  0.00           H
ATOM    321  HG2 MET    64      32.068  36.326  75.005  1.00  0.00           H
ATOM    322  SD  MET    64      32.184  37.255  72.806  1.00  0.00           S
ATOM    323  CE  MET    64      30.797  37.364  71.666  1.00  0.00           C
ATOM    324  HE1 MET    64      31.214  37.449  70.643  1.00  0.00           H
ATOM    325  HE2 MET    64      30.203  38.278  71.904  1.00  0.00           H
ATOM    326  HE3 MET    64      30.125  36.482  71.694  1.00  0.00           H
ATOM    327  C   MET    64      28.960  37.789  76.884  1.00  0.00           C
ATOM    328  O   MET    64      29.553  38.594  77.638  1.00  0.00           O
ATOM    329  N   ALA    65      27.625  37.909  76.660  1.00  0.00           N
ATOM    330  HN  ALA    65      27.213  37.257  76.029  1.00  0.00           H
ATOM    331  CA  ALA    65      26.651  38.716  77.353  1.00  0.00           C
ATOM    332  HA  ALA    65      26.885  39.755  77.151  1.00  0.00           H
ATOM    333  CB  ALA    65      25.281  38.274  76.886  1.00  0.00           C
ATOM    334  HB1 ALA    65      25.122  38.495  75.802  1.00  0.00           H
ATOM    335  HB2 ALA    65      24.487  38.631  77.583  1.00  0.00           H
ATOM    336  HB3 ALA    65      25.282  37.167  76.995  1.00  0.00           H
ATOM    337  C   ALA    65      26.714  38.571  78.839  1.00  0.00           C
ATOM    338  O   ALA    65      26.580  39.507  79.644  1.00  0.00           O
ATOM    339  N   VAL    66      26.828  37.303  79.374  1.00  0.00           N
ATOM    340  HN  VAL    66      26.838  36.557  78.722  1.00  0.00           H
ATOM    341  CA  VAL    66      26.942  36.896  80.797  1.00  0.00           C
ATOM    342  HA  VAL    66      26.059  37.289  81.297  1.00  0.00           H
ATOM    343  CB  VAL    66      26.795  35.368  81.010  1.00  0.00           C
ATOM    344  HB  VAL    66      27.591  34.816  80.464  1.00  0.00           H
ATOM    345  CG1 VAL    66      26.946  35.103  82.548  1.00  0.00           C
ATOM    346 HG11 VAL    66      27.004  33.998  82.680  1.00  0.00           H
ATOM    347 HG12 VAL    66      26.078  35.546  83.076  1.00  0.00           H
ATOM    348 HG13 VAL    66      27.921  35.381  83.021  1.00  0.00           H
ATOM    349  CG2 VAL    66      25.377  34.965  80.558  1.00  0.00           C
ATOM    350 HG21 VAL    66      25.101  35.336  79.550  1.00  0.00           H
ATOM    351 HG22 VAL    66      24.574  35.361  81.223  1.00  0.00           H
ATOM    352 HG23 VAL    66      25.276  33.859  80.642  1.00  0.00           H
ATOM    353  C   VAL    66      28.302  37.381  81.401  1.00  0.00           C
ATOM    354  O   VAL    66      28.363  38.014  82.475  1.00  0.00           O
ATOM    355  N   ILE    67      29.427  37.201  80.593  1.00  0.00           N
ATOM    356  HN  ILE    67      29.354  36.592  79.809  1.00  0.00           H
ATOM    357  CA  ILE    67      30.782  37.681  80.827  1.00  0.00           C
ATOM    358  HA  ILE    67      31.082  37.412  81.831  1.00  0.00           H
ATOM    359  CB  ILE    67      31.778  37.109  79.842  1.00  0.00           C
ATOM    360  HB  ILE    67      31.481  37.295  78.791  1.00  0.00           H
ATOM    361  CG2 ILE    67      33.200  37.600  80.179  1.00  0.00           C
ATOM    362 HG21 ILE    67      33.848  36.959  79.538  1.00  0.00           H
ATOM    363 HG22 ILE    67      33.536  37.357  81.204  1.00  0.00           H
ATOM    364 HG23 ILE    67      33.316  38.696  79.986  1.00  0.00           H
ATOM    365  CG1 ILE    67      31.805  35.549  79.986  1.00  0.00           C
ATOM    366 HG11 ILE    67      30.781  35.151  80.199  1.00  0.00           H
ATOM    367 HG12 ILE    67      32.342  35.258  80.916  1.00  0.00           H
ATOM    368  CD  ILE    67      32.401  34.812  78.786  1.00  0.00           C
ATOM    369  HD1 ILE    67      33.471  35.104  78.662  1.00  0.00           H
ATOM    370  HD2 ILE    67      31.896  34.991  77.804  1.00  0.00           H
ATOM    371  HD3 ILE    67      32.386  33.740  79.043  1.00  0.00           H
ATOM    372  C   ILE    67      30.793  39.212  80.856  1.00  0.00           C
ATOM    373  O   ILE    67      31.466  39.787  81.697  1.00  0.00           O
ATOM    374  N   ALA    68      30.046  39.939  80.032  1.00  0.00           N
ATOM    375  HN  ALA    68      29.651  39.401  79.296  1.00  0.00           H
ATOM    376  CA  ALA    68      30.027  41.380  79.944  1.00  0.00           C
ATOM    377  HA  ALA    68      31.006  41.800  80.119  1.00  0.00           H
ATOM    378  CB  ALA    68      29.666  41.861  78.533  1.00  0.00           C
ATOM    379  HB1 ALA    68      29.820  42.933  78.275  1.00  0.00           H
ATOM    380  HB2 ALA    68      28.646  41.487  78.334  1.00  0.00           H
ATOM    381  HB3 ALA    68      30.382  41.353  77.850  1.00  0.00           H
ATOM    382  C   ALA    68      29.246  41.946  81.073  1.00  0.00           C
ATOM    383  O   ALA    68      29.579  43.033  81.515  1.00  0.00           O
ATOM    384  N   LYS    69      28.268  41.183  81.669  1.00  0.00           N
ATOM    385  HN  LYS    69      28.202  40.233  81.344  1.00  0.00           H
ATOM    386  CA  LYS    69      27.392  41.594  82.739  1.00  0.00           C
ATOM    387  HA  LYS    69      27.567  42.660  82.723  1.00  0.00           H
ATOM    388  CB  LYS    69      25.896  41.146  82.346  1.00  0.00           C
ATOM    389  HB1 LYS    69      25.725  40.056  82.414  1.00  0.00           H
ATOM    390  HB2 LYS    69      25.695  41.484  81.313  1.00  0.00           H
ATOM    391  CG  LYS    69      24.766  41.780  83.149  1.00  0.00           C
ATOM    392  HG1 LYS    69      24.984  41.559  84.217  1.00  0.00           H
ATOM    393  HG2 LYS    69      23.726  41.429  82.937  1.00  0.00           H
ATOM    394  CD  LYS    69      24.723  43.329  83.125  1.00  0.00           C
ATOM    395  HD1 LYS    69      24.350  43.570  82.107  1.00  0.00           H
ATOM    396  HD2 LYS    69      25.717  43.839  83.055  1.00  0.00           H
ATOM    397  CE  LYS    69      23.921  44.100  84.121  1.00  0.00           C
ATOM    398  HE1 LYS    69      24.082  45.196  84.082  1.00  0.00           H
ATOM    399  HE2 LYS    69      24.336  43.869  85.130  1.00  0.00           H
ATOM    400  NZ  LYS    69      22.477  43.914  83.927  1.00  0.00           N
ATOM    401  HZ1 LYS    69      22.205  43.832  82.932  1.00  0.00           H
ATOM    402  HZ2 LYS    69      21.897  44.594  84.449  1.00  0.00           H
ATOM    403  HZ3 LYS    69      22.290  42.968  84.337  1.00  0.00           H
ATOM    404  C   LYS    69      27.854  41.020  84.111  1.00  0.00           C
ATOM    405  O   LYS    69      27.305  41.255  85.180  1.00  0.00           O
ATOM    406  N   THR    70      28.922  40.244  84.264  1.00  0.00           N
ATOM    407  HN  THR    70      29.388  39.867  83.469  1.00  0.00           H
ATOM    408  CA  THR    70      29.370  39.734  85.551  1.00  0.00           C
ATOM    409  HA  THR    70      28.780  40.160  86.357  1.00  0.00           H
ATOM    410  CB  THR    70      29.182  38.240  85.680  1.00  0.00           C
ATOM    411  HB  THR    70      29.825  37.681  84.964  1.00  0.00           H
ATOM    412  OG1 THR    70      27.822  37.841  85.362  1.00  0.00           O
ATOM    413  HG1 THR    70      27.760  38.113  84.441  1.00  0.00           H
ATOM    414  CG2 THR    70      29.387  37.839  87.157  1.00  0.00           C
ATOM    415 HG21 THR    70      28.930  38.612  87.812  1.00  0.00           H
ATOM    416 HG22 THR    70      30.479  37.835  87.341  1.00  0.00           H
ATOM    417 HG23 THR    70      29.142  36.784  87.380  1.00  0.00           H
ATOM    418  C   THR    70      30.793  40.197  85.699  1.00  0.00           C
ATOM    419  O   THR    70      31.689  39.678  85.016  1.00  0.00           O
ATOM    420  N   PRO    71      31.152  41.207  86.508  1.00  0.00           N
ATOM    421  CD  PRO    71      30.204  42.181  87.084  1.00  0.00           C
ATOM    422  HD1 PRO    71      29.355  41.689  87.593  1.00  0.00           H
ATOM    423  HD2 PRO    71      29.595  42.714  86.318  1.00  0.00           H
ATOM    424  CA  PRO    71      32.531  41.659  86.554  1.00  0.00           C
ATOM    425  HA  PRO    71      33.012  41.581  85.583  1.00  0.00           H
ATOM    426  CB  PRO    71      32.306  43.139  87.094  1.00  0.00           C
ATOM    427  HB1 PRO    71      32.108  43.697  86.160  1.00  0.00           H
ATOM    428  HB2 PRO    71      33.169  43.541  87.664  1.00  0.00           H
ATOM    429  CG  PRO    71      31.070  42.982  88.004  1.00  0.00           C
ATOM    430  HG1 PRO    71      31.469  42.422  88.880  1.00  0.00           H
ATOM    431  HG2 PRO    71      30.657  43.933  88.401  1.00  0.00           H
ATOM    432  C   PRO    71      33.430  40.822  87.433  1.00  0.00           C
ATOM    433  O   PRO    71      34.212  41.264  88.267  1.00  0.00           O
ATOM    434  N   ALA    72      33.477  39.496  87.165  1.00  0.00           N
ATOM    435  HN  ALA    72      32.859  39.158  86.455  1.00  0.00           H
ATOM    436  CA  ALA    72      34.504  38.671  87.720  1.00  0.00           C
ATOM    437  HA  ALA    72      35.473  39.131  87.862  1.00  0.00           H
ATOM    438  CB  ALA    72      34.057  38.125  89.077  1.00  0.00           C
ATOM    439  HB1 ALA    72      33.885  39.045  89.691  1.00  0.00           H
ATOM    440  HB2 ALA    72      34.783  37.426  89.538  1.00  0.00           H
ATOM    441  HB3 ALA    72      33.105  37.575  88.941  1.00  0.00           H
ATOM    442  C   ALA    72      34.704  37.519  86.720  1.00  0.00           C
ATOM    443  O   ALA    72      35.008  36.392  87.068  1.00  0.00           O
ATOM    444  N   LEU    73      34.640  37.807  85.397  1.00  0.00           N
ATOM    445  HN  LEU    73      34.347  38.722  85.110  1.00  0.00           H
ATOM    446  CA  LEU    73      34.814  36.796  84.297  1.00  0.00           C
ATOM    447  HA  LEU    73      35.400  35.956  84.636  1.00  0.00           H
ATOM    448  CB  LEU    73      33.390  36.325  83.728  1.00  0.00           C
ATOM    449  HB1 LEU    73      33.464  35.619  82.877  1.00  0.00           H
ATOM    450  HB2 LEU    73      32.912  37.276  83.419  1.00  0.00           H
ATOM    451  CG  LEU    73      32.612  35.583  84.816  1.00  0.00           C
ATOM    452  HG  LEU    73      32.461  36.185  85.738  1.00  0.00           H
ATOM    453  CD1 LEU    73      31.212  35.203  84.304  1.00  0.00           C
ATOM    454 HD11 LEU    73      30.750  36.133  83.927  1.00  0.00           H
ATOM    455 HD12 LEU    73      30.729  34.808  85.230  1.00  0.00           H
ATOM    456 HD13 LEU    73      31.047  34.316  83.659  1.00  0.00           H
ATOM    457  CD2 LEU    73      33.411  34.288  85.282  1.00  0.00           C
ATOM    458 HD21 LEU    73      33.531  33.601  84.423  1.00  0.00           H
ATOM    459 HD22 LEU    73      32.771  33.818  86.053  1.00  0.00           H
ATOM    460 HD23 LEU    73      34.434  34.512  85.640  1.00  0.00           H
ATOM    461  C   LEU    73      35.571  37.352  83.158  1.00  0.00           C
ATOM    462  O   LEU    73      35.818  36.648  82.196  1.00  0.00           O
ATOM    463  N   ARG    74      36.103  38.548  83.235  1.00  0.00           N
ATOM    464  HN  ARG    74      36.120  39.143  84.037  1.00  0.00           H
ATOM    465  CA  ARG    74      36.618  39.207  81.956  1.00  0.00           C
ATOM    466  HA  ARG    74      35.897  39.157  81.154  1.00  0.00           H
ATOM    467  CB  ARG    74      36.659  40.745  82.087  1.00  0.00           C
ATOM    468  HB1 ARG    74      37.283  41.072  81.223  1.00  0.00           H
ATOM    469  HB2 ARG    74      37.294  41.168  82.894  1.00  0.00           H
ATOM    470  CG  ARG    74      35.258  41.414  82.010  1.00  0.00           C
ATOM    471  HG1 ARG    74      34.666  41.000  81.166  1.00  0.00           H
ATOM    472  HG2 ARG    74      35.443  42.480  81.754  1.00  0.00           H
ATOM    473  CD  ARG    74      34.321  41.344  83.244  1.00  0.00           C
ATOM    474  HD1 ARG    74      34.146  40.272  83.471  1.00  0.00           H
ATOM    475  HD2 ARG    74      33.403  41.966  83.148  1.00  0.00           H
ATOM    476  NE  ARG    74      35.146  41.884  84.366  1.00  0.00           N
ATOM    477  HE  ARG    74      35.564  41.192  84.949  1.00  0.00           H
ATOM    478  CZ  ARG    74      35.536  43.131  84.674  1.00  0.00           C
ATOM    479  NH1 ARG    74      35.005  44.202  84.165  1.00  0.00           N
ATOM    480 HH11 ARG    74      34.113  44.131  83.715  1.00  0.00           H
ATOM    481 HH12 ARG    74      35.217  45.092  84.561  1.00  0.00           H
ATOM    482  NH2 ARG    74      36.529  43.303  85.554  1.00  0.00           N
ATOM    483 HH21 ARG    74      36.856  44.238  85.724  1.00  0.00           H
ATOM    484 HH22 ARG    74      37.101  42.488  85.561  1.00  0.00           H
ATOM    485  C   ARG    74      38.029  38.672  81.494  1.00  0.00           C
ATOM    486  O   ARG    74      38.506  38.858  80.328  1.00  0.00           O
ATOM    487  N   LYS    75      38.773  37.994  82.406  1.00  0.00           N
ATOM    488  HN  LYS    75      38.392  37.956  83.329  1.00  0.00           H
ATOM    489  CA  LYS    75      40.050  37.507  82.205  1.00  0.00           C
ATOM    490  HA  LYS    75      40.603  38.346  81.801  1.00  0.00           H
ATOM    491  CB  LYS    75      40.781  37.064  83.484  1.00  0.00           C
ATOM    492  HB1 LYS    75      40.840  37.967  84.122  1.00  0.00           H
ATOM    493  HB2 LYS    75      41.829  36.733  83.352  1.00  0.00           H
ATOM    494  CG  LYS    75      40.101  35.972  84.326  1.00  0.00           C
ATOM    495  HG1 LYS    75      39.826  35.113  83.683  1.00  0.00           H
ATOM    496  HG2 LYS    75      39.253  36.415  84.895  1.00  0.00           H
ATOM    497  CD  LYS    75      41.028  35.435  85.401  1.00  0.00           C
ATOM    498  HD1 LYS    75      42.004  35.208  84.928  1.00  0.00           H
ATOM    499  HD2 LYS    75      40.534  34.514  85.772  1.00  0.00           H
ATOM    500  CE  LYS    75      41.322  36.418  86.509  1.00  0.00           C
ATOM    501  HE1 LYS    75      41.680  37.406  86.146  1.00  0.00           H
ATOM    502  HE2 LYS    75      42.208  35.940  86.987  1.00  0.00           H
ATOM    503  NZ  LYS    75      40.209  36.581  87.339  1.00  0.00           N
ATOM    504  HZ1 LYS    75      40.431  36.934  88.296  1.00  0.00           H
ATOM    505  HZ2 LYS    75      39.659  35.713  87.504  1.00  0.00           H
ATOM    506  HZ3 LYS    75      39.561  37.258  86.894  1.00  0.00           H
ATOM    507  C   LYS    75      40.077  36.239  81.361  1.00  0.00           C
ATOM    508  O   LYS    75      41.114  35.872  80.859  1.00  0.00           O
ATOM    509  N   PHE    76      38.970  35.636  81.058  1.00  0.00           N
ATOM    510  HN  PHE    76      38.071  35.897  81.414  1.00  0.00           H
ATOM    511  CA  PHE    76      38.880  34.560  80.047  1.00  0.00           C
ATOM    512  HA  PHE    76      39.702  33.880  80.191  1.00  0.00           H
ATOM    513  CB  PHE    76      37.629  33.599  80.216  1.00  0.00           C
ATOM    514  HB1 PHE    76      37.648  32.776  79.479  1.00  0.00           H
ATOM    515  HB2 PHE    76      36.667  34.117  80.063  1.00  0.00           H
ATOM    516  CG  PHE    76      37.645  33.041  81.631  1.00  0.00           C
ATOM    517  CD1 PHE    76      36.601  33.291  82.500  1.00  0.00           C
ATOM    518  HD1 PHE    76      35.665  33.757  82.251  1.00  0.00           H
ATOM    519  CE1 PHE    76      36.665  32.865  83.841  1.00  0.00           C
ATOM    520  HE1 PHE    76      35.860  33.043  84.547  1.00  0.00           H
ATOM    521  CZ  PHE    76      37.820  32.183  84.275  1.00  0.00           C
ATOM    522  HZ  PHE    76      37.785  31.796  85.287  1.00  0.00           H
ATOM    523  CD2 PHE    76      38.777  32.327  82.116  1.00  0.00           C
ATOM    524  HD2 PHE    76      39.618  32.083  81.485  1.00  0.00           H
ATOM    525  CE2 PHE    76      38.914  31.962  83.417  1.00  0.00           C
ATOM    526  HE2 PHE    76      39.831  31.544  83.803  1.00  0.00           H
ATOM    527  C   PHE    76      39.007  35.047  78.644  1.00  0.00           C
ATOM    528  O   PHE    76      38.130  34.753  77.877  1.00  0.00           O
ATOM    529  N   VAL    77      40.140  35.738  78.312  1.00  0.00           N
ATOM    530  HN  VAL    77      40.810  35.908  79.034  1.00  0.00           H
ATOM    531  CA  VAL    77      40.347  36.367  77.056  1.00  0.00           C
ATOM    532  HA  VAL    77      39.488  36.999  76.883  1.00  0.00           H
ATOM    533  CB  VAL    77      41.427  37.431  77.133  1.00  0.00           C
ATOM    534  HB  VAL    77      41.184  38.051  78.028  1.00  0.00           H
ATOM    535  CG1 VAL    77      42.889  36.834  77.389  1.00  0.00           C
ATOM    536 HG11 VAL    77      43.136  36.166  76.536  1.00  0.00           H
ATOM    537 HG12 VAL    77      42.865  36.208  78.304  1.00  0.00           H
ATOM    538 HG13 VAL    77      43.658  37.629  77.542  1.00  0.00           H
ATOM    539  CG2 VAL    77      41.467  38.377  75.911  1.00  0.00           C
ATOM    540 HG21 VAL    77      40.433  38.739  75.691  1.00  0.00           H
ATOM    541 HG22 VAL    77      41.713  37.835  74.971  1.00  0.00           H
ATOM    542 HG23 VAL    77      42.172  39.230  75.976  1.00  0.00           H
ATOM    543  C   VAL    77      40.479  35.447  75.849  1.00  0.00           C
ATOM    544  O   VAL    77      39.925  35.792  74.816  1.00  0.00           O
ATOM    545  N   PHE    78      41.094  34.263  75.978  1.00  0.00           N
ATOM    546  HN  PHE    78      41.443  33.940  76.858  1.00  0.00           H
ATOM    547  CA  PHE    78      41.195  33.362  74.858  1.00  0.00           C
ATOM    548  HA  PHE    78      41.203  33.893  73.917  1.00  0.00           H
ATOM    549  CB  PHE    78      42.456  32.508  74.936  1.00  0.00           C
ATOM    550  HB1 PHE    78      42.638  32.048  73.938  1.00  0.00           H
ATOM    551  HB2 PHE    78      42.349  31.743  75.743  1.00  0.00           H
ATOM    552  CG  PHE    78      43.666  33.365  75.332  1.00  0.00           C
ATOM    553  CD1 PHE    78      44.354  34.126  74.338  1.00  0.00           C
ATOM    554  HD1 PHE    78      44.006  34.087  73.317  1.00  0.00           H
ATOM    555  CE1 PHE    78      45.346  34.981  74.711  1.00  0.00           C
ATOM    556  HE1 PHE    78      45.870  35.552  73.949  1.00  0.00           H
ATOM    557  CZ  PHE    78      45.791  34.912  76.045  1.00  0.00           C
ATOM    558  HZ  PHE    78      46.513  35.678  76.266  1.00  0.00           H
ATOM    559  CD2 PHE    78      44.159  33.314  76.627  1.00  0.00           C
ATOM    560  HD2 PHE    78      43.760  32.611  77.344  1.00  0.00           H
ATOM    561  CE2 PHE    78      45.268  34.066  76.972  1.00  0.00           C
ATOM    562  HE2 PHE    78      45.688  33.923  77.957  1.00  0.00           H
ATOM    563  C   PHE    78      39.869  32.654  74.518  1.00  0.00           C
ATOM    564  O   PHE    78      39.521  32.393  73.348  1.00  0.00           O
ATOM    565  N   VAL    79      39.067  32.364  75.540  1.00  0.00           N
ATOM    566  HN  VAL    79      39.332  32.507  76.491  1.00  0.00           H
ATOM    567  CA  VAL    79      37.627  31.934  75.420  1.00  0.00           C
ATOM    568  HA  VAL    79      37.678  31.129  74.703  1.00  0.00           H
ATOM    569  CB  VAL    79      37.026  31.429  76.696  1.00  0.00           C
ATOM    570  HB  VAL    79      37.274  32.145  77.505  1.00  0.00           H
ATOM    571  CG1 VAL    79      35.538  31.143  76.615  1.00  0.00           C
ATOM    572 HG11 VAL    79      34.894  31.982  76.272  1.00  0.00           H
ATOM    573 HG12 VAL    79      35.153  30.680  77.550  1.00  0.00           H
ATOM    574 HG13 VAL    79      35.448  30.214  76.027  1.00  0.00           H
ATOM    575  CG2 VAL    79      37.634  30.092  77.083  1.00  0.00           C
ATOM    576 HG21 VAL    79      37.330  29.329  76.334  1.00  0.00           H
ATOM    577 HG22 VAL    79      37.378  29.787  78.118  1.00  0.00           H
ATOM    578 HG23 VAL    79      38.747  30.086  77.148  1.00  0.00           H
ATOM    579  C   VAL    79      36.822  33.149  74.767  1.00  0.00           C
ATOM    580  O   VAL    79      35.901  33.052  73.946  1.00  0.00           O
ATOM    581  N   PHE    80      37.084  34.415  75.206  1.00  0.00           N
ATOM    582  HN  PHE    80      37.874  34.433  75.813  1.00  0.00           H
ATOM    583  CA  PHE    80      36.311  35.570  74.839  1.00  0.00           C
ATOM    584  HA  PHE    80      35.265  35.347  75.011  1.00  0.00           H
ATOM    585  CB  PHE    80      36.620  36.774  75.786  1.00  0.00           C
ATOM    586  HB1 PHE    80      37.639  37.162  75.554  1.00  0.00           H
ATOM    587  HB2 PHE    80      36.669  36.397  76.832  1.00  0.00           H
ATOM    588  CG  PHE    80      35.610  37.864  75.720  1.00  0.00           C
ATOM    589  CD1 PHE    80      35.691  38.907  74.786  1.00  0.00           C
ATOM    590  HD1 PHE    80      36.564  38.956  74.142  1.00  0.00           H
ATOM    591  CE1 PHE    80      34.724  39.903  74.677  1.00  0.00           C
ATOM    592  HE1 PHE    80      34.822  40.545  73.816  1.00  0.00           H
ATOM    593  CZ  PHE    80      33.600  39.795  75.561  1.00  0.00           C
ATOM    594  HZ  PHE    80      32.818  40.520  75.377  1.00  0.00           H
ATOM    595  CD2 PHE    80      34.492  37.798  76.541  1.00  0.00           C
ATOM    596  HD2 PHE    80      34.205  36.948  77.142  1.00  0.00           H
ATOM    597  CE2 PHE    80      33.491  38.768  76.512  1.00  0.00           C
ATOM    598  HE2 PHE    80      32.570  38.467  76.986  1.00  0.00           H
ATOM    599  C   PHE    80      36.456  35.977  73.361  1.00  0.00           C
ATOM    600  O   PHE    80      35.500  36.239  72.670  1.00  0.00           O
HETATM  601  N   HSD    81      37.707  35.788  72.912  1.00  0.00           N
HETATM  602  HN  HSD    81      38.333  35.627  73.679  1.00  0.00           H
HETATM  603  CA  HSD    81      38.140  35.927  71.546  1.00  0.00           C
HETATM  604  HA  HSD    81      37.775  36.833  71.095  1.00  0.00           H
HETATM  605  CB  HSD    81      39.738  35.982  71.364  1.00  0.00           C
HETATM  606  HB1 HSD    81      40.327  35.297  72.027  1.00  0.00           H
HETATM  607  HB2 HSD    81      40.016  36.940  71.841  1.00  0.00           H
HETATM  608  ND1 HSD    81      40.810  34.851  69.420  1.00  0.00           N
HETATM  609  HD1 HSD    81      40.684  33.889  69.675  1.00  0.00           H
HETATM  610  CG  HSD    81      40.242  35.941  69.971  1.00  0.00           C
HETATM  611  CE1 HSD    81      41.494  35.219  68.267  1.00  0.00           C
HETATM  612  HE1 HSD    81      42.131  34.517  67.739  1.00  0.00           H
HETATM  613  NE2 HSD    81      41.269  36.498  68.015  1.00  0.00           N
HETATM  614  CD2 HSD    81      40.557  36.944  69.154  1.00  0.00           C
HETATM  615  HD2 HSD    81      40.444  38.017  69.301  1.00  0.00           H
HETATM  616  C   HSD    81      37.598  34.803  70.742  1.00  0.00           C
HETATM  617  O   HSD    81      37.199  35.023  69.623  1.00  0.00           O
ATOM    618  N   LEU    82      37.637  33.578  71.220  1.00  0.00           N
ATOM    619  HN  LEU    82      37.966  33.302  72.117  1.00  0.00           H
ATOM    620  CA  LEU    82      37.079  32.442  70.526  1.00  0.00           C
ATOM    621  HA  LEU    82      37.588  32.557  69.577  1.00  0.00           H
ATOM    622  CB  LEU    82      37.379  31.176  71.323  1.00  0.00           C
ATOM    623  HB1 LEU    82      36.798  31.115  72.266  1.00  0.00           H
ATOM    624  HB2 LEU    82      38.432  30.931  71.568  1.00  0.00           H
ATOM    625  CG  LEU    82      36.785  29.911  70.584  1.00  0.00           C
ATOM    626  HG  LEU    82      35.683  30.041  70.684  1.00  0.00           H
ATOM    627  CD1 LEU    82      37.012  29.807  69.048  1.00  0.00           C
ATOM    628 HD11 LEU    82      37.982  29.268  68.962  1.00  0.00           H
ATOM    629 HD12 LEU    82      37.130  30.804  68.580  1.00  0.00           H
ATOM    630 HD13 LEU    82      36.301  29.167  68.479  1.00  0.00           H
ATOM    631  CD2 LEU    82      37.174  28.650  71.335  1.00  0.00           C
ATOM    632 HD21 LEU    82      36.676  28.541  72.326  1.00  0.00           H
ATOM    633 HD22 LEU    82      38.261  28.661  71.538  1.00  0.00           H
ATOM    634 HD23 LEU    82      36.786  27.788  70.757  1.00  0.00           H
ATOM    635  C   LEU    82      35.615  32.613  70.262  1.00  0.00           C
ATOM    636  O   LEU    82      35.112  32.397  69.191  1.00  0.00           O
ATOM    637  N   CYS    83      34.808  32.995  71.278  1.00  0.00           N
ATOM    638  HN  CYS    83      35.208  32.967  72.196  1.00  0.00           H
ATOM    639  CA  CYS    83      33.352  33.266  71.059  1.00  0.00           C
ATOM    640  HA  CYS    83      32.867  32.417  70.615  1.00  0.00           H
ATOM    641  CB  CYS    83      32.768  33.516  72.477  1.00  0.00           C
ATOM    642  HB1 CYS    83      31.837  34.122  72.431  1.00  0.00           H
ATOM    643  HB2 CYS    83      33.421  34.145  73.113  1.00  0.00           H
ATOM    644  SG  CYS    83      32.243  31.967  73.432  1.00  0.00           S
ATOM    645  HG1 CYS    83      31.247  31.603  72.641  1.00  0.00           H
ATOM    646  C   CYS    83      33.095  34.413  70.171  1.00  0.00           C
ATOM    647  O   CYS    83      32.196  34.511  69.331  1.00  0.00           O
ATOM    648  N   LEU    84      33.831  35.503  70.266  1.00  0.00           N
ATOM    649  HN  LEU    84      34.462  35.593  71.040  1.00  0.00           H
ATOM    650  CA  LEU    84      33.805  36.585  69.354  1.00  0.00           C
ATOM    651  HA  LEU    84      32.800  36.969  69.346  1.00  0.00           H
ATOM    652  CB  LEU    84      34.808  37.690  69.785  1.00  0.00           C
ATOM    653  HB1 LEU    84      35.819  37.232  69.767  1.00  0.00           H
ATOM    654  HB2 LEU    84      34.604  37.863  70.867  1.00  0.00           H
ATOM    655  CG  LEU    84      34.747  39.052  69.147  1.00  0.00           C
ATOM    656  HG  LEU    84      35.251  38.972  68.157  1.00  0.00           H
ATOM    657  CD1 LEU    84      33.324  39.601  68.774  1.00  0.00           C
ATOM    658 HD11 LEU    84      32.686  39.814  69.659  1.00  0.00           H
ATOM    659 HD12 LEU    84      32.819  38.897  68.080  1.00  0.00           H
ATOM    660 HD13 LEU    84      33.450  40.557  68.219  1.00  0.00           H
ATOM    661  CD2 LEU    84      35.635  40.023  69.999  1.00  0.00           C
ATOM    662 HD21 LEU    84      36.589  39.536  70.311  1.00  0.00           H
ATOM    663 HD22 LEU    84      35.086  40.277  70.927  1.00  0.00           H
ATOM    664 HD23 LEU    84      35.813  40.972  69.457  1.00  0.00           H
ATOM    665  C   LEU    84      34.214  36.262  67.860  1.00  0.00           C
ATOM    666  O   LEU    84      33.513  36.753  66.941  1.00  0.00           O
ATOM    667  N   VAL    85      35.276  35.517  67.630  1.00  0.00           N
ATOM    668  HN  VAL    85      35.783  35.194  68.419  1.00  0.00           H
ATOM    669  CA  VAL    85      35.561  34.912  66.355  1.00  0.00           C
ATOM    670  HA  VAL    85      35.593  35.698  65.613  1.00  0.00           H
ATOM    671  CB  VAL    85      36.930  34.124  66.546  1.00  0.00           C
ATOM    672  HB  VAL    85      36.938  33.538  67.491  1.00  0.00           H
ATOM    673  CG1 VAL    85      37.273  33.243  65.309  1.00  0.00           C
ATOM    674 HG11 VAL    85      36.997  32.181  65.440  1.00  0.00           H
ATOM    675 HG12 VAL    85      38.374  33.240  65.142  1.00  0.00           H
ATOM    676 HG13 VAL    85      36.775  33.582  64.379  1.00  0.00           H
ATOM    677  CG2 VAL    85      38.040  35.231  66.702  1.00  0.00           C
ATOM    678 HG21 VAL    85      38.981  34.692  66.946  1.00  0.00           H
ATOM    679 HG22 VAL    85      37.801  35.803  67.631  1.00  0.00           H
ATOM    680 HG23 VAL    85      38.151  35.736  65.728  1.00  0.00           H
ATOM    681  C   VAL    85      34.579  33.909  65.820  1.00  0.00           C
ATOM    682  O   VAL    85      34.084  34.022  64.692  1.00  0.00           O
ATOM    683  N   ASP    86      34.037  32.967  66.601  1.00  0.00           N
ATOM    684  HN  ASP    86      34.404  32.842  67.522  1.00  0.00           H
ATOM    685  CA  ASP    86      32.919  32.139  66.269  1.00  0.00           C
ATOM    686  HA  ASP    86      33.116  31.523  65.391  1.00  0.00           H
ATOM    687  CB  ASP    86      32.579  31.169  67.455  1.00  0.00           C
ATOM    688  HB1 ASP    86      31.661  30.586  67.232  1.00  0.00           H
ATOM    689  HB2 ASP    86      32.382  31.752  68.375  1.00  0.00           H
ATOM    690  CG  ASP    86      33.762  30.152  67.477  1.00  0.00           C
ATOM    691  OD1 ASP    86      34.545  29.889  66.593  1.00  0.00           O
ATOM    692  OD2 ASP    86      33.659  29.378  68.576  1.00  0.00           O
ATOM    693  HD2 ASP    86      34.156  28.578  68.346  1.00  0.00           H
ATOM    694  C   ASP    86      31.630  32.994  65.989  1.00  0.00           C
ATOM    695  O   ASP    86      30.859  32.601  65.082  1.00  0.00           O
ATOM    696  N   LEU    87      31.352  34.059  66.769  1.00  0.00           N
ATOM    697  HN  LEU    87      31.867  34.217  67.612  1.00  0.00           H
ATOM    698  CA  LEU    87      30.348  35.037  66.438  1.00  0.00           C
ATOM    699  HA  LEU    87      29.493  34.386  66.373  1.00  0.00           H
ATOM    700  CB  LEU    87      30.132  36.061  67.564  1.00  0.00           C
ATOM    701  HB1 LEU    87      31.107  36.532  67.847  1.00  0.00           H
ATOM    702  HB2 LEU    87      29.844  35.588  68.526  1.00  0.00           H
ATOM    703  CG  LEU    87      29.092  37.164  67.265  1.00  0.00           C
ATOM    704  HG  LEU    87      29.365  37.739  66.357  1.00  0.00           H
ATOM    705  CD1 LEU    87      27.605  36.656  67.036  1.00  0.00           C
ATOM    706 HD11 LEU    87      27.139  36.250  67.963  1.00  0.00           H
ATOM    707 HD12 LEU    87      27.735  35.861  66.273  1.00  0.00           H
ATOM    708 HD13 LEU    87      26.972  37.488  66.654  1.00  0.00           H
ATOM    709  CD2 LEU    87      29.150  38.249  68.314  1.00  0.00           C
ATOM    710 HD21 LEU    87      28.393  39.004  68.049  1.00  0.00           H
ATOM    711 HD22 LEU    87      30.203  38.591  68.447  1.00  0.00           H
ATOM    712 HD23 LEU    87      28.961  37.858  69.337  1.00  0.00           H
ATOM    713  C   LEU    87      30.549  35.773  65.156  1.00  0.00           C
ATOM    714  O   LEU    87      29.704  35.920  64.287  1.00  0.00           O
ATOM    715  N   LEU    88      31.798  36.189  64.875  1.00  0.00           N
ATOM    716  HN  LEU    88      32.480  36.098  65.592  1.00  0.00           H
ATOM    717  CA  LEU    88      32.088  36.816  63.575  1.00  0.00           C
ATOM    718  HA  LEU    88      31.319  37.569  63.440  1.00  0.00           H
ATOM    719  CB  LEU    88      33.488  37.487  63.630  1.00  0.00           C
ATOM    720  HB1 LEU    88      34.230  36.705  63.895  1.00  0.00           H
ATOM    721  HB2 LEU    88      33.587  38.208  64.460  1.00  0.00           H
ATOM    722  CG  LEU    88      33.919  38.228  62.282  1.00  0.00           C
ATOM    723  HG  LEU    88      34.021  37.494  61.444  1.00  0.00           H
ATOM    724  CD1 LEU    88      32.858  39.307  61.942  1.00  0.00           C
ATOM    725 HD11 LEU    88      31.852  38.859  61.888  1.00  0.00           H
ATOM    726 HD12 LEU    88      33.140  39.901  61.044  1.00  0.00           H
ATOM    727 HD13 LEU    88      32.756  40.041  62.770  1.00  0.00           H
ATOM    728  CD2 LEU    88      35.315  38.926  62.426  1.00  0.00           C
ATOM    729 HD21 LEU    88      36.091  38.219  62.789  1.00  0.00           H
ATOM    730 HD22 LEU    88      35.378  39.804  63.105  1.00  0.00           H
ATOM    731 HD23 LEU    88      35.646  39.246  61.415  1.00  0.00           H
ATOM    732  C   LEU    88      32.000  35.815  62.379  1.00  0.00           C
ATOM    733  O   LEU    88      31.493  36.169  61.388  1.00  0.00           O
ATOM    734  N   ALA    89      32.463  34.569  62.513  1.00  0.00           N
ATOM    735  HN  ALA    89      32.866  34.191  63.348  1.00  0.00           H
ATOM    736  CA  ALA    89      32.277  33.560  61.572  1.00  0.00           C
ATOM    737  HA  ALA    89      32.710  33.927  60.645  1.00  0.00           H
ATOM    738  CB  ALA    89      32.967  32.242  61.813  1.00  0.00           C
ATOM    739  HB1 ALA    89      32.536  31.665  62.661  1.00  0.00           H
ATOM    740  HB2 ALA    89      34.042  32.468  61.993  1.00  0.00           H
ATOM    741  HB3 ALA    89      32.958  31.515  60.968  1.00  0.00           H
ATOM    742  C   ALA    89      30.844  33.159  61.300  1.00  0.00           C
ATOM    743  O   ALA    89      30.436  32.840  60.170  1.00  0.00           O
ATOM    744  N   ALA    90      30.002  33.203  62.343  1.00  0.00           N
ATOM    745  HN  ALA    90      30.413  33.273  63.245  1.00  0.00           H
ATOM    746  CA  ALA    90      28.540  33.098  62.213  1.00  0.00           C
ATOM    747  HA  ALA    90      28.356  32.222  61.607  1.00  0.00           H
ATOM    748  CB  ALA    90      27.903  32.998  63.666  1.00  0.00           C
ATOM    749  HB1 ALA    90      26.805  32.959  63.525  1.00  0.00           H
ATOM    750  HB2 ALA    90      28.255  33.813  64.336  1.00  0.00           H
ATOM    751  HB3 ALA    90      28.336  32.100  64.171  1.00  0.00           H
ATOM    752  C   ALA    90      27.828  34.304  61.506  1.00  0.00           C
ATOM    753  O   ALA    90      26.837  34.123  60.796  1.00  0.00           O
ATOM    754  N   LEU    91      28.347  35.484  61.614  1.00  0.00           N
ATOM    755  HN  LEU    91      29.224  35.668  62.056  1.00  0.00           H
ATOM    756  CA  LEU    91      27.799  36.630  60.879  1.00  0.00           C
ATOM    757  HA  LEU    91      26.733  36.584  60.720  1.00  0.00           H
ATOM    758  CB  LEU    91      28.029  37.946  61.745  1.00  0.00           C
ATOM    759  HB1 LEU    91      27.889  38.966  61.332  1.00  0.00           H
ATOM    760  HB2 LEU    91      29.099  37.981  62.046  1.00  0.00           H
ATOM    761  CG  LEU    91      27.197  38.014  63.088  1.00  0.00           C
ATOM    762  HG  LEU    91      27.065  37.038  63.584  1.00  0.00           H
ATOM    763  CD1 LEU    91      27.904  38.853  64.218  1.00  0.00           C
ATOM    764 HD11 LEU    91      28.091  39.930  64.011  1.00  0.00           H
ATOM    765 HD12 LEU    91      28.928  38.434  64.179  1.00  0.00           H
ATOM    766 HD13 LEU    91      27.510  38.627  65.230  1.00  0.00           H
ATOM    767  CD2 LEU    91      25.724  38.480  62.878  1.00  0.00           C
ATOM    768 HD21 LEU    91      25.334  37.891  62.024  1.00  0.00           H
ATOM    769 HD22 LEU    91      25.565  39.575  62.790  1.00  0.00           H
ATOM    770 HD23 LEU    91      25.033  38.167  63.687  1.00  0.00           H
ATOM    771  C   LEU    91      28.474  36.919  59.579  1.00  0.00           C
ATOM    772  O   LEU    91      28.131  37.866  58.897  1.00  0.00           O
ATOM    773  N   THR    92      29.405  36.095  59.125  1.00  0.00           N
ATOM    774  HN  THR    92      29.517  35.183  59.521  1.00  0.00           H
ATOM    775  CA  THR    92      30.002  36.186  57.810  1.00  0.00           C
ATOM    776  HA  THR    92      29.376  36.859  57.237  1.00  0.00           H
ATOM    777  CB  THR    92      31.433  36.723  57.824  1.00  0.00           C
ATOM    778  HB  THR    92      31.898  36.573  56.826  1.00  0.00           H
ATOM    779  OG1 THR    92      32.225  36.147  58.864  1.00  0.00           O
ATOM    780  HG1 THR    92      31.843  36.419  59.710  1.00  0.00           H
ATOM    781  CG2 THR    92      31.653  38.195  58.120  1.00  0.00           C
ATOM    782 HG21 THR    92      31.241  38.868  57.348  1.00  0.00           H
ATOM    783 HG22 THR    92      32.738  38.411  58.111  1.00  0.00           H
ATOM    784 HG23 THR    92      31.176  38.558  59.066  1.00  0.00           H
ATOM    785  C   THR    92      30.105  34.807  57.087  1.00  0.00           C
ATOM    786  O   THR    92      29.394  34.542  56.208  1.00  0.00           O
ATOM    787  N   LEU    93      31.054  33.957  57.579  1.00  0.00           N
ATOM    788  HN  LEU    93      31.634  34.295  58.326  1.00  0.00           H
ATOM    789  CA  LEU    93      31.291  32.653  57.010  1.00  0.00           C
ATOM    790  HA  LEU    93      31.614  32.921  56.021  1.00  0.00           H
ATOM    791  CB  LEU    93      32.335  31.858  57.825  1.00  0.00           C
ATOM    792  HB1 LEU    93      31.868  31.407  58.724  1.00  0.00           H
ATOM    793  HB2 LEU    93      33.017  32.594  58.306  1.00  0.00           H
ATOM    794  CG  LEU    93      33.183  30.731  57.121  1.00  0.00           C
ATOM    795  HG  LEU    93      32.414  29.991  56.815  1.00  0.00           H
ATOM    796  CD1 LEU    93      33.995  31.161  55.841  1.00  0.00           C
ATOM    797 HD11 LEU    93      33.196  31.563  55.202  1.00  0.00           H
ATOM    798 HD12 LEU    93      34.408  30.254  55.352  1.00  0.00           H
ATOM    799 HD13 LEU    93      34.773  31.950  55.985  1.00  0.00           H
ATOM    800  CD2 LEU    93      34.063  29.977  58.105  1.00  0.00           C
ATOM    801 HD21 LEU    93      33.525  29.624  59.005  1.00  0.00           H
ATOM    802 HD22 LEU    93      34.771  30.664  58.621  1.00  0.00           H
ATOM    803 HD23 LEU    93      34.575  29.139  57.587  1.00  0.00           H
ATOM    804  C   LEU    93      30.120  31.711  56.912  1.00  0.00           C
ATOM    805  O   LEU    93      29.913  31.070  55.871  1.00  0.00           O
ATOM    806  N   MET    94      29.274  31.689  57.957  1.00  0.00           N
ATOM    807  HN  MET    94      29.589  32.215  58.740  1.00  0.00           H
ATOM    808  CA  MET    94      28.024  30.876  58.039  1.00  0.00           C
ATOM    809  HA  MET    94      28.328  29.919  57.656  1.00  0.00           H
ATOM    810  CB  MET    94      27.472  30.519  59.460  1.00  0.00           C
ATOM    811  HB1 MET    94      26.384  30.315  59.448  1.00  0.00           H
ATOM    812  HB2 MET    94      27.520  31.473  60.034  1.00  0.00           H
ATOM    813  CG  MET    94      28.216  29.363  60.147  1.00  0.00           C
ATOM    814  HG1 MET    94      29.326  29.414  60.098  1.00  0.00           H
ATOM    815  HG2 MET    94      27.915  28.452  59.586  1.00  0.00           H
ATOM    816  SD  MET    94      27.630  29.275  61.883  1.00  0.00           S
ATOM    817  CE  MET    94      28.305  27.688  62.107  1.00  0.00           C
ATOM    818  HE1 MET    94      28.186  27.466  63.185  1.00  0.00           H
ATOM    819  HE2 MET    94      29.409  27.687  62.181  1.00  0.00           H
ATOM    820  HE3 MET    94      27.950  26.852  61.459  1.00  0.00           H
ATOM    821  C   MET    94      26.992  31.185  56.929  1.00  0.00           C
ATOM    822  O   MET    94      26.552  30.236  56.252  1.00  0.00           O
ATOM    823  N   PRO    95      26.590  32.393  56.651  1.00  0.00           N
ATOM    824  CD  PRO    95      26.576  33.449  57.668  1.00  0.00           C
ATOM    825  HD1 PRO    95      27.609  33.823  57.707  1.00  0.00           H
ATOM    826  HD2 PRO    95      26.203  33.072  58.639  1.00  0.00           H
ATOM    827  CA  PRO    95      25.735  32.690  55.432  1.00  0.00           C
ATOM    828  HA  PRO    95      24.823  32.133  55.570  1.00  0.00           H
ATOM    829  CB  PRO    95      25.645  34.222  55.556  1.00  0.00           C
ATOM    830  HB1 PRO    95      24.774  34.610  54.984  1.00  0.00           H
ATOM    831  HB2 PRO    95      26.518  34.796  55.185  1.00  0.00           H
ATOM    832  CG  PRO    95      25.536  34.418  57.024  1.00  0.00           C
ATOM    833  HG1 PRO    95      25.638  35.485  57.314  1.00  0.00           H
ATOM    834  HG2 PRO    95      24.543  34.052  57.357  1.00  0.00           H
ATOM    835  C   PRO    95      26.444  32.288  54.091  1.00  0.00           C
ATOM    836  O   PRO    95      25.725  31.831  53.221  1.00  0.00           O
ATOM    837  N   LEU    96      27.813  32.420  53.992  1.00  0.00           N
ATOM    838  HN  LEU    96      28.330  32.771  54.756  1.00  0.00           H
ATOM    839  CA  LEU    96      28.596  32.003  52.896  1.00  0.00           C
ATOM    840  HA  LEU    96      28.185  32.396  51.979  1.00  0.00           H
ATOM    841  CB  LEU    96      30.052  32.596  52.989  1.00  0.00           C
ATOM    842  HB1 LEU    96      30.700  32.286  52.140  1.00  0.00           H
ATOM    843  HB2 LEU    96      30.479  32.219  53.946  1.00  0.00           H
ATOM    844  CG  LEU    96      30.256  34.153  52.968  1.00  0.00           C
ATOM    845  HG  LEU    96      29.678  34.492  53.849  1.00  0.00           H
ATOM    846  CD1 LEU    96      31.672  34.484  53.243  1.00  0.00           C
ATOM    847 HD11 LEU    96      31.611  35.510  53.676  1.00  0.00           H
ATOM    848 HD12 LEU    96      32.432  34.433  52.427  1.00  0.00           H
ATOM    849 HD13 LEU    96      32.085  33.904  54.090  1.00  0.00           H
ATOM    850  CD2 LEU    96      29.807  34.755  51.626  1.00  0.00           C
ATOM    851 HD21 LEU    96      29.858  35.869  51.630  1.00  0.00           H
ATOM    852 HD22 LEU    96      28.769  34.494  51.319  1.00  0.00           H
ATOM    853 HD23 LEU    96      30.515  34.400  50.853  1.00  0.00           H
ATOM    854  C   LEU    96      28.641  30.463  52.820  1.00  0.00           C
ATOM    855  O   LEU    96      28.535  29.843  51.693  1.00  0.00           O
ATOM    856  N   ALA    97      28.824  29.686  53.935  1.00  0.00           N
ATOM    857  HN  ALA    97      29.033  30.251  54.730  1.00  0.00           H
ATOM    858  CA  ALA    97      28.851  28.214  53.865  1.00  0.00           C
ATOM    859  HA  ALA    97      29.623  27.790  53.240  1.00  0.00           H
ATOM    860  CB  ALA    97      29.157  27.672  55.246  1.00  0.00           C
ATOM    861  HB1 ALA    97      30.165  27.986  55.578  1.00  0.00           H
ATOM    862  HB2 ALA    97      29.224  26.558  55.218  1.00  0.00           H
ATOM    863  HB3 ALA    97      28.488  28.040  56.050  1.00  0.00           H
ATOM    864  C   ALA    97      27.597  27.609  53.243  1.00  0.00           C
ATOM    865  O   ALA    97      27.581  26.690  52.418  1.00  0.00           O
ATOM    866  N   MET    98      26.410  28.117  53.618  1.00  0.00           N
ATOM    867  HN  MET    98      26.370  28.767  54.374  1.00  0.00           H
ATOM    868  CA  MET    98      25.214  27.710  52.979  1.00  0.00           C
ATOM    869  HA  MET    98      25.063  26.642  52.967  1.00  0.00           H
ATOM    870  CB  MET    98      24.002  28.204  53.665  1.00  0.00           C
ATOM    871  HB1 MET    98      23.061  28.032  53.108  1.00  0.00           H
ATOM    872  HB2 MET    98      24.110  29.310  53.753  1.00  0.00           H
ATOM    873  CG  MET    98      23.769  27.616  55.087  1.00  0.00           C
ATOM    874  HG1 MET    98      24.690  27.858  55.669  1.00  0.00           H
ATOM    875  HG2 MET    98      23.659  26.512  55.039  1.00  0.00           H
ATOM    876  SD  MET    98      22.419  28.540  55.963  1.00  0.00           S
ATOM    877  CE  MET    98      23.407  29.596  57.017  1.00  0.00           C
ATOM    878  HE1 MET    98      24.141  30.200  56.446  1.00  0.00           H
ATOM    879  HE2 MET    98      23.908  28.999  57.810  1.00  0.00           H
ATOM    880  HE3 MET    98      22.858  30.442  57.492  1.00  0.00           H
ATOM    881  C   MET    98      25.187  28.020  51.507  1.00  0.00           C
ATOM    882  O   MET    98      24.921  27.119  50.737  1.00  0.00           O
ATOM    883  N   LEU    99      25.671  29.188  51.151  1.00  0.00           N
ATOM    884  HN  LEU    99      26.142  29.750  51.831  1.00  0.00           H
ATOM    885  CA  LEU    99      25.823  29.662  49.771  1.00  0.00           C
ATOM    886  HA  LEU    99      24.840  29.483  49.382  1.00  0.00           H
ATOM    887  CB  LEU    99      26.138  31.186  49.588  1.00  0.00           C
ATOM    888  HB1 LEU    99      26.430  31.517  48.574  1.00  0.00           H
ATOM    889  HB2 LEU    99      26.910  31.551  50.295  1.00  0.00           H
ATOM    890  CG  LEU    99      24.902  32.035  49.992  1.00  0.00           C
ATOM    891  HG  LEU    99      24.401  31.626  50.898  1.00  0.00           H
ATOM    892  CD1 LEU    99      25.347  33.446  50.214  1.00  0.00           C
ATOM    893 HD11 LEU    99      24.572  34.132  50.614  1.00  0.00           H
ATOM    894 HD12 LEU    99      25.715  33.942  49.286  1.00  0.00           H
ATOM    895 HD13 LEU    99      26.196  33.524  50.931  1.00  0.00           H
ATOM    896  CD2 LEU    99      23.822  31.988  48.809  1.00  0.00           C
ATOM    897 HD21 LEU    99      22.968  32.593  49.179  1.00  0.00           H
ATOM    898 HD22 LEU    99      23.447  30.965  48.611  1.00  0.00           H
ATOM    899 HD23 LEU    99      24.152  32.565  47.915  1.00  0.00           H
ATOM    900  C   LEU    99      26.643  28.792  48.972  1.00  0.00           C
ATOM    901  O   LEU    99      26.214  28.406  47.904  1.00  0.00           O
ATOM    902  N   SER   100      27.707  28.292  49.521  1.00  0.00           N
ATOM    903  HN  SER   100      27.983  28.704  50.378  1.00  0.00           H
ATOM    904  CA  SER   100      28.664  27.369  48.904  1.00  0.00           C
ATOM    905  HA  SER   100      28.950  27.692  47.910  1.00  0.00           H
ATOM    906  CB  SER   100      29.918  27.218  49.847  1.00  0.00           C
ATOM    907  HB1 SER   100      29.655  26.707  50.802  1.00  0.00           H
ATOM    908  HB2 SER   100      30.383  28.191  50.133  1.00  0.00           H
ATOM    909  OG  SER   100      30.962  26.521  49.202  1.00  0.00           O
ATOM    910  HG1 SER   100      31.125  25.792  49.812  1.00  0.00           H
ATOM    911  C   SER   100      28.046  26.058  48.677  1.00  0.00           C
ATOM    912  O   SER   100      28.263  25.461  47.568  1.00  0.00           O
ATOM    913  N   SER   101      27.163  25.570  49.585  1.00  0.00           N
ATOM    914  HN  SER   101      27.155  25.939  50.517  1.00  0.00           H
ATOM    915  CA  SER   101      26.392  24.359  49.374  1.00  0.00           C
ATOM    916  HA  SER   101      26.997  23.608  48.897  1.00  0.00           H
ATOM    917  CB  SER   101      25.955  23.679  50.669  1.00  0.00           C
ATOM    918  HB1 SER   101      25.701  22.609  50.500  1.00  0.00           H
ATOM    919  HB2 SER   101      24.997  24.101  51.032  1.00  0.00           H
ATOM    920  OG  SER   101      26.998  23.870  51.642  1.00  0.00           O
ATOM    921  HG1 SER   101      26.964  24.707  52.107  1.00  0.00           H
ATOM    922  C   SER   101      25.288  24.585  48.415  1.00  0.00           C
ATOM    923  O   SER   101      24.911  23.690  47.639  1.00  0.00           O
ATOM    924  N   SER   102      24.603  25.743  48.384  1.00  0.00           N
ATOM    925  HN  SER   102      24.871  26.500  48.971  1.00  0.00           H
ATOM    926  CA  SER   102      23.430  26.011  47.560  1.00  0.00           C
ATOM    927  HA  SER   102      22.829  25.124  47.663  1.00  0.00           H
ATOM    928  CB  SER   102      22.609  27.164  47.993  1.00  0.00           C
ATOM    929  HB1 SER   102      22.443  26.981  49.076  1.00  0.00           H
ATOM    930  HB2 SER   102      21.646  27.235  47.442  1.00  0.00           H
ATOM    931  OG  SER   102      23.355  28.359  47.862  1.00  0.00           O
ATOM    932  HG1 SER   102      24.301  28.228  47.833  1.00  0.00           H
ATOM    933  C   SER   102      23.766  26.156  46.017  1.00  0.00           C
ATOM    934  O   SER   102      24.910  26.307  45.583  1.00  0.00           O
ATOM    935  N   ALA   103      22.718  25.970  45.143  1.00  0.00           N
ATOM    936  HN  ALA   103      21.810  25.797  45.511  1.00  0.00           H
ATOM    937  CA  ALA   103      22.783  26.275  43.767  1.00  0.00           C
ATOM    938  HA  ALA   103      23.826  26.290  43.465  1.00  0.00           H
ATOM    939  CB  ALA   103      22.162  25.242  42.893  1.00  0.00           C
ATOM    940  HB1 ALA   103      22.079  25.557  41.828  1.00  0.00           H
ATOM    941  HB2 ALA   103      21.085  25.095  43.119  1.00  0.00           H
ATOM    942  HB3 ALA   103      22.868  24.384  42.929  1.00  0.00           H
ATOM    943  C   ALA   103      22.140  27.568  43.631  1.00  0.00           C
ATOM    944  O   ALA   103      21.053  27.800  44.077  1.00  0.00           O
ATOM    945  N   LEU   104      22.722  28.545  42.880  1.00  0.00           N
ATOM    946  HN  LEU   104      23.597  28.423  42.406  1.00  0.00           H
ATOM    947  CA  LEU   104      22.106  29.879  42.703  1.00  0.00           C
ATOM    948  HA  LEU   104      21.256  29.990  43.360  1.00  0.00           H
ATOM    949  CB  LEU   104      23.206  30.879  43.055  1.00  0.00           C
ATOM    950  HB1 LEU   104      22.857  31.894  42.750  1.00  0.00           H
ATOM    951  HB2 LEU   104      24.133  30.690  42.476  1.00  0.00           H
ATOM    952  CG  LEU   104      23.552  31.114  44.597  1.00  0.00           C
ATOM    953  HG  LEU   104      22.649  31.070  45.229  1.00  0.00           H
ATOM    954  CD1 LEU   104      24.564  30.135  45.109  1.00  0.00           C
ATOM    955 HD11 LEU   104      24.700  30.240  46.214  1.00  0.00           H
ATOM    956 HD12 LEU   104      25.553  30.294  44.646  1.00  0.00           H
ATOM    957 HD13 LEU   104      24.207  29.091  44.953  1.00  0.00           H
ATOM    958  CD2 LEU   104      24.141  32.531  44.686  1.00  0.00           C
ATOM    959 HD21 LEU   104      25.235  32.507  44.460  1.00  0.00           H
ATOM    960 HD22 LEU   104      24.257  32.797  45.762  1.00  0.00           H
ATOM    961 HD23 LEU   104      23.598  33.283  44.063  1.00  0.00           H
ATOM    962  C   LEU   104      21.770  30.031  41.211  1.00  0.00           C
ATOM    963  O   LEU   104      22.371  29.413  40.336  1.00  0.00           O
ATOM    964  N   PHE   105      20.893  30.958  40.810  1.00  0.00           N
ATOM    965  HN  PHE   105      20.430  31.470  41.528  1.00  0.00           H
ATOM    966  CA  PHE   105      20.706  31.374  39.483  1.00  0.00           C
ATOM    967  HA  PHE   105      20.580  30.432  38.964  1.00  0.00           H
ATOM    968  CB  PHE   105      19.431  32.175  39.216  1.00  0.00           C
ATOM    969  HB1 PHE   105      19.392  32.360  38.121  1.00  0.00           H
ATOM    970  HB2 PHE   105      19.334  33.086  39.834  1.00  0.00           H
ATOM    971  CG  PHE   105      18.150  31.351  39.567  1.00  0.00           C
ATOM    972  CD1 PHE   105      17.145  31.868  40.435  1.00  0.00           C
ATOM    973  HD1 PHE   105      17.338  32.772  40.999  1.00  0.00           H
ATOM    974  CE1 PHE   105      15.866  31.278  40.452  1.00  0.00           C
ATOM    975  HE1 PHE   105      15.106  31.775  41.034  1.00  0.00           H
ATOM    976  CZ  PHE   105      15.592  30.139  39.664  1.00  0.00           C
ATOM    977  HZ  PHE   105      14.574  29.780  39.685  1.00  0.00           H
ATOM    978  CD2 PHE   105      17.755  30.268  38.689  1.00  0.00           C
ATOM    979  HD2 PHE   105      18.414  29.907  37.924  1.00  0.00           H
ATOM    980  CE2 PHE   105      16.465  29.696  38.695  1.00  0.00           C
ATOM    981  HE2 PHE   105      16.070  28.862  38.125  1.00  0.00           H
ATOM    982  C   PHE   105      21.951  32.028  38.818  1.00  0.00           C
ATOM    983  O   PHE   105      22.803  32.589  39.520  1.00  0.00           O
ATOM    984  N   ASP   106      22.121  31.823  37.525  1.00  0.00           N
ATOM    985  HN  ASP   106      21.573  31.205  36.954  1.00  0.00           H
ATOM    986  CA  ASP   106      23.072  32.586  36.717  1.00  0.00           C
ATOM    987  HA  ASP   106      24.067  32.211  36.895  1.00  0.00           H
ATOM    988  CB  ASP   106      22.721  32.400  35.162  1.00  0.00           C
ATOM    989  HB1 ASP   106      21.791  32.955  34.898  1.00  0.00           H
ATOM    990  HB2 ASP   106      22.558  31.314  35.030  1.00  0.00           H
ATOM    991  CG  ASP   106      23.737  32.797  34.106  1.00  0.00           C
ATOM    992  OD1 ASP   106      24.825  33.171  34.580  1.00  0.00           O
ATOM    993  OD2 ASP   106      23.594  32.740  32.867  1.00  0.00           O
ATOM    994  C   ASP   106      23.098  34.091  37.070  1.00  0.00           C
ATOM    995  O   ASP   106      22.046  34.681  37.358  1.00  0.00           O
HETATM  996  N   HSD   107      24.272  34.704  36.934  1.00  0.00           N
HETATM  997  HN  HSD   107      25.007  34.201  36.482  1.00  0.00           H
HETATM  998  CA  HSD   107      24.533  36.042  37.460  1.00  0.00           C
HETATM  999  HA  HSD   107      25.498  36.308  37.050  1.00  0.00           H
HETATM 1000  CB  HSD   107      23.554  37.114  36.805  1.00  0.00           C
HETATM 1001  HB1 HSD   107      23.946  38.128  37.004  1.00  0.00           H
HETATM 1002  HB2 HSD   107      22.477  37.071  37.056  1.00  0.00           H
HETATM 1003  ND1 HSD   107      23.978  37.979  34.506  1.00  0.00           N
HETATM 1004  HD1 HSD   107      24.469  38.799  34.812  1.00  0.00           H
HETATM 1005  CG  HSD   107      23.512  36.994  35.324  1.00  0.00           C
HETATM 1006  CE1 HSD   107      23.691  37.646  33.223  1.00  0.00           C
HETATM 1007  HE1 HSD   107      24.123  38.188  32.387  1.00  0.00           H
HETATM 1008  NE2 HSD   107      23.104  36.493  33.130  1.00  0.00           N
HETATM 1009  CD2 HSD   107      22.947  36.126  34.485  1.00  0.00           C
HETATM 1010  HD2 HSD   107      22.568  35.122  34.597  1.00  0.00           H
HETATM 1011  C   HSD   107      24.380  36.034  39.006  1.00  0.00           C
HETATM 1012  O   HSD   107      23.732  36.905  39.575  1.00  0.00           O
ATOM   1013  N   ALA   108      25.041  35.006  39.631  1.00  0.00           N
ATOM   1014  HN  ALA   108      25.253  34.237  39.032  1.00  0.00           H
ATOM   1015  CA  ALA   108      25.065  34.720  41.022  1.00  0.00           C
ATOM   1016  HA  ALA   108      24.004  34.678  41.233  1.00  0.00           H
ATOM   1017  CB  ALA   108      25.672  33.334  41.241  1.00  0.00           C
ATOM   1018  HB1 ALA   108      26.768  33.332  41.004  1.00  0.00           H
ATOM   1019  HB2 ALA   108      25.120  32.489  40.793  1.00  0.00           H
ATOM   1020  HB3 ALA   108      25.670  33.033  42.310  1.00  0.00           H
ATOM   1021  C   ALA   108      25.643  35.802  41.930  1.00  0.00           C
ATOM   1022  O   ALA   108      26.703  36.303  41.584  1.00  0.00           O
ATOM   1023  N   LEU   109      24.917  36.105  43.076  1.00  0.00           N
ATOM   1024  HN  LEU   109      23.969  35.824  43.207  1.00  0.00           H
ATOM   1025  CA  LEU   109      25.426  36.919  44.196  1.00  0.00           C
ATOM   1026  HA  LEU   109      25.527  37.915  43.787  1.00  0.00           H
ATOM   1027  CB  LEU   109      24.249  36.995  45.177  1.00  0.00           C
ATOM   1028  HB1 LEU   109      24.066  36.036  45.709  1.00  0.00           H
ATOM   1029  HB2 LEU   109      23.360  37.288  44.568  1.00  0.00           H
ATOM   1030  CG  LEU   109      24.447  38.081  46.344  1.00  0.00           C
ATOM   1031  HG  LEU   109      25.436  37.923  46.821  1.00  0.00           H
ATOM   1032  CD1 LEU   109      24.432  39.463  45.698  1.00  0.00           C
ATOM   1033 HD11 LEU   109      25.344  39.710  45.106  1.00  0.00           H
ATOM   1034 HD12 LEU   109      24.217  40.181  46.520  1.00  0.00           H
ATOM   1035 HD13 LEU   109      23.687  39.716  44.909  1.00  0.00           H
ATOM   1036  CD2 LEU   109      23.334  37.866  47.324  1.00  0.00           C
ATOM   1037 HD21 LEU   109      23.434  36.834  47.716  1.00  0.00           H
ATOM   1038 HD22 LEU   109      22.344  38.000  46.829  1.00  0.00           H
ATOM   1039 HD23 LEU   109      23.433  38.519  48.228  1.00  0.00           H
ATOM   1040  C   LEU   109      26.699  36.335  44.842  1.00  0.00           C
ATOM   1041  O   LEU   109      27.722  37.006  44.976  1.00  0.00           O
ATOM   1042  N   PHE   110      26.684  34.960  44.955  1.00  0.00           N
ATOM   1043  HN  PHE   110      25.907  34.477  44.574  1.00  0.00           H
ATOM   1044  CA  PHE   110      27.881  34.170  45.256  1.00  0.00           C
ATOM   1045  HA  PHE   110      28.599  34.906  45.600  1.00  0.00           H
ATOM   1046  CB  PHE   110      27.507  33.174  46.401  1.00  0.00           C
ATOM   1047  HB1 PHE   110      26.841  32.394  45.973  1.00  0.00           H
ATOM   1048  HB2 PHE   110      26.975  33.648  47.258  1.00  0.00           H
ATOM   1049  CG  PHE   110      28.624  32.379  47.050  1.00  0.00           C
ATOM   1050  CD1 PHE   110      29.115  31.172  46.460  1.00  0.00           C
ATOM   1051  HD1 PHE   110      28.723  30.963  45.476  1.00  0.00           H
ATOM   1052  CE1 PHE   110      30.041  30.373  47.138  1.00  0.00           C
ATOM   1053  HE1 PHE   110      30.218  29.485  46.554  1.00  0.00           H
ATOM   1054  CZ  PHE   110      30.558  30.757  48.381  1.00  0.00           C
ATOM   1055  HZ  PHE   110      31.354  30.203  48.858  1.00  0.00           H
ATOM   1056  CD2 PHE   110      28.951  32.610  48.381  1.00  0.00           C
ATOM   1057  HD2 PHE   110      28.551  33.508  48.811  1.00  0.00           H
ATOM   1058  CE2 PHE   110      30.010  31.929  48.990  1.00  0.00           C
ATOM   1059  HE2 PHE   110      30.416  32.199  49.952  1.00  0.00           H
ATOM   1060  C   PHE   110      28.439  33.385  44.036  1.00  0.00           C
ATOM   1061  O   PHE   110      27.816  32.511  43.565  1.00  0.00           O
ATOM   1062  N   GLY   111      29.635  33.759  43.554  1.00  0.00           N
ATOM   1063  HN  GLY   111      30.012  34.577  43.964  1.00  0.00           H
ATOM   1064  CA  GLY   111      30.413  33.058  42.493  1.00  0.00           C
ATOM   1065  HA1 GLY   111      30.421  33.635  41.580  1.00  0.00           H
ATOM   1066  HA2 GLY   111      30.004  32.078  42.311  1.00  0.00           H
ATOM   1067  C   GLY   111      31.933  32.866  42.772  1.00  0.00           C
ATOM   1068  O   GLY   111      32.343  32.408  43.793  1.00  0.00           O
ATOM   1069  N   GLU   112      32.812  33.079  41.808  1.00  0.00           N
ATOM   1070  HN  GLU   112      32.511  33.490  40.946  1.00  0.00           H
ATOM   1071  CA  GLU   112      34.210  32.770  41.915  1.00  0.00           C
ATOM   1072  HA  GLU   112      34.369  31.750  42.250  1.00  0.00           H
ATOM   1073  CB  GLU   112      34.871  32.881  40.533  1.00  0.00           C
ATOM   1074  HB1 GLU   112      34.641  32.053  39.832  1.00  0.00           H
ATOM   1075  HB2 GLU   112      35.962  32.855  40.728  1.00  0.00           H
ATOM   1076  CG  GLU   112      34.681  34.223  39.779  1.00  0.00           C
ATOM   1077  HG1 GLU   112      34.753  35.062  40.501  1.00  0.00           H
ATOM   1078  HG2 GLU   112      33.670  34.185  39.311  1.00  0.00           H
ATOM   1079  CD  GLU   112      35.776  34.297  38.735  1.00  0.00           C
ATOM   1080  OE1 GLU   112      35.733  33.462  37.844  1.00  0.00           O
ATOM   1081  OE2 GLU   112      36.807  35.034  38.946  1.00  0.00           O
ATOM   1082  C   GLU   112      35.024  33.627  43.000  1.00  0.00           C
ATOM   1083  O   GLU   112      35.791  33.107  43.774  1.00  0.00           O
ATOM   1084  N   VAL   113      34.752  34.986  43.022  1.00  0.00           N
ATOM   1085  HN  VAL   113      34.068  35.415  42.428  1.00  0.00           H
ATOM   1086  CA  VAL   113      35.273  35.940  43.995  1.00  0.00           C
ATOM   1087  HA  VAL   113      36.345  35.865  44.071  1.00  0.00           H
ATOM   1088  CB  VAL   113      35.028  37.425  43.611  1.00  0.00           C
ATOM   1089  HB  VAL   113      33.934  37.572  43.590  1.00  0.00           H
ATOM   1090  CG1 VAL   113      35.650  38.447  44.545  1.00  0.00           C
ATOM   1091 HG11 VAL   113      35.195  38.314  45.549  1.00  0.00           H
ATOM   1092 HG12 VAL   113      35.423  39.460  44.147  1.00  0.00           H
ATOM   1093 HG13 VAL   113      36.743  38.362  44.703  1.00  0.00           H
ATOM   1094  CG2 VAL   113      35.798  37.588  42.242  1.00  0.00           C
ATOM   1095 HG21 VAL   113      35.490  36.907  41.418  1.00  0.00           H
ATOM   1096 HG22 VAL   113      36.891  37.457  42.383  1.00  0.00           H
ATOM   1097 HG23 VAL   113      35.710  38.588  41.773  1.00  0.00           H
ATOM   1098  C   VAL   113      34.768  35.577  45.379  1.00  0.00           C
ATOM   1099  O   VAL   113      35.522  35.565  46.326  1.00  0.00           O
ATOM   1100  N   ALA   114      33.468  35.245  45.482  1.00  0.00           N
ATOM   1101  HN  ALA   114      32.900  35.279  44.665  1.00  0.00           H
ATOM   1102  CA  ALA   114      32.889  34.715  46.751  1.00  0.00           C
ATOM   1103  HA  ALA   114      32.821  35.497  47.498  1.00  0.00           H
ATOM   1104  CB  ALA   114      31.475  34.348  46.478  1.00  0.00           C
ATOM   1105  HB1 ALA   114      31.391  33.561  45.702  1.00  0.00           H
ATOM   1106  HB2 ALA   114      30.918  35.228  46.068  1.00  0.00           H
ATOM   1107  HB3 ALA   114      30.994  33.998  47.412  1.00  0.00           H
ATOM   1108  C   ALA   114      33.592  33.511  47.317  1.00  0.00           C
ATOM   1109  O   ALA   114      33.869  33.329  48.496  1.00  0.00           O
ATOM   1110  N   CYS   115      34.007  32.607  46.416  1.00  0.00           N
ATOM   1111  HN  CYS   115      33.686  32.647  45.473  1.00  0.00           H
ATOM   1112  CA  CYS   115      34.870  31.446  46.769  1.00  0.00           C
ATOM   1113  HA  CYS   115      34.449  31.014  47.670  1.00  0.00           H
ATOM   1114  CB  CYS   115      35.094  30.383  45.695  1.00  0.00           C
ATOM   1115  HB1 CYS   115      35.893  29.744  46.106  1.00  0.00           H
ATOM   1116  HB2 CYS   115      35.411  30.956  44.790  1.00  0.00           H
ATOM   1117  SG  CYS   115      33.596  29.327  45.544  1.00  0.00           S
ATOM   1118  C   CYS   115      36.173  31.848  47.354  1.00  0.00           C
ATOM   1119  O   CYS   115      36.656  31.439  48.377  1.00  0.00           O
ATOM   1120  N   ARG   116      36.935  32.851  46.703  1.00  0.00           N
ATOM   1121  HN  ARG   116      36.505  33.268  45.904  1.00  0.00           H
ATOM   1122  CA  ARG   116      38.181  33.447  47.225  1.00  0.00           C
ATOM   1123  HA  ARG   116      38.921  32.660  47.209  1.00  0.00           H
ATOM   1124  CB  ARG   116      38.889  34.522  46.346  1.00  0.00           C
ATOM   1125  HB1 ARG   116      39.544  35.172  46.961  1.00  0.00           H
ATOM   1126  HB2 ARG   116      38.175  35.165  45.779  1.00  0.00           H
ATOM   1127  CG  ARG   116      39.896  33.885  45.345  1.00  0.00           C
ATOM   1128  HG1 ARG   116      40.303  32.978  45.828  1.00  0.00           H
ATOM   1129  HG2 ARG   116      40.763  34.559  45.168  1.00  0.00           H
ATOM   1130  CD  ARG   116      39.239  33.339  44.112  1.00  0.00           C
ATOM   1131  HD1 ARG   116      38.228  32.910  44.247  1.00  0.00           H
ATOM   1132  HD2 ARG   116      39.849  32.461  43.803  1.00  0.00           H
ATOM   1133  NE  ARG   116      39.236  34.418  43.061  1.00  0.00           N
ATOM   1134  HE  ARG   116      39.599  35.321  43.265  1.00  0.00           H
ATOM   1135  CZ  ARG   116      38.777  34.105  41.888  1.00  0.00           C
ATOM   1136  NH1 ARG   116      38.838  35.010  40.940  1.00  0.00           N
ATOM   1137 HH11 ARG   116      39.309  35.873  41.102  1.00  0.00           H
ATOM   1138 HH12 ARG   116      38.272  34.905  40.121  1.00  0.00           H
ATOM   1139  NH2 ARG   116      38.242  32.919  41.659  1.00  0.00           N
ATOM   1140 HH21 ARG   116      37.791  32.585  42.493  1.00  0.00           H
ATOM   1141 HH22 ARG   116      37.963  32.693  40.732  1.00  0.00           H
ATOM   1142  C   ARG   116      37.974  34.068  48.634  1.00  0.00           C
ATOM   1143  O   ARG   116      38.768  33.753  49.509  1.00  0.00           O
ATOM   1144  N   LEU   117      36.925  34.898  48.890  1.00  0.00           N
ATOM   1145  HN  LEU   117      36.413  35.108  48.067  1.00  0.00           H
ATOM   1146  CA  LEU   117      36.464  35.478  50.147  1.00  0.00           C
ATOM   1147  HA  LEU   117      37.273  36.092  50.502  1.00  0.00           H
ATOM   1148  CB  LEU   117      35.192  36.336  49.968  1.00  0.00           C
ATOM   1149  HB1 LEU   117      34.442  35.821  49.340  1.00  0.00           H
ATOM   1150  HB2 LEU   117      35.315  37.234  49.325  1.00  0.00           H
ATOM   1151  CG  LEU   117      34.364  36.782  51.240  1.00  0.00           C
ATOM   1152  HG  LEU   117      34.311  35.984  52.012  1.00  0.00           H
ATOM   1153  CD1 LEU   117      34.849  38.062  51.872  1.00  0.00           C
ATOM   1154 HD11 LEU   117      34.318  38.272  52.833  1.00  0.00           H
ATOM   1155 HD12 LEU   117      34.928  38.914  51.159  1.00  0.00           H
ATOM   1156 HD13 LEU   117      35.890  37.825  52.166  1.00  0.00           H
ATOM   1157  CD2 LEU   117      32.847  36.946  50.883  1.00  0.00           C
ATOM   1158 HD21 LEU   117      32.452  36.089  50.294  1.00  0.00           H
ATOM   1159 HD22 LEU   117      32.596  37.961  50.513  1.00  0.00           H
ATOM   1160 HD23 LEU   117      32.278  36.785  51.821  1.00  0.00           H
ATOM   1161  C   LEU   117      36.148  34.458  51.266  1.00  0.00           C
ATOM   1162  O   LEU   117      36.637  34.613  52.380  1.00  0.00           O
ATOM   1163  N   TYR   118      35.368  33.446  50.884  1.00  0.00           N
ATOM   1164  HN  TYR   118      35.123  33.395  49.920  1.00  0.00           H
ATOM   1165  CA  TYR   118      34.974  32.338  51.662  1.00  0.00           C
ATOM   1166  HA  TYR   118      34.678  32.736  52.627  1.00  0.00           H
ATOM   1167  CB  TYR   118      33.834  31.585  51.005  1.00  0.00           C
ATOM   1168  HB1 TYR   118      34.085  31.454  49.933  1.00  0.00           H
ATOM   1169  HB2 TYR   118      32.932  32.224  51.109  1.00  0.00           H
ATOM   1170  CG  TYR   118      33.618  30.171  51.438  1.00  0.00           C
ATOM   1171  CD1 TYR   118      32.766  29.818  52.501  1.00  0.00           C
ATOM   1172  HD1 TYR   118      32.345  30.706  52.961  1.00  0.00           H
ATOM   1173  CE1 TYR   118      32.532  28.529  52.897  1.00  0.00           C
ATOM   1174  HE1 TYR   118      31.962  28.483  53.810  1.00  0.00           H
ATOM   1175  CZ  TYR   118      33.251  27.478  52.323  1.00  0.00           C
ATOM   1176  OH  TYR   118      33.287  26.128  52.808  1.00  0.00           O
ATOM   1177  HH  TYR   118      33.936  25.650  52.299  1.00  0.00           H
ATOM   1178  CD2 TYR   118      34.233  29.087  50.779  1.00  0.00           C
ATOM   1179  HD2 TYR   118      34.876  29.311  49.942  1.00  0.00           H
ATOM   1180  CE2 TYR   118      34.006  27.724  51.150  1.00  0.00           C
ATOM   1181  HE2 TYR   118      34.527  26.972  50.568  1.00  0.00           H
ATOM   1182  C   TYR   118      36.134  31.398  52.050  1.00  0.00           C
ATOM   1183  O   TYR   118      36.360  31.083  53.204  1.00  0.00           O
ATOM   1184  N   LEU   119      36.988  30.990  51.118  1.00  0.00           N
ATOM   1185  HN  LEU   119      36.720  31.161  50.171  1.00  0.00           H
ATOM   1186  CA  LEU   119      38.204  30.247  51.379  1.00  0.00           C
ATOM   1187  HA  LEU   119      37.965  29.333  51.925  1.00  0.00           H
ATOM   1188  CB  LEU   119      38.851  29.709  50.111  1.00  0.00           C
ATOM   1189  HB1 LEU   119      39.234  30.646  49.662  1.00  0.00           H
ATOM   1190  HB2 LEU   119      38.147  29.201  49.405  1.00  0.00           H
ATOM   1191  CG  LEU   119      40.061  28.783  50.290  1.00  0.00           C
ATOM   1192  HG  LEU   119      40.844  29.425  50.733  1.00  0.00           H
ATOM   1193  CD1 LEU   119      39.743  27.600  51.288  1.00  0.00           C
ATOM   1194 HD11 LEU   119      38.999  26.935  50.799  1.00  0.00           H
ATOM   1195 HD12 LEU   119      39.367  28.056  52.225  1.00  0.00           H
ATOM   1196 HD13 LEU   119      40.732  27.137  51.490  1.00  0.00           H
ATOM   1197  CD2 LEU   119      40.656  28.171  49.003  1.00  0.00           C
ATOM   1198 HD21 LEU   119      41.449  27.465  49.317  1.00  0.00           H
ATOM   1199 HD22 LEU   119      40.922  28.820  48.131  1.00  0.00           H
ATOM   1200 HD23 LEU   119      39.817  27.574  48.585  1.00  0.00           H
ATOM   1201  C   LEU   119      39.183  31.039  52.266  1.00  0.00           C
ATOM   1202  O   LEU   119      39.653  30.487  53.305  1.00  0.00           O
ATOM   1203  N   PHE   120      39.374  32.345  52.077  1.00  0.00           N
ATOM   1204  HN  PHE   120      38.984  32.704  51.233  1.00  0.00           H
ATOM   1205  CA  PHE   120      40.161  33.235  52.888  1.00  0.00           C
ATOM   1206  HA  PHE   120      41.192  32.907  52.975  1.00  0.00           H
ATOM   1207  CB  PHE   120      40.021  34.724  52.269  1.00  0.00           C
ATOM   1208  HB1 PHE   120      38.936  34.969  52.253  1.00  0.00           H
ATOM   1209  HB2 PHE   120      40.344  34.759  51.202  1.00  0.00           H
ATOM   1210  CG  PHE   120      40.822  35.789  53.021  1.00  0.00           C
ATOM   1211  CD1 PHE   120      42.132  36.235  52.491  1.00  0.00           C
ATOM   1212  HD1 PHE   120      42.568  35.644  51.695  1.00  0.00           H
ATOM   1213  CE1 PHE   120      42.849  37.335  53.126  1.00  0.00           C
ATOM   1214  HE1 PHE   120      43.771  37.707  52.708  1.00  0.00           H
ATOM   1215  CZ  PHE   120      42.316  37.908  54.238  1.00  0.00           C
ATOM   1216  HZ  PHE   120      42.822  38.689  54.787  1.00  0.00           H
ATOM   1217  CD2 PHE   120      40.299  36.528  54.064  1.00  0.00           C
ATOM   1218  HD2 PHE   120      39.325  36.371  54.498  1.00  0.00           H
ATOM   1219  CE2 PHE   120      41.039  37.568  54.684  1.00  0.00           C
ATOM   1220  HE2 PHE   120      40.620  38.150  55.491  1.00  0.00           H
ATOM   1221  C   PHE   120      39.702  33.402  54.327  1.00  0.00           C
ATOM   1222  O   PHE   120      40.459  33.248  55.241  1.00  0.00           O
ATOM   1223  N   LEU   121      38.395  33.618  54.551  1.00  0.00           N
ATOM   1224  HN  LEU   121      37.802  33.795  53.765  1.00  0.00           H
ATOM   1225  CA  LEU   121      37.785  33.593  55.921  1.00  0.00           C
ATOM   1226  HA  LEU   121      38.457  34.153  56.552  1.00  0.00           H
ATOM   1227  CB  LEU   121      36.361  34.173  55.908  1.00  0.00           C
ATOM   1228  HB1 LEU   121      35.954  33.838  56.885  1.00  0.00           H
ATOM   1229  HB2 LEU   121      35.765  33.624  55.140  1.00  0.00           H
ATOM   1230  CG  LEU   121      36.210  35.688  55.698  1.00  0.00           C
ATOM   1231  HG  LEU   121      36.889  35.996  54.869  1.00  0.00           H
ATOM   1232  CD1 LEU   121      34.724  36.113  55.379  1.00  0.00           C
ATOM   1233 HD11 LEU   121      34.041  35.621  56.098  1.00  0.00           H
ATOM   1234 HD12 LEU   121      34.500  36.001  54.299  1.00  0.00           H
ATOM   1235 HD13 LEU   121      34.728  37.221  55.481  1.00  0.00           H
ATOM   1236  CD2 LEU   121      36.636  36.460  56.956  1.00  0.00           C
ATOM   1237 HD21 LEU   121      37.502  36.017  57.491  1.00  0.00           H
ATOM   1238 HD22 LEU   121      35.770  36.627  57.629  1.00  0.00           H
ATOM   1239 HD23 LEU   121      36.998  37.470  56.682  1.00  0.00           H
ATOM   1240  C   LEU   121      37.930  32.227  56.504  1.00  0.00           C
ATOM   1241  O   LEU   121      38.268  32.124  57.642  1.00  0.00           O
ATOM   1242  N   SER   122      37.691  31.183  55.683  1.00  0.00           N
ATOM   1243  HN  SER   122      37.516  31.334  54.712  1.00  0.00           H
ATOM   1244  CA  SER   122      37.622  29.872  56.300  1.00  0.00           C
ATOM   1245  HA  SER   122      36.936  29.973  57.128  1.00  0.00           H
ATOM   1246  CB  SER   122      37.125  28.776  55.307  1.00  0.00           C
ATOM   1247  HB1 SER   122      37.768  28.688  54.406  1.00  0.00           H
ATOM   1248  HB2 SER   122      36.193  29.155  54.841  1.00  0.00           H
ATOM   1249  OG  SER   122      36.864  27.436  55.814  1.00  0.00           O
ATOM   1250  HG1 SER   122      35.911  27.328  55.815  1.00  0.00           H
ATOM   1251  C   SER   122      38.895  29.379  56.892  1.00  0.00           C
ATOM   1252  O   SER   122      39.020  28.797  57.963  1.00  0.00           O
ATOM   1253  N   VAL   123      39.995  29.560  56.103  1.00  0.00           N
ATOM   1254  HN  VAL   123      39.882  30.012  55.220  1.00  0.00           H
ATOM   1255  CA  VAL   123      41.355  29.163  56.454  1.00  0.00           C
ATOM   1256  HA  VAL   123      41.338  28.176  56.896  1.00  0.00           H
ATOM   1257  CB  VAL   123      42.333  29.104  55.219  1.00  0.00           C
ATOM   1258  HB  VAL   123      42.127  29.996  54.588  1.00  0.00           H
ATOM   1259  CG1 VAL   123      43.791  29.152  55.803  1.00  0.00           C
ATOM   1260 HG11 VAL   123      44.528  29.322  54.984  1.00  0.00           H
ATOM   1261 HG12 VAL   123      44.201  28.255  56.315  1.00  0.00           H
ATOM   1262 HG13 VAL   123      43.950  30.065  56.405  1.00  0.00           H
ATOM   1263  CG2 VAL   123      42.055  27.828  54.378  1.00  0.00           C
ATOM   1264 HG21 VAL   123      42.479  27.886  53.357  1.00  0.00           H
ATOM   1265 HG22 VAL   123      40.964  27.715  54.201  1.00  0.00           H
ATOM   1266 HG23 VAL   123      42.448  27.001  55.017  1.00  0.00           H
ATOM   1267  C   VAL   123      41.780  30.050  57.685  1.00  0.00           C
ATOM   1268  O   VAL   123      42.392  29.554  58.659  1.00  0.00           O
ATOM   1269  N   CYS   124      41.472  31.373  57.747  1.00  0.00           N
ATOM   1270  HN  CYS   124      40.882  31.793  57.069  1.00  0.00           H
ATOM   1271  CA  CYS   124      41.748  32.378  58.803  1.00  0.00           C
ATOM   1272  HA  CYS   124      42.789  32.255  59.060  1.00  0.00           H
ATOM   1273  CB  CYS   124      41.306  33.801  58.290  1.00  0.00           C
ATOM   1274  HB1 CYS   124      40.228  33.841  58.035  1.00  0.00           H
ATOM   1275  HB2 CYS   124      41.835  33.950  57.330  1.00  0.00           H
ATOM   1276  SG  CYS   124      41.727  35.141  59.507  1.00  0.00           S
ATOM   1277  HG1 CYS   124      40.782  34.885  60.409  1.00  0.00           H
ATOM   1278  C   CYS   124      40.928  32.034  60.078  1.00  0.00           C
ATOM   1279  O   CYS   124      41.384  32.035  61.207  1.00  0.00           O
ATOM   1280  N   PHE   125      39.640  31.761  60.048  1.00  0.00           N
ATOM   1281  HN  PHE   125      39.199  31.824  59.156  1.00  0.00           H
ATOM   1282  CA  PHE   125      38.829  31.397  61.214  1.00  0.00           C
ATOM   1283  HA  PHE   125      39.221  32.143  61.899  1.00  0.00           H
ATOM   1284  CB  PHE   125      37.313  31.622  60.984  1.00  0.00           C
ATOM   1285  HB1 PHE   125      36.762  31.392  61.917  1.00  0.00           H
ATOM   1286  HB2 PHE   125      36.892  31.006  60.160  1.00  0.00           H
ATOM   1287  CG  PHE   125      36.925  33.053  60.685  1.00  0.00           C
ATOM   1288  CD1 PHE   125      37.509  34.173  61.371  1.00  0.00           C
ATOM   1289  HD1 PHE   125      38.404  33.967  61.945  1.00  0.00           H
ATOM   1290  CE1 PHE   125      36.973  35.496  61.260  1.00  0.00           C
ATOM   1291  HE1 PHE   125      37.321  36.346  61.816  1.00  0.00           H
ATOM   1292  CZ  PHE   125      35.932  35.641  60.369  1.00  0.00           C
ATOM   1293  HZ  PHE   125      35.485  36.613  60.231  1.00  0.00           H
ATOM   1294  CD2 PHE   125      35.812  33.253  59.908  1.00  0.00           C
ATOM   1295  HD2 PHE   125      35.281  32.486  59.356  1.00  0.00           H
ATOM   1296  CE2 PHE   125      35.267  34.534  59.758  1.00  0.00           C
ATOM   1297  HE2 PHE   125      34.559  34.708  58.955  1.00  0.00           H
ATOM   1298  C   PHE   125      39.177  30.078  61.906  1.00  0.00           C
ATOM   1299  O   PHE   125      39.187  29.924  63.149  1.00  0.00           O
ATOM   1300  N   VAL   126      39.387  29.028  61.081  1.00  0.00           N
ATOM   1301  HN  VAL   126      39.196  29.131  60.112  1.00  0.00           H
ATOM   1302  CA  VAL   126      39.929  27.744  61.633  1.00  0.00           C
ATOM   1303  HA  VAL   126      39.340  27.455  62.487  1.00  0.00           H
ATOM   1304  CB  VAL   126      39.841  26.551  60.628  1.00  0.00           C
ATOM   1305  HB  VAL   126      40.390  26.886  59.729  1.00  0.00           H
ATOM   1306  CG1 VAL   126      40.580  25.363  61.285  1.00  0.00           C
ATOM   1307 HG11 VAL   126      40.065  25.032  62.206  1.00  0.00           H
ATOM   1308 HG12 VAL   126      41.665  25.526  61.460  1.00  0.00           H
ATOM   1309 HG13 VAL   126      40.382  24.562  60.534  1.00  0.00           H
ATOM   1310  CG2 VAL   126      38.420  26.265  60.170  1.00  0.00           C
ATOM   1311 HG21 VAL   126      38.438  25.387  59.485  1.00  0.00           H
ATOM   1312 HG22 VAL   126      37.957  27.159  59.704  1.00  0.00           H
ATOM   1313 HG23 VAL   126      37.813  25.882  61.007  1.00  0.00           H
ATOM   1314  C   VAL   126      41.337  27.958  62.154  1.00  0.00           C
ATOM   1315  O   VAL   126      41.706  27.430  63.186  1.00  0.00           O
ATOM   1316  N   SER   127      42.151  28.839  61.562  1.00  0.00           N
ATOM   1317  HN  SER   127      41.930  29.156  60.640  1.00  0.00           H
ATOM   1318  CA  SER   127      43.458  29.228  62.149  1.00  0.00           C
ATOM   1319  HA  SER   127      44.054  28.344  62.351  1.00  0.00           H
ATOM   1320  CB  SER   127      44.152  30.148  61.207  1.00  0.00           C
ATOM   1321  HB1 SER   127      45.068  30.530  61.711  1.00  0.00           H
ATOM   1322  HB2 SER   127      43.528  31.035  60.953  1.00  0.00           H
ATOM   1323  OG  SER   127      44.693  29.534  59.997  1.00  0.00           O
ATOM   1324  HG1 SER   127      43.944  29.550  59.401  1.00  0.00           H
ATOM   1325  C   SER   127      43.192  29.859  63.504  1.00  0.00           C
ATOM   1326  O   SER   127      43.758  29.423  64.473  1.00  0.00           O
ATOM   1327  N   LEU   128      42.376  30.933  63.631  1.00  0.00           N
ATOM   1328  HN  LEU   128      41.942  31.341  62.821  1.00  0.00           H
ATOM   1329  CA  LEU   128      42.095  31.571  64.935  1.00  0.00           C
ATOM   1330  HA  LEU   128      43.049  31.917  65.302  1.00  0.00           H
ATOM   1331  CB  LEU   128      41.247  32.843  64.748  1.00  0.00           C
ATOM   1332  HB1 LEU   128      40.975  33.377  65.676  1.00  0.00           H
ATOM   1333  HB2 LEU   128      40.389  32.713  64.053  1.00  0.00           H
ATOM   1334  CG  LEU   128      42.015  33.981  64.130  1.00  0.00           C
ATOM   1335  HG  LEU   128      42.684  33.556  63.358  1.00  0.00           H
ATOM   1336  CD1 LEU   128      41.204  35.046  63.354  1.00  0.00           C
ATOM   1337 HD11 LEU   128      40.418  34.643  62.678  1.00  0.00           H
ATOM   1338 HD12 LEU   128      41.829  35.594  62.609  1.00  0.00           H
ATOM   1339 HD13 LEU   128      40.718  35.632  64.157  1.00  0.00           H
ATOM   1340  CD2 LEU   128      43.148  34.661  65.032  1.00  0.00           C
ATOM   1341 HD21 LEU   128      43.929  33.963  65.395  1.00  0.00           H
ATOM   1342 HD22 LEU   128      42.762  35.338  65.826  1.00  0.00           H
ATOM   1343 HD23 LEU   128      43.649  35.386  64.360  1.00  0.00           H
ATOM   1344  C   LEU   128      41.469  30.754  66.045  1.00  0.00           C
ATOM   1345  O   LEU   128      41.867  30.801  67.219  1.00  0.00           O
ATOM   1346  N   ALA   129      40.422  29.907  65.689  1.00  0.00           N
ATOM   1347  HN  ALA   129      40.171  29.826  64.736  1.00  0.00           H
ATOM   1348  CA  ALA   129      39.915  28.902  66.586  1.00  0.00           C
ATOM   1349  HA  ALA   129      39.472  29.371  67.448  1.00  0.00           H
ATOM   1350  CB  ALA   129      38.817  27.984  65.819  1.00  0.00           C
ATOM   1351  HB1 ALA   129      38.531  27.146  66.479  1.00  0.00           H
ATOM   1352  HB2 ALA   129      39.268  27.693  64.847  1.00  0.00           H
ATOM   1353  HB3 ALA   129      37.963  28.622  65.504  1.00  0.00           H
ATOM   1354  C   ALA   129      41.013  27.944  67.171  1.00  0.00           C
ATOM   1355  O   ALA   129      41.040  27.756  68.387  1.00  0.00           O
ATOM   1356  N   ILE   130      41.975  27.395  66.324  1.00  0.00           N
ATOM   1357  HN  ILE   130      41.917  27.628  65.355  1.00  0.00           H
ATOM   1358  CA  ILE   130      43.049  26.562  66.681  1.00  0.00           C
ATOM   1359  HA  ILE   130      42.791  25.849  67.446  1.00  0.00           H
ATOM   1360  CB  ILE   130      43.645  25.892  65.397  1.00  0.00           C
ATOM   1361  HB  ILE   130      43.835  26.668  64.634  1.00  0.00           H
ATOM   1362  CG2 ILE   130      45.013  25.177  65.684  1.00  0.00           C
ATOM   1363 HG21 ILE   130      45.802  25.970  65.728  1.00  0.00           H
ATOM   1364 HG22 ILE   130      45.225  24.472  64.852  1.00  0.00           H
ATOM   1365 HG23 ILE   130      44.944  24.577  66.615  1.00  0.00           H
ATOM   1366  CG1 ILE   130      42.695  24.903  64.722  1.00  0.00           C
ATOM   1367 HG11 ILE   130      43.034  24.423  63.785  1.00  0.00           H
ATOM   1368 HG12 ILE   130      41.754  25.455  64.568  1.00  0.00           H
ATOM   1369  CD  ILE   130      42.211  23.757  65.618  1.00  0.00           C
ATOM   1370  HD1 ILE   130      41.975  24.109  66.649  1.00  0.00           H
ATOM   1371  HD2 ILE   130      42.962  22.956  65.774  1.00  0.00           H
ATOM   1372  HD3 ILE   130      41.417  23.166  65.122  1.00  0.00           H
ATOM   1373  C   ILE   130      43.995  27.349  67.526  1.00  0.00           C
ATOM   1374  O   ILE   130      44.499  26.974  68.548  1.00  0.00           O
ATOM   1375  N   LEU   131      44.362  28.537  67.053  1.00  0.00           N
ATOM   1376  HN  LEU   131      44.093  28.812  66.130  1.00  0.00           H
ATOM   1377  CA  LEU   131      45.279  29.419  67.791  1.00  0.00           C
ATOM   1378  HA  LEU   131      46.197  28.893  67.993  1.00  0.00           H
ATOM   1379  CB  LEU   131      45.836  30.593  66.918  1.00  0.00           C
ATOM   1380  HB1 LEU   131      46.532  31.299  67.433  1.00  0.00           H
ATOM   1381  HB2 LEU   131      45.022  31.313  66.672  1.00  0.00           H
ATOM   1382  CG  LEU   131      46.628  30.054  65.709  1.00  0.00           C
ATOM   1383  HG  LEU   131      46.055  29.344  65.072  1.00  0.00           H
ATOM   1384  CD1 LEU   131      47.057  31.150  64.722  1.00  0.00           C
ATOM   1385 HD11 LEU   131      46.127  31.681  64.420  1.00  0.00           H
ATOM   1386 HD12 LEU   131      47.454  30.637  63.830  1.00  0.00           H
ATOM   1387 HD13 LEU   131      47.790  31.867  65.148  1.00  0.00           H
ATOM   1388  CD2 LEU   131      47.841  29.235  66.154  1.00  0.00           C
ATOM   1389 HD21 LEU   131      47.575  28.291  66.680  1.00  0.00           H
ATOM   1390 HD22 LEU   131      48.543  29.790  66.807  1.00  0.00           H
ATOM   1391 HD23 LEU   131      48.377  28.977  65.215  1.00  0.00           H
ATOM   1392  C   LEU   131      44.770  29.833  69.174  1.00  0.00           C
ATOM   1393  O   LEU   131      45.495  29.791  70.121  1.00  0.00           O
ATOM   1394  N   SER   132      43.464  30.218  69.168  1.00  0.00           N
ATOM   1395  HN  SER   132      42.913  30.381  68.355  1.00  0.00           H
ATOM   1396  CA  SER   132      42.742  30.511  70.475  1.00  0.00           C
ATOM   1397  HA  SER   132      43.277  31.297  70.986  1.00  0.00           H
ATOM   1398  CB  SER   132      41.354  31.019  70.237  1.00  0.00           C
ATOM   1399  HB1 SER   132      40.746  31.398  71.085  1.00  0.00           H
ATOM   1400  HB2 SER   132      40.747  30.261  69.681  1.00  0.00           H
ATOM   1401  OG  SER   132      41.549  32.255  69.541  1.00  0.00           O
ATOM   1402  HG1 SER   132      41.620  31.919  68.640  1.00  0.00           H
ATOM   1403  C   SER   132      42.710  29.275  71.301  1.00  0.00           C
ATOM   1404  O   SER   132      43.106  29.357  72.453  1.00  0.00           O
ATOM   1405  N   VAL   133      42.156  28.142  70.838  1.00  0.00           N
ATOM   1406  HN  VAL   133      41.872  28.125  69.880  1.00  0.00           H
ATOM   1407  CA  VAL   133      42.041  26.906  71.549  1.00  0.00           C
ATOM   1408  HA  VAL   133      41.363  27.002  72.378  1.00  0.00           H
ATOM   1409  CB  VAL   133      41.381  25.792  70.708  1.00  0.00           C
ATOM   1410  HB  VAL   133      41.670  25.847  69.638  1.00  0.00           H
ATOM   1411  CG1 VAL   133      41.651  24.364  71.191  1.00  0.00           C
ATOM   1412 HG11 VAL   133      42.705  24.074  70.986  1.00  0.00           H
ATOM   1413 HG12 VAL   133      40.957  23.680  70.655  1.00  0.00           H
ATOM   1414 HG13 VAL   133      41.422  24.275  72.276  1.00  0.00           H
ATOM   1415  CG2 VAL   133      39.837  26.073  70.764  1.00  0.00           C
ATOM   1416 HG21 VAL   133      39.578  26.462  71.772  1.00  0.00           H
ATOM   1417 HG22 VAL   133      39.284  25.110  70.743  1.00  0.00           H
ATOM   1418 HG23 VAL   133      39.453  26.776  69.992  1.00  0.00           H
ATOM   1419  C   VAL   133      43.409  26.496  72.122  1.00  0.00           C
ATOM   1420  O   VAL   133      43.501  26.051  73.284  1.00  0.00           O
ATOM   1421  N   SER   134      44.545  26.575  71.311  1.00  0.00           N
ATOM   1422  HN  SER   134      44.584  26.672  70.325  1.00  0.00           H
ATOM   1423  CA  SER   134      45.912  26.572  71.931  1.00  0.00           C
ATOM   1424  HA  SER   134      46.092  25.635  72.433  1.00  0.00           H
ATOM   1425  CB  SER   134      47.033  26.675  70.787  1.00  0.00           C
ATOM   1426  HB1 SER   134      48.067  26.664  71.199  1.00  0.00           H
ATOM   1427  HB2 SER   134      46.853  27.683  70.362  1.00  0.00           H
ATOM   1428  OG  SER   134      46.831  25.710  69.794  1.00  0.00           O
ATOM   1429  HG1 SER   134      46.269  26.032  69.092  1.00  0.00           H
ATOM   1430  C   SER   134      46.276  27.549  73.004  1.00  0.00           C
ATOM   1431  O   SER   134      46.741  27.175  74.074  1.00  0.00           O
ATOM   1432  N   ALA   135      46.118  28.828  72.907  1.00  0.00           N
ATOM   1433  HN  ALA   135      45.639  29.158  72.099  1.00  0.00           H
ATOM   1434  CA  ALA   135      46.246  29.781  73.997  1.00  0.00           C
ATOM   1435  HA  ALA   135      47.258  29.804  74.355  1.00  0.00           H
ATOM   1436  CB  ALA   135      45.829  31.143  73.449  1.00  0.00           C
ATOM   1437  HB1 ALA   135      46.546  31.662  72.771  1.00  0.00           H
ATOM   1438  HB2 ALA   135      45.549  31.829  74.279  1.00  0.00           H
ATOM   1439  HB3 ALA   135      44.886  31.006  72.880  1.00  0.00           H
ATOM   1440  C   ALA   135      45.289  29.491  75.211  1.00  0.00           C
ATOM   1441  O   ALA   135      45.791  29.651  76.335  1.00  0.00           O
ATOM   1442  N   ILE   136      43.994  29.080  75.007  1.00  0.00           N
ATOM   1443  HN  ILE   136      43.622  28.977  74.088  1.00  0.00           H
ATOM   1444  CA  ILE   136      43.167  28.622  76.137  1.00  0.00           C
ATOM   1445  HA  ILE   136      42.837  29.381  76.830  1.00  0.00           H
ATOM   1446  CB  ILE   136      41.738  28.213  75.635  1.00  0.00           C
ATOM   1447  HB  ILE   136      41.867  27.521  74.777  1.00  0.00           H
ATOM   1448  CG2 ILE   136      40.981  27.414  76.767  1.00  0.00           C
ATOM   1449 HG21 ILE   136      41.449  26.431  76.977  1.00  0.00           H
ATOM   1450 HG22 ILE   136      39.956  27.065  76.526  1.00  0.00           H
ATOM   1451 HG23 ILE   136      40.950  27.970  77.729  1.00  0.00           H
ATOM   1452  CG1 ILE   136      40.948  29.456  75.122  1.00  0.00           C
ATOM   1453 HG11 ILE   136      41.611  30.018  74.428  1.00  0.00           H
ATOM   1454 HG12 ILE   136      40.583  30.167  75.896  1.00  0.00           H
ATOM   1455  CD  ILE   136      39.744  28.955  74.216  1.00  0.00           C
ATOM   1456  HD1 ILE   136      39.193  29.795  73.749  1.00  0.00           H
ATOM   1457  HD2 ILE   136      38.982  28.426  74.812  1.00  0.00           H
ATOM   1458  HD3 ILE   136      40.114  28.378  73.346  1.00  0.00           H
ATOM   1459  C   ILE   136      43.796  27.476  76.867  1.00  0.00           C
ATOM   1460  O   ILE   136      43.930  27.458  78.119  1.00  0.00           O
ATOM   1461  N   ASN   137      44.301  26.444  76.219  1.00  0.00           N
ATOM   1462  HN  ASN   137      44.328  26.559  75.231  1.00  0.00           H
ATOM   1463  CA  ASN   137      44.957  25.303  76.819  1.00  0.00           C
ATOM   1464  HA  ASN   137      44.383  24.783  77.566  1.00  0.00           H
ATOM   1465  CB  ASN   137      45.410  24.383  75.650  1.00  0.00           C
ATOM   1466  HB1 ASN   137      46.141  23.669  76.082  1.00  0.00           H
ATOM   1467  HB2 ASN   137      45.801  24.948  74.780  1.00  0.00           H
ATOM   1468  CG  ASN   137      44.209  23.562  74.982  1.00  0.00           C
ATOM   1469  OD1 ASN   137      43.197  23.269  75.622  1.00  0.00           O
ATOM   1470  ND2 ASN   137      44.587  22.951  73.803  1.00  0.00           N
ATOM   1471 HD21 ASN   137      43.988  22.205  73.497  1.00  0.00           H
ATOM   1472 HD22 ASN   137      45.560  22.962  73.598  1.00  0.00           H
ATOM   1473  C   ASN   137      46.294  25.678  77.618  1.00  0.00           C
ATOM   1474  O   ASN   137      46.558  25.201  78.722  1.00  0.00           O
ATOM   1475  N   VAL   138      47.260  26.517  76.998  1.00  0.00           N
ATOM   1476  HN  VAL   138      47.220  26.741  76.031  1.00  0.00           H
ATOM   1477  CA  VAL   138      48.462  27.037  77.651  1.00  0.00           C
ATOM   1478  HA  VAL   138      49.013  26.147  77.941  1.00  0.00           H
ATOM   1479  CB  VAL   138      49.319  27.851  76.665  1.00  0.00           C
ATOM   1480  HB  VAL   138      48.775  28.735  76.275  1.00  0.00           H
ATOM   1481  CG1 VAL   138      50.692  28.283  77.303  1.00  0.00           C
ATOM   1482 HG11 VAL   138      51.243  28.792  76.485  1.00  0.00           H
ATOM   1483 HG12 VAL   138      51.297  27.371  77.477  1.00  0.00           H
ATOM   1484 HG13 VAL   138      50.615  28.878  78.250  1.00  0.00           H
ATOM   1485  CG2 VAL   138      49.765  26.934  75.475  1.00  0.00           C
ATOM   1486 HG21 VAL   138      50.235  27.501  74.640  1.00  0.00           H
ATOM   1487 HG22 VAL   138      48.861  26.568  74.931  1.00  0.00           H
ATOM   1488 HG23 VAL   138      50.349  26.049  75.807  1.00  0.00           H
ATOM   1489  C   VAL   138      48.162  27.836  78.926  1.00  0.00           C
ATOM   1490  O   VAL   138      48.801  27.638  79.966  1.00  0.00           O
ATOM   1491  N   GLU   139      47.123  28.736  78.868  1.00  0.00           N
ATOM   1492  HN  GLU   139      46.597  28.861  78.038  1.00  0.00           H
ATOM   1493  CA  GLU   139      46.766  29.542  80.038  1.00  0.00           C
ATOM   1494  HA  GLU   139      47.660  30.027  80.415  1.00  0.00           H
ATOM   1495  CB  GLU   139      45.689  30.560  79.611  1.00  0.00           C
ATOM   1496  HB1 GLU   139      44.806  30.011  79.208  1.00  0.00           H
ATOM   1497  HB2 GLU   139      46.193  31.107  78.778  1.00  0.00           H
ATOM   1498  CG  GLU   139      45.270  31.586  80.685  1.00  0.00           C
ATOM   1499  HG1 GLU   139      45.349  32.667  80.422  1.00  0.00           H
ATOM   1500  HG2 GLU   139      46.045  31.466  81.479  1.00  0.00           H
ATOM   1501  CD  GLU   139      43.957  31.412  81.441  1.00  0.00           C
ATOM   1502  OE1 GLU   139      43.494  32.441  81.992  1.00  0.00           O
ATOM   1503  OE2 GLU   139      43.420  30.329  81.638  1.00  0.00           O
ATOM   1504  C   GLU   139      46.185  28.805  81.277  1.00  0.00           C
ATOM   1505  O   GLU   139      46.402  29.142  82.456  1.00  0.00           O
ATOM   1506  N   ARG   140      45.565  27.725  80.998  1.00  0.00           N
ATOM   1507  HN  ARG   140      45.306  27.533  80.061  1.00  0.00           H
ATOM   1508  CA  ARG   140      45.075  26.747  82.005  1.00  0.00           C
ATOM   1509  HA  ARG   140      44.592  27.261  82.822  1.00  0.00           H
ATOM   1510  CB  ARG   140      44.092  25.698  81.442  1.00  0.00           C
ATOM   1511  HB1 ARG   140      43.821  24.922  82.200  1.00  0.00           H
ATOM   1512  HB2 ARG   140      44.608  25.141  80.629  1.00  0.00           H
ATOM   1513  CG  ARG   140      42.764  26.267  80.803  1.00  0.00           C
ATOM   1514  HG1 ARG   140      42.308  25.512  80.125  1.00  0.00           H
ATOM   1515  HG2 ARG   140      43.019  27.159  80.189  1.00  0.00           H
ATOM   1516  CD  ARG   140      41.685  26.656  81.794  1.00  0.00           C
ATOM   1517  HD1 ARG   140      41.583  25.852  82.553  1.00  0.00           H
ATOM   1518  HD2 ARG   140      40.743  26.843  81.228  1.00  0.00           H
ATOM   1519  NE  ARG   140      42.075  27.944  82.369  1.00  0.00           N
ATOM   1520  HE  ARG   140      42.738  28.498  81.877  1.00  0.00           H
ATOM   1521  CZ  ARG   140      41.583  28.422  83.449  1.00  0.00           C
ATOM   1522  NH1 ARG   140      40.753  27.762  84.219  1.00  0.00           N
ATOM   1523 HH11 ARG   140      40.351  26.958  83.787  1.00  0.00           H
ATOM   1524 HH12 ARG   140      40.326  28.244  84.991  1.00  0.00           H
ATOM   1525  NH2 ARG   140      41.990  29.638  83.759  1.00  0.00           N
ATOM   1526 HH21 ARG   140      42.586  30.112  83.106  1.00  0.00           H
ATOM   1527 HH22 ARG   140      41.619  30.121  84.554  1.00  0.00           H
ATOM   1528  C   ARG   140      46.246  26.025  82.643  1.00  0.00           C
ATOM   1529  O   ARG   140      46.239  25.775  83.839  1.00  0.00           O
ATOM   1530  N   TYR   141      47.272  25.728  81.805  1.00  0.00           N
ATOM   1531  HN  TYR   141      47.118  25.751  80.822  1.00  0.00           H
ATOM   1532  CA  TYR   141      48.536  25.251  82.335  1.00  0.00           C
ATOM   1533  HA  TYR   141      48.352  24.435  83.020  1.00  0.00           H
ATOM   1534  CB  TYR   141      49.491  24.780  81.161  1.00  0.00           C
ATOM   1535  HB1 TYR   141      49.185  25.203  80.178  1.00  0.00           H
ATOM   1536  HB2 TYR   141      49.248  23.696  81.165  1.00  0.00           H
ATOM   1537  CG  TYR   141      51.033  24.814  81.219  1.00  0.00           C
ATOM   1538  CD1 TYR   141      51.710  24.050  82.201  1.00  0.00           C
ATOM   1539  HD1 TYR   141      51.294  23.451  83.002  1.00  0.00           H
ATOM   1540  CE1 TYR   141      53.145  24.053  82.224  1.00  0.00           C
ATOM   1541  HE1 TYR   141      53.744  23.561  82.977  1.00  0.00           H
ATOM   1542  CZ  TYR   141      53.826  24.784  81.241  1.00  0.00           C
ATOM   1543  OH  TYR   141      55.235  24.859  81.239  1.00  0.00           O
ATOM   1544  HH  TYR   141      55.541  25.537  80.628  1.00  0.00           H
ATOM   1545  CD2 TYR   141      51.748  25.550  80.288  1.00  0.00           C
ATOM   1546  HD2 TYR   141      51.106  26.056  79.582  1.00  0.00           H
ATOM   1547  CE2 TYR   141      53.163  25.586  80.227  1.00  0.00           C
ATOM   1548  HE2 TYR   141      53.697  26.046  79.401  1.00  0.00           H
ATOM   1549  C   TYR   141      49.233  26.275  83.213  1.00  0.00           C
ATOM   1550  O   TYR   141      49.688  25.987  84.298  1.00  0.00           O
ATOM   1551  N   TYR   142      49.272  27.512  82.709  1.00  0.00           N
ATOM   1552  HN  TYR   142      49.059  27.616  81.738  1.00  0.00           H
ATOM   1553  CA  TYR   142      49.938  28.587  83.482  1.00  0.00           C
ATOM   1554  HA  TYR   142      50.901  28.222  83.828  1.00  0.00           H
ATOM   1555  CB  TYR   142      49.896  29.945  82.595  1.00  0.00           C
ATOM   1556  HB1 TYR   142      48.934  30.469  82.752  1.00  0.00           H
ATOM   1557  HB2 TYR   142      50.113  29.775  81.523  1.00  0.00           H
ATOM   1558  CG  TYR   142      50.931  30.906  83.175  1.00  0.00           C
ATOM   1559  CD1 TYR   142      52.327  30.615  82.901  1.00  0.00           C
ATOM   1560  HD1 TYR   142      52.547  29.725  82.339  1.00  0.00           H
ATOM   1561  CE1 TYR   142      53.318  31.470  83.284  1.00  0.00           C
ATOM   1562  HE1 TYR   142      54.338  31.268  82.992  1.00  0.00           H
ATOM   1563  CZ  TYR   142      53.049  32.656  83.967  1.00  0.00           C
ATOM   1564  OH  TYR   142      54.122  33.520  84.254  1.00  0.00           O
ATOM   1565  HH  TYR   142      54.951  33.095  84.034  1.00  0.00           H
ATOM   1566  CD2 TYR   142      50.670  32.067  83.991  1.00  0.00           C
ATOM   1567  HD2 TYR   142      49.659  32.287  84.292  1.00  0.00           H
ATOM   1568  CE2 TYR   142      51.751  32.951  84.338  1.00  0.00           C
ATOM   1569  HE2 TYR   142      51.573  33.917  84.788  1.00  0.00           H
ATOM   1570  C   TYR   142      49.360  28.902  84.876  1.00  0.00           C
ATOM   1571  O   TYR   142      50.063  29.127  85.848  1.00  0.00           O
ATOM   1572  N   TYR   143      48.043  28.869  85.023  1.00  0.00           N
ATOM   1573  HN  TYR   143      47.488  28.723  84.206  1.00  0.00           H
ATOM   1574  CA  TYR   143      47.308  28.972  86.289  1.00  0.00           C
ATOM   1575  HA  TYR   143      47.552  29.925  86.724  1.00  0.00           H
ATOM   1576  CB  TYR   143      45.711  28.941  85.947  1.00  0.00           C
ATOM   1577  HB1 TYR   143      45.652  27.971  85.414  1.00  0.00           H
ATOM   1578  HB2 TYR   143      45.466  29.702  85.170  1.00  0.00           H
ATOM   1579  CG  TYR   143      44.763  29.128  87.026  1.00  0.00           C
ATOM   1580  CD1 TYR   143      45.013  30.034  88.136  1.00  0.00           C
ATOM   1581  HD1 TYR   143      45.920  30.608  88.158  1.00  0.00           H
ATOM   1582  CE1 TYR   143      44.043  30.358  89.045  1.00  0.00           C
ATOM   1583  HE1 TYR   143      44.301  31.135  89.741  1.00  0.00           H
ATOM   1584  CZ  TYR   143      42.712  29.877  88.924  1.00  0.00           C
ATOM   1585  OH  TYR   143      41.667  30.210  89.819  1.00  0.00           O
ATOM   1586  HH  TYR   143      42.094  30.624  90.564  1.00  0.00           H
ATOM   1587  CD2 TYR   143      43.449  28.547  86.981  1.00  0.00           C
ATOM   1588  HD2 TYR   143      43.162  27.831  86.220  1.00  0.00           H
ATOM   1589  CE2 TYR   143      42.428  28.980  87.862  1.00  0.00           C
ATOM   1590  HE2 TYR   143      41.503  28.441  87.877  1.00  0.00           H
ATOM   1591  C   TYR   143      47.644  27.934  87.377  1.00  0.00           C
ATOM   1592  O   TYR   143      47.878  28.214  88.519  1.00  0.00           O
ATOM   1593  N   VAL   144      47.614  26.594  87.105  1.00  0.00           N
ATOM   1594  HN  VAL   144      47.364  26.281  86.194  1.00  0.00           H
ATOM   1595  CA  VAL   144      48.055  25.572  88.018  1.00  0.00           C
ATOM   1596  HA  VAL   144      47.533  25.730  88.942  1.00  0.00           H
ATOM   1597  CB  VAL   144      47.696  24.106  87.513  1.00  0.00           C
ATOM   1598  HB  VAL   144      48.194  23.800  86.565  1.00  0.00           H
ATOM   1599  CG1 VAL   144      48.312  23.171  88.592  1.00  0.00           C
ATOM   1600 HG11 VAL   144      48.024  22.101  88.542  1.00  0.00           H
ATOM   1601 HG12 VAL   144      48.043  23.485  89.623  1.00  0.00           H
ATOM   1602 HG13 VAL   144      49.424  23.257  88.611  1.00  0.00           H
ATOM   1603  CG2 VAL   144      46.199  23.890  87.197  1.00  0.00           C
ATOM   1604 HG21 VAL   144      45.890  24.549  86.352  1.00  0.00           H
ATOM   1605 HG22 VAL   144      45.621  24.092  88.116  1.00  0.00           H
ATOM   1606 HG23 VAL   144      46.047  22.807  86.965  1.00  0.00           H
ATOM   1607  C   VAL   144      49.559  25.737  88.317  1.00  0.00           C
ATOM   1608  O   VAL   144      50.015  25.843  89.481  1.00  0.00           O
ATOM   1609  N   VAL   145      50.423  25.829  87.258  1.00  0.00           N
ATOM   1610  HN  VAL   145      50.002  25.743  86.366  1.00  0.00           H
ATOM   1611  CA  VAL   145      51.863  25.889  87.338  1.00  0.00           C
ATOM   1612  HA  VAL   145      52.194  25.240  88.134  1.00  0.00           H
ATOM   1613  CB  VAL   145      52.429  25.180  86.135  1.00  0.00           C
ATOM   1614  HB  VAL   145      52.155  25.817  85.273  1.00  0.00           H
ATOM   1615  CG1 VAL   145      53.927  24.812  86.171  1.00  0.00           C
ATOM   1616 HG11 VAL   145      54.583  25.641  86.506  1.00  0.00           H
ATOM   1617 HG12 VAL   145      54.201  24.506  85.140  1.00  0.00           H
ATOM   1618 HG13 VAL   145      54.105  23.960  86.858  1.00  0.00           H
ATOM   1619  CG2 VAL   145      51.714  23.831  85.834  1.00  0.00           C
ATOM   1620 HG21 VAL   145      52.229  23.275  85.021  1.00  0.00           H
ATOM   1621 HG22 VAL   145      50.627  23.820  85.622  1.00  0.00           H
ATOM   1622 HG23 VAL   145      51.733  23.179  86.733  1.00  0.00           H
ATOM   1623  C   VAL   145      52.526  27.097  87.834  1.00  0.00           C
ATOM   1624  O   VAL   145      53.648  26.981  88.397  1.00  0.00           O
HETATM 1625  N   HSD   146      51.915  28.231  87.598  1.00  0.00           N
HETATM 1626  HN  HSD   146      51.084  28.250  87.047  1.00  0.00           H
HETATM 1627  CA  HSD   146      52.493  29.500  88.025  1.00  0.00           C
HETATM 1628  HA  HSD   146      53.394  29.430  88.633  1.00  0.00           H
HETATM 1629  CB  HSD   146      53.121  30.313  86.734  1.00  0.00           C
HETATM 1630  HB1 HSD   146      53.553  31.260  87.110  1.00  0.00           H
HETATM 1631  HB2 HSD   146      52.201  30.579  86.175  1.00  0.00           H
HETATM 1632  ND1 HSD   146      55.499  29.768  86.008  1.00  0.00           N
HETATM 1633  HD1 HSD   146      55.861  30.313  86.762  1.00  0.00           H
HETATM 1634  CG  HSD   146      54.135  29.481  85.954  1.00  0.00           C
HETATM 1635  CE1 HSD   146      56.137  29.114  84.996  1.00  0.00           C
HETATM 1636  HE1 HSD   146      57.212  29.067  84.840  1.00  0.00           H
HETATM 1637  NE2 HSD   146      55.255  28.339  84.305  1.00  0.00           N
HETATM 1638  CD2 HSD   146      54.021  28.612  84.861  1.00  0.00           C
HETATM 1639  HD2 HSD   146      53.182  28.027  84.512  1.00  0.00           H
HETATM 1640  C   HSD   146      51.593  30.383  88.899  1.00  0.00           C
HETATM 1641  O   HSD   146      51.331  31.521  88.542  1.00  0.00           O
ATOM   1642  N   PRO   147      51.137  29.978  90.108  1.00  0.00           N
ATOM   1643  CD  PRO   147      51.531  28.843  90.954  1.00  0.00           C
ATOM   1644  HD1 PRO   147      52.637  28.851  90.937  1.00  0.00           H
ATOM   1645  HD2 PRO   147      51.327  27.933  90.348  1.00  0.00           H
ATOM   1646  CA  PRO   147      49.912  30.593  90.686  1.00  0.00           C
ATOM   1647  HA  PRO   147      49.103  30.607  89.977  1.00  0.00           H
ATOM   1648  CB  PRO   147      49.575  29.620  91.822  1.00  0.00           C
ATOM   1649  HB1 PRO   147      49.014  28.792  91.342  1.00  0.00           H
ATOM   1650  HB2 PRO   147      48.871  29.927  92.628  1.00  0.00           H
ATOM   1651  CG  PRO   147      50.828  28.918  92.323  1.00  0.00           C
ATOM   1652  HG1 PRO   147      51.431  29.531  93.028  1.00  0.00           H
ATOM   1653  HG2 PRO   147      50.638  27.940  92.816  1.00  0.00           H
ATOM   1654  C   PRO   147      50.012  32.053  90.946  1.00  0.00           C
ATOM   1655  O   PRO   147      49.076  32.843  90.709  1.00  0.00           O
ATOM   1656  N   MET   148      51.168  32.459  91.512  1.00  0.00           N
ATOM   1657  HN  MET   148      51.923  31.854  91.729  1.00  0.00           H
ATOM   1658  CA  MET   148      51.362  33.913  91.847  1.00  0.00           C
ATOM   1659  HA  MET   148      50.535  34.276  92.442  1.00  0.00           H
ATOM   1660  CB  MET   148      52.621  33.966  92.740  1.00  0.00           C
ATOM   1661  HB1 MET   148      52.644  34.978  93.189  1.00  0.00           H
ATOM   1662  HB2 MET   148      53.478  33.666  92.103  1.00  0.00           H
ATOM   1663  CG  MET   148      52.705  32.948  93.943  1.00  0.00           C
ATOM   1664  HG1 MET   148      53.630  33.118  94.529  1.00  0.00           H
ATOM   1665  HG2 MET   148      52.784  31.946  93.459  1.00  0.00           H
ATOM   1666  SD  MET   148      51.294  32.976  95.023  1.00  0.00           S
ATOM   1667  CE  MET   148      51.278  31.340  95.942  1.00  0.00           C
ATOM   1668  HE1 MET   148      51.665  30.594  95.211  1.00  0.00           H
ATOM   1669  HE2 MET   148      50.254  31.084  96.297  1.00  0.00           H
ATOM   1670  HE3 MET   148      51.890  31.421  96.866  1.00  0.00           H
ATOM   1671  C   MET   148      51.543  34.777  90.588  1.00  0.00           C
ATOM   1672  O   MET   148      51.066  35.882  90.492  1.00  0.00           O
ATOM   1673  N   ARG   149      52.243  34.249  89.573  1.00  0.00           N
ATOM   1674  HN  ARG   149      52.577  33.306  89.603  1.00  0.00           H
ATOM   1675  CA  ARG   149      52.515  34.957  88.368  1.00  0.00           C
ATOM   1676  HA  ARG   149      52.776  35.945  88.701  1.00  0.00           H
ATOM   1677  CB  ARG   149      53.685  34.196  87.583  1.00  0.00           C
ATOM   1678  HB1 ARG   149      54.065  34.897  86.806  1.00  0.00           H
ATOM   1679  HB2 ARG   149      53.335  33.302  87.029  1.00  0.00           H
ATOM   1680  CG  ARG   149      54.904  33.718  88.492  1.00  0.00           C
ATOM   1681  HG1 ARG   149      55.500  33.208  87.711  1.00  0.00           H
ATOM   1682  HG2 ARG   149      54.615  32.977  89.277  1.00  0.00           H
ATOM   1683  CD  ARG   149      55.746  34.771  89.227  1.00  0.00           C
ATOM   1684  HD1 ARG   149      56.704  34.388  89.634  1.00  0.00           H
ATOM   1685  HD2 ARG   149      55.057  35.310  89.920  1.00  0.00           H
ATOM   1686  NE  ARG   149      56.223  35.793  88.257  1.00  0.00           N
ATOM   1687  HE  ARG   149      56.436  35.421  87.356  1.00  0.00           H
ATOM   1688  CZ  ARG   149      56.464  37.077  88.403  1.00  0.00           C
ATOM   1689  NH1 ARG   149      55.949  37.730  89.442  1.00  0.00           N
ATOM   1690 HH11 ARG   149      55.420  37.218  90.121  1.00  0.00           H
ATOM   1691 HH12 ARG   149      55.979  38.730  89.461  1.00  0.00           H
ATOM   1692  NH2 ARG   149      57.227  37.728  87.540  1.00  0.00           N
ATOM   1693 HH21 ARG   149      57.263  37.423  86.585  1.00  0.00           H
ATOM   1694 HH22 ARG   149      57.482  38.671  87.785  1.00  0.00           H
ATOM   1695  C   ARG   149      51.304  35.036  87.391  1.00  0.00           C
ATOM   1696  O   ARG   149      51.344  35.756  86.392  1.00  0.00           O
ATOM   1697  N   TYR   150      50.157  34.387  87.630  1.00  0.00           N
ATOM   1698  HN  TYR   150      50.211  33.935  88.520  1.00  0.00           H
ATOM   1699  CA  TYR   150      49.062  34.183  86.775  1.00  0.00           C
ATOM   1700  HA  TYR   150      49.428  33.791  85.834  1.00  0.00           H
ATOM   1701  CB  TYR   150      48.113  32.997  87.295  1.00  0.00           C
ATOM   1702  HB1 TYR   150      47.870  33.043  88.382  1.00  0.00           H
ATOM   1703  HB2 TYR   150      48.613  32.022  87.075  1.00  0.00           H
ATOM   1704  CG  TYR   150      46.728  33.022  86.631  1.00  0.00           C
ATOM   1705  CD1 TYR   150      46.628  32.717  85.258  1.00  0.00           C
ATOM   1706  HD1 TYR   150      47.549  32.624  84.704  1.00  0.00           H
ATOM   1707  CE1 TYR   150      45.441  32.443  84.592  1.00  0.00           C
ATOM   1708  HE1 TYR   150      45.459  32.468  83.508  1.00  0.00           H
ATOM   1709  CZ  TYR   150      44.231  32.588  85.216  1.00  0.00           C
ATOM   1710  OH  TYR   150      43.062  32.717  84.480  1.00  0.00           O
ATOM   1711  HH  TYR   150      43.261  32.757  83.546  1.00  0.00           H
ATOM   1712  CD2 TYR   150      45.422  32.993  87.340  1.00  0.00           C
ATOM   1713  HD2 TYR   150      45.528  33.276  88.374  1.00  0.00           H
ATOM   1714  CE2 TYR   150      44.150  32.848  86.642  1.00  0.00           C
ATOM   1715  HE2 TYR   150      43.268  32.919  87.259  1.00  0.00           H
ATOM   1716  C   TYR   150      48.366  35.466  86.375  1.00  0.00           C
ATOM   1717  O   TYR   150      48.530  35.914  85.218  1.00  0.00           O
ATOM   1718  N   GLU   151      47.667  36.027  87.338  1.00  0.00           N
ATOM   1719  HN  GLU   151      47.564  35.584  88.229  1.00  0.00           H
ATOM   1720  CA  GLU   151      46.978  37.206  87.095  1.00  0.00           C
ATOM   1721  HA  GLU   151      46.381  37.117  86.203  1.00  0.00           H
ATOM   1722  CB  GLU   151      46.081  37.644  88.314  1.00  0.00           C
ATOM   1723  HB1 GLU   151      45.543  38.573  88.013  1.00  0.00           H
ATOM   1724  HB2 GLU   151      46.748  37.830  89.175  1.00  0.00           H
ATOM   1725  CG  GLU   151      45.036  36.508  88.545  1.00  0.00           C
ATOM   1726  HG1 GLU   151      45.604  35.571  88.718  1.00  0.00           H
ATOM   1727  HG2 GLU   151      44.432  36.342  87.626  1.00  0.00           H
ATOM   1728  CD  GLU   151      43.958  36.737  89.664  1.00  0.00           C
ATOM   1729  OE1 GLU   151      44.069  37.761  90.358  1.00  0.00           O
ATOM   1730  OE2 GLU   151      43.060  35.895  89.757  1.00  0.00           O
ATOM   1731  C   GLU   151      47.871  38.407  86.912  1.00  0.00           C
ATOM   1732  O   GLU   151      47.357  39.521  86.763  1.00  0.00           O
ATOM   1733  N   VAL   152      49.227  38.238  86.970  1.00  0.00           N
ATOM   1734  HN  VAL   152      49.558  37.294  86.899  1.00  0.00           H
ATOM   1735  CA  VAL   152      50.227  39.261  86.773  1.00  0.00           C
ATOM   1736  HA  VAL   152      49.860  40.208  87.142  1.00  0.00           H
ATOM   1737  CB  VAL   152      51.500  38.994  87.653  1.00  0.00           C
ATOM   1738  HB  VAL   152      52.017  38.022  87.514  1.00  0.00           H
ATOM   1739  CG1 VAL   152      52.574  40.031  87.359  1.00  0.00           C
ATOM   1740 HG11 VAL   152      53.402  39.809  88.071  1.00  0.00           H
ATOM   1741 HG12 VAL   152      52.081  41.013  87.559  1.00  0.00           H
ATOM   1742 HG13 VAL   152      53.080  39.916  86.381  1.00  0.00           H
ATOM   1743  CG2 VAL   152      51.142  39.218  89.105  1.00  0.00           C
ATOM   1744 HG21 VAL   152      52.053  39.004  89.711  1.00  0.00           H
ATOM   1745 HG22 VAL   152      50.384  38.532  89.539  1.00  0.00           H
ATOM   1746 HG23 VAL   152      50.783  40.228  89.391  1.00  0.00           H
ATOM   1747  C   VAL   152      50.645  39.360  85.307  1.00  0.00           C
ATOM   1748  O   VAL   152      50.846  40.413  84.791  1.00  0.00           O
ATOM   1749  N   ARG   153      51.058  38.245  84.768  1.00  0.00           N
ATOM   1750  HN  ARG   153      50.940  37.423  85.327  1.00  0.00           H
ATOM   1751  CA  ARG   153      51.649  38.062  83.438  1.00  0.00           C
ATOM   1752  HA  ARG   153      52.211  38.970  83.252  1.00  0.00           H
ATOM   1753  CB  ARG   153      52.702  36.968  83.377  1.00  0.00           C
ATOM   1754  HB1 ARG   153      52.833  36.709  82.305  1.00  0.00           H
ATOM   1755  HB2 ARG   153      52.424  35.994  83.844  1.00  0.00           H
ATOM   1756  CG  ARG   153      54.079  37.375  84.066  1.00  0.00           C
ATOM   1757  HG1 ARG   153      54.727  36.470  84.062  1.00  0.00           H
ATOM   1758  HG2 ARG   153      53.904  37.808  85.067  1.00  0.00           H
ATOM   1759  CD  ARG   153      54.757  38.457  83.185  1.00  0.00           C
ATOM   1760  HD1 ARG   153      54.037  39.311  83.148  1.00  0.00           H
ATOM   1761  HD2 ARG   153      55.081  38.065  82.202  1.00  0.00           H
ATOM   1762  NE  ARG   153      56.011  38.821  83.941  1.00  0.00           N
ATOM   1763  HE  ARG   153      56.498  38.039  84.332  1.00  0.00           H
ATOM   1764  CZ  ARG   153      56.503  40.008  84.147  1.00  0.00           C
ATOM   1765  NH1 ARG   153      55.939  41.160  83.882  1.00  0.00           N
ATOM   1766 HH11 ARG   153      54.949  41.187  83.743  1.00  0.00           H
ATOM   1767 HH12 ARG   153      56.400  42.030  84.073  1.00  0.00           H
ATOM   1768  NH2 ARG   153      57.700  40.020  84.687  1.00  0.00           N
ATOM   1769 HH21 ARG   153      58.350  39.265  84.725  1.00  0.00           H
ATOM   1770 HH22 ARG   153      58.165  40.893  84.587  1.00  0.00           H
ATOM   1771  C   ARG   153      50.629  37.903  82.414  1.00  0.00           C
ATOM   1772  O   ARG   153      50.841  38.208  81.227  1.00  0.00           O
ATOM   1773  N   MET   154      49.368  37.518  82.783  1.00  0.00           N
ATOM   1774  HN  MET   154      49.057  37.022  83.594  1.00  0.00           H
ATOM   1775  CA  MET   154      48.254  37.717  81.886  1.00  0.00           C
ATOM   1776  HA  MET   154      48.545  37.368  80.908  1.00  0.00           H
ATOM   1777  CB  MET   154      47.065  36.807  82.337  1.00  0.00           C
ATOM   1778  HB1 MET   154      46.308  36.917  81.535  1.00  0.00           H
ATOM   1779  HB2 MET   154      46.702  37.037  83.357  1.00  0.00           H
ATOM   1780  CG  MET   154      47.404  35.283  82.327  1.00  0.00           C
ATOM   1781  HG1 MET   154      46.593  34.615  82.697  1.00  0.00           H
ATOM   1782  HG2 MET   154      48.229  34.993  83.012  1.00  0.00           H
ATOM   1783  SD  MET   154      47.610  34.680  80.646  1.00  0.00           S
ATOM   1784  CE  MET   154      48.131  33.113  81.432  1.00  0.00           C
ATOM   1785  HE1 MET   154      49.232  33.057  81.578  1.00  0.00           H
ATOM   1786  HE2 MET   154      47.890  32.269  80.760  1.00  0.00           H
ATOM   1787  HE3 MET   154      47.716  32.783  82.408  1.00  0.00           H
ATOM   1788  C   MET   154      47.711  39.135  81.689  1.00  0.00           C
ATOM   1789  O   MET   154      46.496  39.339  81.577  1.00  0.00           O
ATOM   1790  N   THR   155      48.556  40.134  81.514  1.00  0.00           N
ATOM   1791  HN  THR   155      49.533  39.983  81.388  1.00  0.00           H
ATOM   1792  CA  THR   155      48.219  41.529  81.460  1.00  0.00           C
ATOM   1793  HA  THR   155      47.249  41.682  81.907  1.00  0.00           H
ATOM   1794  CB  THR   155      49.258  42.398  82.176  1.00  0.00           C
ATOM   1795  HB  THR   155      49.264  42.092  83.246  1.00  0.00           H
ATOM   1796  OG1 THR   155      48.994  43.819  82.105  1.00  0.00           O
ATOM   1797  HG1 THR   155      48.789  44.026  83.025  1.00  0.00           H
ATOM   1798  CG2 THR   155      50.691  42.232  81.766  1.00  0.00           C
ATOM   1799 HG21 THR   155      50.866  42.167  80.676  1.00  0.00           H
ATOM   1800 HG22 THR   155      51.009  41.199  82.040  1.00  0.00           H
ATOM   1801 HG23 THR   155      51.378  42.875  82.374  1.00  0.00           H
ATOM   1802  C   THR   155      47.896  42.023  80.081  1.00  0.00           C
ATOM   1803  O   THR   155      48.332  41.486  79.122  1.00  0.00           O
ATOM   1804  N   LEU   156      47.122  43.078  79.870  1.00  0.00           N
ATOM   1805  HN  LEU   156      46.780  43.477  80.711  1.00  0.00           H
ATOM   1806  CA  LEU   156      46.426  43.409  78.638  1.00  0.00           C
ATOM   1807  HA  LEU   156      45.786  42.541  78.527  1.00  0.00           H
ATOM   1808  CB  LEU   156      45.293  44.503  78.685  1.00  0.00           C
ATOM   1809  HB1 LEU   156      44.757  44.324  79.647  1.00  0.00           H
ATOM   1810  HB2 LEU   156      44.536  44.255  77.912  1.00  0.00           H
ATOM   1811  CG  LEU   156      45.645  45.955  78.267  1.00  0.00           C
ATOM   1812  HG  LEU   156      46.745  46.103  78.182  1.00  0.00           H
ATOM   1813  CD1 LEU   156      45.085  46.355  76.869  1.00  0.00           C
ATOM   1814 HD11 LEU   156      45.085  45.486  76.183  1.00  0.00           H
ATOM   1815 HD12 LEU   156      45.792  47.093  76.429  1.00  0.00           H
ATOM   1816 HD13 LEU   156      44.008  46.642  76.912  1.00  0.00           H
ATOM   1817  CD2 LEU   156      45.172  46.874  79.394  1.00  0.00           C
ATOM   1818 HD21 LEU   156      45.807  46.791  80.308  1.00  0.00           H
ATOM   1819 HD22 LEU   156      44.150  46.663  79.758  1.00  0.00           H
ATOM   1820 HD23 LEU   156      45.151  47.931  79.056  1.00  0.00           H
ATOM   1821  C   LEU   156      47.287  43.535  77.448  1.00  0.00           C
ATOM   1822  O   LEU   156      46.948  43.063  76.370  1.00  0.00           O
ATOM   1823  N   GLY   157      48.495  44.169  77.604  1.00  0.00           N
ATOM   1824  HN  GLY   157      48.794  44.636  78.429  1.00  0.00           H
ATOM   1825  CA  GLY   157      49.266  44.324  76.427  1.00  0.00           C
ATOM   1826  HA1 GLY   157      50.035  45.061  76.592  1.00  0.00           H
ATOM   1827  HA2 GLY   157      48.570  44.688  75.685  1.00  0.00           H
ATOM   1828  C   GLY   157      50.057  43.129  75.934  1.00  0.00           C
ATOM   1829  O   GLY   157      50.373  43.016  74.765  1.00  0.00           O
ATOM   1830  N   LEU   158      50.374  42.214  76.864  1.00  0.00           N
ATOM   1831  HN  LEU   158      49.980  42.332  77.768  1.00  0.00           H
ATOM   1832  CA  LEU   158      51.002  40.944  76.546  1.00  0.00           C
ATOM   1833  HA  LEU   158      51.825  41.277  75.944  1.00  0.00           H
ATOM   1834  CB  LEU   158      51.333  40.260  77.906  1.00  0.00           C
ATOM   1835  HB1 LEU   158      50.494  39.727  78.418  1.00  0.00           H
ATOM   1836  HB2 LEU   158      51.525  41.121  78.584  1.00  0.00           H
ATOM   1837  CG  LEU   158      52.570  39.312  77.767  1.00  0.00           C
ATOM   1838  HG  LEU   158      53.399  39.804  77.217  1.00  0.00           H
ATOM   1839  CD1 LEU   158      53.301  38.997  79.090  1.00  0.00           C
ATOM   1840 HD11 LEU   158      53.937  39.804  79.505  1.00  0.00           H
ATOM   1841 HD12 LEU   158      54.020  38.196  78.833  1.00  0.00           H
ATOM   1842 HD13 LEU   158      52.613  38.519  79.828  1.00  0.00           H
ATOM   1843  CD2 LEU   158      52.217  38.002  77.155  1.00  0.00           C
ATOM   1844 HD21 LEU   158      51.367  37.486  77.644  1.00  0.00           H
ATOM   1845 HD22 LEU   158      53.110  37.339  77.262  1.00  0.00           H
ATOM   1846 HD23 LEU   158      51.958  38.131  76.079  1.00  0.00           H
ATOM   1847  C   LEU   158      50.022  40.085  75.743  1.00  0.00           C
ATOM   1848  O   LEU   158      50.427  39.485  74.725  1.00  0.00           O
ATOM   1849  N   VAL   159      48.780  40.107  76.202  1.00  0.00           N
ATOM   1850  HN  VAL   159      48.559  40.541  77.069  1.00  0.00           H
ATOM   1851  CA  VAL   159      47.657  39.551  75.454  1.00  0.00           C
ATOM   1852  HA  VAL   159      47.929  38.513  75.304  1.00  0.00           H
ATOM   1853  CB  VAL   159      46.394  39.663  76.338  1.00  0.00           C
ATOM   1854  HB  VAL   159      46.257  40.708  76.706  1.00  0.00           H
ATOM   1855  CG1 VAL   159      45.087  39.339  75.527  1.00  0.00           C
ATOM   1856 HG11 VAL   159      45.014  40.140  74.768  1.00  0.00           H
ATOM   1857 HG12 VAL   159      44.233  39.431  76.225  1.00  0.00           H
ATOM   1858 HG13 VAL   159      45.100  38.340  75.030  1.00  0.00           H
ATOM   1859  CG2 VAL   159      46.513  38.739  77.478  1.00  0.00           C
ATOM   1860 HG21 VAL   159      47.289  38.976  78.232  1.00  0.00           H
ATOM   1861 HG22 VAL   159      46.718  37.713  77.123  1.00  0.00           H
ATOM   1862 HG23 VAL   159      45.577  38.691  78.068  1.00  0.00           H
ATOM   1863  C   VAL   159      47.452  40.104  74.049  1.00  0.00           C
ATOM   1864  O   VAL   159      47.361  39.375  73.079  1.00  0.00           O
ATOM   1865  N   ALA   160      47.406  41.457  73.954  1.00  0.00           N
ATOM   1866  HN  ALA   160      47.425  41.982  74.800  1.00  0.00           H
ATOM   1867  CA  ALA   160      47.221  42.151  72.713  1.00  0.00           C
ATOM   1868  HA  ALA   160      46.306  41.873  72.223  1.00  0.00           H
ATOM   1869  CB  ALA   160      47.173  43.687  73.049  1.00  0.00           C
ATOM   1870  HB1 ALA   160      46.411  43.831  73.840  1.00  0.00           H
ATOM   1871  HB2 ALA   160      46.972  44.328  72.171  1.00  0.00           H
ATOM   1872  HB3 ALA   160      48.188  44.031  73.371  1.00  0.00           H
ATOM   1873  C   ALA   160      48.289  41.905  71.604  1.00  0.00           C
ATOM   1874  O   ALA   160      48.109  41.846  70.373  1.00  0.00           O
ATOM   1875  N   SER   161      49.558  41.909  72.068  1.00  0.00           N
ATOM   1876  HN  SER   161      49.706  41.935  73.048  1.00  0.00           H
ATOM   1877  CA  SER   161      50.659  41.522  71.230  1.00  0.00           C
ATOM   1878  HA  SER   161      50.785  42.195  70.399  1.00  0.00           H
ATOM   1879  CB  SER   161      51.969  41.648  72.031  1.00  0.00           C
ATOM   1880  HB1 SER   161      52.879  41.468  71.431  1.00  0.00           H
ATOM   1881  HB2 SER   161      52.077  40.943  72.887  1.00  0.00           H
ATOM   1882  OG  SER   161      52.146  42.986  72.452  1.00  0.00           O
ATOM   1883  HG1 SER   161      51.587  43.197  73.210  1.00  0.00           H
ATOM   1884  C   SER   161      50.576  40.070  70.700  1.00  0.00           C
ATOM   1885  O   SER   161      50.836  39.757  69.518  1.00  0.00           O
ATOM   1886  N   VAL   162      50.224  39.032  71.588  1.00  0.00           N
ATOM   1887  HN  VAL   162      50.038  39.296  72.526  1.00  0.00           H
ATOM   1888  CA  VAL   162      49.839  37.665  71.227  1.00  0.00           C
ATOM   1889  HA  VAL   162      50.657  37.307  70.631  1.00  0.00           H
ATOM   1890  CB  VAL   162      49.692  36.687  72.414  1.00  0.00           C
ATOM   1891  HB  VAL   162      49.014  37.060  73.208  1.00  0.00           H
ATOM   1892  CG1 VAL   162      49.254  35.270  72.053  1.00  0.00           C
ATOM   1893 HG11 VAL   162      49.476  34.971  71.008  1.00  0.00           H
ATOM   1894 HG12 VAL   162      48.155  35.121  72.138  1.00  0.00           H
ATOM   1895 HG13 VAL   162      49.764  34.502  72.675  1.00  0.00           H
ATOM   1896  CG2 VAL   162      51.122  36.659  73.070  1.00  0.00           C
ATOM   1897 HG21 VAL   162      51.814  36.199  72.332  1.00  0.00           H
ATOM   1898 HG22 VAL   162      51.102  36.043  73.995  1.00  0.00           H
ATOM   1899 HG23 VAL   162      51.590  37.619  73.367  1.00  0.00           H
ATOM   1900  C   VAL   162      48.642  37.656  70.306  1.00  0.00           C
ATOM   1901  O   VAL   162      48.716  36.889  69.318  1.00  0.00           O
ATOM   1902  N   LEU   163      47.539  38.391  70.554  1.00  0.00           N
ATOM   1903  HN  LEU   163      47.639  39.006  71.329  1.00  0.00           H
ATOM   1904  CA  LEU   163      46.405  38.392  69.636  1.00  0.00           C
ATOM   1905  HA  LEU   163      46.236  37.342  69.421  1.00  0.00           H
ATOM   1906  CB  LEU   163      45.133  38.910  70.387  1.00  0.00           C
ATOM   1907  HB1 LEU   163      44.324  38.682  69.670  1.00  0.00           H
ATOM   1908  HB2 LEU   163      45.288  39.981  70.630  1.00  0.00           H
ATOM   1909  CG  LEU   163      44.715  38.138  71.658  1.00  0.00           C
ATOM   1910  HG  LEU   163      45.541  38.079  72.401  1.00  0.00           H
ATOM   1911  CD1 LEU   163      43.453  38.764  72.334  1.00  0.00           C
ATOM   1912 HD11 LEU   163      43.065  38.139  73.167  1.00  0.00           H
ATOM   1913 HD12 LEU   163      42.611  38.797  71.601  1.00  0.00           H
ATOM   1914 HD13 LEU   163      43.772  39.744  72.752  1.00  0.00           H
ATOM   1915  CD2 LEU   163      44.398  36.617  71.349  1.00  0.00           C
ATOM   1916 HD21 LEU   163      43.913  36.082  72.182  1.00  0.00           H
ATOM   1917 HD22 LEU   163      45.420  36.176  71.322  1.00  0.00           H
ATOM   1918 HD23 LEU   163      43.980  36.595  70.313  1.00  0.00           H
ATOM   1919  C   LEU   163      46.540  39.004  68.307  1.00  0.00           C
ATOM   1920  O   LEU   163      46.015  38.559  67.287  1.00  0.00           O
ATOM   1921  N   VAL   164      47.306  40.106  68.132  1.00  0.00           N
ATOM   1922  HN  VAL   164      47.580  40.645  68.932  1.00  0.00           H
ATOM   1923  CA  VAL   164      47.729  40.563  66.848  1.00  0.00           C
ATOM   1924  HA  VAL   164      46.930  40.885  66.203  1.00  0.00           H
ATOM   1925  CB  VAL   164      48.403  41.989  66.942  1.00  0.00           C
ATOM   1926  HB  VAL   164      49.133  42.058  67.773  1.00  0.00           H
ATOM   1927  CG1 VAL   164      49.205  42.263  65.679  1.00  0.00           C
ATOM   1928 HG11 VAL   164      49.447  43.347  65.676  1.00  0.00           H
ATOM   1929 HG12 VAL   164      48.512  41.978  64.852  1.00  0.00           H
ATOM   1930 HG13 VAL   164      50.146  41.661  65.646  1.00  0.00           H
ATOM   1931  CG2 VAL   164      47.270  43.063  67.120  1.00  0.00           C
ATOM   1932 HG21 VAL   164      47.720  44.054  67.304  1.00  0.00           H
ATOM   1933 HG22 VAL   164      46.582  42.947  67.989  1.00  0.00           H
ATOM   1934 HG23 VAL   164      46.472  43.127  66.348  1.00  0.00           H
ATOM   1935  C   VAL   164      48.588  39.442  66.195  1.00  0.00           C
ATOM   1936  O   VAL   164      48.442  39.144  64.989  1.00  0.00           O
ATOM   1937  N   GLY   165      49.572  38.830  66.917  1.00  0.00           N
ATOM   1938  HN  GLY   165      49.775  39.009  67.882  1.00  0.00           H
ATOM   1939  CA  GLY   165      50.351  37.688  66.380  1.00  0.00           C
ATOM   1940  HA1 GLY   165      50.831  37.336  67.290  1.00  0.00           H
ATOM   1941  HA2 GLY   165      50.970  38.101  65.602  1.00  0.00           H
ATOM   1942  C   GLY   165      49.587  36.512  65.787  1.00  0.00           C
ATOM   1943  O   GLY   165      50.094  36.016  64.810  1.00  0.00           O
ATOM   1944  N   VAL   166      48.438  36.066  66.316  1.00  0.00           N
ATOM   1945  HN  VAL   166      48.207  36.483  67.193  1.00  0.00           H
ATOM   1946  CA  VAL   166      47.613  35.020  65.822  1.00  0.00           C
ATOM   1947  HA  VAL   166      48.258  34.314  65.326  1.00  0.00           H
ATOM   1948  CB  VAL   166      46.777  34.207  66.851  1.00  0.00           C
ATOM   1949  HB  VAL   166      46.294  33.433  66.222  1.00  0.00           H
ATOM   1950  CG1 VAL   166      47.707  33.481  67.836  1.00  0.00           C
ATOM   1951 HG11 VAL   166      47.176  32.902  68.628  1.00  0.00           H
ATOM   1952 HG12 VAL   166      48.167  34.188  68.547  1.00  0.00           H
ATOM   1953 HG13 VAL   166      48.535  32.969  67.309  1.00  0.00           H
ATOM   1954  CG2 VAL   166      45.626  34.955  67.587  1.00  0.00           C
ATOM   1955 HG21 VAL   166      46.099  35.768  68.183  1.00  0.00           H
ATOM   1956 HG22 VAL   166      45.043  34.312  68.289  1.00  0.00           H
ATOM   1957 HG23 VAL   166      44.910  35.389  66.860  1.00  0.00           H
ATOM   1958  C   VAL   166      46.717  35.491  64.632  1.00  0.00           C
ATOM   1959  O   VAL   166      46.566  34.796  63.647  1.00  0.00           O
ATOM   1960  N   TRP   167      46.215  36.754  64.787  1.00  0.00           N
ATOM   1961  HN  TRP   167      46.272  37.246  65.646  1.00  0.00           H
ATOM   1962  CA  TRP   167      45.655  37.423  63.575  1.00  0.00           C
ATOM   1963  HA  TRP   167      44.831  36.840  63.207  1.00  0.00           H
ATOM   1964  CB  TRP   167      45.052  38.817  63.887  1.00  0.00           C
ATOM   1965  HB1 TRP   167      45.095  39.479  63.002  1.00  0.00           H
ATOM   1966  HB2 TRP   167      45.583  39.324  64.724  1.00  0.00           H
ATOM   1967  CG  TRP   167      43.614  38.802  64.357  1.00  0.00           C
ATOM   1968  CD1 TRP   167      42.996  38.756  65.547  1.00  0.00           C
ATOM   1969  HD1 TRP   167      43.503  38.897  66.492  1.00  0.00           H
ATOM   1970  NE1 TRP   167      41.637  38.544  65.390  1.00  0.00           N
ATOM   1971  HE1 TRP   167      40.974  38.212  66.021  1.00  0.00           H
ATOM   1972  CE2 TRP   167      41.400  38.607  64.038  1.00  0.00           C
ATOM   1973  CD2 TRP   167      42.628  38.715  63.291  1.00  0.00           C
ATOM   1974  CE3 TRP   167      42.648  38.676  61.890  1.00  0.00           C
ATOM   1975  HE3 TRP   167      43.606  38.713  61.382  1.00  0.00           H
ATOM   1976  CZ3 TRP   167      41.430  38.617  61.281  1.00  0.00           C
ATOM   1977  HZ3 TRP   167      41.344  38.645  60.211  1.00  0.00           H
ATOM   1978  CZ2 TRP   167      40.222  38.352  63.402  1.00  0.00           C
ATOM   1979  HZ2 TRP   167      39.292  38.078  63.884  1.00  0.00           H
ATOM   1980  CH2 TRP   167      40.261  38.405  61.997  1.00  0.00           C
ATOM   1981  HH2 TRP   167      39.396  38.119  61.411  1.00  0.00           H
ATOM   1982  C   TRP   167      46.541  37.406  62.343  1.00  0.00           C
ATOM   1983  O   TRP   167      46.047  36.932  61.317  1.00  0.00           O
ATOM   1984  N   VAL   168      47.762  37.973  62.434  1.00  0.00           N
ATOM   1985  HN  VAL   168      47.927  38.415  63.313  1.00  0.00           H
ATOM   1986  CA  VAL   168      48.811  38.052  61.427  1.00  0.00           C
ATOM   1987  HA  VAL   168      48.354  38.600  60.609  1.00  0.00           H
ATOM   1988  CB  VAL   168      49.972  38.939  61.929  1.00  0.00           C
ATOM   1989  HB  VAL   168      50.314  38.472  62.876  1.00  0.00           H
ATOM   1990  CG1 VAL   168      51.119  38.903  60.893  1.00  0.00           C
ATOM   1991 HG11 VAL   168      51.431  37.864  60.686  1.00  0.00           H
ATOM   1992 HG12 VAL   168      51.949  39.551  61.228  1.00  0.00           H
ATOM   1993 HG13 VAL   168      50.791  39.351  59.928  1.00  0.00           H
ATOM   1994  CG2 VAL   168      49.628  40.370  62.314  1.00  0.00           C
ATOM   1995 HG21 VAL   168      48.665  40.371  62.860  1.00  0.00           H
ATOM   1996 HG22 VAL   168      49.645  41.118  61.493  1.00  0.00           H
ATOM   1997 HG23 VAL   168      50.335  40.751  63.077  1.00  0.00           H
ATOM   1998  C   VAL   168      49.173  36.723  60.847  1.00  0.00           C
ATOM   1999  O   VAL   168      49.358  36.534  59.624  1.00  0.00           O
ATOM   2000  N   LYS   169      49.360  35.731  61.703  1.00  0.00           N
ATOM   2001  HN  LYS   169      49.297  35.914  62.682  1.00  0.00           H
ATOM   2002  CA  LYS   169      49.545  34.357  61.265  1.00  0.00           C
ATOM   2003  HA  LYS   169      50.298  34.380  60.495  1.00  0.00           H
ATOM   2004  CB  LYS   169      49.992  33.487  62.451  1.00  0.00           C
ATOM   2005  HB1 LYS   169      49.222  33.520  63.257  1.00  0.00           H
ATOM   2006  HB2 LYS   169      50.958  33.963  62.742  1.00  0.00           H
ATOM   2007  CG  LYS   169      50.158  31.941  62.151  1.00  0.00           C
ATOM   2008  HG1 LYS   169      49.151  31.525  61.935  1.00  0.00           H
ATOM   2009  HG2 LYS   169      50.578  31.486  63.083  1.00  0.00           H
ATOM   2010  CD  LYS   169      51.129  31.702  60.876  1.00  0.00           C
ATOM   2011  HD1 LYS   169      52.103  32.183  61.107  1.00  0.00           H
ATOM   2012  HD2 LYS   169      50.703  32.301  60.037  1.00  0.00           H
ATOM   2013  CE  LYS   169      51.262  30.208  60.502  1.00  0.00           C
ATOM   2014  HE1 LYS   169      50.354  29.619  60.270  1.00  0.00           H
ATOM   2015  HE2 LYS   169      51.630  29.655  61.385  1.00  0.00           H
ATOM   2016  NZ  LYS   169      52.146  30.022  59.379  1.00  0.00           N
ATOM   2017  HZ1 LYS   169      51.769  30.594  58.595  1.00  0.00           H
ATOM   2018  HZ2 LYS   169      52.265  29.024  59.118  1.00  0.00           H
ATOM   2019  HZ3 LYS   169      53.113  30.300  59.671  1.00  0.00           H
ATOM   2020  C   LYS   169      48.332  33.830  60.551  1.00  0.00           C
ATOM   2021  O   LYS   169      48.469  33.314  59.443  1.00  0.00           O
ATOM   2022  N   ALA   170      47.153  34.071  61.062  1.00  0.00           N
ATOM   2023  HN  ALA   170      47.051  34.437  61.979  1.00  0.00           H
ATOM   2024  CA  ALA   170      45.908  33.646  60.461  1.00  0.00           C
ATOM   2025  HA  ALA   170      46.005  32.582  60.292  1.00  0.00           H
ATOM   2026  CB  ALA   170      44.804  33.796  61.492  1.00  0.00           C
ATOM   2027  HB1 ALA   170      45.029  33.246  62.427  1.00  0.00           H
ATOM   2028  HB2 ALA   170      43.840  33.298  61.292  1.00  0.00           H
ATOM   2029  HB3 ALA   170      44.651  34.860  61.768  1.00  0.00           H
ATOM   2030  C   ALA   170      45.625  34.291  59.096  1.00  0.00           C
ATOM   2031  O   ALA   170      45.343  33.591  58.114  1.00  0.00           O
ATOM   2032  N   LEU   171      45.778  35.610  59.014  1.00  0.00           N
ATOM   2033  HN  LEU   171      45.923  36.132  59.858  1.00  0.00           H
ATOM   2034  CA  LEU   171      45.850  36.377  57.834  1.00  0.00           C
ATOM   2035  HA  LEU   171      44.882  36.291  57.351  1.00  0.00           H
ATOM   2036  CB  LEU   171      45.930  37.930  58.137  1.00  0.00           C
ATOM   2037  HB1 LEU   171      46.382  38.461  57.273  1.00  0.00           H
ATOM   2038  HB2 LEU   171      46.492  38.144  59.071  1.00  0.00           H
ATOM   2039  CG  LEU   171      44.541  38.428  58.502  1.00  0.00           C
ATOM   2040  HG  LEU   171      43.921  37.771  59.143  1.00  0.00           H
ATOM   2041  CD1 LEU   171      44.473  39.807  59.087  1.00  0.00           C
ATOM   2042 HD11 LEU   171      45.064  40.539  58.490  1.00  0.00           H
ATOM   2043 HD12 LEU   171      44.822  39.949  60.122  1.00  0.00           H
ATOM   2044 HD13 LEU   171      43.471  40.279  58.973  1.00  0.00           H
ATOM   2045  CD2 LEU   171      43.677  38.497  57.214  1.00  0.00           C
ATOM   2046 HD21 LEU   171      42.616  38.283  57.475  1.00  0.00           H
ATOM   2047 HD22 LEU   171      43.986  37.681  56.523  1.00  0.00           H
ATOM   2048 HD23 LEU   171      43.665  39.404  56.584  1.00  0.00           H
ATOM   2049  C   LEU   171      46.901  35.991  56.782  1.00  0.00           C
ATOM   2050  O   LEU   171      46.629  35.940  55.595  1.00  0.00           O
ATOM   2051  N   ALA   172      48.200  35.757  57.191  1.00  0.00           N
ATOM   2052  HN  ALA   172      48.373  35.665  58.169  1.00  0.00           H
ATOM   2053  CA  ALA   172      49.184  35.251  56.251  1.00  0.00           C
ATOM   2054  HA  ALA   172      49.193  35.899  55.395  1.00  0.00           H
ATOM   2055  CB  ALA   172      50.603  35.194  56.848  1.00  0.00           C
ATOM   2056  HB1 ALA   172      51.282  34.843  56.043  1.00  0.00           H
ATOM   2057  HB2 ALA   172      50.663  34.554  57.758  1.00  0.00           H
ATOM   2058  HB3 ALA   172      50.919  36.196  57.184  1.00  0.00           H
ATOM   2059  C   ALA   172      48.728  33.841  55.758  1.00  0.00           C
ATOM   2060  O   ALA   172      48.687  33.703  54.540  1.00  0.00           O
ATOM   2061  N   MET   173      48.343  32.832  56.552  1.00  0.00           N
ATOM   2062  HN  MET   173      48.437  33.063  57.518  1.00  0.00           H
ATOM   2063  CA  MET   173      47.833  31.569  56.058  1.00  0.00           C
ATOM   2064  HA  MET   173      48.572  31.107  55.423  1.00  0.00           H
ATOM   2065  CB  MET   173      47.396  30.690  57.233  1.00  0.00           C
ATOM   2066  HB1 MET   173      46.816  29.784  56.977  1.00  0.00           H
ATOM   2067  HB2 MET   173      46.700  31.267  57.875  1.00  0.00           H
ATOM   2068  CG  MET   173      48.632  30.084  58.029  1.00  0.00           C
ATOM   2069  HG1 MET   173      48.253  29.652  58.973  1.00  0.00           H
ATOM   2070  HG2 MET   173      49.174  30.980  58.394  1.00  0.00           H
ATOM   2071  SD  MET   173      49.663  28.926  57.017  1.00  0.00           S
ATOM   2072  CE  MET   173      48.394  27.613  56.933  1.00  0.00           C
ATOM   2073  HE1 MET   173      48.825  26.764  56.351  1.00  0.00           H
ATOM   2074  HE2 MET   173      47.516  27.970  56.362  1.00  0.00           H
ATOM   2075  HE3 MET   173      48.030  27.254  57.924  1.00  0.00           H
ATOM   2076  C   MET   173      46.616  31.665  55.140  1.00  0.00           C
ATOM   2077  O   MET   173      46.486  30.947  54.158  1.00  0.00           O
ATOM   2078  N   ALA   174      45.592  32.596  55.372  1.00  0.00           N
ATOM   2079  HN  ALA   174      45.564  33.046  56.260  1.00  0.00           H
ATOM   2080  CA  ALA   174      44.406  32.803  54.560  1.00  0.00           C
ATOM   2081  HA  ALA   174      43.843  31.880  54.527  1.00  0.00           H
ATOM   2082  CB  ALA   174      43.739  33.930  55.305  1.00  0.00           C
ATOM   2083  HB1 ALA   174      43.588  33.774  56.387  1.00  0.00           H
ATOM   2084  HB2 ALA   174      42.813  34.365  54.867  1.00  0.00           H
ATOM   2085  HB3 ALA   174      44.377  34.832  55.263  1.00  0.00           H
ATOM   2086  C   ALA   174      44.705  33.168  53.164  1.00  0.00           C
ATOM   2087  O   ALA   174      44.047  32.687  52.229  1.00  0.00           O
ATOM   2088  N   SER   175      45.739  34.058  53.016  1.00  0.00           N
ATOM   2089  HN  SER   175      46.355  34.122  53.801  1.00  0.00           H
ATOM   2090  CA  SER   175      46.313  34.627  51.805  1.00  0.00           C
ATOM   2091  HA  SER   175      45.599  35.236  51.280  1.00  0.00           H
ATOM   2092  CB  SER   175      47.603  35.525  51.972  1.00  0.00           C
ATOM   2093  HB1 SER   175      48.024  35.701  50.964  1.00  0.00           H
ATOM   2094  HB2 SER   175      48.351  35.013  52.605  1.00  0.00           H
ATOM   2095  OG  SER   175      47.335  36.678  52.818  1.00  0.00           O
ATOM   2096  HG1 SER   175      47.273  36.281  53.689  1.00  0.00           H
ATOM   2097  C   SER   175      46.748  33.605  50.832  1.00  0.00           C
ATOM   2098  O   SER   175      46.243  33.678  49.695  1.00  0.00           O
ATOM   2099  N   VAL   176      47.565  32.623  51.292  1.00  0.00           N
ATOM   2100  HN  VAL   176      47.888  32.605  52.235  1.00  0.00           H
ATOM   2101  CA  VAL   176      48.104  31.521  50.459  1.00  0.00           C
ATOM   2102  HA  VAL   176      48.906  32.030  49.947  1.00  0.00           H
ATOM   2103  CB  VAL   176      48.829  30.414  51.282  1.00  0.00           C
ATOM   2104  HB  VAL   176      48.109  29.978  52.006  1.00  0.00           H
ATOM   2105  CG1 VAL   176      49.348  29.333  50.287  1.00  0.00           C
ATOM   2106 HG11 VAL   176      48.564  28.860  49.654  1.00  0.00           H
ATOM   2107 HG12 VAL   176      49.954  28.553  50.784  1.00  0.00           H
ATOM   2108 HG13 VAL   176      50.143  29.774  49.667  1.00  0.00           H
ATOM   2109  CG2 VAL   176      50.141  30.997  51.889  1.00  0.00           C
ATOM   2110 HG21 VAL   176      49.734  31.641  52.704  1.00  0.00           H
ATOM   2111 HG22 VAL   176      50.672  31.693  51.200  1.00  0.00           H
ATOM   2112 HG23 VAL   176      50.753  30.179  52.339  1.00  0.00           H
ATOM   2113  C   VAL   176      47.183  31.025  49.269  1.00  0.00           C
ATOM   2114  O   VAL   176      47.560  31.234  48.076  1.00  0.00           O
ATOM   2115  N   PRO   177      45.976  30.490  49.488  1.00  0.00           N
ATOM   2116  CD  PRO   177      45.566  29.932  50.758  1.00  0.00           C
ATOM   2117  HD1 PRO   177      45.572  30.707  51.550  1.00  0.00           H
ATOM   2118  HD2 PRO   177      46.240  29.099  51.062  1.00  0.00           H
ATOM   2119  CA  PRO   177      45.118  30.018  48.400  1.00  0.00           C
ATOM   2120  HA  PRO   177      45.761  29.482  47.714  1.00  0.00           H
ATOM   2121  CB  PRO   177      44.138  29.084  49.086  1.00  0.00           C
ATOM   2122  HB1 PRO   177      44.557  28.076  48.903  1.00  0.00           H
ATOM   2123  HB2 PRO   177      43.142  29.211  48.610  1.00  0.00           H
ATOM   2124  CG  PRO   177      44.156  29.484  50.560  1.00  0.00           C
ATOM   2125  HG1 PRO   177      43.383  30.277  50.593  1.00  0.00           H
ATOM   2126  HG2 PRO   177      43.822  28.638  51.187  1.00  0.00           H
ATOM   2127  C   PRO   177      44.492  31.207  47.639  1.00  0.00           C
ATOM   2128  O   PRO   177      44.175  30.963  46.500  1.00  0.00           O
ATOM   2129  N   VAL   178      44.148  32.398  48.167  1.00  0.00           N
ATOM   2130  HN  VAL   178      44.189  32.521  49.156  1.00  0.00           H
ATOM   2131  CA  VAL   178      43.672  33.558  47.366  1.00  0.00           C
ATOM   2132  HA  VAL   178      42.770  33.260  46.858  1.00  0.00           H
ATOM   2133  CB  VAL   178      43.238  34.737  48.171  1.00  0.00           C
ATOM   2134  HB  VAL   178      44.125  35.079  48.746  1.00  0.00           H
ATOM   2135  CG1 VAL   178      42.846  36.010  47.408  1.00  0.00           C
ATOM   2136 HG11 VAL   178      41.946  35.779  46.787  1.00  0.00           H
ATOM   2137 HG12 VAL   178      43.738  36.281  46.814  1.00  0.00           H
ATOM   2138 HG13 VAL   178      42.570  36.842  48.090  1.00  0.00           H
ATOM   2139  CG2 VAL   178      42.229  34.417  49.243  1.00  0.00           C
ATOM   2140 HG21 VAL   178      42.696  33.711  49.970  1.00  0.00           H
ATOM   2141 HG22 VAL   178      41.340  33.962  48.754  1.00  0.00           H
ATOM   2142 HG23 VAL   178      41.977  35.381  49.739  1.00  0.00           H
ATOM   2143  C   VAL   178      44.697  34.020  46.368  1.00  0.00           C
ATOM   2144  O   VAL   178      44.422  34.306  45.193  1.00  0.00           O
ATOM   2145  N   LEU   179      45.975  34.214  46.792  1.00  0.00           N
ATOM   2146  HN  LEU   179      46.150  34.167  47.778  1.00  0.00           H
ATOM   2147  CA  LEU   179      47.172  34.490  46.054  1.00  0.00           C
ATOM   2148  HA  LEU   179      46.834  35.344  45.478  1.00  0.00           H
ATOM   2149  CB  LEU   179      48.459  34.617  46.854  1.00  0.00           C
ATOM   2150  HB1 LEU   179      49.268  35.109  46.273  1.00  0.00           H
ATOM   2151  HB2 LEU   179      48.834  33.694  47.336  1.00  0.00           H
ATOM   2152  CG  LEU   179      48.300  35.668  48.033  1.00  0.00           C
ATOM   2153  HG  LEU   179      47.463  35.321  48.685  1.00  0.00           H
ATOM   2154  CD1 LEU   179      49.679  35.730  48.802  1.00  0.00           C
ATOM   2155 HD11 LEU   179      49.932  34.750  49.250  1.00  0.00           H
ATOM   2156 HD12 LEU   179      49.660  36.519  49.581  1.00  0.00           H
ATOM   2157 HD13 LEU   179      50.555  35.904  48.141  1.00  0.00           H
ATOM   2158  CD2 LEU   179      47.891  37.156  47.689  1.00  0.00           C
ATOM   2159 HD21 LEU   179      47.035  37.152  46.998  1.00  0.00           H
ATOM   2160 HD22 LEU   179      48.737  37.686  47.199  1.00  0.00           H
ATOM   2161 HD23 LEU   179      47.635  37.681  48.640  1.00  0.00           H
ATOM   2162  C   LEU   179      47.463  33.423  44.974  1.00  0.00           C
ATOM   2163  O   LEU   179      47.494  33.716  43.777  1.00  0.00           O
ATOM   2164  N   GLY   180      47.577  32.141  45.410  1.00  0.00           N
ATOM   2165  HN  GLY   180      47.714  31.861  46.356  1.00  0.00           H
ATOM   2166  CA  GLY   180      47.660  30.978  44.484  1.00  0.00           C
ATOM   2167  HA1 GLY   180      47.453  30.080  45.041  1.00  0.00           H
ATOM   2168  HA2 GLY   180      48.650  31.044  44.066  1.00  0.00           H
ATOM   2169  C   GLY   180      46.552  31.020  43.425  1.00  0.00           C
ATOM   2170  O   GLY   180      46.731  30.593  42.284  1.00  0.00           O
ATOM   2171  N   ARG   181      45.328  31.455  43.732  1.00  0.00           N
ATOM   2172  HN  ARG   181      45.291  31.680  44.701  1.00  0.00           H
ATOM   2173  CA  ARG   181      44.106  31.521  42.935  1.00  0.00           C
ATOM   2174  HA  ARG   181      44.007  30.553  42.470  1.00  0.00           H
ATOM   2175  CB  ARG   181      42.757  31.612  43.725  1.00  0.00           C
ATOM   2176  HB1 ARG   181      41.910  32.067  43.181  1.00  0.00           H
ATOM   2177  HB2 ARG   181      42.996  32.333  44.543  1.00  0.00           H
ATOM   2178  CG  ARG   181      42.329  30.253  44.305  1.00  0.00           C
ATOM   2179  HG1 ARG   181      41.705  30.435  45.212  1.00  0.00           H
ATOM   2180  HG2 ARG   181      43.156  29.586  44.609  1.00  0.00           H
ATOM   2181  CD  ARG   181      41.445  29.485  43.281  1.00  0.00           C
ATOM   2182  HD1 ARG   181      41.928  29.348  42.293  1.00  0.00           H
ATOM   2183  HD2 ARG   181      40.582  30.177  43.144  1.00  0.00           H
ATOM   2184  NE  ARG   181      41.217  28.126  43.812  1.00  0.00           N
ATOM   2185  HE  ARG   181      41.627  27.929  44.699  1.00  0.00           H
ATOM   2186  CZ  ARG   181      40.414  27.193  43.283  1.00  0.00           C
ATOM   2187  NH1 ARG   181      39.799  27.432  42.112  1.00  0.00           N
ATOM   2188 HH11 ARG   181      40.383  27.902  41.448  1.00  0.00           H
ATOM   2189 HH12 ARG   181      39.219  26.709  41.745  1.00  0.00           H
ATOM   2190  NH2 ARG   181      40.078  26.060  43.896  1.00  0.00           N
ATOM   2191 HH21 ARG   181      40.460  25.856  44.792  1.00  0.00           H
ATOM   2192 HH22 ARG   181      39.338  25.453  43.605  1.00  0.00           H
ATOM   2193  C   ARG   181      44.246  32.550  41.775  1.00  0.00           C
ATOM   2194  O   ARG   181      43.678  32.325  40.711  1.00  0.00           O
ATOM   2195  N   VAL   182      44.908  33.673  41.995  1.00  0.00           N
ATOM   2196  HN  VAL   182      45.172  33.932  42.919  1.00  0.00           H
ATOM   2197  CA  VAL   182      45.229  34.762  41.002  1.00  0.00           C
ATOM   2198  HA  VAL   182      44.632  34.672  40.100  1.00  0.00           H
ATOM   2199  CB  VAL   182      44.928  36.170  41.532  1.00  0.00           C
ATOM   2200  HB  VAL   182      45.211  36.880  40.728  1.00  0.00           H
ATOM   2201  CG1 VAL   182      43.389  36.243  41.750  1.00  0.00           C
ATOM   2202 HG11 VAL   182      43.110  35.472  42.497  1.00  0.00           H
ATOM   2203 HG12 VAL   182      42.840  36.068  40.795  1.00  0.00           H
ATOM   2204 HG13 VAL   182      43.088  37.245  42.121  1.00  0.00           H
ATOM   2205  CG2 VAL   182      45.808  36.346  42.807  1.00  0.00           C
ATOM   2206 HG21 VAL   182      46.869  36.212  42.505  1.00  0.00           H
ATOM   2207 HG22 VAL   182      45.428  35.621  43.556  1.00  0.00           H
ATOM   2208 HG23 VAL   182      45.528  37.302  43.292  1.00  0.00           H
ATOM   2209  C   VAL   182      46.720  34.709  40.419  1.00  0.00           C
ATOM   2210  O   VAL   182      47.235  35.387  39.540  1.00  0.00           O
ATOM   2211  N   SER   183      47.428  33.639  40.888  1.00  0.00           N
ATOM   2212  HN  SER   183      47.078  33.176  41.705  1.00  0.00           H
ATOM   2213  CA  SER   183      48.685  33.260  40.309  1.00  0.00           C
ATOM   2214  HA  SER   183      49.364  34.105  40.354  1.00  0.00           H
ATOM   2215  CB  SER   183      49.259  31.971  40.993  1.00  0.00           C
ATOM   2216  HB1 SER   183      48.535  31.140  40.885  1.00  0.00           H
ATOM   2217  HB2 SER   183      49.309  32.069  42.104  1.00  0.00           H
ATOM   2218  OG  SER   183      50.604  31.645  40.416  1.00  0.00           O
ATOM   2219  HG1 SER   183      51.007  30.937  40.928  1.00  0.00           H
ATOM   2220  C   SER   183      48.509  32.847  38.826  1.00  0.00           C
ATOM   2221  O   SER   183      47.617  32.084  38.444  1.00  0.00           O
ATOM   2222  N   TRP   184      49.558  33.275  37.992  1.00  0.00           N
ATOM   2223  HN  TRP   184      50.313  33.817  38.347  1.00  0.00           H
ATOM   2224  CA  TRP   184      49.580  33.015  36.572  1.00  0.00           C
ATOM   2225  HA  TRP   184      48.587  32.694  36.291  1.00  0.00           H
ATOM   2226  CB  TRP   184      49.687  34.420  36.002  1.00  0.00           C
ATOM   2227  HB1 TRP   184      50.715  34.789  36.203  1.00  0.00           H
ATOM   2228  HB2 TRP   184      49.047  35.159  36.538  1.00  0.00           H
ATOM   2229  CG  TRP   184      49.341  34.546  34.591  1.00  0.00           C
ATOM   2230  CD1 TRP   184      50.251  34.600  33.548  1.00  0.00           C
ATOM   2231  HD1 TRP   184      51.324  34.619  33.709  1.00  0.00           H
ATOM   2232  NE1 TRP   184      49.554  34.552  32.356  1.00  0.00           N
ATOM   2233  HE1 TRP   184      49.869  34.537  31.442  1.00  0.00           H
ATOM   2234  CE2 TRP   184      48.226  34.434  32.597  1.00  0.00           C
ATOM   2235  CD2 TRP   184      48.006  34.461  33.947  1.00  0.00           C
ATOM   2236  CE3 TRP   184      46.769  34.286  34.496  1.00  0.00           C
ATOM   2237  HE3 TRP   184      46.579  34.220  35.562  1.00  0.00           H
ATOM   2238  CZ3 TRP   184      45.744  34.064  33.646  1.00  0.00           C
ATOM   2239  HZ3 TRP   184      44.810  33.711  34.053  1.00  0.00           H
ATOM   2240  CZ2 TRP   184      47.188  34.175  31.778  1.00  0.00           C
ATOM   2241  HZ2 TRP   184      47.309  34.199  30.710  1.00  0.00           H
ATOM   2242  CH2 TRP   184      45.914  34.042  32.233  1.00  0.00           C
ATOM   2243  HH2 TRP   184      45.016  33.937  31.635  1.00  0.00           H
ATOM   2244  C   TRP   184      50.643  32.034  36.094  1.00  0.00           C
ATOM   2245  O   TRP   184      51.040  32.025  34.954  1.00  0.00           O
ATOM   2246  N   GLU   185      51.180  31.186  36.933  1.00  0.00           N
ATOM   2247  HN  GLU   185      50.877  31.287  37.873  1.00  0.00           H
ATOM   2248  CA  GLU   185      52.129  30.122  36.553  1.00  0.00           C
ATOM   2249  HA  GLU   185      52.917  30.650  36.049  1.00  0.00           H
ATOM   2250  CB  GLU   185      52.671  29.477  37.872  1.00  0.00           C
ATOM   2251  HB1 GLU   185      53.215  28.524  37.674  1.00  0.00           H
ATOM   2252  HB2 GLU   185      51.768  29.097  38.402  1.00  0.00           H
ATOM   2253  CG  GLU   185      53.598  30.505  38.664  1.00  0.00           C
ATOM   2254  HG1 GLU   185      53.374  30.506  39.754  1.00  0.00           H
ATOM   2255  HG2 GLU   185      53.447  31.532  38.289  1.00  0.00           H
ATOM   2256  CD  GLU   185      55.029  30.034  38.521  1.00  0.00           C
ATOM   2257  OE1 GLU   185      55.307  28.927  39.157  1.00  0.00           O
ATOM   2258  OE2 GLU   185      55.833  30.675  37.791  1.00  0.00           O
ATOM   2259  C   GLU   185      51.594  29.117  35.532  1.00  0.00           C
ATOM   2260  O   GLU   185      52.339  28.693  34.685  1.00  0.00           O
ATOM   2261  N   GLU   186      50.276  28.701  35.558  1.00  0.00           N
ATOM   2262  HN  GLU   186      49.618  29.139  36.169  1.00  0.00           H
ATOM   2263  CA  GLU   186      49.720  27.710  34.606  1.00  0.00           C
ATOM   2264  HA  GLU   186      50.596  27.185  34.233  1.00  0.00           H
ATOM   2265  CB  GLU   186      48.746  26.867  35.417  1.00  0.00           C
ATOM   2266  HB1 GLU   186      48.209  26.137  34.783  1.00  0.00           H
ATOM   2267  HB2 GLU   186      47.950  27.521  35.848  1.00  0.00           H
ATOM   2268  CG  GLU   186      49.526  25.997  36.381  1.00  0.00           C
ATOM   2269  HG1 GLU   186      49.699  26.563  37.314  1.00  0.00           H
ATOM   2270  HG2 GLU   186      50.467  25.687  35.890  1.00  0.00           H
ATOM   2271  CD  GLU   186      48.733  24.719  36.764  1.00  0.00           C
ATOM   2272  OE1 GLU   186      48.473  23.812  35.885  1.00  0.00           O
ATOM   2273  OE2 GLU   186      48.165  24.654  37.909  1.00  0.00           O
ATOM   2274  C   GLU   186      49.159  28.322  33.417  1.00  0.00           C
ATOM   2275  O   GLU   186      48.858  27.634  32.474  1.00  0.00           O
ATOM   2276  N   GLY   187      49.107  29.680  33.422  1.00  0.00           N
ATOM   2277  HN  GLY   187      49.541  30.092  34.218  1.00  0.00           H
ATOM   2278  CA  GLY   187      48.717  30.519  32.312  1.00  0.00           C
ATOM   2279  HA1 GLY   187      49.321  30.234  31.469  1.00  0.00           H
ATOM   2280  HA2 GLY   187      48.935  31.531  32.642  1.00  0.00           H
ATOM   2281  C   GLY   187      47.204  30.322  31.914  1.00  0.00           C
ATOM   2282  O   GLY   187      46.828  30.726  30.807  1.00  0.00           O
ATOM   2283  N   ALA   188      46.450  29.794  32.811  1.00  0.00           N
ATOM   2284  HN  ALA   188      46.918  29.552  33.654  1.00  0.00           H
ATOM   2285  CA  ALA   188      45.042  29.613  32.759  1.00  0.00           C
ATOM   2286  HA  ALA   188      44.573  30.451  32.266  1.00  0.00           H
ATOM   2287  CB  ALA   188      44.854  28.353  31.913  1.00  0.00           C
ATOM   2288  HB1 ALA   188      43.796  28.016  31.870  1.00  0.00           H
ATOM   2289  HB2 ALA   188      45.349  27.476  32.379  1.00  0.00           H
ATOM   2290  HB3 ALA   188      45.367  28.407  30.917  1.00  0.00           H
ATOM   2291  C   ALA   188      44.519  29.352  34.097  1.00  0.00           C
ATOM   2292  O   ALA   188      45.339  29.023  34.985  1.00  0.00           O
ATOM   2293  N   PRO   189      43.227  29.538  34.344  1.00  0.00           N
ATOM   2294  CD  PRO   189      42.223  30.041  33.396  1.00  0.00           C
ATOM   2295  HD1 PRO   189      41.927  29.307  32.616  1.00  0.00           H
ATOM   2296  HD2 PRO   189      42.671  30.844  32.777  1.00  0.00           H
ATOM   2297  CA  PRO   189      42.557  29.348  35.579  1.00  0.00           C
ATOM   2298  HA  PRO   189      42.996  30.021  36.301  1.00  0.00           H
ATOM   2299  CB  PRO   189      41.117  29.566  35.474  1.00  0.00           C
ATOM   2300  HB1 PRO   189      40.810  30.245  36.303  1.00  0.00           H
ATOM   2301  HB2 PRO   189      40.513  28.643  35.388  1.00  0.00           H
ATOM   2302  CG  PRO   189      40.970  30.433  34.155  1.00  0.00           C
ATOM   2303  HG1 PRO   189      40.040  30.014  33.693  1.00  0.00           H
ATOM   2304  HG2 PRO   189      40.894  31.510  34.435  1.00  0.00           H
ATOM   2305  C   PRO   189      42.894  28.049  36.390  1.00  0.00           C
ATOM   2306  O   PRO   189      43.137  26.963  35.870  1.00  0.00           O
ATOM   2307  N   SER   190      42.939  28.131  37.722  1.00  0.00           N
ATOM   2308  HN  SER   190      42.878  29.062  38.060  1.00  0.00           H
ATOM   2309  CA  SER   190      42.982  27.075  38.744  1.00  0.00           C
ATOM   2310  HA  SER   190      43.996  26.709  38.762  1.00  0.00           H
ATOM   2311  CB  SER   190      42.605  27.644  40.166  1.00  0.00           C
ATOM   2312  HB1 SER   190      43.397  28.403  40.332  1.00  0.00           H
ATOM   2313  HB2 SER   190      42.556  26.903  40.995  1.00  0.00           H
ATOM   2314  OG  SER   190      41.336  28.421  40.071  1.00  0.00           O
ATOM   2315  HG1 SER   190      41.504  29.275  39.675  1.00  0.00           H
ATOM   2316  C   SER   190      42.080  25.859  38.536  1.00  0.00           C
ATOM   2317  O   SER   190      40.877  26.000  38.529  1.00  0.00           O
ATOM   2318  N   VAL   191      42.642  24.697  38.219  1.00  0.00           N
ATOM   2319  HN  VAL   191      43.619  24.614  38.019  1.00  0.00           H
ATOM   2320  CA  VAL   191      41.947  23.487  37.942  1.00  0.00           C
ATOM   2321  HA  VAL   191      41.327  23.748  37.100  1.00  0.00           H
ATOM   2322  CB  VAL   191      42.859  22.349  37.363  1.00  0.00           C
ATOM   2323  HB  VAL   191      43.890  22.397  37.791  1.00  0.00           H
ATOM   2324  CG1 VAL   191      42.247  20.903  37.485  1.00  0.00           C
ATOM   2325 HG11 VAL   191      42.231  20.470  38.510  1.00  0.00           H
ATOM   2326 HG12 VAL   191      42.816  20.271  36.759  1.00  0.00           H
ATOM   2327 HG13 VAL   191      41.217  21.028  37.118  1.00  0.00           H
ATOM   2328  CG2 VAL   191      42.989  22.672  35.909  1.00  0.00           C
ATOM   2329 HG21 VAL   191      43.638  23.553  35.739  1.00  0.00           H
ATOM   2330 HG22 VAL   191      42.004  22.839  35.432  1.00  0.00           H
ATOM   2331 HG23 VAL   191      43.512  21.851  35.381  1.00  0.00           H
ATOM   2332  C   VAL   191      41.017  22.903  39.033  1.00  0.00           C
ATOM   2333  O   VAL   191      39.867  22.588  38.602  1.00  0.00           O
ATOM   2334  N   PRO   192      41.434  22.780  40.317  1.00  0.00           N
ATOM   2335  CD  PRO   192      42.875  22.719  40.765  1.00  0.00           C
ATOM   2336  HD1 PRO   192      43.239  23.770  40.881  1.00  0.00           H
ATOM   2337  HD2 PRO   192      43.617  22.219  40.112  1.00  0.00           H
ATOM   2338  CA  PRO   192      40.528  22.411  41.358  1.00  0.00           C
ATOM   2339  HA  PRO   192      40.302  21.392  41.068  1.00  0.00           H
ATOM   2340  CB  PRO   192      41.411  22.364  42.575  1.00  0.00           C
ATOM   2341  HB1 PRO   192      40.976  21.731  43.376  1.00  0.00           H
ATOM   2342  HB2 PRO   192      41.465  23.403  42.974  1.00  0.00           H
ATOM   2343  CG  PRO   192      42.700  21.920  42.001  1.00  0.00           C
ATOM   2344  HG1 PRO   192      43.446  21.817  42.832  1.00  0.00           H
ATOM   2345  HG2 PRO   192      42.647  20.870  41.643  1.00  0.00           H
ATOM   2346  C   PRO   192      39.294  23.323  41.479  1.00  0.00           C
ATOM   2347  O   PRO   192      39.449  24.525  41.404  1.00  0.00           O
ATOM   2348  N   PRO   193      38.133  22.738  41.643  1.00  0.00           N
ATOM   2349  CD  PRO   193      37.975  21.282  41.671  1.00  0.00           C
ATOM   2350  HD1 PRO   193      38.531  20.874  42.538  1.00  0.00           H
ATOM   2351  HD2 PRO   193      38.391  20.781  40.769  1.00  0.00           H
ATOM   2352  CA  PRO   193      36.808  23.392  41.903  1.00  0.00           C
ATOM   2353  HA  PRO   193      36.392  23.625  40.933  1.00  0.00           H
ATOM   2354  CB  PRO   193      35.985  22.311  42.595  1.00  0.00           C
ATOM   2355  HB1 PRO   193      34.901  22.508  42.532  1.00  0.00           H
ATOM   2356  HB2 PRO   193      36.320  22.149  43.646  1.00  0.00           H
ATOM   2357  CG  PRO   193      36.494  21.100  41.786  1.00  0.00           C
ATOM   2358  HG1 PRO   193      36.260  20.124  42.266  1.00  0.00           H
ATOM   2359  HG2 PRO   193      35.976  21.195  40.808  1.00  0.00           H
ATOM   2360  C   PRO   193      36.878  24.709  42.760  1.00  0.00           C
ATOM   2361  O   PRO   193      37.609  24.722  43.734  1.00  0.00           O
ATOM   2362  N   GLY   194      35.992  25.640  42.348  1.00  0.00           N
ATOM   2363  HN  GLY   194      35.318  25.334  41.693  1.00  0.00           H
ATOM   2364  CA  GLY   194      36.074  27.090  42.747  1.00  0.00           C
ATOM   2365  HA1 GLY   194      35.143  27.589  42.526  1.00  0.00           H
ATOM   2366  HA2 GLY   194      36.907  27.417  42.126  1.00  0.00           H
ATOM   2367  C   GLY   194      36.450  27.387  44.217  1.00  0.00           C
ATOM   2368  O   GLY   194      37.318  28.265  44.441  1.00  0.00           O
ATOM   2369  N   CYS   195      35.778  26.698  45.238  1.00  0.00           N
ATOM   2370  HN  CYS   195      35.052  26.062  44.989  1.00  0.00           H
ATOM   2371  CA  CYS   195      35.909  27.020  46.643  1.00  0.00           C
ATOM   2372  HA  CYS   195      36.453  27.934  46.836  1.00  0.00           H
ATOM   2373  CB  CYS   195      34.464  27.025  47.311  1.00  0.00           C
ATOM   2374  HB1 CYS   195      34.496  26.681  48.365  1.00  0.00           H
ATOM   2375  HB2 CYS   195      33.925  26.161  46.855  1.00  0.00           H
ATOM   2376  SG  CYS   195      33.427  28.515  47.403  1.00  0.00           S
ATOM   2377  C   CYS   195      36.864  26.022  47.403  1.00  0.00           C
ATOM   2378  O   CYS   195      37.067  26.136  48.603  1.00  0.00           O
ATOM   2379  N   SER   196      37.443  25.083  46.654  1.00  0.00           N
ATOM   2380  HN  SER   196      37.327  25.073  45.665  1.00  0.00           H
ATOM   2381  CA  SER   196      38.341  24.080  47.241  1.00  0.00           C
ATOM   2382  HA  SER   196      37.919  23.625  48.134  1.00  0.00           H
ATOM   2383  CB  SER   196      38.482  22.904  46.239  1.00  0.00           C
ATOM   2384  HB1 SER   196      39.357  22.241  46.415  1.00  0.00           H
ATOM   2385  HB2 SER   196      38.673  23.259  45.208  1.00  0.00           H
ATOM   2386  OG  SER   196      37.341  22.027  46.229  1.00  0.00           O
ATOM   2387  HG1 SER   196      37.251  21.623  47.098  1.00  0.00           H
ATOM   2388  C   SER   196      39.766  24.685  47.632  1.00  0.00           C
ATOM   2389  O   SER   196      40.275  25.638  47.029  1.00  0.00           O
ATOM   2390  N   LEU   197      40.456  24.157  48.684  1.00  0.00           N
ATOM   2391  HN  LEU   197      39.984  23.482  49.244  1.00  0.00           H
ATOM   2392  CA  LEU   197      41.602  24.616  49.317  1.00  0.00           C
ATOM   2393  HA  LEU   197      41.291  25.567  49.730  1.00  0.00           H
ATOM   2394  CB  LEU   197      41.861  23.692  50.445  1.00  0.00           C
ATOM   2395  HB1 LEU   197      42.023  22.667  50.057  1.00  0.00           H
ATOM   2396  HB2 LEU   197      40.940  23.693  51.053  1.00  0.00           H
ATOM   2397  CG  LEU   197      43.093  24.025  51.250  1.00  0.00           C
ATOM   2398  HG  LEU   197      43.999  23.974  50.613  1.00  0.00           H
ATOM   2399  CD1 LEU   197      43.082  25.386  51.990  1.00  0.00           C
ATOM   2400 HD11 LEU   197      42.358  25.463  52.827  1.00  0.00           H
ATOM   2401 HD12 LEU   197      42.775  26.243  51.355  1.00  0.00           H
ATOM   2402 HD13 LEU   197      44.068  25.565  52.469  1.00  0.00           H
ATOM   2403  CD2 LEU   197      43.248  22.904  52.272  1.00  0.00           C
ATOM   2404 HD21 LEU   197      43.418  21.919  51.793  1.00  0.00           H
ATOM   2405 HD22 LEU   197      42.305  22.802  52.855  1.00  0.00           H
ATOM   2406 HD23 LEU   197      44.025  23.221  53.002  1.00  0.00           H
ATOM   2407  C   LEU   197      42.815  24.846  48.482  1.00  0.00           C
ATOM   2408  O   LEU   197      43.377  25.929  48.397  1.00  0.00           O
ATOM   2409  N   GLN   198      43.170  23.818  47.725  1.00  0.00           N
ATOM   2410  HN  GLN   198      42.609  22.998  47.686  1.00  0.00           H
ATOM   2411  CA  GLN   198      44.140  23.733  46.672  1.00  0.00           C
ATOM   2412  HA  GLN   198      45.038  24.170  47.082  1.00  0.00           H
ATOM   2413  CB  GLN   198      44.403  22.257  46.264  1.00  0.00           C
ATOM   2414  HB1 GLN   198      45.029  22.281  45.357  1.00  0.00           H
ATOM   2415  HB2 GLN   198      43.436  21.816  45.951  1.00  0.00           H
ATOM   2416  CG  GLN   198      45.157  21.273  47.163  1.00  0.00           C
ATOM   2417  HG1 GLN   198      44.569  21.077  48.082  1.00  0.00           H
ATOM   2418  HG2 GLN   198      46.158  21.638  47.512  1.00  0.00           H
ATOM   2419  CD  GLN   198      45.474  19.924  46.571  1.00  0.00           C
ATOM   2420  OE1 GLN   198      45.224  18.879  47.174  1.00  0.00           O
ATOM   2421  NE2 GLN   198      46.066  19.857  45.325  1.00  0.00           N
ATOM   2422 HE21 GLN   198      46.112  18.934  44.945  1.00  0.00           H
ATOM   2423 HE22 GLN   198      46.368  20.690  44.857  1.00  0.00           H
ATOM   2424  C   GLN   198      43.818  24.541  45.367  1.00  0.00           C
ATOM   2425  O   GLN   198      42.643  24.738  45.017  1.00  0.00           O
ATOM   2426  N   TRP   199      44.795  25.129  44.690  1.00  0.00           N
ATOM   2427  HN  TRP   199      45.673  25.197  45.158  1.00  0.00           H
ATOM   2428  CA  TRP   199      44.572  26.045  43.625  1.00  0.00           C
ATOM   2429  HA  TRP   199      43.515  26.284  43.521  1.00  0.00           H
ATOM   2430  CB  TRP   199      45.280  27.385  43.825  1.00  0.00           C
ATOM   2431  HB1 TRP   199      44.801  27.966  44.649  1.00  0.00           H
ATOM   2432  HB2 TRP   199      45.143  28.152  43.034  1.00  0.00           H
ATOM   2433  CG  TRP   199      46.772  27.335  44.025  1.00  0.00           C
ATOM   2434  CD1 TRP   199      47.811  27.410  43.108  1.00  0.00           C
ATOM   2435  HD1 TRP   199      47.652  27.492  42.041  1.00  0.00           H
ATOM   2436  NE1 TRP   199      49.028  27.194  43.772  1.00  0.00           N
ATOM   2437  HE1 TRP   199      49.813  26.950  43.258  1.00  0.00           H
ATOM   2438  CE2 TRP   199      48.780  26.971  45.123  1.00  0.00           C
ATOM   2439  CD2 TRP   199      47.358  27.103  45.315  1.00  0.00           C
ATOM   2440  CE3 TRP   199      46.837  26.945  46.637  1.00  0.00           C
ATOM   2441  HE3 TRP   199      45.795  27.044  46.903  1.00  0.00           H
ATOM   2442  CZ3 TRP   199      47.764  26.651  47.730  1.00  0.00           C
ATOM   2443  HZ3 TRP   199      47.424  26.740  48.748  1.00  0.00           H
ATOM   2444  CZ2 TRP   199      49.694  26.601  46.119  1.00  0.00           C
ATOM   2445  HZ2 TRP   199      50.737  26.411  45.918  1.00  0.00           H
ATOM   2446  CH2 TRP   199      49.117  26.488  47.456  1.00  0.00           C
ATOM   2447  HH2 TRP   199      49.718  26.319  48.332  1.00  0.00           H
ATOM   2448  C   TRP   199      45.088  25.432  42.303  1.00  0.00           C
ATOM   2449  O   TRP   199      44.787  25.909  41.227  1.00  0.00           O
ATOM   2450  N   SER   200      45.790  24.302  42.454  1.00  0.00           N
ATOM   2451  HN  SER   200      45.823  23.897  43.370  1.00  0.00           H
ATOM   2452  CA  SER   200      46.601  23.572  41.487  1.00  0.00           C
ATOM   2453  HA  SER   200      46.019  23.371  40.611  1.00  0.00           H
ATOM   2454  CB  SER   200      47.968  24.209  41.171  1.00  0.00           C
ATOM   2455  HB1 SER   200      48.646  24.216  42.052  1.00  0.00           H
ATOM   2456  HB2 SER   200      47.867  25.277  40.887  1.00  0.00           H
ATOM   2457  OG  SER   200      48.616  23.352  40.171  1.00  0.00           O
ATOM   2458  HG1 SER   200      48.264  23.655  39.322  1.00  0.00           H
ATOM   2459  C   SER   200      46.690  22.160  42.149  1.00  0.00           C
ATOM   2460  O   SER   200      46.266  22.046  43.314  1.00  0.00           O
HETATM 2461  N   HSD   201      47.157  21.171  41.416  1.00  0.00           N
HETATM 2462  HN  HSD   201      47.291  21.375  40.450  1.00  0.00           H
HETATM 2463  CA  HSD   201      47.558  19.852  41.911  1.00  0.00           C
HETATM 2464  HA  HSD   201      47.168  19.669  42.901  1.00  0.00           H
HETATM 2465  CB  HSD   201      47.292  18.840  40.816  1.00  0.00           C
HETATM 2466  HB1 HSD   201      47.794  17.885  41.086  1.00  0.00           H
HETATM 2467  HB2 HSD   201      47.662  19.126  39.809  1.00  0.00           H
HETATM 2468  ND1 HSD   201      45.184  17.705  41.557  1.00  0.00           N
HETATM 2469  HD1 HSD   201      45.599  17.284  42.365  1.00  0.00           H
HETATM 2470  CG  HSD   201      45.791  18.573  40.733  1.00  0.00           C
HETATM 2471  CE1 HSD   201      43.887  17.636  41.114  1.00  0.00           C
HETATM 2472  HE1 HSD   201      43.085  17.034  41.551  1.00  0.00           H
HETATM 2473  NE2 HSD   201      43.623  18.427  40.084  1.00  0.00           N
HETATM 2474  CD2 HSD   201      44.799  19.049  39.878  1.00  0.00           C
HETATM 2475  HD2 HSD   201      44.889  19.837  39.139  1.00  0.00           H
HETATM 2476  C   HSD   201      49.100  19.753  42.276  1.00  0.00           C
HETATM 2477  O   HSD   201      49.492  18.801  42.901  1.00  0.00           O
ATOM   2478  N   SER   202      49.956  20.682  41.785  1.00  0.00           N
ATOM   2479  HN  SER   202      49.637  21.503  41.321  1.00  0.00           H
ATOM   2480  CA  SER   202      51.314  20.887  42.163  1.00  0.00           C
ATOM   2481  HA  SER   202      51.907  20.413  41.400  1.00  0.00           H
ATOM   2482  CB  SER   202      51.821  22.359  42.084  1.00  0.00           C
ATOM   2483  HB1 SER   202      51.001  23.046  42.361  1.00  0.00           H
ATOM   2484  HB2 SER   202      51.894  22.538  40.985  1.00  0.00           H
ATOM   2485  OG  SER   202      53.009  22.761  42.783  1.00  0.00           O
ATOM   2486  HG1 SER   202      53.635  23.196  42.205  1.00  0.00           H
ATOM   2487  C   SER   202      51.799  20.415  43.550  1.00  0.00           C
ATOM   2488  O   SER   202      51.124  20.720  44.538  1.00  0.00           O
ATOM   2489  N   ALA   203      52.957  19.828  43.649  1.00  0.00           N
ATOM   2490  HN  ALA   203      53.467  19.679  42.803  1.00  0.00           H
ATOM   2491  CA  ALA   203      53.699  19.435  44.866  1.00  0.00           C
ATOM   2492  HA  ALA   203      53.162  18.611  45.310  1.00  0.00           H
ATOM   2493  CB  ALA   203      55.032  18.966  44.276  1.00  0.00           C
ATOM   2494  HB1 ALA   203      55.667  18.546  45.087  1.00  0.00           H
ATOM   2495  HB2 ALA   203      55.541  19.710  43.624  1.00  0.00           H
ATOM   2496  HB3 ALA   203      54.796  18.062  43.679  1.00  0.00           H
ATOM   2497  C   ALA   203      53.909  20.535  45.863  1.00  0.00           C
ATOM   2498  O   ALA   203      53.811  20.270  47.075  1.00  0.00           O
ATOM   2499  N   TYR   204      54.132  21.784  45.448  1.00  0.00           N
ATOM   2500  HN  TYR   204      53.958  22.039  44.492  1.00  0.00           H
ATOM   2501  CA  TYR   204      54.116  22.909  46.410  1.00  0.00           C
ATOM   2502  HA  TYR   204      54.634  22.535  47.283  1.00  0.00           H
ATOM   2503  CB  TYR   204      54.713  24.156  45.696  1.00  0.00           C
ATOM   2504  HB1 TYR   204      54.526  25.118  46.216  1.00  0.00           H
ATOM   2505  HB2 TYR   204      54.161  24.236  44.727  1.00  0.00           H
ATOM   2506  CG  TYR   204      56.152  24.162  45.418  1.00  0.00           C
ATOM   2507  CD1 TYR   204      56.658  24.527  44.174  1.00  0.00           C
ATOM   2508  HD1 TYR   204      56.055  24.859  43.339  1.00  0.00           H
ATOM   2509  CE1 TYR   204      58.063  24.358  43.934  1.00  0.00           C
ATOM   2510  HE1 TYR   204      58.517  24.620  42.993  1.00  0.00           H
ATOM   2511  CZ  TYR   204      58.924  23.927  44.999  1.00  0.00           C
ATOM   2512  OH  TYR   204      60.366  23.713  44.713  1.00  0.00           O
ATOM   2513  HH  TYR   204      60.638  23.060  45.365  1.00  0.00           H
ATOM   2514  CD2 TYR   204      57.031  23.733  46.425  1.00  0.00           C
ATOM   2515  HD2 TYR   204      56.642  23.468  47.400  1.00  0.00           H
ATOM   2516  CE2 TYR   204      58.408  23.580  46.222  1.00  0.00           C
ATOM   2517  HE2 TYR   204      59.023  23.183  47.021  1.00  0.00           H
ATOM   2518  C   TYR   204      52.737  23.198  47.007  1.00  0.00           C
ATOM   2519  O   TYR   204      52.654  23.444  48.243  1.00  0.00           O
ATOM   2520  N   CYS   205      51.700  23.157  46.167  1.00  0.00           N
ATOM   2521  HN  CYS   205      51.797  22.783  45.250  1.00  0.00           H
ATOM   2522  CA  CYS   205      50.322  23.131  46.661  1.00  0.00           C
ATOM   2523  HA  CYS   205      50.210  24.016  47.269  1.00  0.00           H
ATOM   2524  CB  CYS   205      49.349  23.184  45.448  1.00  0.00           C
ATOM   2525  HB1 CYS   205      49.325  22.217  44.906  1.00  0.00           H
ATOM   2526  HB2 CYS   205      49.814  23.977  44.831  1.00  0.00           H
ATOM   2527  SG  CYS   205      47.655  23.594  45.930  1.00  0.00           S
ATOM   2528  HG1 CYS   205      48.099  24.532  46.758  1.00  0.00           H
ATOM   2529  C   CYS   205      49.980  22.042  47.622  1.00  0.00           C
ATOM   2530  O   CYS   205      49.319  22.236  48.636  1.00  0.00           O
ATOM   2531  N   GLN   206      50.342  20.800  47.358  1.00  0.00           N
ATOM   2532  HN  GLN   206      50.738  20.589  46.469  1.00  0.00           H
ATOM   2533  CA  GLN   206      50.272  19.692  48.255  1.00  0.00           C
ATOM   2534  HA  GLN   206      49.251  19.420  48.471  1.00  0.00           H
ATOM   2535  CB  GLN   206      50.841  18.460  47.541  1.00  0.00           C
ATOM   2536  HB1 GLN   206      50.691  17.578  48.201  1.00  0.00           H
ATOM   2537  HB2 GLN   206      51.899  18.629  47.272  1.00  0.00           H
ATOM   2538  CG  GLN   206      50.017  18.136  46.247  1.00  0.00           C
ATOM   2539  HG1 GLN   206      49.939  18.999  45.544  1.00  0.00           H
ATOM   2540  HG2 GLN   206      48.985  17.837  46.544  1.00  0.00           H
ATOM   2541  CD  GLN   206      50.683  16.894  45.539  1.00  0.00           C
ATOM   2542  OE1 GLN   206      51.279  16.979  44.466  1.00  0.00           O
ATOM   2543  NE2 GLN   206      50.555  15.698  46.137  1.00  0.00           N
ATOM   2544 HE21 GLN   206      51.042  14.946  45.684  1.00  0.00           H
ATOM   2545 HE22 GLN   206      50.218  15.576  47.067  1.00  0.00           H
ATOM   2546  C   GLN   206      50.980  19.932  49.527  1.00  0.00           C
ATOM   2547  O   GLN   206      50.446  19.592  50.608  1.00  0.00           O
ATOM   2548  N   LEU   207      52.205  20.458  49.440  1.00  0.00           N
ATOM   2549  HN  LEU   207      52.699  20.769  48.629  1.00  0.00           H
ATOM   2550  CA  LEU   207      52.974  20.812  50.639  1.00  0.00           C
ATOM   2551  HA  LEU   207      53.001  19.955  51.298  1.00  0.00           H
ATOM   2552  CB  LEU   207      54.414  21.219  50.229  1.00  0.00           C
ATOM   2553  HB1 LEU   207      54.304  22.197  49.719  1.00  0.00           H
ATOM   2554  HB2 LEU   207      54.873  20.536  49.490  1.00  0.00           H
ATOM   2555  CG  LEU   207      55.347  21.374  51.408  1.00  0.00           C
ATOM   2556  HG  LEU   207      54.851  21.908  52.254  1.00  0.00           H
ATOM   2557  CD1 LEU   207      55.834  20.076  51.987  1.00  0.00           C
ATOM   2558 HD11 LEU   207      56.786  20.207  52.537  1.00  0.00           H
ATOM   2559 HD12 LEU   207      56.086  19.417  51.124  1.00  0.00           H
ATOM   2560 HD13 LEU   207      55.063  19.668  52.676  1.00  0.00           H
ATOM   2561  CD2 LEU   207      56.528  22.241  50.909  1.00  0.00           C
ATOM   2562 HD21 LEU   207      57.269  22.349  51.728  1.00  0.00           H
ATOM   2563 HD22 LEU   207      56.136  23.248  50.642  1.00  0.00           H
ATOM   2564 HD23 LEU   207      57.006  21.751  50.030  1.00  0.00           H
ATOM   2565  C   LEU   207      52.279  21.899  51.444  1.00  0.00           C
ATOM   2566  O   LEU   207      52.189  21.814  52.687  1.00  0.00           O
ATOM   2567  N   PHE   208      51.599  22.928  50.908  1.00  0.00           N
ATOM   2568  HN  PHE   208      51.714  23.201  49.957  1.00  0.00           H
ATOM   2569  CA  PHE   208      50.767  23.726  51.771  1.00  0.00           C
ATOM   2570  HA  PHE   208      51.375  24.175  52.534  1.00  0.00           H
ATOM   2571  CB  PHE   208      50.162  24.856  50.923  1.00  0.00           C
ATOM   2572  HB1 PHE   208      49.674  24.358  50.059  1.00  0.00           H
ATOM   2573  HB2 PHE   208      50.990  25.490  50.536  1.00  0.00           H
ATOM   2574  CG  PHE   208      49.270  25.813  51.673  1.00  0.00           C
ATOM   2575  CD1 PHE   208      49.884  26.701  52.604  1.00  0.00           C
ATOM   2576  HD1 PHE   208      50.931  26.633  52.879  1.00  0.00           H
ATOM   2577  CE1 PHE   208      48.970  27.532  53.300  1.00  0.00           C
ATOM   2578  HE1 PHE   208      49.473  28.065  54.093  1.00  0.00           H
ATOM   2579  CZ  PHE   208      47.644  27.578  53.150  1.00  0.00           C
ATOM   2580  HZ  PHE   208      47.110  28.292  53.763  1.00  0.00           H
ATOM   2581  CD2 PHE   208      47.893  25.785  51.485  1.00  0.00           C
ATOM   2582  HD2 PHE   208      47.541  24.993  50.834  1.00  0.00           H
ATOM   2583  CE2 PHE   208      47.033  26.734  52.207  1.00  0.00           C
ATOM   2584  HE2 PHE   208      45.971  26.732  52.035  1.00  0.00           H
ATOM   2585  C   PHE   208      49.671  22.999  52.508  1.00  0.00           C
ATOM   2586  O   PHE   208      49.397  23.112  53.720  1.00  0.00           O
ATOM   2587  N   VAL   209      48.978  22.116  51.843  1.00  0.00           N
ATOM   2588  HN  VAL   209      49.085  21.931  50.866  1.00  0.00           H
ATOM   2589  CA  VAL   209      47.958  21.204  52.464  1.00  0.00           C
ATOM   2590  HA  VAL   209      47.302  21.826  53.065  1.00  0.00           H
ATOM   2591  CB  VAL   209      47.054  20.562  51.433  1.00  0.00           C
ATOM   2592  HB  VAL   209      47.644  19.930  50.729  1.00  0.00           H
ATOM   2593  CG1 VAL   209      45.809  19.862  52.060  1.00  0.00           C
ATOM   2594 HG11 VAL   209      45.151  19.441  51.262  1.00  0.00           H
ATOM   2595 HG12 VAL   209      45.143  20.490  52.691  1.00  0.00           H
ATOM   2596 HG13 VAL   209      46.200  18.977  52.602  1.00  0.00           H
ATOM   2597  CG2 VAL   209      46.437  21.721  50.523  1.00  0.00           C
ATOM   2598 HG21 VAL   209      47.228  22.105  49.836  1.00  0.00           H
ATOM   2599 HG22 VAL   209      46.066  22.593  51.097  1.00  0.00           H
ATOM   2600 HG23 VAL   209      45.622  21.279  49.918  1.00  0.00           H
ATOM   2601  C   VAL   209      48.470  20.285  53.636  1.00  0.00           C
ATOM   2602  O   VAL   209      47.850  20.051  54.676  1.00  0.00           O
ATOM   2603  N   VAL   210      49.673  19.714  53.466  1.00  0.00           N
ATOM   2604  HN  VAL   210      50.170  19.988  52.647  1.00  0.00           H
ATOM   2605  CA  VAL   210      50.392  18.878  54.414  1.00  0.00           C
ATOM   2606  HA  VAL   210      49.639  18.212  54.797  1.00  0.00           H
ATOM   2607  CB  VAL   210      51.542  18.029  53.814  1.00  0.00           C
ATOM   2608  HB  VAL   210      52.141  18.663  53.133  1.00  0.00           H
ATOM   2609  CG1 VAL   210      52.611  17.456  54.879  1.00  0.00           C
ATOM   2610 HG11 VAL   210      52.011  16.846  55.599  1.00  0.00           H
ATOM   2611 HG12 VAL   210      53.079  18.293  55.423  1.00  0.00           H
ATOM   2612 HG13 VAL   210      53.360  16.862  54.312  1.00  0.00           H
ATOM   2613  CG2 VAL   210      50.984  16.844  52.932  1.00  0.00           C
ATOM   2614 HG21 VAL   210      50.411  17.309  52.102  1.00  0.00           H
ATOM   2615 HG22 VAL   210      50.264  16.173  53.437  1.00  0.00           H
ATOM   2616 HG23 VAL   210      51.884  16.282  52.572  1.00  0.00           H
ATOM   2617  C   VAL   210      50.821  19.705  55.609  1.00  0.00           C
ATOM   2618  O   VAL   210      50.606  19.391  56.777  1.00  0.00           O
ATOM   2619  N   VAL   211      51.399  20.928  55.467  1.00  0.00           N
ATOM   2620  HN  VAL   211      51.588  21.297  54.555  1.00  0.00           H
ATOM   2621  CA  VAL   211      51.662  21.848  56.516  1.00  0.00           C
ATOM   2622  HA  VAL   211      52.307  21.304  57.195  1.00  0.00           H
ATOM   2623  CB  VAL   211      52.440  23.073  55.954  1.00  0.00           C
ATOM   2624  HB  VAL   211      51.936  23.381  55.016  1.00  0.00           H
ATOM   2625  CG1 VAL   211      52.433  24.265  56.994  1.00  0.00           C
ATOM   2626 HG11 VAL   211      51.446  24.746  57.152  1.00  0.00           H
ATOM   2627 HG12 VAL   211      53.173  25.045  56.714  1.00  0.00           H
ATOM   2628 HG13 VAL   211      52.601  23.806  57.991  1.00  0.00           H
ATOM   2629  CG2 VAL   211      53.951  22.717  55.790  1.00  0.00           C
ATOM   2630 HG21 VAL   211      54.133  22.075  54.912  1.00  0.00           H
ATOM   2631 HG22 VAL   211      54.457  22.176  56.620  1.00  0.00           H
ATOM   2632 HG23 VAL   211      54.543  23.629  55.555  1.00  0.00           H
ATOM   2633  C   VAL   211      50.410  22.253  57.345  1.00  0.00           C
ATOM   2634  O   VAL   211      50.304  22.176  58.567  1.00  0.00           O
ATOM   2635  N   PHE   212      49.334  22.606  56.632  1.00  0.00           N
ATOM   2636  HN  PHE   212      49.507  22.799  55.669  1.00  0.00           H
ATOM   2637  CA  PHE   212      48.103  22.981  57.153  1.00  0.00           C
ATOM   2638  HA  PHE   212      48.369  23.754  57.869  1.00  0.00           H
ATOM   2639  CB  PHE   212      47.354  23.609  55.973  1.00  0.00           C
ATOM   2640  HB1 PHE   212      47.400  22.862  55.163  1.00  0.00           H
ATOM   2641  HB2 PHE   212      47.995  24.444  55.604  1.00  0.00           H
ATOM   2642  CG  PHE   212      45.921  24.028  56.319  1.00  0.00           C
ATOM   2643  CD1 PHE   212      44.996  23.142  55.781  1.00  0.00           C
ATOM   2644  HD1 PHE   212      45.340  22.353  55.131  1.00  0.00           H
ATOM   2645  CE1 PHE   212      43.662  23.406  55.830  1.00  0.00           C
ATOM   2646  HE1 PHE   212      42.913  22.880  55.253  1.00  0.00           H
ATOM   2647  CZ  PHE   212      43.196  24.396  56.683  1.00  0.00           C
ATOM   2648  HZ  PHE   212      42.163  24.639  56.861  1.00  0.00           H
ATOM   2649  CD2 PHE   212      45.511  25.045  57.234  1.00  0.00           C
ATOM   2650  HD2 PHE   212      46.229  25.612  57.787  1.00  0.00           H
ATOM   2651  CE2 PHE   212      44.159  25.194  57.399  1.00  0.00           C
ATOM   2652  HE2 PHE   212      43.710  25.939  58.035  1.00  0.00           H
ATOM   2653  C   PHE   212      47.435  21.893  58.015  1.00  0.00           C
ATOM   2654  O   PHE   212      47.036  22.100  59.164  1.00  0.00           O
ATOM   2655  N   ALA   213      47.470  20.627  57.492  1.00  0.00           N
ATOM   2656  HN  ALA   213      47.652  20.572  56.513  1.00  0.00           H
ATOM   2657  CA  ALA   213      47.244  19.457  58.314  1.00  0.00           C
ATOM   2658  HA  ALA   213      46.282  19.549  58.795  1.00  0.00           H
ATOM   2659  CB  ALA   213      47.177  18.230  57.362  1.00  0.00           C
ATOM   2660  HB1 ALA   213      46.221  18.251  56.794  1.00  0.00           H
ATOM   2661  HB2 ALA   213      47.111  17.251  57.892  1.00  0.00           H
ATOM   2662  HB3 ALA   213      47.981  18.143  56.601  1.00  0.00           H
ATOM   2663  C   ALA   213      48.147  19.179  59.505  1.00  0.00           C
ATOM   2664  O   ALA   213      47.766  18.738  60.559  1.00  0.00           O
ATOM   2665  N   VAL   214      49.431  19.382  59.397  1.00  0.00           N
ATOM   2666  HN  VAL   214      49.798  19.475  58.471  1.00  0.00           H
ATOM   2667  CA  VAL   214      50.425  19.165  60.490  1.00  0.00           C
ATOM   2668  HA  VAL   214      50.117  18.267  61.001  1.00  0.00           H
ATOM   2669  CB  VAL   214      51.816  18.996  59.887  1.00  0.00           C
ATOM   2670  HB  VAL   214      51.756  19.707  59.043  1.00  0.00           H
ATOM   2671  CG1 VAL   214      52.974  19.281  60.821  1.00  0.00           C
ATOM   2672 HG11 VAL   214      53.881  19.000  60.257  1.00  0.00           H
ATOM   2673 HG12 VAL   214      52.793  18.840  61.828  1.00  0.00           H
ATOM   2674 HG13 VAL   214      52.905  20.386  60.939  1.00  0.00           H
ATOM   2675  CG2 VAL   214      51.995  17.621  59.258  1.00  0.00           C
ATOM   2676 HG21 VAL   214      52.975  17.576  58.736  1.00  0.00           H
ATOM   2677 HG22 VAL   214      51.293  17.421  58.426  1.00  0.00           H
ATOM   2678 HG23 VAL   214      51.978  16.873  60.069  1.00  0.00           H
ATOM   2679  C   VAL   214      50.361  20.273  61.490  1.00  0.00           C
ATOM   2680  O   VAL   214      50.133  19.977  62.666  1.00  0.00           O
ATOM   2681  N   LEU   215      50.470  21.600  61.175  1.00  0.00           N
ATOM   2682  HN  LEU   215      50.363  21.747  60.198  1.00  0.00           H
ATOM   2683  CA  LEU   215      50.478  22.666  62.142  1.00  0.00           C
ATOM   2684  HA  LEU   215      51.364  22.490  62.754  1.00  0.00           H
ATOM   2685  CB  LEU   215      50.717  24.039  61.441  1.00  0.00           C
ATOM   2686  HB1 LEU   215      49.886  24.193  60.722  1.00  0.00           H
ATOM   2687  HB2 LEU   215      51.572  23.889  60.746  1.00  0.00           H
ATOM   2688  CG  LEU   215      51.007  25.298  62.303  1.00  0.00           C
ATOM   2689  HG  LEU   215      50.131  25.504  62.944  1.00  0.00           H
ATOM   2690  CD1 LEU   215      52.110  25.130  63.259  1.00  0.00           C
ATOM   2691 HD11 LEU   215      53.032  24.817  62.707  1.00  0.00           H
ATOM   2692 HD12 LEU   215      51.880  24.295  63.952  1.00  0.00           H
ATOM   2693 HD13 LEU   215      52.265  26.068  63.820  1.00  0.00           H
ATOM   2694  CD2 LEU   215      51.281  26.543  61.420  1.00  0.00           C
ATOM   2695 HD21 LEU   215      50.389  26.768  60.805  1.00  0.00           H
ATOM   2696 HD22 LEU   215      52.153  26.349  60.769  1.00  0.00           H
ATOM   2697 HD23 LEU   215      51.417  27.425  62.093  1.00  0.00           H
ATOM   2698  C   LEU   215      49.305  22.843  63.078  1.00  0.00           C
ATOM   2699  O   LEU   215      49.379  23.192  64.247  1.00  0.00           O
ATOM   2700  N   TYR   216      48.152  22.505  62.528  1.00  0.00           N
ATOM   2701  HN  TYR   216      48.187  22.085  61.629  1.00  0.00           H
ATOM   2702  CA  TYR   216      46.839  22.722  63.212  1.00  0.00           C
ATOM   2703  HA  TYR   216      47.060  23.247  64.130  1.00  0.00           H
ATOM   2704  CB  TYR   216      45.917  23.501  62.225  1.00  0.00           C
ATOM   2705  HB1 TYR   216      44.868  23.443  62.579  1.00  0.00           H
ATOM   2706  HB2 TYR   216      45.923  23.015  61.218  1.00  0.00           H
ATOM   2707  CG  TYR   216      46.320  24.928  62.112  1.00  0.00           C
ATOM   2708  CD1 TYR   216      45.875  25.497  60.912  1.00  0.00           C
ATOM   2709  HD1 TYR   216      45.376  24.916  60.152  1.00  0.00           H
ATOM   2710  CE1 TYR   216      46.220  26.840  60.640  1.00  0.00           C
ATOM   2711  HE1 TYR   216      45.839  27.308  59.751  1.00  0.00           H
ATOM   2712  CZ  TYR   216      46.975  27.565  61.548  1.00  0.00           C
ATOM   2713  OH  TYR   216      47.141  28.967  61.333  1.00  0.00           O
ATOM   2714  HH  TYR   216      46.436  29.352  60.820  1.00  0.00           H
ATOM   2715  CD2 TYR   216      46.983  25.685  63.083  1.00  0.00           C
ATOM   2716  HD2 TYR   216      47.164  25.265  64.059  1.00  0.00           H
ATOM   2717  CE2 TYR   216      47.278  27.057  62.786  1.00  0.00           C
ATOM   2718  HE2 TYR   216      47.754  27.640  63.555  1.00  0.00           H
ATOM   2719  C   TYR   216      46.152  21.463  63.571  1.00  0.00           C
ATOM   2720  O   TYR   216      45.056  21.437  64.151  1.00  0.00           O
ATOM   2721  N   PHE   217      46.656  20.275  63.222  1.00  0.00           N
ATOM   2722  HN  PHE   217      47.474  20.185  62.672  1.00  0.00           H
ATOM   2723  CA  PHE   217      46.103  19.001  63.799  1.00  0.00           C
ATOM   2724  HA  PHE   217      45.242  19.267  64.397  1.00  0.00           H
ATOM   2725  CB  PHE   217      45.563  17.941  62.741  1.00  0.00           C
ATOM   2726  HB1 PHE   217      46.469  17.603  62.200  1.00  0.00           H
ATOM   2727  HB2 PHE   217      44.997  18.600  62.041  1.00  0.00           H
ATOM   2728  CG  PHE   217      44.760  16.776  63.318  1.00  0.00           C
ATOM   2729  CD1 PHE   217      43.374  16.798  63.688  1.00  0.00           C
ATOM   2730  HD1 PHE   217      42.812  17.722  63.627  1.00  0.00           H
ATOM   2731  CE1 PHE   217      42.790  15.668  64.246  1.00  0.00           C
ATOM   2732  HE1 PHE   217      41.745  15.746  64.523  1.00  0.00           H
ATOM   2733  CZ  PHE   217      43.596  14.551  64.603  1.00  0.00           C
ATOM   2734  HZ  PHE   217      43.224  13.786  65.265  1.00  0.00           H
ATOM   2735  CD2 PHE   217      45.481  15.589  63.534  1.00  0.00           C
ATOM   2736  HD2 PHE   217      46.545  15.560  63.346  1.00  0.00           H
ATOM   2737  CE2 PHE   217      44.882  14.457  64.111  1.00  0.00           C
ATOM   2738  HE2 PHE   217      45.512  13.625  64.392  1.00  0.00           H
ATOM   2739  C   PHE   217      47.024  18.536  64.880  1.00  0.00           C
ATOM   2740  O   PHE   217      46.753  18.613  66.084  1.00  0.00           O
ATOM   2741  N   LEU   218      48.240  18.058  64.505  1.00  0.00           N
ATOM   2742  HN  LEU   218      48.465  17.978  63.539  1.00  0.00           H
ATOM   2743  CA  LEU   218      49.151  17.307  65.410  1.00  0.00           C
ATOM   2744  HA  LEU   218      48.730  16.331  65.648  1.00  0.00           H
ATOM   2745  CB  LEU   218      50.313  16.929  64.474  1.00  0.00           C
ATOM   2746  HB1 LEU   218      50.736  17.854  64.008  1.00  0.00           H
ATOM   2747  HB2 LEU   218      50.037  16.297  63.599  1.00  0.00           H
ATOM   2748  CG  LEU   218      51.484  16.069  65.119  1.00  0.00           C
ATOM   2749  HG  LEU   218      51.822  16.253  66.162  1.00  0.00           H
ATOM   2750  CD1 LEU   218      51.089  14.599  65.124  1.00  0.00           C
ATOM   2751 HD11 LEU   218      51.926  14.127  65.679  1.00  0.00           H
ATOM   2752 HD12 LEU   218      50.948  14.085  64.161  1.00  0.00           H
ATOM   2753 HD13 LEU   218      50.092  14.469  65.605  1.00  0.00           H
ATOM   2754  CD2 LEU   218      52.804  16.226  64.315  1.00  0.00           C
ATOM   2755 HD21 LEU   218      53.060  17.301  64.232  1.00  0.00           H
ATOM   2756 HD22 LEU   218      52.735  15.715  63.335  1.00  0.00           H
ATOM   2757 HD23 LEU   218      53.689  15.771  64.821  1.00  0.00           H
ATOM   2758  C   LEU   218      49.752  18.069  66.588  1.00  0.00           C
ATOM   2759  O   LEU   218      49.871  17.664  67.700  1.00  0.00           O
ATOM   2760  N   LEU   219      50.177  19.355  66.353  1.00  0.00           N
ATOM   2761  HN  LEU   219      49.989  19.711  65.441  1.00  0.00           H
ATOM   2762  CA  LEU   219      50.720  20.227  67.341  1.00  0.00           C
ATOM   2763  HA  LEU   219      51.399  19.651  67.943  1.00  0.00           H
ATOM   2764  CB  LEU   219      51.475  21.277  66.547  1.00  0.00           C
ATOM   2765  HB1 LEU   219      51.853  22.145  67.144  1.00  0.00           H
ATOM   2766  HB2 LEU   219      50.869  21.727  65.735  1.00  0.00           H
ATOM   2767  CG  LEU   219      52.723  20.704  65.847  1.00  0.00           C
ATOM   2768  HG  LEU   219      52.486  19.880  65.135  1.00  0.00           H
ATOM   2769  CD1 LEU   219      53.436  21.846  64.965  1.00  0.00           C
ATOM   2770 HD11 LEU   219      53.377  22.747  65.615  1.00  0.00           H
ATOM   2771 HD12 LEU   219      52.678  22.037  64.178  1.00  0.00           H
ATOM   2772 HD13 LEU   219      54.428  21.667  64.490  1.00  0.00           H
ATOM   2773  CD2 LEU   219      53.792  20.175  66.810  1.00  0.00           C
ATOM   2774 HD21 LEU   219      53.418  19.341  67.444  1.00  0.00           H
ATOM   2775 HD22 LEU   219      54.117  20.915  67.561  1.00  0.00           H
ATOM   2776 HD23 LEU   219      54.681  19.857  66.206  1.00  0.00           H
ATOM   2777  C   LEU   219      49.717  20.654  68.374  1.00  0.00           C
ATOM   2778  O   LEU   219      50.110  20.750  69.525  1.00  0.00           O
ATOM   2779  N   PRO   220      48.516  20.901  67.980  1.00  0.00           N
ATOM   2780  CD  PRO   220      48.181  21.707  66.815  1.00  0.00           C
ATOM   2781  HD1 PRO   220      48.032  21.070  65.917  1.00  0.00           H
ATOM   2782  HD2 PRO   220      48.979  22.467  66.660  1.00  0.00           H
ATOM   2783  CA  PRO   220      47.527  21.078  69.067  1.00  0.00           C
ATOM   2784  HA  PRO   220      47.799  21.858  69.754  1.00  0.00           H
ATOM   2785  CB  PRO   220      46.275  21.580  68.427  1.00  0.00           C
ATOM   2786  HB1 PRO   220      45.551  22.183  69.025  1.00  0.00           H
ATOM   2787  HB2 PRO   220      45.734  20.728  67.959  1.00  0.00           H
ATOM   2788  CG  PRO   220      46.838  22.375  67.243  1.00  0.00           C
ATOM   2789  HG1 PRO   220      46.195  22.324  66.336  1.00  0.00           H
ATOM   2790  HG2 PRO   220      47.084  23.438  67.452  1.00  0.00           H
ATOM   2791  C   PRO   220      47.220  19.780  69.841  1.00  0.00           C
ATOM   2792  O   PRO   220      46.910  19.867  71.032  1.00  0.00           O
ATOM   2793  N   LEU   221      47.268  18.607  69.124  1.00  0.00           N
ATOM   2794  HN  LEU   221      47.475  18.676  68.149  1.00  0.00           H
ATOM   2795  CA  LEU   221      46.948  17.288  69.647  1.00  0.00           C
ATOM   2796  HA  LEU   221      45.932  17.386  70.004  1.00  0.00           H
ATOM   2797  CB  LEU   221      46.923  16.207  68.519  1.00  0.00           C
ATOM   2798  HB1 LEU   221      47.965  16.071  68.156  1.00  0.00           H
ATOM   2799  HB2 LEU   221      46.366  16.767  67.735  1.00  0.00           H
ATOM   2800  CG  LEU   221      46.315  14.834  68.938  1.00  0.00           C
ATOM   2801  HG  LEU   221      46.972  14.494  69.767  1.00  0.00           H
ATOM   2802  CD1 LEU   221      44.880  14.994  69.589  1.00  0.00           C
ATOM   2803 HD11 LEU   221      44.794  15.821  70.323  1.00  0.00           H
ATOM   2804 HD12 LEU   221      44.564  14.007  70.005  1.00  0.00           H
ATOM   2805 HD13 LEU   221      44.188  15.274  68.772  1.00  0.00           H
ATOM   2806  CD2 LEU   221      46.281  13.804  67.848  1.00  0.00           C
ATOM   2807 HD21 LEU   221      46.070  12.827  68.329  1.00  0.00           H
ATOM   2808 HD22 LEU   221      47.316  13.672  67.463  1.00  0.00           H
ATOM   2809 HD23 LEU   221      45.664  14.167  66.990  1.00  0.00           H
ATOM   2810  C   LEU   221      47.980  16.967  70.677  1.00  0.00           C
ATOM   2811  O   LEU   221      47.713  16.426  71.743  1.00  0.00           O
ATOM   2812  N   LEU   222      49.291  17.313  70.403  1.00  0.00           N
ATOM   2813  HN  LEU   222      49.399  17.532  69.435  1.00  0.00           H
ATOM   2814  CA  LEU   222      50.433  17.331  71.351  1.00  0.00           C
ATOM   2815  HA  LEU   222      50.606  16.350  71.774  1.00  0.00           H
ATOM   2816  CB  LEU   222      51.647  17.745  70.526  1.00  0.00           C
ATOM   2817  HB1 LEU   222      51.510  18.739  70.044  1.00  0.00           H
ATOM   2818  HB2 LEU   222      51.690  17.011  69.705  1.00  0.00           H
ATOM   2819  CG  LEU   222      53.008  17.841  71.332  1.00  0.00           C
ATOM   2820  HG  LEU   222      52.960  18.351  72.315  1.00  0.00           H
ATOM   2821  CD1 LEU   222      53.618  16.442  71.552  1.00  0.00           C
ATOM   2822 HD11 LEU   222      52.866  15.742  71.967  1.00  0.00           H
ATOM   2823 HD12 LEU   222      54.321  16.469  72.414  1.00  0.00           H
ATOM   2824 HD13 LEU   222      53.906  16.026  70.568  1.00  0.00           H
ATOM   2825  CD2 LEU   222      53.990  18.632  70.484  1.00  0.00           C
ATOM   2826 HD21 LEU   222      54.291  18.070  69.569  1.00  0.00           H
ATOM   2827 HD22 LEU   222      54.921  18.867  71.037  1.00  0.00           H
ATOM   2828 HD23 LEU   222      53.525  19.611  70.205  1.00  0.00           H
ATOM   2829  C   LEU   222      50.352  18.280  72.559  1.00  0.00           C
ATOM   2830  O   LEU   222      50.658  17.906  73.721  1.00  0.00           O
ATOM   2831  N   LEU   223      49.794  19.476  72.383  1.00  0.00           N
ATOM   2832  HN  LEU   223      49.744  19.891  71.476  1.00  0.00           H
ATOM   2833  CA  LEU   223      49.441  20.404  73.387  1.00  0.00           C
ATOM   2834  HA  LEU   223      50.363  20.541  73.934  1.00  0.00           H
ATOM   2835  CB  LEU   223      49.087  21.739  72.744  1.00  0.00           C
ATOM   2836  HB1 LEU   223      48.205  21.635  72.086  1.00  0.00           H
ATOM   2837  HB2 LEU   223      49.936  22.162  72.178  1.00  0.00           H
ATOM   2838  CG  LEU   223      48.714  22.852  73.736  1.00  0.00           C
ATOM   2839  HG  LEU   223      47.827  22.416  74.250  1.00  0.00           H
ATOM   2840  CD1 LEU   223      49.843  23.179  74.737  1.00  0.00           C
ATOM   2841 HD11 LEU   223      50.697  23.586  74.153  1.00  0.00           H
ATOM   2842 HD12 LEU   223      50.075  22.235  75.262  1.00  0.00           H
ATOM   2843 HD13 LEU   223      49.478  23.890  75.510  1.00  0.00           H
ATOM   2844  CD2 LEU   223      48.255  24.097  73.031  1.00  0.00           C
ATOM   2845 HD21 LEU   223      47.602  23.914  72.151  1.00  0.00           H
ATOM   2846 HD22 LEU   223      49.212  24.589  72.739  1.00  0.00           H
ATOM   2847 HD23 LEU   223      47.712  24.680  73.801  1.00  0.00           H
ATOM   2848  C   LEU   223      48.381  19.892  74.326  1.00  0.00           C
ATOM   2849  O   LEU   223      48.482  19.869  75.516  1.00  0.00           O
ATOM   2850  N   ILE   224      47.239  19.384  73.725  1.00  0.00           N
ATOM   2851  HN  ILE   224      47.097  19.389  72.743  1.00  0.00           H
ATOM   2852  CA  ILE   224      46.148  18.794  74.496  1.00  0.00           C
ATOM   2853  HA  ILE   224      45.753  19.521  75.187  1.00  0.00           H
ATOM   2854  CB  ILE   224      44.992  18.369  73.549  1.00  0.00           C
ATOM   2855  HB  ILE   224      45.459  17.771  72.745  1.00  0.00           H
ATOM   2856  CG2 ILE   224      43.968  17.438  74.221  1.00  0.00           C
ATOM   2857 HG21 ILE   224      43.608  17.941  75.147  1.00  0.00           H
ATOM   2858 HG22 ILE   224      44.355  16.396  74.309  1.00  0.00           H
ATOM   2859 HG23 ILE   224      42.993  17.413  73.695  1.00  0.00           H
ATOM   2860  CG1 ILE   224      44.280  19.540  72.863  1.00  0.00           C
ATOM   2861 HG11 ILE   224      45.042  20.332  72.675  1.00  0.00           H
ATOM   2862 HG12 ILE   224      43.588  20.092  73.546  1.00  0.00           H
ATOM   2863  CD  ILE   224      43.377  19.229  71.634  1.00  0.00           C
ATOM   2864  HD1 ILE   224      42.591  18.548  72.026  1.00  0.00           H
ATOM   2865  HD2 ILE   224      43.988  18.688  70.876  1.00  0.00           H
ATOM   2866  HD3 ILE   224      42.989  20.184  71.240  1.00  0.00           H
ATOM   2867  C   ILE   224      46.536  17.594  75.375  1.00  0.00           C
ATOM   2868  O   ILE   224      46.304  17.637  76.583  1.00  0.00           O
ATOM   2869  N   LEU   225      47.319  16.623  74.860  1.00  0.00           N
ATOM   2870  HN  LEU   225      47.287  16.495  73.871  1.00  0.00           H
ATOM   2871  CA  LEU   225      47.909  15.489  75.596  1.00  0.00           C
ATOM   2872  HA  LEU   225      47.127  14.981  76.150  1.00  0.00           H
ATOM   2873  CB  LEU   225      48.555  14.439  74.676  1.00  0.00           C
ATOM   2874  HB1 LEU   225      49.225  14.950  73.956  1.00  0.00           H
ATOM   2875  HB2 LEU   225      47.715  13.910  74.184  1.00  0.00           H
ATOM   2876  CG  LEU   225      49.351  13.254  75.357  1.00  0.00           C
ATOM   2877  HG  LEU   225      50.191  13.658  75.956  1.00  0.00           H
ATOM   2878  CD1 LEU   225      48.650  12.420  76.414  1.00  0.00           C
ATOM   2879 HD11 LEU   225      49.105  11.448  76.723  1.00  0.00           H
ATOM   2880 HD12 LEU   225      47.592  12.263  76.101  1.00  0.00           H
ATOM   2881 HD13 LEU   225      48.476  13.058  77.303  1.00  0.00           H
ATOM   2882  CD2 LEU   225      50.054  12.399  74.280  1.00  0.00           C
ATOM   2883 HD21 LEU   225      50.534  11.519  74.766  1.00  0.00           H
ATOM   2884 HD22 LEU   225      50.828  13.028  73.809  1.00  0.00           H
ATOM   2885 HD23 LEU   225      49.367  12.144  73.441  1.00  0.00           H
ATOM   2886  C   LEU   225      48.849  15.903  76.692  1.00  0.00           C
ATOM   2887  O   LEU   225      48.664  15.455  77.828  1.00  0.00           O
ATOM   2888  N   VAL   226      49.898  16.677  76.410  1.00  0.00           N
ATOM   2889  HN  VAL   226      50.128  16.954  75.486  1.00  0.00           H
ATOM   2890  CA  VAL   226      50.913  17.114  77.328  1.00  0.00           C
ATOM   2891  HA  VAL   226      51.248  16.203  77.818  1.00  0.00           H
ATOM   2892  CB  VAL   226      52.185  17.577  76.565  1.00  0.00           C
ATOM   2893  HB  VAL   226      51.828  18.406  75.918  1.00  0.00           H
ATOM   2894  CG1 VAL   226      53.174  18.295  77.517  1.00  0.00           C
ATOM   2895 HG11 VAL   226      53.693  17.687  78.281  1.00  0.00           H
ATOM   2896 HG12 VAL   226      52.622  19.121  78.013  1.00  0.00           H
ATOM   2897 HG13 VAL   226      53.952  18.722  76.857  1.00  0.00           H
ATOM   2898  CG2 VAL   226      52.810  16.494  75.656  1.00  0.00           C
ATOM   2899 HG21 VAL   226      53.274  15.660  76.238  1.00  0.00           H
ATOM   2900 HG22 VAL   226      53.623  16.971  75.075  1.00  0.00           H
ATOM   2901 HG23 VAL   226      52.046  16.067  74.972  1.00  0.00           H
ATOM   2902  C   VAL   226      50.532  18.015  78.472  1.00  0.00           C
ATOM   2903  O   VAL   226      50.781  17.745  79.654  1.00  0.00           O
ATOM   2904  N   VAL   227      49.724  19.077  78.168  1.00  0.00           N
ATOM   2905  HN  VAL   227      49.350  19.171  77.249  1.00  0.00           H
ATOM   2906  CA  VAL   227      49.168  19.962  79.222  1.00  0.00           C
ATOM   2907  HA  VAL   227      50.045  20.320  79.746  1.00  0.00           H
ATOM   2908  CB  VAL   227      48.510  21.185  78.658  1.00  0.00           C
ATOM   2909  HB  VAL   227      48.034  20.875  77.704  1.00  0.00           H
ATOM   2910  CG1 VAL   227      47.389  21.932  79.576  1.00  0.00           C
ATOM   2911 HG11 VAL   227      46.484  21.299  79.548  1.00  0.00           H
ATOM   2912 HG12 VAL   227      47.129  22.892  79.089  1.00  0.00           H
ATOM   2913 HG13 VAL   227      47.730  22.102  80.620  1.00  0.00           H
ATOM   2914  CG2 VAL   227      49.628  22.184  78.288  1.00  0.00           C
ATOM   2915 HG21 VAL   227      50.204  22.285  79.229  1.00  0.00           H
ATOM   2916 HG22 VAL   227      49.294  23.215  78.043  1.00  0.00           H
ATOM   2917 HG23 VAL   227      50.279  21.803  77.473  1.00  0.00           H
ATOM   2918  C   VAL   227      48.295  19.342  80.218  1.00  0.00           C
ATOM   2919  O   VAL   227      48.732  19.217  81.404  1.00  0.00           O
ATOM   2920  N   TYR   228      47.107  18.751  79.860  1.00  0.00           N
ATOM   2921  HN  TYR   228      46.869  18.753  78.893  1.00  0.00           H
ATOM   2922  CA  TYR   228      46.239  18.163  80.864  1.00  0.00           C
ATOM   2923  HA  TYR   228      46.122  18.938  81.608  1.00  0.00           H
ATOM   2924  CB  TYR   228      44.828  17.822  80.209  1.00  0.00           C
ATOM   2925  HB1 TYR   228      44.217  17.347  81.011  1.00  0.00           H
ATOM   2926  HB2 TYR   228      45.058  17.129  79.376  1.00  0.00           H
ATOM   2927  CG  TYR   228      44.181  19.098  79.732  1.00  0.00           C
ATOM   2928  CD1 TYR   228      43.930  19.297  78.373  1.00  0.00           C
ATOM   2929  HD1 TYR   228      44.328  18.591  77.661  1.00  0.00           H
ATOM   2930  CE1 TYR   228      43.405  20.433  77.841  1.00  0.00           C
ATOM   2931  HE1 TYR   228      43.291  20.431  76.761  1.00  0.00           H
ATOM   2932  CZ  TYR   228      43.114  21.484  78.671  1.00  0.00           C
ATOM   2933  OH  TYR   228      42.409  22.585  78.120  1.00  0.00           O
ATOM   2934  HH  TYR   228      42.845  22.628  77.260  1.00  0.00           H
ATOM   2935  CD2 TYR   228      43.876  20.194  80.639  1.00  0.00           C
ATOM   2936  HD2 TYR   228      44.006  20.163  81.712  1.00  0.00           H
ATOM   2937  CE2 TYR   228      43.373  21.386  80.085  1.00  0.00           C
ATOM   2938  HE2 TYR   228      43.121  22.247  80.687  1.00  0.00           H
ATOM   2939  C   TYR   228      46.732  16.981  81.597  1.00  0.00           C
ATOM   2940  O   TYR   228      46.453  16.795  82.765  1.00  0.00           O
ATOM   2941  N   CYS   229      47.751  16.126  81.000  1.00  0.00           N
ATOM   2942  HN  CYS   229      47.976  16.289  80.041  1.00  0.00           H
ATOM   2943  CA  CYS   229      48.514  15.016  81.635  1.00  0.00           C
ATOM   2944  HA  CYS   229      47.847  14.361  82.163  1.00  0.00           H
ATOM   2945  CB  CYS   229      49.325  14.249  80.559  1.00  0.00           C
ATOM   2946  HB1 CYS   229      50.063  14.887  80.036  1.00  0.00           H
ATOM   2947  HB2 CYS   229      48.669  14.022  79.690  1.00  0.00           H
ATOM   2948  SG  CYS   229      50.087  12.687  81.007  1.00  0.00           S
ATOM   2949  HG1 CYS   229      51.173  12.917  81.740  1.00  0.00           H
ATOM   2950  C   CYS   229      49.508  15.676  82.670  1.00  0.00           C
ATOM   2951  O   CYS   229      49.829  15.131  83.741  1.00  0.00           O
ATOM   2952  N   SER   230      50.044  16.885  82.396  1.00  0.00           N
ATOM   2953  HN  SER   230      49.819  17.240  81.491  1.00  0.00           H
ATOM   2954  CA  SER   230      50.866  17.653  83.326  1.00  0.00           C
ATOM   2955  HA  SER   230      51.711  17.055  83.617  1.00  0.00           H
ATOM   2956  CB  SER   230      51.541  18.878  82.627  1.00  0.00           C
ATOM   2957  HB1 SER   230      52.114  19.485  83.370  1.00  0.00           H
ATOM   2958  HB2 SER   230      50.930  19.624  82.091  1.00  0.00           H
ATOM   2959  OG  SER   230      52.513  18.390  81.676  1.00  0.00           O
ATOM   2960  HG1 SER   230      52.017  18.153  80.898  1.00  0.00           H
ATOM   2961  C   SER   230      50.204  18.141  84.565  1.00  0.00           C
ATOM   2962  O   SER   230      50.754  17.995  85.648  1.00  0.00           O
ATOM   2963  N   MET   231      48.892  18.549  84.397  1.00  0.00           N
ATOM   2964  HN  MET   231      48.433  18.519  83.510  1.00  0.00           H
ATOM   2965  CA  MET   231      47.993  18.686  85.512  1.00  0.00           C
ATOM   2966  HA  MET   231      48.495  19.254  86.273  1.00  0.00           H
ATOM   2967  CB  MET   231      46.742  19.457  85.047  1.00  0.00           C
ATOM   2968  HB1 MET   231      45.880  19.229  85.712  1.00  0.00           H
ATOM   2969  HB2 MET   231      46.570  19.177  83.989  1.00  0.00           H
ATOM   2970  CG  MET   231      46.946  20.992  85.138  1.00  0.00           C
ATOM   2971  HG1 MET   231      47.517  21.201  86.063  1.00  0.00           H
ATOM   2972  HG2 MET   231      45.931  21.342  85.422  1.00  0.00           H
ATOM   2973  SD  MET   231      47.712  21.711  83.649  1.00  0.00           S
ATOM   2974  CE  MET   231      46.162  22.303  82.916  1.00  0.00           C
ATOM   2975  HE1 MET   231      46.290  22.950  82.016  1.00  0.00           H
ATOM   2976  HE2 MET   231      45.553  22.831  83.675  1.00  0.00           H
ATOM   2977  HE3 MET   231      45.592  21.390  82.621  1.00  0.00           H
ATOM   2978  C   MET   231      47.575  17.395  86.278  1.00  0.00           C
ATOM   2979  O   MET   231      47.404  17.368  87.504  1.00  0.00           O
ATOM   2980  N   PHE   232      47.483  16.244  85.582  1.00  0.00           N
ATOM   2981  HN  PHE   232      47.673  16.242  84.600  1.00  0.00           H
ATOM   2982  CA  PHE   232      47.353  14.922  86.157  1.00  0.00           C
ATOM   2983  HA  PHE   232      46.504  14.975  86.817  1.00  0.00           H
ATOM   2984  CB  PHE   232      47.216  13.779  85.106  1.00  0.00           C
ATOM   2985  HB1 PHE   232      48.025  13.621  84.359  1.00  0.00           H
ATOM   2986  HB2 PHE   232      46.234  13.990  84.637  1.00  0.00           H
ATOM   2987  CG  PHE   232      47.070  12.419  85.631  1.00  0.00           C
ATOM   2988  CD1 PHE   232      45.911  12.039  86.317  1.00  0.00           C
ATOM   2989  HD1 PHE   232      45.151  12.793  86.474  1.00  0.00           H
ATOM   2990  CE1 PHE   232      45.772  10.651  86.824  1.00  0.00           C
ATOM   2991  HE1 PHE   232      44.818  10.344  87.237  1.00  0.00           H
ATOM   2992  CZ  PHE   232      46.748   9.713  86.569  1.00  0.00           C
ATOM   2993  HZ  PHE   232      46.668   8.666  86.811  1.00  0.00           H
ATOM   2994  CD2 PHE   232      48.047  11.422  85.370  1.00  0.00           C
ATOM   2995  HD2 PHE   232      48.904  11.759  84.810  1.00  0.00           H
ATOM   2996  CE2 PHE   232      47.903  10.140  85.841  1.00  0.00           C
ATOM   2997  HE2 PHE   232      48.680   9.454  85.541  1.00  0.00           H
ATOM   2998  C   PHE   232      48.555  14.696  87.071  1.00  0.00           C
ATOM   2999  O   PHE   232      48.361  14.381  88.250  1.00  0.00           O
ATOM   3000  N   ARG   233      49.768  14.968  86.635  1.00  0.00           N
ATOM   3001  HN  ARG   233      49.878  15.152  85.669  1.00  0.00           H
ATOM   3002  CA  ARG   233      51.023  14.847  87.366  1.00  0.00           C
ATOM   3003  HA  ARG   233      51.118  13.804  87.607  1.00  0.00           H
ATOM   3004  CB  ARG   233      52.206  15.174  86.444  1.00  0.00           C
ATOM   3005  HB1 ARG   233      51.859  15.973  85.759  1.00  0.00           H
ATOM   3006  HB2 ARG   233      52.301  14.241  85.847  1.00  0.00           H
ATOM   3007  CG  ARG   233      53.521  15.501  87.064  1.00  0.00           C
ATOM   3008  HG1 ARG   233      53.556  16.338  87.794  1.00  0.00           H
ATOM   3009  HG2 ARG   233      54.168  15.896  86.248  1.00  0.00           H
ATOM   3010  CD  ARG   233      54.210  14.271  87.621  1.00  0.00           C
ATOM   3011  HD1 ARG   233      54.323  13.418  86.931  1.00  0.00           H
ATOM   3012  HD2 ARG   233      53.590  13.930  88.486  1.00  0.00           H
ATOM   3013  NE  ARG   233      55.474  14.822  88.166  1.00  0.00           N
ATOM   3014  HE  ARG   233      55.677  15.799  88.046  1.00  0.00           H
ATOM   3015  CZ  ARG   233      56.300  14.130  88.973  1.00  0.00           C
ATOM   3016  NH1 ARG   233      56.007  13.053  89.595  1.00  0.00           N
ATOM   3017 HH11 ARG   233      55.111  12.609  89.507  1.00  0.00           H
ATOM   3018 HH12 ARG   233      56.667  12.602  90.189  1.00  0.00           H
ATOM   3019  NH2 ARG   233      57.467  14.752  89.118  1.00  0.00           N
ATOM   3020 HH21 ARG   233      57.670  15.536  88.526  1.00  0.00           H
ATOM   3021 HH22 ARG   233      58.285  14.346  89.528  1.00  0.00           H
ATOM   3022  C   ARG   233      51.111  15.619  88.644  1.00  0.00           C
ATOM   3023  O   ARG   233      51.589  15.121  89.681  1.00  0.00           O
ATOM   3024  N   VAL   234      50.703  16.917  88.621  1.00  0.00           N
ATOM   3025  HN  VAL   234      50.471  17.345  87.753  1.00  0.00           H
ATOM   3026  CA  VAL   234      50.613  17.766  89.805  1.00  0.00           C
ATOM   3027  HA  VAL   234      51.646  17.799  90.114  1.00  0.00           H
ATOM   3028  CB  VAL   234      50.143  19.209  89.460  1.00  0.00           C
ATOM   3029  HB  VAL   234      49.196  19.144  88.887  1.00  0.00           H
ATOM   3030  CG1 VAL   234      50.014  20.106  90.739  1.00  0.00           C
ATOM   3031 HG11 VAL   234      49.803  21.170  90.500  1.00  0.00           H
ATOM   3032 HG12 VAL   234      50.896  20.095  91.423  1.00  0.00           H
ATOM   3033 HG13 VAL   234      49.161  19.721  91.332  1.00  0.00           H
ATOM   3034  CG2 VAL   234      51.301  19.826  88.501  1.00  0.00           C
ATOM   3035 HG21 VAL   234      51.457  19.232  87.579  1.00  0.00           H
ATOM   3036 HG22 VAL   234      52.209  19.811  89.126  1.00  0.00           H
ATOM   3037 HG23 VAL   234      51.040  20.911  88.438  1.00  0.00           H
ATOM   3038  C   VAL   234      49.754  17.163  90.871  1.00  0.00           C
ATOM   3039  O   VAL   234      50.124  17.238  92.022  1.00  0.00           O
ATOM   3040  N   ALA   235      48.556  16.601  90.560  1.00  0.00           N
ATOM   3041  HN  ALA   235      48.212  16.666  89.634  1.00  0.00           H
ATOM   3042  CA  ALA   235      47.658  15.972  91.505  1.00  0.00           C
ATOM   3043  HA  ALA   235      47.479  16.669  92.320  1.00  0.00           H
ATOM   3044  CB  ALA   235      46.194  15.652  90.936  1.00  0.00           C
ATOM   3045  HB1 ALA   235      45.555  15.379  91.796  1.00  0.00           H
ATOM   3046  HB2 ALA   235      46.239  14.848  90.169  1.00  0.00           H
ATOM   3047  HB3 ALA   235      45.825  16.558  90.405  1.00  0.00           H
ATOM   3048  C   ALA   235      48.308  14.672  92.053  1.00  0.00           C
ATOM   3049  O   ALA   235      48.371  14.382  93.246  1.00  0.00           O
ATOM   3050  N   ARG   236      48.823  13.847  91.073  1.00  0.00           N
ATOM   3051  HN  ARG   236      48.541  14.038  90.134  1.00  0.00           H
ATOM   3052  CA  ARG   236      49.554  12.624  91.452  1.00  0.00           C
ATOM   3053  HA  ARG   236      48.834  11.939  91.868  1.00  0.00           H
ATOM   3054  CB  ARG   236      50.177  11.904  90.192  1.00  0.00           C
ATOM   3055  HB1 ARG   236      51.004  11.213  90.477  1.00  0.00           H
ATOM   3056  HB2 ARG   236      50.782  12.700  89.713  1.00  0.00           H
ATOM   3057  CG  ARG   236      49.142  11.406  89.105  1.00  0.00           C
ATOM   3058  HG1 ARG   236      49.680  11.250  88.152  1.00  0.00           H
ATOM   3059  HG2 ARG   236      48.338  12.156  88.949  1.00  0.00           H
ATOM   3060  CD  ARG   236      48.601  10.029  89.519  1.00  0.00           C
ATOM   3061  HD1 ARG   236      47.734   9.731  88.882  1.00  0.00           H
ATOM   3062  HD2 ARG   236      48.205  10.082  90.556  1.00  0.00           H
ATOM   3063  NE  ARG   236      49.660   9.020  89.302  1.00  0.00           N
ATOM   3064  HE  ARG   236      50.560   9.373  89.015  1.00  0.00           H
ATOM   3065  CZ  ARG   236      49.496   7.708  89.413  1.00  0.00           C
ATOM   3066  NH1 ARG   236      48.328   7.223  89.783  1.00  0.00           N
ATOM   3067 HH11 ARG   236      47.595   7.826  90.089  1.00  0.00           H
ATOM   3068 HH12 ARG   236      48.292   6.377  90.307  1.00  0.00           H
ATOM   3069  NH2 ARG   236      50.454   6.851  89.233  1.00  0.00           N
ATOM   3070 HH21 ARG   236      51.341   7.223  88.954  1.00  0.00           H
ATOM   3071 HH22 ARG   236      50.196   5.890  89.169  1.00  0.00           H
ATOM   3072  C   ARG   236      50.713  12.885  92.357  1.00  0.00           C
ATOM   3073  O   ARG   236      50.864  12.217  93.365  1.00  0.00           O
ATOM   3074  N   VAL   237      51.540  13.951  92.168  1.00  0.00           N
ATOM   3075  HN  VAL   237      51.407  14.544  91.386  1.00  0.00           H
ATOM   3076  CA  VAL   237      52.756  14.072  92.944  1.00  0.00           C
ATOM   3077  HA  VAL   237      53.101  13.118  93.306  1.00  0.00           H
ATOM   3078  CB  VAL   237      53.872  14.588  92.058  1.00  0.00           C
ATOM   3079  HB  VAL   237      53.773  14.083  91.066  1.00  0.00           H
ATOM   3080  CG1 VAL   237      53.715  16.130  91.837  1.00  0.00           C
ATOM   3081 HG11 VAL   237      52.644  16.436  91.809  1.00  0.00           H
ATOM   3082 HG12 VAL   237      54.173  16.587  90.936  1.00  0.00           H
ATOM   3083 HG13 VAL   237      54.172  16.691  92.676  1.00  0.00           H
ATOM   3084  CG2 VAL   237      55.195  14.112  92.582  1.00  0.00           C
ATOM   3085 HG21 VAL   237      55.600  14.612  93.481  1.00  0.00           H
ATOM   3086 HG22 VAL   237      56.010  14.436  91.899  1.00  0.00           H
ATOM   3087 HG23 VAL   237      55.096  13.004  92.645  1.00  0.00           H
ATOM   3088  C   VAL   237      52.487  14.933  94.137  1.00  0.00           C
ATOM   3089  O   VAL   237      53.350  15.098  95.000  1.00  0.00           O
ATOM   3090  N   ALA   238      51.253  15.555  94.203  1.00  0.00           N
ATOM   3091  HN  ALA   238      50.552  15.151  93.622  1.00  0.00           H
ATOM   3092  CA  ALA   238      50.809  16.523  95.189  1.00  0.00           C
ATOM   3093  HA  ALA   238      49.887  16.981  94.860  1.00  0.00           H
ATOM   3094  CB  ALA   238      50.374  15.750  96.519  1.00  0.00           C
ATOM   3095  HB1 ALA   238      49.464  15.173  96.246  1.00  0.00           H
ATOM   3096  HB2 ALA   238      50.075  16.424  97.348  1.00  0.00           H
ATOM   3097  HB3 ALA   238      51.184  15.058  96.853  1.00  0.00           H
ATOM   3098  C   ALA   238      51.594  17.785  95.448  1.00  0.00           C
ATOM   3099  O   ALA   238      51.842  18.230  96.582  1.00  0.00           O
ATOM   3100  N   ALA   239      52.000  18.360  94.337  1.00  0.00           N
ATOM   3101  HN  ALA   239      52.033  17.771  93.538  1.00  0.00           H
ATOM   3102  CA  ALA   239      52.577  19.654  94.272  1.00  0.00           C
ATOM   3103  HA  ALA   239      53.191  19.790  95.153  1.00  0.00           H
ATOM   3104  CB  ALA   239      53.580  19.791  93.129  1.00  0.00           C
ATOM   3105  HB1 ALA   239      54.169  20.732  93.113  1.00  0.00           H
ATOM   3106  HB2 ALA   239      53.134  19.509  92.145  1.00  0.00           H
ATOM   3107  HB3 ALA   239      54.352  19.001  93.256  1.00  0.00           H
ATOM   3108  C   ALA   239      51.559  20.809  94.332  1.00  0.00           C
ATOM   3109  O   ALA   239      50.359  20.656  94.210  1.00  0.00           O
ATOM   3110  N   MET   240      52.136  22.061  94.519  1.00  0.00           N
ATOM   3111  HN  MET   240      53.136  22.107  94.504  1.00  0.00           H
ATOM   3112  CA  MET   240      51.567  23.329  94.680  1.00  0.00           C
ATOM   3113  HA  MET   240      52.344  24.082  94.725  1.00  0.00           H
ATOM   3114  CB  MET   240      50.604  23.851  93.533  1.00  0.00           C
ATOM   3115  HB1 MET   240      50.359  24.930  93.642  1.00  0.00           H
ATOM   3116  HB2 MET   240      49.693  23.223  93.594  1.00  0.00           H
ATOM   3117  CG  MET   240      51.188  23.658  92.092  1.00  0.00           C
ATOM   3118  HG1 MET   240      50.346  24.052  91.481  1.00  0.00           H
ATOM   3119  HG2 MET   240      51.256  22.565  91.924  1.00  0.00           H
ATOM   3120  SD  MET   240      52.739  24.652  91.878  1.00  0.00           S
ATOM   3121  CE  MET   240      53.655  23.345  91.078  1.00  0.00           C
ATOM   3122  HE1 MET   240      53.094  23.074  90.157  1.00  0.00           H
ATOM   3123  HE2 MET   240      53.933  22.505  91.761  1.00  0.00           H
ATOM   3124  HE3 MET   240      54.629  23.758  90.731  1.00  0.00           H
ATOM   3125  C   MET   240      50.906  23.427  96.121  1.00  0.00           C
ATOM   3126  O   MET   240      50.761  22.439  96.827  1.00  0.00           O
ATOM   3127  N   GLN   241      50.513  24.680  96.553  1.00  0.00           N
ATOM   3128  HN  GLN   241      50.666  25.481  95.987  1.00  0.00           H
ATOM   3129  CA  GLN   241      50.106  24.941  97.890  1.00  0.00           C
ATOM   3130  HA  GLN   241      51.025  24.791  98.422  1.00  0.00           H
ATOM   3131  CB  GLN   241      49.607  26.434  98.062  1.00  0.00           C
ATOM   3132  HB1 GLN   241      48.975  26.620  98.959  1.00  0.00           H
ATOM   3133  HB2 GLN   241      48.876  26.690  97.264  1.00  0.00           H
ATOM   3134  CG  GLN   241      50.744  27.494  97.871  1.00  0.00           C
ATOM   3135  HG1 GLN   241      51.477  27.155  98.634  1.00  0.00           H
ATOM   3136  HG2 GLN   241      50.205  28.446  98.120  1.00  0.00           H
ATOM   3137  CD  GLN   241      51.429  27.568  96.492  1.00  0.00           C
ATOM   3138  OE1 GLN   241      50.981  27.204  95.392  1.00  0.00           O
ATOM   3139  NE2 GLN   241      52.666  28.116  96.675  1.00  0.00           N
ATOM   3140 HE21 GLN   241      53.270  28.017  95.883  1.00  0.00           H
ATOM   3141 HE22 GLN   241      53.044  28.423  97.543  1.00  0.00           H
ATOM   3142  C   GLN   241      49.050  24.051  98.538  1.00  0.00           C
ATOM   3143  O   GLN   241      49.212  23.749  99.707  1.00  0.00           O
HETATM 3144  N   HSD   242      47.990  23.690  97.834  1.00  0.00           N
HETATM 3145  HN  HSD   242      48.000  23.839  96.854  1.00  0.00           H
HETATM 3146  CA  HSD   242      46.712  23.203  98.378  1.00  0.00           C
HETATM 3147  HA  HSD   242      46.802  22.790  99.378  1.00  0.00           H
HETATM 3148  CB  HSD   242      45.629  24.277  98.248  1.00  0.00           C
HETATM 3149  HB1 HSD   242      44.769  23.942  98.858  1.00  0.00           H
HETATM 3150  HB2 HSD   242      45.227  24.304  97.220  1.00  0.00           H
HETATM 3151  ND1 HSD   242      46.513  25.961 100.005  1.00  0.00           N
HETATM 3152  HD1 HSD   242      46.677  25.245 100.684  1.00  0.00           H
HETATM 3153  CG  HSD   242      46.035  25.671  98.809  1.00  0.00           C
HETATM 3154  CE1 HSD   242      46.483  27.318 100.021  1.00  0.00           C
HETATM 3155  HE1 HSD   242      46.955  27.882 100.831  1.00  0.00           H
HETATM 3156  NE2 HSD   242      45.886  27.897  99.023  1.00  0.00           N
HETATM 3157  CD2 HSD   242      45.639  26.823  98.223  1.00  0.00           C
HETATM 3158  HD2 HSD   242      45.260  27.057  97.236  1.00  0.00           H
HETATM 3159  C   HSD   242      46.205  22.036  97.558  1.00  0.00           C
HETATM 3160  O   HSD   242      46.676  21.777  96.435  1.00  0.00           O
ATOM   3161  N   GLY   243      45.328  21.169  98.165  1.00  0.00           N
ATOM   3162  HN  GLY   243      44.929  21.279  99.069  1.00  0.00           H
ATOM   3163  CA  GLY   243      44.756  19.906  97.587  1.00  0.00           C
ATOM   3164  HA1 GLY   243      43.965  19.555  98.232  1.00  0.00           H
ATOM   3165  HA2 GLY   243      45.638  19.269  97.602  1.00  0.00           H
ATOM   3166  C   GLY   243      44.152  19.869  96.200  1.00  0.00           C
ATOM   3167  O   GLY   243      44.565  19.185  95.318  1.00  0.00           O
ATOM   3168  N   PRO   244      43.127  20.711  95.996  1.00  0.00           N
ATOM   3169  CD  PRO   244      42.336  21.455  97.084  1.00  0.00           C
ATOM   3170  HD1 PRO   244      42.953  22.207  97.622  1.00  0.00           H
ATOM   3171  HD2 PRO   244      42.035  20.708  97.849  1.00  0.00           H
ATOM   3172  CA  PRO   244      42.479  20.761  94.752  1.00  0.00           C
ATOM   3173  HA  PRO   244      42.503  19.801  94.253  1.00  0.00           H
ATOM   3174  CB  PRO   244      41.078  21.287  95.044  1.00  0.00           C
ATOM   3175  HB1 PRO   244      40.426  20.395  95.174  1.00  0.00           H
ATOM   3176  HB2 PRO   244      40.628  21.841  94.186  1.00  0.00           H
ATOM   3177  CG  PRO   244      41.089  22.034  96.379  1.00  0.00           C
ATOM   3178  HG1 PRO   244      41.256  23.125  96.231  1.00  0.00           H
ATOM   3179  HG2 PRO   244      40.173  22.068  97.007  1.00  0.00           H
ATOM   3180  C   PRO   244      43.238  21.749  93.911  1.00  0.00           C
ATOM   3181  O   PRO   244      43.626  22.816  94.378  1.00  0.00           O
ATOM   3182  N   LEU   245      43.490  21.428  92.638  1.00  0.00           N
ATOM   3183  HN  LEU   245      43.218  20.538  92.269  1.00  0.00           H
ATOM   3184  CA  LEU   245      44.064  22.289  91.613  1.00  0.00           C
ATOM   3185  HA  LEU   245      45.078  22.574  91.827  1.00  0.00           H
ATOM   3186  CB  LEU   245      44.094  21.494  90.293  1.00  0.00           C
ATOM   3187  HB1 LEU   245      44.486  22.059  89.412  1.00  0.00           H
ATOM   3188  HB2 LEU   245      43.011  21.354  90.107  1.00  0.00           H
ATOM   3189  CG  LEU   245      44.898  20.175  90.279  1.00  0.00           C
ATOM   3190  HG  LEU   245      44.498  19.357  90.921  1.00  0.00           H
ATOM   3191  CD1 LEU   245      44.893  19.642  88.832  1.00  0.00           C
ATOM   3192 HD11 LEU   245      43.947  19.109  88.605  1.00  0.00           H
ATOM   3193 HD12 LEU   245      45.800  19.022  88.677  1.00  0.00           H
ATOM   3194 HD13 LEU   245      44.990  20.507  88.140  1.00  0.00           H
ATOM   3195  CD2 LEU   245      46.372  20.282  90.800  1.00  0.00           C
ATOM   3196 HD21 LEU   245      46.857  19.284  90.731  1.00  0.00           H
ATOM   3197 HD22 LEU   245      46.337  20.588  91.875  1.00  0.00           H
ATOM   3198 HD23 LEU   245      46.916  21.112  90.316  1.00  0.00           H
ATOM   3199  C   LEU   245      43.197  23.559  91.375  1.00  0.00           C
ATOM   3200  O   LEU   245      41.978  23.465  91.329  1.00  0.00           O
ATOM   3201  N   PRO   246      43.736  24.732  91.083  1.00  0.00           N
ATOM   3202  CD  PRO   246      45.222  24.972  91.156  1.00  0.00           C
ATOM   3203  HD1 PRO   246      45.768  24.616  90.253  1.00  0.00           H
ATOM   3204  HD2 PRO   246      45.688  24.512  92.050  1.00  0.00           H
ATOM   3205  CA  PRO   246      43.074  25.995  90.696  1.00  0.00           C
ATOM   3206  HA  PRO   246      42.560  26.287  91.604  1.00  0.00           H
ATOM   3207  CB  PRO   246      44.202  26.988  90.297  1.00  0.00           C
ATOM   3208  HB1 PRO   246      43.878  28.001  90.616  1.00  0.00           H
ATOM   3209  HB2 PRO   246      44.558  26.923  89.248  1.00  0.00           H
ATOM   3210  CG  PRO   246      45.318  26.534  91.209  1.00  0.00           C
ATOM   3211  HG1 PRO   246      46.280  26.941  90.831  1.00  0.00           H
ATOM   3212  HG2 PRO   246      45.114  26.939  92.228  1.00  0.00           H
ATOM   3213  C   PRO   246      41.963  25.855  89.656  1.00  0.00           C
ATOM   3214  O   PRO   246      40.949  26.476  89.715  1.00  0.00           O
ATOM   3215  N   THR   247      42.210  25.056  88.600  1.00  0.00           N
ATOM   3216  HN  THR   247      43.009  24.486  88.415  1.00  0.00           H
ATOM   3217  CA  THR   247      41.255  24.777  87.506  1.00  0.00           C
ATOM   3218  HA  THR   247      40.933  25.753  87.155  1.00  0.00           H
ATOM   3219  CB  THR   247      41.877  24.037  86.378  1.00  0.00           C
ATOM   3220  HB  THR   247      41.118  23.710  85.639  1.00  0.00           H
ATOM   3221  OG1 THR   247      42.663  22.947  86.882  1.00  0.00           O
ATOM   3222  HG1 THR   247      42.268  22.118  86.613  1.00  0.00           H
ATOM   3223  CG2 THR   247      42.938  24.843  85.654  1.00  0.00           C
ATOM   3224 HG21 THR   247      42.482  25.672  85.082  1.00  0.00           H
ATOM   3225 HG22 THR   247      43.449  24.209  84.905  1.00  0.00           H
ATOM   3226 HG23 THR   247      43.676  25.251  86.377  1.00  0.00           H
ATOM   3227  C   THR   247      40.057  23.917  87.854  1.00  0.00           C
ATOM   3228  O   THR   247      38.948  24.049  87.261  1.00  0.00           O
ATOM   3229  N   TRP   248      40.270  22.981  88.778  1.00  0.00           N
ATOM   3230  HN  TRP   248      41.166  22.957  89.223  1.00  0.00           H
ATOM   3231  CA  TRP   248      39.366  22.011  89.279  1.00  0.00           C
ATOM   3232  HA  TRP   248      38.882  21.810  88.339  1.00  0.00           H
ATOM   3233  CB  TRP   248      40.119  20.823  89.777  1.00  0.00           C
ATOM   3234  HB1 TRP   248      40.830  21.247  90.518  1.00  0.00           H
ATOM   3235  HB2 TRP   248      40.711  20.396  88.942  1.00  0.00           H
ATOM   3236  CG  TRP   248      39.248  19.732  90.307  1.00  0.00           C
ATOM   3237  CD1 TRP   248      39.000  19.380  91.595  1.00  0.00           C
ATOM   3238  HD1 TRP   248      39.555  19.712  92.452  1.00  0.00           H
ATOM   3239  NE1 TRP   248      38.008  18.441  91.598  1.00  0.00           N
ATOM   3240  HE1 TRP   248      37.737  17.908  92.373  1.00  0.00           H
ATOM   3241  CE2 TRP   248      37.562  18.177  90.342  1.00  0.00           C
ATOM   3242  CD2 TRP   248      38.325  18.990  89.500  1.00  0.00           C
ATOM   3243  CE3 TRP   248      38.063  18.929  88.134  1.00  0.00           C
ATOM   3244  HE3 TRP   248      38.470  19.580  87.381  1.00  0.00           H
ATOM   3245  CZ3 TRP   248      37.020  18.114  87.686  1.00  0.00           C
ATOM   3246  HZ3 TRP   248      36.715  18.189  86.651  1.00  0.00           H
ATOM   3247  CZ2 TRP   248      36.472  17.400  89.889  1.00  0.00           C
ATOM   3248  HZ2 TRP   248      35.936  16.776  90.583  1.00  0.00           H
ATOM   3249  CH2 TRP   248      36.290  17.339  88.538  1.00  0.00           C
ATOM   3250  HH2 TRP   248      35.489  16.732  88.142  1.00  0.00           H
ATOM   3251  C   TRP   248      38.406  22.608  90.285  1.00  0.00           C
ATOM   3252  O   TRP   248      37.276  22.223  90.341  1.00  0.00           O
ATOM   3253  N   MET   249      38.838  23.680  91.066  1.00  0.00           N
ATOM   3254  HN  MET   249      39.788  23.973  91.005  1.00  0.00           H
ATOM   3255  CA  MET   249      38.047  24.353  92.088  1.00  0.00           C
ATOM   3256  HA  MET   249      37.120  24.683  91.635  1.00  0.00           H
ATOM   3257  CB  MET   249      37.773  23.438  93.294  1.00  0.00           C
ATOM   3258  HB1 MET   249      38.654  23.242  93.957  1.00  0.00           H
ATOM   3259  HB2 MET   249      37.600  22.443  92.825  1.00  0.00           H
ATOM   3260  CG  MET   249      36.540  23.911  94.080  1.00  0.00           C
ATOM   3261  HG1 MET   249      36.426  23.056  94.781  1.00  0.00           H
ATOM   3262  HG2 MET   249      35.612  23.973  93.462  1.00  0.00           H
ATOM   3263  SD  MET   249      36.599  25.549  95.050  1.00  0.00           S
ATOM   3264  CE  MET   249      35.249  26.312  94.219  1.00  0.00           C
ATOM   3265  HE1 MET   249      34.494  25.541  93.935  1.00  0.00           H
ATOM   3266  HE2 MET   249      35.665  26.687  93.260  1.00  0.00           H
ATOM   3267  HE3 MET   249      34.733  27.128  94.758  1.00  0.00           H
ATOM   3268  C   MET   249      38.888  25.519  92.656  1.00  0.00           C
ATOM   3269  O   MET   249      39.920  25.282  93.320  1.00  0.00           O
ATOM   3270  N   GLU   250      38.513  26.782  92.437  1.00  0.00           N
ATOM   3271  HN  GLU   250      37.775  26.906  91.775  1.00  0.00           H
ATOM   3272  CA  GLU   250      39.023  28.024  93.042  1.00  0.00           C
ATOM   3273  HA  GLU   250      38.911  27.913  94.115  1.00  0.00           H
ATOM   3274  CB  GLU   250      40.478  28.173  92.878  1.00  0.00           C
ATOM   3275  HB1 GLU   250      40.626  28.101  91.777  1.00  0.00           H
ATOM   3276  HB2 GLU   250      41.020  27.315  93.336  1.00  0.00           H
ATOM   3277  CG  GLU   250      41.129  29.425  93.410  1.00  0.00           C
ATOM   3278  HG1 GLU   250      41.024  29.473  94.515  1.00  0.00           H
ATOM   3279  HG2 GLU   250      40.498  30.292  93.097  1.00  0.00           H
ATOM   3280  CD  GLU   250      42.630  29.834  93.104  1.00  0.00           C
ATOM   3281  OE1 GLU   250      42.906  30.592  92.167  1.00  0.00           O
ATOM   3282  OE2 GLU   250      43.497  29.442  93.958  1.00  0.00           O
ATOM   3283  C   GLU   250      38.261  29.206  92.614  1.00  0.00           C
ATOM   3284  O   GLU   250      38.288  29.618  91.460  1.00  0.00           O
ATOM   3285  N   THR   251      37.610  29.856  93.605  1.00  0.00           N
ATOM   3286  HN  THR   251      37.813  29.526  94.527  1.00  0.00           H
ATOM   3287  CA  THR   251      36.976  31.166  93.469  1.00  0.00           C
ATOM   3288  HA  THR   251      36.600  31.202  92.462  1.00  0.00           H
ATOM   3289  CB  THR   251      35.807  31.477  94.317  1.00  0.00           C
ATOM   3290  HB  THR   251      35.374  32.502  94.368  1.00  0.00           H
ATOM   3291  OG1 THR   251      36.013  31.016  95.658  1.00  0.00           O
ATOM   3292  HG1 THR   251      36.640  31.609  96.094  1.00  0.00           H
ATOM   3293  CG2 THR   251      34.552  30.634  93.858  1.00  0.00           C
ATOM   3294 HG21 THR   251      34.829  29.576  94.041  1.00  0.00           H
ATOM   3295 HG22 THR   251      34.264  30.837  92.808  1.00  0.00           H
ATOM   3296 HG23 THR   251      33.645  30.801  94.469  1.00  0.00           H
ATOM   3297  C   THR   251      38.054  32.243  93.524  1.00  0.00           C
ATOM   3298  O   THR   251      39.062  31.915  94.131  1.00  0.00           O
ATOM   3299  N   PRO   252      37.859  33.465  92.956  1.00  0.00           N
ATOM   3300  CD  PRO   252      36.773  33.750  92.045  1.00  0.00           C
ATOM   3301  HD1 PRO   252      35.896  33.935  92.697  1.00  0.00           H
ATOM   3302  HD2 PRO   252      36.707  32.920  91.313  1.00  0.00           H
ATOM   3303  CA  PRO   252      38.770  34.593  93.139  1.00  0.00           C
ATOM   3304  HA  PRO   252      39.700  34.290  92.688  1.00  0.00           H
ATOM   3305  CB  PRO   252      38.157  35.788  92.418  1.00  0.00           C
ATOM   3306  HB1 PRO   252      38.953  36.370  91.912  1.00  0.00           H
ATOM   3307  HB2 PRO   252      37.565  36.432  93.092  1.00  0.00           H
ATOM   3308  CG  PRO   252      37.142  35.118  91.412  1.00  0.00           C
ATOM   3309  HG1 PRO   252      36.201  35.633  91.140  1.00  0.00           H
ATOM   3310  HG2 PRO   252      37.726  34.810  90.519  1.00  0.00           H
ATOM   3311  C   PRO   252      39.307  34.945  94.466  1.00  0.00           C
ATOM   3312  O   PRO   252      38.484  35.069  95.414  1.00  0.00           O
ATOM   3313  N   ARG   253      40.622  35.114  94.693  1.00  0.00           N
ATOM   3314  HN  ARG   253      41.207  35.141  93.883  1.00  0.00           H
ATOM   3315  CA  ARG   253      41.093  35.067  96.127  1.00  0.00           C
ATOM   3316  HA  ARG   253      40.398  35.551  96.803  1.00  0.00           H
ATOM   3317  CB  ARG   253      41.158  33.610  96.770  1.00  0.00           C
ATOM   3318  HB1 ARG   253      40.072  33.361  96.831  1.00  0.00           H
ATOM   3319  HB2 ARG   253      41.575  33.609  97.798  1.00  0.00           H
ATOM   3320  CG  ARG   253      41.658  32.438  95.919  1.00  0.00           C
ATOM   3321  HG1 ARG   253      41.271  32.572  94.886  1.00  0.00           H
ATOM   3322  HG2 ARG   253      41.290  31.420  96.192  1.00  0.00           H
ATOM   3323  CD  ARG   253      43.146  32.488  95.781  1.00  0.00           C
ATOM   3324  HD1 ARG   253      43.446  33.547  95.612  1.00  0.00           H
ATOM   3325  HD2 ARG   253      43.414  32.002  94.820  1.00  0.00           H
ATOM   3326  NE  ARG   253      43.739  31.962  97.027  1.00  0.00           N
ATOM   3327  HE  ARG   253      44.260  32.608  97.575  1.00  0.00           H
ATOM   3328  CZ  ARG   253      44.108  30.715  97.306  1.00  0.00           C
ATOM   3329  NH1 ARG   253      43.953  29.636  96.602  1.00  0.00           N
ATOM   3330 HH11 ARG   253      43.555  29.686  95.683  1.00  0.00           H
ATOM   3331 HH12 ARG   253      44.691  28.970  96.760  1.00  0.00           H
ATOM   3332  NH2 ARG   253      44.837  30.558  98.379  1.00  0.00           N
ATOM   3333 HH21 ARG   253      44.776  31.333  99.007  1.00  0.00           H
ATOM   3334 HH22 ARG   253      45.175  29.664  98.677  1.00  0.00           H
ATOM   3335  C   ARG   253      42.428  35.823  96.295  1.00  0.00           C
ATOM   3336  O   ARG   253      43.115  36.019  95.301  1.00  0.00           O
ATOM   3337  N   GLN   254      42.815  36.202  97.531  1.00  0.00           N
ATOM   3338  HN  GLN   254      42.187  36.175  98.298  1.00  0.00           H
ATOM   3339  CA  GLN   254      44.203  36.607  97.820  1.00  0.00           C
ATOM   3340  HA  GLN   254      44.587  37.189  96.999  1.00  0.00           H
ATOM   3341  CB  GLN   254      44.260  37.432  99.134  1.00  0.00           C
ATOM   3342  HB1 GLN   254      45.313  37.581  99.457  1.00  0.00           H
ATOM   3343  HB2 GLN   254      43.890  36.772  99.940  1.00  0.00           H
ATOM   3344  CG  GLN   254      43.543  38.803  99.029  1.00  0.00           C
ATOM   3345  HG1 GLN   254      43.735  39.471  99.897  1.00  0.00           H
ATOM   3346  HG2 GLN   254      42.452  38.667  98.833  1.00  0.00           H
ATOM   3347  CD  GLN   254      44.002  39.587  97.770  1.00  0.00           C
ATOM   3348  OE1 GLN   254      43.116  39.956  96.977  1.00  0.00           O
ATOM   3349  NE2 GLN   254      45.308  39.833  97.552  1.00  0.00           N
ATOM   3350 HE21 GLN   254      45.547  40.104  96.618  1.00  0.00           H
ATOM   3351 HE22 GLN   254      46.037  39.458  98.125  1.00  0.00           H
ATOM   3352  C   GLN   254      45.236  35.448  97.961  1.00  0.00           C
ATOM   3353  O   GLN   254      45.003  34.245  98.122  1.00  0.00           O
ATOM   3354  N   ARG   255      46.505  35.810  97.875  1.00  0.00           N
ATOM   3355  HN  ARG   255      46.969  36.658  97.626  1.00  0.00           H
ATOM   3356  CA  ARG   255      47.524  34.859  98.216  1.00  0.00           C
ATOM   3357  HA  ARG   255      47.189  33.977  98.745  1.00  0.00           H
ATOM   3358  CB  ARG   255      48.314  34.332  96.985  1.00  0.00           C
ATOM   3359  HB1 ARG   255      49.043  33.523  97.211  1.00  0.00           H
ATOM   3360  HB2 ARG   255      48.790  35.178  96.456  1.00  0.00           H
ATOM   3361  CG  ARG   255      47.251  33.770  95.920  1.00  0.00           C
ATOM   3362  HG1 ARG   255      46.647  34.644  95.608  1.00  0.00           H
ATOM   3363  HG2 ARG   255      46.438  33.174  96.387  1.00  0.00           H
ATOM   3364  CD  ARG   255      47.912  33.063  94.702  1.00  0.00           C
ATOM   3365  HD1 ARG   255      48.316  32.049  94.920  1.00  0.00           H
ATOM   3366  HD2 ARG   255      48.711  33.726  94.302  1.00  0.00           H
ATOM   3367  NE  ARG   255      46.906  32.929  93.558  1.00  0.00           N
ATOM   3368  HE  ARG   255      46.841  33.705  92.931  1.00  0.00           H
ATOM   3369  CZ  ARG   255      46.121  31.830  93.320  1.00  0.00           C
ATOM   3370  NH1 ARG   255      46.085  30.710  94.020  1.00  0.00           N
ATOM   3371 HH11 ARG   255      45.362  30.060  93.782  1.00  0.00           H
ATOM   3372 HH12 ARG   255      46.492  30.712  94.926  1.00  0.00           H
ATOM   3373  NH2 ARG   255      45.171  32.071  92.410  1.00  0.00           N
ATOM   3374 HH21 ARG   255      45.190  32.928  91.894  1.00  0.00           H
ATOM   3375 HH22 ARG   255      44.371  31.483  92.395  1.00  0.00           H
ATOM   3376  C   ARG   255      48.521  35.569  99.028  1.00  0.00           C
ATOM   3377  O   ARG   255      48.787  36.810  98.867  1.00  0.00           O
ATOM   3378  N   SER   256      49.035  34.935 100.074  1.00  0.00           N
ATOM   3379  HN  SER   256      48.945  33.963 100.271  1.00  0.00           H
ATOM   3380  CA  SER   256      49.903  35.632 101.090  1.00  0.00           C
ATOM   3381  HA  SER   256      49.397  36.487 101.507  1.00  0.00           H
ATOM   3382  CB  SER   256      50.408  34.706 102.293  1.00  0.00           C
ATOM   3383  HB1 SER   256      49.575  34.659 103.029  1.00  0.00           H
ATOM   3384  HB2 SER   256      51.209  35.168 102.916  1.00  0.00           H
ATOM   3385  OG  SER   256      50.662  33.407 101.835  1.00  0.00           O
ATOM   3386  HG1 SER   256      51.614  33.344 101.913  1.00  0.00           H
ATOM   3387  C   SER   256      51.145  36.208 100.470  1.00  0.00           C
ATOM   3388  O   SER   256      51.537  37.305 100.835  1.00  0.00           O
ATOM   3389  N   GLU   257      51.805  35.668  99.443  1.00  0.00           N
ATOM   3390  HN  GLU   257      51.407  34.917  98.929  1.00  0.00           H
ATOM   3391  CA  GLU   257      52.942  36.291  98.754  1.00  0.00           C
ATOM   3392  HA  GLU   257      53.793  36.182  99.411  1.00  0.00           H
ATOM   3393  CB  GLU   257      53.295  35.519  97.461  1.00  0.00           C
ATOM   3394  HB1 GLU   257      54.229  35.952  97.051  1.00  0.00           H
ATOM   3395  HB2 GLU   257      52.491  35.552  96.690  1.00  0.00           H
ATOM   3396  CG  GLU   257      53.674  34.140  97.807  1.00  0.00           C
ATOM   3397  HG1 GLU   257      53.813  33.465  96.938  1.00  0.00           H
ATOM   3398  HG2 GLU   257      52.882  33.638  98.390  1.00  0.00           H
ATOM   3399  CD  GLU   257      54.977  33.981  98.653  1.00  0.00           C
ATOM   3400  OE1 GLU   257      54.908  34.092  99.887  1.00  0.00           O
ATOM   3401  OE2 GLU   257      56.060  33.817  98.033  1.00  0.00           O
ATOM   3402  C   GLU   257      52.762  37.831  98.390  1.00  0.00           C
ATOM   3403  O   GLU   257      51.738  38.252  97.918  1.00  0.00           O
ATOM   3404  N   SER   258      53.871  38.648  98.491  1.00  0.00           N
ATOM   3405  HN  SER   258      54.762  38.289  98.773  1.00  0.00           H
ATOM   3406  CA  SER   258      53.752  40.046  97.949  1.00  0.00           C
ATOM   3407  HA  SER   258      52.823  40.473  98.273  1.00  0.00           H
ATOM   3408  CB  SER   258      54.882  40.905  98.490  1.00  0.00           C
ATOM   3409  HB1 SER   258      55.850  40.534  98.084  1.00  0.00           H
ATOM   3410  HB2 SER   258      54.865  40.926  99.601  1.00  0.00           H
ATOM   3411  OG  SER   258      54.848  42.244  98.035  1.00  0.00           O
ATOM   3412  HG1 SER   258      54.034  42.561  98.443  1.00  0.00           H
ATOM   3413  C   SER   258      53.706  39.973  96.425  1.00  0.00           C
ATOM   3414  O   SER   258      54.457  39.273  95.814  1.00  0.00           O
ATOM   3415  N   LEU   259      52.797  40.798  95.847  1.00  0.00           N
ATOM   3416  HN  LEU   259      52.225  41.416  96.393  1.00  0.00           H
ATOM   3417  CA  LEU   259      52.609  40.960  94.453  1.00  0.00           C
ATOM   3418  HA  LEU   259      51.754  41.614  94.369  1.00  0.00           H
ATOM   3419  CB  LEU   259      53.796  41.845  93.863  1.00  0.00           C
ATOM   3420  HB1 LEU   259      53.602  41.924  92.774  1.00  0.00           H
ATOM   3421  HB2 LEU   259      54.736  41.270  94.008  1.00  0.00           H
ATOM   3422  CG  LEU   259      54.060  43.220  94.598  1.00  0.00           C
ATOM   3423  HG  LEU   259      54.568  43.108  95.576  1.00  0.00           H
ATOM   3424  CD1 LEU   259      55.088  43.926  93.717  1.00  0.00           C
ATOM   3425 HD11 LEU   259      54.483  44.293  92.870  1.00  0.00           H
ATOM   3426 HD12 LEU   259      55.894  43.212  93.430  1.00  0.00           H
ATOM   3427 HD13 LEU   259      55.440  44.808  94.292  1.00  0.00           H
ATOM   3428  CD2 LEU   259      52.837  44.124  94.679  1.00  0.00           C
ATOM   3429 HD21 LEU   259      53.075  45.202  94.816  1.00  0.00           H
ATOM   3430 HD22 LEU   259      52.204  43.884  95.558  1.00  0.00           H
ATOM   3431 HD23 LEU   259      52.247  43.904  93.764  1.00  0.00           H
ATOM   3432  C   LEU   259      52.193  39.830  93.506  1.00  0.00           C
ATOM   3433  O   LEU   259      52.940  39.370  92.651  1.00  0.00           O
ATOM   3434  N   SER   260      50.952  39.258  93.736  1.00  0.00           N
ATOM   3435  HN  SER   260      50.513  39.700  94.510  1.00  0.00           H
ATOM   3436  CA  SER   260      50.541  38.085  93.093  1.00  0.00           C
ATOM   3437  HA  SER   260      51.360  37.636  92.552  1.00  0.00           H
ATOM   3438  CB  SER   260      50.020  37.079  94.139  1.00  0.00           C
ATOM   3439  HB1 SER   260      50.829  37.054  94.899  1.00  0.00           H
ATOM   3440  HB2 SER   260      50.049  36.071  93.663  1.00  0.00           H
ATOM   3441  OG  SER   260      48.792  37.443  94.821  1.00  0.00           O
ATOM   3442  HG1 SER   260      48.974  38.271  95.269  1.00  0.00           H
ATOM   3443  C   SER   260      49.373  38.417  92.105  1.00  0.00           C
ATOM   3444  O   SER   260      48.779  37.512  91.496  1.00  0.00           O
ATOM   3445  N   SER   261      49.011  39.718  91.854  1.00  0.00           N
ATOM   3446  HN  SER   261      49.661  40.366  92.248  1.00  0.00           H
ATOM   3447  CA  SER   261      47.918  40.135  90.956  1.00  0.00           C
ATOM   3448  HA  SER   261      47.972  39.566  90.046  1.00  0.00           H
ATOM   3449  CB  SER   261      46.461  40.074  91.467  1.00  0.00           C
ATOM   3450  HB1 SER   261      46.350  40.949  92.136  1.00  0.00           H
ATOM   3451  HB2 SER   261      46.308  39.111  92.021  1.00  0.00           H
ATOM   3452  OG  SER   261      45.553  40.104  90.409  1.00  0.00           O
ATOM   3453  HG1 SER   261      45.038  39.307  90.522  1.00  0.00           H
ATOM   3454  C   SER   261      48.233  41.596  90.495  1.00  0.00           C
ATOM   3455  O   SER   261      49.156  42.251  90.995  1.00  0.00           O
ATOM   3456  N   ARG   262      47.449  42.180  89.556  1.00  0.00           N
ATOM   3457  HN  ARG   262      46.770  41.505  89.302  1.00  0.00           H
ATOM   3458  CA  ARG   262      47.645  43.476  88.967  1.00  0.00           C
ATOM   3459  HA  ARG   262      48.621  43.411  88.505  1.00  0.00           H
ATOM   3460  CB  ARG   262      46.560  43.782  87.925  1.00  0.00           C
ATOM   3461  HB1 ARG   262      46.746  44.726  87.384  1.00  0.00           H
ATOM   3462  HB2 ARG   262      45.572  43.912  88.422  1.00  0.00           H
ATOM   3463  CG  ARG   262      46.303  42.626  86.838  1.00  0.00           C
ATOM   3464  HG1 ARG   262      45.897  41.716  87.334  1.00  0.00           H
ATOM   3465  HG2 ARG   262      47.248  42.474  86.279  1.00  0.00           H
ATOM   3466  CD  ARG   262      45.345  43.008  85.759  1.00  0.00           C
ATOM   3467  HD1 ARG   262      45.245  42.230  84.972  1.00  0.00           H
ATOM   3468  HD2 ARG   262      45.704  43.911  85.230  1.00  0.00           H
ATOM   3469  NE  ARG   262      44.003  43.159  86.345  1.00  0.00           N
ATOM   3470  HE  ARG   262      43.532  42.389  86.791  1.00  0.00           H
ATOM   3471  CZ  ARG   262      43.281  44.235  86.337  1.00  0.00           C
ATOM   3472  NH1 ARG   262      43.676  45.382  85.797  1.00  0.00           N
ATOM   3473 HH11 ARG   262      44.561  45.520  85.329  1.00  0.00           H
ATOM   3474 HH12 ARG   262      43.037  46.068  85.463  1.00  0.00           H
ATOM   3475  NH2 ARG   262      42.006  44.238  86.644  1.00  0.00           N
ATOM   3476 HH21 ARG   262      41.666  43.392  87.061  1.00  0.00           H
ATOM   3477 HH22 ARG   262      41.481  45.085  86.699  1.00  0.00           H
ATOM   3478  C   ARG   262      47.585  44.684  89.922  1.00  0.00           C
ATOM   3479  O   ARG   262      48.475  45.558  89.997  1.00  0.00           O
ATOM   3480  N   SER   263      46.497  44.671  90.753  1.00  0.00           N
ATOM   3481  HN  SER   263      45.764  44.017  90.595  1.00  0.00           H
ATOM   3482  CA  SER   263      46.495  45.492  91.933  1.00  0.00           C
ATOM   3483  HA  SER   263      46.649  46.518  91.636  1.00  0.00           H
ATOM   3484  CB  SER   263      45.127  45.419  92.660  1.00  0.00           C
ATOM   3485  HB1 SER   263      45.106  45.936  93.644  1.00  0.00           H
ATOM   3486  HB2 SER   263      44.839  44.352  92.770  1.00  0.00           H
ATOM   3487  OG  SER   263      44.104  45.971  91.869  1.00  0.00           O
ATOM   3488  HG1 SER   263      44.203  46.920  91.945  1.00  0.00           H
ATOM   3489  C   SER   263      47.475  45.086  92.994  1.00  0.00           C
ATOM   3490  O   SER   263      47.432  43.917  93.334  1.00  0.00           O
ATOM   3491  N   THR   264      48.327  45.978  93.497  1.00  0.00           N
ATOM   3492  HN  THR   264      48.469  46.858  93.037  1.00  0.00           H
ATOM   3493  CA  THR   264      49.231  45.709  94.597  1.00  0.00           C
ATOM   3494  HA  THR   264      49.812  44.902  94.162  1.00  0.00           H
ATOM   3495  CB  THR   264      50.142  46.886  94.848  1.00  0.00           C
ATOM   3496  HB  THR   264      50.851  46.677  95.672  1.00  0.00           H
ATOM   3497  OG1 THR   264      49.454  48.119  95.073  1.00  0.00           O
ATOM   3498  HG1 THR   264      50.152  48.681  95.425  1.00  0.00           H
ATOM   3499  CG2 THR   264      50.963  47.124  93.519  1.00  0.00           C
ATOM   3500 HG21 THR   264      51.840  47.744  93.797  1.00  0.00           H
ATOM   3501 HG22 THR   264      50.481  47.780  92.774  1.00  0.00           H
ATOM   3502 HG23 THR   264      51.294  46.118  93.180  1.00  0.00           H
ATOM   3503  C   THR   264      48.652  45.202  95.884  1.00  0.00           C
ATOM   3504  O   THR   264      49.391  44.595  96.662  1.00  0.00           O
ATOM   3505  N   MET   265      47.329  45.441  96.176  1.00  0.00           N
ATOM   3506  HN  MET   265      46.776  46.014  95.562  1.00  0.00           H
ATOM   3507  CA  MET   265      46.627  45.098  97.428  1.00  0.00           C
ATOM   3508  HA  MET   265      45.723  45.680  97.565  1.00  0.00           H
ATOM   3509  CB  MET   265      46.087  43.596  97.426  1.00  0.00           C
ATOM   3510  HB1 MET   265      45.625  43.410  98.423  1.00  0.00           H
ATOM   3511  HB2 MET   265      46.862  42.865  97.119  1.00  0.00           H
ATOM   3512  CG  MET   265      44.905  43.381  96.427  1.00  0.00           C
ATOM   3513  HG1 MET   265      44.667  42.293  96.351  1.00  0.00           H
ATOM   3514  HG2 MET   265      45.254  43.587  95.393  1.00  0.00           H
ATOM   3515  SD  MET   265      43.336  44.454  96.680  1.00  0.00           S
ATOM   3516  CE  MET   265      42.767  43.460  98.084  1.00  0.00           C
ATOM   3517  HE1 MET   265      43.455  43.484  98.965  1.00  0.00           H
ATOM   3518  HE2 MET   265      42.435  42.466  97.717  1.00  0.00           H
ATOM   3519  HE3 MET   265      41.783  43.781  98.472  1.00  0.00           H
ATOM   3520  C   MET   265      47.325  45.355  98.668  1.00  0.00           C
ATOM   3521  O   MET   265      47.788  44.477  99.354  1.00  0.00           O
ATOM   3522  N   VAL   266      47.491  46.697  98.988  1.00  0.00           N
ATOM   3523  HN  VAL   266      47.136  47.493  98.494  1.00  0.00           H
ATOM   3524  CA  VAL   266      48.234  47.088 100.194  1.00  0.00           C
ATOM   3525  HA  VAL   266      49.201  46.620 100.084  1.00  0.00           H
ATOM   3526  CB  VAL   266      48.478  48.600 100.217  1.00  0.00           C
ATOM   3527  HB  VAL   266      47.555  49.184 100.444  1.00  0.00           H
ATOM   3528  CG1 VAL   266      49.329  49.056 101.406  1.00  0.00           C
ATOM   3529 HG11 VAL   266      50.183  48.369 101.552  1.00  0.00           H
ATOM   3530 HG12 VAL   266      48.766  49.169 102.360  1.00  0.00           H
ATOM   3531 HG13 VAL   266      49.658  50.085 101.119  1.00  0.00           H
ATOM   3532  CG2 VAL   266      49.132  49.064  98.977  1.00  0.00           C
ATOM   3533 HG21 VAL   266      48.961  50.140  98.759  1.00  0.00           H
ATOM   3534 HG22 VAL   266      48.543  48.636  98.143  1.00  0.00           H
ATOM   3535 HG23 VAL   266      50.184  48.719  98.845  1.00  0.00           H
ATOM   3536  C   VAL   266      47.671  46.678 101.537  1.00  0.00           C
ATOM   3537  O   VAL   266      48.437  46.172 102.401  1.00  0.00           O
ATOM   3538  N   THR   267      46.435  46.971 101.841  1.00  0.00           N
ATOM   3539  HN  THR   267      45.789  47.354 101.181  1.00  0.00           H
ATOM   3540  CA  THR   267      45.869  46.583 103.103  1.00  0.00           C
ATOM   3541  HA  THR   267      46.715  46.362 103.745  1.00  0.00           H
ATOM   3542  CB  THR   267      45.038  47.620 103.802  1.00  0.00           C
ATOM   3543  HB  THR   267      45.626  48.563 103.826  1.00  0.00           H
ATOM   3544  OG1 THR   267      44.684  47.227 105.127  1.00  0.00           O
ATOM   3545  HG1 THR   267      44.523  48.046 105.595  1.00  0.00           H
ATOM   3546  CG2 THR   267      43.750  47.945 103.078  1.00  0.00           C
ATOM   3547 HG21 THR   267      43.112  48.671 103.635  1.00  0.00           H
ATOM   3548 HG22 THR   267      43.074  47.075 102.975  1.00  0.00           H
ATOM   3549 HG23 THR   267      43.881  48.334 102.042  1.00  0.00           H
ATOM   3550  C   THR   267      45.168  45.220 103.065  1.00  0.00           C
ATOM   3551  O   THR   267      44.414  44.818 102.170  1.00  0.00           O
ATOM   3552  N   SER   268      45.444  44.331 104.111  1.00  0.00           N
ATOM   3553  HN  SER   268      46.067  44.563 104.847  1.00  0.00           H
ATOM   3554  CA  SER   268      45.012  42.928 104.040  1.00  0.00           C
ATOM   3555  HA  SER   268      44.911  42.482 103.065  1.00  0.00           H
ATOM   3556  CB  SER   268      46.137  41.978 104.637  1.00  0.00           C
ATOM   3557  HB1 SER   268      46.102  42.147 105.730  1.00  0.00           H
ATOM   3558  HB2 SER   268      47.091  42.319 104.183  1.00  0.00           H
ATOM   3559  OG  SER   268      46.035  40.566 104.446  1.00  0.00           O
ATOM   3560  HG1 SER   268      46.624  40.205 105.121  1.00  0.00           H
ATOM   3561  C   SER   268      43.725  42.728 104.859  1.00  0.00           C
ATOM   3562  O   SER   268      43.134  41.674 104.941  1.00  0.00           O
ATOM   3563  N   SER   269      43.255  43.946 105.409  1.00  0.00           N
ATOM   3564  HN  SER   269      43.821  44.723 105.120  1.00  0.00           H
ATOM   3565  CA  SER   269      42.031  44.044 106.146  1.00  0.00           C
ATOM   3566  HA  SER   269      41.900  43.268 106.892  1.00  0.00           H
ATOM   3567  CB  SER   269      42.074  45.444 106.916  1.00  0.00           C
ATOM   3568  HB1 SER   269      41.810  46.264 106.215  1.00  0.00           H
ATOM   3569  HB2 SER   269      43.016  45.696 107.459  1.00  0.00           H
ATOM   3570  OG  SER   269      41.117  45.499 108.032  1.00  0.00           O
ATOM   3571  HG1 SER   269      41.592  45.507 108.861  1.00  0.00           H
ATOM   3572  C   SER   269      40.847  43.936 105.230  1.00  0.00           C
ATOM   3573  O   SER   269      40.761  44.740 104.240  1.00  0.00           O
ATOM   3574  N   GLY   270      39.954  42.883 105.325  1.00  0.00           N
ATOM   3575  HN  GLY   270      39.924  42.246 106.089  1.00  0.00           H
ATOM   3576  CA  GLY   270      38.738  42.782 104.417  1.00  0.00           C
ATOM   3577  HA1 GLY   270      38.275  43.755 104.469  1.00  0.00           H
ATOM   3578  HA2 GLY   270      38.177  41.923 104.772  1.00  0.00           H
ATOM   3579  C   GLY   270      39.047  42.345 103.044  1.00  0.00           C
ATOM   3580  O   GLY   270      38.540  42.861 102.065  1.00  0.00           O
ATOM   3581  N   ALA   271      40.033  41.404 102.921  1.00  0.00           N
ATOM   3582  HN  ALA   271      40.688  41.167 103.643  1.00  0.00           H
ATOM   3583  CA  ALA   271      40.518  40.982 101.617  1.00  0.00           C
ATOM   3584  HA  ALA   271      39.884  41.368 100.838  1.00  0.00           H
ATOM   3585  CB  ALA   271      41.893  41.499 101.348  1.00  0.00           C
ATOM   3586  HB1 ALA   271      42.217  41.337 100.292  1.00  0.00           H
ATOM   3587  HB2 ALA   271      42.717  41.164 102.015  1.00  0.00           H
ATOM   3588  HB3 ALA   271      41.847  42.603 101.467  1.00  0.00           H
ATOM   3589  C   ALA   271      40.394  39.447 101.541  1.00  0.00           C
ATOM   3590  O   ALA   271      40.776  38.796 102.531  1.00  0.00           O
ATOM   3591  N   PRO   272      39.890  38.827 100.452  1.00  0.00           N
ATOM   3592  CD  PRO   272      39.397  39.526  99.192  1.00  0.00           C
ATOM   3593  HD1 PRO   272      40.271  39.654  98.514  1.00  0.00           H
ATOM   3594  HD2 PRO   272      38.878  40.519  99.220  1.00  0.00           H
ATOM   3595  CA  PRO   272      39.497  37.379 100.436  1.00  0.00           C
ATOM   3596  HA  PRO   272      38.619  37.193 101.037  1.00  0.00           H
ATOM   3597  CB  PRO   272      38.985  37.069  98.978  1.00  0.00           C
ATOM   3598  HB1 PRO   272      38.192  36.300  98.873  1.00  0.00           H
ATOM   3599  HB2 PRO   272      39.817  36.634  98.387  1.00  0.00           H
ATOM   3600  CG  PRO   272      38.486  38.503  98.512  1.00  0.00           C
ATOM   3601  HG1 PRO   272      38.478  38.600  97.403  1.00  0.00           H
ATOM   3602  HG2 PRO   272      37.494  38.680  98.977  1.00  0.00           H
ATOM   3603  C   PRO   272      40.542  36.345 100.862  1.00  0.00           C
ATOM   3604  O   PRO   272      41.314  35.895 100.068  1.00  0.00           O
ATOM   3605  N   GLN   273      40.507  35.789 102.093  1.00  0.00           N
ATOM   3606  HN  GLN   273      39.860  36.210 102.726  1.00  0.00           H
ATOM   3607  CA  GLN   273      41.568  34.895 102.453  1.00  0.00           C
ATOM   3608  HA  GLN   273      42.453  35.228 101.945  1.00  0.00           H
ATOM   3609  CB  GLN   273      41.788  35.018 104.044  1.00  0.00           C
ATOM   3610  HB1 GLN   273      42.542  34.266 104.369  1.00  0.00           H
ATOM   3611  HB2 GLN   273      40.807  34.728 104.484  1.00  0.00           H
ATOM   3612  CG  GLN   273      42.214  36.376 104.538  1.00  0.00           C
ATOM   3613  HG1 GLN   273      42.265  36.334 105.647  1.00  0.00           H
ATOM   3614  HG2 GLN   273      41.480  37.140 104.194  1.00  0.00           H
ATOM   3615  CD  GLN   273      43.498  36.824 103.927  1.00  0.00           C
ATOM   3616  OE1 GLN   273      44.473  36.074 103.852  1.00  0.00           O
ATOM   3617  NE2 GLN   273      43.560  38.086 103.592  1.00  0.00           N
ATOM   3618 HE21 GLN   273      44.439  38.486 103.321  1.00  0.00           H
ATOM   3619 HE22 GLN   273      42.711  38.466 103.232  1.00  0.00           H
ATOM   3620  C   GLN   273      41.232  33.456 102.259  1.00  0.00           C
ATOM   3621  O   GLN   273      42.177  32.625 102.389  1.00  0.00           O
ATOM   3622  N   THR   274      39.987  33.105 101.875  1.00  0.00           N
ATOM   3623  HN  THR   274      39.315  33.839 101.817  1.00  0.00           H
ATOM   3624  CA  THR   274      39.508  31.738 101.669  1.00  0.00           C
ATOM   3625  HA  THR   274      39.550  31.236 102.631  1.00  0.00           H
ATOM   3626  CB  THR   274      38.031  31.750 101.172  1.00  0.00           C
ATOM   3627  HB  THR   274      38.043  32.465 100.322  1.00  0.00           H
ATOM   3628  OG1 THR   274      37.178  32.251 102.169  1.00  0.00           O
ATOM   3629  HG1 THR   274      37.299  33.198 102.256  1.00  0.00           H
ATOM   3630  CG2 THR   274      37.526  30.391 100.654  1.00  0.00           C
ATOM   3631 HG21 THR   274      36.478  30.551 100.324  1.00  0.00           H
ATOM   3632 HG22 THR   274      37.563  29.681 101.496  1.00  0.00           H
ATOM   3633 HG23 THR   274      38.107  30.095  99.750  1.00  0.00           H
ATOM   3634  C   THR   274      40.376  30.804 100.816  1.00  0.00           C
ATOM   3635  O   THR   274      40.507  30.971  99.642  1.00  0.00           O
ATOM   3636  N   THR   275      40.967  29.759 101.468  1.00  0.00           N
ATOM   3637  HN  THR   275      40.788  29.616 102.428  1.00  0.00           H
ATOM   3638  CA  THR   275      41.584  28.639 100.811  1.00  0.00           C
ATOM   3639  HA  THR   275      42.144  29.132 100.035  1.00  0.00           H
ATOM   3640  CB  THR   275      42.651  27.924 101.623  1.00  0.00           C
ATOM   3641  HB  THR   275      42.878  26.896 101.260  1.00  0.00           H
ATOM   3642  OG1 THR   275      42.319  27.853 102.952  1.00  0.00           O
ATOM   3643  HG1 THR   275      41.444  27.470 103.022  1.00  0.00           H
ATOM   3644  CG2 THR   275      43.966  28.781 101.623  1.00  0.00           C
ATOM   3645 HG21 THR   275      44.287  29.061 100.604  1.00  0.00           H
ATOM   3646 HG22 THR   275      44.712  28.046 102.007  1.00  0.00           H
ATOM   3647 HG23 THR   275      43.835  29.677 102.260  1.00  0.00           H
ATOM   3648  C   THR   275      40.556  27.684 100.190  1.00  0.00           C
ATOM   3649  O   THR   275      39.778  27.179 100.985  1.00  0.00           O
ATOM   3650  N   PRO   276      40.631  27.349  98.869  1.00  0.00           N
ATOM   3651  CD  PRO   276      41.675  27.837  97.960  1.00  0.00           C
ATOM   3652  HD1 PRO   276      42.575  27.217  98.145  1.00  0.00           H
ATOM   3653  HD2 PRO   276      41.922  28.920  98.027  1.00  0.00           H
ATOM   3654  CA  PRO   276      39.573  26.559  98.097  1.00  0.00           C
ATOM   3655  HA  PRO   276      38.699  27.191  98.093  1.00  0.00           H
ATOM   3656  CB  PRO   276      40.262  26.170  96.793  1.00  0.00           C
ATOM   3657  HB1 PRO   276      39.601  26.049  95.899  1.00  0.00           H
ATOM   3658  HB2 PRO   276      40.969  25.338  96.999  1.00  0.00           H
ATOM   3659  CG  PRO   276      41.148  27.409  96.558  1.00  0.00           C
ATOM   3660  HG1 PRO   276      41.953  27.149  95.836  1.00  0.00           H
ATOM   3661  HG2 PRO   276      40.550  28.291  96.226  1.00  0.00           H
ATOM   3662  C   PRO   276      39.004  25.317  98.662  1.00  0.00           C
ATOM   3663  O   PRO   276      39.629  24.613  99.448  1.00  0.00           O
HETATM 3664  N   HSD   277      37.757  25.092  98.211  1.00  0.00           N
HETATM 3665  HN  HSD   277      37.294  25.872  97.801  1.00  0.00           H
HETATM 3666  CA  HSD   277      36.940  24.133  98.846  1.00  0.00           C
HETATM 3667  HA  HSD   277      37.298  24.085  99.863  1.00  0.00           H
HETATM 3668  CB  HSD   277      35.444  24.466  98.832  1.00  0.00           C
HETATM 3669  HB1 HSD   277      35.027  23.915  99.700  1.00  0.00           H
HETATM 3670  HB2 HSD   277      35.015  24.174  97.850  1.00  0.00           H
HETATM 3671  ND1 HSD   277      35.452  26.727 100.117  1.00  0.00           N
HETATM 3672  HD1 HSD   277      35.520  26.429 101.069  1.00  0.00           H
HETATM 3673  CG  HSD   277      35.194  25.988  99.008  1.00  0.00           C
HETATM 3674  CE1 HSD   277      35.212  28.049  99.792  1.00  0.00           C
HETATM 3675  HE1 HSD   277      35.470  28.860 100.456  1.00  0.00           H
HETATM 3676  NE2 HSD   277      34.820  28.171  98.609  1.00  0.00           N
HETATM 3677  CD2 HSD   277      34.759  26.856  98.064  1.00  0.00           C
HETATM 3678  HD2 HSD   277      34.261  26.594  97.146  1.00  0.00           H
HETATM 3679  C   HSD   277      37.061  22.747  98.275  1.00  0.00           C
HETATM 3680  O   HSD   277      37.482  22.677  97.110  1.00  0.00           O
ATOM   3681  N   ARG   278      36.960  21.642  99.020  1.00  0.00           N
ATOM   3682  HN  ARG   278      36.584  21.692  99.939  1.00  0.00           H
ATOM   3683  CA  ARG   278      37.276  20.273  98.580  1.00  0.00           C
ATOM   3684  HA  ARG   278      38.023  20.069  97.831  1.00  0.00           H
ATOM   3685  CB  ARG   278      37.658  19.569  99.883  1.00  0.00           C
ATOM   3686  HB1 ARG   278      37.608  18.465  99.799  1.00  0.00           H
ATOM   3687  HB2 ARG   278      36.882  19.825 100.637  1.00  0.00           H
ATOM   3688  CG  ARG   278      39.046  19.934 100.435  1.00  0.00           C
ATOM   3689  HG1 ARG   278      39.034  20.820 101.100  1.00  0.00           H
ATOM   3690  HG2 ARG   278      39.665  20.252  99.572  1.00  0.00           H
ATOM   3691  CD  ARG   278      39.843  18.841 101.192  1.00  0.00           C
ATOM   3692  HD1 ARG   278      40.252  18.027 100.557  1.00  0.00           H
ATOM   3693  HD2 ARG   278      39.283  18.594 102.115  1.00  0.00           H
ATOM   3694  NE  ARG   278      41.121  19.521 101.631  1.00  0.00           N
ATOM   3695  HE  ARG   278      41.115  20.519 101.657  1.00  0.00           H
ATOM   3696  CZ  ARG   278      42.158  18.896 102.065  1.00  0.00           C
ATOM   3697  NH1 ARG   278      42.272  17.649 102.469  1.00  0.00           N
ATOM   3698 HH11 ARG   278      41.430  17.116 102.368  1.00  0.00           H
ATOM   3699 HH12 ARG   278      43.168  17.299 102.760  1.00  0.00           H
ATOM   3700  NH2 ARG   278      43.363  19.540 102.060  1.00  0.00           N
ATOM   3701 HH21 ARG   278      43.398  20.471 101.702  1.00  0.00           H
ATOM   3702 HH22 ARG   278      43.999  19.139 102.720  1.00  0.00           H
ATOM   3703  C   ARG   278      36.009  19.595  98.021  1.00  0.00           C
ATOM   3704  O   ARG   278      35.951  18.354  97.793  1.00  0.00           O
ATOM   3705  N   THR   279      35.035  20.477  97.767  1.00  0.00           N
ATOM   3706  HN  THR   279      35.207  21.443  97.926  1.00  0.00           H
ATOM   3707  CA  THR   279      33.629  20.092  97.425  1.00  0.00           C
ATOM   3708  HA  THR   279      33.309  19.462  98.243  1.00  0.00           H
ATOM   3709  CB  THR   279      32.615  21.253  97.335  1.00  0.00           C
ATOM   3710  HB  THR   279      32.635  21.815  98.289  1.00  0.00           H
ATOM   3711  OG1 THR   279      31.346  20.710  97.020  1.00  0.00           O
ATOM   3712  HG1 THR   279      31.017  20.280  97.816  1.00  0.00           H
ATOM   3713  CG2 THR   279      33.089  22.299  96.304  1.00  0.00           C
ATOM   3714 HG21 THR   279      32.958  21.893  95.275  1.00  0.00           H
ATOM   3715 HG22 THR   279      34.122  22.575  96.620  1.00  0.00           H
ATOM   3716 HG23 THR   279      32.530  23.257  96.301  1.00  0.00           H
ATOM   3717  C   THR   279      33.520  19.182  96.123  1.00  0.00           C
ATOM   3718  O   THR   279      32.803  18.243  96.022  1.00  0.00           O
ATOM   3719  N   PHE   280      34.361  19.381  95.118  1.00  0.00           N
ATOM   3720  HN  PHE   280      34.799  20.270  95.026  1.00  0.00           H
ATOM   3721  CA  PHE   280      34.607  18.581  93.931  1.00  0.00           C
ATOM   3722  HA  PHE   280      33.787  17.896  93.770  1.00  0.00           H
ATOM   3723  CB  PHE   280      34.870  19.384  92.650  1.00  0.00           C
ATOM   3724  HB1 PHE   280      34.696  18.672  91.815  1.00  0.00           H
ATOM   3725  HB2 PHE   280      35.898  19.784  92.658  1.00  0.00           H
ATOM   3726  CG  PHE   280      33.933  20.556  92.423  1.00  0.00           C
ATOM   3727  CD1 PHE   280      34.540  21.782  92.112  1.00  0.00           C
ATOM   3728  HD1 PHE   280      35.596  21.993  92.132  1.00  0.00           H
ATOM   3729  CE1 PHE   280      33.826  22.927  91.799  1.00  0.00           C
ATOM   3730  HE1 PHE   280      34.361  23.851  91.640  1.00  0.00           H
ATOM   3731  CZ  PHE   280      32.449  22.845  91.794  1.00  0.00           C
ATOM   3732  HZ  PHE   280      31.912  23.739  91.515  1.00  0.00           H
ATOM   3733  CD2 PHE   280      32.507  20.515  92.453  1.00  0.00           C
ATOM   3734  HD2 PHE   280      31.991  19.592  92.663  1.00  0.00           H
ATOM   3735  CE2 PHE   280      31.781  21.644  92.170  1.00  0.00           C
ATOM   3736  HE2 PHE   280      30.704  21.562  92.173  1.00  0.00           H
ATOM   3737  C   PHE   280      35.777  17.527  94.115  1.00  0.00           C
ATOM   3738  O   PHE   280      36.230  16.832  93.246  1.00  0.00           O
ATOM   3739  N   GLY   281      36.154  17.288  95.373  1.00  0.00           N
ATOM   3740  HN  GLY   281      35.724  17.782  96.125  1.00  0.00           H
ATOM   3741  CA  GLY   281      37.256  16.452  95.783  1.00  0.00           C
ATOM   3742  HA1 GLY   281      37.114  15.474  95.345  1.00  0.00           H
ATOM   3743  HA2 GLY   281      37.126  16.410  96.851  1.00  0.00           H
ATOM   3744  C   GLY   281      38.701  16.975  95.538  1.00  0.00           C
ATOM   3745  O   GLY   281      38.888  18.181  95.394  1.00  0.00           O
ATOM   3746  N   GLY   282      39.789  16.161  95.483  1.00  0.00           N
ATOM   3747  HN  GLY   282      39.776  15.191  95.715  1.00  0.00           H
ATOM   3748  CA  GLY   282      41.087  16.544  94.946  1.00  0.00           C
ATOM   3749  HA1 GLY   282      41.859  15.825  95.139  1.00  0.00           H
ATOM   3750  HA2 GLY   282      41.373  17.562  95.189  1.00  0.00           H
ATOM   3751  C   GLY   282      41.080  16.645  93.456  1.00  0.00           C
ATOM   3752  O   GLY   282      40.127  16.189  92.753  1.00  0.00           O
ATOM   3753  N   GLY   283      42.244  17.117  92.916  1.00  0.00           N
ATOM   3754  HN  GLY   283      43.100  17.291  93.398  1.00  0.00           H
ATOM   3755  CA  GLY   283      42.383  17.435  91.453  1.00  0.00           C
ATOM   3756  HA1 GLY   283      43.399  17.770  91.313  1.00  0.00           H
ATOM   3757  HA2 GLY   283      41.703  18.265  91.329  1.00  0.00           H
ATOM   3758  C   GLY   283      42.048  16.376  90.577  1.00  0.00           C
ATOM   3759  O   GLY   283      42.346  15.203  90.817  1.00  0.00           O
ATOM   3760  N   LYS   284      41.425  16.853  89.472  1.00  0.00           N
ATOM   3761  HN  LYS   284      41.091  17.782  89.344  1.00  0.00           H
ATOM   3762  CA  LYS   284      41.151  15.960  88.321  1.00  0.00           C
ATOM   3763  HA  LYS   284      41.753  15.069  88.282  1.00  0.00           H
ATOM   3764  CB  LYS   284      39.595  15.713  88.224  1.00  0.00           C
ATOM   3765  HB1 LYS   284      39.219  15.219  87.295  1.00  0.00           H
ATOM   3766  HB2 LYS   284      39.021  16.658  88.301  1.00  0.00           H
ATOM   3767  CG  LYS   284      39.109  14.851  89.405  1.00  0.00           C
ATOM   3768  HG1 LYS   284      38.029  14.606  89.295  1.00  0.00           H
ATOM   3769  HG2 LYS   284      39.065  15.495  90.301  1.00  0.00           H
ATOM   3770  CD  LYS   284      39.775  13.475  89.537  1.00  0.00           C
ATOM   3771  HD1 LYS   284      40.868  13.662  89.389  1.00  0.00           H
ATOM   3772  HD2 LYS   284      39.352  12.838  88.734  1.00  0.00           H
ATOM   3773  CE  LYS   284      39.535  12.820  90.862  1.00  0.00           C
ATOM   3774  HE1 LYS   284      39.748  11.728  90.902  1.00  0.00           H
ATOM   3775  HE2 LYS   284      38.428  12.827  90.988  1.00  0.00           H
ATOM   3776  NZ  LYS   284      40.164  13.461  91.987  1.00  0.00           N
ATOM   3777  HZ1 LYS   284      39.912  13.024  92.899  1.00  0.00           H
ATOM   3778  HZ2 LYS   284      39.803  14.443  91.985  1.00  0.00           H
ATOM   3779  HZ3 LYS   284      41.196  13.453  91.907  1.00  0.00           H
ATOM   3780  C   LYS   284      41.506  16.618  87.022  1.00  0.00           C
ATOM   3781  O   LYS   284      41.365  17.827  86.809  1.00  0.00           O
ATOM   3782  N   ALA   285      41.943  15.896  86.022  1.00  0.00           N
ATOM   3783  HN  ALA   285      42.041  14.904  86.041  1.00  0.00           H
ATOM   3784  CA  ALA   285      42.367  16.505  84.801  1.00  0.00           C
ATOM   3785  HA  ALA   285      41.633  17.235  84.509  1.00  0.00           H
ATOM   3786  CB  ALA   285      43.731  17.233  84.981  1.00  0.00           C
ATOM   3787  HB1 ALA   285      44.039  17.636  83.985  1.00  0.00           H
ATOM   3788  HB2 ALA   285      44.553  16.520  85.177  1.00  0.00           H
ATOM   3789  HB3 ALA   285      43.712  17.988  85.793  1.00  0.00           H
ATOM   3790  C   ALA   285      42.551  15.416  83.616  1.00  0.00           C
ATOM   3791  O   ALA   285      42.519  15.700  82.425  1.00  0.00           O
ATOM   3792  N   ALA   286      42.402  14.088  83.979  1.00  0.00           N
ATOM   3793  HN  ALA   286      42.414  13.707  84.902  1.00  0.00           H
ATOM   3794  CA  ALA   286      42.249  12.981  83.076  1.00  0.00           C
ATOM   3795  HA  ALA   286      43.048  12.991  82.359  1.00  0.00           H
ATOM   3796  CB  ALA   286      42.167  11.589  83.847  1.00  0.00           C
ATOM   3797  HB1 ALA   286      41.224  11.591  84.445  1.00  0.00           H
ATOM   3798  HB2 ALA   286      43.004  11.547  84.580  1.00  0.00           H
ATOM   3799  HB3 ALA   286      42.112  10.672  83.211  1.00  0.00           H
ATOM   3800  C   ALA   286      40.971  13.230  82.276  1.00  0.00           C
ATOM   3801  O   ALA   286      40.844  13.187  81.078  1.00  0.00           O
ATOM   3802  N   VAL   287      39.931  13.615  83.058  1.00  0.00           N
ATOM   3803  HN  VAL   287      39.992  13.530  84.049  1.00  0.00           H
ATOM   3804  CA  VAL   287      38.620  13.854  82.559  1.00  0.00           C
ATOM   3805  HA  VAL   287      38.279  13.045  81.930  1.00  0.00           H
ATOM   3806  CB  VAL   287      37.522  13.968  83.683  1.00  0.00           C
ATOM   3807  HB  VAL   287      37.582  13.068  84.336  1.00  0.00           H
ATOM   3808  CG1 VAL   287      37.621  15.266  84.472  1.00  0.00           C
ATOM   3809 HG11 VAL   287      38.703  15.373  84.709  1.00  0.00           H
ATOM   3810 HG12 VAL   287      37.007  15.246  85.390  1.00  0.00           H
ATOM   3811 HG13 VAL   287      37.345  16.165  83.886  1.00  0.00           H
ATOM   3812  CG2 VAL   287      36.212  13.913  82.958  1.00  0.00           C
ATOM   3813 HG21 VAL   287      35.365  13.920  83.681  1.00  0.00           H
ATOM   3814 HG22 VAL   287      36.075  12.920  82.481  1.00  0.00           H
ATOM   3815 HG23 VAL   287      36.106  14.581  82.084  1.00  0.00           H
ATOM   3816  C   VAL   287      38.665  15.091  81.603  1.00  0.00           C
ATOM   3817  O   VAL   287      37.984  15.071  80.531  1.00  0.00           O
ATOM   3818  N   VAL   288      39.380  16.173  81.867  1.00  0.00           N
ATOM   3819  HN  VAL   288      39.857  16.111  82.741  1.00  0.00           H
ATOM   3820  CA  VAL   288      39.507  17.355  81.059  1.00  0.00           C
ATOM   3821  HA  VAL   288      38.512  17.540  80.691  1.00  0.00           H
ATOM   3822  CB  VAL   288      40.038  18.451  81.934  1.00  0.00           C
ATOM   3823  HB  VAL   288      41.071  18.208  82.278  1.00  0.00           H
ATOM   3824  CG1 VAL   288      40.139  19.728  81.130  1.00  0.00           C
ATOM   3825 HG11 VAL   288      40.670  19.737  80.147  1.00  0.00           H
ATOM   3826 HG12 VAL   288      40.627  20.578  81.665  1.00  0.00           H
ATOM   3827 HG13 VAL   288      39.086  19.973  80.886  1.00  0.00           H
ATOM   3828  CG2 VAL   288      39.205  18.646  83.200  1.00  0.00           C
ATOM   3829 HG21 VAL   288      39.523  19.514  83.814  1.00  0.00           H
ATOM   3830 HG22 VAL   288      39.392  17.788  83.868  1.00  0.00           H
ATOM   3831 HG23 VAL   288      38.124  18.746  82.982  1.00  0.00           H
ATOM   3832  C   VAL   288      40.262  17.077  79.744  1.00  0.00           C
ATOM   3833  O   VAL   288      39.994  17.592  78.677  1.00  0.00           O
ATOM   3834  N   LEU   289      41.250  16.184  79.768  1.00  0.00           N
ATOM   3835  HN  LEU   289      41.540  15.837  80.646  1.00  0.00           H
ATOM   3836  CA  LEU   289      41.940  15.749  78.557  1.00  0.00           C
ATOM   3837  HA  LEU   289      42.324  16.614  78.022  1.00  0.00           H
ATOM   3838  CB  LEU   289      43.056  14.722  79.017  1.00  0.00           C
ATOM   3839  HB1 LEU   289      42.413  13.935  79.463  1.00  0.00           H
ATOM   3840  HB2 LEU   289      43.673  15.155  79.833  1.00  0.00           H
ATOM   3841  CG  LEU   289      44.014  14.136  77.971  1.00  0.00           C
ATOM   3842  HG  LEU   289      44.103  14.912  77.182  1.00  0.00           H
ATOM   3843  CD1 LEU   289      45.447  13.977  78.533  1.00  0.00           C
ATOM   3844 HD11 LEU   289      46.014  14.923  78.676  1.00  0.00           H
ATOM   3845 HD12 LEU   289      46.011  13.168  78.017  1.00  0.00           H
ATOM   3846 HD13 LEU   289      45.361  13.586  79.572  1.00  0.00           H
ATOM   3847  CD2 LEU   289      43.495  12.828  77.288  1.00  0.00           C
ATOM   3848 HD21 LEU   289      44.354  12.232  76.918  1.00  0.00           H
ATOM   3849 HD22 LEU   289      42.976  13.214  76.385  1.00  0.00           H
ATOM   3850 HD23 LEU   289      42.778  12.191  77.852  1.00  0.00           H
ATOM   3851  C   LEU   289      41.101  15.069  77.471  1.00  0.00           C
ATOM   3852  O   LEU   289      41.108  15.342  76.284  1.00  0.00           O
ATOM   3853  N   LEU   290      40.106  14.292  78.027  1.00  0.00           N
ATOM   3854  HN  LEU   290      40.138  13.969  78.969  1.00  0.00           H
ATOM   3855  CA  LEU   290      39.129  13.569  77.176  1.00  0.00           C
ATOM   3856  HA  LEU   290      39.726  13.288  76.313  1.00  0.00           H
ATOM   3857  CB  LEU   290      38.627  12.362  78.004  1.00  0.00           C
ATOM   3858  HB1 LEU   290      37.884  11.753  77.462  1.00  0.00           H
ATOM   3859  HB2 LEU   290      38.257  12.676  78.999  1.00  0.00           H
ATOM   3860  CG  LEU   290      39.774  11.359  78.264  1.00  0.00           C
ATOM   3861  HG  LEU   290      40.723  11.911  78.460  1.00  0.00           H
ATOM   3862  CD1 LEU   290      39.548  10.427  79.464  1.00  0.00           C
ATOM   3863 HD11 LEU   290      40.410   9.759  79.630  1.00  0.00           H
ATOM   3864 HD12 LEU   290      38.650   9.788  79.306  1.00  0.00           H
ATOM   3865 HD13 LEU   290      39.421  11.050  80.377  1.00  0.00           H
ATOM   3866  CD2 LEU   290      40.128  10.483  77.067  1.00  0.00           C
ATOM   3867 HD21 LEU   290      40.549  11.043  76.209  1.00  0.00           H
ATOM   3868 HD22 LEU   290      39.241   9.915  76.725  1.00  0.00           H
ATOM   3869 HD23 LEU   290      40.935   9.757  77.343  1.00  0.00           H
ATOM   3870  C   LEU   290      38.058  14.490  76.694  1.00  0.00           C
ATOM   3871  O   LEU   290      37.695  14.479  75.500  1.00  0.00           O
ATOM   3872  N   ALA   291      37.548  15.311  77.604  1.00  0.00           N
ATOM   3873  HN  ALA   291      37.880  15.288  78.547  1.00  0.00           H
ATOM   3874  CA  ALA   291      36.533  16.332  77.411  1.00  0.00           C
ATOM   3875  HA  ALA   291      35.666  15.865  76.974  1.00  0.00           H
ATOM   3876  CB  ALA   291      36.204  17.217  78.649  1.00  0.00           C
ATOM   3877  HB1 ALA   291      35.802  16.469  79.367  1.00  0.00           H
ATOM   3878  HB2 ALA   291      35.378  17.944  78.452  1.00  0.00           H
ATOM   3879  HB3 ALA   291      37.064  17.666  79.176  1.00  0.00           H
ATOM   3880  C   ALA   291      36.918  17.322  76.237  1.00  0.00           C
ATOM   3881  O   ALA   291      36.286  17.494  75.208  1.00  0.00           O
ATOM   3882  N   VAL   292      38.054  18.045  76.465  1.00  0.00           N
ATOM   3883  HN  VAL   292      38.584  17.906  77.295  1.00  0.00           H
ATOM   3884  CA  VAL   292      38.634  19.008  75.534  1.00  0.00           C
ATOM   3885  HA  VAL   292      37.898  19.703  75.154  1.00  0.00           H
ATOM   3886  CB  VAL   292      39.773  19.865  76.217  1.00  0.00           C
ATOM   3887  HB  VAL   292      40.624  19.195  76.492  1.00  0.00           H
ATOM   3888  CG1 VAL   292      40.390  20.816  75.168  1.00  0.00           C
ATOM   3889 HG11 VAL   292      41.256  20.386  74.619  1.00  0.00           H
ATOM   3890 HG12 VAL   292      40.959  21.607  75.711  1.00  0.00           H
ATOM   3891 HG13 VAL   292      39.594  21.381  74.631  1.00  0.00           H
ATOM   3892  CG2 VAL   292      39.295  20.617  77.483  1.00  0.00           C
ATOM   3893 HG21 VAL   292      38.501  21.348  77.218  1.00  0.00           H
ATOM   3894 HG22 VAL   292      40.169  21.171  77.885  1.00  0.00           H
ATOM   3895 HG23 VAL   292      38.812  19.905  78.175  1.00  0.00           H
ATOM   3896  C   VAL   292      39.133  18.429  74.230  1.00  0.00           C
ATOM   3897  O   VAL   292      38.927  19.011  73.154  1.00  0.00           O
ATOM   3898  N   GLY   293      39.877  17.308  74.353  1.00  0.00           N
ATOM   3899  HN  GLY   293      39.940  16.851  75.243  1.00  0.00           H
ATOM   3900  CA  GLY   293      40.459  16.648  73.157  1.00  0.00           C
ATOM   3901  HA1 GLY   293      41.150  15.862  73.440  1.00  0.00           H
ATOM   3902  HA2 GLY   293      40.926  17.359  72.505  1.00  0.00           H
ATOM   3903  C   GLY   293      39.392  15.944  72.401  1.00  0.00           C
ATOM   3904  O   GLY   293      39.575  15.757  71.208  1.00  0.00           O
ATOM   3905  N   GLY   294      38.264  15.511  73.041  1.00  0.00           N
ATOM   3906  HN  GLY   294      38.206  15.484  74.042  1.00  0.00           H
ATOM   3907  CA  GLY   294      37.039  15.098  72.430  1.00  0.00           C
ATOM   3908  HA1 GLY   294      36.313  14.839  73.184  1.00  0.00           H
ATOM   3909  HA2 GLY   294      37.205  14.194  71.856  1.00  0.00           H
ATOM   3910  C   GLY   294      36.503  16.175  71.499  1.00  0.00           C
ATOM   3911  O   GLY   294      36.032  15.870  70.395  1.00  0.00           O
ATOM   3912  N   GLN   295      36.329  17.450  71.953  1.00  0.00           N
ATOM   3913  HN  GLN   295      36.530  17.527  72.923  1.00  0.00           H
ATOM   3914  CA  GLN   295      35.755  18.530  71.210  1.00  0.00           C
ATOM   3915  HA  GLN   295      34.804  18.238  70.770  1.00  0.00           H
ATOM   3916  CB  GLN   295      35.539  19.896  72.078  1.00  0.00           C
ATOM   3917  HB1 GLN   295      36.450  20.006  72.697  1.00  0.00           H
ATOM   3918  HB2 GLN   295      34.711  19.568  72.760  1.00  0.00           H
ATOM   3919  CG  GLN   295      35.286  21.184  71.413  1.00  0.00           C
ATOM   3920  HG1 GLN   295      36.011  21.477  70.627  1.00  0.00           H
ATOM   3921  HG2 GLN   295      35.400  22.033  72.117  1.00  0.00           H
ATOM   3922  CD  GLN   295      33.901  21.535  70.913  1.00  0.00           C
ATOM   3923  OE1 GLN   295      33.216  22.313  71.554  1.00  0.00           O
ATOM   3924  NE2 GLN   295      33.445  20.875  69.808  1.00  0.00           N
ATOM   3925 HE21 GLN   295      32.631  21.221  69.352  1.00  0.00           H
ATOM   3926 HE22 GLN   295      33.918  20.042  69.509  1.00  0.00           H
ATOM   3927  C   GLN   295      36.585  18.868  69.916  1.00  0.00           C
ATOM   3928  O   GLN   295      36.002  19.079  68.858  1.00  0.00           O
ATOM   3929  N   PHE   296      37.934  18.832  70.137  1.00  0.00           N
ATOM   3930  HN  PHE   296      38.312  18.539  71.017  1.00  0.00           H
ATOM   3931  CA  PHE   296      38.911  19.054  69.038  1.00  0.00           C
ATOM   3932  HA  PHE   296      38.600  19.939  68.501  1.00  0.00           H
ATOM   3933  CB  PHE   296      40.342  19.117  69.619  1.00  0.00           C
ATOM   3934  HB1 PHE   296      40.500  18.195  70.209  1.00  0.00           H
ATOM   3935  HB2 PHE   296      40.411  20.037  70.246  1.00  0.00           H
ATOM   3936  CG  PHE   296      41.375  19.238  68.549  1.00  0.00           C
ATOM   3937  CD1 PHE   296      41.849  20.528  68.186  1.00  0.00           C
ATOM   3938  HD1 PHE   296      41.496  21.435  68.659  1.00  0.00           H
ATOM   3939  CE1 PHE   296      42.894  20.681  67.306  1.00  0.00           C
ATOM   3940  HE1 PHE   296      43.262  21.679  67.164  1.00  0.00           H
ATOM   3941  CZ  PHE   296      43.547  19.543  66.782  1.00  0.00           C
ATOM   3942  HZ  PHE   296      44.442  19.580  66.190  1.00  0.00           H
ATOM   3943  CD2 PHE   296      42.034  18.108  67.995  1.00  0.00           C
ATOM   3944  HD2 PHE   296      41.825  17.078  68.238  1.00  0.00           H
ATOM   3945  CE2 PHE   296      43.157  18.263  67.179  1.00  0.00           C
ATOM   3946  HE2 PHE   296      43.708  17.384  66.866  1.00  0.00           H
ATOM   3947  C   PHE   296      38.626  18.041  67.882  1.00  0.00           C
ATOM   3948  O   PHE   296      38.306  18.411  66.720  1.00  0.00           O
ATOM   3949  N   LEU   297      38.659  16.713  68.285  1.00  0.00           N
ATOM   3950  HN  LEU   297      38.735  16.655  69.276  1.00  0.00           H
ATOM   3951  CA  LEU   297      38.528  15.538  67.488  1.00  0.00           C
ATOM   3952  HA  LEU   297      39.232  15.692  66.677  1.00  0.00           H
ATOM   3953  CB  LEU   297      39.080  14.250  68.170  1.00  0.00           C
ATOM   3954  HB1 LEU   297      38.776  13.385  67.546  1.00  0.00           H
ATOM   3955  HB2 LEU   297      38.525  14.278  69.129  1.00  0.00           H
ATOM   3956  CG  LEU   297      40.634  14.236  68.441  1.00  0.00           C
ATOM   3957  HG  LEU   297      40.945  15.175  68.941  1.00  0.00           H
ATOM   3958  CD1 LEU   297      40.895  13.172  69.546  1.00  0.00           C
ATOM   3959 HD11 LEU   297      40.277  13.362  70.443  1.00  0.00           H
ATOM   3960 HD12 LEU   297      41.961  12.977  69.829  1.00  0.00           H
ATOM   3961 HD13 LEU   297      40.649  12.207  69.061  1.00  0.00           H
ATOM   3962  CD2 LEU   297      41.508  13.857  67.208  1.00  0.00           C
ATOM   3963 HD21 LEU   297      41.126  12.891  66.806  1.00  0.00           H
ATOM   3964 HD22 LEU   297      42.587  13.758  67.456  1.00  0.00           H
ATOM   3965 HD23 LEU   297      41.363  14.630  66.426  1.00  0.00           H
ATOM   3966  C   LEU   297      37.238  15.379  66.769  1.00  0.00           C
ATOM   3967  O   LEU   297      37.163  15.006  65.591  1.00  0.00           O
ATOM   3968  N   LEU   298      36.102  15.621  67.453  1.00  0.00           N
ATOM   3969  HN  LEU   298      36.047  15.719  68.448  1.00  0.00           H
ATOM   3970  CA  LEU   298      34.750  15.617  66.874  1.00  0.00           C
ATOM   3971  HA  LEU   298      34.534  14.582  66.635  1.00  0.00           H
ATOM   3972  CB  LEU   298      33.793  16.191  67.961  1.00  0.00           C
ATOM   3973  HB1 LEU   298      34.225  17.203  68.093  1.00  0.00           H
ATOM   3974  HB2 LEU   298      33.951  15.668  68.921  1.00  0.00           H
ATOM   3975  CG  LEU   298      32.235  16.233  67.799  1.00  0.00           C
ATOM   3976  HG  LEU   298      32.050  16.748  66.818  1.00  0.00           H
ATOM   3977  CD1 LEU   298      31.717  14.845  67.752  1.00  0.00           C
ATOM   3978 HD11 LEU   298      30.667  14.960  67.415  1.00  0.00           H
ATOM   3979 HD12 LEU   298      31.960  14.307  68.698  1.00  0.00           H
ATOM   3980 HD13 LEU   298      32.323  14.330  66.972  1.00  0.00           H
ATOM   3981  CD2 LEU   298      31.552  17.031  68.930  1.00  0.00           C
ATOM   3982 HD21 LEU   298      32.090  18.002  68.910  1.00  0.00           H
ATOM   3983 HD22 LEU   298      31.817  16.422  69.821  1.00  0.00           H
ATOM   3984 HD23 LEU   298      30.464  17.219  68.847  1.00  0.00           H
ATOM   3985  C   LEU   298      34.641  16.427  65.540  1.00  0.00           C
ATOM   3986  O   LEU   298      33.924  16.002  64.598  1.00  0.00           O
ATOM   3987  N   CYS   299      35.374  17.618  65.389  1.00  0.00           N
ATOM   3988  HN  CYS   299      35.921  17.941  66.156  1.00  0.00           H
ATOM   3989  CA  CYS   299      35.127  18.500  64.244  1.00  0.00           C
ATOM   3990  HA  CYS   299      34.223  18.181  63.758  1.00  0.00           H
ATOM   3991  CB  CYS   299      34.890  19.975  64.754  1.00  0.00           C
ATOM   3992  HB1 CYS   299      34.686  20.701  63.941  1.00  0.00           H
ATOM   3993  HB2 CYS   299      35.782  20.360  65.287  1.00  0.00           H
ATOM   3994  SG  CYS   299      33.376  19.913  65.893  1.00  0.00           S
ATOM   3995  HG1 CYS   299      32.699  19.613  64.797  1.00  0.00           H
ATOM   3996  C   CYS   299      36.288  18.585  63.324  1.00  0.00           C
ATOM   3997  O   CYS   299      36.156  18.591  62.102  1.00  0.00           O
ATOM   3998  N   TRP   300      37.493  18.698  63.909  1.00  0.00           N
ATOM   3999  HN  TRP   300      37.626  18.779  64.896  1.00  0.00           H
ATOM   4000  CA  TRP   300      38.641  18.791  63.048  1.00  0.00           C
ATOM   4001  HA  TRP   300      38.354  19.320  62.150  1.00  0.00           H
ATOM   4002  CB  TRP   300      39.767  19.587  63.743  1.00  0.00           C
ATOM   4003  HB1 TRP   300      40.515  19.635  62.931  1.00  0.00           H
ATOM   4004  HB2 TRP   300      40.264  19.051  64.582  1.00  0.00           H
ATOM   4005  CG  TRP   300      39.298  20.973  64.073  1.00  0.00           C
ATOM   4006  CD1 TRP   300      39.249  21.351  65.384  1.00  0.00           C
ATOM   4007  HD1 TRP   300      39.933  20.900  66.100  1.00  0.00           H
ATOM   4008  NE1 TRP   300      38.512  22.449  65.554  1.00  0.00           N
ATOM   4009  HE1 TRP   300      38.159  22.901  66.342  1.00  0.00           H
ATOM   4010  CE2 TRP   300      38.016  22.804  64.313  1.00  0.00           C
ATOM   4011  CD2 TRP   300      38.491  21.910  63.334  1.00  0.00           C
ATOM   4012  CE3 TRP   300      38.199  22.155  61.950  1.00  0.00           C
ATOM   4013  HE3 TRP   300      38.572  21.554  61.141  1.00  0.00           H
ATOM   4014  CZ3 TRP   300      37.410  23.147  61.621  1.00  0.00           C
ATOM   4015  HZ3 TRP   300      37.232  23.402  60.584  1.00  0.00           H
ATOM   4016  CZ2 TRP   300      37.284  23.981  63.897  1.00  0.00           C
ATOM   4017  HZ2 TRP   300      36.978  24.726  64.622  1.00  0.00           H
ATOM   4018  CH2 TRP   300      37.002  24.095  62.590  1.00  0.00           C
ATOM   4019  HH2 TRP   300      36.472  25.009  62.371  1.00  0.00           H
ATOM   4020  C   TRP   300      39.218  17.490  62.579  1.00  0.00           C
ATOM   4021  O   TRP   300      39.962  17.503  61.588  1.00  0.00           O
ATOM   4022  N   LEU   301      38.861  16.252  63.145  1.00  0.00           N
ATOM   4023  HN  LEU   301      38.130  16.110  63.813  1.00  0.00           H
ATOM   4024  CA  LEU   301      39.319  14.975  62.728  1.00  0.00           C
ATOM   4025  HA  LEU   301      40.384  15.096  62.603  1.00  0.00           H
ATOM   4026  CB  LEU   301      39.113  13.785  63.723  1.00  0.00           C
ATOM   4027  HB1 LEU   301      38.040  13.506  63.836  1.00  0.00           H
ATOM   4028  HB2 LEU   301      39.417  14.011  64.771  1.00  0.00           H
ATOM   4029  CG  LEU   301      39.760  12.433  63.310  1.00  0.00           C
ATOM   4030  HG  LEU   301      39.505  12.190  62.255  1.00  0.00           H
ATOM   4031  CD1 LEU   301      41.297  12.323  63.536  1.00  0.00           C
ATOM   4032 HD11 LEU   301      41.612  11.272  63.339  1.00  0.00           H
ATOM   4033 HD12 LEU   301      41.549  12.465  64.616  1.00  0.00           H
ATOM   4034 HD13 LEU   301      41.852  13.101  62.975  1.00  0.00           H
ATOM   4035  CD2 LEU   301      39.197  11.285  64.162  1.00  0.00           C
ATOM   4036 HD21 LEU   301      38.095  11.392  64.233  1.00  0.00           H
ATOM   4037 HD22 LEU   301      39.555  11.365  65.211  1.00  0.00           H
ATOM   4038 HD23 LEU   301      39.344  10.268  63.733  1.00  0.00           H
ATOM   4039  C   LEU   301      38.784  14.608  61.293  1.00  0.00           C
ATOM   4040  O   LEU   301      39.614  14.250  60.437  1.00  0.00           O
ATOM   4041  N   PRO   302      37.483  14.833  60.975  1.00  0.00           N
ATOM   4042  CD  PRO   302      36.394  14.997  61.926  1.00  0.00           C
ATOM   4043  HD1 PRO   302      36.137  16.050  62.126  1.00  0.00           H
ATOM   4044  HD2 PRO   302      36.492  14.451  62.884  1.00  0.00           H
ATOM   4045  CA  PRO   302      37.027  14.596  59.617  1.00  0.00           C
ATOM   4046  HA  PRO   302      37.411  13.630  59.319  1.00  0.00           H
ATOM   4047  CB  PRO   302      35.524  14.625  59.789  1.00  0.00           C
ATOM   4048  HB1 PRO   302      35.062  13.930  59.047  1.00  0.00           H
ATOM   4049  HB2 PRO   302      35.102  15.626  59.561  1.00  0.00           H
ATOM   4050  CG  PRO   302      35.211  14.256  61.195  1.00  0.00           C
ATOM   4051  HG1 PRO   302      34.196  14.480  61.566  1.00  0.00           H
ATOM   4052  HG2 PRO   302      35.334  13.172  61.370  1.00  0.00           H
ATOM   4053  C   PRO   302      37.608  15.640  58.662  1.00  0.00           C
ATOM   4054  O   PRO   302      37.998  15.300  57.549  1.00  0.00           O
ATOM   4055  N   TYR   303      37.708  16.884  59.093  1.00  0.00           N
ATOM   4056  HN  TYR   303      37.357  17.059  60.016  1.00  0.00           H
ATOM   4057  CA  TYR   303      38.324  17.957  58.329  1.00  0.00           C
ATOM   4058  HA  TYR   303      37.832  17.979  57.367  1.00  0.00           H
ATOM   4059  CB  TYR   303      38.063  19.323  59.054  1.00  0.00           C
ATOM   4060  HB1 TYR   303      38.568  19.247  60.040  1.00  0.00           H
ATOM   4061  HB2 TYR   303      36.968  19.507  59.151  1.00  0.00           H
ATOM   4062  CG  TYR   303      38.635  20.468  58.334  1.00  0.00           C
ATOM   4063  CD1 TYR   303      39.882  21.000  58.558  1.00  0.00           C
ATOM   4064  HD1 TYR   303      40.610  20.464  59.150  1.00  0.00           H
ATOM   4065  CE1 TYR   303      40.341  22.106  57.824  1.00  0.00           C
ATOM   4066  HE1 TYR   303      41.346  22.484  57.822  1.00  0.00           H
ATOM   4067  CZ  TYR   303      39.453  22.693  56.899  1.00  0.00           C
ATOM   4068  OH  TYR   303      39.811  23.846  56.176  1.00  0.00           O
ATOM   4069  HH  TYR   303      39.072  24.419  55.962  1.00  0.00           H
ATOM   4070  CD2 TYR   303      37.783  21.082  57.449  1.00  0.00           C
ATOM   4071  HD2 TYR   303      36.804  20.661  57.265  1.00  0.00           H
ATOM   4072  CE2 TYR   303      38.224  22.175  56.695  1.00  0.00           C
ATOM   4073  HE2 TYR   303      37.482  22.661  56.084  1.00  0.00           H
ATOM   4074  C   TYR   303      39.843  17.789  57.995  1.00  0.00           C
ATOM   4075  O   TYR   303      40.246  17.845  56.811  1.00  0.00           O
ATOM   4076  N   PHE   304      40.749  17.458  58.937  1.00  0.00           N
ATOM   4077  HN  PHE   304      40.515  17.381  59.901  1.00  0.00           H
ATOM   4078  CA  PHE   304      42.183  17.304  58.607  1.00  0.00           C
ATOM   4079  HA  PHE   304      42.564  18.041  57.918  1.00  0.00           H
ATOM   4080  CB  PHE   304      43.147  17.638  59.819  1.00  0.00           C
ATOM   4081  HB1 PHE   304      44.212  17.310  59.778  1.00  0.00           H
ATOM   4082  HB2 PHE   304      42.807  17.066  60.722  1.00  0.00           H
ATOM   4083  CG  PHE   304      43.191  19.152  60.022  1.00  0.00           C
ATOM   4084  CD1 PHE   304      42.698  19.761  61.185  1.00  0.00           C
ATOM   4085  HD1 PHE   304      42.273  19.096  61.918  1.00  0.00           H
ATOM   4086  CE1 PHE   304      42.812  21.143  61.429  1.00  0.00           C
ATOM   4087  HE1 PHE   304      42.312  21.496  62.314  1.00  0.00           H
ATOM   4088  CZ  PHE   304      43.446  21.913  60.461  1.00  0.00           C
ATOM   4089  HZ  PHE   304      43.517  22.994  60.538  1.00  0.00           H
ATOM   4090  CD2 PHE   304      43.757  19.960  59.008  1.00  0.00           C
ATOM   4091  HD2 PHE   304      44.186  19.579  58.090  1.00  0.00           H
ATOM   4092  CE2 PHE   304      43.940  21.338  59.246  1.00  0.00           C
ATOM   4093  HE2 PHE   304      44.299  22.052  58.527  1.00  0.00           H
ATOM   4094  C   PHE   304      42.555  16.060  57.943  1.00  0.00           C
ATOM   4095  O   PHE   304      43.418  16.132  57.026  1.00  0.00           O
ATOM   4096  N   SER   305      41.938  14.840  58.283  1.00  0.00           N
ATOM   4097  HN  SER   305      41.134  15.016  58.839  1.00  0.00           H
ATOM   4098  CA  SER   305      42.158  13.581  57.681  1.00  0.00           C
ATOM   4099  HA  SER   305      43.235  13.468  57.719  1.00  0.00           H
ATOM   4100  CB  SER   305      41.593  12.398  58.453  1.00  0.00           C
ATOM   4101  HB1 SER   305      41.912  12.431  59.513  1.00  0.00           H
ATOM   4102  HB2 SER   305      42.003  11.460  58.045  1.00  0.00           H
ATOM   4103  OG  SER   305      40.209  12.369  58.605  1.00  0.00           O
ATOM   4104  HG1 SER   305      39.996  13.127  59.144  1.00  0.00           H
ATOM   4105  C   SER   305      41.811  13.556  56.207  1.00  0.00           C
ATOM   4106  O   SER   305      42.598  13.017  55.439  1.00  0.00           O
ATOM   4107  N   PHE   306      40.707  14.243  55.756  1.00  0.00           N
ATOM   4108  HN  PHE   306      40.114  14.645  56.442  1.00  0.00           H
ATOM   4109  CA  PHE   306      40.355  14.094  54.309  1.00  0.00           C
ATOM   4110  HA  PHE   306      40.494  13.094  53.949  1.00  0.00           H
ATOM   4111  CB  PHE   306      38.848  14.431  54.184  1.00  0.00           C
ATOM   4112  HB1 PHE   306      38.557  15.371  54.689  1.00  0.00           H
ATOM   4113  HB2 PHE   306      38.304  13.576  54.639  1.00  0.00           H
ATOM   4114  CG  PHE   306      38.313  14.678  52.816  1.00  0.00           C
ATOM   4115  CD1 PHE   306      37.910  13.545  52.090  1.00  0.00           C
ATOM   4116  HD1 PHE   306      37.913  12.583  52.593  1.00  0.00           H
ATOM   4117  CE1 PHE   306      37.455  13.677  50.763  1.00  0.00           C
ATOM   4118  HE1 PHE   306      37.153  12.790  50.231  1.00  0.00           H
ATOM   4119  CZ  PHE   306      37.435  14.936  50.153  1.00  0.00           C
ATOM   4120  HZ  PHE   306      37.068  14.966  49.137  1.00  0.00           H
ATOM   4121  CD2 PHE   306      38.201  15.944  52.250  1.00  0.00           C
ATOM   4122  HD2 PHE   306      38.568  16.805  52.787  1.00  0.00           H
ATOM   4123  CE2 PHE   306      37.846  16.064  50.889  1.00  0.00           C
ATOM   4124  HE2 PHE   306      37.882  17.016  50.399  1.00  0.00           H
ATOM   4125  C   PHE   306      41.316  14.965  53.436  1.00  0.00           C
ATOM   4126  O   PHE   306      41.890  14.453  52.513  1.00  0.00           O
HETATM 4127  N   HSD   307      41.599  16.242  53.845  1.00  0.00           N
HETATM 4128  HN  HSD   307      41.074  16.687  54.564  1.00  0.00           H
HETATM 4129  CA  HSD   307      42.648  17.008  53.123  1.00  0.00           C
HETATM 4130  HA  HSD   307      42.335  17.030  52.091  1.00  0.00           H
HETATM 4131  CB  HSD   307      42.542  18.475  53.530  1.00  0.00           C
HETATM 4132  HB1 HSD   307      43.230  19.046  52.868  1.00  0.00           H
HETATM 4133  HB2 HSD   307      42.723  18.634  54.616  1.00  0.00           H
HETATM 4134  ND1 HSD   307      40.247  19.098  54.227  1.00  0.00           N
HETATM 4135  HD1 HSD   307      40.309  18.873  55.195  1.00  0.00           H
HETATM 4136  CG  HSD   307      41.236  19.062  53.283  1.00  0.00           C
HETATM 4137  CE1 HSD   307      39.175  19.787  53.687  1.00  0.00           C
HETATM 4138  HE1 HSD   307      38.182  19.862  54.147  1.00  0.00           H
HETATM 4139  NE2 HSD   307      39.491  20.298  52.524  1.00  0.00           N
HETATM 4140  CD2 HSD   307      40.781  19.801  52.244  1.00  0.00           C
HETATM 4141  HD2 HSD   307      41.265  20.035  51.307  1.00  0.00           H
HETATM 4142  C   HSD   307      44.027  16.455  53.162  1.00  0.00           C
HETATM 4143  O   HSD   307      44.764  16.599  52.184  1.00  0.00           O
ATOM   4144  N   LEU   308      44.463  15.727  54.219  1.00  0.00           N
ATOM   4145  HN  LEU   308      43.835  15.677  54.978  1.00  0.00           H
ATOM   4146  CA  LEU   308      45.684  14.989  54.329  1.00  0.00           C
ATOM   4147  HA  LEU   308      46.464  15.700  54.065  1.00  0.00           H
ATOM   4148  CB  LEU   308      45.900  14.548  55.819  1.00  0.00           C
ATOM   4149  HB1 LEU   308      44.952  14.026  56.063  1.00  0.00           H
ATOM   4150  HB2 LEU   308      45.802  15.427  56.499  1.00  0.00           H
ATOM   4151  CG  LEU   308      47.179  13.804  56.134  1.00  0.00           C
ATOM   4152  HG  LEU   308      47.354  12.972  55.416  1.00  0.00           H
ATOM   4153  CD1 LEU   308      48.465  14.788  55.865  1.00  0.00           C
ATOM   4154 HD11 LEU   308      48.383  15.277  54.861  1.00  0.00           H
ATOM   4155 HD12 LEU   308      49.369  14.164  55.970  1.00  0.00           H
ATOM   4156 HD13 LEU   308      48.492  15.596  56.626  1.00  0.00           H
ATOM   4157  CD2 LEU   308      47.186  13.123  57.514  1.00  0.00           C
ATOM   4158 HD21 LEU   308      47.152  13.908  58.293  1.00  0.00           H
ATOM   4159 HD22 LEU   308      48.064  12.469  57.720  1.00  0.00           H
ATOM   4160 HD23 LEU   308      46.299  12.445  57.499  1.00  0.00           H
ATOM   4161  C   LEU   308      45.745  13.736  53.466  1.00  0.00           C
ATOM   4162  O   LEU   308      46.777  13.371  52.893  1.00  0.00           O
ATOM   4163  N   TYR   309      44.571  13.049  53.365  1.00  0.00           N
ATOM   4164  HN  TYR   309      43.807  13.283  53.980  1.00  0.00           H
ATOM   4165  CA  TYR   309      44.415  11.840  52.487  1.00  0.00           C
ATOM   4166  HA  TYR   309      45.222  11.134  52.642  1.00  0.00           H
ATOM   4167  CB  TYR   309      43.070  11.121  52.809  1.00  0.00           C
ATOM   4168  HB1 TYR   309      42.232  11.834  52.662  1.00  0.00           H
ATOM   4169  HB2 TYR   309      43.171  10.668  53.822  1.00  0.00           H
ATOM   4170  CG  TYR   309      42.837   9.920  51.816  1.00  0.00           C
ATOM   4171  CD1 TYR   309      41.631   9.785  51.222  1.00  0.00           C
ATOM   4172  HD1 TYR   309      40.756  10.309  51.575  1.00  0.00           H
ATOM   4173  CE1 TYR   309      41.421   8.949  50.121  1.00  0.00           C
ATOM   4174  HE1 TYR   309      40.516   8.836  49.533  1.00  0.00           H
ATOM   4175  CZ  TYR   309      42.474   8.226  49.598  1.00  0.00           C
ATOM   4176  OH  TYR   309      42.195   7.507  48.336  1.00  0.00           O
ATOM   4177  HH  TYR   309      42.757   6.732  48.330  1.00  0.00           H
ATOM   4178  CD2 TYR   309      43.883   9.052  51.341  1.00  0.00           C
ATOM   4179  HD2 TYR   309      44.898   9.177  51.684  1.00  0.00           H
ATOM   4180  CE2 TYR   309      43.698   8.178  50.233  1.00  0.00           C
ATOM   4181  HE2 TYR   309      44.513   7.754  49.651  1.00  0.00           H
ATOM   4182  C   TYR   309      44.651  12.148  51.040  1.00  0.00           C
ATOM   4183  O   TYR   309      45.552  11.614  50.338  1.00  0.00           O
ATOM   4184  N   VAL   310      43.900  13.148  50.472  1.00  0.00           N
ATOM   4185  HN  VAL   310      43.231  13.638  51.019  1.00  0.00           H
ATOM   4186  CA  VAL   310      43.890  13.647  49.131  1.00  0.00           C
ATOM   4187  HA  VAL   310      43.762  12.818  48.445  1.00  0.00           H
ATOM   4188  CB  VAL   310      42.720  14.632  49.011  1.00  0.00           C
ATOM   4189  HB  VAL   310      42.643  15.352  49.850  1.00  0.00           H
ATOM   4190  CG1 VAL   310      42.728  15.481  47.772  1.00  0.00           C
ATOM   4191 HG11 VAL   310      42.654  14.905  46.826  1.00  0.00           H
ATOM   4192 HG12 VAL   310      43.631  16.137  47.719  1.00  0.00           H
ATOM   4193 HG13 VAL   310      41.903  16.213  47.866  1.00  0.00           H
ATOM   4194  CG2 VAL   310      41.444  13.754  49.084  1.00  0.00           C
ATOM   4195 HG21 VAL   310      40.603  14.311  48.614  1.00  0.00           H
ATOM   4196 HG22 VAL   310      41.270  13.494  50.141  1.00  0.00           H
ATOM   4197 HG23 VAL   310      41.667  12.751  48.669  1.00  0.00           H
ATOM   4198  C   VAL   310      45.214  14.342  48.759  1.00  0.00           C
ATOM   4199  O   VAL   310      45.698  14.225  47.630  1.00  0.00           O
ATOM   4200  N   ALA   311      45.940  15.153  49.620  1.00  0.00           N
ATOM   4201  HN  ALA   311      45.641  15.320  50.557  1.00  0.00           H
ATOM   4202  CA  ALA   311      47.311  15.636  49.303  1.00  0.00           C
ATOM   4203  HA  ALA   311      47.262  16.084  48.333  1.00  0.00           H
ATOM   4204  CB  ALA   311      47.603  16.769  50.242  1.00  0.00           C
ATOM   4205  HB1 ALA   311      47.512  16.368  51.282  1.00  0.00           H
ATOM   4206  HB2 ALA   311      46.780  17.506  50.085  1.00  0.00           H
ATOM   4207  HB3 ALA   311      48.595  17.257  50.184  1.00  0.00           H
ATOM   4208  C   ALA   311      48.393  14.606  49.210  1.00  0.00           C
ATOM   4209  O   ALA   311      49.298  14.748  48.402  1.00  0.00           O
ATOM   4210  N   LEU   312      48.444  13.600  50.069  1.00  0.00           N
ATOM   4211  HN  LEU   312      47.808  13.497  50.830  1.00  0.00           H
ATOM   4212  CA  LEU   312      49.473  12.599  49.971  1.00  0.00           C
ATOM   4213  HA  LEU   312      50.405  13.095  49.727  1.00  0.00           H
ATOM   4214  CB  LEU   312      49.552  11.818  51.321  1.00  0.00           C
ATOM   4215  HB1 LEU   312      50.243  10.945  51.297  1.00  0.00           H
ATOM   4216  HB2 LEU   312      48.567  11.471  51.694  1.00  0.00           H
ATOM   4217  CG  LEU   312      50.042  12.701  52.446  1.00  0.00           C
ATOM   4218  HG  LEU   312      49.279  13.512  52.479  1.00  0.00           H
ATOM   4219  CD1 LEU   312      50.073  11.889  53.745  1.00  0.00           C
ATOM   4220 HD11 LEU   312      50.292  12.473  54.669  1.00  0.00           H
ATOM   4221 HD12 LEU   312      50.753  11.023  53.760  1.00  0.00           H
ATOM   4222 HD13 LEU   312      49.039  11.494  53.836  1.00  0.00           H
ATOM   4223  CD2 LEU   312      51.385  13.397  52.125  1.00  0.00           C
ATOM   4224 HD21 LEU   312      51.181  14.193  51.379  1.00  0.00           H
ATOM   4225 HD22 LEU   312      52.118  12.676  51.705  1.00  0.00           H
ATOM   4226 HD23 LEU   312      51.817  13.732  53.085  1.00  0.00           H
ATOM   4227  C   LEU   312      49.132  11.559  48.753  1.00  0.00           C
ATOM   4228  O   LEU   312      50.072  11.017  48.214  1.00  0.00           O
ATOM   4229  N   SER   313      47.844  11.337  48.399  1.00  0.00           N
ATOM   4230  HN  SER   313      47.083  11.775  48.863  1.00  0.00           H
ATOM   4231  CA  SER   313      47.400  10.417  47.299  1.00  0.00           C
ATOM   4232  HA  SER   313      48.180   9.688  47.212  1.00  0.00           H
ATOM   4233  CB  SER   313      46.075   9.724  47.690  1.00  0.00           C
ATOM   4234  HB1 SER   313      46.299   9.080  48.560  1.00  0.00           H
ATOM   4235  HB2 SER   313      45.695   9.060  46.881  1.00  0.00           H
ATOM   4236  OG  SER   313      45.071  10.712  47.941  1.00  0.00           O
ATOM   4237  HG1 SER   313      45.443  11.228  48.667  1.00  0.00           H
ATOM   4238  C   SER   313      47.221  11.163  45.935  1.00  0.00           C
ATOM   4239  O   SER   313      47.078  10.475  44.910  1.00  0.00           O
ATOM   4240  N   ALA   314      47.402  12.469  45.986  1.00  0.00           N
ATOM   4241  HN  ALA   314      47.475  12.838  46.903  1.00  0.00           H
ATOM   4242  CA  ALA   314      47.515  13.421  44.879  1.00  0.00           C
ATOM   4243  HA  ALA   314      47.622  14.429  45.262  1.00  0.00           H
ATOM   4244  CB  ALA   314      48.843  13.101  44.140  1.00  0.00           C
ATOM   4245  HB1 ALA   314      48.868  12.019  43.878  1.00  0.00           H
ATOM   4246  HB2 ALA   314      49.555  13.319  44.962  1.00  0.00           H
ATOM   4247  HB3 ALA   314      48.976  13.782  43.279  1.00  0.00           H
ATOM   4248  C   ALA   314      46.263  13.294  43.950  1.00  0.00           C
ATOM   4249  O   ALA   314      46.352  13.427  42.755  1.00  0.00           O
ATOM   4250  N   GLN   315      45.069  13.071  44.485  1.00  0.00           N
ATOM   4251  HN  GLN   315      45.067  12.709  45.417  1.00  0.00           H
ATOM   4252  CA  GLN   315      43.829  13.019  43.634  1.00  0.00           C
ATOM   4253  HA  GLN   315      43.690  12.029  43.217  1.00  0.00           H
ATOM   4254  CB  GLN   315      42.604  13.202  44.546  1.00  0.00           C
ATOM   4255  HB1 GLN   315      41.684  13.178  43.932  1.00  0.00           H
ATOM   4256  HB2 GLN   315      42.636  14.242  44.934  1.00  0.00           H
ATOM   4257  CG  GLN   315      42.576  12.109  45.726  1.00  0.00           C
ATOM   4258  HG1 GLN   315      41.646  12.254  46.327  1.00  0.00           H
ATOM   4259  HG2 GLN   315      43.411  12.357  46.403  1.00  0.00           H
ATOM   4260  CD  GLN   315      42.615  10.613  45.367  1.00  0.00           C
ATOM   4261  OE1 GLN   315      42.270  10.282  44.231  1.00  0.00           O
ATOM   4262  NE2 GLN   315      42.881   9.787  46.399  1.00  0.00           N
ATOM   4263 HE21 GLN   315      43.457  10.082  47.169  1.00  0.00           H
ATOM   4264 HE22 GLN   315      42.632   8.821  46.326  1.00  0.00           H
ATOM   4265  C   GLN   315      43.729  13.989  42.453  1.00  0.00           C
ATOM   4266  O   GLN   315      43.497  15.177  42.607  1.00  0.00           O
ATOM   4267  N   PRO   316      43.770  13.616  41.131  1.00  0.00           N
ATOM   4268  CD  PRO   316      44.396  12.368  40.712  1.00  0.00           C
ATOM   4269  HD1 PRO   316      43.556  11.737  40.346  1.00  0.00           H
ATOM   4270  HD2 PRO   316      45.001  11.826  41.468  1.00  0.00           H
ATOM   4271  CA  PRO   316      43.595  14.526  39.999  1.00  0.00           C
ATOM   4272  HA  PRO   316      44.228  15.387  40.150  1.00  0.00           H
ATOM   4273  CB  PRO   316      44.213  13.764  38.791  1.00  0.00           C
ATOM   4274  HB1 PRO   316      44.872  14.363  38.115  1.00  0.00           H
ATOM   4275  HB2 PRO   316      43.443  13.238  38.183  1.00  0.00           H
ATOM   4276  CG  PRO   316      45.131  12.798  39.518  1.00  0.00           C
ATOM   4277  HG1 PRO   316      45.404  11.911  38.899  1.00  0.00           H
ATOM   4278  HG2 PRO   316      46.093  13.341  39.635  1.00  0.00           H
ATOM   4279  C   PRO   316      42.137  14.846  39.857  1.00  0.00           C
ATOM   4280  O   PRO   316      41.681  15.800  39.188  1.00  0.00           O
ATOM   4281  N   ILE   317      41.300  13.930  40.349  1.00  0.00           N
ATOM   4282  HN  ILE   317      41.792  13.157  40.750  1.00  0.00           H
ATOM   4283  CA  ILE   317      39.851  14.054  40.520  1.00  0.00           C
ATOM   4284  HA  ILE   317      39.718  15.097  40.316  1.00  0.00           H
ATOM   4285  CB  ILE   317      39.059  13.254  39.433  1.00  0.00           C
ATOM   4286  HB  ILE   317      39.381  13.684  38.456  1.00  0.00           H
ATOM   4287  CG2 ILE   317      39.666  11.838  39.313  1.00  0.00           C
ATOM   4288 HG21 ILE   317      39.384  11.268  40.230  1.00  0.00           H
ATOM   4289 HG22 ILE   317      40.775  11.914  39.303  1.00  0.00           H
ATOM   4290 HG23 ILE   317      39.205  11.325  38.441  1.00  0.00           H
ATOM   4291  CG1 ILE   317      37.512  13.318  39.541  1.00  0.00           C
ATOM   4292 HG11 ILE   317      37.189  12.666  40.389  1.00  0.00           H
ATOM   4293 HG12 ILE   317      37.158  12.766  38.647  1.00  0.00           H
ATOM   4294  CD  ILE   317      36.963  14.755  39.533  1.00  0.00           C
ATOM   4295  HD1 ILE   317      35.901  14.855  39.245  1.00  0.00           H
ATOM   4296  HD2 ILE   317      37.438  15.448  38.811  1.00  0.00           H
ATOM   4297  HD3 ILE   317      37.029  15.336  40.479  1.00  0.00           H
ATOM   4298  C   ILE   317      39.410  13.772  41.974  1.00  0.00           C
ATOM   4299  O   ILE   317      39.767  12.686  42.514  1.00  0.00           O
ATOM   4300  N   SER   318      38.546  14.514  42.576  1.00  0.00           N
ATOM   4301  HN  SER   318      38.360  15.422  42.216  1.00  0.00           H
ATOM   4302  CA  SER   318      38.094  14.282  43.947  1.00  0.00           C
ATOM   4303  HA  SER   318      38.261  13.243  44.192  1.00  0.00           H
ATOM   4304  CB  SER   318      38.888  15.171  44.948  1.00  0.00           C
ATOM   4305  HB1 SER   318      38.873  16.249  44.670  1.00  0.00           H
ATOM   4306  HB2 SER   318      39.956  14.868  45.026  1.00  0.00           H
ATOM   4307  OG  SER   318      38.324  15.096  46.254  1.00  0.00           O
ATOM   4308  HG1 SER   318      38.036  15.994  46.460  1.00  0.00           H
ATOM   4309  C   SER   318      36.565  14.578  44.063  1.00  0.00           C
ATOM   4310  O   SER   318      35.959  15.317  43.287  1.00  0.00           O
ATOM   4311  N   THR   319      35.899  13.897  45.054  1.00  0.00           N
ATOM   4312  HN  THR   319      36.421  13.237  45.591  1.00  0.00           H
ATOM   4313  CA  THR   319      34.510  14.061  45.476  1.00  0.00           C
ATOM   4314  HA  THR   319      33.886  14.069  44.597  1.00  0.00           H
ATOM   4315  CB  THR   319      33.923  12.939  46.375  1.00  0.00           C
ATOM   4316  HB  THR   319      33.691  12.124  45.663  1.00  0.00           H
ATOM   4317  OG1 THR   319      32.734  13.179  47.116  1.00  0.00           O
ATOM   4318  HG1 THR   319      31.998  12.774  46.654  1.00  0.00           H
ATOM   4319  CG2 THR   319      34.894  12.423  47.482  1.00  0.00           C
ATOM   4320 HG21 THR   319      35.837  12.043  47.035  1.00  0.00           H
ATOM   4321 HG22 THR   319      34.381  11.694  48.143  1.00  0.00           H
ATOM   4322 HG23 THR   319      35.241  13.331  48.025  1.00  0.00           H
ATOM   4323  C   THR   319      34.241  15.397  46.222  1.00  0.00           C
ATOM   4324  O   THR   319      34.941  15.865  47.111  1.00  0.00           O
ATOM   4325  N   GLY   320      33.234  16.237  45.808  1.00  0.00           N
ATOM   4326  HN  GLY   320      32.657  16.057  45.012  1.00  0.00           H
ATOM   4327  CA  GLY   320      32.791  17.441  46.481  1.00  0.00           C
ATOM   4328  HA1 GLY   320      32.316  18.071  45.748  1.00  0.00           H
ATOM   4329  HA2 GLY   320      33.626  17.939  46.954  1.00  0.00           H
ATOM   4330  C   GLY   320      31.709  17.219  47.453  1.00  0.00           C
ATOM   4331  O   GLY   320      31.377  17.949  48.368  1.00  0.00           O
ATOM   4332  N   GLN   321      31.037  16.058  47.366  1.00  0.00           N
ATOM   4333  HN  GLN   321      31.163  15.507  46.540  1.00  0.00           H
ATOM   4334  CA  GLN   321      30.012  15.629  48.313  1.00  0.00           C
ATOM   4335  HA  GLN   321      29.372  16.497  48.380  1.00  0.00           H
ATOM   4336  CB  GLN   321      29.407  14.282  47.818  1.00  0.00           C
ATOM   4337  HB1 GLN   321      28.577  14.095  48.532  1.00  0.00           H
ATOM   4338  HB2 GLN   321      30.085  13.421  48.023  1.00  0.00           H
ATOM   4339  CG  GLN   321      28.814  14.148  46.456  1.00  0.00           C
ATOM   4340  HG1 GLN   321      28.321  13.192  46.198  1.00  0.00           H
ATOM   4341  HG2 GLN   321      29.688  14.195  45.782  1.00  0.00           H
ATOM   4342  CD  GLN   321      27.960  15.348  46.002  1.00  0.00           C
ATOM   4343  OE1 GLN   321      28.462  16.140  45.217  1.00  0.00           O
ATOM   4344  NE2 GLN   321      26.773  15.511  46.476  1.00  0.00           N
ATOM   4345 HE21 GLN   321      26.398  16.418  46.286  1.00  0.00           H
ATOM   4346 HE22 GLN   321      26.421  14.932  47.209  1.00  0.00           H
ATOM   4347  C   GLN   321      30.499  15.398  49.677  1.00  0.00           C
ATOM   4348  O   GLN   321      30.024  15.946  50.634  1.00  0.00           O
ATOM   4349  N   VAL   322      31.571  14.629  49.680  1.00  0.00           N
ATOM   4350  HN  VAL   322      32.030  14.313  48.851  1.00  0.00           H
ATOM   4351  CA  VAL   322      32.224  14.312  50.968  1.00  0.00           C
ATOM   4352  HA  VAL   322      31.497  14.008  51.715  1.00  0.00           H
ATOM   4353  CB  VAL   322      33.170  13.082  50.848  1.00  0.00           C
ATOM   4354  HB  VAL   322      34.005  13.278  50.143  1.00  0.00           H
ATOM   4355  CG1 VAL   322      33.849  12.797  52.176  1.00  0.00           C
ATOM   4356 HG11 VAL   322      34.466  11.894  52.009  1.00  0.00           H
ATOM   4357 HG12 VAL   322      33.074  12.403  52.874  1.00  0.00           H
ATOM   4358 HG13 VAL   322      34.454  13.645  52.557  1.00  0.00           H
ATOM   4359  CG2 VAL   322      32.376  11.925  50.332  1.00  0.00           C
ATOM   4360 HG21 VAL   322      31.579  11.461  50.952  1.00  0.00           H
ATOM   4361 HG22 VAL   322      33.067  11.061  50.237  1.00  0.00           H
ATOM   4362 HG23 VAL   322      32.009  12.093  49.298  1.00  0.00           H
ATOM   4363  C   VAL   322      32.919  15.574  51.593  1.00  0.00           C
ATOM   4364  O   VAL   322      32.907  15.721  52.809  1.00  0.00           O
ATOM   4365  N   GLU   323      33.523  16.443  50.679  1.00  0.00           N
ATOM   4366  HN  GLU   323      33.472  16.303  49.691  1.00  0.00           H
ATOM   4367  CA  GLU   323      34.176  17.713  51.041  1.00  0.00           C
ATOM   4368  HA  GLU   323      34.922  17.412  51.772  1.00  0.00           H
ATOM   4369  CB  GLU   323      34.864  18.401  49.830  1.00  0.00           C
ATOM   4370  HB1 GLU   323      34.156  18.527  48.980  1.00  0.00           H
ATOM   4371  HB2 GLU   323      35.568  17.618  49.471  1.00  0.00           H
ATOM   4372  CG  GLU   323      35.681  19.679  50.100  1.00  0.00           C
ATOM   4373  HG1 GLU   323      36.522  19.262  50.693  1.00  0.00           H
ATOM   4374  HG2 GLU   323      35.203  20.351  50.849  1.00  0.00           H
ATOM   4375  CD  GLU   323      36.132  20.433  48.862  1.00  0.00           C
ATOM   4376  OE1 GLU   323      35.264  20.674  47.947  1.00  0.00           O
ATOM   4377  OE2 GLU   323      37.306  20.839  48.828  1.00  0.00           O
ATOM   4378  C   GLU   323      33.286  18.726  51.738  1.00  0.00           C
ATOM   4379  O   GLU   323      33.559  19.226  52.820  1.00  0.00           O
ATOM   4380  N   SER   324      32.160  18.973  51.158  1.00  0.00           N
ATOM   4381  HN  SER   324      31.843  18.424  50.386  1.00  0.00           H
ATOM   4382  CA  SER   324      31.059  19.849  51.649  1.00  0.00           C
ATOM   4383  HA  SER   324      31.398  20.867  51.695  1.00  0.00           H
ATOM   4384  CB  SER   324      29.748  19.664  50.741  1.00  0.00           C
ATOM   4385  HB1 SER   324      29.508  18.589  50.644  1.00  0.00           H
ATOM   4386  HB2 SER   324      30.082  19.925  49.713  1.00  0.00           H
ATOM   4387  OG  SER   324      28.645  20.495  51.214  1.00  0.00           O
ATOM   4388  HG1 SER   324      28.976  21.400  51.145  1.00  0.00           H
ATOM   4389  C   SER   324      30.644  19.447  53.061  1.00  0.00           C
ATOM   4390  O   SER   324      30.780  20.241  53.949  1.00  0.00           O
ATOM   4391  N   VAL   325      30.377  18.137  53.186  1.00  0.00           N
ATOM   4392  HN  VAL   325      30.368  17.537  52.384  1.00  0.00           H
ATOM   4393  CA  VAL   325      30.090  17.520  54.496  1.00  0.00           C
ATOM   4394  HA  VAL   325      29.281  18.088  54.920  1.00  0.00           H
ATOM   4395  CB  VAL   325      29.782  16.001  54.509  1.00  0.00           C
ATOM   4396  HB  VAL   325      30.567  15.331  54.098  1.00  0.00           H
ATOM   4397  CG1 VAL   325      29.291  15.547  55.798  1.00  0.00           C
ATOM   4398 HG11 VAL   325      30.057  15.223  56.532  1.00  0.00           H
ATOM   4399 HG12 VAL   325      28.756  14.615  55.516  1.00  0.00           H
ATOM   4400 HG13 VAL   325      28.580  16.290  56.229  1.00  0.00           H
ATOM   4401  CG2 VAL   325      28.613  15.767  53.511  1.00  0.00           C
ATOM   4402 HG21 VAL   325      28.821  16.262  52.543  1.00  0.00           H
ATOM   4403 HG22 VAL   325      27.721  16.188  54.028  1.00  0.00           H
ATOM   4404 HG23 VAL   325      28.392  14.678  53.365  1.00  0.00           H
ATOM   4405  C   VAL   325      31.175  17.666  55.614  1.00  0.00           C
ATOM   4406  O   VAL   325      30.895  18.035  56.742  1.00  0.00           O
ATOM   4407  N   VAL   326      32.452  17.361  55.283  1.00  0.00           N
ATOM   4408  HN  VAL   326      32.760  17.130  54.360  1.00  0.00           H
ATOM   4409  CA  VAL   326      33.458  17.483  56.348  1.00  0.00           C
ATOM   4410  HA  VAL   326      33.096  17.121  57.299  1.00  0.00           H
ATOM   4411  CB  VAL   326      34.728  16.584  56.158  1.00  0.00           C
ATOM   4412  HB  VAL   326      35.342  16.686  57.081  1.00  0.00           H
ATOM   4413  CG1 VAL   326      34.232  15.144  55.925  1.00  0.00           C
ATOM   4414 HG11 VAL   326      35.002  14.405  55.618  1.00  0.00           H
ATOM   4415 HG12 VAL   326      33.409  15.166  55.174  1.00  0.00           H
ATOM   4416 HG13 VAL   326      33.827  14.727  56.877  1.00  0.00           H
ATOM   4417  CG2 VAL   326      35.631  17.161  55.076  1.00  0.00           C
ATOM   4418 HG21 VAL   326      35.045  17.389  54.157  1.00  0.00           H
ATOM   4419 HG22 VAL   326      36.352  16.380  54.788  1.00  0.00           H
ATOM   4420 HG23 VAL   326      36.151  18.081  55.448  1.00  0.00           H
ATOM   4421  C   VAL   326      33.935  18.910  56.590  1.00  0.00           C
ATOM   4422  O   VAL   326      34.358  19.196  57.723  1.00  0.00           O
ATOM   4423  N   THR   327      33.779  19.859  55.628  1.00  0.00           N
ATOM   4424  HN  THR   327      33.329  19.628  54.772  1.00  0.00           H
ATOM   4425  CA  THR   327      33.836  21.300  55.996  1.00  0.00           C
ATOM   4426  HA  THR   327      34.775  21.403  56.516  1.00  0.00           H
ATOM   4427  CB  THR   327      33.943  22.265  54.787  1.00  0.00           C
ATOM   4428  HB  THR   327      34.084  23.321  55.090  1.00  0.00           H
ATOM   4429  OG1 THR   327      32.905  22.107  53.853  1.00  0.00           O
ATOM   4430  HG1 THR   327      33.218  21.317  53.411  1.00  0.00           H
ATOM   4431  CG2 THR   327      35.252  21.900  54.100  1.00  0.00           C
ATOM   4432 HG21 THR   327      36.092  21.822  54.825  1.00  0.00           H
ATOM   4433 HG22 THR   327      35.521  22.700  53.391  1.00  0.00           H
ATOM   4434 HG23 THR   327      35.265  20.934  53.550  1.00  0.00           H
ATOM   4435  C   THR   327      32.701  21.662  56.924  1.00  0.00           C
ATOM   4436  O   THR   327      32.902  22.396  57.859  1.00  0.00           O
ATOM   4437  N   TRP   328      31.501  21.139  56.742  1.00  0.00           N
ATOM   4438  HN  TRP   328      31.440  20.694  55.849  1.00  0.00           H
ATOM   4439  CA  TRP   328      30.458  21.253  57.769  1.00  0.00           C
ATOM   4440  HA  TRP   328      30.270  22.311  57.882  1.00  0.00           H
ATOM   4441  CB  TRP   328      29.154  20.677  57.112  1.00  0.00           C
ATOM   4442  HB1 TRP   328      28.449  20.465  57.945  1.00  0.00           H
ATOM   4443  HB2 TRP   328      29.186  19.690  56.605  1.00  0.00           H
ATOM   4444  CG  TRP   328      28.405  21.611  56.217  1.00  0.00           C
ATOM   4445  CD1 TRP   328      28.019  21.461  54.898  1.00  0.00           C
ATOM   4446  HD1 TRP   328      28.211  20.611  54.263  1.00  0.00           H
ATOM   4447  NE1 TRP   328      27.551  22.636  54.488  1.00  0.00           N
ATOM   4448  HE1 TRP   328      27.236  22.940  53.621  1.00  0.00           H
ATOM   4449  CE2 TRP   328      27.378  23.553  55.482  1.00  0.00           C
ATOM   4450  CD2 TRP   328      27.921  22.985  56.637  1.00  0.00           C
ATOM   4451  CE3 TRP   328      27.941  23.724  57.813  1.00  0.00           C
ATOM   4452  HE3 TRP   328      28.396  23.282  58.695  1.00  0.00           H
ATOM   4453  CZ3 TRP   328      27.423  24.993  57.806  1.00  0.00           C
ATOM   4454  HZ3 TRP   328      27.513  25.606  58.691  1.00  0.00           H
ATOM   4455  CZ2 TRP   328      26.947  24.910  55.445  1.00  0.00           C
ATOM   4456  HZ2 TRP   328      26.552  25.328  54.527  1.00  0.00           H
ATOM   4457  CH2 TRP   328      26.964  25.629  56.672  1.00  0.00           C
ATOM   4458  HH2 TRP   328      26.489  26.597  56.693  1.00  0.00           H
ATOM   4459  C   TRP   328      30.720  20.703  59.198  1.00  0.00           C
ATOM   4460  O   TRP   328      30.360  21.392  60.173  1.00  0.00           O
ATOM   4461  N   ILE   329      31.365  19.536  59.357  1.00  0.00           N
ATOM   4462  HN  ILE   329      31.477  18.891  58.596  1.00  0.00           H
ATOM   4463  CA  ILE   329      31.789  18.959  60.626  1.00  0.00           C
ATOM   4464  HA  ILE   329      30.876  19.012  61.213  1.00  0.00           H
ATOM   4465  CB  ILE   329      32.198  17.505  60.396  1.00  0.00           C
ATOM   4466  HB  ILE   329      33.004  17.521  59.640  1.00  0.00           H
ATOM   4467  CG2 ILE   329      32.707  16.926  61.740  1.00  0.00           C
ATOM   4468 HG21 ILE   329      32.795  15.823  61.674  1.00  0.00           H
ATOM   4469 HG22 ILE   329      31.957  17.247  62.493  1.00  0.00           H
ATOM   4470 HG23 ILE   329      33.730  17.320  61.899  1.00  0.00           H
ATOM   4471  CG1 ILE   329      31.033  16.643  59.853  1.00  0.00           C
ATOM   4472 HG11 ILE   329      30.419  17.213  59.115  1.00  0.00           H
ATOM   4473 HG12 ILE   329      30.376  16.462  60.728  1.00  0.00           H
ATOM   4474  CD  ILE   329      31.453  15.213  59.392  1.00  0.00           C
ATOM   4475  HD1 ILE   329      30.597  14.527  59.248  1.00  0.00           H
ATOM   4476  HD2 ILE   329      32.080  14.844  60.240  1.00  0.00           H
ATOM   4477  HD3 ILE   329      32.029  15.323  58.446  1.00  0.00           H
ATOM   4478  C   ILE   329      32.861  19.796  61.276  1.00  0.00           C
ATOM   4479  O   ILE   329      32.891  19.987  62.441  1.00  0.00           O
ATOM   4480  N   GLY   330      33.690  20.421  60.428  1.00  0.00           N
ATOM   4481  HN  GLY   330      33.584  20.209  59.460  1.00  0.00           H
ATOM   4482  CA  GLY   330      34.640  21.451  60.839  1.00  0.00           C
ATOM   4483  HA1 GLY   330      35.215  21.691  59.957  1.00  0.00           H
ATOM   4484  HA2 GLY   330      35.222  21.015  61.628  1.00  0.00           H
ATOM   4485  C   GLY   330      33.948  22.671  61.426  1.00  0.00           C
ATOM   4486  O   GLY   330      34.108  22.971  62.613  1.00  0.00           O
ATOM   4487  N   TYR   331      33.009  23.243  60.589  1.00  0.00           N
ATOM   4488  HN  TYR   331      33.073  22.852  59.671  1.00  0.00           H
ATOM   4489  CA  TYR   331      32.152  24.403  60.949  1.00  0.00           C
ATOM   4490  HA  TYR   331      32.777  25.205  61.324  1.00  0.00           H
ATOM   4491  CB  TYR   331      31.316  24.907  59.680  1.00  0.00           C
ATOM   4492  HB1 TYR   331      30.810  25.830  60.033  1.00  0.00           H
ATOM   4493  HB2 TYR   331      30.562  24.136  59.387  1.00  0.00           H
ATOM   4494  CG  TYR   331      32.148  25.361  58.471  1.00  0.00           C
ATOM   4495  CD1 TYR   331      33.457  25.833  58.652  1.00  0.00           C
ATOM   4496  HD1 TYR   331      33.864  25.849  59.647  1.00  0.00           H
ATOM   4497  CE1 TYR   331      34.165  26.491  57.674  1.00  0.00           C
ATOM   4498  HE1 TYR   331      35.118  26.939  57.926  1.00  0.00           H
ATOM   4499  CZ  TYR   331      33.574  26.610  56.360  1.00  0.00           C
ATOM   4500  OH  TYR   331      34.252  27.178  55.276  1.00  0.00           O
ATOM   4501  HH  TYR   331      33.835  26.815  54.488  1.00  0.00           H
ATOM   4502  CD2 TYR   331      31.492  25.576  57.207  1.00  0.00           C
ATOM   4503  HD2 TYR   331      30.459  25.270  57.084  1.00  0.00           H
ATOM   4504  CE2 TYR   331      32.247  26.125  56.169  1.00  0.00           C
ATOM   4505  HE2 TYR   331      31.871  26.242  55.168  1.00  0.00           H
ATOM   4506  C   TYR   331      31.258  24.124  62.176  1.00  0.00           C
ATOM   4507  O   TYR   331      30.803  25.047  62.863  1.00  0.00           O
ATOM   4508  N   PHE   332      30.953  22.840  62.498  1.00  0.00           N
ATOM   4509  HN  PHE   332      31.238  22.165  61.818  1.00  0.00           H
ATOM   4510  CA  PHE   332      30.326  22.417  63.688  1.00  0.00           C
ATOM   4511  HA  PHE   332      29.480  23.092  63.773  1.00  0.00           H
ATOM   4512  CB  PHE   332      29.912  20.922  63.613  1.00  0.00           C
ATOM   4513  HB1 PHE   332      30.885  20.404  63.496  1.00  0.00           H
ATOM   4514  HB2 PHE   332      29.350  20.766  62.666  1.00  0.00           H
ATOM   4515  CG  PHE   332      29.259  20.305  64.752  1.00  0.00           C
ATOM   4516  CD1 PHE   332      29.655  19.035  65.213  1.00  0.00           C
ATOM   4517  HD1 PHE   332      30.540  18.630  64.754  1.00  0.00           H
ATOM   4518  CE1 PHE   332      29.052  18.387  66.246  1.00  0.00           C
ATOM   4519  HE1 PHE   332      29.407  17.426  66.579  1.00  0.00           H
ATOM   4520  CZ  PHE   332      27.962  19.017  66.842  1.00  0.00           C
ATOM   4521  HZ  PHE   332      27.432  18.566  67.668  1.00  0.00           H
ATOM   4522  CD2 PHE   332      28.257  20.978  65.420  1.00  0.00           C
ATOM   4523  HD2 PHE   332      28.052  22.016  65.203  1.00  0.00           H
ATOM   4524  CE2 PHE   332      27.580  20.362  66.437  1.00  0.00           C
ATOM   4525  HE2 PHE   332      26.697  20.856  66.821  1.00  0.00           H
ATOM   4526  C   PHE   332      31.052  22.741  65.047  1.00  0.00           C
ATOM   4527  O   PHE   332      30.392  22.876  66.065  1.00  0.00           O
ATOM   4528  N   CYS   333      32.348  23.145  64.940  1.00  0.00           N
ATOM   4529  HN  CYS   333      32.784  23.083  64.045  1.00  0.00           H
ATOM   4530  CA  CYS   333      33.052  23.720  66.083  1.00  0.00           C
ATOM   4531  HA  CYS   333      32.872  22.961  66.835  1.00  0.00           H
ATOM   4532  CB  CYS   333      34.580  23.917  65.790  1.00  0.00           C
ATOM   4533  HB1 CYS   333      34.806  24.874  65.281  1.00  0.00           H
ATOM   4534  HB2 CYS   333      34.873  23.110  65.077  1.00  0.00           H
ATOM   4535  SG  CYS   333      35.699  23.749  67.218  1.00  0.00           S
ATOM   4536  HG1 CYS   333      35.343  24.901  67.758  1.00  0.00           H
ATOM   4537  C   CYS   333      32.469  25.047  66.521  1.00  0.00           C
ATOM   4538  O   CYS   333      32.407  25.440  67.690  1.00  0.00           O
ATOM   4539  N   PHE   334      32.065  25.814  65.493  1.00  0.00           N
ATOM   4540  HN  PHE   334      32.279  25.580  64.555  1.00  0.00           H
ATOM   4541  CA  PHE   334      31.777  27.210  65.794  1.00  0.00           C
ATOM   4542  HA  PHE   334      32.588  27.643  66.379  1.00  0.00           H
ATOM   4543  CB  PHE   334      31.739  28.013  64.384  1.00  0.00           C
ATOM   4544  HB1 PHE   334      31.589  29.065  64.691  1.00  0.00           H
ATOM   4545  HB2 PHE   334      30.838  27.725  63.796  1.00  0.00           H
ATOM   4546  CG  PHE   334      32.966  27.967  63.425  1.00  0.00           C
ATOM   4547  CD1 PHE   334      32.704  27.907  62.079  1.00  0.00           C
ATOM   4548  HD1 PHE   334      31.668  27.910  61.768  1.00  0.00           H
ATOM   4549  CE1 PHE   334      33.757  27.903  61.137  1.00  0.00           C
ATOM   4550  HE1 PHE   334      33.521  27.915  60.089  1.00  0.00           H
ATOM   4551  CZ  PHE   334      35.062  27.887  61.594  1.00  0.00           C
ATOM   4552  HZ  PHE   334      35.825  27.869  60.827  1.00  0.00           H
ATOM   4553  CD2 PHE   334      34.318  27.969  63.864  1.00  0.00           C
ATOM   4554  HD2 PHE   334      34.614  28.060  64.899  1.00  0.00           H
ATOM   4555  CE2 PHE   334      35.369  27.967  62.952  1.00  0.00           C
ATOM   4556  HE2 PHE   334      36.401  27.978  63.272  1.00  0.00           H
ATOM   4557  C   PHE   334      30.384  27.452  66.503  1.00  0.00           C
ATOM   4558  O   PHE   334      30.239  28.396  67.357  1.00  0.00           O
ATOM   4559  N   THR   335      29.435  26.565  66.354  1.00  0.00           N
ATOM   4560  HN  THR   335      29.479  25.992  65.525  1.00  0.00           H
ATOM   4561  CA  THR   335      28.147  26.492  67.096  1.00  0.00           C
ATOM   4562  HA  THR   335      27.741  27.481  67.261  1.00  0.00           H
ATOM   4563  CB  THR   335      27.175  25.561  66.398  1.00  0.00           C
ATOM   4564  HB  THR   335      27.347  24.471  66.516  1.00  0.00           H
ATOM   4565  OG1 THR   335      27.208  25.802  64.972  1.00  0.00           O
ATOM   4566  HG1 THR   335      26.613  26.536  64.839  1.00  0.00           H
ATOM   4567  CG2 THR   335      25.752  25.828  66.943  1.00  0.00           C
ATOM   4568 HG21 THR   335      24.932  25.411  66.316  1.00  0.00           H
ATOM   4569 HG22 THR   335      25.392  26.880  67.007  1.00  0.00           H
ATOM   4570 HG23 THR   335      25.617  25.406  67.961  1.00  0.00           H
ATOM   4571  C   THR   335      28.408  25.882  68.418  1.00  0.00           C
ATOM   4572  O   THR   335      27.760  26.276  69.403  1.00  0.00           O
ATOM   4573  N   SER   336      29.236  24.863  68.510  1.00  0.00           N
ATOM   4574  HN  SER   336      29.720  24.441  67.748  1.00  0.00           H
ATOM   4575  CA  SER   336      29.300  23.972  69.715  1.00  0.00           C
ATOM   4576  HA  SER   336      28.350  23.826  70.209  1.00  0.00           H
ATOM   4577  CB  SER   336      29.771  22.469  69.381  1.00  0.00           C
ATOM   4578  HB1 SER   336      28.973  22.085  68.713  1.00  0.00           H
ATOM   4579  HB2 SER   336      29.854  21.827  70.282  1.00  0.00           H
ATOM   4580  OG  SER   336      31.028  22.353  68.677  1.00  0.00           O
ATOM   4581  HG1 SER   336      30.865  22.509  67.746  1.00  0.00           H
ATOM   4582  C   SER   336      30.233  24.484  70.875  1.00  0.00           C
ATOM   4583  O   SER   336      30.032  24.196  72.052  1.00  0.00           O
ATOM   4584  N   ASN   337      31.290  25.265  70.543  1.00  0.00           N
ATOM   4585  HN  ASN   337      31.511  25.546  69.618  1.00  0.00           H
ATOM   4586  CA  ASN   337      32.198  25.960  71.482  1.00  0.00           C
ATOM   4587  HA  ASN   337      32.712  25.189  72.024  1.00  0.00           H
ATOM   4588  CB  ASN   337      33.195  26.881  70.648  1.00  0.00           C
ATOM   4589  HB1 ASN   337      33.670  27.681  71.265  1.00  0.00           H
ATOM   4590  HB2 ASN   337      32.518  27.384  69.930  1.00  0.00           H
ATOM   4591  CG  ASN   337      34.299  26.113  69.920  1.00  0.00           C
ATOM   4592  OD1 ASN   337      34.937  26.663  69.035  1.00  0.00           O
ATOM   4593  ND2 ASN   337      34.673  24.864  70.239  1.00  0.00           N
ATOM   4594 HD21 ASN   337      34.180  24.377  70.948  1.00  0.00           H
ATOM   4595 HD22 ASN   337      35.287  24.438  69.565  1.00  0.00           H
ATOM   4596  C   ASN   337      31.632  26.784  72.639  1.00  0.00           C
ATOM   4597  O   ASN   337      32.122  26.603  73.770  1.00  0.00           O
ATOM   4598  N   PRO   338      30.621  27.676  72.473  1.00  0.00           N
ATOM   4599  CD  PRO   338      30.118  28.229  71.160  1.00  0.00           C
ATOM   4600  HD1 PRO   338      29.939  27.440  70.410  1.00  0.00           H
ATOM   4601  HD2 PRO   338      30.889  28.919  70.737  1.00  0.00           H
ATOM   4602  CA  PRO   338      30.223  28.425  73.604  1.00  0.00           C
ATOM   4603  HA  PRO   338      31.079  28.898  74.069  1.00  0.00           H
ATOM   4604  CB  PRO   338      29.167  29.416  73.028  1.00  0.00           C
ATOM   4605  HB1 PRO   338      29.627  30.419  72.911  1.00  0.00           H
ATOM   4606  HB2 PRO   338      28.234  29.574  73.608  1.00  0.00           H
ATOM   4607  CG  PRO   338      28.860  28.873  71.645  1.00  0.00           C
ATOM   4608  HG1 PRO   338      28.103  28.063  71.664  1.00  0.00           H
ATOM   4609  HG2 PRO   338      28.440  29.551  70.873  1.00  0.00           H
ATOM   4610  C   PRO   338      29.514  27.583  74.570  1.00  0.00           C
ATOM   4611  O   PRO   338      29.672  27.758  75.754  1.00  0.00           O
ATOM   4612  N   PHE   339      28.676  26.637  74.091  1.00  0.00           N
ATOM   4613  HN  PHE   339      28.460  26.615  73.116  1.00  0.00           H
ATOM   4614  CA  PHE   339      28.110  25.593  74.876  1.00  0.00           C
ATOM   4615  HA  PHE   339      27.438  25.951  75.640  1.00  0.00           H
ATOM   4616  CB  PHE   339      27.239  24.636  74.034  1.00  0.00           C
ATOM   4617  HB1 PHE   339      26.778  23.852  74.671  1.00  0.00           H
ATOM   4618  HB2 PHE   339      27.759  24.123  73.198  1.00  0.00           H
ATOM   4619  CG  PHE   339      26.149  25.448  73.336  1.00  0.00           C
ATOM   4620  CD1 PHE   339      25.348  26.375  74.032  1.00  0.00           C
ATOM   4621  HD1 PHE   339      25.407  26.443  75.116  1.00  0.00           H
ATOM   4622  CE1 PHE   339      24.399  27.151  73.324  1.00  0.00           C
ATOM   4623  HE1 PHE   339      23.740  27.763  73.906  1.00  0.00           H
ATOM   4624  CZ  PHE   339      24.356  27.150  71.968  1.00  0.00           C
ATOM   4625  HZ  PHE   339      23.628  27.709  71.404  1.00  0.00           H
ATOM   4626  CD2 PHE   339      26.034  25.360  71.960  1.00  0.00           C
ATOM   4627  HD2 PHE   339      26.674  24.680  71.421  1.00  0.00           H
ATOM   4628  CE2 PHE   339      25.149  26.227  71.260  1.00  0.00           C
ATOM   4629  HE2 PHE   339      25.123  26.198  70.187  1.00  0.00           H
ATOM   4630  C   PHE   339      29.173  24.798  75.602  1.00  0.00           C
ATOM   4631  O   PHE   339      29.128  24.767  76.824  1.00  0.00           O
ATOM   4632  N   PHE   340      30.258  24.284  74.909  1.00  0.00           N
ATOM   4633  HN  PHE   340      30.262  24.320  73.915  1.00  0.00           H
ATOM   4634  CA  PHE   340      31.384  23.542  75.526  1.00  0.00           C
ATOM   4635  HA  PHE   340      30.955  22.667  75.989  1.00  0.00           H
ATOM   4636  CB  PHE   340      32.381  23.152  74.420  1.00  0.00           C
ATOM   4637  HB1 PHE   340      32.811  23.989  73.829  1.00  0.00           H
ATOM   4638  HB2 PHE   340      31.950  22.576  73.573  1.00  0.00           H
ATOM   4639  CG  PHE   340      33.533  22.348  75.001  1.00  0.00           C
ATOM   4640  CD1 PHE   340      34.897  22.831  75.014  1.00  0.00           C
ATOM   4641  HD1 PHE   340      35.085  23.824  74.641  1.00  0.00           H
ATOM   4642  CE1 PHE   340      35.942  22.101  75.595  1.00  0.00           C
ATOM   4643  HE1 PHE   340      36.933  22.511  75.691  1.00  0.00           H
ATOM   4644  CZ  PHE   340      35.687  20.851  76.219  1.00  0.00           C
ATOM   4645  HZ  PHE   340      36.407  20.414  76.885  1.00  0.00           H
ATOM   4646  CD2 PHE   340      33.336  21.110  75.577  1.00  0.00           C
ATOM   4647  HD2 PHE   340      32.361  20.636  75.666  1.00  0.00           H
ATOM   4648  CE2 PHE   340      34.365  20.354  76.159  1.00  0.00           C
ATOM   4649  HE2 PHE   340      34.178  19.398  76.630  1.00  0.00           H
ATOM   4650  C   PHE   340      32.057  24.295  76.618  1.00  0.00           C
ATOM   4651  O   PHE   340      32.229  23.802  77.747  1.00  0.00           O
ATOM   4652  N   TYR   341      32.486  25.567  76.384  1.00  0.00           N
ATOM   4653  HN  TYR   341      32.402  25.921  75.448  1.00  0.00           H
ATOM   4654  CA  TYR   341      33.293  26.333  77.353  1.00  0.00           C
ATOM   4655  HA  TYR   341      33.952  25.567  77.733  1.00  0.00           H
ATOM   4656  CB  TYR   341      34.192  27.442  76.764  1.00  0.00           C
ATOM   4657  HB1 TYR   341      34.750  28.115  77.453  1.00  0.00           H
ATOM   4658  HB2 TYR   341      33.598  28.048  76.046  1.00  0.00           H
ATOM   4659  CG  TYR   341      35.256  26.869  75.923  1.00  0.00           C
ATOM   4660  CD1 TYR   341      36.258  26.071  76.535  1.00  0.00           C
ATOM   4661  HD1 TYR   341      36.161  25.987  77.608  1.00  0.00           H
ATOM   4662  CE1 TYR   341      37.342  25.512  75.815  1.00  0.00           C
ATOM   4663  HE1 TYR   341      38.046  24.884  76.331  1.00  0.00           H
ATOM   4664  CZ  TYR   341      37.311  25.640  74.382  1.00  0.00           C
ATOM   4665  OH  TYR   341      38.434  25.103  73.633  1.00  0.00           O
ATOM   4666  HH  TYR   341      39.116  24.919  74.275  1.00  0.00           H
ATOM   4667  CD2 TYR   341      35.250  27.006  74.522  1.00  0.00           C
ATOM   4668  HD2 TYR   341      34.454  27.537  74.026  1.00  0.00           H
ATOM   4669  CE2 TYR   341      36.213  26.389  73.757  1.00  0.00           C
ATOM   4670  HE2 TYR   341      36.158  26.388  72.671  1.00  0.00           H
ATOM   4671  C   TYR   341      32.494  26.991  78.496  1.00  0.00           C
ATOM   4672  O   TYR   341      33.006  27.431  79.495  1.00  0.00           O
ATOM   4673  N   GLY   342      31.164  27.038  78.276  1.00  0.00           N
ATOM   4674  HN  GLY   342      30.920  26.585  77.423  1.00  0.00           H
ATOM   4675  CA  GLY   342      30.094  27.443  79.135  1.00  0.00           C
ATOM   4676  HA1 GLY   342      29.292  27.696  78.463  1.00  0.00           H
ATOM   4677  HA2 GLY   342      30.486  28.188  79.810  1.00  0.00           H
ATOM   4678  C   GLY   342      29.647  26.333  80.101  1.00  0.00           C
ATOM   4679  O   GLY   342      29.513  26.585  81.294  1.00  0.00           O
ATOM   4680  N   CYS   343      29.542  25.125  79.578  1.00  0.00           N
ATOM   4681  HN  CYS   343      29.546  25.080  78.577  1.00  0.00           H
ATOM   4682  CA  CYS   343      29.647  23.949  80.419  1.00  0.00           C
ATOM   4683  HA  CYS   343      28.896  23.890  81.191  1.00  0.00           H
ATOM   4684  CB  CYS   343      29.433  22.682  79.561  1.00  0.00           C
ATOM   4685  HB1 CYS   343      29.892  21.886  80.182  1.00  0.00           H
ATOM   4686  HB2 CYS   343      30.143  22.658  78.701  1.00  0.00           H
ATOM   4687  SG  CYS   343      27.691  22.524  79.128  1.00  0.00           S
ATOM   4688  HG1 CYS   343      27.694  23.427  78.157  1.00  0.00           H
ATOM   4689  C   CYS   343      30.969  23.800  81.115  1.00  0.00           C
ATOM   4690  O   CYS   343      31.048  23.478  82.310  1.00  0.00           O
ATOM   4691  N   LEU   344      32.139  23.896  80.415  1.00  0.00           N
ATOM   4692  HN  LEU   344      32.241  24.083  79.438  1.00  0.00           H
ATOM   4693  CA  LEU   344      33.406  23.534  81.009  1.00  0.00           C
ATOM   4694  HA  LEU   344      33.336  22.495  81.321  1.00  0.00           H
ATOM   4695  CB  LEU   344      34.514  23.599  79.896  1.00  0.00           C
ATOM   4696  HB1 LEU   344      34.682  24.638  79.530  1.00  0.00           H
ATOM   4697  HB2 LEU   344      34.144  23.079  78.990  1.00  0.00           H
ATOM   4698  CG  LEU   344      35.842  22.849  80.144  1.00  0.00           C
ATOM   4699  HG  LEU   344      36.151  23.141  81.169  1.00  0.00           H
ATOM   4700  CD1 LEU   344      35.505  21.377  80.002  1.00  0.00           C
ATOM   4701 HD11 LEU   344      35.217  21.234  78.929  1.00  0.00           H
ATOM   4702 HD12 LEU   344      34.606  21.135  80.615  1.00  0.00           H
ATOM   4703 HD13 LEU   344      36.339  20.656  80.139  1.00  0.00           H
ATOM   4704  CD2 LEU   344      36.937  23.294  79.170  1.00  0.00           C
ATOM   4705 HD21 LEU   344      36.753  23.033  78.110  1.00  0.00           H
ATOM   4706 HD22 LEU   344      37.913  22.864  79.470  1.00  0.00           H
ATOM   4707 HD23 LEU   344      37.052  24.397  79.289  1.00  0.00           H
ATOM   4708  C   LEU   344      33.984  24.345  82.243  1.00  0.00           C
ATOM   4709  O   LEU   344      34.262  23.743  83.295  1.00  0.00           O
ATOM   4710  N   ASN   345      34.114  25.700  82.129  1.00  0.00           N
ATOM   4711  HN  ASN   345      33.761  26.212  81.349  1.00  0.00           H
ATOM   4712  CA  ASN   345      34.777  26.560  83.114  1.00  0.00           C
ATOM   4713  HA  ASN   345      35.615  25.980  83.475  1.00  0.00           H
ATOM   4714  CB  ASN   345      35.346  27.942  82.542  1.00  0.00           C
ATOM   4715  HB1 ASN   345      34.543  28.522  82.043  1.00  0.00           H
ATOM   4716  HB2 ASN   345      36.132  27.726  81.797  1.00  0.00           H
ATOM   4717  CG  ASN   345      35.858  28.995  83.599  1.00  0.00           C
ATOM   4718  OD1 ASN   345      35.133  29.917  83.929  1.00  0.00           O
ATOM   4719  ND2 ASN   345      37.106  28.746  84.096  1.00  0.00           N
ATOM   4720 HD21 ASN   345      37.585  29.405  84.680  1.00  0.00           H
ATOM   4721 HD22 ASN   345      37.543  27.866  83.897  1.00  0.00           H
ATOM   4722  C   ASN   345      33.805  26.741  84.292  1.00  0.00           C
ATOM   4723  O   ASN   345      32.697  27.158  84.096  1.00  0.00           O
ATOM   4724  N   ARG   346      34.282  26.479  85.568  1.00  0.00           N
ATOM   4725  HN  ARG   346      35.256  26.300  85.694  1.00  0.00           H
ATOM   4726  CA  ARG   346      33.518  26.530  86.815  1.00  0.00           C
ATOM   4727  HA  ARG   346      32.733  25.794  86.839  1.00  0.00           H
ATOM   4728  CB  ARG   346      34.411  26.213  88.127  1.00  0.00           C
ATOM   4729  HB1 ARG   346      33.803  26.225  89.064  1.00  0.00           H
ATOM   4730  HB2 ARG   346      35.109  27.059  88.233  1.00  0.00           H
ATOM   4731  CG  ARG   346      35.092  24.803  88.131  1.00  0.00           C
ATOM   4732  HG1 ARG   346      35.658  24.807  89.087  1.00  0.00           H
ATOM   4733  HG2 ARG   346      35.634  24.633  87.179  1.00  0.00           H
ATOM   4734  CD  ARG   346      34.131  23.677  88.396  1.00  0.00           C
ATOM   4735  HD1 ARG   346      33.577  23.494  87.451  1.00  0.00           H
ATOM   4736  HD2 ARG   346      33.465  23.974  89.225  1.00  0.00           H
ATOM   4737  NE  ARG   346      34.924  22.523  88.795  1.00  0.00           N
ATOM   4738  HE  ARG   346      35.687  22.579  89.428  1.00  0.00           H
ATOM   4739  CZ  ARG   346      34.440  21.287  88.702  1.00  0.00           C
ATOM   4740  NH1 ARG   346      33.396  20.986  87.945  1.00  0.00           N
ATOM   4741 HH11 ARG   346      32.900  21.773  87.564  1.00  0.00           H
ATOM   4742 HH12 ARG   346      32.899  20.120  88.063  1.00  0.00           H
ATOM   4743  NH2 ARG   346      35.205  20.382  89.216  1.00  0.00           N
ATOM   4744 HH21 ARG   346      36.149  20.660  89.376  1.00  0.00           H
ATOM   4745 HH22 ARG   346      34.892  19.430  89.178  1.00  0.00           H
ATOM   4746  C   ARG   346      32.932  27.957  87.026  1.00  0.00           C
ATOM   4747  O   ARG   346      31.794  28.116  87.453  1.00  0.00           O
ATOM   4748  N   GLN   347      33.757  29.037  86.826  1.00  0.00           N
ATOM   4749  HN  GLN   347      34.670  28.826  86.508  1.00  0.00           H
ATOM   4750  CA  GLN   347      33.266  30.420  86.984  1.00  0.00           C
ATOM   4751  HA  GLN   347      32.867  30.463  87.982  1.00  0.00           H
ATOM   4752  CB  GLN   347      34.384  31.496  86.982  1.00  0.00           C
ATOM   4753  HB1 GLN   347      33.841  32.438  87.211  1.00  0.00           H
ATOM   4754  HB2 GLN   347      34.757  31.583  85.945  1.00  0.00           H
ATOM   4755  CG  GLN   347      35.486  31.238  88.022  1.00  0.00           C
ATOM   4756  HG1 GLN   347      35.992  32.219  88.160  1.00  0.00           H
ATOM   4757  HG2 GLN   347      36.144  30.434  87.642  1.00  0.00           H
ATOM   4758  CD  GLN   347      34.948  30.755  89.381  1.00  0.00           C
ATOM   4759  OE1 GLN   347      35.276  29.568  89.724  1.00  0.00           O
ATOM   4760  NE2 GLN   347      34.227  31.649  90.134  1.00  0.00           N
ATOM   4761 HE21 GLN   347      33.753  31.420  90.992  1.00  0.00           H
ATOM   4762 HE22 GLN   347      34.025  32.543  89.744  1.00  0.00           H
ATOM   4763  C   GLN   347      32.204  30.876  85.996  1.00  0.00           C
ATOM   4764  O   GLN   347      31.198  31.546  86.434  1.00  0.00           O
ATOM   4765  N   ILE   348      32.480  30.633  84.701  1.00  0.00           N
ATOM   4766  HN  ILE   348      33.333  30.171  84.484  1.00  0.00           H
ATOM   4767  CA  ILE   348      31.463  30.900  83.675  1.00  0.00           C
ATOM   4768  HA  ILE   348      31.219  31.954  83.745  1.00  0.00           H
ATOM   4769  CB  ILE   348      32.244  30.698  82.296  1.00  0.00           C
ATOM   4770  HB  ILE   348      32.591  29.652  82.161  1.00  0.00           H
ATOM   4771  CG2 ILE   348      31.149  30.939  81.197  1.00  0.00           C
ATOM   4772 HG21 ILE   348      30.762  31.974  81.320  1.00  0.00           H
ATOM   4773 HG22 ILE   348      30.322  30.244  81.447  1.00  0.00           H
ATOM   4774 HG23 ILE   348      31.555  30.743  80.178  1.00  0.00           H
ATOM   4775  CG1 ILE   348      33.326  31.731  82.023  1.00  0.00           C
ATOM   4776 HG11 ILE   348      34.067  31.758  82.847  1.00  0.00           H
ATOM   4777 HG12 ILE   348      32.826  32.723  81.961  1.00  0.00           H
ATOM   4778  CD  ILE   348      34.241  31.525  80.813  1.00  0.00           C
ATOM   4779  HD1 ILE   348      34.962  30.684  80.919  1.00  0.00           H
ATOM   4780  HD2 ILE   348      34.743  32.478  80.550  1.00  0.00           H
ATOM   4781  HD3 ILE   348      33.677  31.175  79.926  1.00  0.00           H
ATOM   4782  C   ILE   348      30.153  30.181  83.858  1.00  0.00           C
ATOM   4783  O   ILE   348      29.118  30.817  84.005  1.00  0.00           O
ATOM   4784  N   ARG   349      30.185  28.815  84.033  1.00  0.00           N
ATOM   4785  HN  ARG   349      31.106  28.445  84.025  1.00  0.00           H
ATOM   4786  CA  ARG   349      29.110  27.860  84.332  1.00  0.00           C
ATOM   4787  HA  ARG   349      28.569  27.761  83.393  1.00  0.00           H
ATOM   4788  CB  ARG   349      29.719  26.451  84.633  1.00  0.00           C
ATOM   4789  HB1 ARG   349      30.520  26.512  85.398  1.00  0.00           H
ATOM   4790  HB2 ARG   349      30.148  26.161  83.650  1.00  0.00           H
ATOM   4791  CG  ARG   349      28.748  25.382  85.125  1.00  0.00           C
ATOM   4792  HG1 ARG   349      27.822  25.512  84.523  1.00  0.00           H
ATOM   4793  HG2 ARG   349      28.565  25.670  86.183  1.00  0.00           H
ATOM   4794  CD  ARG   349      29.184  23.949  84.986  1.00  0.00           C
ATOM   4795  HD1 ARG   349      30.247  23.849  85.284  1.00  0.00           H
ATOM   4796  HD2 ARG   349      29.107  23.500  83.982  1.00  0.00           H
ATOM   4797  NE  ARG   349      28.454  23.178  85.998  1.00  0.00           N
ATOM   4798  HE  ARG   349      27.650  23.661  86.327  1.00  0.00           H
ATOM   4799  CZ  ARG   349      28.732  22.072  86.645  1.00  0.00           C
ATOM   4800  NH1 ARG   349      29.785  21.332  86.414  1.00  0.00           N
ATOM   4801 HH11 ARG   349      30.564  21.703  85.908  1.00  0.00           H
ATOM   4802 HH12 ARG   349      29.985  20.617  87.086  1.00  0.00           H
ATOM   4803  NH2 ARG   349      27.893  21.710  87.629  1.00  0.00           N
ATOM   4804 HH21 ARG   349      27.119  22.321  87.792  1.00  0.00           H
ATOM   4805 HH22 ARG   349      28.060  20.873  88.144  1.00  0.00           H
ATOM   4806  C   ARG   349      28.125  28.241  85.389  1.00  0.00           C
ATOM   4807  O   ARG   349      26.911  28.164  85.132  1.00  0.00           O
ATOM   4808  N   GLY   350      28.554  28.722  86.551  1.00  0.00           N
ATOM   4809  HN  GLY   350      29.526  28.902  86.678  1.00  0.00           H
ATOM   4810  CA  GLY   350      27.806  28.982  87.798  1.00  0.00           C
ATOM   4811  HA1 GLY   350      28.513  29.086  88.596  1.00  0.00           H
ATOM   4812  HA2 GLY   350      27.036  28.228  87.934  1.00  0.00           H
ATOM   4813  C   GLY   350      26.949  30.248  87.681  1.00  0.00           C
ATOM   4814  O   GLY   350      25.797  30.308  88.003  1.00  0.00           O
ATOM   4815  N   GLU   351      27.576  31.283  87.071  1.00  0.00           N
ATOM   4816  HN  GLU   351      28.415  31.135  86.565  1.00  0.00           H
ATOM   4817  CA  GLU   351      26.793  32.395  86.535  1.00  0.00           C
ATOM   4818  HA  GLU   351      26.198  32.698  87.387  1.00  0.00           H
ATOM   4819  CB  GLU   351      27.716  33.541  86.186  1.00  0.00           C
ATOM   4820  HB1 GLU   351      27.070  34.432  86.071  1.00  0.00           H
ATOM   4821  HB2 GLU   351      28.253  33.190  85.283  1.00  0.00           H
ATOM   4822  CG  GLU   351      28.893  33.760  87.256  1.00  0.00           C
ATOM   4823  HG1 GLU   351      29.705  34.356  86.789  1.00  0.00           H
ATOM   4824  HG2 GLU   351      29.464  32.847  87.548  1.00  0.00           H
ATOM   4825  CD  GLU   351      28.417  34.328  88.612  1.00  0.00           C
ATOM   4826  OE1 GLU   351      27.386  34.959  88.679  1.00  0.00           O
ATOM   4827  OE2 GLU   351      29.090  33.877  89.578  1.00  0.00           O
ATOM   4828  C   GLU   351      25.888  32.004  85.330  1.00  0.00           C
ATOM   4829  O   GLU   351      24.700  32.319  85.244  1.00  0.00           O
ATOM   4830  N   LEU   352      26.440  31.272  84.267  1.00  0.00           N
ATOM   4831  HN  LEU   352      27.381  30.972  84.368  1.00  0.00           H
ATOM   4832  CA  LEU   352      25.619  30.810  83.091  1.00  0.00           C
ATOM   4833  HA  LEU   352      25.224  31.699  82.609  1.00  0.00           H
ATOM   4834  CB  LEU   352      26.512  30.146  82.014  1.00  0.00           C
ATOM   4835  HB1 LEU   352      26.900  29.166  82.369  1.00  0.00           H
ATOM   4836  HB2 LEU   352      27.449  30.661  81.700  1.00  0.00           H
ATOM   4837  CG  LEU   352      25.783  29.744  80.709  1.00  0.00           C
ATOM   4838  HG  LEU   352      24.847  29.167  80.856  1.00  0.00           H
ATOM   4839  CD1 LEU   352      25.219  30.991  80.018  1.00  0.00           C
ATOM   4840 HD11 LEU   352      26.037  31.680  79.708  1.00  0.00           H
ATOM   4841 HD12 LEU   352      24.646  31.523  80.810  1.00  0.00           H
ATOM   4842 HD13 LEU   352      24.560  30.778  79.149  1.00  0.00           H
ATOM   4843  CD2 LEU   352      26.814  29.061  79.782  1.00  0.00           C
ATOM   4844 HD21 LEU   352      26.939  27.988  80.017  1.00  0.00           H
ATOM   4845 HD22 LEU   352      27.703  29.726  79.818  1.00  0.00           H
ATOM   4846 HD23 LEU   352      26.480  29.245  78.740  1.00  0.00           H
ATOM   4847  C   LEU   352      24.367  30.015  83.422  1.00  0.00           C
ATOM   4848  O   LEU   352      23.325  30.234  82.768  1.00  0.00           O
ATOM   4849  N   SER   353      24.371  29.051  84.436  1.00  0.00           N
ATOM   4850  HN  SER   353      25.265  28.878  84.838  1.00  0.00           H
ATOM   4851  CA  SER   353      23.228  28.278  84.993  1.00  0.00           C
ATOM   4852  HA  SER   353      22.799  27.657  84.229  1.00  0.00           H
ATOM   4853  CB  SER   353      23.648  27.273  86.134  1.00  0.00           C
ATOM   4854  HB1 SER   353      24.440  27.592  86.845  1.00  0.00           H
ATOM   4855  HB2 SER   353      24.286  26.548  85.588  1.00  0.00           H
ATOM   4856  OG  SER   353      22.598  26.576  86.792  1.00  0.00           O
ATOM   4857  HG1 SER   353      22.994  25.765  87.109  1.00  0.00           H
ATOM   4858  C   SER   353      22.083  29.157  85.472  1.00  0.00           C
ATOM   4859  O   SER   353      22.312  30.315  85.845  1.00  0.00           O
ATOM   4860  N   LYS   354      20.861  28.571  85.533  1.00  0.00           N
ATOM   4861  HN  LYS   354      20.719  27.620  85.264  1.00  0.00           H
ATOM   4862  CA  LYS   354      19.682  29.284  85.968  1.00  0.00           C
ATOM   4863  HA  LYS   354      19.946  30.323  86.088  1.00  0.00           H
ATOM   4864  CB  LYS   354      18.455  29.278  84.884  1.00  0.00           C
ATOM   4865  HB1 LYS   354      17.622  29.849  85.327  1.00  0.00           H
ATOM   4866  HB2 LYS   354      18.118  28.224  84.841  1.00  0.00           H
ATOM   4867  CG  LYS   354      18.787  29.844  83.509  1.00  0.00           C
ATOM   4868  HG1 LYS   354      17.935  29.492  82.877  1.00  0.00           H
ATOM   4869  HG2 LYS   354      19.639  29.319  83.025  1.00  0.00           H
ATOM   4870  CD  LYS   354      19.061  31.370  83.414  1.00  0.00           C
ATOM   4871  HD1 LYS   354      18.764  31.735  84.430  1.00  0.00           H
ATOM   4872  HD2 LYS   354      18.223  31.749  82.793  1.00  0.00           H
ATOM   4873  CE  LYS   354      20.408  31.854  82.974  1.00  0.00           C
ATOM   4874  HE1 LYS   354      20.165  32.768  82.390  1.00  0.00           H
ATOM   4875  HE2 LYS   354      20.932  31.032  82.436  1.00  0.00           H
ATOM   4876  NZ  LYS   354      21.297  32.297  84.055  1.00  0.00           N
ATOM   4877  HZ1 LYS   354      21.690  31.492  84.582  1.00  0.00           H
ATOM   4878  HZ2 LYS   354      20.834  32.959  84.706  1.00  0.00           H
ATOM   4879  HZ3 LYS   354      22.114  32.811  83.664  1.00  0.00           H
ATOM   4880  C   LYS   354      19.165  28.811  87.297  1.00  0.00           C
ATOM   4881  O   LYS   354      18.285  29.400  87.867  1.00  0.00           O
ATOM   4882  N   GLN   355      19.829  27.852  87.939  1.00  0.00           N
ATOM   4883  HN  GLN   355      20.613  27.436  87.484  1.00  0.00           H
ATOM   4884  CA  GLN   355      19.692  27.299  89.284  1.00  0.00           C
ATOM   4885  HA  GLN   355      18.674  27.061  89.569  1.00  0.00           H
ATOM   4886  CB  GLN   355      20.550  25.962  89.335  1.00  0.00           C
ATOM   4887  HB1 GLN   355      20.729  25.671  90.394  1.00  0.00           H
ATOM   4888  HB2 GLN   355      21.543  26.234  88.906  1.00  0.00           H
ATOM   4889  CG  GLN   355      19.950  24.766  88.461  1.00  0.00           C
ATOM   4890  HG1 GLN   355      20.484  23.789  88.494  1.00  0.00           H
ATOM   4891  HG2 GLN   355      19.902  25.189  87.443  1.00  0.00           H
ATOM   4892  CD  GLN   355      18.574  24.509  88.997  1.00  0.00           C
ATOM   4893  OE1 GLN   355      17.702  24.004  88.241  1.00  0.00           O
ATOM   4894  NE2 GLN   355      18.370  24.503  90.350  1.00  0.00           N
ATOM   4895 HE21 GLN   355      19.027  24.990  90.933  1.00  0.00           H
ATOM   4896 HE22 GLN   355      17.591  24.014  90.742  1.00  0.00           H
ATOM   4897  C   GLN   355      20.434  28.141  90.436  1.00  0.00           C
ATOM   4898  OT1 GLN   355      21.494  28.726  90.245  1.00  0.00           O
ATOM   4899  OT2 GLN   355      19.810  28.154  91.563  1.00  0.00           O
TER    4900      GLN   355
HETATM 4901  SOD SOD   425      49.737  33.758 119.407  1.00  0.00           S
HETATM 4902  SOD SOD   426       8.030  24.251 132.316  1.00  0.00           S
HETATM 4903  SOD SOD   427      62.907  14.362  31.004  1.00  0.00           S
HETATM 4904  SOD SOD   428      62.614  15.841  14.909  1.00  0.00           S
HETATM 4905  SOD SOD   429      52.542  27.721  25.941  1.00  0.00           S
HETATM 4906  SOD SOD   430      67.626  24.461 129.693  1.00  0.00           S
HETATM 4907  SOD SOD   431       9.381  25.490  35.530  1.00  0.00           S
HETATM 4908  SOD SOD   432      27.172  49.389 110.047  1.00  0.00           S
HETATM 4909  SOD SOD   433      34.245  44.952   3.744  1.00  0.00           S
HETATM 4910  SOD SOD   434      40.591   7.957 135.558  1.00  0.00           S
HETATM 4911  SOD SOD   435      60.288  25.895   6.826  1.00  0.00           S
HETATM 4912  SOD SOD   436      72.404  19.851 121.428  1.00  0.00           S
HETATM 4913  SOD SOD   437       1.554  33.835 132.895  1.00  0.00           S
HETATM 4914  SOD SOD   438      20.742  26.461 106.753  1.00  0.00           S
HETATM 4915  SOD SOD   439      41.891   2.683  35.555  1.00  0.00           S
HETATM 4916  SOD SOD   440      65.325  32.185 123.702  1.00  0.00           S
HETATM 4917  SOD SOD   441      75.935  31.227 105.981  1.00  0.00           S
HETATM 4918  SOD SOD   442      14.086  19.886 130.551  1.00  0.00           S
HETATM 4919  SOD SOD   443      64.210  24.192  45.712  1.00  0.00           S
HETATM 4920  SOD SOD   444      79.628  28.688  17.917  1.00  0.00           S
HETATM 4921  SOD SOD   445      43.511  34.704  23.031  1.00  0.00           S
HETATM 4922  SOD SOD   446      42.639   2.068  22.832  1.00  0.00           S
HETATM 4923  SOD SOD   447      15.680  23.651   7.445  1.00  0.00           S
HETATM 4924  SOD SOD   448      42.100  33.061   8.532  1.00  0.00           S
HETATM 4925  CLA CLA   449      11.006  12.655 133.998  1.00  0.00           C
HETATM 4926  CLA CLA   450      22.493  15.113  33.932  1.00  0.00           C
HETATM 4927  CLA CLA   451      22.819  28.500 127.940  1.00  0.00           C
HETATM 4928  CLA CLA   452      23.495  21.662   1.924  1.00  0.00           C
HETATM 4929  CLA CLA   453      31.217  12.326  98.592  1.00  0.00           C
HETATM 4930  CLA CLA   454      13.491  40.530  89.565  1.00  0.00           C
HETATM 4931  CLA CLA   455      29.334  51.660 132.039  1.00  0.00           C
HETATM 4932  CLA CLA   456      73.285  32.584  32.560  1.00  0.00           C
HETATM 4933  CLA CLA   457      38.111  24.607  13.516  1.00  0.00           C
HETATM 4934  CLA CLA   458      51.092  26.450 109.502  1.00  0.00           C
HETATM 4935  CLA CLA   459      16.289  14.444 116.544  1.00  0.00           C
HETATM 4936  CLA CLA   460      41.349   5.672 104.147  1.00  0.00           C
HETATM 4937  CLA CLA   461      80.042  19.751  39.442  1.00  0.00           C
HETATM 4938  CLA CLA   462      33.566   1.807   7.536  1.00  0.00           C
HETATM 4939  CLA CLA   463       9.504  20.323  40.667  1.00  0.00           C
HETATM 4940  CLA CLA   464      20.226  29.128   1.909  1.00  0.00           C
HETATM 4941  CLA CLA   465      57.902  22.765 124.968  1.00  0.00           C
HETATM 4942  CLA CLA   466      38.450  25.919  83.210  1.00  0.00           C
HETATM 4943  CLA CLA   467      52.206  30.601 132.296  1.00  0.00           C
HETATM 4944  CLA CLA   468      17.255  20.191 106.022  1.00  0.00           C
HETATM 4945  CLA CLA   469      21.107  35.644   7.291  1.00  0.00           C
HETATM 4946  CLA CLA   470      19.704  16.872 114.807  1.00  0.00           C
HETATM 4947  CLA CLA   471      57.863  10.413  37.332  1.00  0.00           C
HETATM 4948  CLA CLA   472      26.739  33.357 116.031  1.00  0.00           C
HETATM 4949  CLA CLA   473      38.271  13.755  97.108  1.00  0.00           C
HETATM 4950  CLA CLA   474      34.276  43.444  96.370  1.00  0.00           C
HETATM 4951  CLA CLA   475      40.842  27.756  24.721  1.00  0.00           C
HETATM 4952  CLA CLA   476      67.766  25.617  91.302  1.00  0.00           C
HETATM 4953  CLA CLA   477      58.461   9.012  17.269  1.00  0.00           C
HETATM 4954  CLA CLA   478      52.420   8.277   1.100  1.00  0.00           C
HETATM 4955  CLA CLA   479      37.839  50.165 128.478  1.00  0.00           C
HETATM 4956  CLA CLA   480      62.990  27.059  13.812  1.00  0.00           C
HETATM 4957  CLA CLA   481      -7.218  28.095  92.921  1.00  0.00           C
CONECT  372  374  357  373
CONECT  357  358  372  359  355
CONECT  359  360  361  365  357
CONECT  368  370  371  365  369
CONECT  365  367  359  366  368
CONECT  361  364  363  362  359
CONECT  358  357
CONECT  360  359
CONECT  369  368
CONECT  370  368
CONECT  371  368
CONECT  366  365
CONECT  367  365
CONECT  362  361
CONECT  363  361
CONECT  364  361
CONECT  356  355
CONECT  355  353  356  357
CONECT  373  372
CONECT  599  600  583  601
CONECT  616  603  617  618
CONECT  603  605  604  616  601
CONECT  605  603  610  606  607
CONECT  614  610  613  615
CONECT  611  612  613  608
CONECT  610  605  614  608
CONECT  604  603
CONECT  606  605
CONECT  607  605
CONECT  609  608
CONECT  615  614
CONECT  612  611
CONECT  602  601
CONECT  601  603  602  599
CONECT  608  609  610  611
CONECT  613  614  611
CONECT  617  616
CONECT  618  616  619  620
CONECT  994  996  986  995
CONECT 1011 1013  998 1012
CONECT  998  999  996 1000 1011
CONECT 1000 1001 1002  998 1005
CONECT 1009 1010 1008 1005
CONECT 1006 1003 1007 1008
CONECT 1005 1003 1009 1000
CONECT  999  998
CONECT 1001 1000
CONECT 1002 1000
CONECT 1004 1003
CONECT 1010 1009
CONECT 1007 1006
CONECT  997  996
CONECT  996  998  994  997
CONECT 1003 1006 1004 1005
CONECT 1008 1006 1009
CONECT 1012 1011
CONECT 1013 1011 1015 1014
CONECT 1373 1375 1374 1358
CONECT 1358 1360 1373 1356 1359
CONECT 1360 1361 1366 1362 1358
CONECT 1369 1371 1372 1366 1370
CONECT 1366 1360 1367 1368 1369
CONECT 1362 1360 1363 1365 1364
CONECT 1359 1358
CONECT 1361 1360
CONECT 1370 1369
CONECT 1371 1369
CONECT 1372 1369
CONECT 1367 1366
CONECT 1368 1366
CONECT 1363 1362
CONECT 1364 1362
CONECT 1365 1362
CONECT 1357 1356
CONECT 1356 1354 1357 1358
CONECT 1374 1373
CONECT 1459 1444 1461 1460
CONECT 1444 1442 1445 1446 1459
CONECT 1446 1444 1447 1448 1452
CONECT 1455 1457 1458 1452 1456
CONECT 1452 1446 1453 1455 1454
CONECT 1448 1446 1449 1450 1451
CONECT 1445 1444
CONECT 1447 1446
CONECT 1456 1455
CONECT 1457 1455
CONECT 1458 1455
CONECT 1453 1452
CONECT 1454 1452
CONECT 1449 1448
CONECT 1450 1448
CONECT 1451 1448
CONECT 1443 1442
CONECT 1442 1444 1440 1443
CONECT 1460 1459
CONECT 1623 1625 1611 1624
CONECT 1640 1641 1642 1627
CONECT 1627 1628 1629 1625 1640
CONECT 1629 1630 1634 1627 1631
CONECT 1638 1634 1639 1637
CONECT 1635 1632 1637 1636
CONECT 1634 1629 1632 1638
CONECT 1628 1627
CONECT 1630 1629
CONECT 1631 1629
CONECT 1633 1632
CONECT 1639 1638
CONECT 1636 1635
CONECT 1626 1625
CONECT 1625 1626 1623 1627
CONECT 1632 1633 1634 1635
CONECT 1637 1635 1638
CONECT 1641 1640
CONECT 1642 1640 1643 1646
CONECT 2459 2452 2461 2460
CONECT 2476 2463 2477 2478
CONECT 2463 2476 2461 2464 2465
CONECT 2465 2463 2467 2466 2470
CONECT 2474 2475 2470 2473
CONECT 2471 2472 2468 2473
CONECT 2470 2474 2468 2465
CONECT 2464 2463
CONECT 2466 2465
CONECT 2467 2465
CONECT 2469 2468
CONECT 2475 2474
CONECT 2472 2471
CONECT 2462 2461
CONECT 2461 2459 2463 2462
CONECT 2468 2469 2470 2471
CONECT 2473 2474 2471
CONECT 2477 2476
CONECT 2478 2476 2479 2480
CONECT 2867 2852 2868 2869
CONECT 2852 2853 2854 2850 2867
CONECT 2854 2852 2855 2856 2860
CONECT 2863 2860 2866 2865 2864
CONECT 2860 2854 2861 2863 2862
CONECT 2856 2854 2857 2859 2858
CONECT 2853 2852
CONECT 2855 2854
CONECT 2864 2863
CONECT 2865 2863
CONECT 2866 2863
CONECT 2861 2860
CONECT 2862 2860
CONECT 2857 2856
CONECT 2858 2856
CONECT 2859 2856
CONECT 2851 2850
CONECT 2850 2851 2852 2848
CONECT 2868 2867
CONECT 3142 3144 3143 3129
CONECT 3159 3146 3161 3160
CONECT 3146 3144 3147 3159 3148
CONECT 3148 3146 3149 3153 3150
CONECT 3157 3156 3153 3158
CONECT 3154 3156 3155 3151
CONECT 3153 3157 3148 3151
CONECT 3147 3146
CONECT 3149 3148
CONECT 3150 3148
CONECT 3152 3151
CONECT 3158 3157
CONECT 3155 3154
CONECT 3145 3144
CONECT 3144 3146 3145 3142
CONECT 3151 3153 3152 3154
CONECT 3156 3157 3154
CONECT 3160 3159
CONECT 3161 3159 3163 3162
CONECT 3662 3663 3654 3664
CONECT 3679 3666 3681 3680
CONECT 3666 3679 3667 3668 3664
CONECT 3668 3666 3670 3673 3669
CONECT 3677 3676 3678 3673
CONECT 3674 3671 3676 3675
CONECT 3673 3671 3668 3677
CONECT 3667 3666
CONECT 3669 3668
CONECT 3670 3668
CONECT 3672 3671
CONECT 3678 3677
CONECT 3675 3674
CONECT 3665 3664
CONECT 3664 3666 3662 3665
CONECT 3671 3674 3672 3673
CONECT 3676 3674 3677
CONECT 3680 3679
CONECT 3681 3679 3683 3682
CONECT 4125 4109 4126 4127
CONECT 4142 4143 4144 4129
CONECT 4129 4142 4127 4130 4131
CONECT 4131 4132 4136 4133 4129
CONECT 4140 4136 4139 4141
CONECT 4137 4138 4139 4134
CONECT 4136 4131 4134 4140
CONECT 4130 4129
CONECT 4132 4131
CONECT 4133 4131
CONECT 4135 4134
CONECT 4141 4140
CONECT 4138 4137
CONECT 4128 4127
CONECT 4127 4125 4128 4129
CONECT 4134 4135 4136 4137
CONECT 4139 4137 4140
CONECT 4143 4142
CONECT 4144 4145 4142 4146
CONECT 4298 4299 4283 4300
CONECT 4283 4281 4285 4298 4284
CONECT 4285 4286 4291 4287 4283
CONECT 4294 4291 4296 4297 4295
CONECT 4291 4294 4285 4292 4293
CONECT 4287 4285 4288 4289 4290
CONECT 4284 4283
CONECT 4286 4285
CONECT 4295 4294
CONECT 4296 4294
CONECT 4297 4294
CONECT 4292 4291
CONECT 4293 4291
CONECT 4288 4287
CONECT 4289 4287
CONECT 4290 4287
CONECT 4282 4281
CONECT 4281 4283 4282 4279
CONECT 4299 4298
CONECT 4478 4463 4479 4480
CONECT 4463 4461 4464 4465 4478
CONECT 4465 4463 4466 4467 4471
CONECT 4474 4476 4477 4471 4475
CONECT 4471 4465 4473 4472 4474
CONECT 4467 4465 4468 4469 4470
CONECT 4464 4463
CONECT 4466 4465
CONECT 4475 4474
CONECT 4476 4474
CONECT 4477 4474
CONECT 4472 4471
CONECT 4473 4471
CONECT 4468 4467
CONECT 4469 4467
CONECT 4470 4467
CONECT 4462 4461
CONECT 4461 4459 4462 4463
CONECT 4479 4478
CONECT 4782 4784 4783 4767
CONECT 4767 4768 4765 4769 4782
CONECT 4769 4775 4767 4770 4771
CONECT 4778 4775 4780 4781 4779
CONECT 4775 4777 4778 4776 4769
CONECT 4771 4774 4772 4769 4773
CONECT 4768 4767
CONECT 4770 4769
CONECT 4779 4778
CONECT 4780 4778
CONECT 4781 4778
CONECT 4776 4775
CONECT 4777 4775
CONECT 4772 4771
CONECT 4773 4771
CONECT 4774 4771
CONECT 4766 4765
CONECT 4765 4766 4767 4763
CONECT 4783 4782
CONECT 4897 4884 4899 4898
CONECT 4884 4897 4882 4885 4886
CONECT 4886 4888 4889 4884 4887
CONECT 4892 4893 4889 4894
CONECT 4889 4891 4892 4890 4886
CONECT 4885 4884
CONECT 4887 4886
CONECT 4888 4886
CONECT 4895 4894
CONECT 4896 4894
CONECT 4890 4889
CONECT 4891 4889
CONECT 4883 4882
CONECT 4882 4880 4883 4884
CONECT 4894 4896 4895 4892
CONECT 4893 4892
CONECT 4898 4897
CONECT 4899 4897
END
