# Supplementary material for: Identification and molecular characterization of missense mutations in orphan G protein–coupled receptor GPR61 occurring in severe obesity
Source: Mol Pharmacol. 2025 Mar 4;107(4):100026. doi: 10.1016/j.molpha.2025.100026 (PMC12060159; doi:10.1016/j.molpha.2025.100026)
Supplement: Supplementary Material [file mmc11.zip › molpha_100026_WT_2_mmc11.pdb]

HELIX    1   1 ALA     45  LYS     69  1                                  25
HELIX    2   2 VAL     77  LEU     91  1                                  15
HELIX    3   3 LEU     93  SER    101  1                                   9
HELIX    4   4 GLU    112  VAL    145  1                                  34
HELIX    5   5 TYR    150  ARG    153  1                                   4
HELIX    6   6 LEU    156  VAL    182  1                                  27
HELIX    7   7 ALA    203  VAL    237  1                                  35
HELIX    8   8 ALA    285  LEU    312  1                                  28
HELIX    9   9 VAL    322  THR    335  1                                  14
HELIX   10  10 ASN    337  LEU    344  1                                   8
HELIX   11  11 ARG    346  SER    353  1                                   8
ATOM      1  N   SER    43      14.024  19.424  50.150  1.00  0.00           N
ATOM      2  HT1 SER    43      14.264  18.922  49.265  1.00  0.00           H
ATOM      3  HT2 SER    43      13.800  20.433  50.017  1.00  0.00           H
ATOM      4  HT3 SER    43      13.260  18.924  50.653  1.00  0.00           H
ATOM      5  CA  SER    43      15.217  19.326  51.083  1.00  0.00           C
ATOM      6  HA  SER    43      15.311  18.297  51.404  1.00  0.00           H
ATOM      7  CB  SER    43      16.575  19.775  50.306  1.00  0.00           C
ATOM      8  HB1 SER    43      16.367  20.624  49.615  1.00  0.00           H
ATOM      9  HB2 SER    43      17.125  18.991  49.748  1.00  0.00           H
ATOM     10  OG  SER    43      17.659  20.132  51.194  1.00  0.00           O
ATOM     11  HG1 SER    43      17.695  21.087  51.104  1.00  0.00           H
ATOM     12  C   SER    43      14.974  20.159  52.347  1.00  0.00           C
ATOM     13  O   SER    43      14.401  21.261  52.358  1.00  0.00           O
ATOM     14  N   VAL    44      15.382  19.694  53.551  1.00  0.00           N
ATOM     15  HN  VAL    44      15.945  18.876  53.562  1.00  0.00           H
ATOM     16  CA  VAL    44      15.140  20.436  54.814  1.00  0.00           C
ATOM     17  HA  VAL    44      14.639  21.360  54.587  1.00  0.00           H
ATOM     18  CB  VAL    44      14.382  19.527  55.823  1.00  0.00           C
ATOM     19  HB  VAL    44      13.571  19.036  55.230  1.00  0.00           H
ATOM     20  CG1 VAL    44      15.120  18.375  56.457  1.00  0.00           C
ATOM     21 HG11 VAL    44      15.936  18.688  57.139  1.00  0.00           H
ATOM     22 HG12 VAL    44      15.518  17.707  55.649  1.00  0.00           H
ATOM     23 HG13 VAL    44      14.496  17.732  57.103  1.00  0.00           H
ATOM     24  CG2 VAL    44      13.720  20.370  56.880  1.00  0.00           C
ATOM     25 HG21 VAL    44      13.117  21.162  56.383  1.00  0.00           H
ATOM     26 HG22 VAL    44      14.377  21.136  57.332  1.00  0.00           H
ATOM     27 HG23 VAL    44      13.037  19.876  57.606  1.00  0.00           H
ATOM     28  C   VAL    44      16.434  20.881  55.377  1.00  0.00           C
ATOM     29  O   VAL    44      16.522  21.875  56.138  1.00  0.00           O
ATOM     30  N   ALA    45      17.577  20.357  54.929  1.00  0.00           N
ATOM     31  HN  ALA    45      17.550  19.699  54.178  1.00  0.00           H
ATOM     32  CA  ALA    45      18.909  20.537  55.405  1.00  0.00           C
ATOM     33  HA  ALA    45      18.856  20.085  56.379  1.00  0.00           H
ATOM     34  CB  ALA    45      19.906  19.740  54.451  1.00  0.00           C
ATOM     35  HB1 ALA    45      19.959  20.186  53.447  1.00  0.00           H
ATOM     36  HB2 ALA    45      19.522  18.703  54.292  1.00  0.00           H
ATOM     37  HB3 ALA    45      20.867  19.703  55.013  1.00  0.00           H
ATOM     38  C   ALA    45      19.367  21.977  55.550  1.00  0.00           C
ATOM     39  O   ALA    45      19.865  22.363  56.624  1.00  0.00           O
ATOM     40  N   LEU    46      19.168  22.817  54.513  1.00  0.00           N
ATOM     41  HN  LEU    46      18.732  22.475  53.685  1.00  0.00           H
ATOM     42  CA  LEU    46      19.680  24.183  54.541  1.00  0.00           C
ATOM     43  HA  LEU    46      20.731  24.192  54.777  1.00  0.00           H
ATOM     44  CB  LEU    46      19.423  24.956  53.211  1.00  0.00           C
ATOM     45  HB1 LEU    46      18.367  25.254  53.064  1.00  0.00           H
ATOM     46  HB2 LEU    46      19.580  24.187  52.424  1.00  0.00           H
ATOM     47  CG  LEU    46      20.295  26.166  52.926  1.00  0.00           C
ATOM     48  HG  LEU    46      20.505  26.713  53.864  1.00  0.00           H
ATOM     49  CD1 LEU    46      21.670  25.700  52.446  1.00  0.00           C
ATOM     50 HD11 LEU    46      22.185  25.323  53.355  1.00  0.00           H
ATOM     51 HD12 LEU    46      22.356  26.526  52.170  1.00  0.00           H
ATOM     52 HD13 LEU    46      21.595  24.821  51.773  1.00  0.00           H
ATOM     53  CD2 LEU    46      19.751  27.112  51.835  1.00  0.00           C
ATOM     54 HD21 LEU    46      19.065  26.702  51.062  1.00  0.00           H
ATOM     55 HD22 LEU    46      20.522  27.689  51.285  1.00  0.00           H
ATOM     56 HD23 LEU    46      19.107  27.781  52.438  1.00  0.00           H
ATOM     57  C   LEU    46      18.955  24.962  55.683  1.00  0.00           C
ATOM     58  O   LEU    46      19.473  25.907  56.271  1.00  0.00           O
ATOM     59  N   PHE    47      17.650  24.582  55.945  1.00  0.00           N
ATOM     60  HN  PHE    47      17.400  23.717  55.514  1.00  0.00           H
ATOM     61  CA  PHE    47      16.742  25.335  56.907  1.00  0.00           C
ATOM     62  HA  PHE    47      16.948  26.389  56.827  1.00  0.00           H
ATOM     63  CB  PHE    47      15.264  24.969  56.654  1.00  0.00           C
ATOM     64  HB1 PHE    47      14.537  25.398  57.379  1.00  0.00           H
ATOM     65  HB2 PHE    47      15.175  23.867  56.786  1.00  0.00           H
ATOM     66  CG  PHE    47      14.857  25.417  55.260  1.00  0.00           C
ATOM     67  CD1 PHE    47      14.061  24.507  54.501  1.00  0.00           C
ATOM     68  HD1 PHE    47      13.900  23.524  54.913  1.00  0.00           H
ATOM     69  CE1 PHE    47      13.377  24.914  53.329  1.00  0.00           C
ATOM     70  HE1 PHE    47      12.710  24.231  52.818  1.00  0.00           H
ATOM     71  CZ  PHE    47      13.725  26.153  52.740  1.00  0.00           C
ATOM     72  HZ  PHE    47      13.085  26.525  51.944  1.00  0.00           H
ATOM     73  CD2 PHE    47      15.281  26.641  54.623  1.00  0.00           C
ATOM     74  HD2 PHE    47      15.935  27.343  55.141  1.00  0.00           H
ATOM     75  CE2 PHE    47      14.691  26.959  53.420  1.00  0.00           C
ATOM     76  HE2 PHE    47      14.973  27.917  53.013  1.00  0.00           H
ATOM     77  C   PHE    47      17.051  24.991  58.340  1.00  0.00           C
ATOM     78  O   PHE    47      17.023  25.760  59.271  1.00  0.00           O
ATOM     79  N   PHE    48      17.584  23.704  58.492  1.00  0.00           N
ATOM     80  HN  PHE    48      17.762  23.219  57.644  1.00  0.00           H
ATOM     81  CA  PHE    48      18.162  23.057  59.673  1.00  0.00           C
ATOM     82  HA  PHE    48      17.436  23.245  60.449  1.00  0.00           H
ATOM     83  CB  PHE    48      18.228  21.466  59.479  1.00  0.00           C
ATOM     84  HB1 PHE    48      18.370  21.160  58.420  1.00  0.00           H
ATOM     85  HB2 PHE    48      17.250  21.058  59.798  1.00  0.00           H
ATOM     86  CG  PHE    48      19.245  20.767  60.386  1.00  0.00           C
ATOM     87  CD1 PHE    48      18.958  20.590  61.782  1.00  0.00           C
ATOM     88  HD1 PHE    48      18.012  20.933  62.167  1.00  0.00           H
ATOM     89  CE1 PHE    48      19.827  19.959  62.603  1.00  0.00           C
ATOM     90  HE1 PHE    48      19.523  19.711  63.616  1.00  0.00           H
ATOM     91  CZ  PHE    48      21.029  19.488  62.061  1.00  0.00           C
ATOM     92  HZ  PHE    48      21.679  18.919  62.705  1.00  0.00           H
ATOM     93  CD2 PHE    48      20.451  20.357  59.872  1.00  0.00           C
ATOM     94  HD2 PHE    48      20.559  20.487  58.802  1.00  0.00           H
ATOM     95  CE2 PHE    48      21.436  19.793  60.751  1.00  0.00           C
ATOM     96  HE2 PHE    48      22.377  19.477  60.319  1.00  0.00           H
ATOM     97  C   PHE    48      19.465  23.750  60.030  1.00  0.00           C
ATOM     98  O   PHE    48      19.716  24.086  61.196  1.00  0.00           O
ATOM     99  N   MET    49      20.355  24.034  59.021  1.00  0.00           N
ATOM    100  HN  MET    49      20.210  23.673  58.096  1.00  0.00           H
ATOM    101  CA  MET    49      21.567  24.843  59.169  1.00  0.00           C
ATOM    102  HA  MET    49      22.207  24.519  59.975  1.00  0.00           H
ATOM    103  CB  MET    49      22.433  24.648  57.884  1.00  0.00           C
ATOM    104  HB1 MET    49      23.333  25.299  57.830  1.00  0.00           H
ATOM    105  HB2 MET    49      21.816  24.884  56.984  1.00  0.00           H
ATOM    106  CG  MET    49      22.976  23.227  57.747  1.00  0.00           C
ATOM    107  HG1 MET    49      23.452  23.118  56.749  1.00  0.00           H
ATOM    108  HG2 MET    49      22.107  22.529  57.709  1.00  0.00           H
ATOM    109  SD  MET    49      24.104  22.611  59.045  1.00  0.00           S
ATOM    110  CE  MET    49      24.117  21.019  58.176  1.00  0.00           C
ATOM    111  HE1 MET    49      24.650  21.196  57.210  1.00  0.00           H
ATOM    112  HE2 MET    49      23.100  20.659  57.923  1.00  0.00           H
ATOM    113  HE3 MET    49      24.710  20.355  58.830  1.00  0.00           H
ATOM    114  C   MET    49      21.350  26.346  59.341  1.00  0.00           C
ATOM    115  O   MET    49      22.052  27.055  60.061  1.00  0.00           O
ATOM    116  N   LEU    50      20.270  26.900  58.781  1.00  0.00           N
ATOM    117  HN  LEU    50      19.719  26.359  58.138  1.00  0.00           H
ATOM    118  CA  LEU    50      19.861  28.214  59.166  1.00  0.00           C
ATOM    119  HA  LEU    50      20.766  28.783  59.007  1.00  0.00           H
ATOM    120  CB  LEU    50      18.725  28.574  58.259  1.00  0.00           C
ATOM    121  HB1 LEU    50      17.860  27.901  58.400  1.00  0.00           H
ATOM    122  HB2 LEU    50      19.093  28.553  57.202  1.00  0.00           H
ATOM    123  CG  LEU    50      18.065  29.963  58.505  1.00  0.00           C
ATOM    124  HG  LEU    50      17.576  30.065  59.494  1.00  0.00           H
ATOM    125  CD1 LEU    50      19.228  30.993  58.228  1.00  0.00           C
ATOM    126 HD11 LEU    50      20.104  30.900  58.914  1.00  0.00           H
ATOM    127 HD12 LEU    50      18.700  31.965  58.276  1.00  0.00           H
ATOM    128 HD13 LEU    50      19.574  30.838  57.189  1.00  0.00           H
ATOM    129  CD2 LEU    50      17.068  30.231  57.332  1.00  0.00           C
ATOM    130 HD21 LEU    50      17.652  30.015  56.408  1.00  0.00           H
ATOM    131 HD22 LEU    50      16.817  31.310  57.358  1.00  0.00           H
ATOM    132 HD23 LEU    50      16.104  29.691  57.434  1.00  0.00           H
ATOM    133  C   LEU    50      19.465  28.327  60.593  1.00  0.00           C
ATOM    134  O   LEU    50      19.916  29.203  61.287  1.00  0.00           O
ATOM    135  N   LEU    51      18.610  27.366  61.122  1.00  0.00           N
ATOM    136  HN  LEU    51      18.378  26.523  60.625  1.00  0.00           H
ATOM    137  CA  LEU    51      18.349  27.408  62.533  1.00  0.00           C
ATOM    138  HA  LEU    51      18.022  28.428  62.695  1.00  0.00           H
ATOM    139  CB  LEU    51      17.302  26.288  62.881  1.00  0.00           C
ATOM    140  HB1 LEU    51      17.692  25.294  62.561  1.00  0.00           H
ATOM    141  HB2 LEU    51      16.416  26.614  62.299  1.00  0.00           H
ATOM    142  CG  LEU    51      16.867  26.296  64.412  1.00  0.00           C
ATOM    143  HG  LEU    51      17.731  25.898  64.978  1.00  0.00           H
ATOM    144  CD1 LEU    51      16.489  27.619  64.968  1.00  0.00           C
ATOM    145 HD11 LEU    51      15.876  27.447  65.872  1.00  0.00           H
ATOM    146 HD12 LEU    51      15.968  28.221  64.196  1.00  0.00           H
ATOM    147 HD13 LEU    51      17.425  28.177  65.210  1.00  0.00           H
ATOM    148  CD2 LEU    51      15.578  25.445  64.589  1.00  0.00           C
ATOM    149 HD21 LEU    51      15.291  25.312  65.649  1.00  0.00           H
ATOM    150 HD22 LEU    51      15.704  24.481  64.047  1.00  0.00           H
ATOM    151 HD23 LEU    51      14.647  25.811  64.090  1.00  0.00           H
ATOM    152  C   LEU    51      19.579  27.109  63.468  1.00  0.00           C
ATOM    153  O   LEU    51      19.709  27.640  64.573  1.00  0.00           O
ATOM    154  N   LEU    52      20.505  26.232  63.043  1.00  0.00           N
ATOM    155  HN  LEU    52      20.267  25.604  62.307  1.00  0.00           H
ATOM    156  CA  LEU    52      21.743  26.041  63.649  1.00  0.00           C
ATOM    157  HA  LEU    52      21.637  25.619  64.637  1.00  0.00           H
ATOM    158  CB  LEU    52      22.582  24.874  62.937  1.00  0.00           C
ATOM    159  HB1 LEU    52      22.957  25.277  61.963  1.00  0.00           H
ATOM    160  HB2 LEU    52      21.955  24.019  62.626  1.00  0.00           H
ATOM    161  CG  LEU    52      23.809  24.231  63.587  1.00  0.00           C
ATOM    162  HG  LEU    52      24.494  25.029  63.931  1.00  0.00           H
ATOM    163  CD1 LEU    52      23.346  23.369  64.771  1.00  0.00           C
ATOM    164 HD11 LEU    52      22.891  23.984  65.570  1.00  0.00           H
ATOM    165 HD12 LEU    52      24.264  23.001  65.280  1.00  0.00           H
ATOM    166 HD13 LEU    52      22.765  22.549  64.299  1.00  0.00           H
ATOM    167  CD2 LEU    52      24.601  23.436  62.582  1.00  0.00           C
ATOM    168 HD21 LEU    52      23.984  22.575  62.262  1.00  0.00           H
ATOM    169 HD22 LEU    52      25.533  23.038  63.037  1.00  0.00           H
ATOM    170 HD23 LEU    52      24.784  23.923  61.600  1.00  0.00           H
ATOM    171  C   LEU    52      22.677  27.247  63.712  1.00  0.00           C
ATOM    172  O   LEU    52      23.207  27.457  64.844  1.00  0.00           O
ATOM    173  N   ASP    53      22.925  28.027  62.709  1.00  0.00           N
ATOM    174  HN  ASP    53      22.480  27.753  61.856  1.00  0.00           H
ATOM    175  CA  ASP    53      23.702  29.243  62.606  1.00  0.00           C
ATOM    176  HA  ASP    53      24.749  29.054  62.812  1.00  0.00           H
ATOM    177  CB  ASP    53      23.698  29.652  61.129  1.00  0.00           C
ATOM    178  HB1 ASP    53      22.642  29.858  60.869  1.00  0.00           H
ATOM    179  HB2 ASP    53      24.235  28.845  60.586  1.00  0.00           H
ATOM    180  CG  ASP    53      24.457  30.900  60.918  1.00  0.00           C
ATOM    181  OD1 ASP    53      24.024  31.832  60.300  1.00  0.00           O
ATOM    182  OD2 ASP    53      25.718  30.850  61.432  1.00  0.00           O
ATOM    183  HD2 ASP    53      26.058  31.728  61.277  1.00  0.00           H
ATOM    184  C   ASP    53      23.101  30.341  63.507  1.00  0.00           C
ATOM    185  O   ASP    53      23.858  30.939  64.261  1.00  0.00           O
ATOM    186  N   LEU    54      21.759  30.488  63.473  1.00  0.00           N
ATOM    187  HN  LEU    54      21.127  29.941  62.933  1.00  0.00           H
ATOM    188  CA  LEU    54      21.172  31.388  64.497  1.00  0.00           C
ATOM    189  HA  LEU    54      21.709  32.317  64.403  1.00  0.00           H
ATOM    190  CB  LEU    54      19.704  31.713  64.353  1.00  0.00           C
ATOM    191  HB1 LEU    54      19.418  32.425  65.152  1.00  0.00           H
ATOM    192  HB2 LEU    54      19.162  30.762  64.492  1.00  0.00           H
ATOM    193  CG  LEU    54      19.305  32.302  63.001  1.00  0.00           C
ATOM    194  HG  LEU    54      19.778  31.759  62.156  1.00  0.00           H
ATOM    195  CD1 LEU    54      17.741  32.059  62.854  1.00  0.00           C
ATOM    196 HD11 LEU    54      17.314  32.334  63.838  1.00  0.00           H
ATOM    197 HD12 LEU    54      17.366  31.099  62.433  1.00  0.00           H
ATOM    198 HD13 LEU    54      17.484  32.728  62.007  1.00  0.00           H
ATOM    199  CD2 LEU    54      19.745  33.787  62.881  1.00  0.00           C
ATOM    200 HD21 LEU    54      20.814  33.802  63.187  1.00  0.00           H
ATOM    201 HD22 LEU    54      19.187  34.385  63.622  1.00  0.00           H
ATOM    202 HD23 LEU    54      19.490  34.147  61.864  1.00  0.00           H
ATOM    203  C   LEU    54      21.346  30.991  66.002  1.00  0.00           C
ATOM    204  O   LEU    54      21.632  31.772  66.880  1.00  0.00           O
ATOM    205  N   THR    55      21.280  29.689  66.268  1.00  0.00           N
ATOM    206  HN  THR    55      20.993  29.155  65.481  1.00  0.00           H
ATOM    207  CA  THR    55      21.644  29.035  67.552  1.00  0.00           C
ATOM    208  HA  THR    55      21.015  29.510  68.299  1.00  0.00           H
ATOM    209  CB  THR    55      21.320  27.549  67.734  1.00  0.00           C
ATOM    210  HB  THR    55      22.003  26.880  67.172  1.00  0.00           H
ATOM    211  OG1 THR    55      20.025  27.112  67.312  1.00  0.00           O
ATOM    212  HG1 THR    55      19.874  27.196  66.374  1.00  0.00           H
ATOM    213  CG2 THR    55      21.346  27.140  69.211  1.00  0.00           C
ATOM    214 HG21 THR    55      20.699  27.785  69.849  1.00  0.00           H
ATOM    215 HG22 THR    55      22.357  27.158  69.659  1.00  0.00           H
ATOM    216 HG23 THR    55      20.957  26.113  69.356  1.00  0.00           H
ATOM    217  C   THR    55      23.002  29.251  67.939  1.00  0.00           C
ATOM    218  O   THR    55      23.245  29.654  69.081  1.00  0.00           O
ATOM    219  N   ALA    56      24.015  29.121  67.049  1.00  0.00           N
ATOM    220  HN  ALA    56      23.807  28.836  66.117  1.00  0.00           H
ATOM    221  CA  ALA    56      25.417  29.422  67.295  1.00  0.00           C
ATOM    222  HA  ALA    56      25.741  28.844  68.144  1.00  0.00           H
ATOM    223  CB  ALA    56      26.056  28.995  65.936  1.00  0.00           C
ATOM    224  HB1 ALA    56      27.152  28.943  66.102  1.00  0.00           H
ATOM    225  HB2 ALA    56      25.996  29.698  65.071  1.00  0.00           H
ATOM    226  HB3 ALA    56      25.667  28.023  65.589  1.00  0.00           H
ATOM    227  C   ALA    56      25.696  30.877  67.621  1.00  0.00           C
ATOM    228  O   ALA    56      26.468  31.108  68.565  1.00  0.00           O
ATOM    229  N   VAL    57      25.165  31.858  66.890  1.00  0.00           N
ATOM    230  HN  VAL    57      24.693  31.558  66.064  1.00  0.00           H
ATOM    231  CA  VAL    57      25.337  33.314  67.175  1.00  0.00           C
ATOM    232  HA  VAL    57      26.382  33.571  67.225  1.00  0.00           H
ATOM    233  CB  VAL    57      24.610  34.045  66.088  1.00  0.00           C
ATOM    234  HB  VAL    57      23.665  33.515  65.851  1.00  0.00           H
ATOM    235  CG1 VAL    57      24.406  35.522  66.439  1.00  0.00           C
ATOM    236 HG11 VAL    57      23.725  35.682  67.293  1.00  0.00           H
ATOM    237 HG12 VAL    57      23.918  36.007  65.569  1.00  0.00           H
ATOM    238 HG13 VAL    57      25.419  35.948  66.617  1.00  0.00           H
ATOM    239  CG2 VAL    57      25.467  33.891  64.763  1.00  0.00           C
ATOM    240 HG21 VAL    57      25.472  32.895  64.269  1.00  0.00           H
ATOM    241 HG22 VAL    57      26.548  34.133  64.827  1.00  0.00           H
ATOM    242 HG23 VAL    57      25.026  34.572  64.015  1.00  0.00           H
ATOM    243  C   VAL    57      24.725  33.597  68.565  1.00  0.00           C
ATOM    244  O   VAL    57      25.298  34.352  69.357  1.00  0.00           O
ATOM    245  N   ALA    58      23.538  33.079  68.887  1.00  0.00           N
ATOM    246  HN  ALA    58      23.108  32.368  68.321  1.00  0.00           H
ATOM    247  CA  ALA    58      22.944  33.352  70.167  1.00  0.00           C
ATOM    248  HA  ALA    58      22.752  34.403  70.363  1.00  0.00           H
ATOM    249  CB  ALA    58      21.616  32.521  70.176  1.00  0.00           C
ATOM    250  HB1 ALA    58      20.867  33.111  69.610  1.00  0.00           H
ATOM    251  HB2 ALA    58      21.297  32.366  71.221  1.00  0.00           H
ATOM    252  HB3 ALA    58      21.844  31.532  69.712  1.00  0.00           H
ATOM    253  C   ALA    58      23.818  32.778  71.323  1.00  0.00           C
ATOM    254  O   ALA    58      23.925  33.473  72.331  1.00  0.00           O
ATOM    255  N   GLY    59      24.374  31.551  71.216  1.00  0.00           N
ATOM    256  HN  GLY    59      24.359  31.096  70.321  1.00  0.00           H
ATOM    257  CA  GLY    59      25.212  30.912  72.192  1.00  0.00           C
ATOM    258  HA1 GLY    59      25.458  29.890  71.939  1.00  0.00           H
ATOM    259  HA2 GLY    59      24.620  30.990  73.094  1.00  0.00           H
ATOM    260  C   GLY    59      26.532  31.552  72.448  1.00  0.00           C
ATOM    261  O   GLY    59      26.820  31.877  73.545  1.00  0.00           O
ATOM    262  N   ASN    60      27.324  31.853  71.394  1.00  0.00           N
ATOM    263  HN  ASN    60      27.022  31.587  70.489  1.00  0.00           H
ATOM    264  CA  ASN    60      28.433  32.794  71.432  1.00  0.00           C
ATOM    265  HA  ASN    60      29.243  32.461  72.067  1.00  0.00           H
ATOM    266  CB  ASN    60      29.007  32.887  70.003  1.00  0.00           C
ATOM    267  HB1 ASN    60      29.696  33.745  69.833  1.00  0.00           H
ATOM    268  HB2 ASN    60      28.193  33.027  69.256  1.00  0.00           H
ATOM    269  CG  ASN    60      29.841  31.590  69.585  1.00  0.00           C
ATOM    270  OD1 ASN    60      30.919  31.302  70.099  1.00  0.00           O
ATOM    271  ND2 ASN    60      29.344  30.948  68.483  1.00  0.00           N
ATOM    272 HD21 ASN    60      29.751  30.098  68.133  1.00  0.00           H
ATOM    273 HD22 ASN    60      28.485  31.226  68.065  1.00  0.00           H
ATOM    274  C   ASN    60      28.045  34.258  71.878  1.00  0.00           C
ATOM    275  O   ASN    60      28.779  34.824  72.700  1.00  0.00           O
ATOM    276  N   ALA    61      26.929  34.890  71.496  1.00  0.00           N
ATOM    277  HN  ALA    61      26.391  34.578  70.723  1.00  0.00           H
ATOM    278  CA  ALA    61      26.462  36.174  72.081  1.00  0.00           C
ATOM    279  HA  ALA    61      27.318  36.818  71.998  1.00  0.00           H
ATOM    280  CB  ALA    61      25.311  36.810  71.310  1.00  0.00           C
ATOM    281  HB1 ALA    61      25.118  37.772  71.842  1.00  0.00           H
ATOM    282  HB2 ALA    61      24.361  36.252  71.201  1.00  0.00           H
ATOM    283  HB3 ALA    61      25.620  36.873  70.244  1.00  0.00           H
ATOM    284  C   ALA    61      26.160  36.151  73.578  1.00  0.00           C
ATOM    285  O   ALA    61      26.674  36.979  74.303  1.00  0.00           O
ATOM    286  N   ALA    62      25.422  35.213  74.061  1.00  0.00           N
ATOM    287  HN  ALA    62      24.992  34.598  73.414  1.00  0.00           H
ATOM    288  CA  ALA    62      25.233  34.999  75.517  1.00  0.00           C
ATOM    289  HA  ALA    62      24.723  35.872  75.893  1.00  0.00           H
ATOM    290  CB  ALA    62      24.272  33.853  75.778  1.00  0.00           C
ATOM    291  HB1 ALA    62      23.351  33.960  75.160  1.00  0.00           H
ATOM    292  HB2 ALA    62      23.860  33.754  76.810  1.00  0.00           H
ATOM    293  HB3 ALA    62      24.706  32.899  75.429  1.00  0.00           H
ATOM    294  C   ALA    62      26.409  34.773  76.344  1.00  0.00           C
ATOM    295  O   ALA    62      26.562  35.360  77.386  1.00  0.00           O
ATOM    296  N   VAL    63      27.340  33.853  75.887  1.00  0.00           N
ATOM    297  HN  VAL    63      27.160  33.344  75.044  1.00  0.00           H
ATOM    298  CA  VAL    63      28.605  33.642  76.569  1.00  0.00           C
ATOM    299  HA  VAL    63      28.479  33.496  77.632  1.00  0.00           H
ATOM    300  CB  VAL    63      29.461  32.405  76.219  1.00  0.00           C
ATOM    301  HB  VAL    63      29.574  32.447  75.117  1.00  0.00           H
ATOM    302  CG1 VAL    63      30.802  32.324  76.996  1.00  0.00           C
ATOM    303 HG11 VAL    63      31.488  33.102  76.598  1.00  0.00           H
ATOM    304 HG12 VAL    63      31.397  31.467  76.627  1.00  0.00           H
ATOM    305 HG13 VAL    63      30.605  32.174  78.080  1.00  0.00           H
ATOM    306  CG2 VAL    63      28.733  31.115  76.573  1.00  0.00           C
ATOM    307 HG21 VAL    63      29.444  30.261  76.500  1.00  0.00           H
ATOM    308 HG22 VAL    63      27.922  30.855  75.880  1.00  0.00           H
ATOM    309 HG23 VAL    63      28.218  31.117  77.563  1.00  0.00           H
ATOM    310  C   VAL    63      29.494  34.911  76.608  1.00  0.00           C
ATOM    311  O   VAL    63      30.041  35.333  77.594  1.00  0.00           O
ATOM    312  N   MET    64      29.653  35.614  75.458  1.00  0.00           N
ATOM    313  HN  MET    64      29.321  35.122  74.652  1.00  0.00           H
ATOM    314  CA  MET    64      30.314  36.927  75.426  1.00  0.00           C
ATOM    315  HA  MET    64      31.298  36.718  75.821  1.00  0.00           H
ATOM    316  CB  MET    64      30.501  37.515  74.014  1.00  0.00           C
ATOM    317  HB1 MET    64      29.512  37.671  73.519  1.00  0.00           H
ATOM    318  HB2 MET    64      30.983  36.739  73.382  1.00  0.00           H
ATOM    319  CG  MET    64      31.197  38.838  73.899  1.00  0.00           C
ATOM    320  HG1 MET    64      32.252  38.832  74.240  1.00  0.00           H
ATOM    321  HG2 MET    64      30.625  39.566  74.520  1.00  0.00           H
ATOM    322  SD  MET    64      31.322  39.426  72.119  1.00  0.00           S
ATOM    323  CE  MET    64      32.896  40.315  72.271  1.00  0.00           C
ATOM    324  HE1 MET    64      33.146  40.609  71.238  1.00  0.00           H
ATOM    325  HE2 MET    64      33.708  39.690  72.712  1.00  0.00           H
ATOM    326  HE3 MET    64      32.663  41.246  72.830  1.00  0.00           H
ATOM    327  C   MET    64      29.708  37.962  76.289  1.00  0.00           C
ATOM    328  O   MET    64      30.434  38.577  76.999  1.00  0.00           O
ATOM    329  N   ALA    65      28.357  38.100  76.298  1.00  0.00           N
ATOM    330  HN  ALA    65      27.819  37.545  75.678  1.00  0.00           H
ATOM    331  CA  ALA    65      27.578  39.029  77.162  1.00  0.00           C
ATOM    332  HA  ALA    65      27.945  40.014  76.924  1.00  0.00           H
ATOM    333  CB  ALA    65      26.121  38.883  76.760  1.00  0.00           C
ATOM    334  HB1 ALA    65      25.500  39.647  77.272  1.00  0.00           H
ATOM    335  HB2 ALA    65      25.683  37.869  76.903  1.00  0.00           H
ATOM    336  HB3 ALA    65      26.037  38.978  75.657  1.00  0.00           H
ATOM    337  C   ALA    65      27.904  38.739  78.676  1.00  0.00           C
ATOM    338  O   ALA    65      28.172  39.598  79.445  1.00  0.00           O
ATOM    339  N   VAL    66      27.945  37.454  79.061  1.00  0.00           N
ATOM    340  HN  VAL    66      27.663  36.830  78.344  1.00  0.00           H
ATOM    341  CA  VAL    66      28.361  37.009  80.383  1.00  0.00           C
ATOM    342  HA  VAL    66      27.749  37.615  81.030  1.00  0.00           H
ATOM    343  CB  VAL    66      28.033  35.484  80.634  1.00  0.00           C
ATOM    344  HB  VAL    66      28.229  34.844  79.748  1.00  0.00           H
ATOM    345  CG1 VAL    66      28.853  34.702  81.650  1.00  0.00           C
ATOM    346 HG11 VAL    66      29.865  34.620  81.199  1.00  0.00           H
ATOM    347 HG12 VAL    66      28.397  33.713  81.869  1.00  0.00           H
ATOM    348 HG13 VAL    66      28.885  35.393  82.516  1.00  0.00           H
ATOM    349  CG2 VAL    66      26.498  35.464  80.808  1.00  0.00           C
ATOM    350 HG21 VAL    66      26.080  36.197  80.090  1.00  0.00           H
ATOM    351 HG22 VAL    66      26.268  35.656  81.871  1.00  0.00           H
ATOM    352 HG23 VAL    66      25.984  34.524  80.526  1.00  0.00           H
ATOM    353  C   VAL    66      29.840  37.352  80.743  1.00  0.00           C
ATOM    354  O   VAL    66      30.041  37.981  81.826  1.00  0.00           O
ATOM    355  N   ILE    67      30.844  37.082  79.923  1.00  0.00           N
ATOM    356  HN  ILE    67      30.776  36.533  79.099  1.00  0.00           H
ATOM    357  CA  ILE    67      32.219  37.476  80.221  1.00  0.00           C
ATOM    358  HA  ILE    67      32.420  37.191  81.243  1.00  0.00           H
ATOM    359  CB  ILE    67      33.252  36.705  79.365  1.00  0.00           C
ATOM    360  HB  ILE    67      32.953  36.874  78.316  1.00  0.00           H
ATOM    361  CG2 ILE    67      34.663  37.175  79.677  1.00  0.00           C
ATOM    362 HG21 ILE    67      35.391  36.389  79.426  1.00  0.00           H
ATOM    363 HG22 ILE    67      34.875  37.319  80.761  1.00  0.00           H
ATOM    364 HG23 ILE    67      34.753  38.146  79.144  1.00  0.00           H
ATOM    365  CG1 ILE    67      33.183  35.213  79.640  1.00  0.00           C
ATOM    366 HG11 ILE    67      32.119  35.009  79.906  1.00  0.00           H
ATOM    367 HG12 ILE    67      33.769  34.937  80.548  1.00  0.00           H
ATOM    368  CD  ILE    67      33.457  34.268  78.410  1.00  0.00           C
ATOM    369  HD1 ILE    67      34.504  34.344  78.038  1.00  0.00           H
ATOM    370  HD2 ILE    67      32.848  34.600  77.551  1.00  0.00           H
ATOM    371  HD3 ILE    67      33.466  33.193  78.689  1.00  0.00           H
ATOM    372  C   ILE    67      32.485  38.966  80.192  1.00  0.00           C
ATOM    373  O   ILE    67      33.165  39.551  81.082  1.00  0.00           O
ATOM    374  N   ALA    68      31.839  39.700  79.309  1.00  0.00           N
ATOM    375  HN  ALA    68      31.278  39.187  78.670  1.00  0.00           H
ATOM    376  CA  ALA    68      31.751  41.198  79.175  1.00  0.00           C
ATOM    377  HA  ALA    68      32.756  41.593  79.186  1.00  0.00           H
ATOM    378  CB  ALA    68      31.076  41.552  77.882  1.00  0.00           C
ATOM    379  HB1 ALA    68      31.504  41.086  76.970  1.00  0.00           H
ATOM    380  HB2 ALA    68      31.009  42.644  77.712  1.00  0.00           H
ATOM    381  HB3 ALA    68      30.049  41.134  77.877  1.00  0.00           H
ATOM    382  C   ALA    68      31.062  41.913  80.321  1.00  0.00           C
ATOM    383  O   ALA    68      31.572  42.843  80.922  1.00  0.00           O
ATOM    384  N   LYS    69      29.798  41.553  80.721  1.00  0.00           N
ATOM    385  HN  LYS    69      29.184  40.885  80.299  1.00  0.00           H
ATOM    386  CA  LYS    69      29.122  42.265  81.826  1.00  0.00           C
ATOM    387  HA  LYS    69      29.355  43.309  81.656  1.00  0.00           H
ATOM    388  CB  LYS    69      27.563  42.061  81.610  1.00  0.00           C
ATOM    389  HB1 LYS    69      27.443  42.200  80.517  1.00  0.00           H
ATOM    390  HB2 LYS    69      27.017  42.854  82.167  1.00  0.00           H
ATOM    391  CG  LYS    69      26.897  40.747  82.000  1.00  0.00           C
ATOM    392  HG1 LYS    69      26.641  40.841  83.073  1.00  0.00           H
ATOM    393  HG2 LYS    69      27.559  39.860  81.923  1.00  0.00           H
ATOM    394  CD  LYS    69      25.608  40.387  81.255  1.00  0.00           C
ATOM    395  HD1 LYS    69      25.928  40.046  80.245  1.00  0.00           H
ATOM    396  HD2 LYS    69      24.928  41.253  81.407  1.00  0.00           H
ATOM    397  CE  LYS    69      24.776  39.161  81.830  1.00  0.00           C
ATOM    398  HE1 LYS    69      25.393  38.285  82.129  1.00  0.00           H
ATOM    399  HE2 LYS    69      24.206  38.850  80.934  1.00  0.00           H
ATOM    400  NZ  LYS    69      23.789  39.543  82.789  1.00  0.00           N
ATOM    401  HZ1 LYS    69      24.067  39.189  83.724  1.00  0.00           H
ATOM    402  HZ2 LYS    69      22.834  39.187  82.597  1.00  0.00           H
ATOM    403  HZ3 LYS    69      23.776  40.579  82.805  1.00  0.00           H
ATOM    404  C   LYS    69      29.502  41.902  83.233  1.00  0.00           C
ATOM    405  O   LYS    69      29.064  42.526  84.224  1.00  0.00           O
ATOM    406  N   THR    70      30.254  40.796  83.520  1.00  0.00           N
ATOM    407  HN  THR    70      30.557  40.322  82.701  1.00  0.00           H
ATOM    408  CA  THR    70      30.447  40.195  84.864  1.00  0.00           C
ATOM    409  HA  THR    70      29.600  40.446  85.484  1.00  0.00           H
ATOM    410  CB  THR    70      30.423  38.673  84.890  1.00  0.00           C
ATOM    411  HB  THR    70      31.275  38.317  84.273  1.00  0.00           H
ATOM    412  OG1 THR    70      29.160  38.193  84.396  1.00  0.00           O
ATOM    413  HG1 THR    70      29.210  38.391  83.455  1.00  0.00           H
ATOM    414  CG2 THR    70      30.692  37.985  86.274  1.00  0.00           C
ATOM    415 HG21 THR    70      30.461  36.905  86.165  1.00  0.00           H
ATOM    416 HG22 THR    70      29.961  38.300  87.043  1.00  0.00           H
ATOM    417 HG23 THR    70      31.711  38.019  86.719  1.00  0.00           H
ATOM    418  C   THR    70      31.732  40.720  85.461  1.00  0.00           C
ATOM    419  O   THR    70      32.793  40.623  84.789  1.00  0.00           O
ATOM    420  N   PRO    71      31.840  41.215  86.716  1.00  0.00           N
ATOM    421  CD  PRO    71      30.759  41.666  87.507  1.00  0.00           C
ATOM    422  HD1 PRO    71      30.074  40.812  87.656  1.00  0.00           H
ATOM    423  HD2 PRO    71      30.134  42.437  87.015  1.00  0.00           H
ATOM    424  CA  PRO    71      33.165  41.628  87.255  1.00  0.00           C
ATOM    425  HA  PRO    71      33.665  42.221  86.507  1.00  0.00           H
ATOM    426  CB  PRO    71      32.784  42.549  88.439  1.00  0.00           C
ATOM    427  HB1 PRO    71      32.914  43.590  88.065  1.00  0.00           H
ATOM    428  HB2 PRO    71      33.463  42.361  89.288  1.00  0.00           H
ATOM    429  CG  PRO    71      31.359  42.167  88.782  1.00  0.00           C
ATOM    430  HG1 PRO    71      31.446  41.389  89.571  1.00  0.00           H
ATOM    431  HG2 PRO    71      30.751  42.956  89.278  1.00  0.00           H
ATOM    432  C   PRO    71      34.140  40.571  87.665  1.00  0.00           C
ATOM    433  O   PRO    71      35.314  40.916  87.953  1.00  0.00           O
ATOM    434  N   ALA    72      33.779  39.289  87.640  1.00  0.00           N
ATOM    435  HN  ALA    72      32.842  38.983  87.508  1.00  0.00           H
ATOM    436  CA  ALA    72      34.647  38.222  88.175  1.00  0.00           C
ATOM    437  HA  ALA    72      35.579  38.686  88.447  1.00  0.00           H
ATOM    438  CB  ALA    72      34.000  37.446  89.380  1.00  0.00           C
ATOM    439  HB1 ALA    72      34.788  37.026  90.034  1.00  0.00           H
ATOM    440  HB2 ALA    72      33.361  36.575  89.124  1.00  0.00           H
ATOM    441  HB3 ALA    72      33.424  38.201  89.955  1.00  0.00           H
ATOM    442  C   ALA    72      34.979  37.290  86.983  1.00  0.00           C
ATOM    443  O   ALA    72      35.628  36.226  87.169  1.00  0.00           O
ATOM    444  N   LEU    73      34.683  37.751  85.760  1.00  0.00           N
ATOM    445  HN  LEU    73      34.393  38.690  85.622  1.00  0.00           H
ATOM    446  CA  LEU    73      35.154  36.988  84.563  1.00  0.00           C
ATOM    447  HA  LEU    73      35.730  36.087  84.704  1.00  0.00           H
ATOM    448  CB  LEU    73      33.856  36.515  83.700  1.00  0.00           C
ATOM    449  HB1 LEU    73      34.231  35.847  82.891  1.00  0.00           H
ATOM    450  HB2 LEU    73      33.400  37.452  83.316  1.00  0.00           H
ATOM    451  CG  LEU    73      32.853  35.499  84.424  1.00  0.00           C
ATOM    452  HG  LEU    73      32.339  36.084  85.209  1.00  0.00           H
ATOM    453  CD1 LEU    73      31.774  34.973  83.562  1.00  0.00           C
ATOM    454 HD11 LEU    73      31.329  35.788  82.949  1.00  0.00           H
ATOM    455 HD12 LEU    73      30.989  34.416  84.118  1.00  0.00           H
ATOM    456 HD13 LEU    73      32.288  34.426  82.738  1.00  0.00           H
ATOM    457  CD2 LEU    73      33.519  34.337  85.162  1.00  0.00           C
ATOM    458 HD21 LEU    73      34.210  34.735  85.948  1.00  0.00           H
ATOM    459 HD22 LEU    73      34.038  33.607  84.511  1.00  0.00           H
ATOM    460 HD23 LEU    73      32.774  33.781  85.769  1.00  0.00           H
ATOM    461  C   LEU    73      36.103  37.839  83.792  1.00  0.00           C
ATOM    462  O   LEU    73      36.357  37.536  82.640  1.00  0.00           O
ATOM    463  N   ARG    74      36.760  38.888  84.287  1.00  0.00           N
ATOM    464  HN  ARG    74      36.793  39.078  85.269  1.00  0.00           H
ATOM    465  CA  ARG    74      37.615  39.788  83.577  1.00  0.00           C
ATOM    466  HA  ARG    74      37.002  40.117  82.749  1.00  0.00           H
ATOM    467  CB  ARG    74      38.114  41.031  84.449  1.00  0.00           C
ATOM    468  HB1 ARG    74      38.957  41.586  83.965  1.00  0.00           H
ATOM    469  HB2 ARG    74      38.584  40.557  85.328  1.00  0.00           H
ATOM    470  CG  ARG    74      36.999  41.963  85.005  1.00  0.00           C
ATOM    471  HG1 ARG    74      37.563  42.652  85.678  1.00  0.00           H
ATOM    472  HG2 ARG    74      36.304  41.374  85.629  1.00  0.00           H
ATOM    473  CD  ARG    74      36.282  42.759  83.925  1.00  0.00           C
ATOM    474  HD1 ARG    74      35.771  42.117  83.171  1.00  0.00           H
ATOM    475  HD2 ARG    74      36.923  43.553  83.493  1.00  0.00           H
ATOM    476  NE  ARG    74      35.128  43.519  84.600  1.00  0.00           N
ATOM    477  HE  ARG    74      35.335  43.953  85.479  1.00  0.00           H
ATOM    478  CZ  ARG    74      33.960  43.792  84.120  1.00  0.00           C
ATOM    479  NH1 ARG    74      33.432  43.267  83.014  1.00  0.00           N
ATOM    480 HH11 ARG    74      34.039  42.792  82.380  1.00  0.00           H
ATOM    481 HH12 ARG    74      32.527  43.569  82.712  1.00  0.00           H
ATOM    482  NH2 ARG    74      33.244  44.732  84.645  1.00  0.00           N
ATOM    483 HH21 ARG    74      32.283  44.713  84.360  1.00  0.00           H
ATOM    484 HH22 ARG    74      33.455  45.195  85.508  1.00  0.00           H
ATOM    485  C   ARG    74      38.835  39.260  82.915  1.00  0.00           C
ATOM    486  O   ARG    74      39.303  39.829  81.926  1.00  0.00           O
ATOM    487  N   LYS    75      39.483  38.211  83.496  1.00  0.00           N
ATOM    488  HN  LYS    75      39.001  37.690  84.198  1.00  0.00           H
ATOM    489  CA  LYS    75      40.636  37.622  82.980  1.00  0.00           C
ATOM    490  HA  LYS    75      41.112  38.349  82.326  1.00  0.00           H
ATOM    491  CB  LYS    75      41.513  37.131  84.159  1.00  0.00           C
ATOM    492  HB1 LYS    75      42.117  36.283  83.747  1.00  0.00           H
ATOM    493  HB2 LYS    75      40.860  36.841  85.006  1.00  0.00           H
ATOM    494  CG  LYS    75      42.590  38.186  84.500  1.00  0.00           C
ATOM    495  HG1 LYS    75      42.785  38.810  83.602  1.00  0.00           H
ATOM    496  HG2 LYS    75      43.562  37.776  84.834  1.00  0.00           H
ATOM    497  CD  LYS    75      42.222  39.122  85.732  1.00  0.00           C
ATOM    498  HD1 LYS    75      42.246  38.384  86.563  1.00  0.00           H
ATOM    499  HD2 LYS    75      41.214  39.536  85.550  1.00  0.00           H
ATOM    500  CE  LYS    75      43.371  40.011  86.108  1.00  0.00           C
ATOM    501  HE1 LYS    75      43.381  40.871  85.395  1.00  0.00           H
ATOM    502  HE2 LYS    75      44.339  39.461  86.145  1.00  0.00           H
ATOM    503  NZ  LYS    75      43.313  40.623  87.461  1.00  0.00           N
ATOM    504  HZ1 LYS    75      42.469  41.211  87.579  1.00  0.00           H
ATOM    505  HZ2 LYS    75      44.119  41.219  87.735  1.00  0.00           H
ATOM    506  HZ3 LYS    75      43.203  39.911  88.204  1.00  0.00           H
ATOM    507  C   LYS    75      40.329  36.483  82.035  1.00  0.00           C
ATOM    508  O   LYS    75      41.191  35.874  81.430  1.00  0.00           O
ATOM    509  N   PHE    76      39.016  36.127  81.739  1.00  0.00           N
ATOM    510  HN  PHE    76      38.294  36.552  82.291  1.00  0.00           H
ATOM    511  CA  PHE    76      38.628  35.178  80.743  1.00  0.00           C
ATOM    512  HA  PHE    76      39.334  34.362  80.673  1.00  0.00           H
ATOM    513  CB  PHE    76      37.316  34.502  81.313  1.00  0.00           C
ATOM    514  HB1 PHE    76      36.711  34.002  80.518  1.00  0.00           H
ATOM    515  HB2 PHE    76      36.624  35.116  81.917  1.00  0.00           H
ATOM    516  CG  PHE    76      37.580  33.298  82.182  1.00  0.00           C
ATOM    517  CD1 PHE    76      37.926  31.997  81.600  1.00  0.00           C
ATOM    518  HD1 PHE    76      37.942  31.910  80.525  1.00  0.00           H
ATOM    519  CE1 PHE    76      38.087  30.904  82.374  1.00  0.00           C
ATOM    520  HE1 PHE    76      38.244  29.916  81.960  1.00  0.00           H
ATOM    521  CZ  PHE    76      38.084  31.069  83.801  1.00  0.00           C
ATOM    522  HZ  PHE    76      38.329  30.297  84.507  1.00  0.00           H
ATOM    523  CD2 PHE    76      37.314  33.329  83.586  1.00  0.00           C
ATOM    524  HD2 PHE    76      36.884  34.217  84.010  1.00  0.00           H
ATOM    525  CE2 PHE    76      37.675  32.333  84.380  1.00  0.00           C
ATOM    526  HE2 PHE    76      37.624  32.505  85.448  1.00  0.00           H
ATOM    527  C   PHE    76      38.642  35.650  79.284  1.00  0.00           C
ATOM    528  O   PHE    76      37.669  35.295  78.621  1.00  0.00           O
ATOM    529  N   VAL    77      39.681  36.347  78.862  1.00  0.00           N
ATOM    530  HN  VAL    77      40.517  36.345  79.396  1.00  0.00           H
ATOM    531  CA  VAL    77      39.746  37.103  77.680  1.00  0.00           C
ATOM    532  HA  VAL    77      38.782  37.584  77.596  1.00  0.00           H
ATOM    533  CB  VAL    77      40.855  38.158  77.827  1.00  0.00           C
ATOM    534  HB  VAL    77      40.680  38.897  78.641  1.00  0.00           H
ATOM    535  CG1 VAL    77      42.244  37.448  78.114  1.00  0.00           C
ATOM    536 HG11 VAL    77      42.290  36.792  79.009  1.00  0.00           H
ATOM    537 HG12 VAL    77      42.924  38.268  78.391  1.00  0.00           H
ATOM    538 HG13 VAL    77      42.690  36.914  77.246  1.00  0.00           H
ATOM    539  CG2 VAL    77      40.915  38.990  76.618  1.00  0.00           C
ATOM    540 HG21 VAL    77      41.478  39.943  76.704  1.00  0.00           H
ATOM    541 HG22 VAL    77      39.885  39.322  76.372  1.00  0.00           H
ATOM    542 HG23 VAL    77      41.379  38.450  75.763  1.00  0.00           H
ATOM    543  C   VAL    77      40.016  36.147  76.442  1.00  0.00           C
ATOM    544  O   VAL    77      39.578  36.356  75.303  1.00  0.00           O
ATOM    545  N   PHE    78      40.545  34.903  76.625  1.00  0.00           N
ATOM    546  HN  PHE    78      40.858  34.591  77.520  1.00  0.00           H
ATOM    547  CA  PHE    78      40.810  33.949  75.550  1.00  0.00           C
ATOM    548  HA  PHE    78      40.907  34.477  74.610  1.00  0.00           H
ATOM    549  CB  PHE    78      42.008  32.997  75.908  1.00  0.00           C
ATOM    550  HB1 PHE    78      42.182  32.261  75.104  1.00  0.00           H
ATOM    551  HB2 PHE    78      41.880  32.430  76.856  1.00  0.00           H
ATOM    552  CG  PHE    78      43.320  33.612  75.914  1.00  0.00           C
ATOM    553  CD1 PHE    78      44.204  33.586  77.046  1.00  0.00           C
ATOM    554  HD1 PHE    78      43.933  32.898  77.835  1.00  0.00           H
ATOM    555  CE1 PHE    78      45.368  34.284  77.033  1.00  0.00           C
ATOM    556  HE1 PHE    78      46.034  34.229  77.885  1.00  0.00           H
ATOM    557  CZ  PHE    78      45.854  34.934  75.823  1.00  0.00           C
ATOM    558  HZ  PHE    78      46.849  35.344  75.882  1.00  0.00           H
ATOM    559  CD2 PHE    78      43.801  34.324  74.711  1.00  0.00           C
ATOM    560  HD2 PHE    78      43.221  34.268  73.812  1.00  0.00           H
ATOM    561  CE2 PHE    78      44.974  34.999  74.724  1.00  0.00           C
ATOM    562  HE2 PHE    78      45.348  35.571  73.898  1.00  0.00           H
ATOM    563  C   PHE    78      39.504  33.123  75.365  1.00  0.00           C
ATOM    564  O   PHE    78      39.145  32.679  74.293  1.00  0.00           O
ATOM    565  N   VAL    79      38.721  32.931  76.416  1.00  0.00           N
ATOM    566  HN  VAL    79      38.919  33.264  77.337  1.00  0.00           H
ATOM    567  CA  VAL    79      37.395  32.416  76.256  1.00  0.00           C
ATOM    568  HA  VAL    79      37.601  31.555  75.641  1.00  0.00           H
ATOM    569  CB  VAL    79      36.788  31.787  77.553  1.00  0.00           C
ATOM    570  HB  VAL    79      36.779  32.544  78.364  1.00  0.00           H
ATOM    571  CG1 VAL    79      35.351  31.234  77.432  1.00  0.00           C
ATOM    572 HG11 VAL    79      34.569  32.007  77.276  1.00  0.00           H
ATOM    573 HG12 VAL    79      35.195  30.706  78.392  1.00  0.00           H
ATOM    574 HG13 VAL    79      35.333  30.468  76.623  1.00  0.00           H
ATOM    575  CG2 VAL    79      37.683  30.589  77.962  1.00  0.00           C
ATOM    576 HG21 VAL    79      37.135  29.932  78.673  1.00  0.00           H
ATOM    577 HG22 VAL    79      38.633  30.966  78.406  1.00  0.00           H
ATOM    578 HG23 VAL    79      38.036  29.881  77.183  1.00  0.00           H
ATOM    579  C   VAL    79      36.404  33.261  75.563  1.00  0.00           C
ATOM    580  O   VAL    79      35.682  32.880  74.620  1.00  0.00           O
ATOM    581  N   PHE    80      36.402  34.542  75.956  1.00  0.00           N
ATOM    582  HN  PHE    80      36.851  34.845  76.793  1.00  0.00           H
ATOM    583  CA  PHE    80      35.678  35.580  75.305  1.00  0.00           C
ATOM    584  HA  PHE    80      34.637  35.319  75.194  1.00  0.00           H
ATOM    585  CB  PHE    80      35.997  36.828  76.094  1.00  0.00           C
ATOM    586  HB1 PHE    80      37.106  36.939  76.145  1.00  0.00           H
ATOM    587  HB2 PHE    80      35.666  36.693  77.144  1.00  0.00           H
ATOM    588  CG  PHE    80      35.531  38.095  75.630  1.00  0.00           C
ATOM    589  CD1 PHE    80      36.473  38.834  74.852  1.00  0.00           C
ATOM    590  HD1 PHE    80      37.458  38.504  74.567  1.00  0.00           H
ATOM    591  CE1 PHE    80      36.239  40.217  74.630  1.00  0.00           C
ATOM    592  HE1 PHE    80      37.077  40.786  74.256  1.00  0.00           H
ATOM    593  CZ  PHE    80      35.081  40.839  75.129  1.00  0.00           C
ATOM    594  HZ  PHE    80      35.076  41.912  75.014  1.00  0.00           H
ATOM    595  CD2 PHE    80      34.334  38.743  76.104  1.00  0.00           C
ATOM    596  HD2 PHE    80      33.709  38.174  76.775  1.00  0.00           H
ATOM    597  CE2 PHE    80      34.162  40.103  75.815  1.00  0.00           C
ATOM    598  HE2 PHE    80      33.181  40.528  75.968  1.00  0.00           H
ATOM    599  C   PHE    80      36.072  35.754  73.828  1.00  0.00           C
ATOM    600  O   PHE    80      35.192  35.874  72.993  1.00  0.00           O
HETATM  601  N   HSD    81      37.424  35.696  73.444  1.00  0.00           N
HETATM  602  HN  HSD    81      38.063  35.517  74.179  1.00  0.00           H
HETATM  603  CA  HSD    81      37.980  35.775  72.121  1.00  0.00           C
HETATM  604  HA  HSD    81      37.436  36.480  71.510  1.00  0.00           H
HETATM  605  CB  HSD    81      39.508  36.116  72.103  1.00  0.00           C
HETATM  606  HB1 HSD    81      40.016  35.305  72.665  1.00  0.00           H
HETATM  607  HB2 HSD    81      39.659  37.075  72.636  1.00  0.00           H
HETATM  608  ND1 HSD    81      40.633  35.187  69.962  1.00  0.00           N
HETATM  609  HD1 HSD    81      40.789  34.267  70.300  1.00  0.00           H
HETATM  610  CG  HSD    81      39.934  36.151  70.645  1.00  0.00           C
HETATM  611  CE1 HSD    81      41.177  35.747  68.842  1.00  0.00           C
HETATM  612  HE1 HSD    81      41.891  35.379  68.104  1.00  0.00           H
HETATM  613  NE2 HSD    81      40.796  36.989  68.732  1.00  0.00           N
HETATM  614  CD2 HSD    81      40.006  37.208  69.828  1.00  0.00           C
HETATM  615  HD2 HSD    81      39.572  38.196  69.904  1.00  0.00           H
HETATM  616  C   HSD    81      37.566  34.617  71.261  1.00  0.00           C
HETATM  617  O   HSD    81      37.079  34.730  70.142  1.00  0.00           O
ATOM    618  N   LEU    82      37.584  33.325  71.831  1.00  0.00           N
ATOM    619  HN  LEU    82      37.937  33.147  72.749  1.00  0.00           H
ATOM    620  CA  LEU    82      37.018  32.174  71.072  1.00  0.00           C
ATOM    621  HA  LEU    82      37.440  32.096  70.088  1.00  0.00           H
ATOM    622  CB  LEU    82      37.502  30.833  71.767  1.00  0.00           C
ATOM    623  HB1 LEU    82      37.268  30.770  72.853  1.00  0.00           H
ATOM    624  HB2 LEU    82      38.615  30.911  71.722  1.00  0.00           H
ATOM    625  CG  LEU    82      37.165  29.513  71.023  1.00  0.00           C
ATOM    626  HG  LEU    82      36.119  29.231  71.285  1.00  0.00           H
ATOM    627  CD1 LEU    82      37.296  29.618  69.509  1.00  0.00           C
ATOM    628 HD11 LEU    82      36.694  30.411  69.013  1.00  0.00           H
ATOM    629 HD12 LEU    82      37.028  28.673  68.983  1.00  0.00           H
ATOM    630 HD13 LEU    82      38.319  29.856  69.144  1.00  0.00           H
ATOM    631  CD2 LEU    82      37.921  28.255  71.629  1.00  0.00           C
ATOM    632 HD21 LEU    82      39.007  28.406  71.436  1.00  0.00           H
ATOM    633 HD22 LEU    82      37.617  27.299  71.177  1.00  0.00           H
ATOM    634 HD23 LEU    82      37.848  28.184  72.738  1.00  0.00           H
ATOM    635  C   LEU    82      35.564  32.335  70.779  1.00  0.00           C
ATOM    636  O   LEU    82      35.182  32.132  69.656  1.00  0.00           O
ATOM    637  N   CYS    83      34.720  32.796  71.702  1.00  0.00           N
ATOM    638  HN  CYS    83      34.959  33.077  72.634  1.00  0.00           H
ATOM    639  CA  CYS    83      33.315  33.049  71.369  1.00  0.00           C
ATOM    640  HA  CYS    83      32.944  32.171  70.859  1.00  0.00           H
ATOM    641  CB  CYS    83      32.440  33.489  72.603  1.00  0.00           C
ATOM    642  HB1 CYS    83      31.396  33.797  72.372  1.00  0.00           H
ATOM    643  HB2 CYS    83      33.012  34.278  73.122  1.00  0.00           H
ATOM    644  SG  CYS    83      32.395  32.174  73.883  1.00  0.00           S
ATOM    645  HG1 CYS    83      33.692  32.101  74.157  1.00  0.00           H
ATOM    646  C   CYS    83      33.133  34.109  70.336  1.00  0.00           C
ATOM    647  O   CYS    83      32.338  34.018  69.403  1.00  0.00           O
ATOM    648  N   LEU    84      33.883  35.218  70.420  1.00  0.00           N
ATOM    649  HN  LEU    84      34.436  35.340  71.244  1.00  0.00           H
ATOM    650  CA  LEU    84      33.929  36.282  69.356  1.00  0.00           C
ATOM    651  HA  LEU    84      32.948  36.675  69.138  1.00  0.00           H
ATOM    652  CB  LEU    84      34.791  37.450  69.714  1.00  0.00           C
ATOM    653  HB1 LEU    84      35.865  37.233  69.854  1.00  0.00           H
ATOM    654  HB2 LEU    84      34.412  37.909  70.658  1.00  0.00           H
ATOM    655  CG  LEU    84      34.661  38.656  68.742  1.00  0.00           C
ATOM    656  HG  LEU    84      35.075  38.483  67.727  1.00  0.00           H
ATOM    657  CD1 LEU    84      33.179  39.099  68.645  1.00  0.00           C
ATOM    658 HD11 LEU    84      32.548  38.405  68.055  1.00  0.00           H
ATOM    659 HD12 LEU    84      33.193  40.121  68.224  1.00  0.00           H
ATOM    660 HD13 LEU    84      32.748  39.145  69.667  1.00  0.00           H
ATOM    661  CD2 LEU    84      35.527  39.817  69.244  1.00  0.00           C
ATOM    662 HD21 LEU    84      35.605  40.679  68.541  1.00  0.00           H
ATOM    663 HD22 LEU    84      36.540  39.446  69.479  1.00  0.00           H
ATOM    664 HD23 LEU    84      34.980  40.020  70.192  1.00  0.00           H
ATOM    665  C   LEU    84      34.394  35.721  67.974  1.00  0.00           C
ATOM    666  O   LEU    84      33.720  35.751  66.984  1.00  0.00           O
ATOM    667  N   VAL    85      35.476  34.884  67.949  1.00  0.00           N
ATOM    668  HN  VAL    85      36.039  34.723  68.751  1.00  0.00           H
ATOM    669  CA  VAL    85      35.874  34.238  66.707  1.00  0.00           C
ATOM    670  HA  VAL    85      35.930  34.940  65.894  1.00  0.00           H
ATOM    671  CB  VAL    85      37.178  33.522  66.923  1.00  0.00           C
ATOM    672  HB  VAL    85      37.072  33.082  67.936  1.00  0.00           H
ATOM    673  CG1 VAL    85      37.627  32.534  65.856  1.00  0.00           C
ATOM    674 HG11 VAL    85      37.068  31.586  65.749  1.00  0.00           H
ATOM    675 HG12 VAL    85      38.612  32.125  66.170  1.00  0.00           H
ATOM    676 HG13 VAL    85      37.827  33.063  64.896  1.00  0.00           H
ATOM    677  CG2 VAL    85      38.305  34.582  67.028  1.00  0.00           C
ATOM    678 HG21 VAL    85      38.220  35.226  67.934  1.00  0.00           H
ATOM    679 HG22 VAL    85      38.253  35.311  66.199  1.00  0.00           H
ATOM    680 HG23 VAL    85      39.300  34.078  67.025  1.00  0.00           H
ATOM    681  C   VAL    85      34.869  33.228  66.101  1.00  0.00           C
ATOM    682  O   VAL    85      34.525  33.327  64.934  1.00  0.00           O
ATOM    683  N   ASP    86      34.268  32.404  66.969  1.00  0.00           N
ATOM    684  HN  ASP    86      34.651  32.472  67.886  1.00  0.00           H
ATOM    685  CA  ASP    86      33.100  31.630  66.558  1.00  0.00           C
ATOM    686  HA  ASP    86      33.242  31.140  65.599  1.00  0.00           H
ATOM    687  CB  ASP    86      32.839  30.678  67.741  1.00  0.00           C
ATOM    688  HB1 ASP    86      31.925  30.075  67.611  1.00  0.00           H
ATOM    689  HB2 ASP    86      32.947  31.204  68.713  1.00  0.00           H
ATOM    690  CG  ASP    86      33.953  29.660  67.857  1.00  0.00           C
ATOM    691  OD1 ASP    86      35.031  29.643  67.280  1.00  0.00           O
ATOM    692  OD2 ASP    86      33.531  28.695  68.705  1.00  0.00           O
ATOM    693  HD2 ASP    86      34.134  27.955  68.802  1.00  0.00           H
ATOM    694  C   ASP    86      31.769  32.420  66.194  1.00  0.00           C
ATOM    695  O   ASP    86      30.993  32.054  65.298  1.00  0.00           O
ATOM    696  N   LEU    87      31.611  33.532  66.867  1.00  0.00           N
ATOM    697  HN  LEU    87      32.396  33.627  67.473  1.00  0.00           H
ATOM    698  CA  LEU    87      30.640  34.501  66.649  1.00  0.00           C
ATOM    699  HA  LEU    87      29.686  34.010  66.577  1.00  0.00           H
ATOM    700  CB  LEU    87      30.553  35.630  67.688  1.00  0.00           C
ATOM    701  HB1 LEU    87      31.553  36.003  67.958  1.00  0.00           H
ATOM    702  HB2 LEU    87      30.277  35.127  68.642  1.00  0.00           H
ATOM    703  CG  LEU    87      29.538  36.748  67.418  1.00  0.00           C
ATOM    704  HG  LEU    87      29.783  37.281  66.477  1.00  0.00           H
ATOM    705  CD1 LEU    87      28.204  36.067  67.099  1.00  0.00           C
ATOM    706 HD11 LEU    87      27.373  36.678  67.520  1.00  0.00           H
ATOM    707 HD12 LEU    87      28.132  35.079  67.595  1.00  0.00           H
ATOM    708 HD13 LEU    87      28.107  36.109  65.986  1.00  0.00           H
ATOM    709  CD2 LEU    87      29.488  37.605  68.657  1.00  0.00           C
ATOM    710 HD21 LEU    87      30.532  37.919  68.869  1.00  0.00           H
ATOM    711 HD22 LEU    87      28.961  37.141  69.521  1.00  0.00           H
ATOM    712 HD23 LEU    87      28.786  38.425  68.379  1.00  0.00           H
ATOM    713  C   LEU    87      30.774  35.135  65.217  1.00  0.00           C
ATOM    714  O   LEU    87      29.862  35.161  64.453  1.00  0.00           O
ATOM    715  N   LEU    88      32.015  35.524  64.851  1.00  0.00           N
ATOM    716  HN  LEU    88      32.717  35.419  65.550  1.00  0.00           H
ATOM    717  CA  LEU    88      32.292  36.144  63.586  1.00  0.00           C
ATOM    718  HA  LEU    88      31.506  36.880  63.407  1.00  0.00           H
ATOM    719  CB  LEU    88      33.751  36.855  63.479  1.00  0.00           C
ATOM    720  HB1 LEU    88      33.987  37.288  62.478  1.00  0.00           H
ATOM    721  HB2 LEU    88      34.545  36.208  63.884  1.00  0.00           H
ATOM    722  CG  LEU    88      33.959  38.061  64.400  1.00  0.00           C
ATOM    723  HG  LEU    88      33.775  37.774  65.462  1.00  0.00           H
ATOM    724  CD1 LEU    88      35.455  38.574  64.417  1.00  0.00           C
ATOM    725 HD11 LEU    88      36.181  37.906  64.938  1.00  0.00           H
ATOM    726 HD12 LEU    88      35.414  39.564  64.902  1.00  0.00           H
ATOM    727 HD13 LEU    88      35.710  38.779  63.352  1.00  0.00           H
ATOM    728  CD2 LEU    88      32.934  39.225  64.110  1.00  0.00           C
ATOM    729 HD21 LEU    88      31.916  38.778  64.202  1.00  0.00           H
ATOM    730 HD22 LEU    88      33.126  39.684  63.123  1.00  0.00           H
ATOM    731 HD23 LEU    88      33.046  40.069  64.810  1.00  0.00           H
ATOM    732  C   LEU    88      32.217  35.263  62.362  1.00  0.00           C
ATOM    733  O   LEU    88      31.666  35.653  61.327  1.00  0.00           O
ATOM    734  N   ALA    89      32.768  34.014  62.413  1.00  0.00           N
ATOM    735  HN  ALA    89      33.242  33.697  63.238  1.00  0.00           H
ATOM    736  CA  ALA    89      32.497  32.954  61.492  1.00  0.00           C
ATOM    737  HA  ALA    89      32.796  33.315  60.517  1.00  0.00           H
ATOM    738  CB  ALA    89      33.334  31.679  61.887  1.00  0.00           C
ATOM    739  HB1 ALA    89      34.424  31.881  61.785  1.00  0.00           H
ATOM    740  HB2 ALA    89      33.026  30.747  61.379  1.00  0.00           H
ATOM    741  HB3 ALA    89      33.226  31.435  62.961  1.00  0.00           H
ATOM    742  C   ALA    89      31.018  32.575  61.395  1.00  0.00           C
ATOM    743  O   ALA    89      30.484  32.449  60.276  1.00  0.00           O
ATOM    744  N   ALA    90      30.235  32.469  62.530  1.00  0.00           N
ATOM    745  HN  ALA    90      30.569  32.576  63.459  1.00  0.00           H
ATOM    746  CA  ALA    90      28.796  32.213  62.408  1.00  0.00           C
ATOM    747  HA  ALA    90      28.703  31.296  61.835  1.00  0.00           H
ATOM    748  CB  ALA    90      28.187  32.050  63.851  1.00  0.00           C
ATOM    749  HB1 ALA    90      28.535  31.082  64.262  1.00  0.00           H
ATOM    750  HB2 ALA    90      27.074  31.964  63.857  1.00  0.00           H
ATOM    751  HB3 ALA    90      28.571  32.870  64.496  1.00  0.00           H
ATOM    752  C   ALA    90      28.000  33.288  61.759  1.00  0.00           C
ATOM    753  O   ALA    90      26.893  33.034  61.360  1.00  0.00           O
ATOM    754  N   LEU    91      28.563  34.530  61.589  1.00  0.00           N
ATOM    755  HN  LEU    91      29.402  34.670  62.103  1.00  0.00           H
ATOM    756  CA  LEU    91      27.852  35.701  61.002  1.00  0.00           C
ATOM    757  HA  LEU    91      26.834  35.352  60.910  1.00  0.00           H
ATOM    758  CB  LEU    91      28.001  36.972  61.928  1.00  0.00           C
ATOM    759  HB1 LEU    91      27.676  37.889  61.386  1.00  0.00           H
ATOM    760  HB2 LEU    91      29.069  37.050  62.211  1.00  0.00           H
ATOM    761  CG  LEU    91      27.070  36.795  63.180  1.00  0.00           C
ATOM    762  HG  LEU    91      27.239  35.825  63.693  1.00  0.00           H
ATOM    763  CD1 LEU    91      27.422  37.825  64.261  1.00  0.00           C
ATOM    764 HD11 LEU    91      28.491  37.644  64.506  1.00  0.00           H
ATOM    765 HD12 LEU    91      26.750  37.804  65.143  1.00  0.00           H
ATOM    766 HD13 LEU    91      27.145  38.828  63.864  1.00  0.00           H
ATOM    767  CD2 LEU    91      25.598  36.979  62.852  1.00  0.00           C
ATOM    768 HD21 LEU    91      25.304  36.081  62.265  1.00  0.00           H
ATOM    769 HD22 LEU    91      25.210  37.889  62.341  1.00  0.00           H
ATOM    770 HD23 LEU    91      25.025  36.924  63.813  1.00  0.00           H
ATOM    771  C   LEU    91      28.380  35.961  59.609  1.00  0.00           C
ATOM    772  O   LEU    91      27.756  36.773  58.883  1.00  0.00           O
ATOM    773  N   THR    92      29.493  35.323  59.143  1.00  0.00           N
ATOM    774  HN  THR    92      30.005  34.680  59.700  1.00  0.00           H
ATOM    775  CA  THR    92      30.008  35.539  57.780  1.00  0.00           C
ATOM    776  HA  THR    92      29.339  36.125  57.174  1.00  0.00           H
ATOM    777  CB  THR    92      31.351  36.208  57.846  1.00  0.00           C
ATOM    778  HB  THR    92      31.889  36.232  56.871  1.00  0.00           H
ATOM    779  OG1 THR    92      32.274  35.503  58.662  1.00  0.00           O
ATOM    780  HG1 THR    92      31.919  35.696  59.540  1.00  0.00           H
ATOM    781  CG2 THR    92      31.290  37.582  58.484  1.00  0.00           C
ATOM    782 HG21 THR    92      30.739  37.505  59.450  1.00  0.00           H
ATOM    783 HG22 THR    92      30.790  38.387  57.914  1.00  0.00           H
ATOM    784 HG23 THR    92      32.289  37.981  58.770  1.00  0.00           H
ATOM    785  C   THR    92      30.162  34.205  57.071  1.00  0.00           C
ATOM    786  O   THR    92      29.409  33.882  56.167  1.00  0.00           O
ATOM    787  N   LEU    93      31.243  33.428  57.331  1.00  0.00           N
ATOM    788  HN  LEU    93      31.853  33.904  57.967  1.00  0.00           H
ATOM    789  CA  LEU    93      31.666  32.149  56.765  1.00  0.00           C
ATOM    790  HA  LEU    93      31.868  32.364  55.728  1.00  0.00           H
ATOM    791  CB  LEU    93      32.960  31.650  57.446  1.00  0.00           C
ATOM    792  HB1 LEU    93      32.583  31.604  58.487  1.00  0.00           H
ATOM    793  HB2 LEU    93      33.806  32.370  57.377  1.00  0.00           H
ATOM    794  CG  LEU    93      33.504  30.188  57.225  1.00  0.00           C
ATOM    795  HG  LEU    93      32.675  29.462  57.418  1.00  0.00           H
ATOM    796  CD1 LEU    93      34.051  30.170  55.748  1.00  0.00           C
ATOM    797 HD11 LEU    93      34.844  30.936  55.659  1.00  0.00           H
ATOM    798 HD12 LEU    93      33.237  30.358  55.011  1.00  0.00           H
ATOM    799 HD13 LEU    93      34.677  29.260  55.585  1.00  0.00           H
ATOM    800  CD2 LEU    93      34.559  29.819  58.328  1.00  0.00           C
ATOM    801 HD21 LEU    93      35.348  30.522  57.987  1.00  0.00           H
ATOM    802 HD22 LEU    93      34.958  28.811  58.073  1.00  0.00           H
ATOM    803 HD23 LEU    93      34.218  29.895  59.385  1.00  0.00           H
ATOM    804  C   LEU    93      30.602  30.992  56.783  1.00  0.00           C
ATOM    805  O   LEU    93      30.486  30.379  55.706  1.00  0.00           O
ATOM    806  N   MET    94      29.730  30.741  57.774  1.00  0.00           N
ATOM    807  HN  MET    94      29.767  31.315  58.583  1.00  0.00           H
ATOM    808  CA  MET    94      28.594  29.909  57.754  1.00  0.00           C
ATOM    809  HA  MET    94      28.930  28.911  57.506  1.00  0.00           H
ATOM    810  CB  MET    94      28.061  29.611  59.226  1.00  0.00           C
ATOM    811  HB1 MET    94      27.102  29.064  59.146  1.00  0.00           H
ATOM    812  HB2 MET    94      27.734  30.513  59.801  1.00  0.00           H
ATOM    813  CG  MET    94      29.007  28.748  60.055  1.00  0.00           C
ATOM    814  HG1 MET    94      30.025  29.177  60.202  1.00  0.00           H
ATOM    815  HG2 MET    94      29.169  27.757  59.581  1.00  0.00           H
ATOM    816  SD  MET    94      28.586  28.465  61.811  1.00  0.00           S
ATOM    817  CE  MET    94      27.264  27.246  61.566  1.00  0.00           C
ATOM    818  HE1 MET    94      26.462  27.634  60.889  1.00  0.00           H
ATOM    819  HE2 MET    94      26.772  26.917  62.503  1.00  0.00           H
ATOM    820  HE3 MET    94      27.680  26.339  61.074  1.00  0.00           H
ATOM    821  C   MET    94      27.565  30.204  56.687  1.00  0.00           C
ATOM    822  O   MET    94      27.235  29.409  55.853  1.00  0.00           O
ATOM    823  N   PRO    95      27.103  31.458  56.553  1.00  0.00           N
ATOM    824  CD  PRO    95      26.620  32.281  57.727  1.00  0.00           C
ATOM    825  HD1 PRO    95      27.516  32.738  58.204  1.00  0.00           H
ATOM    826  HD2 PRO    95      26.040  31.625  58.417  1.00  0.00           H
ATOM    827  CA  PRO    95      26.271  31.852  55.343  1.00  0.00           C
ATOM    828  HA  PRO    95      25.483  31.116  55.211  1.00  0.00           H
ATOM    829  CB  PRO    95      25.822  33.293  55.640  1.00  0.00           C
ATOM    830  HB1 PRO    95      24.931  33.508  55.009  1.00  0.00           H
ATOM    831  HB2 PRO    95      26.664  33.980  55.455  1.00  0.00           H
ATOM    832  CG  PRO    95      25.542  33.264  57.209  1.00  0.00           C
ATOM    833  HG1 PRO    95      25.622  34.298  57.603  1.00  0.00           H
ATOM    834  HG2 PRO    95      24.511  32.856  57.293  1.00  0.00           H
ATOM    835  C   PRO    95      27.034  31.752  53.996  1.00  0.00           C
ATOM    836  O   PRO    95      26.339  31.409  52.974  1.00  0.00           O
ATOM    837  N   LEU    96      28.330  31.963  53.883  1.00  0.00           N
ATOM    838  HN  LEU    96      28.868  32.358  54.618  1.00  0.00           H
ATOM    839  CA  LEU    96      29.071  31.632  52.738  1.00  0.00           C
ATOM    840  HA  LEU    96      28.515  32.111  51.951  1.00  0.00           H
ATOM    841  CB  LEU    96      30.490  32.281  52.624  1.00  0.00           C
ATOM    842  HB1 LEU    96      31.065  32.047  51.704  1.00  0.00           H
ATOM    843  HB2 LEU    96      31.019  31.859  53.513  1.00  0.00           H
ATOM    844  CG  LEU    96      30.581  33.844  52.682  1.00  0.00           C
ATOM    845  HG  LEU    96      30.350  34.147  53.731  1.00  0.00           H
ATOM    846  CD1 LEU    96      32.047  34.249  52.385  1.00  0.00           C
ATOM    847 HD11 LEU    96      32.727  33.865  53.173  1.00  0.00           H
ATOM    848 HD12 LEU    96      32.122  35.354  52.294  1.00  0.00           H
ATOM    849 HD13 LEU    96      32.345  33.781  51.422  1.00  0.00           H
ATOM    850  CD2 LEU    96      29.667  34.545  51.652  1.00  0.00           C
ATOM    851 HD21 LEU    96      28.563  34.411  51.668  1.00  0.00           H
ATOM    852 HD22 LEU    96      29.907  34.197  50.633  1.00  0.00           H
ATOM    853 HD23 LEU    96      29.993  35.605  51.622  1.00  0.00           H
ATOM    854  C   LEU    96      29.074  30.146  52.460  1.00  0.00           C
ATOM    855  O   LEU    96      28.965  29.786  51.300  1.00  0.00           O
ATOM    856  N   ALA    97      29.103  29.221  53.444  1.00  0.00           N
ATOM    857  HN  ALA    97      29.450  29.508  54.335  1.00  0.00           H
ATOM    858  CA  ALA    97      28.864  27.807  53.355  1.00  0.00           C
ATOM    859  HA  ALA    97      29.632  27.370  52.744  1.00  0.00           H
ATOM    860  CB  ALA    97      29.263  27.164  54.667  1.00  0.00           C
ATOM    861  HB1 ALA    97      28.631  27.384  55.549  1.00  0.00           H
ATOM    862  HB2 ALA    97      30.249  27.597  54.925  1.00  0.00           H
ATOM    863  HB3 ALA    97      29.273  26.052  54.556  1.00  0.00           H
ATOM    864  C   ALA    97      27.498  27.400  52.906  1.00  0.00           C
ATOM    865  O   ALA    97      27.387  26.562  52.020  1.00  0.00           O
ATOM    866  N   MET    98      26.408  28.064  53.387  1.00  0.00           N
ATOM    867  HN  MET    98      26.605  28.758  54.068  1.00  0.00           H
ATOM    868  CA  MET    98      25.023  27.818  52.904  1.00  0.00           C
ATOM    869  HA  MET    98      24.791  26.757  52.883  1.00  0.00           H
ATOM    870  CB  MET    98      24.008  28.621  53.733  1.00  0.00           C
ATOM    871  HB1 MET    98      23.007  28.547  53.256  1.00  0.00           H
ATOM    872  HB2 MET    98      24.150  29.722  53.837  1.00  0.00           H
ATOM    873  CG  MET    98      23.785  28.080  55.176  1.00  0.00           C
ATOM    874  HG1 MET    98      24.741  28.058  55.745  1.00  0.00           H
ATOM    875  HG2 MET    98      23.575  27.001  54.965  1.00  0.00           H
ATOM    876  SD  MET    98      22.411  28.907  56.132  1.00  0.00           S
ATOM    877  CE  MET    98      23.110  30.469  56.672  1.00  0.00           C
ATOM    878  HE1 MET    98      22.409  30.848  57.438  1.00  0.00           H
ATOM    879  HE2 MET    98      23.214  31.284  55.917  1.00  0.00           H
ATOM    880  HE3 MET    98      24.085  30.209  57.128  1.00  0.00           H
ATOM    881  C   MET    98      24.880  28.196  51.433  1.00  0.00           C
ATOM    882  O   MET    98      24.254  27.545  50.680  1.00  0.00           O
ATOM    883  N   LEU    99      25.551  29.242  50.917  1.00  0.00           N
ATOM    884  HN  LEU    99      25.977  29.755  51.668  1.00  0.00           H
ATOM    885  CA  LEU    99      25.722  29.474  49.508  1.00  0.00           C
ATOM    886  HA  LEU    99      24.739  29.446  49.072  1.00  0.00           H
ATOM    887  CB  LEU    99      26.454  30.860  49.237  1.00  0.00           C
ATOM    888  HB1 LEU    99      26.848  30.921  48.202  1.00  0.00           H
ATOM    889  HB2 LEU    99      27.356  30.907  49.893  1.00  0.00           H
ATOM    890  CG  LEU    99      25.594  32.069  49.612  1.00  0.00           C
ATOM    891  HG  LEU    99      25.230  32.030  50.662  1.00  0.00           H
ATOM    892  CD1 LEU    99      26.442  33.264  49.473  1.00  0.00           C
ATOM    893 HD11 LEU    99      26.779  33.315  48.410  1.00  0.00           H
ATOM    894 HD12 LEU    99      27.359  33.218  50.098  1.00  0.00           H
ATOM    895 HD13 LEU    99      25.932  34.194  49.796  1.00  0.00           H
ATOM    896  CD2 LEU    99      24.401  32.059  48.702  1.00  0.00           C
ATOM    897 HD21 LEU    99      24.532  32.045  47.601  1.00  0.00           H
ATOM    898 HD22 LEU    99      23.690  32.912  48.775  1.00  0.00           H
ATOM    899 HD23 LEU    99      23.779  31.157  48.881  1.00  0.00           H
ATOM    900  C   LEU    99      26.484  28.439  48.748  1.00  0.00           C
ATOM    901  O   LEU    99      26.053  28.095  47.655  1.00  0.00           O
ATOM    902  N   SER   100      27.639  27.969  49.290  1.00  0.00           N
ATOM    903  HN  SER   100      28.172  28.499  49.945  1.00  0.00           H
ATOM    904  CA  SER   100      28.499  26.895  48.692  1.00  0.00           C
ATOM    905  HA  SER   100      28.789  27.210  47.695  1.00  0.00           H
ATOM    906  CB  SER   100      29.800  26.664  49.367  1.00  0.00           C
ATOM    907  HB1 SER   100      29.621  26.457  50.443  1.00  0.00           H
ATOM    908  HB2 SER   100      30.386  27.590  49.540  1.00  0.00           H
ATOM    909  OG  SER   100      30.624  25.591  48.901  1.00  0.00           O
ATOM    910  HG1 SER   100      31.157  25.761  48.120  1.00  0.00           H
ATOM    911  C   SER   100      27.713  25.572  48.592  1.00  0.00           C
ATOM    912  O   SER   100      27.628  24.981  47.531  1.00  0.00           O
ATOM    913  N   SER   101      26.935  25.313  49.718  1.00  0.00           N
ATOM    914  HN  SER   101      27.258  25.907  50.442  1.00  0.00           H
ATOM    915  CA  SER   101      25.956  24.216  49.846  1.00  0.00           C
ATOM    916  HA  SER   101      26.296  23.226  49.587  1.00  0.00           H
ATOM    917  CB  SER   101      25.279  24.188  51.170  1.00  0.00           C
ATOM    918  HB1 SER   101      24.451  23.458  51.240  1.00  0.00           H
ATOM    919  HB2 SER   101      24.885  25.202  51.414  1.00  0.00           H
ATOM    920  OG  SER   101      26.237  23.779  52.178  1.00  0.00           O
ATOM    921  HG1 SER   101      26.756  24.589  52.233  1.00  0.00           H
ATOM    922  C   SER   101      24.835  24.260  48.823  1.00  0.00           C
ATOM    923  O   SER   101      24.326  23.219  48.347  1.00  0.00           O
ATOM    924  N   SER   102      24.351  25.442  48.458  1.00  0.00           N
ATOM    925  HN  SER   102      24.647  26.163  49.073  1.00  0.00           H
ATOM    926  CA  SER   102      23.318  25.741  47.452  1.00  0.00           C
ATOM    927  HA  SER   102      22.575  24.966  47.564  1.00  0.00           H
ATOM    928  CB  SER   102      22.703  27.145  47.664  1.00  0.00           C
ATOM    929  HB1 SER   102      21.876  27.239  46.937  1.00  0.00           H
ATOM    930  HB2 SER   102      23.428  27.975  47.551  1.00  0.00           H
ATOM    931  OG  SER   102      22.034  27.285  48.941  1.00  0.00           O
ATOM    932  HG1 SER   102      22.731  27.229  49.589  1.00  0.00           H
ATOM    933  C   SER   102      23.812  25.711  46.008  1.00  0.00           C
ATOM    934  O   SER   102      22.950  25.787  45.111  1.00  0.00           O
ATOM    935  N   ALA   103      25.136  25.622  45.734  1.00  0.00           N
ATOM    936  HN  ALA   103      25.865  25.522  46.411  1.00  0.00           H
ATOM    937  CA  ALA   103      25.657  25.630  44.425  1.00  0.00           C
ATOM    938  HA  ALA   103      25.144  26.413  43.879  1.00  0.00           H
ATOM    939  CB  ALA   103      27.158  25.972  44.345  1.00  0.00           C
ATOM    940  HB1 ALA   103      27.377  27.006  44.689  1.00  0.00           H
ATOM    941  HB2 ALA   103      27.428  25.998  43.277  1.00  0.00           H
ATOM    942  HB3 ALA   103      27.796  25.208  44.846  1.00  0.00           H
ATOM    943  C   ALA   103      25.297  24.416  43.751  1.00  0.00           C
ATOM    944  O   ALA   103      25.301  23.386  44.389  1.00  0.00           O
ATOM    945  N   LEU   104      25.034  24.484  42.417  1.00  0.00           N
ATOM    946  HN  LEU   104      24.914  25.396  42.019  1.00  0.00           H
ATOM    947  CA  LEU   104      24.683  23.297  41.677  1.00  0.00           C
ATOM    948  HA  LEU   104      25.433  22.575  41.944  1.00  0.00           H
ATOM    949  CB  LEU   104      23.307  22.791  42.036  1.00  0.00           C
ATOM    950  HB1 LEU   104      22.549  23.527  41.705  1.00  0.00           H
ATOM    951  HB2 LEU   104      23.104  22.907  43.125  1.00  0.00           H
ATOM    952  CG  LEU   104      22.827  21.473  41.497  1.00  0.00           C
ATOM    953  HG  LEU   104      22.756  21.550  40.397  1.00  0.00           H
ATOM    954  CD1 LEU   104      23.847  20.381  41.741  1.00  0.00           C
ATOM    955 HD11 LEU   104      24.266  20.341  42.772  1.00  0.00           H
ATOM    956 HD12 LEU   104      24.705  20.559  41.071  1.00  0.00           H
ATOM    957 HD13 LEU   104      23.373  19.402  41.528  1.00  0.00           H
ATOM    958  CD2 LEU   104      21.490  21.112  42.153  1.00  0.00           C
ATOM    959 HD21 LEU   104      20.825  21.992  42.026  1.00  0.00           H
ATOM    960 HD22 LEU   104      21.534  21.050  43.260  1.00  0.00           H
ATOM    961 HD23 LEU   104      21.084  20.226  41.624  1.00  0.00           H
ATOM    962  C   LEU   104      24.818  23.472  40.127  1.00  0.00           C
ATOM    963  O   LEU   104      24.868  24.545  39.603  1.00  0.00           O
ATOM    964  N   PHE   105      24.856  22.370  39.369  1.00  0.00           N
ATOM    965  HN  PHE   105      24.957  21.509  39.858  1.00  0.00           H
ATOM    966  CA  PHE   105      24.822  22.419  37.897  1.00  0.00           C
ATOM    967  HA  PHE   105      25.700  22.978  37.627  1.00  0.00           H
ATOM    968  CB  PHE   105      24.941  21.059  37.194  1.00  0.00           C
ATOM    969  HB1 PHE   105      26.028  20.864  37.309  1.00  0.00           H
ATOM    970  HB2 PHE   105      24.790  21.107  36.089  1.00  0.00           H
ATOM    971  CG  PHE   105      24.127  19.901  37.703  1.00  0.00           C
ATOM    972  CD1 PHE   105      24.851  18.842  38.256  1.00  0.00           C
ATOM    973  HD1 PHE   105      25.934  18.813  38.224  1.00  0.00           H
ATOM    974  CE1 PHE   105      24.248  17.660  38.771  1.00  0.00           C
ATOM    975  HE1 PHE   105      24.872  16.899  39.200  1.00  0.00           H
ATOM    976  CZ  PHE   105      22.898  17.574  38.695  1.00  0.00           C
ATOM    977  HZ  PHE   105      22.369  16.690  39.024  1.00  0.00           H
ATOM    978  CD2 PHE   105      22.714  19.818  37.707  1.00  0.00           C
ATOM    979  HD2 PHE   105      22.084  20.658  37.477  1.00  0.00           H
ATOM    980  CE2 PHE   105      22.133  18.672  38.286  1.00  0.00           C
ATOM    981  HE2 PHE   105      21.078  18.520  38.388  1.00  0.00           H
ATOM    982  C   PHE   105      23.580  23.178  37.385  1.00  0.00           C
ATOM    983  O   PHE   105      22.493  23.069  37.886  1.00  0.00           O
ATOM    984  N   ASP   106      23.694  23.987  36.304  1.00  0.00           N
ATOM    985  HN  ASP   106      24.562  24.088  35.835  1.00  0.00           H
ATOM    986  CA  ASP   106      22.569  24.733  35.684  1.00  0.00           C
ATOM    987  HA  ASP   106      22.939  25.188  34.781  1.00  0.00           H
ATOM    988  CB  ASP   106      21.263  23.939  35.328  1.00  0.00           C
ATOM    989  HB1 ASP   106      20.464  24.639  35.004  1.00  0.00           H
ATOM    990  HB2 ASP   106      20.865  23.505  36.267  1.00  0.00           H
ATOM    991  CG  ASP   106      21.456  22.968  34.215  1.00  0.00           C
ATOM    992  OD1 ASP   106      20.638  22.063  34.017  1.00  0.00           O
ATOM    993  OD2 ASP   106      22.387  23.193  33.403  1.00  0.00           O
ATOM    994  C   ASP   106      22.133  25.946  36.499  1.00  0.00           C
ATOM    995  O   ASP   106      21.235  26.758  36.141  1.00  0.00           O
HETATM  996  N   HSD   107      22.797  26.201  37.622  1.00  0.00           N
HETATM  997  HN  HSD   107      23.416  25.510  37.995  1.00  0.00           H
HETATM  998  CA  HSD   107      22.535  27.303  38.492  1.00  0.00           C
HETATM  999  HA  HSD   107      21.648  27.820  38.165  1.00  0.00           H
HETATM 1000  CB  HSD   107      22.472  27.070  40.044  1.00  0.00           C
HETATM 1001  HB1 HSD   107      22.324  28.050  40.551  1.00  0.00           H
HETATM 1002  HB2 HSD   107      23.418  26.513  40.266  1.00  0.00           H
HETATM 1003  ND1 HSD   107      21.181  24.838  40.044  1.00  0.00           N
HETATM 1004  HD1 HSD   107      21.895  24.318  39.563  1.00  0.00           H
HETATM 1005  CG  HSD   107      21.250  26.167  40.406  1.00  0.00           C
HETATM 1006  CE1 HSD   107      20.024  24.365  40.489  1.00  0.00           C
HETATM 1007  HE1 HSD   107      19.783  23.325  40.228  1.00  0.00           H
HETATM 1008  NE2 HSD   107      19.295  25.233  41.233  1.00  0.00           N
HETATM 1009  CD2 HSD   107      20.072  26.427  41.135  1.00  0.00           C
HETATM 1010  HD2 HSD   107      19.785  27.347  41.625  1.00  0.00           H
HETATM 1011  C   HSD   107      23.721  28.298  38.375  1.00  0.00           C
HETATM 1012  O   HSD   107      24.805  27.931  37.935  1.00  0.00           O
ATOM   1013  N   ALA   108      23.459  29.645  38.672  1.00  0.00           N
ATOM   1014  HN  ALA   108      22.603  29.885  39.110  1.00  0.00           H
ATOM   1015  CA  ALA   108      24.492  30.598  38.534  1.00  0.00           C
ATOM   1016  HA  ALA   108      25.193  30.127  37.869  1.00  0.00           H
ATOM   1017  CB  ALA   108      23.866  31.781  37.719  1.00  0.00           C
ATOM   1018  HB1 ALA   108      23.431  31.414  36.774  1.00  0.00           H
ATOM   1019  HB2 ALA   108      24.637  32.536  37.469  1.00  0.00           H
ATOM   1020  HB3 ALA   108      23.018  32.286  38.244  1.00  0.00           H
ATOM   1021  C   ALA   108      25.222  31.008  39.849  1.00  0.00           C
ATOM   1022  O   ALA   108      26.302  31.658  39.785  1.00  0.00           O
ATOM   1023  N   LEU   109      24.520  30.652  40.965  1.00  0.00           N
ATOM   1024  HN  LEU   109      23.578  30.359  40.831  1.00  0.00           H
ATOM   1025  CA  LEU   109      24.894  30.743  42.399  1.00  0.00           C
ATOM   1026  HA  LEU   109      24.692  31.740  42.749  1.00  0.00           H
ATOM   1027  CB  LEU   109      23.975  29.863  43.268  1.00  0.00           C
ATOM   1028  HB1 LEU   109      24.257  28.792  43.301  1.00  0.00           H
ATOM   1029  HB2 LEU   109      22.996  30.012  42.764  1.00  0.00           H
ATOM   1030  CG  LEU   109      23.721  30.227  44.713  1.00  0.00           C
ATOM   1031  HG  LEU   109      24.710  29.963  45.129  1.00  0.00           H
ATOM   1032  CD1 LEU   109      23.343  31.618  44.939  1.00  0.00           C
ATOM   1033 HD11 LEU   109      22.448  31.903  44.365  1.00  0.00           H
ATOM   1034 HD12 LEU   109      24.150  32.325  44.658  1.00  0.00           H
ATOM   1035 HD13 LEU   109      23.100  31.805  46.003  1.00  0.00           H
ATOM   1036  CD2 LEU   109      22.611  29.337  45.237  1.00  0.00           C
ATOM   1037 HD21 LEU   109      22.614  29.466  46.344  1.00  0.00           H
ATOM   1038 HD22 LEU   109      22.742  28.253  45.058  1.00  0.00           H
ATOM   1039 HD23 LEU   109      21.586  29.645  44.944  1.00  0.00           H
ATOM   1040  C   LEU   109      26.343  30.475  42.765  1.00  0.00           C
ATOM   1041  O   LEU   109      26.993  29.466  42.347  1.00  0.00           O
ATOM   1042  N   PHE   110      26.929  31.339  43.616  1.00  0.00           N
ATOM   1043  HN  PHE   110      26.446  32.195  43.761  1.00  0.00           H
ATOM   1044  CA  PHE   110      28.217  31.143  44.264  1.00  0.00           C
ATOM   1045  HA  PHE   110      28.350  32.068  44.804  1.00  0.00           H
ATOM   1046  CB  PHE   110      28.267  29.772  45.127  1.00  0.00           C
ATOM   1047  HB1 PHE   110      28.482  28.919  44.460  1.00  0.00           H
ATOM   1048  HB2 PHE   110      27.318  29.711  45.700  1.00  0.00           H
ATOM   1049  CG  PHE   110      29.424  29.804  46.053  1.00  0.00           C
ATOM   1050  CD1 PHE   110      30.452  28.890  46.075  1.00  0.00           C
ATOM   1051  HD1 PHE   110      30.349  28.198  45.251  1.00  0.00           H
ATOM   1052  CE1 PHE   110      31.519  28.964  46.982  1.00  0.00           C
ATOM   1053  HE1 PHE   110      32.359  28.286  47.025  1.00  0.00           H
ATOM   1054  CZ  PHE   110      31.562  30.032  47.880  1.00  0.00           C
ATOM   1055  HZ  PHE   110      32.312  30.044  48.656  1.00  0.00           H
ATOM   1056  CD2 PHE   110      29.435  30.850  47.037  1.00  0.00           C
ATOM   1057  HD2 PHE   110      28.614  31.546  47.123  1.00  0.00           H
ATOM   1058  CE2 PHE   110      30.494  30.926  47.934  1.00  0.00           C
ATOM   1059  HE2 PHE   110      30.440  31.787  48.589  1.00  0.00           H
ATOM   1060  C   PHE   110      29.251  31.221  43.166  1.00  0.00           C
ATOM   1061  O   PHE   110      29.993  30.298  42.893  1.00  0.00           O
ATOM   1062  N   GLY   111      29.380  32.455  42.618  1.00  0.00           N
ATOM   1063  HN  GLY   111      28.862  33.263  42.885  1.00  0.00           H
ATOM   1064  CA  GLY   111      30.341  32.763  41.574  1.00  0.00           C
ATOM   1065  HA1 GLY   111      30.038  33.664  41.065  1.00  0.00           H
ATOM   1066  HA2 GLY   111      30.324  31.968  40.843  1.00  0.00           H
ATOM   1067  C   GLY   111      31.798  32.919  42.127  1.00  0.00           C
ATOM   1068  O   GLY   111      32.183  32.574  43.254  1.00  0.00           O
ATOM   1069  N   GLU   112      32.731  33.435  41.243  1.00  0.00           N
ATOM   1070  HN  GLU   112      32.271  33.658  40.387  1.00  0.00           H
ATOM   1071  CA  GLU   112      34.185  33.417  41.454  1.00  0.00           C
ATOM   1072  HA  GLU   112      34.485  32.376  41.563  1.00  0.00           H
ATOM   1073  CB  GLU   112      34.958  33.843  40.190  1.00  0.00           C
ATOM   1074  HB1 GLU   112      35.958  34.222  40.490  1.00  0.00           H
ATOM   1075  HB2 GLU   112      34.449  34.761  39.810  1.00  0.00           H
ATOM   1076  CG  GLU   112      34.893  32.773  39.068  1.00  0.00           C
ATOM   1077  HG1 GLU   112      33.889  32.425  38.741  1.00  0.00           H
ATOM   1078  HG2 GLU   112      35.375  31.841  39.430  1.00  0.00           H
ATOM   1079  CD  GLU   112      35.622  33.200  37.813  1.00  0.00           C
ATOM   1080  OE1 GLU   112      35.385  34.283  37.297  1.00  0.00           O
ATOM   1081  OE2 GLU   112      36.333  32.354  37.238  1.00  0.00           O
ATOM   1082  C   GLU   112      34.703  34.240  42.651  1.00  0.00           C
ATOM   1083  O   GLU   112      35.490  33.853  43.461  1.00  0.00           O
ATOM   1084  N   VAL   113      34.160  35.472  42.757  1.00  0.00           N
ATOM   1085  HN  VAL   113      33.485  35.701  42.062  1.00  0.00           H
ATOM   1086  CA  VAL   113      34.481  36.400  43.767  1.00  0.00           C
ATOM   1087  HA  VAL   113      35.554  36.474  43.876  1.00  0.00           H
ATOM   1088  CB  VAL   113      33.943  37.819  43.311  1.00  0.00           C
ATOM   1089  HB  VAL   113      32.897  37.683  42.970  1.00  0.00           H
ATOM   1090  CG1 VAL   113      33.897  38.782  44.467  1.00  0.00           C
ATOM   1091 HG11 VAL   113      33.154  38.573  45.266  1.00  0.00           H
ATOM   1092 HG12 VAL   113      33.874  39.839  44.130  1.00  0.00           H
ATOM   1093 HG13 VAL   113      34.924  38.852  44.884  1.00  0.00           H
ATOM   1094  CG2 VAL   113      34.805  38.438  42.201  1.00  0.00           C
ATOM   1095 HG21 VAL   113      35.837  38.556  42.587  1.00  0.00           H
ATOM   1096 HG22 VAL   113      34.353  39.412  41.952  1.00  0.00           H
ATOM   1097 HG23 VAL   113      34.912  37.774  41.309  1.00  0.00           H
ATOM   1098  C   VAL   113      34.159  35.945  45.161  1.00  0.00           C
ATOM   1099  O   VAL   113      35.070  36.059  46.048  1.00  0.00           O
ATOM   1100  N   ALA   114      33.016  35.428  45.380  1.00  0.00           N
ATOM   1101  HN  ALA   114      32.329  35.309  44.678  1.00  0.00           H
ATOM   1102  CA  ALA   114      32.580  34.737  46.568  1.00  0.00           C
ATOM   1103  HA  ALA   114      32.763  35.451  47.368  1.00  0.00           H
ATOM   1104  CB  ALA   114      31.115  34.399  46.534  1.00  0.00           C
ATOM   1105  HB1 ALA   114      30.762  33.868  47.443  1.00  0.00           H
ATOM   1106  HB2 ALA   114      30.810  33.688  45.734  1.00  0.00           H
ATOM   1107  HB3 ALA   114      30.502  35.331  46.458  1.00  0.00           H
ATOM   1108  C   ALA   114      33.403  33.535  47.009  1.00  0.00           C
ATOM   1109  O   ALA   114      33.823  33.409  48.171  1.00  0.00           O
ATOM   1110  N   CYS   115      33.784  32.690  46.075  1.00  0.00           N
ATOM   1111  HN  CYS   115      33.570  32.822  45.106  1.00  0.00           H
ATOM   1112  CA  CYS   115      34.661  31.567  46.151  1.00  0.00           C
ATOM   1113  HA  CYS   115      34.350  30.967  46.993  1.00  0.00           H
ATOM   1114  CB  CYS   115      34.728  30.987  44.751  1.00  0.00           C
ATOM   1115  HB1 CYS   115      35.164  31.735  44.042  1.00  0.00           H
ATOM   1116  HB2 CYS   115      33.714  30.937  44.299  1.00  0.00           H
ATOM   1117  SG  CYS   115      35.715  29.433  44.561  1.00  0.00           S
ATOM   1118  C   CYS   115      36.054  31.967  46.632  1.00  0.00           C
ATOM   1119  O   CYS   115      36.574  31.327  47.546  1.00  0.00           O
ATOM   1120  N   ARG   116      36.622  33.063  46.053  1.00  0.00           N
ATOM   1121  HN  ARG   116      36.245  33.544  45.266  1.00  0.00           H
ATOM   1122  CA  ARG   116      37.871  33.708  46.482  1.00  0.00           C
ATOM   1123  HA  ARG   116      38.661  32.972  46.507  1.00  0.00           H
ATOM   1124  CB  ARG   116      38.382  34.678  45.439  1.00  0.00           C
ATOM   1125  HB1 ARG   116      39.094  35.341  45.964  1.00  0.00           H
ATOM   1126  HB2 ARG   116      37.441  35.213  45.180  1.00  0.00           H
ATOM   1127  CG  ARG   116      39.084  34.053  44.265  1.00  0.00           C
ATOM   1128  HG1 ARG   116      39.104  34.851  43.503  1.00  0.00           H
ATOM   1129  HG2 ARG   116      38.462  33.265  43.796  1.00  0.00           H
ATOM   1130  CD  ARG   116      40.410  33.429  44.594  1.00  0.00           C
ATOM   1131  HD1 ARG   116      40.194  32.543  45.231  1.00  0.00           H
ATOM   1132  HD2 ARG   116      41.077  34.188  45.038  1.00  0.00           H
ATOM   1133  NE  ARG   116      41.027  33.012  43.284  1.00  0.00           N
ATOM   1134  HE  ARG   116      40.964  32.072  42.951  1.00  0.00           H
ATOM   1135  CZ  ARG   116      41.471  33.843  42.342  1.00  0.00           C
ATOM   1136  NH1 ARG   116      41.681  33.337  41.202  1.00  0.00           N
ATOM   1137 HH11 ARG   116      41.516  32.370  40.978  1.00  0.00           H
ATOM   1138 HH12 ARG   116      41.782  33.875  40.373  1.00  0.00           H
ATOM   1139  NH2 ARG   116      41.769  35.105  42.555  1.00  0.00           N
ATOM   1140 HH21 ARG   116      41.476  35.516  43.418  1.00  0.00           H
ATOM   1141 HH22 ARG   116      41.969  35.697  41.786  1.00  0.00           H
ATOM   1142  C   ARG   116      37.818  34.183  47.904  1.00  0.00           C
ATOM   1143  O   ARG   116      38.730  33.980  48.695  1.00  0.00           O
ATOM   1144  N   LEU   117      36.776  34.973  48.286  1.00  0.00           N
ATOM   1145  HN  LEU   117      36.109  35.246  47.603  1.00  0.00           H
ATOM   1146  CA  LEU   117      36.410  35.392  49.668  1.00  0.00           C
ATOM   1147  HA  LEU   117      37.180  36.100  49.949  1.00  0.00           H
ATOM   1148  CB  LEU   117      35.154  36.274  49.540  1.00  0.00           C
ATOM   1149  HB1 LEU   117      34.361  35.544  49.263  1.00  0.00           H
ATOM   1150  HB2 LEU   117      35.276  37.142  48.866  1.00  0.00           H
ATOM   1151  CG  LEU   117      34.719  37.033  50.799  1.00  0.00           C
ATOM   1152  HG  LEU   117      34.659  36.335  51.672  1.00  0.00           H
ATOM   1153  CD1 LEU   117      35.715  38.188  51.098  1.00  0.00           C
ATOM   1154 HD11 LEU   117      36.697  37.674  51.066  1.00  0.00           H
ATOM   1155 HD12 LEU   117      35.507  38.556  52.124  1.00  0.00           H
ATOM   1156 HD13 LEU   117      35.543  38.954  50.312  1.00  0.00           H
ATOM   1157  CD2 LEU   117      33.362  37.662  50.581  1.00  0.00           C
ATOM   1158 HD21 LEU   117      32.650  36.818  50.605  1.00  0.00           H
ATOM   1159 HD22 LEU   117      33.325  38.155  49.587  1.00  0.00           H
ATOM   1160 HD23 LEU   117      33.187  38.363  51.433  1.00  0.00           H
ATOM   1161  C   LEU   117      36.306  34.294  50.698  1.00  0.00           C
ATOM   1162  O   LEU   117      36.922  34.383  51.734  1.00  0.00           O
ATOM   1163  N   TYR   118      35.565  33.259  50.231  1.00  0.00           N
ATOM   1164  HN  TYR   118      35.042  33.355  49.381  1.00  0.00           H
ATOM   1165  CA  TYR   118      35.364  32.020  51.014  1.00  0.00           C
ATOM   1166  HA  TYR   118      34.784  32.323  51.869  1.00  0.00           H
ATOM   1167  CB  TYR   118      34.331  31.067  50.397  1.00  0.00           C
ATOM   1168  HB1 TYR   118      34.678  30.955  49.348  1.00  0.00           H
ATOM   1169  HB2 TYR   118      33.319  31.504  50.261  1.00  0.00           H
ATOM   1170  CG  TYR   118      34.180  29.751  51.094  1.00  0.00           C
ATOM   1171  CD1 TYR   118      33.414  29.691  52.271  1.00  0.00           C
ATOM   1172  HD1 TYR   118      32.962  30.592  52.651  1.00  0.00           H
ATOM   1173  CE1 TYR   118      33.021  28.441  52.811  1.00  0.00           C
ATOM   1174  HE1 TYR   118      32.371  28.439  53.678  1.00  0.00           H
ATOM   1175  CZ  TYR   118      33.367  27.205  52.215  1.00  0.00           C
ATOM   1176  OH  TYR   118      32.836  25.958  52.703  1.00  0.00           O
ATOM   1177  HH  TYR   118      33.541  25.320  52.829  1.00  0.00           H
ATOM   1178  CD2 TYR   118      34.553  28.502  50.501  1.00  0.00           C
ATOM   1179  HD2 TYR   118      34.957  28.430  49.505  1.00  0.00           H
ATOM   1180  CE2 TYR   118      34.169  27.292  51.033  1.00  0.00           C
ATOM   1181  HE2 TYR   118      34.375  26.360  50.515  1.00  0.00           H
ATOM   1182  C   TYR   118      36.646  31.293  51.396  1.00  0.00           C
ATOM   1183  O   TYR   118      36.824  31.041  52.575  1.00  0.00           O
ATOM   1184  N   LEU   119      37.555  31.158  50.395  1.00  0.00           N
ATOM   1185  HN  LEU   119      37.422  31.269  49.410  1.00  0.00           H
ATOM   1186  CA  LEU   119      38.797  30.532  50.673  1.00  0.00           C
ATOM   1187  HA  LEU   119      38.653  29.575  51.142  1.00  0.00           H
ATOM   1188  CB  LEU   119      39.484  30.212  49.342  1.00  0.00           C
ATOM   1189  HB1 LEU   119      39.431  31.150  48.745  1.00  0.00           H
ATOM   1190  HB2 LEU   119      38.795  29.578  48.739  1.00  0.00           H
ATOM   1191  CG  LEU   119      41.002  29.779  49.254  1.00  0.00           C
ATOM   1192  HG  LEU   119      41.467  30.628  49.800  1.00  0.00           H
ATOM   1193  CD1 LEU   119      41.244  28.512  50.044  1.00  0.00           C
ATOM   1194 HD11 LEU   119      42.332  28.318  50.057  1.00  0.00           H
ATOM   1195 HD12 LEU   119      40.739  27.593  49.665  1.00  0.00           H
ATOM   1196 HD13 LEU   119      40.889  28.649  51.088  1.00  0.00           H
ATOM   1197  CD2 LEU   119      41.470  29.697  47.821  1.00  0.00           C
ATOM   1198 HD21 LEU   119      40.744  29.084  47.233  1.00  0.00           H
ATOM   1199 HD22 LEU   119      42.522  29.369  47.872  1.00  0.00           H
ATOM   1200 HD23 LEU   119      41.390  30.660  47.279  1.00  0.00           H
ATOM   1201  C   LEU   119      39.664  31.186  51.692  1.00  0.00           C
ATOM   1202  O   LEU   119      40.095  30.595  52.626  1.00  0.00           O
ATOM   1203  N   PHE   120      39.802  32.549  51.454  1.00  0.00           N
ATOM   1204  HN  PHE   120      39.461  32.904  50.591  1.00  0.00           H
ATOM   1205  CA  PHE   120      40.441  33.380  52.384  1.00  0.00           C
ATOM   1206  HA  PHE   120      41.461  33.092  52.600  1.00  0.00           H
ATOM   1207  CB  PHE   120      40.474  34.893  51.910  1.00  0.00           C
ATOM   1208  HB1 PHE   120      39.457  35.326  52.010  1.00  0.00           H
ATOM   1209  HB2 PHE   120      40.731  34.777  50.841  1.00  0.00           H
ATOM   1210  CG  PHE   120      41.368  35.850  52.588  1.00  0.00           C
ATOM   1211  CD1 PHE   120      42.701  35.960  52.087  1.00  0.00           C
ATOM   1212  HD1 PHE   120      43.049  35.348  51.267  1.00  0.00           H
ATOM   1213  CE1 PHE   120      43.595  36.925  52.590  1.00  0.00           C
ATOM   1214  HE1 PHE   120      44.641  37.070  52.327  1.00  0.00           H
ATOM   1215  CZ  PHE   120      43.111  37.776  53.574  1.00  0.00           C
ATOM   1216  HZ  PHE   120      43.832  38.523  53.867  1.00  0.00           H
ATOM   1217  CD2 PHE   120      40.956  36.704  53.541  1.00  0.00           C
ATOM   1218  HD2 PHE   120      39.905  36.703  53.774  1.00  0.00           H
ATOM   1219  CE2 PHE   120      41.850  37.606  54.179  1.00  0.00           C
ATOM   1220  HE2 PHE   120      41.559  38.359  54.888  1.00  0.00           H
ATOM   1221  C   PHE   120      39.875  33.319  53.878  1.00  0.00           C
ATOM   1222  O   PHE   120      40.581  33.167  54.852  1.00  0.00           O
ATOM   1223  N   LEU   121      38.533  33.382  54.096  1.00  0.00           N
ATOM   1224  HN  LEU   121      38.001  33.605  53.281  1.00  0.00           H
ATOM   1225  CA  LEU   121      37.848  33.212  55.378  1.00  0.00           C
ATOM   1226  HA  LEU   121      38.300  33.810  56.162  1.00  0.00           H
ATOM   1227  CB  LEU   121      36.308  33.660  55.320  1.00  0.00           C
ATOM   1228  HB1 LEU   121      35.864  33.444  56.316  1.00  0.00           H
ATOM   1229  HB2 LEU   121      35.927  32.922  54.586  1.00  0.00           H
ATOM   1230  CG  LEU   121      36.109  35.149  55.147  1.00  0.00           C
ATOM   1231  HG  LEU   121      36.507  35.361  54.132  1.00  0.00           H
ATOM   1232  CD1 LEU   121      34.569  35.436  55.195  1.00  0.00           C
ATOM   1233 HD11 LEU   121      34.223  35.479  56.248  1.00  0.00           H
ATOM   1234 HD12 LEU   121      33.983  34.733  54.566  1.00  0.00           H
ATOM   1235 HD13 LEU   121      34.538  36.453  54.755  1.00  0.00           H
ATOM   1236  CD2 LEU   121      37.015  36.086  56.034  1.00  0.00           C
ATOM   1237 HD21 LEU   121      36.903  37.168  55.815  1.00  0.00           H
ATOM   1238 HD22 LEU   121      38.112  35.882  56.019  1.00  0.00           H
ATOM   1239 HD23 LEU   121      36.599  35.955  57.063  1.00  0.00           H
ATOM   1240  C   LEU   121      37.939  31.806  55.901  1.00  0.00           C
ATOM   1241  O   LEU   121      37.983  31.579  57.094  1.00  0.00           O
ATOM   1242  N   SER   122      37.931  30.737  55.085  1.00  0.00           N
ATOM   1243  HN  SER   122      37.896  30.889  54.102  1.00  0.00           H
ATOM   1244  CA  SER   122      37.879  29.394  55.676  1.00  0.00           C
ATOM   1245  HA  SER   122      37.108  29.417  56.426  1.00  0.00           H
ATOM   1246  CB  SER   122      37.380  28.161  54.740  1.00  0.00           C
ATOM   1247  HB1 SER   122      36.275  28.289  54.700  1.00  0.00           H
ATOM   1248  HB2 SER   122      37.648  27.213  55.269  1.00  0.00           H
ATOM   1249  OG  SER   122      38.097  28.228  53.532  1.00  0.00           O
ATOM   1250  HG1 SER   122      38.106  29.168  53.312  1.00  0.00           H
ATOM   1251  C   SER   122      39.168  28.964  56.404  1.00  0.00           C
ATOM   1252  O   SER   122      39.253  28.618  57.612  1.00  0.00           O
ATOM   1253  N   VAL   123      40.254  29.189  55.694  1.00  0.00           N
ATOM   1254  HN  VAL   123      40.240  29.663  54.827  1.00  0.00           H
ATOM   1255  CA  VAL   123      41.600  29.049  56.259  1.00  0.00           C
ATOM   1256  HA  VAL   123      41.569  28.009  56.551  1.00  0.00           H
ATOM   1257  CB  VAL   123      42.759  29.147  55.229  1.00  0.00           C
ATOM   1258  HB  VAL   123      42.916  30.167  54.818  1.00  0.00           H
ATOM   1259  CG1 VAL   123      44.049  28.679  55.883  1.00  0.00           C
ATOM   1260 HG11 VAL   123      44.780  28.403  55.084  1.00  0.00           H
ATOM   1261 HG12 VAL   123      43.962  27.852  56.620  1.00  0.00           H
ATOM   1262 HG13 VAL   123      44.420  29.549  56.466  1.00  0.00           H
ATOM   1263  CG2 VAL   123      42.296  28.261  54.076  1.00  0.00           C
ATOM   1264 HG21 VAL   123      41.821  27.301  54.391  1.00  0.00           H
ATOM   1265 HG22 VAL   123      43.205  28.029  53.483  1.00  0.00           H
ATOM   1266 HG23 VAL   123      41.522  28.527  53.323  1.00  0.00           H
ATOM   1267  C   VAL   123      41.773  29.931  57.503  1.00  0.00           C
ATOM   1268  O   VAL   123      42.190  29.404  58.546  1.00  0.00           O
ATOM   1269  N   CYS   124      41.392  31.215  57.486  1.00  0.00           N
ATOM   1270  HN  CYS   124      41.046  31.713  56.694  1.00  0.00           H
ATOM   1271  CA  CYS   124      41.614  32.163  58.461  1.00  0.00           C
ATOM   1272  HA  CYS   124      42.652  32.132  58.746  1.00  0.00           H
ATOM   1273  CB  CYS   124      41.089  33.643  58.054  1.00  0.00           C
ATOM   1274  HB1 CYS   124      40.022  33.426  57.873  1.00  0.00           H
ATOM   1275  HB2 CYS   124      41.608  33.909  57.099  1.00  0.00           H
ATOM   1276  SG  CYS   124      41.385  35.054  59.186  1.00  0.00           S
ATOM   1277  HG1 CYS   124      42.709  35.040  59.264  1.00  0.00           H
ATOM   1278  C   CYS   124      40.894  31.833  59.766  1.00  0.00           C
ATOM   1279  O   CYS   124      41.465  31.927  60.821  1.00  0.00           O
ATOM   1280  N   PHE   125      39.617  31.466  59.718  1.00  0.00           N
ATOM   1281  HN  PHE   125      39.055  31.348  58.894  1.00  0.00           H
ATOM   1282  CA  PHE   125      38.936  31.219  61.026  1.00  0.00           C
ATOM   1283  HA  PHE   125      39.245  31.910  61.801  1.00  0.00           H
ATOM   1284  CB  PHE   125      37.375  31.372  60.766  1.00  0.00           C
ATOM   1285  HB1 PHE   125      36.866  31.001  61.681  1.00  0.00           H
ATOM   1286  HB2 PHE   125      37.138  30.754  59.863  1.00  0.00           H
ATOM   1287  CG  PHE   125      36.966  32.821  60.601  1.00  0.00           C
ATOM   1288  CD1 PHE   125      37.180  33.811  61.536  1.00  0.00           C
ATOM   1289  HD1 PHE   125      37.484  33.524  62.528  1.00  0.00           H
ATOM   1290  CE1 PHE   125      36.615  35.101  61.486  1.00  0.00           C
ATOM   1291  HE1 PHE   125      36.696  35.693  62.383  1.00  0.00           H
ATOM   1292  CZ  PHE   125      36.087  35.489  60.329  1.00  0.00           C
ATOM   1293  HZ  PHE   125      35.640  36.463  60.255  1.00  0.00           H
ATOM   1294  CD2 PHE   125      36.300  33.263  59.422  1.00  0.00           C
ATOM   1295  HD2 PHE   125      36.232  32.653  58.529  1.00  0.00           H
ATOM   1296  CE2 PHE   125      35.878  34.568  59.246  1.00  0.00           C
ATOM   1297  HE2 PHE   125      35.278  34.876  58.403  1.00  0.00           H
ATOM   1298  C   PHE   125      39.161  29.877  61.526  1.00  0.00           C
ATOM   1299  O   PHE   125      39.097  29.817  62.714  1.00  0.00           O
ATOM   1300  N   VAL   126      39.427  28.815  60.699  1.00  0.00           N
ATOM   1301  HN  VAL   126      39.579  28.991  59.732  1.00  0.00           H
ATOM   1302  CA  VAL   126      39.852  27.546  61.214  1.00  0.00           C
ATOM   1303  HA  VAL   126      39.190  27.418  62.047  1.00  0.00           H
ATOM   1304  CB  VAL   126      39.688  26.485  60.222  1.00  0.00           C
ATOM   1305  HB  VAL   126      40.157  26.859  59.285  1.00  0.00           H
ATOM   1306  CG1 VAL   126      40.409  25.157  60.628  1.00  0.00           C
ATOM   1307 HG11 VAL   126      39.900  24.351  60.072  1.00  0.00           H
ATOM   1308 HG12 VAL   126      40.163  24.875  61.679  1.00  0.00           H
ATOM   1309 HG13 VAL   126      41.497  25.092  60.389  1.00  0.00           H
ATOM   1310  CG2 VAL   126      38.125  26.194  59.963  1.00  0.00           C
ATOM   1311 HG21 VAL   126      37.616  27.081  59.539  1.00  0.00           H
ATOM   1312 HG22 VAL   126      37.530  26.016  60.879  1.00  0.00           H
ATOM   1313 HG23 VAL   126      37.999  25.476  59.124  1.00  0.00           H
ATOM   1314  C   VAL   126      41.215  27.681  61.823  1.00  0.00           C
ATOM   1315  O   VAL   126      41.331  27.252  62.987  1.00  0.00           O
ATOM   1316  N   SER   127      42.160  28.432  61.164  1.00  0.00           N
ATOM   1317  HN  SER   127      42.044  28.604  60.187  1.00  0.00           H
ATOM   1318  CA  SER   127      43.410  28.797  61.887  1.00  0.00           C
ATOM   1319  HA  SER   127      43.794  27.837  62.204  1.00  0.00           H
ATOM   1320  CB  SER   127      44.378  29.551  61.025  1.00  0.00           C
ATOM   1321  HB1 SER   127      45.334  29.529  61.594  1.00  0.00           H
ATOM   1322  HB2 SER   127      44.096  30.624  60.898  1.00  0.00           H
ATOM   1323  OG  SER   127      44.700  28.788  59.858  1.00  0.00           O
ATOM   1324  HG1 SER   127      43.887  28.751  59.353  1.00  0.00           H
ATOM   1325  C   SER   127      43.181  29.532  63.203  1.00  0.00           C
ATOM   1326  O   SER   127      43.682  29.154  64.235  1.00  0.00           O
ATOM   1327  N   LEU   128      42.416  30.654  63.229  1.00  0.00           N
ATOM   1328  HN  LEU   128      42.119  31.133  62.411  1.00  0.00           H
ATOM   1329  CA  LEU   128      42.343  31.428  64.404  1.00  0.00           C
ATOM   1330  HA  LEU   128      43.357  31.633  64.721  1.00  0.00           H
ATOM   1331  CB  LEU   128      41.716  32.774  64.036  1.00  0.00           C
ATOM   1332  HB1 LEU   128      40.649  32.529  63.829  1.00  0.00           H
ATOM   1333  HB2 LEU   128      42.059  33.364  63.165  1.00  0.00           H
ATOM   1334  CG  LEU   128      41.607  33.829  65.048  1.00  0.00           C
ATOM   1335  HG  LEU   128      41.214  33.433  66.011  1.00  0.00           H
ATOM   1336  CD1 LEU   128      42.963  34.448  65.288  1.00  0.00           C
ATOM   1337 HD11 LEU   128      42.978  34.885  66.310  1.00  0.00           H
ATOM   1338 HD12 LEU   128      43.108  35.284  64.570  1.00  0.00           H
ATOM   1339 HD13 LEU   128      43.759  33.726  65.014  1.00  0.00           H
ATOM   1340  CD2 LEU   128      40.668  34.892  64.647  1.00  0.00           C
ATOM   1341 HD21 LEU   128      39.704  34.422  64.326  1.00  0.00           H
ATOM   1342 HD22 LEU   128      40.935  35.374  63.677  1.00  0.00           H
ATOM   1343 HD23 LEU   128      40.484  35.653  65.436  1.00  0.00           H
ATOM   1344  C   LEU   128      41.710  30.787  65.683  1.00  0.00           C
ATOM   1345  O   LEU   128      42.087  31.131  66.756  1.00  0.00           O
ATOM   1346  N   ALA   129      40.640  29.986  65.483  1.00  0.00           N
ATOM   1347  HN  ALA   129      40.437  29.773  64.526  1.00  0.00           H
ATOM   1348  CA  ALA   129      40.017  29.149  66.507  1.00  0.00           C
ATOM   1349  HA  ALA   129      39.530  29.740  67.280  1.00  0.00           H
ATOM   1350  CB  ALA   129      38.813  28.444  65.795  1.00  0.00           C
ATOM   1351  HB1 ALA   129      38.314  29.251  65.235  1.00  0.00           H
ATOM   1352  HB2 ALA   129      38.077  27.968  66.477  1.00  0.00           H
ATOM   1353  HB3 ALA   129      39.086  27.785  64.944  1.00  0.00           H
ATOM   1354  C   ALA   129      40.906  28.083  67.154  1.00  0.00           C
ATOM   1355  O   ALA   129      40.856  27.923  68.384  1.00  0.00           O
ATOM   1356  N   ILE   130      41.707  27.362  66.410  1.00  0.00           N
ATOM   1357  HN  ILE   130      41.676  27.383  65.413  1.00  0.00           H
ATOM   1358  CA  ILE   130      42.493  26.343  66.873  1.00  0.00           C
ATOM   1359  HA  ILE   130      41.900  25.746  67.540  1.00  0.00           H
ATOM   1360  CB  ILE   130      42.964  25.475  65.616  1.00  0.00           C
ATOM   1361  HB  ILE   130      43.101  26.147  64.748  1.00  0.00           H
ATOM   1362  CG2 ILE   130      44.153  24.595  65.969  1.00  0.00           C
ATOM   1363 HG21 ILE   130      44.291  23.852  65.156  1.00  0.00           H
ATOM   1364 HG22 ILE   130      43.810  24.088  66.904  1.00  0.00           H
ATOM   1365 HG23 ILE   130      45.022  25.262  66.075  1.00  0.00           H
ATOM   1366  CG1 ILE   130      41.815  24.496  65.136  1.00  0.00           C
ATOM   1367 HG11 ILE   130      40.851  25.050  65.078  1.00  0.00           H
ATOM   1368 HG12 ILE   130      41.608  23.753  65.927  1.00  0.00           H
ATOM   1369  CD  ILE   130      42.133  23.794  63.763  1.00  0.00           C
ATOM   1370  HD1 ILE   130      42.462  24.486  62.963  1.00  0.00           H
ATOM   1371  HD2 ILE   130      41.197  23.287  63.439  1.00  0.00           H
ATOM   1372  HD3 ILE   130      42.897  23.012  63.940  1.00  0.00           H
ATOM   1373  C   ILE   130      43.670  26.967  67.571  1.00  0.00           C
ATOM   1374  O   ILE   130      44.235  26.459  68.569  1.00  0.00           O
ATOM   1375  N   LEU   131      44.104  28.135  67.120  1.00  0.00           N
ATOM   1376  HN  LEU   131      43.656  28.511  66.313  1.00  0.00           H
ATOM   1377  CA  LEU   131      45.137  28.944  67.809  1.00  0.00           C
ATOM   1378  HA  LEU   131      45.976  28.302  68.019  1.00  0.00           H
ATOM   1379  CB  LEU   131      45.822  30.016  66.858  1.00  0.00           C
ATOM   1380  HB1 LEU   131      46.588  30.495  67.505  1.00  0.00           H
ATOM   1381  HB2 LEU   131      45.027  30.721  66.512  1.00  0.00           H
ATOM   1382  CG  LEU   131      46.590  29.453  65.650  1.00  0.00           C
ATOM   1383  HG  LEU   131      45.987  28.670  65.140  1.00  0.00           H
ATOM   1384  CD1 LEU   131      46.846  30.550  64.652  1.00  0.00           C
ATOM   1385 HD11 LEU   131      47.419  31.394  65.108  1.00  0.00           H
ATOM   1386 HD12 LEU   131      45.941  31.097  64.319  1.00  0.00           H
ATOM   1387 HD13 LEU   131      47.435  30.048  63.850  1.00  0.00           H
ATOM   1388  CD2 LEU   131      47.886  28.728  66.022  1.00  0.00           C
ATOM   1389 HD21 LEU   131      48.705  29.358  66.432  1.00  0.00           H
ATOM   1390 HD22 LEU   131      48.189  28.288  65.042  1.00  0.00           H
ATOM   1391 HD23 LEU   131      47.646  28.045  66.861  1.00  0.00           H
ATOM   1392  C   LEU   131      44.636  29.532  69.125  1.00  0.00           C
ATOM   1393  O   LEU   131      45.296  29.532  70.169  1.00  0.00           O
ATOM   1394  N   SER   132      43.332  29.977  69.140  1.00  0.00           N
ATOM   1395  HN  SER   132      42.917  30.171  68.250  1.00  0.00           H
ATOM   1396  CA  SER   132      42.627  30.397  70.358  1.00  0.00           C
ATOM   1397  HA  SER   132      43.293  31.113  70.811  1.00  0.00           H
ATOM   1398  CB  SER   132      41.291  31.140  70.136  1.00  0.00           C
ATOM   1399  HB1 SER   132      40.979  31.603  71.100  1.00  0.00           H
ATOM   1400  HB2 SER   132      40.422  30.541  69.811  1.00  0.00           H
ATOM   1401  OG  SER   132      41.502  32.211  69.235  1.00  0.00           O
ATOM   1402  HG1 SER   132      41.442  31.808  68.369  1.00  0.00           H
ATOM   1403  C   SER   132      42.478  29.332  71.442  1.00  0.00           C
ATOM   1404  O   SER   132      42.748  29.591  72.614  1.00  0.00           O
ATOM   1405  N   VAL   133      42.073  28.102  71.017  1.00  0.00           N
ATOM   1406  HN  VAL   133      41.636  27.977  70.133  1.00  0.00           H
ATOM   1407  CA  VAL   133      41.943  26.964  71.902  1.00  0.00           C
ATOM   1408  HA  VAL   133      41.158  27.157  72.616  1.00  0.00           H
ATOM   1409  CB  VAL   133      41.426  25.698  71.096  1.00  0.00           C
ATOM   1410  HB  VAL   133      42.089  25.722  70.203  1.00  0.00           H
ATOM   1411  CG1 VAL   133      41.597  24.416  71.859  1.00  0.00           C
ATOM   1412 HG11 VAL   133      42.657  24.277  72.177  1.00  0.00           H
ATOM   1413 HG12 VAL   133      41.373  23.575  71.178  1.00  0.00           H
ATOM   1414 HG13 VAL   133      40.943  24.366  72.757  1.00  0.00           H
ATOM   1415  CG2 VAL   133      39.996  25.753  70.631  1.00  0.00           C
ATOM   1416 HG21 VAL   133      39.772  24.873  69.979  1.00  0.00           H
ATOM   1417 HG22 VAL   133      39.711  26.588  69.963  1.00  0.00           H
ATOM   1418 HG23 VAL   133      39.426  25.775  71.586  1.00  0.00           H
ATOM   1419  C   VAL   133      43.249  26.626  72.569  1.00  0.00           C
ATOM   1420  O   VAL   133      43.378  26.403  73.823  1.00  0.00           O
ATOM   1421  N   SER   134      44.323  26.703  71.830  1.00  0.00           N
ATOM   1422  HN  SER   134      44.135  26.941  70.890  1.00  0.00           H
ATOM   1423  CA  SER   134      45.754  26.619  72.270  1.00  0.00           C
ATOM   1424  HA  SER   134      45.897  25.652  72.731  1.00  0.00           H
ATOM   1425  CB  SER   134      46.704  26.641  71.082  1.00  0.00           C
ATOM   1426  HB1 SER   134      47.763  26.597  71.411  1.00  0.00           H
ATOM   1427  HB2 SER   134      46.486  27.531  70.453  1.00  0.00           H
ATOM   1428  OG  SER   134      46.419  25.505  70.259  1.00  0.00           O
ATOM   1429  HG1 SER   134      45.587  25.748  69.848  1.00  0.00           H
ATOM   1430  C   SER   134      46.226  27.715  73.245  1.00  0.00           C
ATOM   1431  O   SER   134      46.843  27.436  74.267  1.00  0.00           O
ATOM   1432  N   ALA   135      45.818  28.998  73.054  1.00  0.00           N
ATOM   1433  HN  ALA   135      45.277  29.155  72.232  1.00  0.00           H
ATOM   1434  CA  ALA   135      45.933  29.971  74.105  1.00  0.00           C
ATOM   1435  HA  ALA   135      46.988  30.055  74.325  1.00  0.00           H
ATOM   1436  CB  ALA   135      45.391  31.325  73.602  1.00  0.00           C
ATOM   1437  HB1 ALA   135      45.493  32.101  74.389  1.00  0.00           H
ATOM   1438  HB2 ALA   135      44.394  31.237  73.118  1.00  0.00           H
ATOM   1439  HB3 ALA   135      46.101  31.656  72.818  1.00  0.00           H
ATOM   1440  C   ALA   135      45.294  29.501  75.481  1.00  0.00           C
ATOM   1441  O   ALA   135      45.864  29.711  76.542  1.00  0.00           O
ATOM   1442  N   ILE   136      44.071  28.920  75.417  1.00  0.00           N
ATOM   1443  HN  ILE   136      43.788  28.558  74.533  1.00  0.00           H
ATOM   1444  CA  ILE   136      43.204  28.437  76.561  1.00  0.00           C
ATOM   1445  HA  ILE   136      43.008  29.205  77.297  1.00  0.00           H
ATOM   1446  CB  ILE   136      41.785  28.028  76.194  1.00  0.00           C
ATOM   1447  HB  ILE   136      41.888  27.150  75.522  1.00  0.00           H
ATOM   1448  CG2 ILE   136      40.930  27.666  77.455  1.00  0.00           C
ATOM   1449 HG21 ILE   136      40.729  28.561  78.082  1.00  0.00           H
ATOM   1450 HG22 ILE   136      41.411  26.912  78.117  1.00  0.00           H
ATOM   1451 HG23 ILE   136      39.967  27.182  77.177  1.00  0.00           H
ATOM   1452  CG1 ILE   136      41.060  29.189  75.476  1.00  0.00           C
ATOM   1453 HG11 ILE   136      41.672  29.657  74.673  1.00  0.00           H
ATOM   1454 HG12 ILE   136      40.921  29.933  76.289  1.00  0.00           H
ATOM   1455  CD  ILE   136      39.725  28.925  74.752  1.00  0.00           C
ATOM   1456  HD1 ILE   136      39.336  29.947  74.555  1.00  0.00           H
ATOM   1457  HD2 ILE   136      39.016  28.302  75.343  1.00  0.00           H
ATOM   1458  HD3 ILE   136      39.863  28.400  73.780  1.00  0.00           H
ATOM   1459  C   ILE   136      43.996  27.313  77.240  1.00  0.00           C
ATOM   1460  O   ILE   136      44.075  27.342  78.430  1.00  0.00           O
ATOM   1461  N   ASN   137      44.556  26.366  76.471  1.00  0.00           N
ATOM   1462  HN  ASN   137      44.271  26.286  75.516  1.00  0.00           H
ATOM   1463  CA  ASN   137      45.356  25.251  76.996  1.00  0.00           C
ATOM   1464  HA  ASN   137      44.834  24.840  77.848  1.00  0.00           H
ATOM   1465  CB  ASN   137      45.667  24.016  75.991  1.00  0.00           C
ATOM   1466  HB1 ASN   137      46.470  23.334  76.362  1.00  0.00           H
ATOM   1467  HB2 ASN   137      46.086  24.527  75.096  1.00  0.00           H
ATOM   1468  CG  ASN   137      44.396  23.376  75.694  1.00  0.00           C
ATOM   1469  OD1 ASN   137      43.537  23.230  76.510  1.00  0.00           O
ATOM   1470  ND2 ASN   137      44.275  22.841  74.488  1.00  0.00           N
ATOM   1471 HD21 ASN   137      43.423  22.341  74.347  1.00  0.00           H
ATOM   1472 HD22 ASN   137      44.833  23.186  73.732  1.00  0.00           H
ATOM   1473  C   ASN   137      46.628  25.713  77.637  1.00  0.00           C
ATOM   1474  O   ASN   137      47.067  25.234  78.690  1.00  0.00           O
ATOM   1475  N   VAL   138      47.335  26.729  76.963  1.00  0.00           N
ATOM   1476  HN  VAL   138      46.968  27.104  76.126  1.00  0.00           H
ATOM   1477  CA  VAL   138      48.498  27.449  77.487  1.00  0.00           C
ATOM   1478  HA  VAL   138      49.132  26.620  77.726  1.00  0.00           H
ATOM   1479  CB  VAL   138      49.274  28.216  76.386  1.00  0.00           C
ATOM   1480  HB  VAL   138      48.672  28.946  75.811  1.00  0.00           H
ATOM   1481  CG1 VAL   138      50.509  28.900  77.021  1.00  0.00           C
ATOM   1482 HG11 VAL   138      50.981  29.517  76.216  1.00  0.00           H
ATOM   1483 HG12 VAL   138      51.107  28.090  77.480  1.00  0.00           H
ATOM   1484 HG13 VAL   138      50.303  29.660  77.810  1.00  0.00           H
ATOM   1485  CG2 VAL   138      49.812  27.272  75.310  1.00  0.00           C
ATOM   1486 HG21 VAL   138      50.062  27.764  74.347  1.00  0.00           H
ATOM   1487 HG22 VAL   138      49.038  26.514  75.050  1.00  0.00           H
ATOM   1488 HG23 VAL   138      50.691  26.765  75.767  1.00  0.00           H
ATOM   1489  C   VAL   138      48.283  28.286  78.720  1.00  0.00           C
ATOM   1490  O   VAL   138      48.939  28.185  79.765  1.00  0.00           O
ATOM   1491  N   GLU   139      47.161  29.057  78.718  1.00  0.00           N
ATOM   1492  HN  GLU   139      46.611  29.173  77.895  1.00  0.00           H
ATOM   1493  CA  GLU   139      46.660  29.747  79.869  1.00  0.00           C
ATOM   1494  HA  GLU   139      47.493  30.235  80.340  1.00  0.00           H
ATOM   1495  CB  GLU   139      45.605  30.814  79.425  1.00  0.00           C
ATOM   1496  HB1 GLU   139      44.816  30.340  78.798  1.00  0.00           H
ATOM   1497  HB2 GLU   139      46.072  31.506  78.687  1.00  0.00           H
ATOM   1498  CG  GLU   139      44.862  31.528  80.540  1.00  0.00           C
ATOM   1499  HG1 GLU   139      44.754  32.618  80.319  1.00  0.00           H
ATOM   1500  HG2 GLU   139      45.469  31.413  81.455  1.00  0.00           H
ATOM   1501  CD  GLU   139      43.562  30.979  81.042  1.00  0.00           C
ATOM   1502  OE1 GLU   139      43.103  29.850  80.748  1.00  0.00           O
ATOM   1503  OE2 GLU   139      42.963  31.678  81.894  1.00  0.00           O
ATOM   1504  C   GLU   139      46.211  28.877  80.992  1.00  0.00           C
ATOM   1505  O   GLU   139      46.678  29.068  82.098  1.00  0.00           O
ATOM   1506  N   ARG   140      45.456  27.784  80.701  1.00  0.00           N
ATOM   1507  HN  ARG   140      45.055  27.704  79.797  1.00  0.00           H
ATOM   1508  CA  ARG   140      44.927  26.862  81.713  1.00  0.00           C
ATOM   1509  HA  ARG   140      44.431  27.493  82.437  1.00  0.00           H
ATOM   1510  CB  ARG   140      43.787  25.953  81.157  1.00  0.00           C
ATOM   1511  HB1 ARG   140      43.687  25.057  81.807  1.00  0.00           H
ATOM   1512  HB2 ARG   140      44.134  25.601  80.159  1.00  0.00           H
ATOM   1513  CG  ARG   140      42.291  26.419  80.973  1.00  0.00           C
ATOM   1514  HG1 ARG   140      41.710  25.631  80.433  1.00  0.00           H
ATOM   1515  HG2 ARG   140      42.265  27.308  80.314  1.00  0.00           H
ATOM   1516  CD  ARG   140      41.635  26.759  82.310  1.00  0.00           C
ATOM   1517  HD1 ARG   140      41.928  26.064  83.122  1.00  0.00           H
ATOM   1518  HD2 ARG   140      40.545  26.550  82.270  1.00  0.00           H
ATOM   1519  NE  ARG   140      41.829  28.195  82.609  1.00  0.00           N
ATOM   1520  HE  ARG   140      42.359  28.793  82.013  1.00  0.00           H
ATOM   1521  CZ  ARG   140      41.306  28.810  83.623  1.00  0.00           C
ATOM   1522  NH1 ARG   140      40.654  28.233  84.622  1.00  0.00           N
ATOM   1523 HH11 ARG   140      40.328  27.287  84.546  1.00  0.00           H
ATOM   1524 HH12 ARG   140      40.034  28.816  85.142  1.00  0.00           H
ATOM   1525  NH2 ARG   140      41.421  30.095  83.667  1.00  0.00           N
ATOM   1526 HH21 ARG   140      41.938  30.549  82.949  1.00  0.00           H
ATOM   1527 HH22 ARG   140      41.266  30.543  84.553  1.00  0.00           H
ATOM   1528  C   ARG   140      45.971  26.199  82.531  1.00  0.00           C
ATOM   1529  O   ARG   140      45.952  26.034  83.762  1.00  0.00           O
ATOM   1530  N   TYR   141      47.029  25.798  81.760  1.00  0.00           N
ATOM   1531  HN  TYR   141      47.034  25.870  80.763  1.00  0.00           H
ATOM   1532  CA  TYR   141      48.203  25.140  82.321  1.00  0.00           C
ATOM   1533  HA  TYR   141      47.848  24.300  82.897  1.00  0.00           H
ATOM   1534  CB  TYR   141      49.092  24.738  81.140  1.00  0.00           C
ATOM   1535  HB1 TYR   141      49.580  25.663  80.751  1.00  0.00           H
ATOM   1536  HB2 TYR   141      48.514  24.225  80.348  1.00  0.00           H
ATOM   1537  CG  TYR   141      50.048  23.809  81.677  1.00  0.00           C
ATOM   1538  CD1 TYR   141      49.803  22.431  82.019  1.00  0.00           C
ATOM   1539  HD1 TYR   141      48.880  21.926  81.787  1.00  0.00           H
ATOM   1540  CE1 TYR   141      50.817  21.612  82.512  1.00  0.00           C
ATOM   1541  HE1 TYR   141      50.710  20.560  82.725  1.00  0.00           H
ATOM   1542  CZ  TYR   141      52.035  22.149  82.841  1.00  0.00           C
ATOM   1543  OH  TYR   141      52.995  21.412  83.592  1.00  0.00           O
ATOM   1544  HH  TYR   141      53.044  20.562  83.139  1.00  0.00           H
ATOM   1545  CD2 TYR   141      51.392  24.224  81.837  1.00  0.00           C
ATOM   1546  HD2 TYR   141      51.598  25.211  81.445  1.00  0.00           H
ATOM   1547  CE2 TYR   141      52.311  23.482  82.631  1.00  0.00           C
ATOM   1548  HE2 TYR   141      53.289  23.836  82.926  1.00  0.00           H
ATOM   1549  C   TYR   141      48.922  26.029  83.289  1.00  0.00           C
ATOM   1550  O   TYR   141      49.356  25.616  84.369  1.00  0.00           O
ATOM   1551  N   TYR   142      49.091  27.314  83.027  1.00  0.00           N
ATOM   1552  HN  TYR   142      48.764  27.698  82.168  1.00  0.00           H
ATOM   1553  CA  TYR   142      49.725  28.302  83.985  1.00  0.00           C
ATOM   1554  HA  TYR   142      50.696  27.956  84.295  1.00  0.00           H
ATOM   1555  CB  TYR   142      49.849  29.657  83.197  1.00  0.00           C
ATOM   1556  HB1 TYR   142      48.881  30.189  83.072  1.00  0.00           H
ATOM   1557  HB2 TYR   142      50.169  29.446  82.149  1.00  0.00           H
ATOM   1558  CG  TYR   142      50.922  30.543  83.860  1.00  0.00           C
ATOM   1559  CD1 TYR   142      52.301  30.241  83.569  1.00  0.00           C
ATOM   1560  HD1 TYR   142      52.462  29.488  82.819  1.00  0.00           H
ATOM   1561  CE1 TYR   142      53.267  31.041  84.220  1.00  0.00           C
ATOM   1562  HE1 TYR   142      54.297  30.916  83.932  1.00  0.00           H
ATOM   1563  CZ  TYR   142      52.975  32.082  85.102  1.00  0.00           C
ATOM   1564  OH  TYR   142      53.932  32.699  85.945  1.00  0.00           O
ATOM   1565  HH  TYR   142      54.744  32.192  85.972  1.00  0.00           H
ATOM   1566  CD2 TYR   142      50.621  31.470  84.828  1.00  0.00           C
ATOM   1567  HD2 TYR   142      49.587  31.701  85.012  1.00  0.00           H
ATOM   1568  CE2 TYR   142      51.610  32.279  85.415  1.00  0.00           C
ATOM   1569  HE2 TYR   142      51.297  32.955  86.191  1.00  0.00           H
ATOM   1570  C   TYR   142      48.849  28.607  85.226  1.00  0.00           C
ATOM   1571  O   TYR   142      49.304  28.580  86.409  1.00  0.00           O
ATOM   1572  N   TYR   143      47.575  28.689  84.992  1.00  0.00           N
ATOM   1573  HN  TYR   143      47.241  28.516  84.077  1.00  0.00           H
ATOM   1574  CA  TYR   143      46.589  28.858  86.027  1.00  0.00           C
ATOM   1575  HA  TYR   143      46.906  29.824  86.395  1.00  0.00           H
ATOM   1576  CB  TYR   143      45.211  29.175  85.415  1.00  0.00           C
ATOM   1577  HB1 TYR   143      44.853  28.398  84.710  1.00  0.00           H
ATOM   1578  HB2 TYR   143      45.113  30.156  84.910  1.00  0.00           H
ATOM   1579  CG  TYR   143      44.176  29.217  86.538  1.00  0.00           C
ATOM   1580  CD1 TYR   143      44.376  30.209  87.616  1.00  0.00           C
ATOM   1581  HD1 TYR   143      45.308  30.775  87.611  1.00  0.00           H
ATOM   1582  CE1 TYR   143      43.467  30.178  88.694  1.00  0.00           C
ATOM   1583  HE1 TYR   143      43.691  30.842  89.515  1.00  0.00           H
ATOM   1584  CZ  TYR   143      42.370  29.317  88.690  1.00  0.00           C
ATOM   1585  OH  TYR   143      41.349  29.452  89.691  1.00  0.00           O
ATOM   1586  HH  TYR   143      40.537  29.081  89.339  1.00  0.00           H
ATOM   1587  CD2 TYR   143      43.138  28.344  86.670  1.00  0.00           C
ATOM   1588  HD2 TYR   143      42.990  27.522  85.985  1.00  0.00           H
ATOM   1589  CE2 TYR   143      42.269  28.353  87.657  1.00  0.00           C
ATOM   1590  HE2 TYR   143      41.454  27.636  87.654  1.00  0.00           H
ATOM   1591  C   TYR   143      46.606  27.746  87.121  1.00  0.00           C
ATOM   1592  O   TYR   143      46.532  27.924  88.330  1.00  0.00           O
ATOM   1593  N   VAL   144      46.711  26.533  86.591  1.00  0.00           N
ATOM   1594  HN  VAL   144      46.619  26.362  85.615  1.00  0.00           H
ATOM   1595  CA  VAL   144      46.827  25.378  87.399  1.00  0.00           C
ATOM   1596  HA  VAL   144      46.119  25.427  88.204  1.00  0.00           H
ATOM   1597  CB  VAL   144      46.305  24.316  86.519  1.00  0.00           C
ATOM   1598  HB  VAL   144      46.663  24.463  85.476  1.00  0.00           H
ATOM   1599  CG1 VAL   144      46.740  22.869  86.970  1.00  0.00           C
ATOM   1600 HG11 VAL   144      46.217  22.078  86.400  1.00  0.00           H
ATOM   1601 HG12 VAL   144      46.413  22.696  88.017  1.00  0.00           H
ATOM   1602 HG13 VAL   144      47.832  22.727  86.859  1.00  0.00           H
ATOM   1603  CG2 VAL   144      44.811  24.308  86.681  1.00  0.00           C
ATOM   1604 HG21 VAL   144      44.381  24.192  87.696  1.00  0.00           H
ATOM   1605 HG22 VAL   144      44.283  23.619  85.987  1.00  0.00           H
ATOM   1606 HG23 VAL   144      44.409  25.294  86.338  1.00  0.00           H
ATOM   1607  C   VAL   144      48.164  25.180  88.098  1.00  0.00           C
ATOM   1608  O   VAL   144      48.244  24.990  89.334  1.00  0.00           O
ATOM   1609  N   VAL   145      49.233  25.240  87.321  1.00  0.00           N
ATOM   1610  HN  VAL   145      49.104  25.359  86.335  1.00  0.00           H
ATOM   1611  CA  VAL   145      50.527  24.941  87.868  1.00  0.00           C
ATOM   1612  HA  VAL   145      50.444  24.175  88.633  1.00  0.00           H
ATOM   1613  CB  VAL   145      51.376  24.315  86.776  1.00  0.00           C
ATOM   1614  HB  VAL   145      51.383  25.021  85.921  1.00  0.00           H
ATOM   1615  CG1 VAL   145      52.933  24.107  87.140  1.00  0.00           C
ATOM   1616 HG11 VAL   145      52.854  23.576  88.111  1.00  0.00           H
ATOM   1617 HG12 VAL   145      53.460  25.045  87.393  1.00  0.00           H
ATOM   1618 HG13 VAL   145      53.384  23.423  86.387  1.00  0.00           H
ATOM   1619  CG2 VAL   145      50.856  22.863  86.428  1.00  0.00           C
ATOM   1620 HG21 VAL   145      51.566  22.225  85.860  1.00  0.00           H
ATOM   1621 HG22 VAL   145      49.930  23.036  85.837  1.00  0.00           H
ATOM   1622 HG23 VAL   145      50.553  22.293  87.325  1.00  0.00           H
ATOM   1623  C   VAL   145      51.200  26.107  88.634  1.00  0.00           C
ATOM   1624  O   VAL   145      52.085  25.982  89.511  1.00  0.00           O
HETATM 1625  N   HSD   146      50.703  27.324  88.344  1.00  0.00           N
HETATM 1626  HN  HSD   146      49.997  27.372  87.638  1.00  0.00           H
HETATM 1627  CA  HSD   146      51.067  28.588  88.997  1.00  0.00           C
HETATM 1628  HA  HSD   146      51.671  28.313  89.844  1.00  0.00           H
HETATM 1629  CB  HSD   146      52.129  29.387  88.299  1.00  0.00           C
HETATM 1630  HB1 HSD   146      52.576  30.154  88.955  1.00  0.00           H
HETATM 1631  HB2 HSD   146      51.873  29.922  87.357  1.00  0.00           H
HETATM 1632  ND1 HSD   146      53.440  27.862  86.642  1.00  0.00           N
HETATM 1633  HD1 HSD   146      52.686  27.645  86.022  1.00  0.00           H
HETATM 1634  CG  HSD   146      53.296  28.472  87.841  1.00  0.00           C
HETATM 1635  CE1 HSD   146      54.694  27.404  86.507  1.00  0.00           C
HETATM 1636  HE1 HSD   146      55.189  26.868  85.691  1.00  0.00           H
HETATM 1637  NE2 HSD   146      55.420  27.698  87.642  1.00  0.00           N
HETATM 1638  CD2 HSD   146      54.454  28.354  88.492  1.00  0.00           C
HETATM 1639  HD2 HSD   146      54.854  28.820  89.386  1.00  0.00           H
HETATM 1640  C   HSD   146      49.820  29.420  89.411  1.00  0.00           C
HETATM 1641  O   HSD   146      49.623  30.482  88.838  1.00  0.00           O
ATOM   1642  N   PRO   147      48.944  28.973  90.383  1.00  0.00           N
ATOM   1643  CD  PRO   147      49.195  27.755  91.102  1.00  0.00           C
ATOM   1644  HD1 PRO   147      50.236  27.758  91.502  1.00  0.00           H
ATOM   1645  HD2 PRO   147      49.159  26.832  90.479  1.00  0.00           H
ATOM   1646  CA  PRO   147      47.693  29.654  90.665  1.00  0.00           C
ATOM   1647  HA  PRO   147      47.116  29.836  89.766  1.00  0.00           H
ATOM   1648  CB  PRO   147      47.021  28.636  91.636  1.00  0.00           C
ATOM   1649  HB1 PRO   147      46.304  28.042  91.044  1.00  0.00           H
ATOM   1650  HB2 PRO   147      46.565  29.175  92.502  1.00  0.00           H
ATOM   1651  CG  PRO   147      48.075  27.769  92.159  1.00  0.00           C
ATOM   1652  HG1 PRO   147      48.340  28.209  93.150  1.00  0.00           H
ATOM   1653  HG2 PRO   147      47.704  26.729  92.287  1.00  0.00           H
ATOM   1654  C   PRO   147      47.940  31.072  91.224  1.00  0.00           C
ATOM   1655  O   PRO   147      47.270  31.971  90.796  1.00  0.00           O
ATOM   1656  N   MET   148      49.034  31.210  92.066  1.00  0.00           N
ATOM   1657  HN  MET   148      49.597  30.392  92.189  1.00  0.00           H
ATOM   1658  CA  MET   148      49.417  32.501  92.672  1.00  0.00           C
ATOM   1659  HA  MET   148      48.568  33.082  93.017  1.00  0.00           H
ATOM   1660  CB  MET   148      50.270  32.247  93.893  1.00  0.00           C
ATOM   1661  HB1 MET   148      50.973  33.077  94.107  1.00  0.00           H
ATOM   1662  HB2 MET   148      50.950  31.369  93.795  1.00  0.00           H
ATOM   1663  CG  MET   148      49.385  31.870  95.065  1.00  0.00           C
ATOM   1664  HG1 MET   148      49.967  31.459  95.920  1.00  0.00           H
ATOM   1665  HG2 MET   148      48.674  31.057  94.806  1.00  0.00           H
ATOM   1666  SD  MET   148      48.640  33.299  95.783  1.00  0.00           S
ATOM   1667  CE  MET   148      49.198  32.971  97.458  1.00  0.00           C
ATOM   1668  HE1 MET   148      48.471  32.382  98.062  1.00  0.00           H
ATOM   1669  HE2 MET   148      49.045  33.944  97.977  1.00  0.00           H
ATOM   1670  HE3 MET   148      50.264  32.676  97.533  1.00  0.00           H
ATOM   1671  C   MET   148      50.182  33.470  91.753  1.00  0.00           C
ATOM   1672  O   MET   148      50.360  34.631  92.110  1.00  0.00           O
ATOM   1673  N   ARG   149      50.660  33.049  90.576  1.00  0.00           N
ATOM   1674  HN  ARG   149      50.490  32.120  90.251  1.00  0.00           H
ATOM   1675  CA  ARG   149      51.431  33.940  89.673  1.00  0.00           C
ATOM   1676  HA  ARG   149      51.775  34.864  90.122  1.00  0.00           H
ATOM   1677  CB  ARG   149      52.629  33.210  89.135  1.00  0.00           C
ATOM   1678  HB1 ARG   149      53.190  33.877  88.453  1.00  0.00           H
ATOM   1679  HB2 ARG   149      52.294  32.357  88.508  1.00  0.00           H
ATOM   1680  CG  ARG   149      53.547  32.643  90.218  1.00  0.00           C
ATOM   1681  HG1 ARG   149      54.226  31.983  89.634  1.00  0.00           H
ATOM   1682  HG2 ARG   149      53.013  31.842  90.765  1.00  0.00           H
ATOM   1683  CD  ARG   149      54.095  33.742  91.121  1.00  0.00           C
ATOM   1684  HD1 ARG   149      54.633  33.288  91.986  1.00  0.00           H
ATOM   1685  HD2 ARG   149      53.193  34.302  91.451  1.00  0.00           H
ATOM   1686  NE  ARG   149      55.023  34.457  90.246  1.00  0.00           N
ATOM   1687  HE  ARG   149      55.339  34.068  89.379  1.00  0.00           H
ATOM   1688  CZ  ARG   149      55.653  35.587  90.519  1.00  0.00           C
ATOM   1689  NH1 ARG   149      55.635  36.293  91.606  1.00  0.00           N
ATOM   1690 HH11 ARG   149      54.878  36.276  92.252  1.00  0.00           H
ATOM   1691 HH12 ARG   149      56.365  36.983  91.656  1.00  0.00           H
ATOM   1692  NH2 ARG   149      56.466  35.997  89.545  1.00  0.00           N
ATOM   1693 HH21 ARG   149      56.384  35.605  88.626  1.00  0.00           H
ATOM   1694 HH22 ARG   149      56.873  36.913  89.566  1.00  0.00           H
ATOM   1695  C   ARG   149      50.666  34.332  88.453  1.00  0.00           C
ATOM   1696  O   ARG   149      51.088  35.172  87.663  1.00  0.00           O
ATOM   1697  N   TYR   150      49.551  33.642  88.239  1.00  0.00           N
ATOM   1698  HN  TYR   150      49.268  32.819  88.740  1.00  0.00           H
ATOM   1699  CA  TYR   150      48.598  34.081  87.224  1.00  0.00           C
ATOM   1700  HA  TYR   150      49.096  33.958  86.270  1.00  0.00           H
ATOM   1701  CB  TYR   150      47.395  33.128  87.393  1.00  0.00           C
ATOM   1702  HB1 TYR   150      47.080  33.102  88.461  1.00  0.00           H
ATOM   1703  HB2 TYR   150      47.668  32.066  87.230  1.00  0.00           H
ATOM   1704  CG  TYR   150      46.263  33.384  86.487  1.00  0.00           C
ATOM   1705  CD1 TYR   150      46.312  32.829  85.164  1.00  0.00           C
ATOM   1706  HD1 TYR   150      47.183  32.312  84.795  1.00  0.00           H
ATOM   1707  CE1 TYR   150      45.079  32.755  84.451  1.00  0.00           C
ATOM   1708  HE1 TYR   150      45.087  32.367  83.439  1.00  0.00           H
ATOM   1709  CZ  TYR   150      43.899  33.408  84.882  1.00  0.00           C
ATOM   1710  OH  TYR   150      42.818  33.514  83.978  1.00  0.00           O
ATOM   1711  HH  TYR   150      43.022  33.085  83.139  1.00  0.00           H
ATOM   1712  CD2 TYR   150      45.066  33.899  86.979  1.00  0.00           C
ATOM   1713  HD2 TYR   150      45.112  34.448  87.905  1.00  0.00           H
ATOM   1714  CE2 TYR   150      43.873  33.941  86.210  1.00  0.00           C
ATOM   1715  HE2 TYR   150      42.958  34.330  86.617  1.00  0.00           H
ATOM   1716  C   TYR   150      48.198  35.546  87.158  1.00  0.00           C
ATOM   1717  O   TYR   150      48.339  36.209  86.098  1.00  0.00           O
ATOM   1718  N   GLU   151      47.621  36.116  88.262  1.00  0.00           N
ATOM   1719  HN  GLU   151      47.448  35.617  89.104  1.00  0.00           H
ATOM   1720  CA  GLU   151      47.141  37.497  88.142  1.00  0.00           C
ATOM   1721  HA  GLU   151      46.636  37.633  87.203  1.00  0.00           H
ATOM   1722  CB  GLU   151      46.051  37.899  89.220  1.00  0.00           C
ATOM   1723  HB1 GLU   151      45.983  39.002  89.099  1.00  0.00           H
ATOM   1724  HB2 GLU   151      46.498  37.678  90.219  1.00  0.00           H
ATOM   1725  CG  GLU   151      44.713  37.175  88.961  1.00  0.00           C
ATOM   1726  HG1 GLU   151      44.869  36.161  89.392  1.00  0.00           H
ATOM   1727  HG2 GLU   151      44.348  37.050  87.924  1.00  0.00           H
ATOM   1728  CD  GLU   151      43.600  37.780  89.812  1.00  0.00           C
ATOM   1729  OE1 GLU   151      43.108  38.880  89.465  1.00  0.00           O
ATOM   1730  OE2 GLU   151      43.110  37.087  90.755  1.00  0.00           O
ATOM   1731  C   GLU   151      48.268  38.524  88.091  1.00  0.00           C
ATOM   1732  O   GLU   151      48.260  39.441  87.283  1.00  0.00           O
ATOM   1733  N   VAL   152      49.364  38.192  88.767  1.00  0.00           N
ATOM   1734  HN  VAL   152      49.533  37.362  89.291  1.00  0.00           H
ATOM   1735  CA  VAL   152      50.707  38.850  88.784  1.00  0.00           C
ATOM   1736  HA  VAL   152      50.653  39.872  89.119  1.00  0.00           H
ATOM   1737  CB  VAL   152      51.578  37.927  89.738  1.00  0.00           C
ATOM   1738  HB  VAL   152      51.221  36.893  89.547  1.00  0.00           H
ATOM   1739  CG1 VAL   152      53.112  38.017  89.354  1.00  0.00           C
ATOM   1740 HG11 VAL   152      53.685  37.563  90.198  1.00  0.00           H
ATOM   1741 HG12 VAL   152      53.407  39.090  89.363  1.00  0.00           H
ATOM   1742 HG13 VAL   152      53.246  37.404  88.442  1.00  0.00           H
ATOM   1743  CG2 VAL   152      51.355  38.349  91.151  1.00  0.00           C
ATOM   1744 HG21 VAL   152      50.259  38.364  91.349  1.00  0.00           H
ATOM   1745 HG22 VAL   152      51.842  39.337  91.269  1.00  0.00           H
ATOM   1746 HG23 VAL   152      51.760  37.614  91.880  1.00  0.00           H
ATOM   1747  C   VAL   152      51.330  38.946  87.324  1.00  0.00           C
ATOM   1748  O   VAL   152      51.988  39.941  87.022  1.00  0.00           O
ATOM   1749  N   ARG   153      51.220  37.935  86.485  1.00  0.00           N
ATOM   1750  HN  ARG   153      50.892  37.051  86.804  1.00  0.00           H
ATOM   1751  CA  ARG   153      51.669  37.876  85.118  1.00  0.00           C
ATOM   1752  HA  ARG   153      52.471  38.597  85.049  1.00  0.00           H
ATOM   1753  CB  ARG   153      52.181  36.510  84.785  1.00  0.00           C
ATOM   1754  HB1 ARG   153      52.255  36.422  83.680  1.00  0.00           H
ATOM   1755  HB2 ARG   153      51.509  35.781  85.286  1.00  0.00           H
ATOM   1756  CG  ARG   153      53.626  36.248  85.335  1.00  0.00           C
ATOM   1757  HG1 ARG   153      53.690  35.139  85.253  1.00  0.00           H
ATOM   1758  HG2 ARG   153      53.633  36.387  86.440  1.00  0.00           H
ATOM   1759  CD  ARG   153      54.737  37.046  84.698  1.00  0.00           C
ATOM   1760  HD1 ARG   153      54.964  38.033  85.164  1.00  0.00           H
ATOM   1761  HD2 ARG   153      54.492  37.090  83.615  1.00  0.00           H
ATOM   1762  NE  ARG   153      55.992  36.250  85.013  1.00  0.00           N
ATOM   1763  HE  ARG   153      55.807  35.586  85.746  1.00  0.00           H
ATOM   1764  CZ  ARG   153      57.207  36.748  84.879  1.00  0.00           C
ATOM   1765  NH1 ARG   153      57.364  37.843  84.177  1.00  0.00           N
ATOM   1766 HH11 ARG   153      56.721  38.602  84.127  1.00  0.00           H
ATOM   1767 HH12 ARG   153      58.251  38.262  84.346  1.00  0.00           H
ATOM   1768  NH2 ARG   153      58.304  36.225  85.299  1.00  0.00           N
ATOM   1769 HH21 ARG   153      58.223  35.350  85.771  1.00  0.00           H
ATOM   1770 HH22 ARG   153      59.185  36.306  84.824  1.00  0.00           H
ATOM   1771  C   ARG   153      50.653  38.365  84.082  1.00  0.00           C
ATOM   1772  O   ARG   153      50.975  38.748  82.990  1.00  0.00           O
ATOM   1773  N   MET   154      49.306  38.351  84.409  1.00  0.00           N
ATOM   1774  HN  MET   154      48.976  38.069  85.306  1.00  0.00           H
ATOM   1775  CA  MET   154      48.232  38.895  83.545  1.00  0.00           C
ATOM   1776  HA  MET   154      48.423  38.457  82.575  1.00  0.00           H
ATOM   1777  CB  MET   154      46.735  38.447  83.943  1.00  0.00           C
ATOM   1778  HB1 MET   154      45.914  39.087  83.550  1.00  0.00           H
ATOM   1779  HB2 MET   154      46.554  38.563  85.032  1.00  0.00           H
ATOM   1780  CG  MET   154      46.394  37.030  83.435  1.00  0.00           C
ATOM   1781  HG1 MET   154      45.437  36.700  83.902  1.00  0.00           H
ATOM   1782  HG2 MET   154      47.246  36.349  83.653  1.00  0.00           H
ATOM   1783  SD  MET   154      45.998  37.090  81.633  1.00  0.00           S
ATOM   1784  CE  MET   154      45.156  35.412  81.496  1.00  0.00           C
ATOM   1785  HE1 MET   154      44.288  35.358  82.190  1.00  0.00           H
ATOM   1786  HE2 MET   154      45.826  34.547  81.650  1.00  0.00           H
ATOM   1787  HE3 MET   154      44.652  35.265  80.514  1.00  0.00           H
ATOM   1788  C   MET   154      48.265  40.435  83.413  1.00  0.00           C
ATOM   1789  O   MET   154      48.032  41.163  84.413  1.00  0.00           O
ATOM   1790  N   THR   155      48.568  40.941  82.213  1.00  0.00           N
ATOM   1791  HN  THR   155      48.885  40.370  81.455  1.00  0.00           H
ATOM   1792  CA  THR   155      48.670  42.336  81.825  1.00  0.00           C
ATOM   1793  HA  THR   155      47.929  42.827  82.435  1.00  0.00           H
ATOM   1794  CB  THR   155      49.851  43.125  82.396  1.00  0.00           C
ATOM   1795  HB  THR   155      49.688  43.210  83.492  1.00  0.00           H
ATOM   1796  OG1 THR   155      50.028  44.467  81.887  1.00  0.00           O
ATOM   1797  HG1 THR   155      49.296  45.041  82.153  1.00  0.00           H
ATOM   1798  CG2 THR   155      51.169  42.379  82.128  1.00  0.00           C
ATOM   1799 HG21 THR   155      51.128  41.387  82.625  1.00  0.00           H
ATOM   1800 HG22 THR   155      52.034  42.990  82.450  1.00  0.00           H
ATOM   1801 HG23 THR   155      51.244  42.070  81.059  1.00  0.00           H
ATOM   1802  C   THR   155      48.218  42.733  80.411  1.00  0.00           C
ATOM   1803  O   THR   155      48.643  42.136  79.353  1.00  0.00           O
ATOM   1804  N   LEU   156      47.422  43.796  80.245  1.00  0.00           N
ATOM   1805  HN  LEU   156      47.119  44.312  81.045  1.00  0.00           H
ATOM   1806  CA  LEU   156      46.755  44.272  79.008  1.00  0.00           C
ATOM   1807  HA  LEU   156      46.012  43.530  78.734  1.00  0.00           H
ATOM   1808  CB  LEU   156      45.989  45.522  79.314  1.00  0.00           C
ATOM   1809  HB1 LEU   156      46.714  46.317  79.576  1.00  0.00           H
ATOM   1810  HB2 LEU   156      45.442  45.363  80.276  1.00  0.00           H
ATOM   1811  CG  LEU   156      45.029  46.290  78.382  1.00  0.00           C
ATOM   1812  HG  LEU   156      45.642  46.531  77.484  1.00  0.00           H
ATOM   1813  CD1 LEU   156      43.813  45.473  77.919  1.00  0.00           C
ATOM   1814 HD11 LEU   156      43.213  45.237  78.826  1.00  0.00           H
ATOM   1815 HD12 LEU   156      44.158  44.551  77.399  1.00  0.00           H
ATOM   1816 HD13 LEU   156      43.140  46.060  77.251  1.00  0.00           H
ATOM   1817  CD2 LEU   156      44.660  47.576  79.110  1.00  0.00           C
ATOM   1818 HD21 LEU   156      45.610  48.093  79.350  1.00  0.00           H
ATOM   1819 HD22 LEU   156      44.146  47.343  80.068  1.00  0.00           H
ATOM   1820 HD23 LEU   156      44.055  48.175  78.389  1.00  0.00           H
ATOM   1821  C   LEU   156      47.646  44.423  77.803  1.00  0.00           C
ATOM   1822  O   LEU   156      47.305  43.922  76.722  1.00  0.00           O
ATOM   1823  N   GLY   157      48.900  44.966  77.925  1.00  0.00           N
ATOM   1824  HN  GLY   157      49.196  45.414  78.761  1.00  0.00           H
ATOM   1825  CA  GLY   157      49.778  45.029  76.759  1.00  0.00           C
ATOM   1826  HA1 GLY   157      50.557  45.681  77.123  1.00  0.00           H
ATOM   1827  HA2 GLY   157      49.165  45.334  75.926  1.00  0.00           H
ATOM   1828  C   GLY   157      50.379  43.670  76.353  1.00  0.00           C
ATOM   1829  O   GLY   157      50.427  43.373  75.169  1.00  0.00           O
ATOM   1830  N   LEU   158      50.793  42.863  77.302  1.00  0.00           N
ATOM   1831  HN  LEU   158      50.625  43.091  78.255  1.00  0.00           H
ATOM   1832  CA  LEU   158      51.211  41.477  77.035  1.00  0.00           C
ATOM   1833  HA  LEU   158      51.985  41.603  76.294  1.00  0.00           H
ATOM   1834  CB  LEU   158      51.650  40.927  78.399  1.00  0.00           C
ATOM   1835  HB1 LEU   158      50.915  41.017  79.227  1.00  0.00           H
ATOM   1836  HB2 LEU   158      52.533  41.524  78.694  1.00  0.00           H
ATOM   1837  CG  LEU   158      52.113  39.450  78.560  1.00  0.00           C
ATOM   1838  HG  LEU   158      52.608  39.055  77.654  1.00  0.00           H
ATOM   1839  CD1 LEU   158      53.055  39.487  79.750  1.00  0.00           C
ATOM   1840 HD11 LEU   158      53.960  40.129  79.719  1.00  0.00           H
ATOM   1841 HD12 LEU   158      53.431  38.467  79.978  1.00  0.00           H
ATOM   1842 HD13 LEU   158      52.448  39.892  80.593  1.00  0.00           H
ATOM   1843  CD2 LEU   158      50.986  38.390  78.885  1.00  0.00           C
ATOM   1844 HD21 LEU   158      50.263  38.282  78.047  1.00  0.00           H
ATOM   1845 HD22 LEU   158      50.434  38.472  79.847  1.00  0.00           H
ATOM   1846 HD23 LEU   158      51.505  37.403  78.962  1.00  0.00           H
ATOM   1847  C   LEU   158      50.062  40.652  76.420  1.00  0.00           C
ATOM   1848  O   LEU   158      50.273  39.865  75.463  1.00  0.00           O
ATOM   1849  N   VAL   159      48.853  40.769  76.995  1.00  0.00           N
ATOM   1850  HN  VAL   159      48.702  41.364  77.779  1.00  0.00           H
ATOM   1851  CA  VAL   159      47.712  40.042  76.544  1.00  0.00           C
ATOM   1852  HA  VAL   159      48.026  39.013  76.579  1.00  0.00           H
ATOM   1853  CB  VAL   159      46.629  40.101  77.582  1.00  0.00           C
ATOM   1854  HB  VAL   159      46.529  41.088  78.077  1.00  0.00           H
ATOM   1855  CG1 VAL   159      45.257  39.891  76.918  1.00  0.00           C
ATOM   1856 HG11 VAL   159      44.932  40.743  76.287  1.00  0.00           H
ATOM   1857 HG12 VAL   159      44.483  39.824  77.717  1.00  0.00           H
ATOM   1858 HG13 VAL   159      45.298  38.881  76.447  1.00  0.00           H
ATOM   1859  CG2 VAL   159      46.963  38.939  78.606  1.00  0.00           C
ATOM   1860 HG21 VAL   159      46.718  38.026  78.011  1.00  0.00           H
ATOM   1861 HG22 VAL   159      46.443  38.930  79.588  1.00  0.00           H
ATOM   1862 HG23 VAL   159      48.055  38.833  78.774  1.00  0.00           H
ATOM   1863  C   VAL   159      47.305  40.453  75.086  1.00  0.00           C
ATOM   1864  O   VAL   159      46.971  39.589  74.297  1.00  0.00           O
ATOM   1865  N   ALA   160      47.358  41.780  74.743  1.00  0.00           N
ATOM   1866  HN  ALA   160      47.622  42.472  75.415  1.00  0.00           H
ATOM   1867  CA  ALA   160      47.209  42.391  73.448  1.00  0.00           C
ATOM   1868  HA  ALA   160      46.259  41.993  73.121  1.00  0.00           H
ATOM   1869  CB  ALA   160      47.144  43.911  73.524  1.00  0.00           C
ATOM   1870  HB1 ALA   160      46.190  44.108  74.063  1.00  0.00           H
ATOM   1871  HB2 ALA   160      47.009  44.284  72.484  1.00  0.00           H
ATOM   1872  HB3 ALA   160      48.045  44.318  74.043  1.00  0.00           H
ATOM   1873  C   ALA   160      48.241  42.001  72.450  1.00  0.00           C
ATOM   1874  O   ALA   160      47.894  41.820  71.301  1.00  0.00           O
ATOM   1875  N   SER   161      49.529  41.823  72.746  1.00  0.00           N
ATOM   1876  HN  SER   161      49.979  41.952  73.629  1.00  0.00           H
ATOM   1877  CA  SER   161      50.503  41.426  71.739  1.00  0.00           C
ATOM   1878  HA  SER   161      50.523  42.120  70.917  1.00  0.00           H
ATOM   1879  CB  SER   161      51.858  41.368  72.388  1.00  0.00           C
ATOM   1880  HB1 SER   161      52.633  41.145  71.619  1.00  0.00           H
ATOM   1881  HB2 SER   161      52.012  40.646  73.226  1.00  0.00           H
ATOM   1882  OG  SER   161      52.173  42.623  72.930  1.00  0.00           O
ATOM   1883  HG1 SER   161      51.599  42.817  73.664  1.00  0.00           H
ATOM   1884  C   SER   161      50.273  40.057  71.129  1.00  0.00           C
ATOM   1885  O   SER   161      50.230  39.989  69.947  1.00  0.00           O
ATOM   1886  N   VAL   162      49.968  39.051  71.955  1.00  0.00           N
ATOM   1887  HN  VAL   162      50.118  39.312  72.901  1.00  0.00           H
ATOM   1888  CA  VAL   162      49.505  37.699  71.627  1.00  0.00           C
ATOM   1889  HA  VAL   162      50.295  37.304  70.997  1.00  0.00           H
ATOM   1890  CB  VAL   162      49.324  36.914  72.927  1.00  0.00           C
ATOM   1891  HB  VAL   162      48.640  37.565  73.514  1.00  0.00           H
ATOM   1892  CG1 VAL   162      48.462  35.621  72.842  1.00  0.00           C
ATOM   1893 HG11 VAL   162      48.565  35.030  71.904  1.00  0.00           H
ATOM   1894 HG12 VAL   162      47.392  35.922  72.837  1.00  0.00           H
ATOM   1895 HG13 VAL   162      48.536  34.892  73.671  1.00  0.00           H
ATOM   1896  CG2 VAL   162      50.575  36.816  73.840  1.00  0.00           C
ATOM   1897 HG21 VAL   162      51.424  36.277  73.374  1.00  0.00           H
ATOM   1898 HG22 VAL   162      50.191  36.363  74.774  1.00  0.00           H
ATOM   1899 HG23 VAL   162      51.058  37.803  74.000  1.00  0.00           H
ATOM   1900  C   VAL   162      48.192  37.646  70.817  1.00  0.00           C
ATOM   1901  O   VAL   162      47.991  36.879  69.834  1.00  0.00           O
ATOM   1902  N   LEU   163      47.230  38.492  71.229  1.00  0.00           N
ATOM   1903  HN  LEU   163      47.325  38.989  72.084  1.00  0.00           H
ATOM   1904  CA  LEU   163      45.987  38.577  70.492  1.00  0.00           C
ATOM   1905  HA  LEU   163      45.576  37.589  70.496  1.00  0.00           H
ATOM   1906  CB  LEU   163      44.852  39.308  71.285  1.00  0.00           C
ATOM   1907  HB1 LEU   163      43.943  39.641  70.742  1.00  0.00           H
ATOM   1908  HB2 LEU   163      45.312  40.233  71.693  1.00  0.00           H
ATOM   1909  CG  LEU   163      44.201  38.515  72.454  1.00  0.00           C
ATOM   1910  HG  LEU   163      45.037  38.297  73.156  1.00  0.00           H
ATOM   1911  CD1 LEU   163      43.261  39.499  73.193  1.00  0.00           C
ATOM   1912 HD11 LEU   163      42.551  39.015  73.898  1.00  0.00           H
ATOM   1913 HD12 LEU   163      42.673  40.111  72.469  1.00  0.00           H
ATOM   1914 HD13 LEU   163      44.013  40.165  73.667  1.00  0.00           H
ATOM   1915  CD2 LEU   163      43.375  37.230  72.060  1.00  0.00           C
ATOM   1916 HD21 LEU   163      42.660  37.491  71.257  1.00  0.00           H
ATOM   1917 HD22 LEU   163      42.718  36.929  72.899  1.00  0.00           H
ATOM   1918 HD23 LEU   163      44.046  36.387  71.780  1.00  0.00           H
ATOM   1919  C   LEU   163      46.080  39.280  69.127  1.00  0.00           C
ATOM   1920  O   LEU   163      45.296  38.862  68.181  1.00  0.00           O
ATOM   1921  N   VAL   164      46.916  40.328  68.855  1.00  0.00           N
ATOM   1922  HN  VAL   164      47.432  40.869  69.519  1.00  0.00           H
ATOM   1923  CA  VAL   164      46.822  40.889  67.448  1.00  0.00           C
ATOM   1924  HA  VAL   164      45.806  40.971  67.081  1.00  0.00           H
ATOM   1925  CB  VAL   164      47.495  42.268  67.382  1.00  0.00           C
ATOM   1926  HB  VAL   164      47.477  42.624  66.326  1.00  0.00           H
ATOM   1927  CG1 VAL   164      46.550  43.226  68.148  1.00  0.00           C
ATOM   1928 HG11 VAL   164      45.527  43.099  67.744  1.00  0.00           H
ATOM   1929 HG12 VAL   164      46.809  44.304  68.094  1.00  0.00           H
ATOM   1930 HG13 VAL   164      46.545  43.085  69.252  1.00  0.00           H
ATOM   1931  CG2 VAL   164      48.890  42.265  68.010  1.00  0.00           C
ATOM   1932 HG21 VAL   164      49.644  41.851  67.312  1.00  0.00           H
ATOM   1933 HG22 VAL   164      48.940  41.724  68.973  1.00  0.00           H
ATOM   1934 HG23 VAL   164      49.126  43.319  68.278  1.00  0.00           H
ATOM   1935  C   VAL   164      47.739  40.008  66.554  1.00  0.00           C
ATOM   1936  O   VAL   164      47.545  39.879  65.364  1.00  0.00           O
ATOM   1937  N   GLY   165      48.730  39.308  67.175  1.00  0.00           N
ATOM   1938  HN  GLY   165      48.769  39.325  68.162  1.00  0.00           H
ATOM   1939  CA  GLY   165      49.683  38.366  66.722  1.00  0.00           C
ATOM   1940  HA1 GLY   165      50.269  38.053  67.567  1.00  0.00           H
ATOM   1941  HA2 GLY   165      50.304  38.740  65.929  1.00  0.00           H
ATOM   1942  C   GLY   165      48.947  37.131  66.134  1.00  0.00           C
ATOM   1943  O   GLY   165      49.300  36.641  65.083  1.00  0.00           O
ATOM   1944  N   VAL   166      47.934  36.473  66.802  1.00  0.00           N
ATOM   1945  HN  VAL   166      47.839  36.514  67.795  1.00  0.00           H
ATOM   1946  CA  VAL   166      47.188  35.423  66.196  1.00  0.00           C
ATOM   1947  HA  VAL   166      47.916  34.741  65.790  1.00  0.00           H
ATOM   1948  CB  VAL   166      46.319  34.539  67.219  1.00  0.00           C
ATOM   1949  HB  VAL   166      45.782  33.836  66.549  1.00  0.00           H
ATOM   1950  CG1 VAL   166      47.224  33.924  68.312  1.00  0.00           C
ATOM   1951 HG11 VAL   166      46.618  33.248  68.955  1.00  0.00           H
ATOM   1952 HG12 VAL   166      47.913  34.597  68.887  1.00  0.00           H
ATOM   1953 HG13 VAL   166      47.921  33.246  67.793  1.00  0.00           H
ATOM   1954  CG2 VAL   166      45.236  35.445  67.893  1.00  0.00           C
ATOM   1955 HG21 VAL   166      45.710  36.372  68.291  1.00  0.00           H
ATOM   1956 HG22 VAL   166      44.607  34.982  68.675  1.00  0.00           H
ATOM   1957 HG23 VAL   166      44.610  35.790  67.052  1.00  0.00           H
ATOM   1958  C   VAL   166      46.348  35.749  64.969  1.00  0.00           C
ATOM   1959  O   VAL   166      46.415  34.971  64.040  1.00  0.00           O
ATOM   1960  N   TRP   167      45.645  36.880  64.973  1.00  0.00           N
ATOM   1961  HN  TRP   167      45.641  37.362  65.842  1.00  0.00           H
ATOM   1962  CA  TRP   167      44.950  37.471  63.783  1.00  0.00           C
ATOM   1963  HA  TRP   167      44.189  36.774  63.469  1.00  0.00           H
ATOM   1964  CB  TRP   167      44.277  38.799  64.195  1.00  0.00           C
ATOM   1965  HB1 TRP   167      44.284  39.586  63.405  1.00  0.00           H
ATOM   1966  HB2 TRP   167      44.883  39.194  65.033  1.00  0.00           H
ATOM   1967  CG  TRP   167      42.865  38.584  64.657  1.00  0.00           C
ATOM   1968  CD1 TRP   167      42.465  38.618  65.967  1.00  0.00           C
ATOM   1969  HD1 TRP   167      43.104  38.441  66.824  1.00  0.00           H
ATOM   1970  NE1 TRP   167      41.128  38.579  65.983  1.00  0.00           N
ATOM   1971  HE1 TRP   167      40.555  38.489  66.777  1.00  0.00           H
ATOM   1972  CE2 TRP   167      40.557  38.478  64.786  1.00  0.00           C
ATOM   1973  CD2 TRP   167      41.623  38.446  63.835  1.00  0.00           C
ATOM   1974  CE3 TRP   167      41.353  38.261  62.473  1.00  0.00           C
ATOM   1975  HE3 TRP   167      42.150  38.183  61.745  1.00  0.00           H
ATOM   1976  CZ3 TRP   167      40.030  38.161  62.072  1.00  0.00           C
ATOM   1977  HZ3 TRP   167      39.835  38.080  61.005  1.00  0.00           H
ATOM   1978  CZ2 TRP   167      39.279  38.466  64.367  1.00  0.00           C
ATOM   1979  HZ2 TRP   167      38.481  38.544  65.095  1.00  0.00           H
ATOM   1980  CH2 TRP   167      39.022  38.234  62.974  1.00  0.00           C
ATOM   1981  HH2 TRP   167      38.003  38.241  62.623  1.00  0.00           H
ATOM   1982  C   TRP   167      45.810  37.675  62.597  1.00  0.00           C
ATOM   1983  O   TRP   167      45.576  37.185  61.494  1.00  0.00           O
ATOM   1984  N   VAL   168      46.933  38.421  62.769  1.00  0.00           N
ATOM   1985  HN  VAL   168      47.104  38.811  63.678  1.00  0.00           H
ATOM   1986  CA  VAL   168      47.936  38.553  61.690  1.00  0.00           C
ATOM   1987  HA  VAL   168      47.353  38.950  60.879  1.00  0.00           H
ATOM   1988  CB  VAL   168      49.125  39.521  62.050  1.00  0.00           C
ATOM   1989  HB  VAL   168      49.582  39.120  62.974  1.00  0.00           H
ATOM   1990  CG1 VAL   168      50.217  39.536  60.955  1.00  0.00           C
ATOM   1991 HG11 VAL   168      50.602  38.492  60.983  1.00  0.00           H
ATOM   1992 HG12 VAL   168      51.028  40.235  61.238  1.00  0.00           H
ATOM   1993 HG13 VAL   168      49.841  39.858  59.956  1.00  0.00           H
ATOM   1994  CG2 VAL   168      48.478  40.953  62.368  1.00  0.00           C
ATOM   1995 HG21 VAL   168      48.044  41.402  61.454  1.00  0.00           H
ATOM   1996 HG22 VAL   168      49.257  41.622  62.811  1.00  0.00           H
ATOM   1997 HG23 VAL   168      47.588  40.891  63.023  1.00  0.00           H
ATOM   1998  C   VAL   168      48.479  37.169  61.187  1.00  0.00           C
ATOM   1999  O   VAL   168      48.504  36.942  60.009  1.00  0.00           O
ATOM   2000  N   LYS   169      48.778  36.126  62.043  1.00  0.00           N
ATOM   2001  HN  LYS   169      48.852  36.328  63.012  1.00  0.00           H
ATOM   2002  CA  LYS   169      49.134  34.807  61.506  1.00  0.00           C
ATOM   2003  HA  LYS   169      49.912  35.039  60.794  1.00  0.00           H
ATOM   2004  CB  LYS   169      49.539  33.886  62.652  1.00  0.00           C
ATOM   2005  HB1 LYS   169      48.667  33.772  63.319  1.00  0.00           H
ATOM   2006  HB2 LYS   169      50.323  34.352  63.281  1.00  0.00           H
ATOM   2007  CG  LYS   169      49.958  32.452  62.262  1.00  0.00           C
ATOM   2008  HG1 LYS   169      49.111  31.914  61.792  1.00  0.00           H
ATOM   2009  HG2 LYS   169      50.138  31.951  63.238  1.00  0.00           H
ATOM   2010  CD  LYS   169      51.301  32.339  61.594  1.00  0.00           C
ATOM   2011  HD1 LYS   169      51.837  31.411  61.884  1.00  0.00           H
ATOM   2012  HD2 LYS   169      51.976  33.159  61.912  1.00  0.00           H
ATOM   2013  CE  LYS   169      51.262  32.380  60.021  1.00  0.00           C
ATOM   2014  HE1 LYS   169      50.967  33.410  59.710  1.00  0.00           H
ATOM   2015  HE2 LYS   169      50.398  31.800  59.631  1.00  0.00           H
ATOM   2016  NZ  LYS   169      52.562  32.020  59.375  1.00  0.00           N
ATOM   2017  HZ1 LYS   169      53.324  32.265  60.040  1.00  0.00           H
ATOM   2018  HZ2 LYS   169      52.727  32.435  58.439  1.00  0.00           H
ATOM   2019  HZ3 LYS   169      52.611  30.988  59.246  1.00  0.00           H
ATOM   2020  C   LYS   169      47.930  34.219  60.697  1.00  0.00           C
ATOM   2021  O   LYS   169      48.055  33.557  59.642  1.00  0.00           O
ATOM   2022  N   ALA   170      46.726  34.308  61.207  1.00  0.00           N
ATOM   2023  HN  ALA   170      46.745  34.686  62.129  1.00  0.00           H
ATOM   2024  CA  ALA   170      45.530  33.869  60.582  1.00  0.00           C
ATOM   2025  HA  ALA   170      45.665  32.810  60.480  1.00  0.00           H
ATOM   2026  CB  ALA   170      44.441  33.988  61.730  1.00  0.00           C
ATOM   2027  HB1 ALA   170      44.405  35.034  62.111  1.00  0.00           H
ATOM   2028  HB2 ALA   170      44.657  33.464  62.680  1.00  0.00           H
ATOM   2029  HB3 ALA   170      43.428  33.627  61.426  1.00  0.00           H
ATOM   2030  C   ALA   170      45.145  34.386  59.194  1.00  0.00           C
ATOM   2031  O   ALA   170      44.676  33.599  58.337  1.00  0.00           O
ATOM   2032  N   LEU   171      45.403  35.702  58.966  1.00  0.00           N
ATOM   2033  HN  LEU   171      45.753  36.142  59.784  1.00  0.00           H
ATOM   2034  CA  LEU   171      45.419  36.438  57.737  1.00  0.00           C
ATOM   2035  HA  LEU   171      44.572  36.148  57.142  1.00  0.00           H
ATOM   2036  CB  LEU   171      45.443  37.946  57.970  1.00  0.00           C
ATOM   2037  HB1 LEU   171      45.594  38.513  57.022  1.00  0.00           H
ATOM   2038  HB2 LEU   171      46.246  38.216  58.691  1.00  0.00           H
ATOM   2039  CG  LEU   171      44.130  38.469  58.653  1.00  0.00           C
ATOM   2040  HG  LEU   171      43.885  37.964  59.618  1.00  0.00           H
ATOM   2041  CD1 LEU   171      44.404  39.958  59.074  1.00  0.00           C
ATOM   2042 HD11 LEU   171      45.436  40.013  59.484  1.00  0.00           H
ATOM   2043 HD12 LEU   171      43.641  40.293  59.809  1.00  0.00           H
ATOM   2044 HD13 LEU   171      44.098  40.621  58.238  1.00  0.00           H
ATOM   2045  CD2 LEU   171      42.911  38.248  57.767  1.00  0.00           C
ATOM   2046 HD21 LEU   171      42.724  37.166  57.648  1.00  0.00           H
ATOM   2047 HD22 LEU   171      43.084  38.766  56.799  1.00  0.00           H
ATOM   2048 HD23 LEU   171      41.951  38.676  58.144  1.00  0.00           H
ATOM   2049  C   LEU   171      46.518  36.049  56.851  1.00  0.00           C
ATOM   2050  O   LEU   171      46.369  35.804  55.655  1.00  0.00           O
ATOM   2051  N   ALA   172      47.744  35.786  57.462  1.00  0.00           N
ATOM   2052  HN  ALA   172      47.684  35.810  58.458  1.00  0.00           H
ATOM   2053  CA  ALA   172      48.852  35.190  56.803  1.00  0.00           C
ATOM   2054  HA  ALA   172      49.092  35.852  55.979  1.00  0.00           H
ATOM   2055  CB  ALA   172      49.964  35.192  57.807  1.00  0.00           C
ATOM   2056  HB1 ALA   172      49.892  36.188  58.301  1.00  0.00           H
ATOM   2057  HB2 ALA   172      50.990  35.036  57.413  1.00  0.00           H
ATOM   2058  HB3 ALA   172      49.837  34.434  58.612  1.00  0.00           H
ATOM   2059  C   ALA   172      48.600  33.791  56.271  1.00  0.00           C
ATOM   2060  O   ALA   172      48.982  33.552  55.137  1.00  0.00           O
ATOM   2061  N   MET   173      47.977  32.863  57.080  1.00  0.00           N
ATOM   2062  HN  MET   173      47.921  32.985  58.066  1.00  0.00           H
ATOM   2063  CA  MET   173      47.545  31.638  56.511  1.00  0.00           C
ATOM   2064  HA  MET   173      48.460  31.143  56.250  1.00  0.00           H
ATOM   2065  CB  MET   173      46.886  30.755  57.555  1.00  0.00           C
ATOM   2066  HB1 MET   173      46.340  29.869  57.179  1.00  0.00           H
ATOM   2067  HB2 MET   173      46.122  31.346  58.092  1.00  0.00           H
ATOM   2068  CG  MET   173      47.938  30.204  58.492  1.00  0.00           C
ATOM   2069  HG1 MET   173      47.520  29.418  59.169  1.00  0.00           H
ATOM   2070  HG2 MET   173      48.426  30.943  59.164  1.00  0.00           H
ATOM   2071  SD  MET   173      49.218  29.232  57.761  1.00  0.00           S
ATOM   2072  CE  MET   173      48.362  27.693  57.441  1.00  0.00           C
ATOM   2073  HE1 MET   173      47.602  27.962  56.677  1.00  0.00           H
ATOM   2074  HE2 MET   173      47.804  27.381  58.354  1.00  0.00           H
ATOM   2075  HE3 MET   173      49.024  26.881  57.073  1.00  0.00           H
ATOM   2076  C   MET   173      46.652  31.746  55.310  1.00  0.00           C
ATOM   2077  O   MET   173      46.826  30.976  54.349  1.00  0.00           O
ATOM   2078  N   ALA   174      45.664  32.620  55.358  1.00  0.00           N
ATOM   2079  HN  ALA   174      45.553  33.149  56.196  1.00  0.00           H
ATOM   2080  CA  ALA   174      44.676  32.851  54.356  1.00  0.00           C
ATOM   2081  HA  ALA   174      44.233  31.889  54.140  1.00  0.00           H
ATOM   2082  CB  ALA   174      43.771  33.860  55.080  1.00  0.00           C
ATOM   2083  HB1 ALA   174      42.904  34.019  54.401  1.00  0.00           H
ATOM   2084  HB2 ALA   174      44.240  34.836  55.314  1.00  0.00           H
ATOM   2085  HB3 ALA   174      43.431  33.538  56.088  1.00  0.00           H
ATOM   2086  C   ALA   174      45.238  33.395  52.984  1.00  0.00           C
ATOM   2087  O   ALA   174      44.754  33.112  51.939  1.00  0.00           O
ATOM   2088  N   SER   175      46.317  34.242  52.991  1.00  0.00           N
ATOM   2089  HN  SER   175      46.551  34.534  53.911  1.00  0.00           H
ATOM   2090  CA  SER   175      46.982  34.775  51.868  1.00  0.00           C
ATOM   2091  HA  SER   175      46.225  35.217  51.231  1.00  0.00           H
ATOM   2092  CB  SER   175      48.005  35.853  52.296  1.00  0.00           C
ATOM   2093  HB1 SER   175      47.455  36.546  52.966  1.00  0.00           H
ATOM   2094  HB2 SER   175      48.215  36.302  51.302  1.00  0.00           H
ATOM   2095  OG  SER   175      49.134  35.229  53.014  1.00  0.00           O
ATOM   2096  HG1 SER   175      48.792  34.527  53.570  1.00  0.00           H
ATOM   2097  C   SER   175      47.601  33.782  50.966  1.00  0.00           C
ATOM   2098  O   SER   175      47.445  33.928  49.718  1.00  0.00           O
ATOM   2099  N   VAL   176      48.204  32.731  51.537  1.00  0.00           N
ATOM   2100  HN  VAL   176      48.132  32.563  52.513  1.00  0.00           H
ATOM   2101  CA  VAL   176      48.934  31.695  50.757  1.00  0.00           C
ATOM   2102  HA  VAL   176      49.576  32.256  50.087  1.00  0.00           H
ATOM   2103  CB  VAL   176      49.885  30.797  51.696  1.00  0.00           C
ATOM   2104  HB  VAL   176      49.184  30.440  52.485  1.00  0.00           H
ATOM   2105  CG1 VAL   176      50.442  29.519  51.027  1.00  0.00           C
ATOM   2106 HG11 VAL   176      51.115  28.842  51.592  1.00  0.00           H
ATOM   2107 HG12 VAL   176      50.960  29.911  50.128  1.00  0.00           H
ATOM   2108 HG13 VAL   176      49.614  28.829  50.742  1.00  0.00           H
ATOM   2109  CG2 VAL   176      51.039  31.738  52.163  1.00  0.00           C
ATOM   2110 HG21 VAL   176      50.685  32.520  52.865  1.00  0.00           H
ATOM   2111 HG22 VAL   176      51.484  32.262  51.286  1.00  0.00           H
ATOM   2112 HG23 VAL   176      51.810  31.142  52.700  1.00  0.00           H
ATOM   2113  C   VAL   176      48.134  30.904  49.737  1.00  0.00           C
ATOM   2114  O   VAL   176      48.745  30.712  48.665  1.00  0.00           O
ATOM   2115  N   PRO   177      46.925  30.347  49.873  1.00  0.00           N
ATOM   2116  CD  PRO   177      46.419  30.007  51.211  1.00  0.00           C
ATOM   2117  HD1 PRO   177      46.531  30.798  51.984  1.00  0.00           H
ATOM   2118  HD2 PRO   177      46.879  29.031  51.470  1.00  0.00           H
ATOM   2119  CA  PRO   177      46.227  29.750  48.771  1.00  0.00           C
ATOM   2120  HA  PRO   177      46.910  29.006  48.399  1.00  0.00           H
ATOM   2121  CB  PRO   177      45.030  29.115  49.383  1.00  0.00           C
ATOM   2122  HB1 PRO   177      45.035  28.002  49.415  1.00  0.00           H
ATOM   2123  HB2 PRO   177      44.090  29.470  48.917  1.00  0.00           H
ATOM   2124  CG  PRO   177      44.968  29.678  50.766  1.00  0.00           C
ATOM   2125  HG1 PRO   177      44.395  30.634  50.736  1.00  0.00           H
ATOM   2126  HG2 PRO   177      44.482  29.075  51.557  1.00  0.00           H
ATOM   2127  C   PRO   177      45.723  30.683  47.662  1.00  0.00           C
ATOM   2128  O   PRO   177      45.646  30.252  46.516  1.00  0.00           O
ATOM   2129  N   VAL   178      45.502  31.933  47.979  1.00  0.00           N
ATOM   2130  HN  VAL   178      45.750  32.315  48.870  1.00  0.00           H
ATOM   2131  CA  VAL   178      45.150  32.918  46.942  1.00  0.00           C
ATOM   2132  HA  VAL   178      44.504  32.522  46.165  1.00  0.00           H
ATOM   2133  CB  VAL   178      44.107  33.980  47.420  1.00  0.00           C
ATOM   2134  HB  VAL   178      43.940  34.645  46.552  1.00  0.00           H
ATOM   2135  CG1 VAL   178      42.755  33.258  47.621  1.00  0.00           C
ATOM   2136 HG11 VAL   178      42.288  33.090  46.623  1.00  0.00           H
ATOM   2137 HG12 VAL   178      42.107  33.882  48.274  1.00  0.00           H
ATOM   2138 HG13 VAL   178      42.933  32.275  48.095  1.00  0.00           H
ATOM   2139  CG2 VAL   178      44.535  34.801  48.719  1.00  0.00           C
ATOM   2140 HG21 VAL   178      43.753  35.530  49.002  1.00  0.00           H
ATOM   2141 HG22 VAL   178      45.476  35.379  48.578  1.00  0.00           H
ATOM   2142 HG23 VAL   178      44.671  34.226  49.669  1.00  0.00           H
ATOM   2143  C   VAL   178      46.253  33.564  46.214  1.00  0.00           C
ATOM   2144  O   VAL   178      46.225  34.040  45.050  1.00  0.00           O
ATOM   2145  N   LEU   179      47.423  33.620  46.798  1.00  0.00           N
ATOM   2146  HN  LEU   179      47.414  33.371  47.761  1.00  0.00           H
ATOM   2147  CA  LEU   179      48.707  33.862  46.208  1.00  0.00           C
ATOM   2148  HA  LEU   179      48.605  34.739  45.582  1.00  0.00           H
ATOM   2149  CB  LEU   179      49.773  34.126  47.259  1.00  0.00           C
ATOM   2150  HB1 LEU   179      50.811  34.021  46.874  1.00  0.00           H
ATOM   2151  HB2 LEU   179      49.632  33.387  48.069  1.00  0.00           H
ATOM   2152  CG  LEU   179      49.783  35.510  48.008  1.00  0.00           C
ATOM   2153  HG  LEU   179      48.771  35.842  48.344  1.00  0.00           H
ATOM   2154  CD1 LEU   179      50.734  35.546  49.219  1.00  0.00           C
ATOM   2155 HD11 LEU   179      51.758  35.634  48.793  1.00  0.00           H
ATOM   2156 HD12 LEU   179      50.666  34.679  49.914  1.00  0.00           H
ATOM   2157 HD13 LEU   179      50.635  36.502  49.783  1.00  0.00           H
ATOM   2158  CD2 LEU   179      50.079  36.602  47.031  1.00  0.00           C
ATOM   2159 HD21 LEU   179      49.319  36.725  46.226  1.00  0.00           H
ATOM   2160 HD22 LEU   179      51.100  36.393  46.648  1.00  0.00           H
ATOM   2161 HD23 LEU   179      50.119  37.567  47.593  1.00  0.00           H
ATOM   2162  C   LEU   179      49.098  32.700  45.208  1.00  0.00           C
ATOM   2163  O   LEU   179      49.559  32.909  44.112  1.00  0.00           O
ATOM   2164  N   GLY   180      48.683  31.463  45.592  1.00  0.00           N
ATOM   2165  HN  GLY   180      48.347  31.340  46.527  1.00  0.00           H
ATOM   2166  CA  GLY   180      48.685  30.290  44.737  1.00  0.00           C
ATOM   2167  HA1 GLY   180      48.182  29.574  45.378  1.00  0.00           H
ATOM   2168  HA2 GLY   180      49.666  30.008  44.400  1.00  0.00           H
ATOM   2169  C   GLY   180      47.752  30.295  43.548  1.00  0.00           C
ATOM   2170  O   GLY   180      48.069  29.712  42.517  1.00  0.00           O
ATOM   2171  N   ARG   181      46.555  30.919  43.586  1.00  0.00           N
ATOM   2172  HN  ARG   181      46.328  31.207  44.516  1.00  0.00           H
ATOM   2173  CA  ARG   181      45.638  31.078  42.518  1.00  0.00           C
ATOM   2174  HA  ARG   181      45.688  30.283  41.787  1.00  0.00           H
ATOM   2175  CB  ARG   181      44.184  31.055  43.195  1.00  0.00           C
ATOM   2176  HB1 ARG   181      43.440  31.569  42.552  1.00  0.00           H
ATOM   2177  HB2 ARG   181      44.337  31.579  44.157  1.00  0.00           H
ATOM   2178  CG  ARG   181      43.572  29.742  43.829  1.00  0.00           C
ATOM   2179  HG1 ARG   181      42.622  30.033  44.338  1.00  0.00           H
ATOM   2180  HG2 ARG   181      44.204  29.334  44.653  1.00  0.00           H
ATOM   2181  CD  ARG   181      43.315  28.703  42.771  1.00  0.00           C
ATOM   2182  HD1 ARG   181      44.211  28.504  42.141  1.00  0.00           H
ATOM   2183  HD2 ARG   181      42.514  28.991  42.054  1.00  0.00           H
ATOM   2184  NE  ARG   181      42.980  27.443  43.456  1.00  0.00           N
ATOM   2185  HE  ARG   181      42.978  27.495  44.457  1.00  0.00           H
ATOM   2186  CZ  ARG   181      42.094  26.554  43.009  1.00  0.00           C
ATOM   2187  NH1 ARG   181      41.497  26.494  41.835  1.00  0.00           N
ATOM   2188 HH11 ARG   181      41.687  27.116  41.080  1.00  0.00           H
ATOM   2189 HH12 ARG   181      41.224  25.600  41.482  1.00  0.00           H
ATOM   2190  NH2 ARG   181      41.628  25.672  43.819  1.00  0.00           N
ATOM   2191 HH21 ARG   181      41.881  25.714  44.792  1.00  0.00           H
ATOM   2192 HH22 ARG   181      40.744  25.255  43.619  1.00  0.00           H
ATOM   2193  C   ARG   181      46.014  32.242  41.536  1.00  0.00           C
ATOM   2194  O   ARG   181      45.407  32.328  40.484  1.00  0.00           O
ATOM   2195  N   VAL   182      46.999  33.084  41.779  1.00  0.00           N
ATOM   2196  HN  VAL   182      47.516  33.184  42.628  1.00  0.00           H
ATOM   2197  CA  VAL   182      47.509  34.118  40.927  1.00  0.00           C
ATOM   2198  HA  VAL   182      46.974  34.030  39.984  1.00  0.00           H
ATOM   2199  CB  VAL   182      47.243  35.500  41.544  1.00  0.00           C
ATOM   2200  HB  VAL   182      46.173  35.605  41.805  1.00  0.00           H
ATOM   2201  CG1 VAL   182      48.090  35.729  42.826  1.00  0.00           C
ATOM   2202 HG11 VAL   182      47.910  36.770  43.167  1.00  0.00           H
ATOM   2203 HG12 VAL   182      49.172  35.720  42.565  1.00  0.00           H
ATOM   2204 HG13 VAL   182      47.855  34.919  43.559  1.00  0.00           H
ATOM   2205  CG2 VAL   182      47.784  36.652  40.626  1.00  0.00           C
ATOM   2206 HG21 VAL   182      47.381  37.565  41.127  1.00  0.00           H
ATOM   2207 HG22 VAL   182      47.303  36.617  39.631  1.00  0.00           H
ATOM   2208 HG23 VAL   182      48.889  36.669  40.492  1.00  0.00           H
ATOM   2209  C   VAL   182      48.943  33.772  40.452  1.00  0.00           C
ATOM   2210  O   VAL   182      49.713  34.570  39.978  1.00  0.00           O
ATOM   2211  N   SER   183      49.315  32.458  40.629  1.00  0.00           N
ATOM   2212  HN  SER   183      48.571  31.815  40.825  1.00  0.00           H
ATOM   2213  CA  SER   183      50.610  31.927  40.407  1.00  0.00           C
ATOM   2214  HA  SER   183      51.282  32.446  41.076  1.00  0.00           H
ATOM   2215  CB  SER   183      50.523  30.451  40.822  1.00  0.00           C
ATOM   2216  HB1 SER   183      49.644  30.041  40.284  1.00  0.00           H
ATOM   2217  HB2 SER   183      50.297  30.497  41.906  1.00  0.00           H
ATOM   2218  OG  SER   183      51.747  29.749  40.483  1.00  0.00           O
ATOM   2219  HG1 SER   183      52.287  29.859  41.269  1.00  0.00           H
ATOM   2220  C   SER   183      51.237  32.116  39.020  1.00  0.00           C
ATOM   2221  O   SER   183      50.523  32.060  38.018  1.00  0.00           O
ATOM   2222  N   TRP   184      52.565  32.376  38.947  1.00  0.00           N
ATOM   2223  HN  TRP   184      53.104  32.539  39.772  1.00  0.00           H
ATOM   2224  CA  TRP   184      53.304  32.480  37.700  1.00  0.00           C
ATOM   2225  HA  TRP   184      52.596  32.949  37.037  1.00  0.00           H
ATOM   2226  CB  TRP   184      54.506  33.528  37.981  1.00  0.00           C
ATOM   2227  HB1 TRP   184      55.089  33.037  38.782  1.00  0.00           H
ATOM   2228  HB2 TRP   184      54.250  34.490  38.472  1.00  0.00           H
ATOM   2229  CG  TRP   184      55.432  33.829  36.816  1.00  0.00           C
ATOM   2230  CD1 TRP   184      56.801  33.643  36.838  1.00  0.00           C
ATOM   2231  HD1 TRP   184      57.378  33.339  37.701  1.00  0.00           H
ATOM   2232  NE1 TRP   184      57.328  34.176  35.653  1.00  0.00           N
ATOM   2233  HE1 TRP   184      58.179  34.082  35.194  1.00  0.00           H
ATOM   2234  CE2 TRP   184      56.275  34.783  34.980  1.00  0.00           C
ATOM   2235  CD2 TRP   184      55.076  34.643  35.661  1.00  0.00           C
ATOM   2236  CE3 TRP   184      53.938  35.332  35.226  1.00  0.00           C
ATOM   2237  HE3 TRP   184      53.056  35.352  35.854  1.00  0.00           H
ATOM   2238  CZ3 TRP   184      54.034  36.128  34.148  1.00  0.00           C
ATOM   2239  HZ3 TRP   184      53.133  36.576  33.734  1.00  0.00           H
ATOM   2240  CZ2 TRP   184      56.371  35.653  33.927  1.00  0.00           C
ATOM   2241  HZ2 TRP   184      57.323  35.963  33.516  1.00  0.00           H
ATOM   2242  CH2 TRP   184      55.233  36.262  33.437  1.00  0.00           C
ATOM   2243  HH2 TRP   184      55.365  36.957  32.616  1.00  0.00           H
ATOM   2244  C   TRP   184      53.664  31.135  37.107  1.00  0.00           C
ATOM   2245  O   TRP   184      53.956  31.089  35.911  1.00  0.00           O
ATOM   2246  N   GLU   185      53.663  30.077  37.873  1.00  0.00           N
ATOM   2247  HN  GLU   185      53.308  30.146  38.808  1.00  0.00           H
ATOM   2248  CA  GLU   185      54.023  28.728  37.475  1.00  0.00           C
ATOM   2249  HA  GLU   185      55.079  28.736  37.230  1.00  0.00           H
ATOM   2250  CB  GLU   185      53.897  27.742  38.604  1.00  0.00           C
ATOM   2251  HB1 GLU   185      54.027  26.676  38.298  1.00  0.00           H
ATOM   2252  HB2 GLU   185      52.894  27.911  39.056  1.00  0.00           H
ATOM   2253  CG  GLU   185      54.963  27.943  39.790  1.00  0.00           C
ATOM   2254  HG1 GLU   185      54.691  27.527  40.787  1.00  0.00           H
ATOM   2255  HG2 GLU   185      55.007  29.054  39.810  1.00  0.00           H
ATOM   2256  CD  GLU   185      56.384  27.454  39.416  1.00  0.00           C
ATOM   2257  OE1 GLU   185      57.173  28.098  38.689  1.00  0.00           O
ATOM   2258  OE2 GLU   185      56.755  26.350  39.938  1.00  0.00           O
ATOM   2259  C   GLU   185      53.191  28.184  36.413  1.00  0.00           C
ATOM   2260  O   GLU   185      53.679  27.406  35.516  1.00  0.00           O
ATOM   2261  N   GLU   186      51.906  28.556  36.341  1.00  0.00           N
ATOM   2262  HN  GLU   186      51.549  29.206  37.000  1.00  0.00           H
ATOM   2263  CA  GLU   186      50.943  28.094  35.302  1.00  0.00           C
ATOM   2264  HA  GLU   186      51.350  27.472  34.515  1.00  0.00           H
ATOM   2265  CB  GLU   186      49.864  27.253  36.081  1.00  0.00           C
ATOM   2266  HB1 GLU   186      49.183  26.772  35.353  1.00  0.00           H
ATOM   2267  HB2 GLU   186      49.328  27.875  36.827  1.00  0.00           H
ATOM   2268  CG  GLU   186      50.463  26.098  36.961  1.00  0.00           C
ATOM   2269  HG1 GLU   186      50.893  26.603  37.846  1.00  0.00           H
ATOM   2270  HG2 GLU   186      51.191  25.552  36.332  1.00  0.00           H
ATOM   2271  CD  GLU   186      49.470  24.983  37.348  1.00  0.00           C
ATOM   2272  OE1 GLU   186      48.257  25.269  37.254  1.00  0.00           O
ATOM   2273  OE2 GLU   186      49.931  23.860  37.669  1.00  0.00           O
ATOM   2274  C   GLU   186      50.224  29.234  34.548  1.00  0.00           C
ATOM   2275  O   GLU   186      49.557  30.122  35.104  1.00  0.00           O
ATOM   2276  N   GLY   187      50.475  29.291  33.258  1.00  0.00           N
ATOM   2277  HN  GLY   187      50.958  28.469  32.953  1.00  0.00           H
ATOM   2278  CA  GLY   187      49.712  30.186  32.321  1.00  0.00           C
ATOM   2279  HA1 GLY   187      50.338  30.469  31.485  1.00  0.00           H
ATOM   2280  HA2 GLY   187      49.466  31.069  32.889  1.00  0.00           H
ATOM   2281  C   GLY   187      48.468  29.529  31.793  1.00  0.00           C
ATOM   2282  O   GLY   187      47.517  30.247  31.403  1.00  0.00           O
ATOM   2283  N   ALA   188      48.251  28.143  31.728  1.00  0.00           N
ATOM   2284  HN  ALA   188      49.072  27.621  31.922  1.00  0.00           H
ATOM   2285  CA  ALA   188      46.885  27.517  31.756  1.00  0.00           C
ATOM   2286  HA  ALA   188      46.249  28.060  31.077  1.00  0.00           H
ATOM   2287  CB  ALA   188      46.978  26.065  31.419  1.00  0.00           C
ATOM   2288  HB1 ALA   188      47.753  25.566  32.048  1.00  0.00           H
ATOM   2289  HB2 ALA   188      47.159  25.882  30.334  1.00  0.00           H
ATOM   2290  HB3 ALA   188      45.964  25.650  31.618  1.00  0.00           H
ATOM   2291  C   ALA   188      46.131  27.828  33.047  1.00  0.00           C
ATOM   2292  O   ALA   188      46.688  27.993  34.138  1.00  0.00           O
ATOM   2293  N   PRO   189      44.767  27.888  33.032  1.00  0.00           N
ATOM   2294  CD  PRO   189      43.906  27.639  31.897  1.00  0.00           C
ATOM   2295  HD1 PRO   189      44.331  26.834  31.261  1.00  0.00           H
ATOM   2296  HD2 PRO   189      43.903  28.524  31.218  1.00  0.00           H
ATOM   2297  CA  PRO   189      43.986  28.051  34.314  1.00  0.00           C
ATOM   2298  HA  PRO   189      44.330  28.871  34.918  1.00  0.00           H
ATOM   2299  CB  PRO   189      42.532  28.249  33.768  1.00  0.00           C
ATOM   2300  HB1 PRO   189      42.300  29.290  33.444  1.00  0.00           H
ATOM   2301  HB2 PRO   189      41.720  27.782  34.366  1.00  0.00           H
ATOM   2302  CG  PRO   189      42.547  27.387  32.417  1.00  0.00           C
ATOM   2303  HG1 PRO   189      42.216  26.380  32.742  1.00  0.00           H
ATOM   2304  HG2 PRO   189      41.759  27.751  31.715  1.00  0.00           H
ATOM   2305  C   PRO   189      44.080  26.904  35.263  1.00  0.00           C
ATOM   2306  O   PRO   189      44.572  25.846  34.834  1.00  0.00           O
ATOM   2307  N   SER   190      43.684  27.074  36.524  1.00  0.00           N
ATOM   2308  HN  SER   190      43.232  27.897  36.859  1.00  0.00           H
ATOM   2309  CA  SER   190      43.964  26.073  37.534  1.00  0.00           C
ATOM   2310  HA  SER   190      44.968  25.699  37.411  1.00  0.00           H
ATOM   2311  CB  SER   190      44.076  26.702  38.945  1.00  0.00           C
ATOM   2312  HB1 SER   190      44.707  27.622  38.874  1.00  0.00           H
ATOM   2313  HB2 SER   190      44.516  26.025  39.713  1.00  0.00           H
ATOM   2314  OG  SER   190      42.803  27.218  39.425  1.00  0.00           O
ATOM   2315  HG1 SER   190      42.541  27.791  38.700  1.00  0.00           H
ATOM   2316  C   SER   190      43.008  24.901  37.525  1.00  0.00           C
ATOM   2317  O   SER   190      41.814  25.043  37.226  1.00  0.00           O
ATOM   2318  N   VAL   191      43.621  23.708  37.881  1.00  0.00           N
ATOM   2319  HN  VAL   191      44.555  23.772  38.207  1.00  0.00           H
ATOM   2320  CA  VAL   191      42.988  22.370  37.642  1.00  0.00           C
ATOM   2321  HA  VAL   191      42.336  22.523  36.801  1.00  0.00           H
ATOM   2322  CB  VAL   191      44.040  21.369  37.254  1.00  0.00           C
ATOM   2323  HB  VAL   191      44.884  21.424  37.970  1.00  0.00           H
ATOM   2324  CG1 VAL   191      43.474  19.956  37.092  1.00  0.00           C
ATOM   2325 HG11 VAL   191      44.238  19.330  36.603  1.00  0.00           H
ATOM   2326 HG12 VAL   191      42.603  20.058  36.404  1.00  0.00           H
ATOM   2327 HG13 VAL   191      43.180  19.410  38.014  1.00  0.00           H
ATOM   2328  CG2 VAL   191      44.603  21.750  35.978  1.00  0.00           C
ATOM   2329 HG21 VAL   191      45.247  20.955  35.535  1.00  0.00           H
ATOM   2330 HG22 VAL   191      45.328  22.582  36.090  1.00  0.00           H
ATOM   2331 HG23 VAL   191      43.843  21.923  35.193  1.00  0.00           H
ATOM   2332  C   VAL   191      42.081  21.865  38.749  1.00  0.00           C
ATOM   2333  O   VAL   191      40.930  21.398  38.426  1.00  0.00           O
ATOM   2334  N   PRO   192      42.392  21.949  39.999  1.00  0.00           N
ATOM   2335  CD  PRO   192      43.764  21.977  40.559  1.00  0.00           C
ATOM   2336  HD1 PRO   192      44.292  22.940  40.387  1.00  0.00           H
ATOM   2337  HD2 PRO   192      44.301  21.103  40.132  1.00  0.00           H
ATOM   2338  CA  PRO   192      41.421  21.777  41.127  1.00  0.00           C
ATOM   2339  HA  PRO   192      41.113  20.744  41.008  1.00  0.00           H
ATOM   2340  CB  PRO   192      42.205  22.159  42.438  1.00  0.00           C
ATOM   2341  HB1 PRO   192      41.696  21.684  43.294  1.00  0.00           H
ATOM   2342  HB2 PRO   192      42.307  23.259  42.604  1.00  0.00           H
ATOM   2343  CG  PRO   192      43.589  21.656  42.129  1.00  0.00           C
ATOM   2344  HG1 PRO   192      44.347  22.059  42.832  1.00  0.00           H
ATOM   2345  HG2 PRO   192      43.634  20.565  42.309  1.00  0.00           H
ATOM   2346  C   PRO   192      40.152  22.639  41.146  1.00  0.00           C
ATOM   2347  O   PRO   192      40.295  23.787  40.607  1.00  0.00           O
ATOM   2348  N   PRO   193      39.012  22.260  41.755  1.00  0.00           N
ATOM   2349  CD  PRO   193      38.696  20.892  42.188  1.00  0.00           C
ATOM   2350  HD1 PRO   193      39.147  20.678  43.175  1.00  0.00           H
ATOM   2351  HD2 PRO   193      39.022  20.156  41.425  1.00  0.00           H
ATOM   2352  CA  PRO   193      37.858  23.156  41.992  1.00  0.00           C
ATOM   2353  HA  PRO   193      37.527  23.458  41.007  1.00  0.00           H
ATOM   2354  CB  PRO   193      36.828  22.296  42.745  1.00  0.00           C
ATOM   2355  HB1 PRO   193      35.790  22.548  42.423  1.00  0.00           H
ATOM   2356  HB2 PRO   193      36.858  22.389  43.849  1.00  0.00           H
ATOM   2357  CG  PRO   193      37.207  20.797  42.327  1.00  0.00           C
ATOM   2358  HG1 PRO   193      36.860  20.060  43.086  1.00  0.00           H
ATOM   2359  HG2 PRO   193      36.753  20.524  41.352  1.00  0.00           H
ATOM   2360  C   PRO   193      38.227  24.481  42.673  1.00  0.00           C
ATOM   2361  O   PRO   193      39.147  24.411  43.467  1.00  0.00           O
ATOM   2362  N   GLY   194      37.583  25.583  42.295  1.00  0.00           N
ATOM   2363  HN  GLY   194      36.905  25.369  41.603  1.00  0.00           H
ATOM   2364  CA  GLY   194      37.724  26.949  42.680  1.00  0.00           C
ATOM   2365  HA1 GLY   194      36.756  27.420  42.589  1.00  0.00           H
ATOM   2366  HA2 GLY   194      38.403  27.338  41.935  1.00  0.00           H
ATOM   2367  C   GLY   194      38.163  27.195  44.091  1.00  0.00           C
ATOM   2368  O   GLY   194      39.148  27.869  44.400  1.00  0.00           O
ATOM   2369  N   CYS   195      37.341  26.725  45.078  1.00  0.00           N
ATOM   2370  HN  CYS   195      36.526  26.191  44.862  1.00  0.00           H
ATOM   2371  CA  CYS   195      37.525  27.276  46.403  1.00  0.00           C
ATOM   2372  HA  CYS   195      38.013  28.231  46.263  1.00  0.00           H
ATOM   2373  CB  CYS   195      36.069  27.708  46.962  1.00  0.00           C
ATOM   2374  HB1 CYS   195      36.176  28.548  47.684  1.00  0.00           H
ATOM   2375  HB2 CYS   195      35.530  26.993  47.634  1.00  0.00           H
ATOM   2376  SG  CYS   195      34.812  28.057  45.659  1.00  0.00           S
ATOM   2377  C   CYS   195      38.337  26.394  47.358  1.00  0.00           C
ATOM   2378  O   CYS   195      38.514  26.576  48.537  1.00  0.00           O
ATOM   2379  N   SER   196      38.898  25.305  46.783  1.00  0.00           N
ATOM   2380  HN  SER   196      38.734  25.193  45.805  1.00  0.00           H
ATOM   2381  CA  SER   196      39.795  24.444  47.448  1.00  0.00           C
ATOM   2382  HA  SER   196      39.290  24.151  48.358  1.00  0.00           H
ATOM   2383  CB  SER   196      40.182  23.090  46.765  1.00  0.00           C
ATOM   2384  HB1 SER   196      40.672  22.416  47.502  1.00  0.00           H
ATOM   2385  HB2 SER   196      40.894  23.273  45.930  1.00  0.00           H
ATOM   2386  OG  SER   196      39.113  22.439  46.195  1.00  0.00           O
ATOM   2387  HG1 SER   196      38.848  22.894  45.393  1.00  0.00           H
ATOM   2388  C   SER   196      41.161  24.911  47.853  1.00  0.00           C
ATOM   2389  O   SER   196      41.744  25.736  47.158  1.00  0.00           O
ATOM   2390  N   LEU   197      41.649  24.438  48.997  1.00  0.00           N
ATOM   2391  HN  LEU   197      41.128  23.777  49.535  1.00  0.00           H
ATOM   2392  CA  LEU   197      42.925  25.010  49.472  1.00  0.00           C
ATOM   2393  HA  LEU   197      42.723  26.062  49.432  1.00  0.00           H
ATOM   2394  CB  LEU   197      43.198  24.519  50.987  1.00  0.00           C
ATOM   2395  HB1 LEU   197      43.154  23.412  50.874  1.00  0.00           H
ATOM   2396  HB2 LEU   197      42.261  24.775  51.524  1.00  0.00           H
ATOM   2397  CG  LEU   197      44.455  25.104  51.694  1.00  0.00           C
ATOM   2398  HG  LEU   197      44.751  26.090  51.291  1.00  0.00           H
ATOM   2399  CD1 LEU   197      44.185  25.169  53.192  1.00  0.00           C
ATOM   2400 HD11 LEU   197      44.974  25.479  53.905  1.00  0.00           H
ATOM   2401 HD12 LEU   197      43.948  24.111  53.447  1.00  0.00           H
ATOM   2402 HD13 LEU   197      43.230  25.659  53.495  1.00  0.00           H
ATOM   2403  CD2 LEU   197      45.601  24.064  51.508  1.00  0.00           C
ATOM   2404 HD21 LEU   197      46.180  24.174  52.447  1.00  0.00           H
ATOM   2405 HD22 LEU   197      46.285  24.351  50.672  1.00  0.00           H
ATOM   2406 HD23 LEU   197      45.158  23.064  51.331  1.00  0.00           H
ATOM   2407  C   LEU   197      44.175  24.753  48.599  1.00  0.00           C
ATOM   2408  O   LEU   197      44.909  25.678  48.312  1.00  0.00           O
ATOM   2409  N   GLN   198      44.338  23.535  48.132  1.00  0.00           N
ATOM   2410  HN  GLN   198      43.912  22.700  48.451  1.00  0.00           H
ATOM   2411  CA  GLN   198      45.369  23.254  47.110  1.00  0.00           C
ATOM   2412  HA  GLN   198      46.247  23.767  47.484  1.00  0.00           H
ATOM   2413  CB  GLN   198      45.828  21.774  46.975  1.00  0.00           C
ATOM   2414  HB1 GLN   198      46.047  21.412  48.003  1.00  0.00           H
ATOM   2415  HB2 GLN   198      46.741  21.726  46.343  1.00  0.00           H
ATOM   2416  CG  GLN   198      44.795  20.776  46.366  1.00  0.00           C
ATOM   2417  HG1 GLN   198      45.368  19.831  46.445  1.00  0.00           H
ATOM   2418  HG2 GLN   198      44.562  21.183  45.360  1.00  0.00           H
ATOM   2419  CD  GLN   198      43.490  20.446  47.077  1.00  0.00           C
ATOM   2420  OE1 GLN   198      43.178  20.936  48.169  1.00  0.00           O
ATOM   2421  NE2 GLN   198      42.582  19.735  46.398  1.00  0.00           N
ATOM   2422 HE21 GLN   198      42.921  19.224  45.597  1.00  0.00           H
ATOM   2423 HE22 GLN   198      41.665  19.627  46.766  1.00  0.00           H
ATOM   2424  C   GLN   198      44.956  23.852  45.715  1.00  0.00           C
ATOM   2425  O   GLN   198      43.799  23.747  45.305  1.00  0.00           O
ATOM   2426  N   TRP   199      45.943  24.467  44.994  1.00  0.00           N
ATOM   2427  HN  TRP   199      46.841  24.548  45.418  1.00  0.00           H
ATOM   2428  CA  TRP   199      45.758  25.196  43.735  1.00  0.00           C
ATOM   2429  HA  TRP   199      44.703  25.129  43.481  1.00  0.00           H
ATOM   2430  CB  TRP   199      46.422  26.592  43.727  1.00  0.00           C
ATOM   2431  HB1 TRP   199      45.855  27.271  44.399  1.00  0.00           H
ATOM   2432  HB2 TRP   199      46.345  27.070  42.726  1.00  0.00           H
ATOM   2433  CG  TRP   199      47.803  26.662  44.287  1.00  0.00           C
ATOM   2434  CD1 TRP   199      48.847  26.486  43.417  1.00  0.00           C
ATOM   2435  HD1 TRP   199      48.781  26.509  42.339  1.00  0.00           H
ATOM   2436  NE1 TRP   199      50.053  26.522  44.210  1.00  0.00           N
ATOM   2437  HE1 TRP   199      50.970  26.670  43.915  1.00  0.00           H
ATOM   2438  CE2 TRP   199      49.774  26.618  45.507  1.00  0.00           C
ATOM   2439  CD2 TRP   199      48.351  26.642  45.673  1.00  0.00           C
ATOM   2440  CE3 TRP   199      47.781  26.862  46.913  1.00  0.00           C
ATOM   2441  HE3 TRP   199      46.725  27.053  46.911  1.00  0.00           H
ATOM   2442  CZ3 TRP   199      48.615  27.008  48.039  1.00  0.00           C
ATOM   2443  HZ3 TRP   199      48.134  27.189  48.991  1.00  0.00           H
ATOM   2444  CZ2 TRP   199      50.586  26.596  46.700  1.00  0.00           C
ATOM   2445  HZ2 TRP   199      51.646  26.748  46.557  1.00  0.00           H
ATOM   2446  CH2 TRP   199      49.971  26.839  47.945  1.00  0.00           C
ATOM   2447  HH2 TRP   199      50.582  26.932  48.826  1.00  0.00           H
ATOM   2448  C   TRP   199      46.326  24.440  42.486  1.00  0.00           C
ATOM   2449  O   TRP   199      46.236  24.932  41.359  1.00  0.00           O
ATOM   2450  N   SER   200      47.069  23.294  42.669  1.00  0.00           N
ATOM   2451  HN  SER   200      47.083  22.947  43.601  1.00  0.00           H
ATOM   2452  CA  SER   200      47.807  22.606  41.610  1.00  0.00           C
ATOM   2453  HA  SER   200      47.049  22.379  40.880  1.00  0.00           H
ATOM   2454  CB  SER   200      49.128  23.344  41.140  1.00  0.00           C
ATOM   2455  HB1 SER   200      48.855  24.422  41.054  1.00  0.00           H
ATOM   2456  HB2 SER   200      49.480  23.003  40.150  1.00  0.00           H
ATOM   2457  OG  SER   200      50.156  23.283  42.126  1.00  0.00           O
ATOM   2458  HG1 SER   200      50.129  24.098  42.628  1.00  0.00           H
ATOM   2459  C   SER   200      48.006  21.207  42.101  1.00  0.00           C
ATOM   2460  O   SER   200      47.715  20.929  43.274  1.00  0.00           O
HETATM 2461  N   HSD   201      48.436  20.206  41.252  1.00  0.00           N
HETATM 2462  HN  HSD   201      48.338  20.415  40.277  1.00  0.00           H
HETATM 2463  CA  HSD   201      48.715  18.820  41.781  1.00  0.00           C
HETATM 2464  HA  HSD   201      48.436  18.816  42.824  1.00  0.00           H
HETATM 2465  CB  HSD   201      48.095  17.719  40.807  1.00  0.00           C
HETATM 2466  HB1 HSD   201      48.318  16.733  41.262  1.00  0.00           H
HETATM 2467  HB2 HSD   201      48.592  17.820  39.826  1.00  0.00           H
HETATM 2468  ND1 HSD   201      45.653  17.430  41.691  1.00  0.00           N
HETATM 2469  HD1 HSD   201      45.914  16.976  42.544  1.00  0.00           H
HETATM 2470  CG  HSD   201      46.538  17.844  40.695  1.00  0.00           C
HETATM 2471  CE1 HSD   201      44.445  17.649  41.243  1.00  0.00           C
HETATM 2472  HE1 HSD   201      43.659  17.374  41.943  1.00  0.00           H
HETATM 2473  NE2 HSD   201      44.377  18.267  40.059  1.00  0.00           N
HETATM 2474  CD2 HSD   201      45.754  18.380  39.680  1.00  0.00           C
HETATM 2475  HD2 HSD   201      45.902  18.717  38.658  1.00  0.00           H
HETATM 2476  C   HSD   201      50.262  18.721  41.887  1.00  0.00           C
HETATM 2477  O   HSD   201      50.745  17.663  42.297  1.00  0.00           O
ATOM   2478  N   SER   202      50.987  19.798  41.753  1.00  0.00           N
ATOM   2479  HN  SER   202      50.447  20.529  41.331  1.00  0.00           H
ATOM   2480  CA  SER   202      52.439  19.956  42.040  1.00  0.00           C
ATOM   2481  HA  SER   202      52.957  19.289  41.364  1.00  0.00           H
ATOM   2482  CB  SER   202      53.068  21.313  41.549  1.00  0.00           C
ATOM   2483  HB1 SER   202      52.707  21.447  40.508  1.00  0.00           H
ATOM   2484  HB2 SER   202      54.169  21.256  41.431  1.00  0.00           H
ATOM   2485  OG  SER   202      52.740  22.358  42.472  1.00  0.00           O
ATOM   2486  HG1 SER   202      51.800  22.548  42.419  1.00  0.00           H
ATOM   2487  C   SER   202      52.944  19.592  43.416  1.00  0.00           C
ATOM   2488  O   SER   202      52.209  19.627  44.419  1.00  0.00           O
ATOM   2489  N   ALA   203      54.216  19.177  43.527  1.00  0.00           N
ATOM   2490  HN  ALA   203      54.781  19.152  42.706  1.00  0.00           H
ATOM   2491  CA  ALA   203      54.821  18.641  44.757  1.00  0.00           C
ATOM   2492  HA  ALA   203      54.188  17.895  45.220  1.00  0.00           H
ATOM   2493  CB  ALA   203      56.281  18.063  44.545  1.00  0.00           C
ATOM   2494  HB1 ALA   203      56.407  17.372  43.680  1.00  0.00           H
ATOM   2495  HB2 ALA   203      56.721  17.546  45.422  1.00  0.00           H
ATOM   2496  HB3 ALA   203      56.859  18.959  44.234  1.00  0.00           H
ATOM   2497  C   ALA   203      54.926  19.648  45.842  1.00  0.00           C
ATOM   2498  O   ALA   203      54.492  19.363  46.964  1.00  0.00           O
ATOM   2499  N   TYR   204      55.377  20.908  45.545  1.00  0.00           N
ATOM   2500  HN  TYR   204      55.856  21.090  44.690  1.00  0.00           H
ATOM   2501  CA  TYR   204      55.362  21.947  46.541  1.00  0.00           C
ATOM   2502  HA  TYR   204      55.846  21.545  47.415  1.00  0.00           H
ATOM   2503  CB  TYR   204      56.157  23.191  46.075  1.00  0.00           C
ATOM   2504  HB1 TYR   204      55.763  23.601  45.128  1.00  0.00           H
ATOM   2505  HB2 TYR   204      57.157  22.910  45.677  1.00  0.00           H
ATOM   2506  CG  TYR   204      56.321  24.373  46.990  1.00  0.00           C
ATOM   2507  CD1 TYR   204      57.143  24.284  48.104  1.00  0.00           C
ATOM   2508  HD1 TYR   204      57.652  23.352  48.313  1.00  0.00           H
ATOM   2509  CE1 TYR   204      57.463  25.368  48.877  1.00  0.00           C
ATOM   2510  HE1 TYR   204      57.955  25.133  49.807  1.00  0.00           H
ATOM   2511  CZ  TYR   204      56.823  26.549  48.615  1.00  0.00           C
ATOM   2512  OH  TYR   204      57.076  27.795  49.292  1.00  0.00           O
ATOM   2513  HH  TYR   204      57.487  27.582  50.135  1.00  0.00           H
ATOM   2514  CD2 TYR   204      55.819  25.650  46.595  1.00  0.00           C
ATOM   2515  HD2 TYR   204      55.310  25.754  45.652  1.00  0.00           H
ATOM   2516  CE2 TYR   204      56.117  26.748  47.437  1.00  0.00           C
ATOM   2517  HE2 TYR   204      55.666  27.696  47.173  1.00  0.00           H
ATOM   2518  C   TYR   204      54.013  22.421  47.122  1.00  0.00           C
ATOM   2519  O   TYR   204      53.845  22.708  48.349  1.00  0.00           O
ATOM   2520  N   CYS   205      52.909  22.453  46.305  1.00  0.00           N
ATOM   2521  HN  CYS   205      52.993  22.082  45.393  1.00  0.00           H
ATOM   2522  CA  CYS   205      51.592  22.810  46.677  1.00  0.00           C
ATOM   2523  HA  CYS   205      51.569  23.751  47.193  1.00  0.00           H
ATOM   2524  CB  CYS   205      50.767  22.751  45.338  1.00  0.00           C
ATOM   2525  HB1 CYS   205      50.964  21.764  44.863  1.00  0.00           H
ATOM   2526  HB2 CYS   205      51.300  23.582  44.826  1.00  0.00           H
ATOM   2527  SG  CYS   205      48.994  23.146  45.342  1.00  0.00           S
ATOM   2528  HG1 CYS   205      48.758  21.927  45.804  1.00  0.00           H
ATOM   2529  C   CYS   205      51.063  21.840  47.678  1.00  0.00           C
ATOM   2530  O   CYS   205      50.380  22.270  48.618  1.00  0.00           O
ATOM   2531  N   GLN   206      51.239  20.543  47.463  1.00  0.00           N
ATOM   2532  HN  GLN   206      51.885  20.379  46.722  1.00  0.00           H
ATOM   2533  CA  GLN   206      50.850  19.468  48.354  1.00  0.00           C
ATOM   2534  HA  GLN   206      49.811  19.695  48.560  1.00  0.00           H
ATOM   2535  CB  GLN   206      51.067  18.003  47.715  1.00  0.00           C
ATOM   2536  HB1 GLN   206      51.092  17.237  48.521  1.00  0.00           H
ATOM   2537  HB2 GLN   206      52.110  17.954  47.329  1.00  0.00           H
ATOM   2538  CG  GLN   206      50.114  17.507  46.642  1.00  0.00           C
ATOM   2539  HG1 GLN   206      49.617  16.577  46.992  1.00  0.00           H
ATOM   2540  HG2 GLN   206      50.649  17.234  45.710  1.00  0.00           H
ATOM   2541  CD  GLN   206      49.014  18.483  46.310  1.00  0.00           C
ATOM   2542  OE1 GLN   206      47.891  18.513  46.843  1.00  0.00           O
ATOM   2543  NE2 GLN   206      49.308  19.225  45.233  1.00  0.00           N
ATOM   2544 HE21 GLN   206      48.799  20.010  44.872  1.00  0.00           H
ATOM   2545 HE22 GLN   206      50.256  19.181  44.918  1.00  0.00           H
ATOM   2546  C   GLN   206      51.438  19.403  49.780  1.00  0.00           C
ATOM   2547  O   GLN   206      50.839  19.179  50.849  1.00  0.00           O
ATOM   2548  N   LEU   207      52.685  19.644  49.855  1.00  0.00           N
ATOM   2549  HN  LEU   207      53.143  19.546  48.977  1.00  0.00           H
ATOM   2550  CA  LEU   207      53.460  19.917  51.066  1.00  0.00           C
ATOM   2551  HA  LEU   207      53.571  19.060  51.698  1.00  0.00           H
ATOM   2552  CB  LEU   207      54.886  20.270  50.586  1.00  0.00           C
ATOM   2553  HB1 LEU   207      54.860  21.223  50.016  1.00  0.00           H
ATOM   2554  HB2 LEU   207      55.038  19.551  49.757  1.00  0.00           H
ATOM   2555  CG  LEU   207      56.017  20.143  51.668  1.00  0.00           C
ATOM   2556  HG  LEU   207      56.895  19.905  51.025  1.00  0.00           H
ATOM   2557  CD1 LEU   207      56.340  21.441  52.436  1.00  0.00           C
ATOM   2558 HD11 LEU   207      55.627  21.669  53.266  1.00  0.00           H
ATOM   2559 HD12 LEU   207      56.284  22.300  51.723  1.00  0.00           H
ATOM   2560 HD13 LEU   207      57.342  21.351  52.897  1.00  0.00           H
ATOM   2561  CD2 LEU   207      55.945  18.988  52.669  1.00  0.00           C
ATOM   2562 HD21 LEU   207      56.979  18.586  52.757  1.00  0.00           H
ATOM   2563 HD22 LEU   207      55.345  18.112  52.322  1.00  0.00           H
ATOM   2564 HD23 LEU   207      55.665  19.213  53.715  1.00  0.00           H
ATOM   2565  C   LEU   207      52.828  21.057  51.927  1.00  0.00           C
ATOM   2566  O   LEU   207      52.866  21.057  53.154  1.00  0.00           O
ATOM   2567  N   PHE   208      52.229  22.119  51.363  1.00  0.00           N
ATOM   2568  HN  PHE   208      52.292  22.290  50.377  1.00  0.00           H
ATOM   2569  CA  PHE   208      51.494  23.190  52.136  1.00  0.00           C
ATOM   2570  HA  PHE   208      52.113  23.495  52.962  1.00  0.00           H
ATOM   2571  CB  PHE   208      51.123  24.340  51.186  1.00  0.00           C
ATOM   2572  HB1 PHE   208      50.701  23.934  50.249  1.00  0.00           H
ATOM   2573  HB2 PHE   208      51.970  24.991  50.897  1.00  0.00           H
ATOM   2574  CG  PHE   208      50.161  25.302  51.818  1.00  0.00           C
ATOM   2575  CD1 PHE   208      50.549  26.052  52.958  1.00  0.00           C
ATOM   2576  HD1 PHE   208      51.547  25.961  53.348  1.00  0.00           H
ATOM   2577  CE1 PHE   208      49.663  26.978  53.547  1.00  0.00           C
ATOM   2578  HE1 PHE   208      50.012  27.676  54.289  1.00  0.00           H
ATOM   2579  CZ  PHE   208      48.389  27.121  52.952  1.00  0.00           C
ATOM   2580  HZ  PHE   208      47.812  27.934  53.371  1.00  0.00           H
ATOM   2581  CD2 PHE   208      48.882  25.390  51.224  1.00  0.00           C
ATOM   2582  HD2 PHE   208      48.604  24.853  50.336  1.00  0.00           H
ATOM   2583  CE2 PHE   208      48.005  26.333  51.810  1.00  0.00           C
ATOM   2584  HE2 PHE   208      47.012  26.531  51.448  1.00  0.00           H
ATOM   2585  C   PHE   208      50.270  22.649  52.913  1.00  0.00           C
ATOM   2586  O   PHE   208      50.012  23.013  54.072  1.00  0.00           O
ATOM   2587  N   VAL   209      49.461  21.764  52.291  1.00  0.00           N
ATOM   2588  HN  VAL   209      49.732  21.396  51.409  1.00  0.00           H
ATOM   2589  CA  VAL   209      48.373  20.955  52.981  1.00  0.00           C
ATOM   2590  HA  VAL   209      47.644  21.655  53.363  1.00  0.00           H
ATOM   2591  CB  VAL   209      47.622  20.053  51.934  1.00  0.00           C
ATOM   2592  HB  VAL   209      48.176  19.521  51.117  1.00  0.00           H
ATOM   2593  CG1 VAL   209      46.790  19.034  52.730  1.00  0.00           C
ATOM   2594 HG11 VAL   209      46.268  19.503  53.591  1.00  0.00           H
ATOM   2595 HG12 VAL   209      47.366  18.162  53.111  1.00  0.00           H
ATOM   2596 HG13 VAL   209      46.082  18.570  52.020  1.00  0.00           H
ATOM   2597  CG2 VAL   209      46.564  20.937  51.315  1.00  0.00           C
ATOM   2598 HG21 VAL   209      47.132  21.840  51.012  1.00  0.00           H
ATOM   2599 HG22 VAL   209      45.730  21.123  52.040  1.00  0.00           H
ATOM   2600 HG23 VAL   209      46.160  20.476  50.379  1.00  0.00           H
ATOM   2601  C   VAL   209      48.885  20.055  54.052  1.00  0.00           C
ATOM   2602  O   VAL   209      48.343  19.886  55.140  1.00  0.00           O
ATOM   2603  N   VAL   210      50.092  19.373  53.872  1.00  0.00           N
ATOM   2604  HN  VAL   210      50.607  19.330  53.014  1.00  0.00           H
ATOM   2605  CA  VAL   210      50.822  18.814  54.974  1.00  0.00           C
ATOM   2606  HA  VAL   210      50.225  18.092  55.524  1.00  0.00           H
ATOM   2607  CB  VAL   210      51.989  18.015  54.522  1.00  0.00           C
ATOM   2608  HB  VAL   210      52.823  18.609  54.092  1.00  0.00           H
ATOM   2609  CG1 VAL   210      52.750  17.420  55.795  1.00  0.00           C
ATOM   2610 HG11 VAL   210      53.426  18.157  56.264  1.00  0.00           H
ATOM   2611 HG12 VAL   210      53.398  16.557  55.530  1.00  0.00           H
ATOM   2612 HG13 VAL   210      51.968  17.061  56.493  1.00  0.00           H
ATOM   2613  CG2 VAL   210      51.463  16.888  53.595  1.00  0.00           C
ATOM   2614 HG21 VAL   210      52.334  16.320  53.206  1.00  0.00           H
ATOM   2615 HG22 VAL   210      50.850  17.185  52.723  1.00  0.00           H
ATOM   2616 HG23 VAL   210      50.925  16.109  54.178  1.00  0.00           H
ATOM   2617  C   VAL   210      51.133  19.849  56.033  1.00  0.00           C
ATOM   2618  O   VAL   210      50.725  19.661  57.135  1.00  0.00           O
ATOM   2619  N   VAL   211      51.718  21.058  55.706  1.00  0.00           N
ATOM   2620  HN  VAL   211      52.121  21.212  54.806  1.00  0.00           H
ATOM   2621  CA  VAL   211      51.877  22.128  56.676  1.00  0.00           C
ATOM   2622  HA  VAL   211      52.504  21.754  57.483  1.00  0.00           H
ATOM   2623  CB  VAL   211      52.799  23.244  56.227  1.00  0.00           C
ATOM   2624  HB  VAL   211      52.476  23.605  55.219  1.00  0.00           H
ATOM   2625  CG1 VAL   211      52.626  24.524  57.069  1.00  0.00           C
ATOM   2626 HG11 VAL   211      51.685  25.061  56.821  1.00  0.00           H
ATOM   2627 HG12 VAL   211      53.370  25.275  56.738  1.00  0.00           H
ATOM   2628 HG13 VAL   211      52.648  24.248  58.140  1.00  0.00           H
ATOM   2629  CG2 VAL   211      54.308  22.782  56.195  1.00  0.00           C
ATOM   2630 HG21 VAL   211      54.400  21.952  56.913  1.00  0.00           H
ATOM   2631 HG22 VAL   211      54.952  23.662  56.450  1.00  0.00           H
ATOM   2632 HG23 VAL   211      54.552  22.572  55.136  1.00  0.00           H
ATOM   2633  C   VAL   211      50.573  22.578  57.467  1.00  0.00           C
ATOM   2634  O   VAL   211      50.602  22.788  58.690  1.00  0.00           O
ATOM   2635  N   PHE   212      49.402  22.635  56.767  1.00  0.00           N
ATOM   2636  HN  PHE   212      49.417  22.476  55.779  1.00  0.00           H
ATOM   2637  CA  PHE   212      48.165  22.963  57.411  1.00  0.00           C
ATOM   2638  HA  PHE   212      48.366  23.883  57.931  1.00  0.00           H
ATOM   2639  CB  PHE   212      47.016  23.115  56.405  1.00  0.00           C
ATOM   2640  HB1 PHE   212      46.843  22.122  55.930  1.00  0.00           H
ATOM   2641  HB2 PHE   212      47.368  23.782  55.599  1.00  0.00           H
ATOM   2642  CG  PHE   212      45.681  23.668  56.908  1.00  0.00           C
ATOM   2643  CD1 PHE   212      44.480  23.293  56.197  1.00  0.00           C
ATOM   2644  HD1 PHE   212      44.557  22.434  55.552  1.00  0.00           H
ATOM   2645  CE1 PHE   212      43.235  23.653  56.650  1.00  0.00           C
ATOM   2646  HE1 PHE   212      42.374  23.361  56.066  1.00  0.00           H
ATOM   2647  CZ  PHE   212      43.135  24.566  57.765  1.00  0.00           C
ATOM   2648  HZ  PHE   212      42.176  24.940  58.102  1.00  0.00           H
ATOM   2649  CD2 PHE   212      45.546  24.384  58.085  1.00  0.00           C
ATOM   2650  HD2 PHE   212      46.465  24.719  58.527  1.00  0.00           H
ATOM   2651  CE2 PHE   212      44.296  24.836  58.477  1.00  0.00           C
ATOM   2652  HE2 PHE   212      44.180  25.474  59.333  1.00  0.00           H
ATOM   2653  C   PHE   212      47.770  21.983  58.466  1.00  0.00           C
ATOM   2654  O   PHE   212      47.244  22.239  59.555  1.00  0.00           O
ATOM   2655  N   ALA   213      47.925  20.636  58.128  1.00  0.00           N
ATOM   2656  HN  ALA   213      48.338  20.511  57.225  1.00  0.00           H
ATOM   2657  CA  ALA   213      47.655  19.612  59.060  1.00  0.00           C
ATOM   2658  HA  ALA   213      46.696  19.966  59.412  1.00  0.00           H
ATOM   2659  CB  ALA   213      47.465  18.303  58.346  1.00  0.00           C
ATOM   2660  HB1 ALA   213      47.164  17.512  59.065  1.00  0.00           H
ATOM   2661  HB2 ALA   213      48.411  17.964  57.868  1.00  0.00           H
ATOM   2662  HB3 ALA   213      46.616  18.353  57.628  1.00  0.00           H
ATOM   2663  C   ALA   213      48.594  19.437  60.265  1.00  0.00           C
ATOM   2664  O   ALA   213      48.186  19.259  61.416  1.00  0.00           O
ATOM   2665  N   VAL   214      49.913  19.573  60.014  1.00  0.00           N
ATOM   2666  HN  VAL   214      50.227  19.489  59.072  1.00  0.00           H
ATOM   2667  CA  VAL   214      50.900  19.559  61.072  1.00  0.00           C
ATOM   2668  HA  VAL   214      50.886  18.559  61.489  1.00  0.00           H
ATOM   2669  CB  VAL   214      52.327  19.504  60.504  1.00  0.00           C
ATOM   2670  HB  VAL   214      52.405  20.370  59.820  1.00  0.00           H
ATOM   2671  CG1 VAL   214      53.417  19.410  61.590  1.00  0.00           C
ATOM   2672 HG11 VAL   214      53.341  20.330  62.202  1.00  0.00           H
ATOM   2673 HG12 VAL   214      54.410  19.557  61.101  1.00  0.00           H
ATOM   2674 HG13 VAL   214      53.202  18.490  62.173  1.00  0.00           H
ATOM   2675  CG2 VAL   214      52.545  18.242  59.525  1.00  0.00           C
ATOM   2676 HG21 VAL   214      53.483  18.470  58.968  1.00  0.00           H
ATOM   2677 HG22 VAL   214      51.696  18.156  58.816  1.00  0.00           H
ATOM   2678 HG23 VAL   214      52.535  17.249  60.042  1.00  0.00           H
ATOM   2679  C   VAL   214      50.880  20.613  62.075  1.00  0.00           C
ATOM   2680  O   VAL   214      50.772  20.346  63.256  1.00  0.00           O
ATOM   2681  N   LEU   215      51.040  21.892  61.661  1.00  0.00           N
ATOM   2682  HN  LEU   215      51.098  22.128  60.702  1.00  0.00           H
ATOM   2683  CA  LEU   215      51.204  23.024  62.659  1.00  0.00           C
ATOM   2684  HA  LEU   215      51.665  22.601  63.547  1.00  0.00           H
ATOM   2685  CB  LEU   215      52.179  24.132  62.089  1.00  0.00           C
ATOM   2686  HB1 LEU   215      52.138  24.966  62.811  1.00  0.00           H
ATOM   2687  HB2 LEU   215      51.713  24.535  61.154  1.00  0.00           H
ATOM   2688  CG  LEU   215      53.554  23.614  61.793  1.00  0.00           C
ATOM   2689  HG  LEU   215      53.416  22.530  61.624  1.00  0.00           H
ATOM   2690  CD1 LEU   215      54.224  24.250  60.576  1.00  0.00           C
ATOM   2691 HD11 LEU   215      55.333  24.286  60.592  1.00  0.00           H
ATOM   2692 HD12 LEU   215      53.901  25.318  60.594  1.00  0.00           H
ATOM   2693 HD13 LEU   215      53.919  23.781  59.622  1.00  0.00           H
ATOM   2694  CD2 LEU   215      54.375  23.763  63.062  1.00  0.00           C
ATOM   2695 HD21 LEU   215      54.001  23.123  63.891  1.00  0.00           H
ATOM   2696 HD22 LEU   215      54.513  24.812  63.391  1.00  0.00           H
ATOM   2697 HD23 LEU   215      55.397  23.364  62.862  1.00  0.00           H
ATOM   2698  C   LEU   215      49.867  23.755  63.032  1.00  0.00           C
ATOM   2699  O   LEU   215      49.742  24.508  63.976  1.00  0.00           O
ATOM   2700  N   TYR   216      48.792  23.331  62.282  1.00  0.00           N
ATOM   2701  HN  TYR   216      48.854  22.694  61.517  1.00  0.00           H
ATOM   2702  CA  TYR   216      47.412  23.854  62.535  1.00  0.00           C
ATOM   2703  HA  TYR   216      47.453  24.293  63.526  1.00  0.00           H
ATOM   2704  CB  TYR   216      47.046  24.877  61.480  1.00  0.00           C
ATOM   2705  HB1 TYR   216      46.074  25.292  61.819  1.00  0.00           H
ATOM   2706  HB2 TYR   216      46.849  24.352  60.517  1.00  0.00           H
ATOM   2707  CG  TYR   216      47.990  25.877  61.239  1.00  0.00           C
ATOM   2708  CD1 TYR   216      47.908  27.027  62.007  1.00  0.00           C
ATOM   2709  HD1 TYR   216      47.084  27.065  62.702  1.00  0.00           H
ATOM   2710  CE1 TYR   216      48.766  28.155  61.790  1.00  0.00           C
ATOM   2711  HE1 TYR   216      48.730  29.078  62.351  1.00  0.00           H
ATOM   2712  CZ  TYR   216      49.801  28.032  60.930  1.00  0.00           C
ATOM   2713  OH  TYR   216      50.753  29.088  60.759  1.00  0.00           O
ATOM   2714  HH  TYR   216      51.269  28.944  59.963  1.00  0.00           H
ATOM   2715  CD2 TYR   216      49.070  25.728  60.363  1.00  0.00           C
ATOM   2716  HD2 TYR   216      49.057  24.764  59.873  1.00  0.00           H
ATOM   2717  CE2 TYR   216      49.964  26.859  60.248  1.00  0.00           C
ATOM   2718  HE2 TYR   216      50.890  26.833  59.694  1.00  0.00           H
ATOM   2719  C   TYR   216      46.374  22.854  62.714  1.00  0.00           C
ATOM   2720  O   TYR   216      45.179  23.191  62.579  1.00  0.00           O
ATOM   2721  N   PHE   217      46.755  21.646  63.196  1.00  0.00           N
ATOM   2722  HN  PHE   217      47.708  21.405  63.311  1.00  0.00           H
ATOM   2723  CA  PHE   217      45.829  20.586  63.521  1.00  0.00           C
ATOM   2724  HA  PHE   217      45.071  21.023  64.152  1.00  0.00           H
ATOM   2725  CB  PHE   217      45.221  20.039  62.225  1.00  0.00           C
ATOM   2726  HB1 PHE   217      46.027  20.017  61.455  1.00  0.00           H
ATOM   2727  HB2 PHE   217      44.431  20.770  61.956  1.00  0.00           H
ATOM   2728  CG  PHE   217      44.534  18.688  62.336  1.00  0.00           C
ATOM   2729  CD1 PHE   217      43.500  18.449  63.212  1.00  0.00           C
ATOM   2730  HD1 PHE   217      43.282  19.140  64.016  1.00  0.00           H
ATOM   2731  CE1 PHE   217      42.956  17.150  63.262  1.00  0.00           C
ATOM   2732  HE1 PHE   217      42.134  16.903  63.905  1.00  0.00           H
ATOM   2733  CZ  PHE   217      43.212  16.233  62.230  1.00  0.00           C
ATOM   2734  HZ  PHE   217      42.747  15.269  62.331  1.00  0.00           H
ATOM   2735  CD2 PHE   217      44.803  17.758  61.328  1.00  0.00           C
ATOM   2736  HD2 PHE   217      45.573  17.872  60.579  1.00  0.00           H
ATOM   2737  CE2 PHE   217      44.317  16.478  61.445  1.00  0.00           C
ATOM   2738  HE2 PHE   217      44.639  15.686  60.785  1.00  0.00           H
ATOM   2739  C   PHE   217      46.454  19.538  64.430  1.00  0.00           C
ATOM   2740  O   PHE   217      46.060  19.364  65.580  1.00  0.00           O
ATOM   2741  N   LEU   218      47.393  18.789  63.936  1.00  0.00           N
ATOM   2742  HN  LEU   218      47.573  18.835  62.966  1.00  0.00           H
ATOM   2743  CA  LEU   218      48.233  17.770  64.635  1.00  0.00           C
ATOM   2744  HA  LEU   218      47.525  17.025  64.975  1.00  0.00           H
ATOM   2745  CB  LEU   218      49.293  17.162  63.642  1.00  0.00           C
ATOM   2746  HB1 LEU   218      49.880  17.977  63.184  1.00  0.00           H
ATOM   2747  HB2 LEU   218      48.647  16.760  62.836  1.00  0.00           H
ATOM   2748  CG  LEU   218      50.307  16.198  64.206  1.00  0.00           C
ATOM   2749  HG  LEU   218      50.841  16.697  65.042  1.00  0.00           H
ATOM   2750  CD1 LEU   218      49.574  14.957  64.836  1.00  0.00           C
ATOM   2751 HD11 LEU   218      50.359  14.300  65.283  1.00  0.00           H
ATOM   2752 HD12 LEU   218      49.037  14.310  64.103  1.00  0.00           H
ATOM   2753 HD13 LEU   218      48.834  15.298  65.600  1.00  0.00           H
ATOM   2754  CD2 LEU   218      51.326  15.780  63.101  1.00  0.00           C
ATOM   2755 HD21 LEU   218      52.002  16.567  62.721  1.00  0.00           H
ATOM   2756 HD22 LEU   218      50.847  15.189  62.285  1.00  0.00           H
ATOM   2757 HD23 LEU   218      51.941  15.024  63.641  1.00  0.00           H
ATOM   2758  C   LEU   218      48.936  18.228  65.899  1.00  0.00           C
ATOM   2759  O   LEU   218      48.740  17.735  66.984  1.00  0.00           O
ATOM   2760  N   LEU   219      49.710  19.274  65.791  1.00  0.00           N
ATOM   2761  HN  LEU   219      49.682  19.688  64.875  1.00  0.00           H
ATOM   2762  CA  LEU   219      50.425  19.878  66.963  1.00  0.00           C
ATOM   2763  HA  LEU   219      50.831  19.035  67.511  1.00  0.00           H
ATOM   2764  CB  LEU   219      51.710  20.691  66.548  1.00  0.00           C
ATOM   2765  HB1 LEU   219      52.128  21.049  67.516  1.00  0.00           H
ATOM   2766  HB2 LEU   219      51.461  21.592  65.948  1.00  0.00           H
ATOM   2767  CG  LEU   219      52.757  19.826  65.875  1.00  0.00           C
ATOM   2768  HG  LEU   219      52.238  19.228  65.091  1.00  0.00           H
ATOM   2769  CD1 LEU   219      53.778  20.691  65.122  1.00  0.00           C
ATOM   2770 HD11 LEU   219      54.547  19.998  64.708  1.00  0.00           H
ATOM   2771 HD12 LEU   219      54.123  21.430  65.886  1.00  0.00           H
ATOM   2772 HD13 LEU   219      53.302  21.286  64.320  1.00  0.00           H
ATOM   2773  CD2 LEU   219      53.574  18.959  66.858  1.00  0.00           C
ATOM   2774 HD21 LEU   219      53.270  17.889  66.839  1.00  0.00           H
ATOM   2775 HD22 LEU   219      53.397  19.195  67.932  1.00  0.00           H
ATOM   2776 HD23 LEU   219      54.647  18.954  66.596  1.00  0.00           H
ATOM   2777  C   LEU   219      49.549  20.575  67.897  1.00  0.00           C
ATOM   2778  O   LEU   219      49.803  20.460  69.097  1.00  0.00           O
ATOM   2779  N   PRO   220      48.473  21.305  67.484  1.00  0.00           N
ATOM   2780  CD  PRO   220      48.568  22.224  66.339  1.00  0.00           C
ATOM   2781  HD1 PRO   220      48.259  21.727  65.401  1.00  0.00           H
ATOM   2782  HD2 PRO   220      49.514  22.803  66.269  1.00  0.00           H
ATOM   2783  CA  PRO   220      47.401  21.683  68.383  1.00  0.00           C
ATOM   2784  HA  PRO   220      47.831  22.319  69.128  1.00  0.00           H
ATOM   2785  CB  PRO   220      46.464  22.485  67.505  1.00  0.00           C
ATOM   2786  HB1 PRO   220      45.878  23.258  68.035  1.00  0.00           H
ATOM   2787  HB2 PRO   220      45.828  21.857  66.840  1.00  0.00           H
ATOM   2788  CG  PRO   220      47.503  23.224  66.635  1.00  0.00           C
ATOM   2789  HG1 PRO   220      47.028  23.714  65.764  1.00  0.00           H
ATOM   2790  HG2 PRO   220      47.969  24.018  67.245  1.00  0.00           H
ATOM   2791  C   PRO   220      46.833  20.544  69.185  1.00  0.00           C
ATOM   2792  O   PRO   220      46.562  20.789  70.349  1.00  0.00           O
ATOM   2793  N   LEU   221      46.494  19.380  68.644  1.00  0.00           N
ATOM   2794  HN  LEU   221      46.510  19.245  67.661  1.00  0.00           H
ATOM   2795  CA  LEU   221      46.074  18.181  69.357  1.00  0.00           C
ATOM   2796  HA  LEU   221      45.245  18.450  69.994  1.00  0.00           H
ATOM   2797  CB  LEU   221      45.441  17.060  68.418  1.00  0.00           C
ATOM   2798  HB1 LEU   221      46.006  16.897  67.483  1.00  0.00           H
ATOM   2799  HB2 LEU   221      44.523  17.515  67.992  1.00  0.00           H
ATOM   2800  CG  LEU   221      45.107  15.698  68.941  1.00  0.00           C
ATOM   2801  HG  LEU   221      45.980  15.238  69.449  1.00  0.00           H
ATOM   2802  CD1 LEU   221      43.925  15.714  69.967  1.00  0.00           C
ATOM   2803 HD11 LEU   221      43.972  14.889  70.715  1.00  0.00           H
ATOM   2804 HD12 LEU   221      42.928  15.669  69.474  1.00  0.00           H
ATOM   2805 HD13 LEU   221      43.969  16.701  70.484  1.00  0.00           H
ATOM   2806  CD2 LEU   221      44.848  14.848  67.700  1.00  0.00           C
ATOM   2807 HD21 LEU   221      43.926  15.234  67.207  1.00  0.00           H
ATOM   2808 HD22 LEU   221      44.678  13.801  68.003  1.00  0.00           H
ATOM   2809 HD23 LEU   221      45.650  14.933  66.937  1.00  0.00           H
ATOM   2810  C   LEU   221      47.100  17.487  70.202  1.00  0.00           C
ATOM   2811  O   LEU   221      46.708  16.836  71.259  1.00  0.00           O
ATOM   2812  N   LEU   222      48.411  17.508  69.822  1.00  0.00           N
ATOM   2813  HN  LEU   222      48.634  17.816  68.899  1.00  0.00           H
ATOM   2814  CA  LEU   222      49.530  17.114  70.634  1.00  0.00           C
ATOM   2815  HA  LEU   222      49.265  16.225  71.190  1.00  0.00           H
ATOM   2816  CB  LEU   222      50.784  16.843  69.764  1.00  0.00           C
ATOM   2817  HB1 LEU   222      51.661  16.652  70.420  1.00  0.00           H
ATOM   2818  HB2 LEU   222      51.107  17.763  69.222  1.00  0.00           H
ATOM   2819  CG  LEU   222      50.568  15.562  68.901  1.00  0.00           C
ATOM   2820  HG  LEU   222      49.504  15.580  68.598  1.00  0.00           H
ATOM   2821  CD1 LEU   222      51.499  15.646  67.638  1.00  0.00           C
ATOM   2822 HD11 LEU   222      51.326  16.602  67.108  1.00  0.00           H
ATOM   2823 HD12 LEU   222      51.339  14.689  67.094  1.00  0.00           H
ATOM   2824 HD13 LEU   222      52.582  15.513  67.873  1.00  0.00           H
ATOM   2825  CD2 LEU   222      50.819  14.280  69.643  1.00  0.00           C
ATOM   2826 HD21 LEU   222      50.926  13.539  68.819  1.00  0.00           H
ATOM   2827 HD22 LEU   222      50.023  13.966  70.352  1.00  0.00           H
ATOM   2828 HD23 LEU   222      51.744  14.252  70.265  1.00  0.00           H
ATOM   2829  C   LEU   222      49.752  18.111  71.732  1.00  0.00           C
ATOM   2830  O   LEU   222      50.217  17.752  72.770  1.00  0.00           O
ATOM   2831  N   LEU   223      49.460  19.442  71.612  1.00  0.00           N
ATOM   2832  HN  LEU   223      49.383  19.799  70.688  1.00  0.00           H
ATOM   2833  CA  LEU   223      49.405  20.359  72.747  1.00  0.00           C
ATOM   2834  HA  LEU   223      50.277  20.171  73.351  1.00  0.00           H
ATOM   2835  CB  LEU   223      49.444  21.786  72.148  1.00  0.00           C
ATOM   2836  HB1 LEU   223      48.684  21.818  71.342  1.00  0.00           H
ATOM   2837  HB2 LEU   223      50.361  21.865  71.530  1.00  0.00           H
ATOM   2838  CG  LEU   223      49.204  22.979  73.121  1.00  0.00           C
ATOM   2839  HG  LEU   223      48.239  22.801  73.637  1.00  0.00           H
ATOM   2840  CD1 LEU   223      50.428  23.083  74.063  1.00  0.00           C
ATOM   2841 HD11 LEU   223      51.358  23.267  73.484  1.00  0.00           H
ATOM   2842 HD12 LEU   223      50.458  22.212  74.759  1.00  0.00           H
ATOM   2843 HD13 LEU   223      50.280  23.941  74.749  1.00  0.00           H
ATOM   2844  CD2 LEU   223      49.034  24.345  72.320  1.00  0.00           C
ATOM   2845 HD21 LEU   223      49.006  25.274  72.931  1.00  0.00           H
ATOM   2846 HD22 LEU   223      48.149  24.330  71.646  1.00  0.00           H
ATOM   2847 HD23 LEU   223      50.053  24.470  71.897  1.00  0.00           H
ATOM   2848  C   LEU   223      48.242  20.035  73.723  1.00  0.00           C
ATOM   2849  O   LEU   223      48.315  20.405  74.840  1.00  0.00           O
ATOM   2850  N   ILE   224      47.136  19.463  73.228  1.00  0.00           N
ATOM   2851  HN  ILE   224      47.102  19.363  72.237  1.00  0.00           H
ATOM   2852  CA  ILE   224      46.132  18.877  74.147  1.00  0.00           C
ATOM   2853  HA  ILE   224      45.962  19.539  74.988  1.00  0.00           H
ATOM   2854  CB  ILE   224      44.788  18.490  73.470  1.00  0.00           C
ATOM   2855  HB  ILE   224      45.101  17.784  72.659  1.00  0.00           H
ATOM   2856  CG2 ILE   224      43.873  17.869  74.550  1.00  0.00           C
ATOM   2857 HG21 ILE   224      44.146  16.806  74.704  1.00  0.00           H
ATOM   2858 HG22 ILE   224      42.804  17.874  74.230  1.00  0.00           H
ATOM   2859 HG23 ILE   224      43.954  18.325  75.557  1.00  0.00           H
ATOM   2860  CG1 ILE   224      44.041  19.748  72.885  1.00  0.00           C
ATOM   2861 HG11 ILE   224      44.862  20.294  72.362  1.00  0.00           H
ATOM   2862 HG12 ILE   224      43.612  20.413  73.662  1.00  0.00           H
ATOM   2863  CD  ILE   224      43.082  19.369  71.767  1.00  0.00           C
ATOM   2864  HD1 ILE   224      43.582  18.941  70.877  1.00  0.00           H
ATOM   2865  HD2 ILE   224      42.471  20.262  71.504  1.00  0.00           H
ATOM   2866  HD3 ILE   224      42.297  18.782  72.288  1.00  0.00           H
ATOM   2867  C   ILE   224      46.784  17.765  74.926  1.00  0.00           C
ATOM   2868  O   ILE   224      46.756  17.788  76.158  1.00  0.00           O
ATOM   2869  N   LEU   225      47.478  16.788  74.338  1.00  0.00           N
ATOM   2870  HN  LEU   225      47.578  16.734  73.347  1.00  0.00           H
ATOM   2871  CA  LEU   225      48.134  15.851  75.253  1.00  0.00           C
ATOM   2872  HA  LEU   225      47.357  15.389  75.850  1.00  0.00           H
ATOM   2873  CB  LEU   225      48.847  14.711  74.474  1.00  0.00           C
ATOM   2874  HB1 LEU   225      49.038  13.873  75.174  1.00  0.00           H
ATOM   2875  HB2 LEU   225      49.794  15.126  74.061  1.00  0.00           H
ATOM   2876  CG  LEU   225      48.185  14.099  73.284  1.00  0.00           C
ATOM   2877  HG  LEU   225      47.866  14.757  72.449  1.00  0.00           H
ATOM   2878  CD1 LEU   225      49.086  12.939  72.643  1.00  0.00           C
ATOM   2879 HD11 LEU   225      50.100  13.209  72.301  1.00  0.00           H
ATOM   2880 HD12 LEU   225      48.552  12.500  71.773  1.00  0.00           H
ATOM   2881 HD13 LEU   225      49.146  12.205  73.473  1.00  0.00           H
ATOM   2882  CD2 LEU   225      46.886  13.495  73.736  1.00  0.00           C
ATOM   2883 HD21 LEU   225      46.135  14.247  74.045  1.00  0.00           H
ATOM   2884 HD22 LEU   225      46.919  12.886  74.662  1.00  0.00           H
ATOM   2885 HD23 LEU   225      46.375  13.052  72.847  1.00  0.00           H
ATOM   2886  C   LEU   225      49.240  16.411  76.231  1.00  0.00           C
ATOM   2887  O   LEU   225      49.280  16.068  77.459  1.00  0.00           O
ATOM   2888  N   VAL   226      50.131  17.271  75.632  1.00  0.00           N
ATOM   2889  HN  VAL   226      50.194  17.467  74.660  1.00  0.00           H
ATOM   2890  CA  VAL   226      51.295  17.644  76.465  1.00  0.00           C
ATOM   2891  HA  VAL   226      51.746  16.692  76.709  1.00  0.00           H
ATOM   2892  CB  VAL   226      52.290  18.391  75.634  1.00  0.00           C
ATOM   2893  HB  VAL   226      51.757  18.911  74.817  1.00  0.00           H
ATOM   2894  CG1 VAL   226      53.089  19.484  76.457  1.00  0.00           C
ATOM   2895 HG11 VAL   226      53.492  19.043  77.390  1.00  0.00           H
ATOM   2896 HG12 VAL   226      52.418  20.328  76.747  1.00  0.00           H
ATOM   2897 HG13 VAL   226      53.965  19.778  75.845  1.00  0.00           H
ATOM   2898  CG2 VAL   226      53.208  17.396  74.845  1.00  0.00           C
ATOM   2899 HG21 VAL   226      53.813  16.849  75.596  1.00  0.00           H
ATOM   2900 HG22 VAL   226      53.905  17.846  74.108  1.00  0.00           H
ATOM   2901 HG23 VAL   226      52.577  16.666  74.304  1.00  0.00           H
ATOM   2902  C   VAL   226      50.901  18.361  77.784  1.00  0.00           C
ATOM   2903  O   VAL   226      51.424  18.044  78.885  1.00  0.00           O
ATOM   2904  N   VAL   227      49.873  19.235  77.678  1.00  0.00           N
ATOM   2905  HN  VAL   227      49.516  19.429  76.767  1.00  0.00           H
ATOM   2906  CA  VAL   227      49.237  20.034  78.703  1.00  0.00           C
ATOM   2907  HA  VAL   227      49.918  20.680  79.232  1.00  0.00           H
ATOM   2908  CB  VAL   227      48.098  20.954  78.168  1.00  0.00           C
ATOM   2909  HB  VAL   227      47.507  20.280  77.502  1.00  0.00           H
ATOM   2910  CG1 VAL   227      47.048  21.492  79.176  1.00  0.00           C
ATOM   2911 HG11 VAL   227      46.307  22.164  78.695  1.00  0.00           H
ATOM   2912 HG12 VAL   227      47.674  22.125  79.841  1.00  0.00           H
ATOM   2913 HG13 VAL   227      46.406  20.767  79.717  1.00  0.00           H
ATOM   2914  CG2 VAL   227      48.881  22.052  77.467  1.00  0.00           C
ATOM   2915 HG21 VAL   227      49.234  22.803  78.198  1.00  0.00           H
ATOM   2916 HG22 VAL   227      48.235  22.590  76.738  1.00  0.00           H
ATOM   2917 HG23 VAL   227      49.769  21.555  77.023  1.00  0.00           H
ATOM   2918  C   VAL   227      48.605  19.227  79.844  1.00  0.00           C
ATOM   2919  O   VAL   227      48.978  19.498  80.943  1.00  0.00           O
ATOM   2920  N   TYR   228      47.782  18.215  79.617  1.00  0.00           N
ATOM   2921  HN  TYR   228      47.462  18.086  78.673  1.00  0.00           H
ATOM   2922  CA  TYR   228      47.100  17.415  80.623  1.00  0.00           C
ATOM   2923  HA  TYR   228      47.056  18.104  81.459  1.00  0.00           H
ATOM   2924  CB  TYR   228      45.685  17.045  80.177  1.00  0.00           C
ATOM   2925  HB1 TYR   228      45.204  16.399  80.937  1.00  0.00           H
ATOM   2926  HB2 TYR   228      45.724  16.521  79.195  1.00  0.00           H
ATOM   2927  CG  TYR   228      44.781  18.247  79.982  1.00  0.00           C
ATOM   2928  CD1 TYR   228      44.432  18.635  78.713  1.00  0.00           C
ATOM   2929  HD1 TYR   228      44.668  18.057  77.834  1.00  0.00           H
ATOM   2930  CE1 TYR   228      43.809  19.868  78.419  1.00  0.00           C
ATOM   2931  HE1 TYR   228      43.523  20.121  77.415  1.00  0.00           H
ATOM   2932  CZ  TYR   228      43.638  20.843  79.439  1.00  0.00           C
ATOM   2933  OH  TYR   228      43.154  22.178  79.257  1.00  0.00           O
ATOM   2934  HH  TYR   228      43.306  22.362  78.329  1.00  0.00           H
ATOM   2935  CD2 TYR   228      44.449  19.134  80.958  1.00  0.00           C
ATOM   2936  HD2 TYR   228      44.596  18.855  81.989  1.00  0.00           H
ATOM   2937  CE2 TYR   228      43.947  20.468  80.725  1.00  0.00           C
ATOM   2938  HE2 TYR   228      43.746  21.053  81.613  1.00  0.00           H
ATOM   2939  C   TYR   228      47.852  16.219  81.134  1.00  0.00           C
ATOM   2940  O   TYR   228      47.727  15.881  82.258  1.00  0.00           O
ATOM   2941  N   CYS   229      48.763  15.689  80.318  1.00  0.00           N
ATOM   2942  HN  CYS   229      48.929  15.964  79.371  1.00  0.00           H
ATOM   2943  CA  CYS   229      49.742  14.769  80.792  1.00  0.00           C
ATOM   2944  HA  CYS   229      49.239  14.023  81.398  1.00  0.00           H
ATOM   2945  CB  CYS   229      50.266  14.019  79.572  1.00  0.00           C
ATOM   2946  HB1 CYS   229      51.065  13.315  79.876  1.00  0.00           H
ATOM   2947  HB2 CYS   229      50.791  14.758  78.926  1.00  0.00           H
ATOM   2948  SG  CYS   229      48.983  13.149  78.639  1.00  0.00           S
ATOM   2949  HG1 CYS   229      48.523  14.169  77.941  1.00  0.00           H
ATOM   2950  C   CYS   229      50.842  15.433  81.655  1.00  0.00           C
ATOM   2951  O   CYS   229      51.417  14.806  82.546  1.00  0.00           O
ATOM   2952  N   SER   230      51.141  16.744  81.450  1.00  0.00           N
ATOM   2953  HN  SER   230      50.872  17.178  80.590  1.00  0.00           H
ATOM   2954  CA  SER   230      52.013  17.513  82.321  1.00  0.00           C
ATOM   2955  HA  SER   230      52.883  16.920  82.571  1.00  0.00           H
ATOM   2956  CB  SER   230      52.777  18.686  81.502  1.00  0.00           C
ATOM   2957  HB1 SER   230      52.063  19.456  81.112  1.00  0.00           H
ATOM   2958  HB2 SER   230      53.237  18.139  80.658  1.00  0.00           H
ATOM   2959  OG  SER   230      53.767  19.258  82.364  1.00  0.00           O
ATOM   2960  HG1 SER   230      54.257  18.572  82.827  1.00  0.00           H
ATOM   2961  C   SER   230      51.365  17.888  83.630  1.00  0.00           C
ATOM   2962  O   SER   230      51.906  17.739  84.706  1.00  0.00           O
ATOM   2963  N   MET   231      50.018  18.195  83.531  1.00  0.00           N
ATOM   2964  HN  MET   231      49.566  18.462  82.687  1.00  0.00           H
ATOM   2965  CA  MET   231      49.219  18.352  84.743  1.00  0.00           C
ATOM   2966  HA  MET   231      49.734  19.141  85.283  1.00  0.00           H
ATOM   2967  CB  MET   231      47.764  18.763  84.551  1.00  0.00           C
ATOM   2968  HB1 MET   231      47.187  18.673  85.499  1.00  0.00           H
ATOM   2969  HB2 MET   231      47.406  18.060  83.769  1.00  0.00           H
ATOM   2970  CG  MET   231      47.481  20.233  84.034  1.00  0.00           C
ATOM   2971  HG1 MET   231      48.005  20.415  83.066  1.00  0.00           H
ATOM   2972  HG2 MET   231      48.000  21.019  84.625  1.00  0.00           H
ATOM   2973  SD  MET   231      45.712  20.850  83.960  1.00  0.00           S
ATOM   2974  CE  MET   231      45.925  22.300  82.969  1.00  0.00           C
ATOM   2975  HE1 MET   231      44.989  22.816  82.683  1.00  0.00           H
ATOM   2976  HE2 MET   231      46.362  21.935  82.015  1.00  0.00           H
ATOM   2977  HE3 MET   231      46.610  23.003  83.506  1.00  0.00           H
ATOM   2978  C   MET   231      49.180  17.040  85.563  1.00  0.00           C
ATOM   2979  O   MET   231      49.357  17.047  86.779  1.00  0.00           O
ATOM   2980  N   PHE   232      49.007  15.914  84.892  1.00  0.00           N
ATOM   2981  HN  PHE   232      48.820  15.940  83.915  1.00  0.00           H
ATOM   2982  CA  PHE   232      49.330  14.566  85.597  1.00  0.00           C
ATOM   2983  HA  PHE   232      48.636  14.530  86.411  1.00  0.00           H
ATOM   2984  CB  PHE   232      48.844  13.535  84.517  1.00  0.00           C
ATOM   2985  HB1 PHE   232      49.480  13.617  83.621  1.00  0.00           H
ATOM   2986  HB2 PHE   232      47.801  13.818  84.280  1.00  0.00           H
ATOM   2987  CG  PHE   232      48.622  12.095  84.995  1.00  0.00           C
ATOM   2988  CD1 PHE   232      49.120  10.934  84.363  1.00  0.00           C
ATOM   2989  HD1 PHE   232      49.585  11.113  83.406  1.00  0.00           H
ATOM   2990  CE1 PHE   232      48.879   9.689  84.964  1.00  0.00           C
ATOM   2991  HE1 PHE   232      49.313   8.823  84.494  1.00  0.00           H
ATOM   2992  CZ  PHE   232      48.131   9.656  86.206  1.00  0.00           C
ATOM   2993  HZ  PHE   232      48.054   8.673  86.660  1.00  0.00           H
ATOM   2994  CD2 PHE   232      47.873  12.074  86.184  1.00  0.00           C
ATOM   2995  HD2 PHE   232      47.422  12.946  86.642  1.00  0.00           H
ATOM   2996  CE2 PHE   232      47.655  10.802  86.770  1.00  0.00           C
ATOM   2997  HE2 PHE   232      47.171  10.700  87.720  1.00  0.00           H
ATOM   2998  C   PHE   232      50.690  14.313  86.145  1.00  0.00           C
ATOM   2999  O   PHE   232      50.779  13.962  87.293  1.00  0.00           O
ATOM   3000  N   ARG   233      51.803  14.614  85.429  1.00  0.00           N
ATOM   3001  HN  ARG   233      51.664  14.908  84.488  1.00  0.00           H
ATOM   3002  CA  ARG   233      53.145  14.421  85.892  1.00  0.00           C
ATOM   3003  HA  ARG   233      53.131  13.415  86.279  1.00  0.00           H
ATOM   3004  CB  ARG   233      54.147  14.718  84.728  1.00  0.00           C
ATOM   3005  HB1 ARG   233      53.933  15.695  84.254  1.00  0.00           H
ATOM   3006  HB2 ARG   233      54.008  13.940  83.952  1.00  0.00           H
ATOM   3007  CG  ARG   233      55.653  14.686  85.106  1.00  0.00           C
ATOM   3008  HG1 ARG   233      55.975  15.443  85.846  1.00  0.00           H
ATOM   3009  HG2 ARG   233      56.239  14.989  84.215  1.00  0.00           H
ATOM   3010  CD  ARG   233      56.040  13.241  85.617  1.00  0.00           C
ATOM   3011  HD1 ARG   233      56.067  12.419  84.862  1.00  0.00           H
ATOM   3012  HD2 ARG   233      55.378  13.006  86.484  1.00  0.00           H
ATOM   3013  NE  ARG   233      57.394  13.259  86.189  1.00  0.00           N
ATOM   3014  HE  ARG   233      57.980  14.070  86.142  1.00  0.00           H
ATOM   3015  CZ  ARG   233      57.997  12.294  86.845  1.00  0.00           C
ATOM   3016  NH1 ARG   233      57.604  10.995  86.936  1.00  0.00           N
ATOM   3017 HH11 ARG   233      56.900  10.669  86.298  1.00  0.00           H
ATOM   3018 HH12 ARG   233      58.229  10.232  87.140  1.00  0.00           H
ATOM   3019  NH2 ARG   233      59.171  12.510  87.385  1.00  0.00           N
ATOM   3020 HH21 ARG   233      59.592  13.414  87.439  1.00  0.00           H
ATOM   3021 HH22 ARG   233      59.423  11.956  88.177  1.00  0.00           H
ATOM   3022  C   ARG   233      53.524  15.271  87.154  1.00  0.00           C
ATOM   3023  O   ARG   233      54.142  14.796  88.115  1.00  0.00           O
ATOM   3024  N   VAL   234      53.062  16.520  87.103  1.00  0.00           N
ATOM   3025  HN  VAL   234      52.556  16.849  86.317  1.00  0.00           H
ATOM   3026  CA  VAL   234      53.106  17.375  88.292  1.00  0.00           C
ATOM   3027  HA  VAL   234      54.147  17.508  88.552  1.00  0.00           H
ATOM   3028  CB  VAL   234      52.634  18.787  87.910  1.00  0.00           C
ATOM   3029  HB  VAL   234      51.585  18.662  87.556  1.00  0.00           H
ATOM   3030  CG1 VAL   234      52.548  19.798  89.034  1.00  0.00           C
ATOM   3031 HG11 VAL   234      53.527  19.794  89.579  1.00  0.00           H
ATOM   3032 HG12 VAL   234      51.801  19.530  89.815  1.00  0.00           H
ATOM   3033 HG13 VAL   234      52.405  20.821  88.623  1.00  0.00           H
ATOM   3034  CG2 VAL   234      53.442  19.423  86.754  1.00  0.00           C
ATOM   3035 HG21 VAL   234      53.107  20.482  86.642  1.00  0.00           H
ATOM   3036 HG22 VAL   234      53.527  18.922  85.767  1.00  0.00           H
ATOM   3037 HG23 VAL   234      54.515  19.493  87.059  1.00  0.00           H
ATOM   3038  C   VAL   234      52.319  16.829  89.438  1.00  0.00           C
ATOM   3039  O   VAL   234      52.724  16.970  90.595  1.00  0.00           O
ATOM   3040  N   ALA   235      51.088  16.235  89.296  1.00  0.00           N
ATOM   3041  HN  ALA   235      50.561  16.325  88.457  1.00  0.00           H
ATOM   3042  CA  ALA   235      50.316  15.529  90.312  1.00  0.00           C
ATOM   3043  HA  ALA   235      50.209  16.184  91.165  1.00  0.00           H
ATOM   3044  CB  ALA   235      48.995  15.127  89.781  1.00  0.00           C
ATOM   3045  HB1 ALA   235      48.335  14.501  90.423  1.00  0.00           H
ATOM   3046  HB2 ALA   235      49.004  14.467  88.889  1.00  0.00           H
ATOM   3047  HB3 ALA   235      48.500  16.017  89.356  1.00  0.00           H
ATOM   3048  C   ALA   235      51.046  14.304  90.798  1.00  0.00           C
ATOM   3049  O   ALA   235      51.010  13.949  91.947  1.00  0.00           O
ATOM   3050  N   ARG   236      51.797  13.539  89.889  1.00  0.00           N
ATOM   3051  HN  ARG   236      51.793  13.831  88.938  1.00  0.00           H
ATOM   3052  CA  ARG   236      52.568  12.280  90.147  1.00  0.00           C
ATOM   3053  HA  ARG   236      51.943  11.763  90.849  1.00  0.00           H
ATOM   3054  CB  ARG   236      52.891  11.297  89.018  1.00  0.00           C
ATOM   3055  HB1 ARG   236      53.395  10.436  89.498  1.00  0.00           H
ATOM   3056  HB2 ARG   236      53.673  11.736  88.374  1.00  0.00           H
ATOM   3057  CG  ARG   236      51.736  10.853  88.199  1.00  0.00           C
ATOM   3058  HG1 ARG   236      52.134  10.073  87.507  1.00  0.00           H
ATOM   3059  HG2 ARG   236      51.362  11.671  87.555  1.00  0.00           H
ATOM   3060  CD  ARG   236      50.535  10.274  89.004  1.00  0.00           C
ATOM   3061  HD1 ARG   236      49.682  10.009  88.353  1.00  0.00           H
ATOM   3062  HD2 ARG   236      50.181  10.999  89.759  1.00  0.00           H
ATOM   3063  NE  ARG   236      51.103   8.983  89.545  1.00  0.00           N
ATOM   3064  HE  ARG   236      52.083   8.872  89.366  1.00  0.00           H
ATOM   3065  CZ  ARG   236      50.481   8.023  90.207  1.00  0.00           C
ATOM   3066  NH1 ARG   236      49.268   8.095  90.721  1.00  0.00           N
ATOM   3067 HH11 ARG   236      48.719   8.883  90.440  1.00  0.00           H
ATOM   3068 HH12 ARG   236      48.851   7.268  91.099  1.00  0.00           H
ATOM   3069  NH2 ARG   236      51.241   6.978  90.481  1.00  0.00           N
ATOM   3070 HH21 ARG   236      52.157   7.155  90.109  1.00  0.00           H
ATOM   3071 HH22 ARG   236      50.939   6.261  91.113  1.00  0.00           H
ATOM   3072  C   ARG   236      53.880  12.617  90.887  1.00  0.00           C
ATOM   3073  O   ARG   236      54.342  11.991  91.787  1.00  0.00           O
ATOM   3074  N   VAL   237      54.591  13.713  90.544  1.00  0.00           N
ATOM   3075  HN  VAL   237      54.150  14.353  89.927  1.00  0.00           H
ATOM   3076  CA  VAL   237      55.890  14.115  91.187  1.00  0.00           C
ATOM   3077  HA  VAL   237      56.466  13.205  91.279  1.00  0.00           H
ATOM   3078  CB  VAL   237      56.714  15.045  90.164  1.00  0.00           C
ATOM   3079  HB  VAL   237      56.592  14.704  89.122  1.00  0.00           H
ATOM   3080  CG1 VAL   237      56.153  16.442  90.255  1.00  0.00           C
ATOM   3081 HG11 VAL   237      56.692  17.073  89.509  1.00  0.00           H
ATOM   3082 HG12 VAL   237      56.382  16.919  91.228  1.00  0.00           H
ATOM   3083 HG13 VAL   237      55.057  16.552  90.147  1.00  0.00           H
ATOM   3084  CG2 VAL   237      58.217  14.934  90.538  1.00  0.00           C
ATOM   3085 HG21 VAL   237      58.280  15.419  91.530  1.00  0.00           H
ATOM   3086 HG22 VAL   237      58.800  15.698  89.989  1.00  0.00           H
ATOM   3087 HG23 VAL   237      58.428  13.853  90.349  1.00  0.00           H
ATOM   3088  C   VAL   237      55.715  14.682  92.590  1.00  0.00           C
ATOM   3089  O   VAL   237      56.645  14.585  93.389  1.00  0.00           O
ATOM   3090  N   ALA   238      54.492  15.150  92.907  1.00  0.00           N
ATOM   3091  HN  ALA   238      53.804  15.048  92.180  1.00  0.00           H
ATOM   3092  CA  ALA   238      54.059  15.502  94.293  1.00  0.00           C
ATOM   3093  HA  ALA   238      52.986  15.427  94.286  1.00  0.00           H
ATOM   3094  CB  ALA   238      54.375  14.491  95.448  1.00  0.00           C
ATOM   3095  HB1 ALA   238      55.475  14.422  95.598  1.00  0.00           H
ATOM   3096  HB2 ALA   238      53.964  13.492  95.189  1.00  0.00           H
ATOM   3097  HB3 ALA   238      53.885  14.856  96.382  1.00  0.00           H
ATOM   3098  C   ALA   238      54.495  16.936  94.624  1.00  0.00           C
ATOM   3099  O   ALA   238      54.558  17.303  95.814  1.00  0.00           O
ATOM   3100  N   ALA   239      54.711  17.860  93.631  1.00  0.00           N
ATOM   3101  HN  ALA   239      54.660  17.550  92.685  1.00  0.00           H
ATOM   3102  CA  ALA   239      55.478  19.085  93.874  1.00  0.00           C
ATOM   3103  HA  ALA   239      56.132  18.813  94.689  1.00  0.00           H
ATOM   3104  CB  ALA   239      56.463  19.361  92.673  1.00  0.00           C
ATOM   3105  HB1 ALA   239      55.806  19.379  91.778  1.00  0.00           H
ATOM   3106  HB2 ALA   239      57.160  18.537  92.440  1.00  0.00           H
ATOM   3107  HB3 ALA   239      56.995  20.334  92.723  1.00  0.00           H
ATOM   3108  C   ALA   239      54.703  20.376  94.242  1.00  0.00           C
ATOM   3109  O   ALA   239      55.221  21.387  94.602  1.00  0.00           O
ATOM   3110  N   MET   240      53.361  20.318  94.211  1.00  0.00           N
ATOM   3111  HN  MET   240      52.896  19.477  93.918  1.00  0.00           H
ATOM   3112  CA  MET   240      52.341  21.290  94.698  1.00  0.00           C
ATOM   3113  HA  MET   240      52.343  22.051  93.933  1.00  0.00           H
ATOM   3114  CB  MET   240      50.913  20.708  94.787  1.00  0.00           C
ATOM   3115  HB1 MET   240      50.233  21.491  95.192  1.00  0.00           H
ATOM   3116  HB2 MET   240      50.763  19.888  95.512  1.00  0.00           H
ATOM   3117  CG  MET   240      50.303  20.401  93.328  1.00  0.00           C
ATOM   3118  HG1 MET   240      50.443  21.353  92.768  1.00  0.00           H
ATOM   3119  HG2 MET   240      49.226  20.196  93.502  1.00  0.00           H
ATOM   3120  SD  MET   240      51.017  19.066  92.385  1.00  0.00           S
ATOM   3121  CE  MET   240      50.601  17.766  93.550  1.00  0.00           C
ATOM   3122  HE1 MET   240      49.510  17.774  93.780  1.00  0.00           H
ATOM   3123  HE2 MET   240      51.154  17.849  94.514  1.00  0.00           H
ATOM   3124  HE3 MET   240      50.920  16.772  93.168  1.00  0.00           H
ATOM   3125  C   MET   240      52.672  21.920  96.047  1.00  0.00           C
ATOM   3126  O   MET   240      52.736  21.287  97.091  1.00  0.00           O
ATOM   3127  N   GLN   241      52.827  23.231  96.035  1.00  0.00           N
ATOM   3128  HN  GLN   241      52.898  23.617  95.115  1.00  0.00           H
ATOM   3129  CA  GLN   241      53.135  23.938  97.317  1.00  0.00           C
ATOM   3130  HA  GLN   241      53.361  23.238  98.110  1.00  0.00           H
ATOM   3131  CB  GLN   241      54.307  24.951  96.982  1.00  0.00           C
ATOM   3132  HB1 GLN   241      54.157  25.744  96.221  1.00  0.00           H
ATOM   3133  HB2 GLN   241      55.164  24.390  96.541  1.00  0.00           H
ATOM   3134  CG  GLN   241      54.919  25.678  98.220  1.00  0.00           C
ATOM   3135  HG1 GLN   241      54.347  26.508  98.676  1.00  0.00           H
ATOM   3136  HG2 GLN   241      55.875  26.129  97.891  1.00  0.00           H
ATOM   3137  CD  GLN   241      55.257  24.838  99.534  1.00  0.00           C
ATOM   3138  OE1 GLN   241      56.416  24.463  99.728  1.00  0.00           O
ATOM   3139  NE2 GLN   241      54.242  24.414 100.337  1.00  0.00           N
ATOM   3140 HE21 GLN   241      54.530  23.969 101.188  1.00  0.00           H
ATOM   3141 HE22 GLN   241      53.268  24.457 100.151  1.00  0.00           H
ATOM   3142  C   GLN   241      51.936  24.768  97.783  1.00  0.00           C
ATOM   3143  O   GLN   241      51.550  24.849  98.971  1.00  0.00           O
HETATM 3144  N   HSD   242      51.233  25.330  96.762  1.00  0.00           N
HETATM 3145  HN  HSD   242      51.566  25.215  95.826  1.00  0.00           H
HETATM 3146  CA  HSD   242      49.960  25.890  96.906  1.00  0.00           C
HETATM 3147  HA  HSD   242      50.019  26.342  97.894  1.00  0.00           H
HETATM 3148  CB  HSD   242      49.719  27.047  95.924  1.00  0.00           C
HETATM 3149  HB1 HSD   242      48.826  27.692  96.031  1.00  0.00           H
HETATM 3150  HB2 HSD   242      49.718  26.721  94.859  1.00  0.00           H
HETATM 3151  ND1 HSD   242      51.038  28.816  97.147  1.00  0.00           N
HETATM 3152  HD1 HSD   242      50.486  28.850  97.987  1.00  0.00           H
HETATM 3153  CG  HSD   242      50.900  27.981  96.097  1.00  0.00           C
HETATM 3154  CE1 HSD   242      52.126  29.574  96.968  1.00  0.00           C
HETATM 3155  HE1 HSD   242      52.524  30.277  97.689  1.00  0.00           H
HETATM 3156  NE2 HSD   242      52.643  29.330  95.805  1.00  0.00           N
HETATM 3157  CD2 HSD   242      51.794  28.370  95.219  1.00  0.00           C
HETATM 3158  HD2 HSD   242      52.052  27.915  94.274  1.00  0.00           H
HETATM 3159  C   HSD   242      48.730  25.087  96.961  1.00  0.00           C
HETATM 3160  O   HSD   242      47.790  25.309  96.196  1.00  0.00           O
ATOM   3161  N   GLY   243      48.670  24.127  97.890  1.00  0.00           N
ATOM   3162  HN  GLY   243      49.380  24.131  98.586  1.00  0.00           H
ATOM   3163  CA  GLY   243      47.515  23.286  98.107  1.00  0.00           C
ATOM   3164  HA1 GLY   243      46.658  23.790  98.499  1.00  0.00           H
ATOM   3165  HA2 GLY   243      47.880  22.553  98.805  1.00  0.00           H
ATOM   3166  C   GLY   243      47.262  22.445  96.864  1.00  0.00           C
ATOM   3167  O   GLY   243      47.938  22.379  95.847  1.00  0.00           O
ATOM   3168  N   PRO   244      46.124  21.786  96.796  1.00  0.00           N
ATOM   3169  CD  PRO   244      45.180  21.533  97.931  1.00  0.00           C
ATOM   3170  HD1 PRO   244      44.639  22.486  98.127  1.00  0.00           H
ATOM   3171  HD2 PRO   244      45.610  21.149  98.872  1.00  0.00           H
ATOM   3172  CA  PRO   244      45.565  21.157  95.610  1.00  0.00           C
ATOM   3173  HA  PRO   244      46.129  20.267  95.391  1.00  0.00           H
ATOM   3174  CB  PRO   244      44.207  20.698  95.908  1.00  0.00           C
ATOM   3175  HB1 PRO   244      43.944  19.713  95.473  1.00  0.00           H
ATOM   3176  HB2 PRO   244      43.493  21.539  95.749  1.00  0.00           H
ATOM   3177  CG  PRO   244      44.243  20.406  97.422  1.00  0.00           C
ATOM   3178  HG1 PRO   244      43.236  20.385  97.884  1.00  0.00           H
ATOM   3179  HG2 PRO   244      44.645  19.374  97.550  1.00  0.00           H
ATOM   3180  C   PRO   244      45.465  21.900  94.246  1.00  0.00           C
ATOM   3181  O   PRO   244      44.999  23.059  94.244  1.00  0.00           O
ATOM   3182  N   LEU   245      45.872  21.204  93.106  1.00  0.00           N
ATOM   3183  HN  LEU   245      46.158  20.254  93.237  1.00  0.00           H
ATOM   3184  CA  LEU   245      45.639  21.752  91.794  1.00  0.00           C
ATOM   3185  HA  LEU   245      46.337  22.583  91.732  1.00  0.00           H
ATOM   3186  CB  LEU   245      46.097  20.729  90.693  1.00  0.00           C
ATOM   3187  HB1 LEU   245      45.957  21.220  89.709  1.00  0.00           H
ATOM   3188  HB2 LEU   245      45.358  19.908  90.650  1.00  0.00           H
ATOM   3189  CG  LEU   245      47.588  20.248  90.849  1.00  0.00           C
ATOM   3190  HG  LEU   245      47.665  19.822  91.880  1.00  0.00           H
ATOM   3191  CD1 LEU   245      47.890  19.108  89.845  1.00  0.00           C
ATOM   3192 HD11 LEU   245      47.840  19.521  88.816  1.00  0.00           H
ATOM   3193 HD12 LEU   245      47.205  18.273  90.081  1.00  0.00           H
ATOM   3194 HD13 LEU   245      48.898  18.668  90.012  1.00  0.00           H
ATOM   3195  CD2 LEU   245      48.567  21.425  90.776  1.00  0.00           C
ATOM   3196 HD21 LEU   245      48.301  22.049  89.907  1.00  0.00           H
ATOM   3197 HD22 LEU   245      49.558  20.931  90.648  1.00  0.00           H
ATOM   3198 HD23 LEU   245      48.482  22.087  91.657  1.00  0.00           H
ATOM   3199  C   LEU   245      44.175  22.212  91.386  1.00  0.00           C
ATOM   3200  O   LEU   245      43.343  21.314  91.564  1.00  0.00           O
ATOM   3201  N   PRO   246      43.844  23.362  90.906  1.00  0.00           N
ATOM   3202  CD  PRO   246      44.792  24.408  90.626  1.00  0.00           C
ATOM   3203  HD1 PRO   246      45.479  24.040  89.826  1.00  0.00           H
ATOM   3204  HD2 PRO   246      45.376  24.636  91.539  1.00  0.00           H
ATOM   3205  CA  PRO   246      42.425  23.761  90.747  1.00  0.00           C
ATOM   3206  HA  PRO   246      41.880  23.345  91.580  1.00  0.00           H
ATOM   3207  CB  PRO   246      42.583  25.345  90.800  1.00  0.00           C
ATOM   3208  HB1 PRO   246      42.517  25.606  91.879  1.00  0.00           H
ATOM   3209  HB2 PRO   246      41.781  25.819  90.207  1.00  0.00           H
ATOM   3210  CG  PRO   246      43.942  25.589  90.240  1.00  0.00           C
ATOM   3211  HG1 PRO   246      43.863  25.555  89.133  1.00  0.00           H
ATOM   3212  HG2 PRO   246      44.492  26.548  90.376  1.00  0.00           H
ATOM   3213  C   PRO   246      41.775  23.415  89.388  1.00  0.00           C
ATOM   3214  O   PRO   246      40.856  24.097  88.853  1.00  0.00           O
ATOM   3215  N   THR   247      42.215  22.290  88.840  1.00  0.00           N
ATOM   3216  HN  THR   247      42.883  21.753  89.354  1.00  0.00           H
ATOM   3217  CA  THR   247      41.718  21.730  87.588  1.00  0.00           C
ATOM   3218  HA  THR   247      41.877  22.412  86.769  1.00  0.00           H
ATOM   3219  CB  THR   247      42.498  20.406  87.451  1.00  0.00           C
ATOM   3220  HB  THR   247      42.197  19.585  88.136  1.00  0.00           H
ATOM   3221  OG1 THR   247      43.977  20.709  87.513  1.00  0.00           O
ATOM   3222  HG1 THR   247      44.369  19.919  87.896  1.00  0.00           H
ATOM   3223  CG2 THR   247      42.279  19.897  86.025  1.00  0.00           C
ATOM   3224 HG21 THR   247      41.563  19.045  86.051  1.00  0.00           H
ATOM   3225 HG22 THR   247      43.083  19.271  85.577  1.00  0.00           H
ATOM   3226 HG23 THR   247      42.088  20.703  85.282  1.00  0.00           H
ATOM   3227  C   THR   247      40.226  21.307  87.521  1.00  0.00           C
ATOM   3228  O   THR   247      39.529  21.542  86.529  1.00  0.00           O
ATOM   3229  N   TRP   248      39.652  20.569  88.535  1.00  0.00           N
ATOM   3230  HN  TRP   248      40.166  20.357  89.358  1.00  0.00           H
ATOM   3231  CA  TRP   248      38.217  20.270  88.493  1.00  0.00           C
ATOM   3232  HA  TRP   248      37.892  20.389  87.465  1.00  0.00           H
ATOM   3233  CB  TRP   248      38.139  18.786  88.889  1.00  0.00           C
ATOM   3234  HB1 TRP   248      38.478  18.699  89.940  1.00  0.00           H
ATOM   3235  HB2 TRP   248      38.710  18.212  88.133  1.00  0.00           H
ATOM   3236  CG  TRP   248      36.733  18.237  88.808  1.00  0.00           C
ATOM   3237  CD1 TRP   248      35.897  17.794  89.840  1.00  0.00           C
ATOM   3238  HD1 TRP   248      36.152  17.526  90.858  1.00  0.00           H
ATOM   3239  NE1 TRP   248      34.638  17.481  89.341  1.00  0.00           N
ATOM   3240  HE1 TRP   248      33.798  17.191  89.738  1.00  0.00           H
ATOM   3241  CE2 TRP   248      34.625  17.804  87.975  1.00  0.00           C
ATOM   3242  CD2 TRP   248      35.943  18.163  87.595  1.00  0.00           C
ATOM   3243  CE3 TRP   248      36.248  18.461  86.275  1.00  0.00           C
ATOM   3244  HE3 TRP   248      37.248  18.789  86.013  1.00  0.00           H
ATOM   3245  CZ3 TRP   248      35.221  18.305  85.345  1.00  0.00           C
ATOM   3246  HZ3 TRP   248      35.378  18.518  84.298  1.00  0.00           H
ATOM   3247  CZ2 TRP   248      33.680  17.417  87.012  1.00  0.00           C
ATOM   3248  HZ2 TRP   248      32.842  16.780  87.278  1.00  0.00           H
ATOM   3249  CH2 TRP   248      33.939  17.832  85.708  1.00  0.00           C
ATOM   3250  HH2 TRP   248      33.266  17.495  84.929  1.00  0.00           H
ATOM   3251  C   TRP   248      37.291  21.142  89.328  1.00  0.00           C
ATOM   3252  O   TRP   248      36.124  21.155  89.128  1.00  0.00           O
ATOM   3253  N   MET   249      37.810  21.896  90.304  1.00  0.00           N
ATOM   3254  HN  MET   249      38.794  21.838  90.441  1.00  0.00           H
ATOM   3255  CA  MET   249      37.053  22.845  91.154  1.00  0.00           C
ATOM   3256  HA  MET   249      36.180  23.213  90.644  1.00  0.00           H
ATOM   3257  CB  MET   249      36.700  22.326  92.551  1.00  0.00           C
ATOM   3258  HB1 MET   249      36.257  23.153  93.141  1.00  0.00           H
ATOM   3259  HB2 MET   249      37.578  21.905  93.092  1.00  0.00           H
ATOM   3260  CG  MET   249      35.699  21.211  92.489  1.00  0.00           C
ATOM   3261  HG1 MET   249      36.057  20.380  91.838  1.00  0.00           H
ATOM   3262  HG2 MET   249      34.799  21.614  91.972  1.00  0.00           H
ATOM   3263  SD  MET   249      35.370  20.423  94.127  1.00  0.00           S
ATOM   3264  CE  MET   249      36.561  18.979  93.976  1.00  0.00           C
ATOM   3265  HE1 MET   249      37.643  19.212  93.888  1.00  0.00           H
ATOM   3266  HE2 MET   249      36.320  18.219  93.196  1.00  0.00           H
ATOM   3267  HE3 MET   249      36.432  18.540  94.989  1.00  0.00           H
ATOM   3268  C   MET   249      37.964  24.038  91.373  1.00  0.00           C
ATOM   3269  O   MET   249      39.216  23.997  91.262  1.00  0.00           O
ATOM   3270  N   GLU   250      37.327  25.179  91.743  1.00  0.00           N
ATOM   3271  HN  GLU   250      36.347  25.359  91.703  1.00  0.00           H
ATOM   3272  CA  GLU   250      38.180  26.324  91.973  1.00  0.00           C
ATOM   3273  HA  GLU   250      39.071  26.372  91.361  1.00  0.00           H
ATOM   3274  CB  GLU   250      37.526  27.731  91.612  1.00  0.00           C
ATOM   3275  HB1 GLU   250      38.219  28.583  91.801  1.00  0.00           H
ATOM   3276  HB2 GLU   250      36.603  27.868  92.214  1.00  0.00           H
ATOM   3277  CG  GLU   250      36.991  27.806  90.143  1.00  0.00           C
ATOM   3278  HG1 GLU   250      36.009  28.330  90.111  1.00  0.00           H
ATOM   3279  HG2 GLU   250      36.728  26.789  89.775  1.00  0.00           H
ATOM   3280  CD  GLU   250      37.902  28.316  89.127  1.00  0.00           C
ATOM   3281  OE1 GLU   250      38.618  27.540  88.404  1.00  0.00           O
ATOM   3282  OE2 GLU   250      37.879  29.593  88.959  1.00  0.00           O
ATOM   3283  C   GLU   250      38.612  26.350  93.399  1.00  0.00           C
ATOM   3284  O   GLU   250      37.854  26.733  94.318  1.00  0.00           O
ATOM   3285  N   THR   251      39.777  25.844  93.683  1.00  0.00           N
ATOM   3286  HN  THR   251      40.294  25.435  92.933  1.00  0.00           H
ATOM   3287  CA  THR   251      40.278  25.408  94.983  1.00  0.00           C
ATOM   3288  HA  THR   251      39.719  24.504  95.194  1.00  0.00           H
ATOM   3289  CB  THR   251      41.791  25.087  95.034  1.00  0.00           C
ATOM   3290  HB  THR   251      42.334  25.877  94.459  1.00  0.00           H
ATOM   3291  OG1 THR   251      42.026  23.921  94.229  1.00  0.00           O
ATOM   3292  HG1 THR   251      42.961  23.700  94.288  1.00  0.00           H
ATOM   3293  CG2 THR   251      42.381  24.752  96.374  1.00  0.00           C
ATOM   3294 HG21 THR   251      41.902  23.863  96.847  1.00  0.00           H
ATOM   3295 HG22 THR   251      42.260  25.621  97.068  1.00  0.00           H
ATOM   3296 HG23 THR   251      43.456  24.488  96.401  1.00  0.00           H
ATOM   3297  C   THR   251      39.982  26.349  96.193  1.00  0.00           C
ATOM   3298  O   THR   251      40.482  27.470  96.059  1.00  0.00           O
ATOM   3299  N   PRO   252      39.271  26.002  97.328  1.00  0.00           N
ATOM   3300  CD  PRO   252      38.637  24.689  97.534  1.00  0.00           C
ATOM   3301  HD1 PRO   252      39.441  23.930  97.431  1.00  0.00           H
ATOM   3302  HD2 PRO   252      38.018  24.417  96.649  1.00  0.00           H
ATOM   3303  CA  PRO   252      38.930  26.896  98.426  1.00  0.00           C
ATOM   3304  HA  PRO   252      38.082  27.508  98.161  1.00  0.00           H
ATOM   3305  CB  PRO   252      38.602  25.906  99.545  1.00  0.00           C
ATOM   3306  HB1 PRO   252      37.959  26.280 100.374  1.00  0.00           H
ATOM   3307  HB2 PRO   252      39.591  25.592  99.941  1.00  0.00           H
ATOM   3308  CG  PRO   252      37.879  24.769  98.854  1.00  0.00           C
ATOM   3309  HG1 PRO   252      37.838  23.779  99.360  1.00  0.00           H
ATOM   3310  HG2 PRO   252      36.840  25.136  98.753  1.00  0.00           H
ATOM   3311  C   PRO   252      40.038  27.828  98.855  1.00  0.00           C
ATOM   3312  O   PRO   252      41.185  27.441  98.796  1.00  0.00           O
ATOM   3313  N   ARG   253      39.657  29.067  99.164  1.00  0.00           N
ATOM   3314  HN  ARG   253      38.681  29.253  99.112  1.00  0.00           H
ATOM   3315  CA  ARG   253      40.497  30.030  99.636  1.00  0.00           C
ATOM   3316  HA  ARG   253      41.402  29.840  99.065  1.00  0.00           H
ATOM   3317  CB  ARG   253      39.878  31.428  99.430  1.00  0.00           C
ATOM   3318  HB1 ARG   253      40.401  32.146 100.087  1.00  0.00           H
ATOM   3319  HB2 ARG   253      38.871  31.381  99.877  1.00  0.00           H
ATOM   3320  CG  ARG   253      39.913  31.996  97.991  1.00  0.00           C
ATOM   3321  HG1 ARG   253      39.546  33.039  98.107  1.00  0.00           H
ATOM   3322  HG2 ARG   253      39.147  31.557  97.316  1.00  0.00           H
ATOM   3323  CD  ARG   253      41.264  32.169  97.181  1.00  0.00           C
ATOM   3324  HD1 ARG   253      42.053  32.518  97.865  1.00  0.00           H
ATOM   3325  HD2 ARG   253      41.024  32.966  96.439  1.00  0.00           H
ATOM   3326  NE  ARG   253      41.575  30.795  96.604  1.00  0.00           N
ATOM   3327  HE  ARG   253      40.992  30.017  96.870  1.00  0.00           H
ATOM   3328  CZ  ARG   253      42.114  30.590  95.411  1.00  0.00           C
ATOM   3329  NH1 ARG   253      42.755  31.545  94.771  1.00  0.00           N
ATOM   3330 HH11 ARG   253      42.992  32.412  95.232  1.00  0.00           H
ATOM   3331 HH12 ARG   253      43.163  31.479  93.866  1.00  0.00           H
ATOM   3332  NH2 ARG   253      41.839  29.462  94.751  1.00  0.00           N
ATOM   3333 HH21 ARG   253      41.408  28.663  95.174  1.00  0.00           H
ATOM   3334 HH22 ARG   253      42.480  29.138  94.054  1.00  0.00           H
ATOM   3335  C   ARG   253      40.957  29.678 101.071  1.00  0.00           C
ATOM   3336  O   ARG   253      40.140  29.098 101.826  1.00  0.00           O
ATOM   3337  N   GLN   254      42.257  29.983 101.469  1.00  0.00           N
ATOM   3338  HN  GLN   254      42.809  30.650 100.982  1.00  0.00           H
ATOM   3339  CA  GLN   254      42.909  29.629 102.762  1.00  0.00           C
ATOM   3340  HA  GLN   254      43.147  28.590 102.625  1.00  0.00           H
ATOM   3341  CB  GLN   254      44.261  30.360 102.713  1.00  0.00           C
ATOM   3342  HB1 GLN   254      43.957  31.426 102.660  1.00  0.00           H
ATOM   3343  HB2 GLN   254      44.729  30.057 101.746  1.00  0.00           H
ATOM   3344  CG  GLN   254      45.181  30.230 103.979  1.00  0.00           C
ATOM   3345  HG1 GLN   254      44.553  30.567 104.826  1.00  0.00           H
ATOM   3346  HG2 GLN   254      46.127  30.748 103.729  1.00  0.00           H
ATOM   3347  CD  GLN   254      45.617  28.775 104.289  1.00  0.00           C
ATOM   3348  OE1 GLN   254      45.309  27.795 103.658  1.00  0.00           O
ATOM   3349  NE2 GLN   254      46.533  28.714 105.275  1.00  0.00           N
ATOM   3350 HE21 GLN   254      46.850  27.816 105.558  1.00  0.00           H
ATOM   3351 HE22 GLN   254      46.756  29.574 105.727  1.00  0.00           H
ATOM   3352  C   GLN   254      42.133  29.775 104.028  1.00  0.00           C
ATOM   3353  O   GLN   254      41.868  30.890 104.466  1.00  0.00           O
ATOM   3354  N   ARG   255      41.758  28.651 104.664  1.00  0.00           N
ATOM   3355  HN  ARG   255      42.098  27.750 104.396  1.00  0.00           H
ATOM   3356  CA  ARG   255      40.893  28.581 105.883  1.00  0.00           C
ATOM   3357  HA  ARG   255      40.572  27.545 105.877  1.00  0.00           H
ATOM   3358  CB  ARG   255      41.879  28.823 107.071  1.00  0.00           C
ATOM   3359  HB1 ARG   255      41.304  29.081 107.996  1.00  0.00           H
ATOM   3360  HB2 ARG   255      42.582  29.656 106.865  1.00  0.00           H
ATOM   3361  CG  ARG   255      42.903  27.721 107.542  1.00  0.00           C
ATOM   3362  HG1 ARG   255      43.535  28.162 108.339  1.00  0.00           H
ATOM   3363  HG2 ARG   255      43.491  27.494 106.631  1.00  0.00           H
ATOM   3364  CD  ARG   255      42.336  26.385 108.069  1.00  0.00           C
ATOM   3365  HD1 ARG   255      41.426  26.108 107.492  1.00  0.00           H
ATOM   3366  HD2 ARG   255      42.016  26.551 109.117  1.00  0.00           H
ATOM   3367  NE  ARG   255      43.512  25.473 107.969  1.00  0.00           N
ATOM   3368  HE  ARG   255      44.432  25.753 107.717  1.00  0.00           H
ATOM   3369  CZ  ARG   255      43.398  24.193 107.627  1.00  0.00           C
ATOM   3370  NH1 ARG   255      42.242  23.650 107.524  1.00  0.00           N
ATOM   3371 HH11 ARG   255      42.117  22.717 107.180  1.00  0.00           H
ATOM   3372 HH12 ARG   255      41.457  24.084 107.972  1.00  0.00           H
ATOM   3373  NH2 ARG   255      44.461  23.459 107.396  1.00  0.00           N
ATOM   3374 HH21 ARG   255      45.390  23.825 107.464  1.00  0.00           H
ATOM   3375 HH22 ARG   255      44.332  22.468 107.361  1.00  0.00           H
ATOM   3376  C   ARG   255      39.610  29.384 105.966  1.00  0.00           C
ATOM   3377  O   ARG   255      39.320  30.055 106.937  1.00  0.00           O
ATOM   3378  N   SER   256      38.758  29.237 104.901  1.00  0.00           N
ATOM   3379  HN  SER   256      38.986  28.507 104.259  1.00  0.00           H
ATOM   3380  CA  SER   256      37.468  29.855 104.849  1.00  0.00           C
ATOM   3381  HA  SER   256      37.307  30.571 105.637  1.00  0.00           H
ATOM   3382  CB  SER   256      37.373  30.469 103.369  1.00  0.00           C
ATOM   3383  HB1 SER   256      36.356  30.864 103.181  1.00  0.00           H
ATOM   3384  HB2 SER   256      37.507  29.680 102.596  1.00  0.00           H
ATOM   3385  OG  SER   256      38.267  31.532 103.146  1.00  0.00           O
ATOM   3386  HG1 SER   256      39.154  31.170 103.122  1.00  0.00           H
ATOM   3387  C   SER   256      36.286  28.925 105.012  1.00  0.00           C
ATOM   3388  O   SER   256      35.149  29.361 104.999  1.00  0.00           O
ATOM   3389  N   GLU   257      36.610  27.607 105.109  1.00  0.00           N
ATOM   3390  HN  GLU   257      37.555  27.291 105.065  1.00  0.00           H
ATOM   3391  CA  GLU   257      35.554  26.615 105.388  1.00  0.00           C
ATOM   3392  HA  GLU   257      34.709  26.730 104.718  1.00  0.00           H
ATOM   3393  CB  GLU   257      36.084  25.162 105.227  1.00  0.00           C
ATOM   3394  HB1 GLU   257      35.394  24.371 105.608  1.00  0.00           H
ATOM   3395  HB2 GLU   257      37.006  24.978 105.810  1.00  0.00           H
ATOM   3396  CG  GLU   257      36.468  24.763 103.769  1.00  0.00           C
ATOM   3397  HG1 GLU   257      37.168  25.455 103.266  1.00  0.00           H
ATOM   3398  HG2 GLU   257      35.499  24.692 103.220  1.00  0.00           H
ATOM   3399  CD  GLU   257      37.096  23.420 103.718  1.00  0.00           C
ATOM   3400  OE1 GLU   257      38.339  23.362 103.937  1.00  0.00           O
ATOM   3401  OE2 GLU   257      36.408  22.445 103.555  1.00  0.00           O
ATOM   3402  C   GLU   257      34.868  26.728 106.712  1.00  0.00           C
ATOM   3403  O   GLU   257      35.284  27.365 107.702  1.00  0.00           O
ATOM   3404  N   SER   258      33.640  26.299 106.759  1.00  0.00           N
ATOM   3405  HN  SER   258      33.007  25.906 106.085  1.00  0.00           H
ATOM   3406  CA  SER   258      32.788  26.396 107.882  1.00  0.00           C
ATOM   3407  HA  SER   258      32.881  27.423 108.216  1.00  0.00           H
ATOM   3408  CB  SER   258      31.345  26.101 107.511  1.00  0.00           C
ATOM   3409  HB1 SER   258      31.002  27.032 106.996  1.00  0.00           H
ATOM   3410  HB2 SER   258      30.665  26.105 108.388  1.00  0.00           H
ATOM   3411  OG  SER   258      31.106  24.881 106.829  1.00  0.00           O
ATOM   3412  HG1 SER   258      30.153  24.899 106.741  1.00  0.00           H
ATOM   3413  C   SER   258      33.193  25.561 109.112  1.00  0.00           C
ATOM   3414  O   SER   258      33.806  24.482 108.923  1.00  0.00           O
ATOM   3415  N   LEU   259      33.046  26.047 110.307  1.00  0.00           N
ATOM   3416  HN  LEU   259      32.599  26.927 110.436  1.00  0.00           H
ATOM   3417  CA  LEU   259      33.548  25.471 111.483  1.00  0.00           C
ATOM   3418  HA  LEU   259      33.101  26.096 112.239  1.00  0.00           H
ATOM   3419  CB  LEU   259      33.036  23.990 111.776  1.00  0.00           C
ATOM   3420  HB1 LEU   259      33.452  23.556 112.717  1.00  0.00           H
ATOM   3421  HB2 LEU   259      33.411  23.305 110.992  1.00  0.00           H
ATOM   3422  CG  LEU   259      31.529  23.822 111.961  1.00  0.00           C
ATOM   3423  HG  LEU   259      30.988  23.972 110.998  1.00  0.00           H
ATOM   3424  CD1 LEU   259      31.316  22.336 112.245  1.00  0.00           C
ATOM   3425 HD11 LEU   259      30.297  22.133 112.623  1.00  0.00           H
ATOM   3426 HD12 LEU   259      32.014  22.090 113.076  1.00  0.00           H
ATOM   3427 HD13 LEU   259      31.643  21.677 111.414  1.00  0.00           H
ATOM   3428  CD2 LEU   259      30.942  24.688 113.146  1.00  0.00           C
ATOM   3429 HD21 LEU   259      31.125  25.754 112.910  1.00  0.00           H
ATOM   3430 HD22 LEU   259      31.286  24.447 114.179  1.00  0.00           H
ATOM   3431 HD23 LEU   259      29.847  24.516 113.221  1.00  0.00           H
ATOM   3432  C   LEU   259      35.054  25.648 111.664  1.00  0.00           C
ATOM   3433  O   LEU   259      35.746  24.831 112.258  1.00  0.00           O
ATOM   3434  N   SER   260      35.671  26.730 111.191  1.00  0.00           N
ATOM   3435  HN  SER   260      35.091  27.473 110.889  1.00  0.00           H
ATOM   3436  CA  SER   260      37.088  26.915 111.083  1.00  0.00           C
ATOM   3437  HA  SER   260      37.601  26.192 111.697  1.00  0.00           H
ATOM   3438  CB  SER   260      37.573  26.907 109.614  1.00  0.00           C
ATOM   3439  HB1 SER   260      38.683  26.830 109.745  1.00  0.00           H
ATOM   3440  HB2 SER   260      37.328  27.820 109.031  1.00  0.00           H
ATOM   3441  OG  SER   260      37.195  25.678 108.933  1.00  0.00           O
ATOM   3442  HG1 SER   260      36.248  25.512 108.905  1.00  0.00           H
ATOM   3443  C   SER   260      37.345  28.311 111.667  1.00  0.00           C
ATOM   3444  O   SER   260      36.464  29.225 111.727  1.00  0.00           O
ATOM   3445  N   SER   261      38.564  28.581 112.032  1.00  0.00           N
ATOM   3446  HN  SER   261      39.198  27.815 112.032  1.00  0.00           H
ATOM   3447  CA  SER   261      38.960  29.884 112.564  1.00  0.00           C
ATOM   3448  HA  SER   261      38.184  30.558 112.225  1.00  0.00           H
ATOM   3449  CB  SER   261      39.240  29.855 114.124  1.00  0.00           C
ATOM   3450  HB1 SER   261      40.092  29.165 114.303  1.00  0.00           H
ATOM   3451  HB2 SER   261      38.306  29.533 114.630  1.00  0.00           H
ATOM   3452  OG  SER   261      39.618  31.150 114.576  1.00  0.00           O
ATOM   3453  HG1 SER   261      40.430  31.541 114.271  1.00  0.00           H
ATOM   3454  C   SER   261      40.234  30.196 111.856  1.00  0.00           C
ATOM   3455  O   SER   261      41.088  29.331 111.531  1.00  0.00           O
ATOM   3456  N   ARG   262      40.416  31.473 111.535  1.00  0.00           N
ATOM   3457  HN  ARG   262      39.800  32.134 111.946  1.00  0.00           H
ATOM   3458  CA  ARG   262      41.421  31.970 110.624  1.00  0.00           C
ATOM   3459  HA  ARG   262      40.972  31.844 109.649  1.00  0.00           H
ATOM   3460  CB  ARG   262      41.495  33.483 110.621  1.00  0.00           C
ATOM   3461  HB1 ARG   262      42.197  33.814 109.816  1.00  0.00           H
ATOM   3462  HB2 ARG   262      41.885  33.917 111.562  1.00  0.00           H
ATOM   3463  CG  ARG   262      40.173  34.105 110.241  1.00  0.00           C
ATOM   3464  HG1 ARG   262      39.366  33.505 110.703  1.00  0.00           H
ATOM   3465  HG2 ARG   262      39.992  34.023 109.143  1.00  0.00           H
ATOM   3466  CD  ARG   262      39.978  35.535 110.714  1.00  0.00           C
ATOM   3467  HD1 ARG   262      40.092  35.687 111.817  1.00  0.00           H
ATOM   3468  HD2 ARG   262      38.904  35.742 110.525  1.00  0.00           H
ATOM   3469  NE  ARG   262      41.022  36.256 109.930  1.00  0.00           N
ATOM   3470  HE  ARG   262      41.957  36.260 110.299  1.00  0.00           H
ATOM   3471  CZ  ARG   262      40.973  36.680 108.633  1.00  0.00           C
ATOM   3472  NH1 ARG   262      39.874  36.589 107.945  1.00  0.00           N
ATOM   3473 HH11 ARG   262      39.080  36.116 108.340  1.00  0.00           H
ATOM   3474 HH12 ARG   262      39.713  36.906 107.008  1.00  0.00           H
ATOM   3475  NH2 ARG   262      42.099  37.059 108.157  1.00  0.00           N
ATOM   3476 HH21 ARG   262      42.853  37.167 108.800  1.00  0.00           H
ATOM   3477 HH22 ARG   262      42.126  37.369 107.202  1.00  0.00           H
ATOM   3478  C   ARG   262      42.895  31.470 110.540  1.00  0.00           C
ATOM   3479  O   ARG   262      43.531  31.139 111.470  1.00  0.00           O
ATOM   3480  N   SER   263      43.540  31.571 109.324  1.00  0.00           N
ATOM   3481  HN  SER   263      43.110  32.090 108.589  1.00  0.00           H
ATOM   3482  CA  SER   263      44.986  31.282 109.204  1.00  0.00           C
ATOM   3483  HA  SER   263      45.169  30.288 109.579  1.00  0.00           H
ATOM   3484  CB  SER   263      45.419  31.019 107.697  1.00  0.00           C
ATOM   3485  HB1 SER   263      45.174  31.870 107.036  1.00  0.00           H
ATOM   3486  HB2 SER   263      44.815  30.123 107.405  1.00  0.00           H
ATOM   3487  OG  SER   263      46.807  30.706 107.593  1.00  0.00           O
ATOM   3488  HG1 SER   263      47.032  30.212 108.383  1.00  0.00           H
ATOM   3489  C   SER   263      45.893  32.358 109.776  1.00  0.00           C
ATOM   3490  O   SER   263      45.826  33.469 109.366  1.00  0.00           O
ATOM   3491  N   THR   264      46.587  31.970 110.841  1.00  0.00           N
ATOM   3492  HN  THR   264      46.545  31.079 111.275  1.00  0.00           H
ATOM   3493  CA  THR   264      47.624  32.743 111.426  1.00  0.00           C
ATOM   3494  HA  THR   264      47.222  33.740 111.459  1.00  0.00           H
ATOM   3495  CB  THR   264      47.852  32.462 112.855  1.00  0.00           C
ATOM   3496  HB  THR   264      48.874  32.791 113.136  1.00  0.00           H
ATOM   3497  OG1 THR   264      47.684  31.043 113.023  1.00  0.00           O
ATOM   3498  HG1 THR   264      48.001  30.853 113.912  1.00  0.00           H
ATOM   3499  CG2 THR   264      46.770  33.061 113.697  1.00  0.00           C
ATOM   3500 HG21 THR   264      46.953  32.842 114.776  1.00  0.00           H
ATOM   3501 HG22 THR   264      45.766  32.679 113.428  1.00  0.00           H
ATOM   3502 HG23 THR   264      46.850  34.170 113.687  1.00  0.00           H
ATOM   3503  C   THR   264      48.827  32.979 110.509  1.00  0.00           C
ATOM   3504  O   THR   264      49.363  34.084 110.491  1.00  0.00           O
ATOM   3505  N   MET   265      49.298  31.888 109.924  1.00  0.00           N
ATOM   3506  HN  MET   265      48.797  31.031 110.012  1.00  0.00           H
ATOM   3507  CA  MET   265      50.427  31.863 109.053  1.00  0.00           C
ATOM   3508  HA  MET   265      51.130  32.518 109.519  1.00  0.00           H
ATOM   3509  CB  MET   265      51.050  30.488 108.998  1.00  0.00           C
ATOM   3510  HB1 MET   265      51.878  30.537 108.243  1.00  0.00           H
ATOM   3511  HB2 MET   265      50.352  29.738 108.583  1.00  0.00           H
ATOM   3512  CG  MET   265      51.530  29.901 110.340  1.00  0.00           C
ATOM   3513  HG1 MET   265      50.697  29.791 111.067  1.00  0.00           H
ATOM   3514  HG2 MET   265      52.336  30.517 110.814  1.00  0.00           H
ATOM   3515  SD  MET   265      52.275  28.312 110.055  1.00  0.00           S
ATOM   3516  CE  MET   265      53.883  28.961 109.523  1.00  0.00           C
ATOM   3517  HE1 MET   265      53.769  29.592 108.622  1.00  0.00           H
ATOM   3518  HE2 MET   265      54.567  28.127 109.261  1.00  0.00           H
ATOM   3519  HE3 MET   265      54.286  29.461 110.429  1.00  0.00           H
ATOM   3520  C   MET   265      50.161  32.567 107.697  1.00  0.00           C
ATOM   3521  O   MET   265      51.121  33.171 107.182  1.00  0.00           O
ATOM   3522  N   VAL   266      48.986  32.470 107.071  1.00  0.00           N
ATOM   3523  HN  VAL   266      48.192  32.017 107.451  1.00  0.00           H
ATOM   3524  CA  VAL   266      48.951  32.852 105.661  1.00  0.00           C
ATOM   3525  HA  VAL   266      49.821  33.403 105.331  1.00  0.00           H
ATOM   3526  CB  VAL   266      48.684  31.780 104.640  1.00  0.00           C
ATOM   3527  HB  VAL   266      47.644  31.407 104.758  1.00  0.00           H
ATOM   3528  CG1 VAL   266      48.800  32.287 103.214  1.00  0.00           C
ATOM   3529 HG11 VAL   266      48.733  31.552 102.378  1.00  0.00           H
ATOM   3530 HG12 VAL   266      49.768  32.823 103.154  1.00  0.00           H
ATOM   3531 HG13 VAL   266      48.037  33.006 102.845  1.00  0.00           H
ATOM   3532  CG2 VAL   266      49.592  30.599 105.005  1.00  0.00           C
ATOM   3533 HG21 VAL   266      50.660  30.891 104.894  1.00  0.00           H
ATOM   3534 HG22 VAL   266      49.419  29.691 104.390  1.00  0.00           H
ATOM   3535 HG23 VAL   266      49.382  30.299 106.049  1.00  0.00           H
ATOM   3536  C   VAL   266      47.837  33.901 105.691  1.00  0.00           C
ATOM   3537  O   VAL   266      46.711  33.506 105.987  1.00  0.00           O
ATOM   3538  N   THR   267      48.162  35.163 105.537  1.00  0.00           N
ATOM   3539  HN  THR   267      48.997  35.532 105.123  1.00  0.00           H
ATOM   3540  CA  THR   267      47.146  36.243 105.950  1.00  0.00           C
ATOM   3541  HA  THR   267      46.471  35.917 106.733  1.00  0.00           H
ATOM   3542  CB  THR   267      47.855  37.457 106.593  1.00  0.00           C
ATOM   3543  HB  THR   267      47.122  38.281 106.744  1.00  0.00           H
ATOM   3544  OG1 THR   267      48.954  37.860 105.734  1.00  0.00           O
ATOM   3545  HG1 THR   267      48.821  38.766 105.439  1.00  0.00           H
ATOM   3546  CG2 THR   267      48.477  36.948 107.889  1.00  0.00           C
ATOM   3547 HG21 THR   267      48.933  37.786 108.468  1.00  0.00           H
ATOM   3548 HG22 THR   267      49.388  36.305 107.833  1.00  0.00           H
ATOM   3549 HG23 THR   267      47.708  36.648 108.625  1.00  0.00           H
ATOM   3550  C   THR   267      46.242  36.588 104.770  1.00  0.00           C
ATOM   3551  O   THR   267      45.073  36.956 104.956  1.00  0.00           O
ATOM   3552  N   SER   268      46.754  36.533 103.465  1.00  0.00           N
ATOM   3553  HN  SER   268      47.673  36.152 103.374  1.00  0.00           H
ATOM   3554  CA  SER   268      45.882  36.943 102.292  1.00  0.00           C
ATOM   3555  HA  SER   268      45.457  37.914 102.525  1.00  0.00           H
ATOM   3556  CB  SER   268      46.675  36.922 101.010  1.00  0.00           C
ATOM   3557  HB1 SER   268      46.935  35.844 100.902  1.00  0.00           H
ATOM   3558  HB2 SER   268      47.620  37.465 101.204  1.00  0.00           H
ATOM   3559  OG  SER   268      46.098  37.221  99.801  1.00  0.00           O
ATOM   3560  HG1 SER   268      46.709  37.781  99.326  1.00  0.00           H
ATOM   3561  C   SER   268      44.652  36.078 102.053  1.00  0.00           C
ATOM   3562  O   SER   268      44.679  34.868 102.382  1.00  0.00           O
ATOM   3563  N   SER   269      43.473  36.658 101.601  1.00  0.00           N
ATOM   3564  HN  SER   269      43.465  37.626 101.355  1.00  0.00           H
ATOM   3565  CA  SER   269      42.378  35.769 101.245  1.00  0.00           C
ATOM   3566  HA  SER   269      42.323  34.861 101.836  1.00  0.00           H
ATOM   3567  CB  SER   269      41.059  36.544 101.435  1.00  0.00           C
ATOM   3568  HB1 SER   269      40.994  36.805 102.515  1.00  0.00           H
ATOM   3569  HB2 SER   269      40.060  36.083 101.286  1.00  0.00           H
ATOM   3570  OG  SER   269      40.835  37.783 100.661  1.00  0.00           O
ATOM   3571  HG1 SER   269      41.611  38.319 100.846  1.00  0.00           H
ATOM   3572  C   SER   269      42.426  35.434  99.772  1.00  0.00           C
ATOM   3573  O   SER   269      41.463  34.839  99.293  1.00  0.00           O
ATOM   3574  N   GLY   270      43.535  35.688  98.985  1.00  0.00           N
ATOM   3575  HN  GLY   270      44.284  36.140  99.463  1.00  0.00           H
ATOM   3576  CA  GLY   270      43.722  35.255  97.544  1.00  0.00           C
ATOM   3577  HA1 GLY   270      44.364  35.967  97.047  1.00  0.00           H
ATOM   3578  HA2 GLY   270      42.770  35.211  97.050  1.00  0.00           H
ATOM   3579  C   GLY   270      44.315  33.865  97.400  1.00  0.00           C
ATOM   3580  O   GLY   270      44.126  33.307  96.302  1.00  0.00           O
ATOM   3581  N   ALA   271      45.040  33.381  98.466  1.00  0.00           N
ATOM   3582  HN  ALA   271      44.974  33.891  99.318  1.00  0.00           H
ATOM   3583  CA  ALA   271      45.699  32.111  98.563  1.00  0.00           C
ATOM   3584  HA  ALA   271      46.402  32.029  97.754  1.00  0.00           H
ATOM   3585  CB  ALA   271      46.520  32.019  99.882  1.00  0.00           C
ATOM   3586  HB1 ALA   271      47.317  32.774 100.020  1.00  0.00           H
ATOM   3587  HB2 ALA   271      47.008  31.033 100.051  1.00  0.00           H
ATOM   3588  HB3 ALA   271      45.803  32.037 100.735  1.00  0.00           H
ATOM   3589  C   ALA   271      44.761  30.882  98.545  1.00  0.00           C
ATOM   3590  O   ALA   271      43.691  30.845  99.102  1.00  0.00           O
ATOM   3591  N   PRO   272      45.151  29.849  97.824  1.00  0.00           N
ATOM   3592  CD  PRO   272      46.074  29.850  96.692  1.00  0.00           C
ATOM   3593  HD1 PRO   272      47.081  29.511  97.011  1.00  0.00           H
ATOM   3594  HD2 PRO   272      46.048  30.838  96.176  1.00  0.00           H
ATOM   3595  CA  PRO   272      44.553  28.481  97.960  1.00  0.00           C
ATOM   3596  HA  PRO   272      43.498  28.529  97.712  1.00  0.00           H
ATOM   3597  CB  PRO   272      45.274  27.765  96.835  1.00  0.00           C
ATOM   3598  HB1 PRO   272      44.706  26.883  96.479  1.00  0.00           H
ATOM   3599  HB2 PRO   272      46.223  27.429  97.297  1.00  0.00           H
ATOM   3600  CG  PRO   272      45.606  28.784  95.813  1.00  0.00           C
ATOM   3601  HG1 PRO   272      46.302  28.313  95.086  1.00  0.00           H
ATOM   3602  HG2 PRO   272      44.604  28.948  95.377  1.00  0.00           H
ATOM   3603  C   PRO   272      44.703  27.710  99.258  1.00  0.00           C
ATOM   3604  O   PRO   272      45.731  27.734  99.889  1.00  0.00           O
ATOM   3605  N   GLN   273      43.690  26.971  99.760  1.00  0.00           N
ATOM   3606  HN  GLN   273      42.837  26.920  99.258  1.00  0.00           H
ATOM   3607  CA  GLN   273      43.755  26.176 101.012  1.00  0.00           C
ATOM   3608  HA  GLN   273      43.827  26.892 101.822  1.00  0.00           H
ATOM   3609  CB  GLN   273      42.430  25.350 101.113  1.00  0.00           C
ATOM   3610  HB1 GLN   273      42.412  24.824 100.141  1.00  0.00           H
ATOM   3611  HB2 GLN   273      41.649  26.126 101.294  1.00  0.00           H
ATOM   3612  CG  GLN   273      42.411  24.318 102.282  1.00  0.00           C
ATOM   3613  HG1 GLN   273      43.077  23.470 102.024  1.00  0.00           H
ATOM   3614  HG2 GLN   273      41.376  23.907 102.285  1.00  0.00           H
ATOM   3615  CD  GLN   273      42.738  24.814 103.691  1.00  0.00           C
ATOM   3616  OE1 GLN   273      41.995  25.716 104.183  1.00  0.00           O
ATOM   3617  NE2 GLN   273      43.760  24.212 104.363  1.00  0.00           N
ATOM   3618 HE21 GLN   273      43.887  24.452 105.324  1.00  0.00           H
ATOM   3619 HE22 GLN   273      44.514  23.658 103.981  1.00  0.00           H
ATOM   3620  C   GLN   273      44.998  25.261 101.117  1.00  0.00           C
ATOM   3621  O   GLN   273      45.254  24.329 100.334  1.00  0.00           O
ATOM   3622  N   THR   274      45.827  25.565 102.056  1.00  0.00           N
ATOM   3623  HN  THR   274      45.778  26.392 102.617  1.00  0.00           H
ATOM   3624  CA  THR   274      47.114  24.894 102.120  1.00  0.00           C
ATOM   3625  HA  THR   274      47.190  24.070 101.426  1.00  0.00           H
ATOM   3626  CB  THR   274      48.291  25.793 101.636  1.00  0.00           C
ATOM   3627  HB  THR   274      48.268  26.675 102.307  1.00  0.00           H
ATOM   3628  OG1 THR   274      47.955  26.212 100.278  1.00  0.00           O
ATOM   3629  HG1 THR   274      47.028  26.441 100.279  1.00  0.00           H
ATOM   3630  CG2 THR   274      49.671  25.115 101.731  1.00  0.00           C
ATOM   3631 HG21 THR   274      49.618  24.085 101.316  1.00  0.00           H
ATOM   3632 HG22 THR   274      50.059  25.195 102.768  1.00  0.00           H
ATOM   3633 HG23 THR   274      50.362  25.718 101.114  1.00  0.00           H
ATOM   3634  C   THR   274      47.471  24.469 103.560  1.00  0.00           C
ATOM   3635  O   THR   274      47.391  25.242 104.490  1.00  0.00           O
ATOM   3636  N   THR   275      47.858  23.147 103.678  1.00  0.00           N
ATOM   3637  HN  THR   275      47.776  22.632 102.826  1.00  0.00           H
ATOM   3638  CA  THR   275      48.051  22.457 104.928  1.00  0.00           C
ATOM   3639  HA  THR   275      47.806  23.080 105.777  1.00  0.00           H
ATOM   3640  CB  THR   275      47.207  21.269 105.056  1.00  0.00           C
ATOM   3641  HB  THR   275      47.569  20.462 104.369  1.00  0.00           H
ATOM   3642  OG1 THR   275      45.806  21.561 104.755  1.00  0.00           O
ATOM   3643  HG1 THR   275      45.789  21.665 103.803  1.00  0.00           H
ATOM   3644  CG2 THR   275      47.262  20.669 106.450  1.00  0.00           C
ATOM   3645 HG21 THR   275      46.855  19.641 106.545  1.00  0.00           H
ATOM   3646 HG22 THR   275      46.667  21.428 107.004  1.00  0.00           H
ATOM   3647 HG23 THR   275      48.298  20.707 106.844  1.00  0.00           H
ATOM   3648  C   THR   275      49.529  22.037 105.072  1.00  0.00           C
ATOM   3649  O   THR   275      49.941  21.098 104.362  1.00  0.00           O
ATOM   3650  N   PRO   276      50.303  22.718 105.941  1.00  0.00           N
ATOM   3651  CD  PRO   276      49.983  24.131 106.357  1.00  0.00           C
ATOM   3652  HD1 PRO   276      49.146  24.010 107.075  1.00  0.00           H
ATOM   3653  HD2 PRO   276      49.734  24.906 105.599  1.00  0.00           H
ATOM   3654  CA  PRO   276      51.628  22.283 106.405  1.00  0.00           C
ATOM   3655  HA  PRO   276      52.254  22.542 105.564  1.00  0.00           H
ATOM   3656  CB  PRO   276      51.944  23.147 107.582  1.00  0.00           C
ATOM   3657  HB1 PRO   276      53.048  23.311 107.601  1.00  0.00           H
ATOM   3658  HB2 PRO   276      51.650  22.804 108.604  1.00  0.00           H
ATOM   3659  CG  PRO   276      51.272  24.536 107.204  1.00  0.00           C
ATOM   3660  HG1 PRO   276      51.107  25.270 108.019  1.00  0.00           H
ATOM   3661  HG2 PRO   276      51.887  25.149 106.503  1.00  0.00           H
ATOM   3662  C   PRO   276      51.769  20.751 106.617  1.00  0.00           C
ATOM   3663  O   PRO   276      51.046  20.215 107.424  1.00  0.00           O
HETATM 3664  N   HSD   277      52.757  20.089 105.952  1.00  0.00           N
HETATM 3665  HN  HSD   277      53.216  20.579 105.216  1.00  0.00           H
HETATM 3666  CA  HSD   277      53.312  18.803 106.216  1.00  0.00           C
HETATM 3667  HA  HSD   277      54.235  18.698 105.658  1.00  0.00           H
HETATM 3668  CB  HSD   277      53.692  18.568 107.687  1.00  0.00           C
HETATM 3669  HB1 HSD   277      54.041  17.517 107.809  1.00  0.00           H
HETATM 3670  HB2 HSD   277      52.756  18.677 108.286  1.00  0.00           H
HETATM 3671  ND1 HSD   277      54.777  20.325 109.158  1.00  0.00           N
HETATM 3672  HD1 HSD   277      54.069  20.419 109.852  1.00  0.00           H
HETATM 3673  CG  HSD   277      54.751  19.450 108.137  1.00  0.00           C
HETATM 3674  CE1 HSD   277      55.874  21.122 108.971  1.00  0.00           C
HETATM 3675  HE1 HSD   277      56.161  21.778 109.793  1.00  0.00           H
HETATM 3676  NE2 HSD   277      56.544  20.715 107.944  1.00  0.00           N
HETATM 3677  CD2 HSD   277      55.771  19.775 107.365  1.00  0.00           C
HETATM 3678  HD2 HSD   277      56.042  19.324 106.418  1.00  0.00           H
HETATM 3679  C   HSD   277      52.384  17.668 105.688  1.00  0.00           C
HETATM 3680  O   HSD   277      52.272  16.521 106.145  1.00  0.00           O
ATOM   3681  N   ARG   278      51.718  17.897 104.585  1.00  0.00           N
ATOM   3682  HN  ARG   278      51.611  18.824 104.235  1.00  0.00           H
ATOM   3683  CA  ARG   278      50.900  16.988 103.825  1.00  0.00           C
ATOM   3684  HA  ARG   278      51.052  16.004 104.228  1.00  0.00           H
ATOM   3685  CB  ARG   278      49.475  17.507 104.059  1.00  0.00           C
ATOM   3686  HB1 ARG   278      48.786  16.733 103.659  1.00  0.00           H
ATOM   3687  HB2 ARG   278      49.342  18.444 103.482  1.00  0.00           H
ATOM   3688  CG  ARG   278      49.012  17.668 105.496  1.00  0.00           C
ATOM   3689  HG1 ARG   278      47.951  17.991 105.405  1.00  0.00           H
ATOM   3690  HG2 ARG   278      49.576  18.447 106.058  1.00  0.00           H
ATOM   3691  CD  ARG   278      48.967  16.421 106.343  1.00  0.00           C
ATOM   3692  HD1 ARG   278      49.926  15.912 106.555  1.00  0.00           H
ATOM   3693  HD2 ARG   278      48.282  15.758 105.777  1.00  0.00           H
ATOM   3694  NE  ARG   278      48.498  16.873 107.687  1.00  0.00           N
ATOM   3695  HE  ARG   278      48.699  17.782 108.047  1.00  0.00           H
ATOM   3696  CZ  ARG   278      47.915  16.105 108.544  1.00  0.00           C
ATOM   3697  NH1 ARG   278      47.630  14.877 108.364  1.00  0.00           N
ATOM   3698 HH11 ARG   278      47.978  14.406 107.555  1.00  0.00           H
ATOM   3699 HH12 ARG   278      46.718  14.662 108.724  1.00  0.00           H
ATOM   3700  NH2 ARG   278      47.308  16.586 109.637  1.00  0.00           N
ATOM   3701 HH21 ARG   278      47.647  17.441 110.018  1.00  0.00           H
ATOM   3702 HH22 ARG   278      47.167  15.922 110.370  1.00  0.00           H
ATOM   3703  C   ARG   278      51.327  16.951 102.351  1.00  0.00           C
ATOM   3704  O   ARG   278      51.995  17.712 101.721  1.00  0.00           O
ATOM   3705  N   THR   279      50.854  15.872 101.669  1.00  0.00           N
ATOM   3706  HN  THR   279      50.307  15.149 102.067  1.00  0.00           H
ATOM   3707  CA  THR   279      50.964  15.740 100.226  1.00  0.00           C
ATOM   3708  HA  THR   279      51.659  16.502  99.882  1.00  0.00           H
ATOM   3709  CB  THR   279      51.485  14.441  99.695  1.00  0.00           C
ATOM   3710  HB  THR   279      52.318  14.113 100.349  1.00  0.00           H
ATOM   3711  OG1 THR   279      52.032  14.632  98.449  1.00  0.00           O
ATOM   3712  HG1 THR   279      52.924  14.978  98.552  1.00  0.00           H
ATOM   3713  CG2 THR   279      50.462  13.329  99.642  1.00  0.00           C
ATOM   3714 HG21 THR   279      51.003  12.407  99.379  1.00  0.00           H
ATOM   3715 HG22 THR   279      49.545  13.593  99.073  1.00  0.00           H
ATOM   3716 HG23 THR   279      50.206  13.148 100.712  1.00  0.00           H
ATOM   3717  C   THR   279      49.590  16.098  99.656  1.00  0.00           C
ATOM   3718  O   THR   279      48.527  15.746 100.086  1.00  0.00           O
ATOM   3719  N   PHE   280      49.548  16.933  98.590  1.00  0.00           N
ATOM   3720  HN  PHE   280      50.379  17.212  98.123  1.00  0.00           H
ATOM   3721  CA  PHE   280      48.312  17.452  98.088  1.00  0.00           C
ATOM   3722  HA  PHE   280      47.590  17.606  98.872  1.00  0.00           H
ATOM   3723  CB  PHE   280      48.520  18.929  97.591  1.00  0.00           C
ATOM   3724  HB1 PHE   280      47.570  19.413  97.282  1.00  0.00           H
ATOM   3725  HB2 PHE   280      49.107  18.925  96.653  1.00  0.00           H
ATOM   3726  CG  PHE   280      49.038  19.801  98.696  1.00  0.00           C
ATOM   3727  CD1 PHE   280      50.215  20.591  98.562  1.00  0.00           C
ATOM   3728  HD1 PHE   280      50.677  20.641  97.581  1.00  0.00           H
ATOM   3729  CE1 PHE   280      50.733  21.359  99.606  1.00  0.00           C
ATOM   3730  HE1 PHE   280      51.464  22.118  99.335  1.00  0.00           H
ATOM   3731  CZ  PHE   280      50.083  21.364 100.830  1.00  0.00           C
ATOM   3732  HZ  PHE   280      50.500  21.841 101.712  1.00  0.00           H
ATOM   3733  CD2 PHE   280      48.374  19.808  99.950  1.00  0.00           C
ATOM   3734  HD2 PHE   280      47.586  19.114 100.228  1.00  0.00           H
ATOM   3735  CE2 PHE   280      48.974  20.467 100.998  1.00  0.00           C
ATOM   3736  HE2 PHE   280      48.566  20.393 101.994  1.00  0.00           H
ATOM   3737  C   PHE   280      47.651  16.623  96.954  1.00  0.00           C
ATOM   3738  O   PHE   280      48.339  15.932  96.243  1.00  0.00           O
ATOM   3739  N   GLY   281      46.273  16.739  96.793  1.00  0.00           N
ATOM   3740  HN  GLY   281      45.792  17.112  97.572  1.00  0.00           H
ATOM   3741  CA  GLY   281      45.484  16.415  95.582  1.00  0.00           C
ATOM   3742  HA1 GLY   281      44.459  16.727  95.739  1.00  0.00           H
ATOM   3743  HA2 GLY   281      45.700  15.370  95.416  1.00  0.00           H
ATOM   3744  C   GLY   281      45.989  17.012  94.271  1.00  0.00           C
ATOM   3745  O   GLY   281      46.095  18.225  94.168  1.00  0.00           O
ATOM   3746  N   GLY   282      46.106  16.155  93.247  1.00  0.00           N
ATOM   3747  HN  GLY   282      46.047  15.188  93.493  1.00  0.00           H
ATOM   3748  CA  GLY   282      46.347  16.548  91.794  1.00  0.00           C
ATOM   3749  HA1 GLY   282      47.236  16.034  91.486  1.00  0.00           H
ATOM   3750  HA2 GLY   282      46.320  17.621  91.679  1.00  0.00           H
ATOM   3751  C   GLY   282      45.435  15.907  90.732  1.00  0.00           C
ATOM   3752  O   GLY   282      45.718  15.887  89.531  1.00  0.00           O
ATOM   3753  N   GLY   283      44.283  15.387  91.126  1.00  0.00           N
ATOM   3754  HN  GLY   283      44.048  15.591  92.074  1.00  0.00           H
ATOM   3755  CA  GLY   283      43.218  14.775  90.374  1.00  0.00           C
ATOM   3756  HA1 GLY   283      42.444  14.626  91.109  1.00  0.00           H
ATOM   3757  HA2 GLY   283      43.554  13.805  90.039  1.00  0.00           H
ATOM   3758  C   GLY   283      42.554  15.490  89.148  1.00  0.00           C
ATOM   3759  O   GLY   283      42.719  16.659  88.921  1.00  0.00           O
ATOM   3760  N   LYS   284      41.835  14.680  88.336  1.00  0.00           N
ATOM   3761  HN  LYS   284      41.901  13.703  88.513  1.00  0.00           H
ATOM   3762  CA  LYS   284      41.015  15.153  87.263  1.00  0.00           C
ATOM   3763  HA  LYS   284      40.734  14.218  86.807  1.00  0.00           H
ATOM   3764  CB  LYS   284      39.728  15.806  87.653  1.00  0.00           C
ATOM   3765  HB1 LYS   284      39.043  16.258  86.912  1.00  0.00           H
ATOM   3766  HB2 LYS   284      40.037  16.505  88.467  1.00  0.00           H
ATOM   3767  CG  LYS   284      38.834  14.659  88.344  1.00  0.00           C
ATOM   3768  HG1 LYS   284      39.330  14.465  89.317  1.00  0.00           H
ATOM   3769  HG2 LYS   284      38.816  13.765  87.685  1.00  0.00           H
ATOM   3770  CD  LYS   284      37.498  15.134  88.905  1.00  0.00           C
ATOM   3771  HD1 LYS   284      36.986  15.813  88.198  1.00  0.00           H
ATOM   3772  HD2 LYS   284      37.870  15.838  89.677  1.00  0.00           H
ATOM   3773  CE  LYS   284      36.424  14.173  89.290  1.00  0.00           C
ATOM   3774  HE1 LYS   284      36.030  13.710  88.365  1.00  0.00           H
ATOM   3775  HE2 LYS   284      35.527  14.670  89.714  1.00  0.00           H
ATOM   3776  NZ  LYS   284      36.942  13.134  90.094  1.00  0.00           N
ATOM   3777  HZ1 LYS   284      36.175  12.619  90.570  1.00  0.00           H
ATOM   3778  HZ2 LYS   284      37.521  13.549  90.856  1.00  0.00           H
ATOM   3779  HZ3 LYS   284      37.501  12.497  89.495  1.00  0.00           H
ATOM   3780  C   LYS   284      41.684  15.891  86.096  1.00  0.00           C
ATOM   3781  O   LYS   284      41.053  16.392  85.171  1.00  0.00           O
ATOM   3782  N   ALA   285      43.085  15.768  86.003  1.00  0.00           N
ATOM   3783  HN  ALA   285      43.590  15.488  86.810  1.00  0.00           H
ATOM   3784  CA  ALA   285      43.679  16.229  84.803  1.00  0.00           C
ATOM   3785  HA  ALA   285      43.326  17.227  84.580  1.00  0.00           H
ATOM   3786  CB  ALA   285      45.227  16.151  85.007  1.00  0.00           C
ATOM   3787  HB1 ALA   285      45.665  15.137  85.090  1.00  0.00           H
ATOM   3788  HB2 ALA   285      45.491  16.755  85.912  1.00  0.00           H
ATOM   3789  HB3 ALA   285      45.798  16.649  84.197  1.00  0.00           H
ATOM   3790  C   ALA   285      43.416  15.428  83.510  1.00  0.00           C
ATOM   3791  O   ALA   285      43.264  15.881  82.371  1.00  0.00           O
ATOM   3792  N   ALA   286      43.234  14.118  83.675  1.00  0.00           N
ATOM   3793  HN  ALA   286      43.262  13.676  84.566  1.00  0.00           H
ATOM   3794  CA  ALA   286      42.936  13.197  82.592  1.00  0.00           C
ATOM   3795  HA  ALA   286      43.512  13.510  81.729  1.00  0.00           H
ATOM   3796  CB  ALA   286      43.224  11.758  83.000  1.00  0.00           C
ATOM   3797  HB1 ALA   286      42.789  11.563  84.011  1.00  0.00           H
ATOM   3798  HB2 ALA   286      44.329  11.647  83.015  1.00  0.00           H
ATOM   3799  HB3 ALA   286      42.839  10.993  82.292  1.00  0.00           H
ATOM   3800  C   ALA   286      41.473  13.305  82.248  1.00  0.00           C
ATOM   3801  O   ALA   286      41.137  12.945  81.138  1.00  0.00           O
ATOM   3802  N   VAL   287      40.607  13.763  83.151  1.00  0.00           N
ATOM   3803  HN  VAL   287      41.038  14.076  83.996  1.00  0.00           H
ATOM   3804  CA  VAL   287      39.242  14.081  82.846  1.00  0.00           C
ATOM   3805  HA  VAL   287      38.951  13.199  82.296  1.00  0.00           H
ATOM   3806  CB  VAL   287      38.501  14.375  84.141  1.00  0.00           C
ATOM   3807  HB  VAL   287      39.074  15.077  84.791  1.00  0.00           H
ATOM   3808  CG1 VAL   287      37.076  14.978  84.020  1.00  0.00           C
ATOM   3809 HG11 VAL   287      36.431  14.455  83.291  1.00  0.00           H
ATOM   3810 HG12 VAL   287      37.255  16.009  83.659  1.00  0.00           H
ATOM   3811 HG13 VAL   287      36.431  14.856  84.924  1.00  0.00           H
ATOM   3812  CG2 VAL   287      38.448  13.044  84.893  1.00  0.00           C
ATOM   3813 HG21 VAL   287      37.553  12.904  85.545  1.00  0.00           H
ATOM   3814 HG22 VAL   287      39.409  12.883  85.410  1.00  0.00           H
ATOM   3815 HG23 VAL   287      38.296  12.187  84.196  1.00  0.00           H
ATOM   3816  C   VAL   287      38.924  15.320  81.907  1.00  0.00           C
ATOM   3817  O   VAL   287      38.036  15.291  80.991  1.00  0.00           O
ATOM   3818  N   VAL   288      39.715  16.450  82.130  1.00  0.00           N
ATOM   3819  HN  VAL   288      40.371  16.495  82.888  1.00  0.00           H
ATOM   3820  CA  VAL   288      39.773  17.597  81.222  1.00  0.00           C
ATOM   3821  HA  VAL   288      38.779  17.962  81.000  1.00  0.00           H
ATOM   3822  CB  VAL   288      40.621  18.808  81.806  1.00  0.00           C
ATOM   3823  HB  VAL   288      41.673  18.495  81.926  1.00  0.00           H
ATOM   3824  CG1 VAL   288      40.563  20.062  80.906  1.00  0.00           C
ATOM   3825 HG11 VAL   288      39.498  20.280  80.684  1.00  0.00           H
ATOM   3826 HG12 VAL   288      41.128  19.874  79.966  1.00  0.00           H
ATOM   3827 HG13 VAL   288      40.965  20.890  81.529  1.00  0.00           H
ATOM   3828  CG2 VAL   288      39.875  19.181  83.084  1.00  0.00           C
ATOM   3829 HG21 VAL   288      40.233  20.192  83.382  1.00  0.00           H
ATOM   3830 HG22 VAL   288      39.994  18.452  83.914  1.00  0.00           H
ATOM   3831 HG23 VAL   288      38.798  19.181  82.826  1.00  0.00           H
ATOM   3832  C   VAL   288      40.363  17.139  79.869  1.00  0.00           C
ATOM   3833  O   VAL   288      39.839  17.539  78.832  1.00  0.00           O
ATOM   3834  N   LEU   289      41.485  16.365  79.862  1.00  0.00           N
ATOM   3835  HN  LEU   289      42.124  16.233  80.607  1.00  0.00           H
ATOM   3836  CA  LEU   289      42.044  15.694  78.666  1.00  0.00           C
ATOM   3837  HA  LEU   289      42.381  16.544  78.099  1.00  0.00           H
ATOM   3838  CB  LEU   289      43.193  14.722  78.977  1.00  0.00           C
ATOM   3839  HB1 LEU   289      42.843  13.884  79.624  1.00  0.00           H
ATOM   3840  HB2 LEU   289      43.860  15.342  79.624  1.00  0.00           H
ATOM   3841  CG  LEU   289      43.998  14.080  77.807  1.00  0.00           C
ATOM   3842  HG  LEU   289      43.250  13.513  77.220  1.00  0.00           H
ATOM   3843  CD1 LEU   289      44.513  15.212  76.842  1.00  0.00           C
ATOM   3844 HD11 LEU   289      44.529  14.772  75.821  1.00  0.00           H
ATOM   3845 HD12 LEU   289      45.562  15.565  76.974  1.00  0.00           H
ATOM   3846 HD13 LEU   289      43.816  16.076  76.831  1.00  0.00           H
ATOM   3847  CD2 LEU   289      45.097  13.135  78.286  1.00  0.00           C
ATOM   3848 HD21 LEU   289      45.735  12.835  77.420  1.00  0.00           H
ATOM   3849 HD22 LEU   289      44.555  12.223  78.611  1.00  0.00           H
ATOM   3850 HD23 LEU   289      45.613  13.498  79.191  1.00  0.00           H
ATOM   3851  C   LEU   289      41.011  14.987  77.812  1.00  0.00           C
ATOM   3852  O   LEU   289      40.953  15.273  76.596  1.00  0.00           O
ATOM   3853  N   LEU   290      40.128  14.117  78.383  1.00  0.00           N
ATOM   3854  HN  LEU   290      40.209  13.871  79.355  1.00  0.00           H
ATOM   3855  CA  LEU   290      39.100  13.366  77.712  1.00  0.00           C
ATOM   3856  HA  LEU   290      39.532  12.957  76.808  1.00  0.00           H
ATOM   3857  CB  LEU   290      38.527  12.302  78.590  1.00  0.00           C
ATOM   3858  HB1 LEU   290      38.148  12.781  79.520  1.00  0.00           H
ATOM   3859  HB2 LEU   290      39.357  11.611  78.872  1.00  0.00           H
ATOM   3860  CG  LEU   290      37.409  11.369  78.029  1.00  0.00           C
ATOM   3861  HG  LEU   290      37.461  10.524  78.740  1.00  0.00           H
ATOM   3862  CD1 LEU   290      36.051  12.046  78.250  1.00  0.00           C
ATOM   3863 HD11 LEU   290      35.290  11.288  77.970  1.00  0.00           H
ATOM   3864 HD12 LEU   290      35.904  13.015  77.738  1.00  0.00           H
ATOM   3865 HD13 LEU   290      35.861  12.188  79.334  1.00  0.00           H
ATOM   3866  CD2 LEU   290      37.637  10.847  76.638  1.00  0.00           C
ATOM   3867 HD21 LEU   290      38.597  10.286  76.605  1.00  0.00           H
ATOM   3868 HD22 LEU   290      37.630  11.632  75.858  1.00  0.00           H
ATOM   3869 HD23 LEU   290      36.840  10.099  76.426  1.00  0.00           H
ATOM   3870  C   LEU   290      38.032  14.280  77.107  1.00  0.00           C
ATOM   3871  O   LEU   290      37.837  14.173  75.913  1.00  0.00           O
ATOM   3872  N   ALA   291      37.503  15.318  77.785  1.00  0.00           N
ATOM   3873  HN  ALA   291      37.622  15.364  78.777  1.00  0.00           H
ATOM   3874  CA  ALA   291      36.569  16.293  77.249  1.00  0.00           C
ATOM   3875  HA  ALA   291      35.731  15.739  76.833  1.00  0.00           H
ATOM   3876  CB  ALA   291      36.245  17.313  78.443  1.00  0.00           C
ATOM   3877  HB1 ALA   291      35.370  17.985  78.288  1.00  0.00           H
ATOM   3878  HB2 ALA   291      37.128  17.961  78.553  1.00  0.00           H
ATOM   3879  HB3 ALA   291      36.103  16.869  79.457  1.00  0.00           H
ATOM   3880  C   ALA   291      37.152  17.138  76.111  1.00  0.00           C
ATOM   3881  O   ALA   291      36.622  17.093  75.005  1.00  0.00           O
ATOM   3882  N   VAL   292      38.312  17.826  76.315  1.00  0.00           N
ATOM   3883  HN  VAL   292      38.713  17.772  77.237  1.00  0.00           H
ATOM   3884  CA  VAL   292      39.074  18.597  75.366  1.00  0.00           C
ATOM   3885  HA  VAL   292      38.360  19.335  75.044  1.00  0.00           H
ATOM   3886  CB  VAL   292      40.183  19.352  76.036  1.00  0.00           C
ATOM   3887  HB  VAL   292      40.866  18.600  76.484  1.00  0.00           H
ATOM   3888  CG1 VAL   292      41.017  20.173  74.954  1.00  0.00           C
ATOM   3889 HG11 VAL   292      41.500  19.434  74.284  1.00  0.00           H
ATOM   3890 HG12 VAL   292      41.666  20.930  75.450  1.00  0.00           H
ATOM   3891 HG13 VAL   292      40.211  20.693  74.403  1.00  0.00           H
ATOM   3892  CG2 VAL   292      39.646  20.228  77.117  1.00  0.00           C
ATOM   3893 HG21 VAL   292      40.411  20.928  77.512  1.00  0.00           H
ATOM   3894 HG22 VAL   292      39.223  19.541  77.875  1.00  0.00           H
ATOM   3895 HG23 VAL   292      38.838  20.868  76.703  1.00  0.00           H
ATOM   3896  C   VAL   292      39.504  17.893  74.085  1.00  0.00           C
ATOM   3897  O   VAL   292      39.324  18.385  72.958  1.00  0.00           O
ATOM   3898  N   GLY   293      39.984  16.624  74.192  1.00  0.00           N
ATOM   3899  HN  GLY   293      39.980  16.239  75.112  1.00  0.00           H
ATOM   3900  CA  GLY   293      40.494  15.842  73.060  1.00  0.00           C
ATOM   3901  HA1 GLY   293      41.154  15.110  73.493  1.00  0.00           H
ATOM   3902  HA2 GLY   293      41.033  16.490  72.393  1.00  0.00           H
ATOM   3903  C   GLY   293      39.390  15.102  72.305  1.00  0.00           C
ATOM   3904  O   GLY   293      39.450  14.857  71.130  1.00  0.00           O
ATOM   3905  N   GLY   294      38.254  14.778  73.025  1.00  0.00           N
ATOM   3906  HN  GLY   294      38.204  14.752  74.022  1.00  0.00           H
ATOM   3907  CA  GLY   294      37.018  14.480  72.268  1.00  0.00           C
ATOM   3908  HA1 GLY   294      36.253  14.283  73.013  1.00  0.00           H
ATOM   3909  HA2 GLY   294      37.139  13.519  71.787  1.00  0.00           H
ATOM   3910  C   GLY   294      36.522  15.502  71.385  1.00  0.00           C
ATOM   3911  O   GLY   294      36.122  15.389  70.213  1.00  0.00           O
ATOM   3912  N   GLN   295      36.440  16.702  71.959  1.00  0.00           N
ATOM   3913  HN  GLN   295      36.774  16.833  72.893  1.00  0.00           H
ATOM   3914  CA  GLN   295      35.970  17.897  71.306  1.00  0.00           C
ATOM   3915  HA  GLN   295      35.015  17.732  70.828  1.00  0.00           H
ATOM   3916  CB  GLN   295      35.843  19.035  72.342  1.00  0.00           C
ATOM   3917  HB1 GLN   295      36.812  19.193  72.873  1.00  0.00           H
ATOM   3918  HB2 GLN   295      34.989  18.797  73.004  1.00  0.00           H
ATOM   3919  CG  GLN   295      35.689  20.511  71.784  1.00  0.00           C
ATOM   3920  HG1 GLN   295      36.583  20.775  71.178  1.00  0.00           H
ATOM   3921  HG2 GLN   295      35.837  21.150  72.681  1.00  0.00           H
ATOM   3922  CD  GLN   295      34.386  21.060  71.317  1.00  0.00           C
ATOM   3923  OE1 GLN   295      33.849  21.950  71.924  1.00  0.00           O
ATOM   3924  NE2 GLN   295      34.022  20.708  70.072  1.00  0.00           N
ATOM   3925 HE21 GLN   295      33.229  21.178  69.694  1.00  0.00           H
ATOM   3926 HE22 GLN   295      34.643  20.178  69.480  1.00  0.00           H
ATOM   3927  C   GLN   295      36.761  18.354  70.127  1.00  0.00           C
ATOM   3928  O   GLN   295      36.255  18.761  69.058  1.00  0.00           O
ATOM   3929  N   PHE   296      38.058  18.392  70.388  1.00  0.00           N
ATOM   3930  HN  PHE   296      38.545  18.174  71.222  1.00  0.00           H
ATOM   3931  CA  PHE   296      38.921  18.736  69.274  1.00  0.00           C
ATOM   3932  HA  PHE   296      38.662  19.706  68.874  1.00  0.00           H
ATOM   3933  CB  PHE   296      40.329  18.737  69.789  1.00  0.00           C
ATOM   3934  HB1 PHE   296      40.740  17.708  69.844  1.00  0.00           H
ATOM   3935  HB2 PHE   296      40.451  19.143  70.817  1.00  0.00           H
ATOM   3936  CG  PHE   296      41.225  19.581  68.855  1.00  0.00           C
ATOM   3937  CD1 PHE   296      41.308  20.997  69.066  1.00  0.00           C
ATOM   3938  HD1 PHE   296      40.589  21.473  69.710  1.00  0.00           H
ATOM   3939  CE1 PHE   296      42.119  21.757  68.232  1.00  0.00           C
ATOM   3940  HE1 PHE   296      42.194  22.832  68.322  1.00  0.00           H
ATOM   3941  CZ  PHE   296      42.924  21.139  67.179  1.00  0.00           C
ATOM   3942  HZ  PHE   296      43.495  21.646  66.409  1.00  0.00           H
ATOM   3943  CD2 PHE   296      42.132  18.991  67.909  1.00  0.00           C
ATOM   3944  HD2 PHE   296      42.173  17.921  67.799  1.00  0.00           H
ATOM   3945  CE2 PHE   296      42.899  19.750  67.075  1.00  0.00           C
ATOM   3946  HE2 PHE   296      43.569  19.256  66.394  1.00  0.00           H
ATOM   3947  C   PHE   296      38.837  17.714  68.121  1.00  0.00           C
ATOM   3948  O   PHE   296      38.744  18.032  66.970  1.00  0.00           O
ATOM   3949  N   LEU   297      38.857  16.398  68.359  1.00  0.00           N
ATOM   3950  HN  LEU   297      38.826  15.975  69.256  1.00  0.00           H
ATOM   3951  CA  LEU   297      38.947  15.438  67.326  1.00  0.00           C
ATOM   3952  HA  LEU   297      39.774  15.668  66.666  1.00  0.00           H
ATOM   3953  CB  LEU   297      39.386  14.186  68.114  1.00  0.00           C
ATOM   3954  HB1 LEU   297      38.545  13.932  68.789  1.00  0.00           H
ATOM   3955  HB2 LEU   297      40.292  14.371  68.731  1.00  0.00           H
ATOM   3956  CG  LEU   297      39.791  12.969  67.156  1.00  0.00           C
ATOM   3957  HG  LEU   297      39.072  12.914  66.307  1.00  0.00           H
ATOM   3958  CD1 LEU   297      41.186  13.238  66.581  1.00  0.00           C
ATOM   3959 HD11 LEU   297      41.890  13.489  67.409  1.00  0.00           H
ATOM   3960 HD12 LEU   297      41.294  14.159  65.967  1.00  0.00           H
ATOM   3961 HD13 LEU   297      41.602  12.417  65.959  1.00  0.00           H
ATOM   3962  CD2 LEU   297      39.859  11.576  67.850  1.00  0.00           C
ATOM   3963 HD21 LEU   297      40.704  11.472  68.569  1.00  0.00           H
ATOM   3964 HD22 LEU   297      40.006  10.868  67.009  1.00  0.00           H
ATOM   3965 HD23 LEU   297      38.875  11.377  68.330  1.00  0.00           H
ATOM   3966  C   LEU   297      37.688  15.182  66.549  1.00  0.00           C
ATOM   3967  O   LEU   297      37.754  14.912  65.319  1.00  0.00           O
ATOM   3968  N   LEU   298      36.520  15.342  67.157  1.00  0.00           N
ATOM   3969  HN  LEU   298      36.387  15.641  68.095  1.00  0.00           H
ATOM   3970  CA  LEU   298      35.264  15.279  66.390  1.00  0.00           C
ATOM   3971  HA  LEU   298      35.292  14.208  66.188  1.00  0.00           H
ATOM   3972  CB  LEU   298      34.063  15.552  67.291  1.00  0.00           C
ATOM   3973  HB1 LEU   298      34.138  16.643  67.458  1.00  0.00           H
ATOM   3974  HB2 LEU   298      34.212  15.005  68.245  1.00  0.00           H
ATOM   3975  CG  LEU   298      32.675  15.229  66.702  1.00  0.00           C
ATOM   3976  HG  LEU   298      32.494  15.888  65.826  1.00  0.00           H
ATOM   3977  CD1 LEU   298      32.664  13.714  66.307  1.00  0.00           C
ATOM   3978 HD11 LEU   298      33.480  13.470  65.594  1.00  0.00           H
ATOM   3979 HD12 LEU   298      31.700  13.503  65.808  1.00  0.00           H
ATOM   3980 HD13 LEU   298      32.702  13.065  67.212  1.00  0.00           H
ATOM   3981  CD2 LEU   298      31.594  15.535  67.779  1.00  0.00           C
ATOM   3982 HD21 LEU   298      31.709  16.570  68.153  1.00  0.00           H
ATOM   3983 HD22 LEU   298      31.623  14.838  68.653  1.00  0.00           H
ATOM   3984 HD23 LEU   298      30.597  15.512  67.281  1.00  0.00           H
ATOM   3985  C   LEU   298      35.106  16.049  65.174  1.00  0.00           C
ATOM   3986  O   LEU   298      34.604  15.582  64.188  1.00  0.00           O
ATOM   3987  N   CYS   299      35.404  17.401  65.164  1.00  0.00           N
ATOM   3988  HN  CYS   299      35.629  17.803  66.040  1.00  0.00           H
ATOM   3989  CA  CYS   299      35.311  18.308  64.051  1.00  0.00           C
ATOM   3990  HA  CYS   299      34.589  17.992  63.309  1.00  0.00           H
ATOM   3991  CB  CYS   299      35.072  19.779  64.506  1.00  0.00           C
ATOM   3992  HB1 CYS   299      33.971  19.766  64.618  1.00  0.00           H
ATOM   3993  HB2 CYS   299      35.226  20.550  63.719  1.00  0.00           H
ATOM   3994  SG  CYS   299      35.872  20.235  66.098  1.00  0.00           S
ATOM   3995  HG1 CYS   299      37.102  20.472  65.682  1.00  0.00           H
ATOM   3996  C   CYS   299      36.583  18.268  63.235  1.00  0.00           C
ATOM   3997  O   CYS   299      36.498  18.534  62.074  1.00  0.00           O
ATOM   3998  N   TRP   300      37.798  18.247  63.886  1.00  0.00           N
ATOM   3999  HN  TRP   300      38.003  18.211  64.855  1.00  0.00           H
ATOM   4000  CA  TRP   300      38.997  18.466  63.147  1.00  0.00           C
ATOM   4001  HA  TRP   300      38.758  19.105  62.306  1.00  0.00           H
ATOM   4002  CB  TRP   300      39.972  19.222  64.042  1.00  0.00           C
ATOM   4003  HB1 TRP   300      40.861  19.473  63.418  1.00  0.00           H
ATOM   4004  HB2 TRP   300      40.380  18.608  64.868  1.00  0.00           H
ATOM   4005  CG  TRP   300      39.513  20.543  64.610  1.00  0.00           C
ATOM   4006  CD1 TRP   300      39.568  20.963  65.921  1.00  0.00           C
ATOM   4007  HD1 TRP   300      39.753  20.358  66.796  1.00  0.00           H
ATOM   4008  NE1 TRP   300      38.945  22.164  66.013  1.00  0.00           N
ATOM   4009  HE1 TRP   300      38.856  22.748  66.788  1.00  0.00           H
ATOM   4010  CE2 TRP   300      38.560  22.659  64.844  1.00  0.00           C
ATOM   4011  CD2 TRP   300      38.771  21.599  63.893  1.00  0.00           C
ATOM   4012  CE3 TRP   300      38.289  21.749  62.583  1.00  0.00           C
ATOM   4013  HE3 TRP   300      38.486  21.001  61.832  1.00  0.00           H
ATOM   4014  CZ3 TRP   300      37.689  22.996  62.245  1.00  0.00           C
ATOM   4015  HZ3 TRP   300      37.113  23.084  61.336  1.00  0.00           H
ATOM   4016  CZ2 TRP   300      37.902  23.814  64.526  1.00  0.00           C
ATOM   4017  HZ2 TRP   300      37.727  24.602  65.248  1.00  0.00           H
ATOM   4018  CH2 TRP   300      37.406  23.984  63.221  1.00  0.00           C
ATOM   4019  HH2 TRP   300      36.977  24.932  62.958  1.00  0.00           H
ATOM   4020  C   TRP   300      39.460  17.183  62.500  1.00  0.00           C
ATOM   4021  O   TRP   300      40.015  17.272  61.440  1.00  0.00           O
ATOM   4022  N   LEU   301      39.237  15.971  63.084  1.00  0.00           N
ATOM   4023  HN  LEU   301      38.749  15.863  63.944  1.00  0.00           H
ATOM   4024  CA  LEU   301      39.655  14.753  62.311  1.00  0.00           C
ATOM   4025  HA  LEU   301      40.683  14.903  62.026  1.00  0.00           H
ATOM   4026  CB  LEU   301      39.557  13.467  63.166  1.00  0.00           C
ATOM   4027  HB1 LEU   301      38.524  13.279  63.530  1.00  0.00           H
ATOM   4028  HB2 LEU   301      40.185  13.689  64.050  1.00  0.00           H
ATOM   4029  CG  LEU   301      40.006  12.145  62.466  1.00  0.00           C
ATOM   4030  HG  LEU   301      39.463  12.011  61.501  1.00  0.00           H
ATOM   4031  CD1 LEU   301      41.478  12.083  62.186  1.00  0.00           C
ATOM   4032 HD11 LEU   301      41.547  12.865  61.407  1.00  0.00           H
ATOM   4033 HD12 LEU   301      41.797  11.076  61.848  1.00  0.00           H
ATOM   4034 HD13 LEU   301      41.977  12.374  63.137  1.00  0.00           H
ATOM   4035  CD2 LEU   301      39.573  10.921  63.297  1.00  0.00           C
ATOM   4036 HD21 LEU   301      39.998   9.980  62.884  1.00  0.00           H
ATOM   4037 HD22 LEU   301      38.469  10.782  63.293  1.00  0.00           H
ATOM   4038 HD23 LEU   301      39.861  11.056  64.362  1.00  0.00           H
ATOM   4039  C   LEU   301      39.009  14.543  60.902  1.00  0.00           C
ATOM   4040  O   LEU   301      39.745  14.359  59.951  1.00  0.00           O
ATOM   4041  N   PRO   302      37.694  14.699  60.651  1.00  0.00           N
ATOM   4042  CD  PRO   302      36.683  14.501  61.611  1.00  0.00           C
ATOM   4043  HD1 PRO   302      36.970  14.938  62.592  1.00  0.00           H
ATOM   4044  HD2 PRO   302      36.437  13.432  61.796  1.00  0.00           H
ATOM   4045  CA  PRO   302      37.065  14.628  59.295  1.00  0.00           C
ATOM   4046  HA  PRO   302      37.383  13.741  58.768  1.00  0.00           H
ATOM   4047  CB  PRO   302      35.549  14.636  59.535  1.00  0.00           C
ATOM   4048  HB1 PRO   302      35.106  13.625  59.626  1.00  0.00           H
ATOM   4049  HB2 PRO   302      34.864  15.110  58.789  1.00  0.00           H
ATOM   4050  CG  PRO   302      35.388  15.145  60.970  1.00  0.00           C
ATOM   4051  HG1 PRO   302      35.365  16.241  61.137  1.00  0.00           H
ATOM   4052  HG2 PRO   302      34.473  14.711  61.418  1.00  0.00           H
ATOM   4053  C   PRO   302      37.428  15.814  58.431  1.00  0.00           C
ATOM   4054  O   PRO   302      37.757  15.636  57.243  1.00  0.00           O
ATOM   4055  N   TYR   303      37.399  17.060  59.026  1.00  0.00           N
ATOM   4056  HN  TYR   303      37.004  17.133  59.940  1.00  0.00           H
ATOM   4057  CA  TYR   303      37.538  18.237  58.235  1.00  0.00           C
ATOM   4058  HA  TYR   303      36.878  18.073  57.389  1.00  0.00           H
ATOM   4059  CB  TYR   303      37.133  19.416  59.129  1.00  0.00           C
ATOM   4060  HB1 TYR   303      37.909  19.553  59.909  1.00  0.00           H
ATOM   4061  HB2 TYR   303      36.118  19.276  59.545  1.00  0.00           H
ATOM   4062  CG  TYR   303      37.137  20.641  58.348  1.00  0.00           C
ATOM   4063  CD1 TYR   303      36.275  20.727  57.285  1.00  0.00           C
ATOM   4064  HD1 TYR   303      35.483  20.014  57.087  1.00  0.00           H
ATOM   4065  CE1 TYR   303      36.374  21.832  56.437  1.00  0.00           C
ATOM   4066  HE1 TYR   303      35.816  21.840  55.515  1.00  0.00           H
ATOM   4067  CZ  TYR   303      37.290  22.881  56.687  1.00  0.00           C
ATOM   4068  OH  TYR   303      37.470  23.901  55.736  1.00  0.00           O
ATOM   4069  HH  TYR   303      38.219  24.374  56.097  1.00  0.00           H
ATOM   4070  CD2 TYR   303      37.874  21.812  58.745  1.00  0.00           C
ATOM   4071  HD2 TYR   303      38.476  21.798  59.639  1.00  0.00           H
ATOM   4072  CE2 TYR   303      38.040  22.861  57.849  1.00  0.00           C
ATOM   4073  HE2 TYR   303      38.725  23.672  58.036  1.00  0.00           H
ATOM   4074  C   TYR   303      38.866  18.390  57.551  1.00  0.00           C
ATOM   4075  O   TYR   303      38.977  18.815  56.429  1.00  0.00           O
ATOM   4076  N   PHE   304      39.909  17.933  58.264  1.00  0.00           N
ATOM   4077  HN  PHE   304      39.721  17.705  59.221  1.00  0.00           H
ATOM   4078  CA  PHE   304      41.274  17.850  57.845  1.00  0.00           C
ATOM   4079  HA  PHE   304      41.553  18.685  57.229  1.00  0.00           H
ATOM   4080  CB  PHE   304      42.229  17.946  59.074  1.00  0.00           C
ATOM   4081  HB1 PHE   304      43.242  17.596  58.762  1.00  0.00           H
ATOM   4082  HB2 PHE   304      41.851  17.295  59.896  1.00  0.00           H
ATOM   4083  CG  PHE   304      42.262  19.377  59.507  1.00  0.00           C
ATOM   4084  CD1 PHE   304      41.288  19.912  60.413  1.00  0.00           C
ATOM   4085  HD1 PHE   304      40.440  19.404  60.836  1.00  0.00           H
ATOM   4086  CE1 PHE   304      41.415  21.263  60.853  1.00  0.00           C
ATOM   4087  HE1 PHE   304      40.724  21.675  61.582  1.00  0.00           H
ATOM   4088  CZ  PHE   304      42.508  21.992  60.384  1.00  0.00           C
ATOM   4089  HZ  PHE   304      42.548  23.009  60.761  1.00  0.00           H
ATOM   4090  CD2 PHE   304      43.243  20.210  58.995  1.00  0.00           C
ATOM   4091  HD2 PHE   304      43.961  19.793  58.308  1.00  0.00           H
ATOM   4092  CE2 PHE   304      43.371  21.531  59.400  1.00  0.00           C
ATOM   4093  HE2 PHE   304      44.169  22.148  58.995  1.00  0.00           H
ATOM   4094  C   PHE   304      41.558  16.564  57.076  1.00  0.00           C
ATOM   4095  O   PHE   304      42.365  16.552  56.139  1.00  0.00           O
ATOM   4096  N   SER   305      40.919  15.407  57.411  1.00  0.00           N
ATOM   4097  HN  SER   305      40.596  15.428  58.357  1.00  0.00           H
ATOM   4098  CA  SER   305      41.127  14.176  56.671  1.00  0.00           C
ATOM   4099  HA  SER   305      42.201  14.066  56.666  1.00  0.00           H
ATOM   4100  CB  SER   305      40.524  12.825  57.252  1.00  0.00           C
ATOM   4101  HB1 SER   305      40.467  12.011  56.495  1.00  0.00           H
ATOM   4102  HB2 SER   305      39.463  13.082  57.492  1.00  0.00           H
ATOM   4103  OG  SER   305      41.276  12.388  58.389  1.00  0.00           O
ATOM   4104  HG1 SER   305      41.009  13.039  59.048  1.00  0.00           H
ATOM   4105  C   SER   305      40.784  14.255  55.192  1.00  0.00           C
ATOM   4106  O   SER   305      41.516  13.877  54.343  1.00  0.00           O
ATOM   4107  N   PHE   306      39.556  14.884  55.015  1.00  0.00           N
ATOM   4108  HN  PHE   306      38.974  14.959  55.815  1.00  0.00           H
ATOM   4109  CA  PHE   306      39.143  15.593  53.821  1.00  0.00           C
ATOM   4110  HA  PHE   306      38.759  14.839  53.162  1.00  0.00           H
ATOM   4111  CB  PHE   306      37.816  16.294  54.068  1.00  0.00           C
ATOM   4112  HB1 PHE   306      37.991  16.860  55.011  1.00  0.00           H
ATOM   4113  HB2 PHE   306      36.987  15.587  54.246  1.00  0.00           H
ATOM   4114  CG  PHE   306      37.262  17.311  53.074  1.00  0.00           C
ATOM   4115  CD1 PHE   306      37.203  17.039  51.751  1.00  0.00           C
ATOM   4116  HD1 PHE   306      37.289  15.999  51.461  1.00  0.00           H
ATOM   4117  CE1 PHE   306      36.547  17.906  50.830  1.00  0.00           C
ATOM   4118  HE1 PHE   306      36.295  17.584  49.835  1.00  0.00           H
ATOM   4119  CZ  PHE   306      36.281  19.269  51.246  1.00  0.00           C
ATOM   4120  HZ  PHE   306      35.854  19.992  50.570  1.00  0.00           H
ATOM   4121  CD2 PHE   306      36.978  18.660  53.493  1.00  0.00           C
ATOM   4122  HD2 PHE   306      37.213  18.992  54.496  1.00  0.00           H
ATOM   4123  CE2 PHE   306      36.376  19.561  52.646  1.00  0.00           C
ATOM   4124  HE2 PHE   306      36.299  20.556  53.069  1.00  0.00           H
ATOM   4125  C   PHE   306      40.151  16.418  53.117  1.00  0.00           C
ATOM   4126  O   PHE   306      40.512  16.131  51.972  1.00  0.00           O
HETATM 4127  N   HSD   307      40.825  17.442  53.749  1.00  0.00           N
HETATM 4128  HN  HSD   307      40.684  17.681  54.710  1.00  0.00           H
HETATM 4129  CA  HSD   307      41.874  18.205  53.018  1.00  0.00           C
HETATM 4130  HA  HSD   307      41.610  18.553  52.033  1.00  0.00           H
HETATM 4131  CB  HSD   307      42.310  19.462  53.805  1.00  0.00           C
HETATM 4132  HB1 HSD   307      43.284  19.768  53.374  1.00  0.00           H
HETATM 4133  HB2 HSD   307      42.399  19.139  54.865  1.00  0.00           H
HETATM 4134  ND1 HSD   307      40.055  20.525  54.035  1.00  0.00           N
HETATM 4135  HD1 HSD   307      39.486  19.751  54.299  1.00  0.00           H
HETATM 4136  CG  HSD   307      41.387  20.620  53.895  1.00  0.00           C
HETATM 4137  CE1 HSD   307      39.548  21.821  53.881  1.00  0.00           C
HETATM 4138  HE1 HSD   307      38.616  22.156  54.319  1.00  0.00           H
HETATM 4139  NE2 HSD   307      40.515  22.676  53.712  1.00  0.00           N
HETATM 4140  CD2 HSD   307      41.713  21.936  53.668  1.00  0.00           C
HETATM 4141  HD2 HSD   307      42.672  22.432  53.616  1.00  0.00           H
HETATM 4142  C   HSD   307      43.126  17.400  52.578  1.00  0.00           C
HETATM 4143  O   HSD   307      43.534  17.506  51.411  1.00  0.00           O
ATOM   4144  N   LEU   308      43.634  16.408  53.474  1.00  0.00           N
ATOM   4145  HN  LEU   308      43.445  16.412  54.444  1.00  0.00           H
ATOM   4146  CA  LEU   308      44.597  15.444  53.047  1.00  0.00           C
ATOM   4147  HA  LEU   308      45.485  15.956  52.685  1.00  0.00           H
ATOM   4148  CB  LEU   308      45.171  14.723  54.356  1.00  0.00           C
ATOM   4149  HB1 LEU   308      45.984  14.081  53.963  1.00  0.00           H
ATOM   4150  HB2 LEU   308      44.377  14.103  54.813  1.00  0.00           H
ATOM   4151  CG  LEU   308      45.805  15.584  55.473  1.00  0.00           C
ATOM   4152  HG  LEU   308      45.433  16.627  55.527  1.00  0.00           H
ATOM   4153  CD1 LEU   308      45.592  14.791  56.827  1.00  0.00           C
ATOM   4154 HD11 LEU   308      46.238  15.046  57.694  1.00  0.00           H
ATOM   4155 HD12 LEU   308      45.651  13.688  56.713  1.00  0.00           H
ATOM   4156 HD13 LEU   308      44.588  15.040  57.222  1.00  0.00           H
ATOM   4157  CD2 LEU   308      47.275  15.827  55.016  1.00  0.00           C
ATOM   4158 HD21 LEU   308      47.933  14.930  54.932  1.00  0.00           H
ATOM   4159 HD22 LEU   308      47.777  16.511  55.731  1.00  0.00           H
ATOM   4160 HD23 LEU   308      47.293  16.290  54.008  1.00  0.00           H
ATOM   4161  C   LEU   308      44.120  14.468  51.924  1.00  0.00           C
ATOM   4162  O   LEU   308      44.843  14.038  51.025  1.00  0.00           O
ATOM   4163  N   TYR   309      42.883  13.990  51.940  1.00  0.00           N
ATOM   4164  HN  TYR   309      42.299  14.243  52.714  1.00  0.00           H
ATOM   4165  CA  TYR   309      42.445  13.154  50.870  1.00  0.00           C
ATOM   4166  HA  TYR   309      43.183  12.368  50.752  1.00  0.00           H
ATOM   4167  CB  TYR   309      41.098  12.419  51.186  1.00  0.00           C
ATOM   4168  HB1 TYR   309      40.387  13.207  51.488  1.00  0.00           H
ATOM   4169  HB2 TYR   309      41.212  11.738  52.067  1.00  0.00           H
ATOM   4170  CG  TYR   309      40.540  11.451  50.122  1.00  0.00           C
ATOM   4171  CD1 TYR   309      39.578  11.859  49.155  1.00  0.00           C
ATOM   4172  HD1 TYR   309      39.193  12.857  49.126  1.00  0.00           H
ATOM   4173  CE1 TYR   309      39.342  11.080  48.031  1.00  0.00           C
ATOM   4174  HE1 TYR   309      38.661  11.447  47.277  1.00  0.00           H
ATOM   4175  CZ  TYR   309      39.992   9.816  47.922  1.00  0.00           C
ATOM   4176  OH  TYR   309      39.483   8.884  46.984  1.00  0.00           O
ATOM   4177  HH  TYR   309      39.965   8.049  47.050  1.00  0.00           H
ATOM   4178  CD2 TYR   309      41.297  10.341  49.920  1.00  0.00           C
ATOM   4179  HD2 TYR   309      42.133  10.233  50.599  1.00  0.00           H
ATOM   4180  CE2 TYR   309      40.962   9.470  48.877  1.00  0.00           C
ATOM   4181  HE2 TYR   309      41.347   8.471  48.793  1.00  0.00           H
ATOM   4182  C   TYR   309      42.439  13.934  49.529  1.00  0.00           C
ATOM   4183  O   TYR   309      42.796  13.367  48.505  1.00  0.00           O
ATOM   4184  N   VAL   310      41.901  15.168  49.603  1.00  0.00           N
ATOM   4185  HN  VAL   310      41.616  15.596  50.463  1.00  0.00           H
ATOM   4186  CA  VAL   310      41.707  15.900  48.334  1.00  0.00           C
ATOM   4187  HA  VAL   310      41.273  15.176  47.648  1.00  0.00           H
ATOM   4188  CB  VAL   310      40.575  16.979  48.358  1.00  0.00           C
ATOM   4189  HB  VAL   310      40.445  17.437  47.351  1.00  0.00           H
ATOM   4190  CG1 VAL   310      39.249  16.424  48.871  1.00  0.00           C
ATOM   4191 HG11 VAL   310      39.245  15.941  49.873  1.00  0.00           H
ATOM   4192 HG12 VAL   310      38.967  15.563  48.225  1.00  0.00           H
ATOM   4193 HG13 VAL   310      38.498  17.245  48.859  1.00  0.00           H
ATOM   4194  CG2 VAL   310      40.926  18.155  49.264  1.00  0.00           C
ATOM   4195 HG21 VAL   310      40.086  18.834  49.548  1.00  0.00           H
ATOM   4196 HG22 VAL   310      41.837  18.666  48.892  1.00  0.00           H
ATOM   4197 HG23 VAL   310      41.312  17.728  50.214  1.00  0.00           H
ATOM   4198  C   VAL   310      43.021  16.346  47.761  1.00  0.00           C
ATOM   4199  O   VAL   310      43.215  16.230  46.539  1.00  0.00           O
ATOM   4200  N   ALA   311      44.015  16.721  48.625  1.00  0.00           N
ATOM   4201  HN  ALA   311      43.811  16.987  49.559  1.00  0.00           H
ATOM   4202  CA  ALA   311      45.374  16.878  48.196  1.00  0.00           C
ATOM   4203  HA  ALA   311      45.421  17.612  47.407  1.00  0.00           H
ATOM   4204  CB  ALA   311      46.167  17.383  49.460  1.00  0.00           C
ATOM   4205  HB1 ALA   311      46.075  16.662  50.308  1.00  0.00           H
ATOM   4206  HB2 ALA   311      45.634  18.298  49.817  1.00  0.00           H
ATOM   4207  HB3 ALA   311      47.198  17.711  49.219  1.00  0.00           H
ATOM   4208  C   ALA   311      46.021  15.590  47.581  1.00  0.00           C
ATOM   4209  O   ALA   311      46.764  15.674  46.625  1.00  0.00           O
ATOM   4210  N   LEU   312      45.793  14.349  48.181  1.00  0.00           N
ATOM   4211  HN  LEU   312      45.255  14.387  49.020  1.00  0.00           H
ATOM   4212  CA  LEU   312      46.372  13.176  47.685  1.00  0.00           C
ATOM   4213  HA  LEU   312      47.413  13.339  47.438  1.00  0.00           H
ATOM   4214  CB  LEU   312      46.268  11.988  48.723  1.00  0.00           C
ATOM   4215  HB1 LEU   312      45.301  12.041  49.252  1.00  0.00           H
ATOM   4216  HB2 LEU   312      47.076  12.093  49.480  1.00  0.00           H
ATOM   4217  CG  LEU   312      46.294  10.511  48.158  1.00  0.00           C
ATOM   4218  HG  LEU   312      45.629  10.487  47.261  1.00  0.00           H
ATOM   4219  CD1 LEU   312      47.701  10.106  47.664  1.00  0.00           C
ATOM   4220 HD11 LEU   312      47.710   9.027  47.382  1.00  0.00           H
ATOM   4221 HD12 LEU   312      48.481  10.337  48.414  1.00  0.00           H
ATOM   4222 HD13 LEU   312      47.990  10.695  46.773  1.00  0.00           H
ATOM   4223  CD2 LEU   312      45.944   9.509  49.218  1.00  0.00           C
ATOM   4224 HD21 LEU   312      45.011   9.934  49.647  1.00  0.00           H
ATOM   4225 HD22 LEU   312      46.694   9.529  50.033  1.00  0.00           H
ATOM   4226 HD23 LEU   312      45.779   8.511  48.744  1.00  0.00           H
ATOM   4227  C   LEU   312      45.749  12.804  46.372  1.00  0.00           C
ATOM   4228  O   LEU   312      46.334  12.281  45.401  1.00  0.00           O
ATOM   4229  N   SER   313      44.513  13.243  46.245  1.00  0.00           N
ATOM   4230  HN  SER   313      44.018  13.572  47.054  1.00  0.00           H
ATOM   4231  CA  SER   313      43.693  13.003  45.088  1.00  0.00           C
ATOM   4232  HA  SER   313      43.756  11.933  44.978  1.00  0.00           H
ATOM   4233  CB  SER   313      42.238  13.135  45.415  1.00  0.00           C
ATOM   4234  HB1 SER   313      41.969  14.206  45.473  1.00  0.00           H
ATOM   4235  HB2 SER   313      42.123  12.545  46.347  1.00  0.00           H
ATOM   4236  OG  SER   313      41.460  12.467  44.440  1.00  0.00           O
ATOM   4237  HG1 SER   313      40.652  13.001  44.386  1.00  0.00           H
ATOM   4238  C   SER   313      44.111  13.761  43.845  1.00  0.00           C
ATOM   4239  O   SER   313      44.508  14.949  43.727  1.00  0.00           O
ATOM   4240  N   ALA   314      43.991  13.061  42.725  1.00  0.00           N
ATOM   4241  HN  ALA   314      43.758  12.091  42.706  1.00  0.00           H
ATOM   4242  CA  ALA   314      43.883  13.578  41.348  1.00  0.00           C
ATOM   4243  HA  ALA   314      44.635  14.324  41.120  1.00  0.00           H
ATOM   4244  CB  ALA   314      44.171  12.395  40.485  1.00  0.00           C
ATOM   4245  HB1 ALA   314      45.241  12.115  40.588  1.00  0.00           H
ATOM   4246  HB2 ALA   314      44.006  12.653  39.418  1.00  0.00           H
ATOM   4247  HB3 ALA   314      43.508  11.553  40.795  1.00  0.00           H
ATOM   4248  C   ALA   314      42.543  14.221  41.025  1.00  0.00           C
ATOM   4249  O   ALA   314      42.403  14.839  39.994  1.00  0.00           O
ATOM   4250  N   GLN   315      41.545  14.032  41.901  1.00  0.00           N
ATOM   4251  HN  GLN   315      41.578  13.551  42.779  1.00  0.00           H
ATOM   4252  CA  GLN   315      40.189  14.471  41.539  1.00  0.00           C
ATOM   4253  HA  GLN   315      40.267  15.256  40.800  1.00  0.00           H
ATOM   4254  CB  GLN   315      39.345  13.204  41.294  1.00  0.00           C
ATOM   4255  HB1 GLN   315      38.374  13.447  40.821  1.00  0.00           H
ATOM   4256  HB2 GLN   315      39.172  12.582  42.203  1.00  0.00           H
ATOM   4257  CG  GLN   315      40.044  12.290  40.202  1.00  0.00           C
ATOM   4258  HG1 GLN   315      40.874  11.667  40.591  1.00  0.00           H
ATOM   4259  HG2 GLN   315      40.369  12.862  39.314  1.00  0.00           H
ATOM   4260  CD  GLN   315      38.976  11.349  39.560  1.00  0.00           C
ATOM   4261  OE1 GLN   315      39.051  10.987  38.349  1.00  0.00           O
ATOM   4262  NE2 GLN   315      38.092  10.779  40.364  1.00  0.00           N
ATOM   4263 HE21 GLN   315      38.279  10.663  41.340  1.00  0.00           H
ATOM   4264 HE22 GLN   315      37.510  10.083  39.938  1.00  0.00           H
ATOM   4265  C   GLN   315      39.505  14.953  42.835  1.00  0.00           C
ATOM   4266  O   GLN   315      39.859  14.491  43.926  1.00  0.00           O
ATOM   4267  N   PRO   316      38.455  15.758  42.836  1.00  0.00           N
ATOM   4268  CD  PRO   316      37.943  16.435  41.577  1.00  0.00           C
ATOM   4269  HD1 PRO   316      38.020  15.641  40.805  1.00  0.00           H
ATOM   4270  HD2 PRO   316      38.517  17.312  41.219  1.00  0.00           H
ATOM   4271  CA  PRO   316      37.393  15.918  43.914  1.00  0.00           C
ATOM   4272  HA  PRO   316      37.958  16.151  44.806  1.00  0.00           H
ATOM   4273  CB  PRO   316      36.467  17.056  43.415  1.00  0.00           C
ATOM   4274  HB1 PRO   316      36.932  18.056  43.593  1.00  0.00           H
ATOM   4275  HB2 PRO   316      35.442  17.034  43.826  1.00  0.00           H
ATOM   4276  CG  PRO   316      36.514  16.912  41.871  1.00  0.00           C
ATOM   4277  HG1 PRO   316      35.753  16.166  41.537  1.00  0.00           H
ATOM   4278  HG2 PRO   316      36.416  17.897  41.386  1.00  0.00           H
ATOM   4279  C   PRO   316      36.602  14.660  44.271  1.00  0.00           C
ATOM   4280  O   PRO   316      36.885  13.638  43.670  1.00  0.00           O
ATOM   4281  N   ILE   317      35.652  14.775  45.246  1.00  0.00           N
ATOM   4282  HN  ILE   317      35.433  15.538  45.850  1.00  0.00           H
ATOM   4283  CA  ILE   317      34.973  13.532  45.671  1.00  0.00           C
ATOM   4284  HA  ILE   317      35.487  12.653  45.328  1.00  0.00           H
ATOM   4285  CB  ILE   317      34.918  13.430  47.216  1.00  0.00           C
ATOM   4286  HB  ILE   317      34.314  14.307  47.550  1.00  0.00           H
ATOM   4287  CG2 ILE   317      34.302  12.113  47.658  1.00  0.00           C
ATOM   4288 HG21 ILE   317      34.901  11.190  47.476  1.00  0.00           H
ATOM   4289 HG22 ILE   317      33.283  12.058  47.227  1.00  0.00           H
ATOM   4290 HG23 ILE   317      34.036  12.143  48.734  1.00  0.00           H
ATOM   4291  CG1 ILE   317      36.365  13.630  47.852  1.00  0.00           C
ATOM   4292 HG11 ILE   317      37.111  14.080  47.175  1.00  0.00           H
ATOM   4293 HG12 ILE   317      36.687  12.584  48.043  1.00  0.00           H
ATOM   4294  CD  ILE   317      36.472  14.381  49.236  1.00  0.00           C
ATOM   4295  HD1 ILE   317      35.496  14.301  49.762  1.00  0.00           H
ATOM   4296  HD2 ILE   317      36.776  15.407  48.938  1.00  0.00           H
ATOM   4297  HD3 ILE   317      37.220  13.934  49.936  1.00  0.00           H
ATOM   4298  C   ILE   317      33.596  13.552  45.061  1.00  0.00           C
ATOM   4299  O   ILE   317      32.854  14.464  45.173  1.00  0.00           O
ATOM   4300  N   SER   318      33.262  12.494  44.324  1.00  0.00           N
ATOM   4301  HN  SER   318      33.848  11.691  44.189  1.00  0.00           H
ATOM   4302  CA  SER   318      31.927  12.291  43.566  1.00  0.00           C
ATOM   4303  HA  SER   318      31.310  13.175  43.521  1.00  0.00           H
ATOM   4304  CB  SER   318      32.172  11.898  42.076  1.00  0.00           C
ATOM   4305  HB1 SER   318      32.804  12.690  41.613  1.00  0.00           H
ATOM   4306  HB2 SER   318      31.203  11.743  41.555  1.00  0.00           H
ATOM   4307  OG  SER   318      32.889  10.664  41.889  1.00  0.00           O
ATOM   4308  HG1 SER   318      33.814  10.877  42.030  1.00  0.00           H
ATOM   4309  C   SER   318      31.036  11.272  44.169  1.00  0.00           C
ATOM   4310  O   SER   318      29.788  11.383  44.030  1.00  0.00           O
ATOM   4311  N   THR   319      31.577  10.297  44.949  1.00  0.00           N
ATOM   4312  HN  THR   319      32.578  10.271  44.957  1.00  0.00           H
ATOM   4313  CA  THR   319      30.846   9.395  45.844  1.00  0.00           C
ATOM   4314  HA  THR   319      30.044   8.931  45.286  1.00  0.00           H
ATOM   4315  CB  THR   319      31.749   8.276  46.431  1.00  0.00           C
ATOM   4316  HB  THR   319      32.432   7.882  45.657  1.00  0.00           H
ATOM   4317  OG1 THR   319      30.985   7.212  46.798  1.00  0.00           O
ATOM   4318  HG1 THR   319      30.926   6.646  46.028  1.00  0.00           H
ATOM   4319  CG2 THR   319      32.649   8.783  47.532  1.00  0.00           C
ATOM   4320 HG21 THR   319      33.346   7.935  47.723  1.00  0.00           H
ATOM   4321 HG22 THR   319      32.133   8.894  48.498  1.00  0.00           H
ATOM   4322 HG23 THR   319      33.276   9.693  47.350  1.00  0.00           H
ATOM   4323  C   THR   319      30.278  10.175  46.986  1.00  0.00           C
ATOM   4324  O   THR   319      30.710  11.313  47.257  1.00  0.00           O
ATOM   4325  N   GLY   320      29.215   9.543  47.608  1.00  0.00           N
ATOM   4326  HN  GLY   320      28.799   8.734  47.206  1.00  0.00           H
ATOM   4327  CA  GLY   320      28.572   9.952  48.818  1.00  0.00           C
ATOM   4328  HA1 GLY   320      29.238   9.756  49.648  1.00  0.00           H
ATOM   4329  HA2 GLY   320      27.631   9.434  48.915  1.00  0.00           H
ATOM   4330  C   GLY   320      28.132  11.407  48.877  1.00  0.00           C
ATOM   4331  O   GLY   320      27.991  12.064  47.817  1.00  0.00           O
ATOM   4332  N   GLN   321      27.985  11.921  50.096  1.00  0.00           N
ATOM   4333  HN  GLN   321      28.129  11.413  50.950  1.00  0.00           H
ATOM   4334  CA  GLN   321      27.763  13.357  50.210  1.00  0.00           C
ATOM   4335  HA  GLN   321      27.718  13.813  49.234  1.00  0.00           H
ATOM   4336  CB  GLN   321      26.518  13.607  51.115  1.00  0.00           C
ATOM   4337  HB1 GLN   321      26.311  14.676  51.307  1.00  0.00           H
ATOM   4338  HB2 GLN   321      26.653  13.106  52.091  1.00  0.00           H
ATOM   4339  CG  GLN   321      25.161  13.049  50.515  1.00  0.00           C
ATOM   4340  HG1 GLN   321      25.135  11.941  50.443  1.00  0.00           H
ATOM   4341  HG2 GLN   321      25.121  13.432  49.473  1.00  0.00           H
ATOM   4342  CD  GLN   321      23.893  13.517  51.261  1.00  0.00           C
ATOM   4343  OE1 GLN   321      23.824  13.432  52.475  1.00  0.00           O
ATOM   4344  NE2 GLN   321      22.907  14.118  50.559  1.00  0.00           N
ATOM   4345 HE21 GLN   321      22.135  14.441  51.102  1.00  0.00           H
ATOM   4346 HE22 GLN   321      23.068  14.263  49.578  1.00  0.00           H
ATOM   4347  C   GLN   321      28.918  13.892  51.030  1.00  0.00           C
ATOM   4348  O   GLN   321      28.801  14.882  51.709  1.00  0.00           O
ATOM   4349  N   VAL   322      30.062  13.176  50.970  1.00  0.00           N
ATOM   4350  HN  VAL   322      30.084  12.342  50.421  1.00  0.00           H
ATOM   4351  CA  VAL   322      31.227  13.358  51.762  1.00  0.00           C
ATOM   4352  HA  VAL   322      30.964  12.877  52.691  1.00  0.00           H
ATOM   4353  CB  VAL   322      32.309  12.651  51.055  1.00  0.00           C
ATOM   4354  HB  VAL   322      32.505  13.143  50.072  1.00  0.00           H
ATOM   4355  CG1 VAL   322      33.569  12.687  51.868  1.00  0.00           C
ATOM   4356 HG11 VAL   322      33.689  13.756  52.143  1.00  0.00           H
ATOM   4357 HG12 VAL   322      34.520  12.243  51.505  1.00  0.00           H
ATOM   4358 HG13 VAL   322      33.145  12.190  52.770  1.00  0.00           H
ATOM   4359  CG2 VAL   322      32.039  11.259  50.726  1.00  0.00           C
ATOM   4360 HG21 VAL   322      31.239  11.307  49.958  1.00  0.00           H
ATOM   4361 HG22 VAL   322      31.736  10.689  51.623  1.00  0.00           H
ATOM   4362 HG23 VAL   322      32.985  10.802  50.345  1.00  0.00           H
ATOM   4363  C   VAL   322      31.600  14.876  52.013  1.00  0.00           C
ATOM   4364  O   VAL   322      31.672  15.310  53.219  1.00  0.00           O
ATOM   4365  N   GLU   323      31.687  15.656  50.948  1.00  0.00           N
ATOM   4366  HN  GLU   323      31.618  15.311  50.009  1.00  0.00           H
ATOM   4367  CA  GLU   323      32.119  17.000  51.002  1.00  0.00           C
ATOM   4368  HA  GLU   323      33.107  17.015  51.441  1.00  0.00           H
ATOM   4369  CB  GLU   323      32.414  17.522  49.532  1.00  0.00           C
ATOM   4370  HB1 GLU   323      31.395  17.397  49.096  1.00  0.00           H
ATOM   4371  HB2 GLU   323      33.146  16.982  48.892  1.00  0.00           H
ATOM   4372  CG  GLU   323      32.680  19.023  49.450  1.00  0.00           C
ATOM   4373  HG1 GLU   323      33.641  19.032  50.012  1.00  0.00           H
ATOM   4374  HG2 GLU   323      31.987  19.677  50.025  1.00  0.00           H
ATOM   4375  CD  GLU   323      32.911  19.711  48.078  1.00  0.00           C
ATOM   4376  OE1 GLU   323      32.239  19.327  47.074  1.00  0.00           O
ATOM   4377  OE2 GLU   323      33.747  20.656  48.074  1.00  0.00           O
ATOM   4378  C   GLU   323      31.255  17.963  51.767  1.00  0.00           C
ATOM   4379  O   GLU   323      31.635  18.666  52.661  1.00  0.00           O
ATOM   4380  N   SER   324      30.013  17.858  51.428  1.00  0.00           N
ATOM   4381  HN  SER   324      29.775  17.250  50.678  1.00  0.00           H
ATOM   4382  CA  SER   324      28.841  18.586  52.018  1.00  0.00           C
ATOM   4383  HA  SER   324      28.966  19.661  51.954  1.00  0.00           H
ATOM   4384  CB  SER   324      27.547  18.273  51.212  1.00  0.00           C
ATOM   4385  HB1 SER   324      26.703  18.765  51.740  1.00  0.00           H
ATOM   4386  HB2 SER   324      27.512  17.163  51.110  1.00  0.00           H
ATOM   4387  OG  SER   324      27.595  18.957  49.974  1.00  0.00           O
ATOM   4388  HG1 SER   324      27.514  19.899  50.193  1.00  0.00           H
ATOM   4389  C   SER   324      28.697  18.427  53.513  1.00  0.00           C
ATOM   4390  O   SER   324      28.709  19.416  54.233  1.00  0.00           O
ATOM   4391  N   VAL   325      28.653  17.119  53.964  1.00  0.00           N
ATOM   4392  HN  VAL   325      28.586  16.320  53.366  1.00  0.00           H
ATOM   4393  CA  VAL   325      28.657  16.763  55.368  1.00  0.00           C
ATOM   4394  HA  VAL   325      27.827  17.324  55.769  1.00  0.00           H
ATOM   4395  CB  VAL   325      28.459  15.182  55.396  1.00  0.00           C
ATOM   4396  HB  VAL   325      29.294  14.731  54.829  1.00  0.00           H
ATOM   4397  CG1 VAL   325      28.491  14.610  56.816  1.00  0.00           C
ATOM   4398 HG11 VAL   325      28.250  13.523  56.872  1.00  0.00           H
ATOM   4399 HG12 VAL   325      27.901  15.228  57.522  1.00  0.00           H
ATOM   4400 HG13 VAL   325      29.542  14.600  57.178  1.00  0.00           H
ATOM   4401  CG2 VAL   325      27.138  14.771  54.714  1.00  0.00           C
ATOM   4402 HG21 VAL   325      26.879  13.694  54.665  1.00  0.00           H
ATOM   4403 HG22 VAL   325      27.142  15.127  53.657  1.00  0.00           H
ATOM   4404 HG23 VAL   325      26.285  15.340  55.153  1.00  0.00           H
ATOM   4405  C   VAL   325      29.840  17.157  56.126  1.00  0.00           C
ATOM   4406  O   VAL   325      29.733  17.642  57.249  1.00  0.00           O
ATOM   4407  N   VAL   326      31.031  16.938  55.561  1.00  0.00           N
ATOM   4408  HN  VAL   326      31.088  16.391  54.727  1.00  0.00           H
ATOM   4409  CA  VAL   326      32.317  17.189  56.268  1.00  0.00           C
ATOM   4410  HA  VAL   326      32.175  16.659  57.197  1.00  0.00           H
ATOM   4411  CB  VAL   326      33.529  16.429  55.675  1.00  0.00           C
ATOM   4412  HB  VAL   326      33.529  16.678  54.590  1.00  0.00           H
ATOM   4413  CG1 VAL   326      34.849  17.118  56.053  1.00  0.00           C
ATOM   4414 HG11 VAL   326      35.666  16.518  55.600  1.00  0.00           H
ATOM   4415 HG12 VAL   326      34.982  17.078  57.156  1.00  0.00           H
ATOM   4416 HG13 VAL   326      34.961  18.134  55.624  1.00  0.00           H
ATOM   4417  CG2 VAL   326      33.549  14.947  55.887  1.00  0.00           C
ATOM   4418 HG21 VAL   326      34.289  14.563  55.142  1.00  0.00           H
ATOM   4419 HG22 VAL   326      32.581  14.478  55.616  1.00  0.00           H
ATOM   4420 HG23 VAL   326      33.818  14.566  56.888  1.00  0.00           H
ATOM   4421  C   VAL   326      32.502  18.594  56.614  1.00  0.00           C
ATOM   4422  O   VAL   326      33.054  18.877  57.659  1.00  0.00           O
ATOM   4423  N   THR   327      32.079  19.539  55.759  1.00  0.00           N
ATOM   4424  HN  THR   327      31.567  19.315  54.926  1.00  0.00           H
ATOM   4425  CA  THR   327      32.264  20.956  56.052  1.00  0.00           C
ATOM   4426  HA  THR   327      33.278  21.140  56.383  1.00  0.00           H
ATOM   4427  CB  THR   327      31.949  21.852  54.788  1.00  0.00           C
ATOM   4428  HB  THR   327      30.958  21.542  54.401  1.00  0.00           H
ATOM   4429  OG1 THR   327      32.877  21.575  53.806  1.00  0.00           O
ATOM   4430  HG1 THR   327      32.510  20.861  53.271  1.00  0.00           H
ATOM   4431  CG2 THR   327      31.968  23.383  55.066  1.00  0.00           C
ATOM   4432 HG21 THR   327      32.910  23.604  55.614  1.00  0.00           H
ATOM   4433 HG22 THR   327      31.063  23.689  55.643  1.00  0.00           H
ATOM   4434 HG23 THR   327      31.958  23.939  54.110  1.00  0.00           H
ATOM   4435  C   THR   327      31.402  21.375  57.269  1.00  0.00           C
ATOM   4436  O   THR   327      31.926  22.006  58.169  1.00  0.00           O
ATOM   4437  N   TRP   328      30.170  20.855  57.366  1.00  0.00           N
ATOM   4438  HN  TRP   328      29.861  20.187  56.700  1.00  0.00           H
ATOM   4439  CA  TRP   328      29.241  21.256  58.393  1.00  0.00           C
ATOM   4440  HA  TRP   328      29.442  22.284  58.667  1.00  0.00           H
ATOM   4441  CB  TRP   328      27.758  20.961  57.982  1.00  0.00           C
ATOM   4442  HB1 TRP   328      27.085  21.119  58.847  1.00  0.00           H
ATOM   4443  HB2 TRP   328      27.611  19.899  57.676  1.00  0.00           H
ATOM   4444  CG  TRP   328      27.348  21.938  56.926  1.00  0.00           C
ATOM   4445  CD1 TRP   328      26.944  21.731  55.568  1.00  0.00           C
ATOM   4446  HD1 TRP   328      26.945  20.709  55.213  1.00  0.00           H
ATOM   4447  NE1 TRP   328      26.510  22.857  55.002  1.00  0.00           N
ATOM   4448  HE1 TRP   328      26.569  22.955  54.041  1.00  0.00           H
ATOM   4449  CE2 TRP   328      26.594  23.875  55.921  1.00  0.00           C
ATOM   4450  CD2 TRP   328      27.211  23.378  57.101  1.00  0.00           C
ATOM   4451  CE3 TRP   328      27.438  24.299  58.122  1.00  0.00           C
ATOM   4452  HE3 TRP   328      27.948  24.054  59.045  1.00  0.00           H
ATOM   4453  CZ3 TRP   328      27.227  25.689  57.930  1.00  0.00           C
ATOM   4454  HZ3 TRP   328      27.352  26.436  58.692  1.00  0.00           H
ATOM   4455  CZ2 TRP   328      26.266  25.207  55.719  1.00  0.00           C
ATOM   4456  HZ2 TRP   328      25.711  25.582  54.872  1.00  0.00           H
ATOM   4457  CH2 TRP   328      26.524  26.082  56.761  1.00  0.00           C
ATOM   4458  HH2 TRP   328      26.180  27.078  56.549  1.00  0.00           H
ATOM   4459  C   TRP   328      29.529  20.574  59.633  1.00  0.00           C
ATOM   4460  O   TRP   328      29.199  21.075  60.732  1.00  0.00           O
ATOM   4461  N   ILE   329      30.227  19.406  59.503  1.00  0.00           N
ATOM   4462  HN  ILE   329      30.248  19.000  58.598  1.00  0.00           H
ATOM   4463  CA  ILE   329      31.016  18.776  60.569  1.00  0.00           C
ATOM   4464  HA  ILE   329      30.397  18.910  61.449  1.00  0.00           H
ATOM   4465  CB  ILE   329      31.341  17.293  60.424  1.00  0.00           C
ATOM   4466  HB  ILE   329      32.071  17.171  59.593  1.00  0.00           H
ATOM   4467  CG2 ILE   329      31.941  16.757  61.807  1.00  0.00           C
ATOM   4468 HG21 ILE   329      33.017  16.963  61.960  1.00  0.00           H
ATOM   4469 HG22 ILE   329      31.771  15.672  61.934  1.00  0.00           H
ATOM   4470 HG23 ILE   329      31.343  17.199  62.632  1.00  0.00           H
ATOM   4471  CG1 ILE   329      30.003  16.543  60.253  1.00  0.00           C
ATOM   4472 HG11 ILE   329      29.421  16.927  59.383  1.00  0.00           H
ATOM   4473 HG12 ILE   329      29.298  16.831  61.069  1.00  0.00           H
ATOM   4474  CD  ILE   329      30.086  14.986  60.154  1.00  0.00           C
ATOM   4475  HD1 ILE   329      29.104  14.588  59.807  1.00  0.00           H
ATOM   4476  HD2 ILE   329      30.413  14.506  61.095  1.00  0.00           H
ATOM   4477  HD3 ILE   329      30.902  14.742  59.441  1.00  0.00           H
ATOM   4478  C   ILE   329      32.192  19.607  61.162  1.00  0.00           C
ATOM   4479  O   ILE   329      32.377  19.860  62.377  1.00  0.00           O
ATOM   4480  N   GLY   330      33.041  20.125  60.247  1.00  0.00           N
ATOM   4481  HN  GLY   330      33.070  19.819  59.300  1.00  0.00           H
ATOM   4482  CA  GLY   330      34.136  21.056  60.584  1.00  0.00           C
ATOM   4483  HA1 GLY   330      34.619  21.348  59.664  1.00  0.00           H
ATOM   4484  HA2 GLY   330      34.804  20.554  61.264  1.00  0.00           H
ATOM   4485  C   GLY   330      33.660  22.318  61.266  1.00  0.00           C
ATOM   4486  O   GLY   330      34.202  22.705  62.238  1.00  0.00           O
ATOM   4487  N   TYR   331      32.558  22.862  60.769  1.00  0.00           N
ATOM   4488  HN  TYR   331      32.203  22.394  59.968  1.00  0.00           H
ATOM   4489  CA  TYR   331      32.015  24.115  61.300  1.00  0.00           C
ATOM   4490  HA  TYR   331      32.812  24.705  61.739  1.00  0.00           H
ATOM   4491  CB  TYR   331      31.337  24.861  60.128  1.00  0.00           C
ATOM   4492  HB1 TYR   331      30.845  25.808  60.468  1.00  0.00           H
ATOM   4493  HB2 TYR   331      30.585  24.130  59.781  1.00  0.00           H
ATOM   4494  CG  TYR   331      32.231  25.293  58.914  1.00  0.00           C
ATOM   4495  CD1 TYR   331      33.631  25.256  58.905  1.00  0.00           C
ATOM   4496  HD1 TYR   331      34.102  24.851  59.789  1.00  0.00           H
ATOM   4497  CE1 TYR   331      34.396  25.701  57.821  1.00  0.00           C
ATOM   4498  HE1 TYR   331      35.474  25.638  57.888  1.00  0.00           H
ATOM   4499  CZ  TYR   331      33.693  26.185  56.643  1.00  0.00           C
ATOM   4500  OH  TYR   331      34.448  26.541  55.547  1.00  0.00           O
ATOM   4501  HH  TYR   331      33.905  26.247  54.801  1.00  0.00           H
ATOM   4502  CD2 TYR   331      31.574  25.739  57.776  1.00  0.00           C
ATOM   4503  HD2 TYR   331      30.509  25.862  57.645  1.00  0.00           H
ATOM   4504  CE2 TYR   331      32.342  26.165  56.665  1.00  0.00           C
ATOM   4505  HE2 TYR   331      31.822  26.749  55.916  1.00  0.00           H
ATOM   4506  C   TYR   331      30.999  23.819  62.383  1.00  0.00           C
ATOM   4507  O   TYR   331      30.355  24.748  62.808  1.00  0.00           O
ATOM   4508  N   PHE   332      30.902  22.524  62.984  1.00  0.00           N
ATOM   4509  HN  PHE   332      31.188  21.731  62.448  1.00  0.00           H
ATOM   4510  CA  PHE   332      30.083  22.193  64.156  1.00  0.00           C
ATOM   4511  HA  PHE   332      29.106  22.652  64.098  1.00  0.00           H
ATOM   4512  CB  PHE   332      29.764  20.660  64.174  1.00  0.00           C
ATOM   4513  HB1 PHE   332      30.768  20.194  64.265  1.00  0.00           H
ATOM   4514  HB2 PHE   332      29.234  20.314  63.265  1.00  0.00           H
ATOM   4515  CG  PHE   332      28.959  20.294  65.374  1.00  0.00           C
ATOM   4516  CD1 PHE   332      29.668  19.539  66.415  1.00  0.00           C
ATOM   4517  HD1 PHE   332      30.693  19.242  66.225  1.00  0.00           H
ATOM   4518  CE1 PHE   332      28.949  18.936  67.512  1.00  0.00           C
ATOM   4519  HE1 PHE   332      29.488  18.283  68.194  1.00  0.00           H
ATOM   4520  CZ  PHE   332      27.522  19.073  67.603  1.00  0.00           C
ATOM   4521  HZ  PHE   332      26.924  18.601  68.366  1.00  0.00           H
ATOM   4522  CD2 PHE   332      27.567  20.399  65.512  1.00  0.00           C
ATOM   4523  HD2 PHE   332      26.998  20.959  64.799  1.00  0.00           H
ATOM   4524  CE2 PHE   332      26.907  19.835  66.663  1.00  0.00           C
ATOM   4525  HE2 PHE   332      25.863  20.063  66.806  1.00  0.00           H
ATOM   4526  C   PHE   332      30.799  22.759  65.367  1.00  0.00           C
ATOM   4527  O   PHE   332      30.202  23.002  66.438  1.00  0.00           O
ATOM   4528  N   CYS   333      32.135  23.081  65.281  1.00  0.00           N
ATOM   4529  HN  CYS   333      32.634  22.699  64.505  1.00  0.00           H
ATOM   4530  CA  CYS   333      32.922  23.756  66.316  1.00  0.00           C
ATOM   4531  HA  CYS   333      32.919  23.135  67.204  1.00  0.00           H
ATOM   4532  CB  CYS   333      34.380  23.936  65.688  1.00  0.00           C
ATOM   4533  HB1 CYS   333      34.427  24.687  64.875  1.00  0.00           H
ATOM   4534  HB2 CYS   333      34.676  23.002  65.161  1.00  0.00           H
ATOM   4535  SG  CYS   333      35.648  24.091  66.977  1.00  0.00           S
ATOM   4536  HG1 CYS   333      35.275  25.271  67.462  1.00  0.00           H
ATOM   4537  C   CYS   333      32.370  25.058  66.733  1.00  0.00           C
ATOM   4538  O   CYS   333      32.202  25.277  67.964  1.00  0.00           O
ATOM   4539  N   PHE   334      31.920  25.931  65.791  1.00  0.00           N
ATOM   4540  HN  PHE   334      31.962  25.693  64.819  1.00  0.00           H
ATOM   4541  CA  PHE   334      31.350  27.294  66.022  1.00  0.00           C
ATOM   4542  HA  PHE   334      32.039  27.880  66.615  1.00  0.00           H
ATOM   4543  CB  PHE   334      31.293  28.268  64.773  1.00  0.00           C
ATOM   4544  HB1 PHE   334      31.525  29.300  65.086  1.00  0.00           H
ATOM   4545  HB2 PHE   334      30.373  28.170  64.158  1.00  0.00           H
ATOM   4546  CG  PHE   334      32.428  27.930  63.784  1.00  0.00           C
ATOM   4547  CD1 PHE   334      32.229  27.842  62.401  1.00  0.00           C
ATOM   4548  HD1 PHE   334      31.231  27.956  62.007  1.00  0.00           H
ATOM   4549  CE1 PHE   334      33.259  27.636  61.517  1.00  0.00           C
ATOM   4550  HE1 PHE   334      33.074  27.464  60.470  1.00  0.00           H
ATOM   4551  CZ  PHE   334      34.591  27.711  62.036  1.00  0.00           C
ATOM   4552  HZ  PHE   334      35.474  27.517  61.446  1.00  0.00           H
ATOM   4553  CD2 PHE   334      33.724  28.010  64.240  1.00  0.00           C
ATOM   4554  HD2 PHE   334      33.816  28.042  65.317  1.00  0.00           H
ATOM   4555  CE2 PHE   334      34.875  27.900  63.397  1.00  0.00           C
ATOM   4556  HE2 PHE   334      35.899  27.825  63.712  1.00  0.00           H
ATOM   4557  C   PHE   334      30.047  27.300  66.876  1.00  0.00           C
ATOM   4558  O   PHE   334      29.769  28.248  67.513  1.00  0.00           O
ATOM   4559  N   THR   335      29.238  26.286  66.936  1.00  0.00           N
ATOM   4560  HN  THR   335      29.466  25.469  66.425  1.00  0.00           H
ATOM   4561  CA  THR   335      28.025  26.254  67.717  1.00  0.00           C
ATOM   4562  HA  THR   335      27.711  27.255  67.984  1.00  0.00           H
ATOM   4563  CB  THR   335      26.840  25.550  66.944  1.00  0.00           C
ATOM   4564  HB  THR   335      26.860  26.206  66.048  1.00  0.00           H
ATOM   4565  OG1 THR   335      25.558  25.887  67.523  1.00  0.00           O
ATOM   4566  HG1 THR   335      25.560  25.265  68.258  1.00  0.00           H
ATOM   4567  CG2 THR   335      26.878  24.045  66.660  1.00  0.00           C
ATOM   4568 HG21 THR   335      27.806  23.748  66.122  1.00  0.00           H
ATOM   4569 HG22 THR   335      25.977  23.700  66.107  1.00  0.00           H
ATOM   4570 HG23 THR   335      26.835  23.467  67.600  1.00  0.00           H
ATOM   4571  C   THR   335      28.237  25.440  68.963  1.00  0.00           C
ATOM   4572  O   THR   335      27.262  25.288  69.689  1.00  0.00           O
ATOM   4573  N   SER   336      29.456  24.926  69.341  1.00  0.00           N
ATOM   4574  HN  SER   336      30.305  25.126  68.861  1.00  0.00           H
ATOM   4575  CA  SER   336      29.566  24.031  70.441  1.00  0.00           C
ATOM   4576  HA  SER   336      28.738  23.849  71.111  1.00  0.00           H
ATOM   4577  CB  SER   336      29.966  22.680  69.859  1.00  0.00           C
ATOM   4578  HB1 SER   336      29.200  22.282  69.165  1.00  0.00           H
ATOM   4579  HB2 SER   336      30.143  21.927  70.663  1.00  0.00           H
ATOM   4580  OG  SER   336      31.054  22.671  68.913  1.00  0.00           O
ATOM   4581  HG1 SER   336      30.602  22.946  68.107  1.00  0.00           H
ATOM   4582  C   SER   336      30.659  24.326  71.485  1.00  0.00           C
ATOM   4583  O   SER   336      30.448  24.115  72.633  1.00  0.00           O
ATOM   4584  N   ASN   337      31.707  25.049  70.996  1.00  0.00           N
ATOM   4585  HN  ASN   337      31.841  25.235  70.037  1.00  0.00           H
ATOM   4586  CA  ASN   337      32.652  25.530  71.970  1.00  0.00           C
ATOM   4587  HA  ASN   337      33.088  24.705  72.514  1.00  0.00           H
ATOM   4588  CB  ASN   337      33.910  26.273  71.376  1.00  0.00           C
ATOM   4589  HB1 ASN   337      34.704  26.399  72.148  1.00  0.00           H
ATOM   4590  HB2 ASN   337      33.526  27.242  70.996  1.00  0.00           H
ATOM   4591  CG  ASN   337      34.546  25.517  70.127  1.00  0.00           C
ATOM   4592  OD1 ASN   337      34.839  26.221  69.191  1.00  0.00           O
ATOM   4593  ND2 ASN   337      34.748  24.208  70.241  1.00  0.00           N
ATOM   4594 HD21 ASN   337      34.218  23.668  70.896  1.00  0.00           H
ATOM   4595 HD22 ASN   337      35.319  23.762  69.550  1.00  0.00           H
ATOM   4596  C   ASN   337      32.033  26.508  73.019  1.00  0.00           C
ATOM   4597  O   ASN   337      32.417  26.283  74.171  1.00  0.00           O
ATOM   4598  N   PRO   338      31.139  27.511  72.763  1.00  0.00           N
ATOM   4599  CD  PRO   338      30.602  27.890  71.434  1.00  0.00           C
ATOM   4600  HD1 PRO   338      30.401  27.103  70.681  1.00  0.00           H
ATOM   4601  HD2 PRO   338      31.292  28.614  70.955  1.00  0.00           H
ATOM   4602  CA  PRO   338      30.610  28.363  73.859  1.00  0.00           C
ATOM   4603  HA  PRO   338      31.439  28.826  74.366  1.00  0.00           H
ATOM   4604  CB  PRO   338      29.703  29.388  73.088  1.00  0.00           C
ATOM   4605  HB1 PRO   338      30.254  30.249  72.651  1.00  0.00           H
ATOM   4606  HB2 PRO   338      28.802  29.740  73.624  1.00  0.00           H
ATOM   4607  CG  PRO   338      29.301  28.644  71.783  1.00  0.00           C
ATOM   4608  HG1 PRO   338      28.508  27.965  72.180  1.00  0.00           H
ATOM   4609  HG2 PRO   338      28.928  29.342  71.010  1.00  0.00           H
ATOM   4610  C   PRO   338      29.973  27.564  74.978  1.00  0.00           C
ATOM   4611  O   PRO   338      30.207  27.860  76.132  1.00  0.00           O
ATOM   4612  N   PHE   339      29.182  26.573  74.654  1.00  0.00           N
ATOM   4613  HN  PHE   339      28.870  26.464  73.716  1.00  0.00           H
ATOM   4614  CA  PHE   339      28.616  25.706  75.624  1.00  0.00           C
ATOM   4615  HA  PHE   339      28.116  26.252  76.417  1.00  0.00           H
ATOM   4616  CB  PHE   339      27.575  24.858  74.943  1.00  0.00           C
ATOM   4617  HB1 PHE   339      26.963  24.338  75.716  1.00  0.00           H
ATOM   4618  HB2 PHE   339      27.991  24.110  74.233  1.00  0.00           H
ATOM   4619  CG  PHE   339      26.628  25.768  74.124  1.00  0.00           C
ATOM   4620  CD1 PHE   339      26.563  25.766  72.714  1.00  0.00           C
ATOM   4621  HD1 PHE   339      27.166  25.035  72.206  1.00  0.00           H
ATOM   4622  CE1 PHE   339      25.603  26.581  72.007  1.00  0.00           C
ATOM   4623  HE1 PHE   339      25.507  26.407  70.950  1.00  0.00           H
ATOM   4624  CZ  PHE   339      24.771  27.355  72.761  1.00  0.00           C
ATOM   4625  HZ  PHE   339      24.013  27.911  72.232  1.00  0.00           H
ATOM   4626  CD2 PHE   339      25.791  26.674  74.789  1.00  0.00           C
ATOM   4627  HD2 PHE   339      25.767  26.764  75.863  1.00  0.00           H
ATOM   4628  CE2 PHE   339      24.867  27.454  74.110  1.00  0.00           C
ATOM   4629  HE2 PHE   339      24.317  28.158  74.726  1.00  0.00           H
ATOM   4630  C   PHE   339      29.643  24.878  76.374  1.00  0.00           C
ATOM   4631  O   PHE   339      29.571  24.737  77.590  1.00  0.00           O
ATOM   4632  N   PHE   340      30.653  24.372  75.584  1.00  0.00           N
ATOM   4633  HN  PHE   340      30.720  24.649  74.626  1.00  0.00           H
ATOM   4634  CA  PHE   340      31.769  23.653  76.097  1.00  0.00           C
ATOM   4635  HA  PHE   340      31.290  22.808  76.561  1.00  0.00           H
ATOM   4636  CB  PHE   340      32.641  23.138  74.879  1.00  0.00           C
ATOM   4637  HB1 PHE   340      33.049  23.963  74.255  1.00  0.00           H
ATOM   4638  HB2 PHE   340      31.902  22.585  74.269  1.00  0.00           H
ATOM   4639  CG  PHE   340      33.892  22.353  75.181  1.00  0.00           C
ATOM   4640  CD1 PHE   340      33.750  21.035  75.460  1.00  0.00           C
ATOM   4641  HD1 PHE   340      32.773  20.569  75.393  1.00  0.00           H
ATOM   4642  CE1 PHE   340      34.817  20.307  76.077  1.00  0.00           C
ATOM   4643  HE1 PHE   340      34.647  19.259  76.268  1.00  0.00           H
ATOM   4644  CZ  PHE   340      36.035  20.892  76.201  1.00  0.00           C
ATOM   4645  HZ  PHE   340      36.819  20.333  76.679  1.00  0.00           H
ATOM   4646  CD2 PHE   340      35.105  22.990  75.489  1.00  0.00           C
ATOM   4647  HD2 PHE   340      35.234  24.059  75.354  1.00  0.00           H
ATOM   4648  CE2 PHE   340      36.239  22.218  75.900  1.00  0.00           C
ATOM   4649  HE2 PHE   340      37.099  22.779  76.243  1.00  0.00           H
ATOM   4650  C   PHE   340      32.565  24.311  77.176  1.00  0.00           C
ATOM   4651  O   PHE   340      32.642  23.792  78.308  1.00  0.00           O
ATOM   4652  N   TYR   341      33.133  25.447  76.895  1.00  0.00           N
ATOM   4653  HN  TYR   341      33.160  25.685  75.925  1.00  0.00           H
ATOM   4654  CA  TYR   341      33.852  26.284  77.834  1.00  0.00           C
ATOM   4655  HA  TYR   341      34.516  25.657  78.398  1.00  0.00           H
ATOM   4656  CB  TYR   341      34.523  27.413  77.064  1.00  0.00           C
ATOM   4657  HB1 TYR   341      34.971  28.236  77.658  1.00  0.00           H
ATOM   4658  HB2 TYR   341      33.789  27.867  76.374  1.00  0.00           H
ATOM   4659  CG  TYR   341      35.654  26.853  76.255  1.00  0.00           C
ATOM   4660  CD1 TYR   341      36.742  26.417  77.066  1.00  0.00           C
ATOM   4661  HD1 TYR   341      36.825  26.454  78.142  1.00  0.00           H
ATOM   4662  CE1 TYR   341      37.787  25.801  76.381  1.00  0.00           C
ATOM   4663  HE1 TYR   341      38.558  25.383  77.003  1.00  0.00           H
ATOM   4664  CZ  TYR   341      37.795  25.607  74.991  1.00  0.00           C
ATOM   4665  OH  TYR   341      38.925  25.014  74.455  1.00  0.00           O
ATOM   4666  HH  TYR   341      39.525  24.669  75.123  1.00  0.00           H
ATOM   4667  CD2 TYR   341      35.643  26.803  74.855  1.00  0.00           C
ATOM   4668  HD2 TYR   341      34.756  27.141  74.332  1.00  0.00           H
ATOM   4669  CE2 TYR   341      36.689  26.138  74.263  1.00  0.00           C
ATOM   4670  HE2 TYR   341      36.597  25.973  73.204  1.00  0.00           H
ATOM   4671  C   TYR   341      32.950  26.818  78.904  1.00  0.00           C
ATOM   4672  O   TYR   341      33.385  27.105  80.010  1.00  0.00           O
ATOM   4673  N   GLY   342      31.599  26.922  78.644  1.00  0.00           N
ATOM   4674  HN  GLY   342      31.261  26.675  77.745  1.00  0.00           H
ATOM   4675  CA  GLY   342      30.629  27.395  79.646  1.00  0.00           C
ATOM   4676  HA1 GLY   342      29.712  27.573  79.105  1.00  0.00           H
ATOM   4677  HA2 GLY   342      31.045  28.267  80.126  1.00  0.00           H
ATOM   4678  C   GLY   342      30.413  26.384  80.769  1.00  0.00           C
ATOM   4679  O   GLY   342      30.138  26.682  81.901  1.00  0.00           O
ATOM   4680  N   CYS   343      30.406  25.110  80.385  1.00  0.00           N
ATOM   4681  HN  CYS   343      30.731  24.802  79.490  1.00  0.00           H
ATOM   4682  CA  CYS   343      30.150  24.070  81.331  1.00  0.00           C
ATOM   4683  HA  CYS   343      29.553  24.462  82.136  1.00  0.00           H
ATOM   4684  CB  CYS   343      29.374  22.939  80.649  1.00  0.00           C
ATOM   4685  HB1 CYS   343      29.122  22.166  81.405  1.00  0.00           H
ATOM   4686  HB2 CYS   343      30.021  22.493  79.866  1.00  0.00           H
ATOM   4687  SG  CYS   343      27.798  23.480  79.866  1.00  0.00           S
ATOM   4688  HG1 CYS   343      28.401  23.940  78.789  1.00  0.00           H
ATOM   4689  C   CYS   343      31.511  23.581  81.949  1.00  0.00           C
ATOM   4690  O   CYS   343      31.493  23.286  83.105  1.00  0.00           O
ATOM   4691  N   LEU   344      32.626  23.546  81.161  1.00  0.00           N
ATOM   4692  HN  LEU   344      32.648  23.897  80.228  1.00  0.00           H
ATOM   4693  CA  LEU   344      33.929  23.167  81.674  1.00  0.00           C
ATOM   4694  HA  LEU   344      33.745  22.220  82.150  1.00  0.00           H
ATOM   4695  CB  LEU   344      34.946  22.972  80.430  1.00  0.00           C
ATOM   4696  HB1 LEU   344      35.207  23.900  79.886  1.00  0.00           H
ATOM   4697  HB2 LEU   344      34.391  22.334  79.695  1.00  0.00           H
ATOM   4698  CG  LEU   344      36.246  22.254  80.789  1.00  0.00           C
ATOM   4699  HG  LEU   344      36.882  22.920  81.416  1.00  0.00           H
ATOM   4700  CD1 LEU   344      36.041  20.906  81.422  1.00  0.00           C
ATOM   4701 HD11 LEU   344      37.045  20.461  81.611  1.00  0.00           H
ATOM   4702 HD12 LEU   344      35.441  20.278  80.736  1.00  0.00           H
ATOM   4703 HD13 LEU   344      35.458  21.034  82.365  1.00  0.00           H
ATOM   4704  CD2 LEU   344      37.157  22.023  79.552  1.00  0.00           C
ATOM   4705 HD21 LEU   344      38.168  21.772  79.925  1.00  0.00           H
ATOM   4706 HD22 LEU   344      37.077  22.948  78.937  1.00  0.00           H
ATOM   4707 HD23 LEU   344      36.772  21.170  78.966  1.00  0.00           H
ATOM   4708  C   LEU   344      34.513  24.118  82.721  1.00  0.00           C
ATOM   4709  O   LEU   344      35.207  23.747  83.649  1.00  0.00           O
ATOM   4710  N   ASN   345      34.284  25.435  82.574  1.00  0.00           N
ATOM   4711  HN  ASN   345      33.679  25.759  81.850  1.00  0.00           H
ATOM   4712  CA  ASN   345      34.711  26.469  83.582  1.00  0.00           C
ATOM   4713  HA  ASN   345      35.536  25.972  84.068  1.00  0.00           H
ATOM   4714  CB  ASN   345      34.975  27.752  82.943  1.00  0.00           C
ATOM   4715  HB1 ASN   345      35.042  28.562  83.702  1.00  0.00           H
ATOM   4716  HB2 ASN   345      34.117  27.854  82.235  1.00  0.00           H
ATOM   4717  CG  ASN   345      36.309  27.722  82.216  1.00  0.00           C
ATOM   4718  OD1 ASN   345      37.335  27.135  82.701  1.00  0.00           O
ATOM   4719  ND2 ASN   345      36.322  28.166  80.947  1.00  0.00           N
ATOM   4720 HD21 ASN   345      37.155  27.874  80.479  1.00  0.00           H
ATOM   4721 HD22 ASN   345      35.459  28.283  80.460  1.00  0.00           H
ATOM   4722  C   ASN   345      33.618  26.692  84.616  1.00  0.00           C
ATOM   4723  O   ASN   345      32.542  27.212  84.391  1.00  0.00           O
ATOM   4724  N   ARG   346      34.015  26.560  85.861  1.00  0.00           N
ATOM   4725  HN  ARG   346      34.942  26.235  86.055  1.00  0.00           H
ATOM   4726  CA  ARG   346      33.229  26.856  87.054  1.00  0.00           C
ATOM   4727  HA  ARG   346      32.369  26.205  86.935  1.00  0.00           H
ATOM   4728  CB  ARG   346      34.039  26.472  88.313  1.00  0.00           C
ATOM   4729  HB1 ARG   346      33.433  26.794  89.194  1.00  0.00           H
ATOM   4730  HB2 ARG   346      34.984  27.041  88.409  1.00  0.00           H
ATOM   4731  CG  ARG   346      34.403  24.946  88.545  1.00  0.00           C
ATOM   4732  HG1 ARG   346      35.198  24.956  89.312  1.00  0.00           H
ATOM   4733  HG2 ARG   346      34.885  24.566  87.625  1.00  0.00           H
ATOM   4734  CD  ARG   346      33.195  24.065  88.770  1.00  0.00           C
ATOM   4735  HD1 ARG   346      32.440  24.221  87.969  1.00  0.00           H
ATOM   4736  HD2 ARG   346      32.767  24.469  89.716  1.00  0.00           H
ATOM   4737  NE  ARG   346      33.684  22.653  88.979  1.00  0.00           N
ATOM   4738  HE  ARG   346      34.678  22.502  89.023  1.00  0.00           H
ATOM   4739  CZ  ARG   346      32.996  21.550  88.966  1.00  0.00           C
ATOM   4740  NH1 ARG   346      31.646  21.648  88.788  1.00  0.00           N
ATOM   4741 HH11 ARG   346      31.199  22.529  88.703  1.00  0.00           H
ATOM   4742 HH12 ARG   346      31.167  20.782  88.613  1.00  0.00           H
ATOM   4743  NH2 ARG   346      33.494  20.336  89.050  1.00  0.00           N
ATOM   4744 HH21 ARG   346      34.483  20.280  88.942  1.00  0.00           H
ATOM   4745 HH22 ARG   346      33.090  19.558  89.531  1.00  0.00           H
ATOM   4746  C   ARG   346      32.526  28.170  87.060  1.00  0.00           C
ATOM   4747  O   ARG   346      31.322  28.260  87.355  1.00  0.00           O
ATOM   4748  N   GLN   347      33.227  29.313  87.024  1.00  0.00           N
ATOM   4749  HN  GLN   347      34.206  29.356  87.140  1.00  0.00           H
ATOM   4750  CA  GLN   347      32.657  30.584  87.357  1.00  0.00           C
ATOM   4751  HA  GLN   347      31.963  30.526  88.175  1.00  0.00           H
ATOM   4752  CB  GLN   347      33.730  31.666  87.651  1.00  0.00           C
ATOM   4753  HB1 GLN   347      33.286  32.638  87.955  1.00  0.00           H
ATOM   4754  HB2 GLN   347      34.387  31.892  86.787  1.00  0.00           H
ATOM   4755  CG  GLN   347      34.679  31.129  88.789  1.00  0.00           C
ATOM   4756  HG1 GLN   347      35.386  31.935  89.059  1.00  0.00           H
ATOM   4757  HG2 GLN   347      35.305  30.274  88.450  1.00  0.00           H
ATOM   4758  CD  GLN   347      33.986  30.613  90.032  1.00  0.00           C
ATOM   4759  OE1 GLN   347      33.616  29.468  90.202  1.00  0.00           O
ATOM   4760  NE2 GLN   347      33.524  31.625  90.807  1.00  0.00           N
ATOM   4761 HE21 GLN   347      33.036  31.494  91.662  1.00  0.00           H
ATOM   4762 HE22 GLN   347      33.583  32.540  90.419  1.00  0.00           H
ATOM   4763  C   GLN   347      31.735  31.162  86.158  1.00  0.00           C
ATOM   4764  O   GLN   347      30.716  31.818  86.446  1.00  0.00           O
ATOM   4765  N   ILE   348      32.109  30.754  84.958  1.00  0.00           N
ATOM   4766  HN  ILE   348      32.779  30.034  84.826  1.00  0.00           H
ATOM   4767  CA  ILE   348      31.216  30.957  83.778  1.00  0.00           C
ATOM   4768  HA  ILE   348      30.889  31.988  83.773  1.00  0.00           H
ATOM   4769  CB  ILE   348      31.867  30.636  82.468  1.00  0.00           C
ATOM   4770  HB  ILE   348      31.998  29.529  82.396  1.00  0.00           H
ATOM   4771  CG2 ILE   348      31.042  31.375  81.399  1.00  0.00           C
ATOM   4772 HG21 ILE   348      31.001  32.443  81.714  1.00  0.00           H
ATOM   4773 HG22 ILE   348      30.007  30.963  81.392  1.00  0.00           H
ATOM   4774 HG23 ILE   348      31.487  31.179  80.399  1.00  0.00           H
ATOM   4775  CG1 ILE   348      33.381  31.202  82.453  1.00  0.00           C
ATOM   4776 HG11 ILE   348      33.959  30.705  83.265  1.00  0.00           H
ATOM   4777 HG12 ILE   348      33.411  32.294  82.621  1.00  0.00           H
ATOM   4778  CD  ILE   348      34.037  30.956  81.127  1.00  0.00           C
ATOM   4779  HD1 ILE   348      33.748  31.716  80.362  1.00  0.00           H
ATOM   4780  HD2 ILE   348      33.648  29.953  80.848  1.00  0.00           H
ATOM   4781  HD3 ILE   348      35.137  30.807  81.222  1.00  0.00           H
ATOM   4782  C   ILE   348      29.981  30.037  83.970  1.00  0.00           C
ATOM   4783  O   ILE   348      28.897  30.424  83.640  1.00  0.00           O
ATOM   4784  N   ARG   349      30.143  28.741  84.429  1.00  0.00           N
ATOM   4785  HN  ARG   349      31.043  28.427  84.723  1.00  0.00           H
ATOM   4786  CA  ARG   349      29.051  27.772  84.734  1.00  0.00           C
ATOM   4787  HA  ARG   349      28.462  27.696  83.829  1.00  0.00           H
ATOM   4788  CB  ARG   349      29.469  26.283  85.164  1.00  0.00           C
ATOM   4789  HB1 ARG   349      30.134  26.374  86.055  1.00  0.00           H
ATOM   4790  HB2 ARG   349      30.089  25.843  84.348  1.00  0.00           H
ATOM   4791  CG  ARG   349      28.333  25.255  85.297  1.00  0.00           C
ATOM   4792  HG1 ARG   349      27.623  25.218  84.445  1.00  0.00           H
ATOM   4793  HG2 ARG   349      27.776  25.589  86.196  1.00  0.00           H
ATOM   4794  CD  ARG   349      28.845  23.795  85.495  1.00  0.00           C
ATOM   4795  HD1 ARG   349      29.711  23.844  86.182  1.00  0.00           H
ATOM   4796  HD2 ARG   349      29.206  23.204  84.640  1.00  0.00           H
ATOM   4797  NE  ARG   349      27.761  22.995  86.184  1.00  0.00           N
ATOM   4798  HE  ARG   349      26.790  23.134  85.978  1.00  0.00           H
ATOM   4799  CZ  ARG   349      28.034  21.783  86.717  1.00  0.00           C
ATOM   4800  NH1 ARG   349      29.221  21.326  86.909  1.00  0.00           N
ATOM   4801 HH11 ARG   349      29.956  21.971  86.702  1.00  0.00           H
ATOM   4802 HH12 ARG   349      29.354  20.530  87.507  1.00  0.00           H
ATOM   4803  NH2 ARG   349      26.968  21.033  87.037  1.00  0.00           N
ATOM   4804 HH21 ARG   349      26.072  21.456  87.109  1.00  0.00           H
ATOM   4805 HH22 ARG   349      27.204  20.266  87.640  1.00  0.00           H
ATOM   4806  C   ARG   349      28.072  28.313  85.711  1.00  0.00           C
ATOM   4807  O   ARG   349      26.847  28.305  85.547  1.00  0.00           O
ATOM   4808  N   GLY   350      28.605  28.926  86.758  1.00  0.00           N
ATOM   4809  HN  GLY   350      29.597  28.947  86.858  1.00  0.00           H
ATOM   4810  CA  GLY   350      27.858  29.704  87.685  1.00  0.00           C
ATOM   4811  HA1 GLY   350      28.565  30.240  88.299  1.00  0.00           H
ATOM   4812  HA2 GLY   350      27.265  29.049  88.293  1.00  0.00           H
ATOM   4813  C   GLY   350      26.959  30.793  87.125  1.00  0.00           C
ATOM   4814  O   GLY   350      25.729  30.816  87.363  1.00  0.00           O
ATOM   4815  N   GLU   351      27.443  31.680  86.274  1.00  0.00           N
ATOM   4816  HN  GLU   351      28.384  31.535  86.000  1.00  0.00           H
ATOM   4817  CA  GLU   351      26.800  32.691  85.578  1.00  0.00           C
ATOM   4818  HA  GLU   351      26.198  33.217  86.303  1.00  0.00           H
ATOM   4819  CB  GLU   351      27.816  33.720  84.892  1.00  0.00           C
ATOM   4820  HB1 GLU   351      27.286  34.413  84.202  1.00  0.00           H
ATOM   4821  HB2 GLU   351      28.575  33.139  84.332  1.00  0.00           H
ATOM   4822  CG  GLU   351      28.548  34.642  85.884  1.00  0.00           C
ATOM   4823  HG1 GLU   351      29.190  35.365  85.333  1.00  0.00           H
ATOM   4824  HG2 GLU   351      29.118  34.015  86.601  1.00  0.00           H
ATOM   4825  CD  GLU   351      27.439  35.375  86.646  1.00  0.00           C
ATOM   4826  OE1 GLU   351      27.688  35.463  87.875  1.00  0.00           O
ATOM   4827  OE2 GLU   351      26.378  35.914  86.171  1.00  0.00           O
ATOM   4828  C   GLU   351      25.744  32.067  84.685  1.00  0.00           C
ATOM   4829  O   GLU   351      24.713  32.643  84.510  1.00  0.00           O
ATOM   4830  N   LEU   352      26.037  30.921  84.060  1.00  0.00           N
ATOM   4831  HN  LEU   352      26.942  30.505  84.150  1.00  0.00           H
ATOM   4832  CA  LEU   352      25.070  30.336  83.129  1.00  0.00           C
ATOM   4833  HA  LEU   352      24.620  31.194  82.660  1.00  0.00           H
ATOM   4834  CB  LEU   352      25.894  29.542  82.042  1.00  0.00           C
ATOM   4835  HB1 LEU   352      25.213  29.038  81.319  1.00  0.00           H
ATOM   4836  HB2 LEU   352      26.572  28.817  82.555  1.00  0.00           H
ATOM   4837  CG  LEU   352      26.785  30.453  81.145  1.00  0.00           C
ATOM   4838  HG  LEU   352      27.308  31.192  81.797  1.00  0.00           H
ATOM   4839  CD1 LEU   352      27.828  29.479  80.434  1.00  0.00           C
ATOM   4840 HD11 LEU   352      27.175  28.718  79.960  1.00  0.00           H
ATOM   4841 HD12 LEU   352      28.482  29.015  81.209  1.00  0.00           H
ATOM   4842 HD13 LEU   352      28.493  29.955  79.691  1.00  0.00           H
ATOM   4843  CD2 LEU   352      25.893  31.112  80.022  1.00  0.00           C
ATOM   4844 HD21 LEU   352      26.450  31.882  79.441  1.00  0.00           H
ATOM   4845 HD22 LEU   352      25.147  31.793  80.490  1.00  0.00           H
ATOM   4846 HD23 LEU   352      25.352  30.350  79.436  1.00  0.00           H
ATOM   4847  C   LEU   352      23.991  29.548  83.835  1.00  0.00           C
ATOM   4848  O   LEU   352      22.843  29.260  83.342  1.00  0.00           O
ATOM   4849  N   SER   353      24.223  29.233  85.170  1.00  0.00           N
ATOM   4850  HN  SER   353      25.129  29.529  85.447  1.00  0.00           H
ATOM   4851  CA  SER   353      23.349  28.373  86.025  1.00  0.00           C
ATOM   4852  HA  SER   353      22.749  27.714  85.407  1.00  0.00           H
ATOM   4853  CB  SER   353      24.193  27.370  86.863  1.00  0.00           C
ATOM   4854  HB1 SER   353      24.820  28.001  87.518  1.00  0.00           H
ATOM   4855  HB2 SER   353      24.792  26.710  86.197  1.00  0.00           H
ATOM   4856  OG  SER   353      23.333  26.605  87.606  1.00  0.00           O
ATOM   4857  HG1 SER   353      23.796  25.912  88.081  1.00  0.00           H
ATOM   4858  C   SER   353      22.512  29.242  86.841  1.00  0.00           C
ATOM   4859  O   SER   353      21.413  28.859  87.257  1.00  0.00           O
ATOM   4860  N   LYS   354      23.007  30.421  87.134  1.00  0.00           N
ATOM   4861  HN  LYS   354      23.891  30.778  86.835  1.00  0.00           H
ATOM   4862  CA  LYS   354      22.398  31.278  88.167  1.00  0.00           C
ATOM   4863  HA  LYS   354      23.020  32.163  88.124  1.00  0.00           H
ATOM   4864  CB  LYS   354      20.947  31.843  87.799  1.00  0.00           C
ATOM   4865  HB1 LYS   354      20.608  32.440  88.683  1.00  0.00           H
ATOM   4866  HB2 LYS   354      20.262  30.966  87.840  1.00  0.00           H
ATOM   4867  CG  LYS   354      20.954  32.624  86.437  1.00  0.00           C
ATOM   4868  HG1 LYS   354      19.881  32.681  86.188  1.00  0.00           H
ATOM   4869  HG2 LYS   354      21.481  32.063  85.637  1.00  0.00           H
ATOM   4870  CD  LYS   354      21.731  33.960  86.473  1.00  0.00           C
ATOM   4871  HD1 LYS   354      21.416  34.603  85.630  1.00  0.00           H
ATOM   4872  HD2 LYS   354      22.805  33.696  86.388  1.00  0.00           H
ATOM   4873  CE  LYS   354      21.573  34.716  87.733  1.00  0.00           C
ATOM   4874  HE1 LYS   354      22.134  34.203  88.538  1.00  0.00           H
ATOM   4875  HE2 LYS   354      20.509  34.710  88.069  1.00  0.00           H
ATOM   4876  NZ  LYS   354      22.059  36.148  87.686  1.00  0.00           N
ATOM   4877  HZ1 LYS   354      23.078  36.298  87.810  1.00  0.00           H
ATOM   4878  HZ2 LYS   354      21.742  36.608  88.569  1.00  0.00           H
ATOM   4879  HZ3 LYS   354      21.664  36.707  86.902  1.00  0.00           H
ATOM   4880  C   LYS   354      22.479  30.787  89.600  1.00  0.00           C
ATOM   4881  O   LYS   354      22.005  29.734  89.904  1.00  0.00           O
ATOM   4882  N   GLN   355      23.083  31.522  90.427  1.00  0.00           N
ATOM   4883  HN  GLN   355      23.697  32.285  90.216  1.00  0.00           H
ATOM   4884  CA  GLN   355      23.167  31.193  91.826  1.00  0.00           C
ATOM   4885  HA  GLN   355      22.998  30.130  91.949  1.00  0.00           H
ATOM   4886  CB  GLN   355      24.560  31.632  92.380  1.00  0.00           C
ATOM   4887  HB1 GLN   355      24.550  31.528  93.486  1.00  0.00           H
ATOM   4888  HB2 GLN   355      24.694  32.705  92.112  1.00  0.00           H
ATOM   4889  CG  GLN   355      25.758  30.890  91.682  1.00  0.00           C
ATOM   4890  HG1 GLN   355      26.619  31.294  92.252  1.00  0.00           H
ATOM   4891  HG2 GLN   355      25.736  31.118  90.601  1.00  0.00           H
ATOM   4892  CD  GLN   355      25.949  29.335  91.848  1.00  0.00           C
ATOM   4893  OE1 GLN   355      25.937  28.734  92.916  1.00  0.00           O
ATOM   4894  NE2 GLN   355      26.159  28.686  90.678  1.00  0.00           N
ATOM   4895 HE21 GLN   355      26.323  29.239  89.855  1.00  0.00           H
ATOM   4896 HE22 GLN   355      26.351  27.700  90.683  1.00  0.00           H
ATOM   4897  C   GLN   355      22.089  32.083  92.596  1.00  0.00           C
ATOM   4898  OT1 GLN   355      22.240  33.324  92.517  1.00  0.00           O
ATOM   4899  OT2 GLN   355      21.129  31.532  93.252  1.00  0.00           O
TER    4900      GLN   355
HETATM 4901  SOD SOD   425      55.799  -4.082  26.504  1.00  0.00           S
HETATM 4902  SOD SOD   426      -2.245  25.369 106.342  1.00  0.00           S
HETATM 4903  SOD SOD   427      36.323   1.219 110.027  1.00  0.00           S
HETATM 4904  SOD SOD   428      35.859  -0.594  47.206  1.00  0.00           S
HETATM 4905  SOD SOD   429      80.855  17.426  37.612  1.00  0.00           S
HETATM 4906  SOD SOD   430      36.266   8.296  36.644  1.00  0.00           S
HETATM 4907  SOD SOD   431      54.630   2.322  36.123  1.00  0.00           S
HETATM 4908  SOD SOD   432       4.189   4.305  49.223  1.00  0.00           S
HETATM 4909  SOD SOD   433      -3.608   5.035  23.822  1.00  0.00           S
HETATM 4910  SOD SOD   434      23.062   9.900 103.935  1.00  0.00           S
HETATM 4911  SOD SOD   435      20.156  54.262 127.777  1.00  0.00           S
HETATM 4912  SOD SOD   436      35.847  32.271 118.368  1.00  0.00           S
HETATM 4913  SOD SOD   437      58.296  42.910 132.837  1.00  0.00           S
HETATM 4914  SOD SOD   438      26.254  -2.759  33.158  1.00  0.00           S
HETATM 4915  SOD SOD   439       7.234  25.480  94.013  1.00  0.00           S
HETATM 4916  SOD SOD   440      62.746   5.021  24.039  1.00  0.00           S
HETATM 4917  SOD SOD   441      62.309  14.970   8.854  1.00  0.00           S
HETATM 4918  SOD SOD   442       6.829  -1.034  32.718  1.00  0.00           S
HETATM 4919  SOD SOD   443      51.276  49.557 132.117  1.00  0.00           S
HETATM 4920  SOD SOD   444      12.900  11.702   3.096  1.00  0.00           S
HETATM 4921  SOD SOD   445      24.011  37.718 104.623  1.00  0.00           S
HETATM 4922  SOD SOD   446      27.074  -1.347  24.080  1.00  0.00           S
HETATM 4923  SOD SOD   447      34.552  -5.462  17.844  1.00  0.00           S
HETATM 4924  SOD SOD   448      26.873  27.049  22.864  1.00  0.00           S
HETATM 4925  CLA CLA   449       2.054   4.076  10.085  1.00  0.00           C
HETATM 4926  CLA CLA   450      47.313  24.225 108.947  1.00  0.00           C
HETATM 4927  CLA CLA   451      34.200  -0.270  42.278  1.00  0.00           C
HETATM 4928  CLA CLA   452      10.769  31.247  89.445  1.00  0.00           C
HETATM 4929  CLA CLA   453      49.409  13.617 103.677  1.00  0.00           C
HETATM 4930  CLA CLA   454      32.514  23.350  95.698  1.00  0.00           C
HETATM 4931  CLA CLA   455      24.502   4.002  19.434  1.00  0.00           C
HETATM 4932  CLA CLA   456      12.216  26.247 128.689  1.00  0.00           C
HETATM 4933  CLA CLA   457      20.196   6.228  99.115  1.00  0.00           C
HETATM 4934  CLA CLA   458      -2.227   8.200  27.489  1.00  0.00           C
HETATM 4935  CLA CLA   459       5.075  15.260  10.072  1.00  0.00           C
HETATM 4936  CLA CLA   460      36.078   1.863 103.082  1.00  0.00           C
HETATM 4937  CLA CLA   461      71.157  26.354  99.484  1.00  0.00           C
HETATM 4938  CLA CLA   462      36.714 -19.229  13.111  1.00  0.00           C
HETATM 4939  CLA CLA   463      12.147  10.106  47.204  1.00  0.00           C
HETATM 4940  CLA CLA   464      36.048  16.050  28.825  1.00  0.00           C
HETATM 4941  CLA CLA   465      19.825  41.729  93.439  1.00  0.00           C
HETATM 4942  CLA CLA   466      44.034   5.058 105.571  1.00  0.00           C
HETATM 4943  CLA CLA   467      66.172  11.951  33.433  1.00  0.00           C
HETATM 4944  CLA CLA   468       7.585  16.724  30.989  1.00  0.00           C
HETATM 4945  CLA CLA   469      58.789  21.872  12.003  1.00  0.00           C
HETATM 4946  CLA CLA   470      29.458  10.678  32.750  1.00  0.00           C
HETATM 4947  CLA CLA   471      32.909  -0.899  33.382  1.00  0.00           C
HETATM 4948  CLA CLA   472       6.144  39.258 116.246  1.00  0.00           C
HETATM 4949  CLA CLA   473      42.420  37.661 126.819  1.00  0.00           C
HETATM 4950  CLA CLA   474       9.037  12.186 103.101  1.00  0.00           C
HETATM 4951  CLA CLA   475      29.760  35.866  92.108  1.00  0.00           C
HETATM 4952  CLA CLA   476      58.256   4.783  21.390  1.00  0.00           C
HETATM 4953  CLA CLA   477      64.279  12.446  12.368  1.00  0.00           C
HETATM 4954  CLA CLA   478      34.920  53.259 103.419  1.00  0.00           C
HETATM 4955  CLA CLA   479      11.812   0.415  50.730  1.00  0.00           C
HETATM 4956  CLA CLA   480       5.471  10.007   6.229  1.00  0.00           C
HETATM 4957  CLA CLA   481      30.936  11.674 112.245  1.00  0.00           C
CONECT  372  357  373  374
CONECT  357  355  358  359  372
CONECT  359  360  357  361  365
CONECT  368  369  371  370  365
CONECT  365  359  368  366  367
CONECT  361  359  362  363  364
CONECT  358  357
CONECT  360  359
CONECT  369  368
CONECT  370  368
CONECT  371  368
CONECT  366  365
CONECT  367  365
CONECT  362  361
CONECT  363  361
CONECT  364  361
CONECT  356  355
CONECT  355  356  357  353
CONECT  373  372
CONECT  599  600  601  583
CONECT  616  617  603  618
CONECT  603  605  604  601  616
CONECT  605  606  603  610  607
CONECT  614  613  615  610
CONECT  611  613  608  612
CONECT  610  605  608  614
CONECT  604  603
CONECT  606  605
CONECT  607  605
CONECT  609  608
CONECT  615  614
CONECT  612  611
CONECT  602  601
CONECT  601  602  603  599
CONECT  608  611  610  609
CONECT  613  611  614
CONECT  617  616
CONECT  618  620  619  616
CONECT  994  995  986  996
CONECT 1011 1012 1013  998
CONECT  998 1000  999 1011  996
CONECT 1000 1005 1001 1002  998
CONECT 1009 1005 1008 1010
CONECT 1006 1003 1007 1008
CONECT 1005 1000 1009 1003
CONECT  999  998
CONECT 1001 1000
CONECT 1002 1000
CONECT 1004 1003
CONECT 1010 1009
CONECT 1007 1006
CONECT  997  996
CONECT  996  994  997  998
CONECT 1003 1005 1006 1004
CONECT 1008 1009 1006
CONECT 1012 1011
CONECT 1013 1011 1015 1014
CONECT 1373 1358 1374 1375
CONECT 1358 1359 1356 1360 1373
CONECT 1360 1358 1361 1366 1362
CONECT 1369 1366 1370 1372 1371
CONECT 1366 1367 1368 1369 1360
CONECT 1362 1364 1365 1363 1360
CONECT 1359 1358
CONECT 1361 1360
CONECT 1370 1369
CONECT 1371 1369
CONECT 1372 1369
CONECT 1367 1366
CONECT 1368 1366
CONECT 1363 1362
CONECT 1364 1362
CONECT 1365 1362
CONECT 1357 1356
CONECT 1356 1358 1354 1357
CONECT 1374 1373
CONECT 1459 1444 1460 1461
CONECT 1444 1459 1446 1442 1445
CONECT 1446 1444 1447 1448 1452
CONECT 1455 1458 1456 1457 1452
CONECT 1452 1455 1446 1454 1453
CONECT 1448 1450 1451 1449 1446
CONECT 1445 1444
CONECT 1447 1446
CONECT 1456 1455
CONECT 1457 1455
CONECT 1458 1455
CONECT 1453 1452
CONECT 1454 1452
CONECT 1449 1448
CONECT 1450 1448
CONECT 1451 1448
CONECT 1443 1442
CONECT 1442 1444 1443 1440
CONECT 1460 1459
CONECT 1623 1624 1625 1611
CONECT 1640 1641 1627 1642
CONECT 1627 1628 1629 1625 1640
CONECT 1629 1630 1631 1627 1634
CONECT 1638 1639 1634 1637
CONECT 1635 1632 1636 1637
CONECT 1634 1629 1632 1638
CONECT 1628 1627
CONECT 1630 1629
CONECT 1631 1629
CONECT 1633 1632
CONECT 1639 1638
CONECT 1636 1635
CONECT 1626 1625
CONECT 1625 1623 1626 1627
CONECT 1632 1635 1634 1633
CONECT 1637 1635 1638
CONECT 1641 1640
CONECT 1642 1646 1643 1640
CONECT 2459 2460 2461 2452
CONECT 2476 2477 2478 2463
CONECT 2463 2465 2476 2461 2464
CONECT 2465 2467 2470 2463 2466
CONECT 2474 2470 2473 2475
CONECT 2471 2472 2468 2473
CONECT 2470 2474 2465 2468
CONECT 2464 2463
CONECT 2466 2465
CONECT 2467 2465
CONECT 2469 2468
CONECT 2475 2474
CONECT 2472 2471
CONECT 2462 2461
CONECT 2461 2462 2463 2459
CONECT 2468 2471 2470 2469
CONECT 2473 2471 2474
CONECT 2477 2476
CONECT 2478 2480 2479 2476
CONECT 2867 2869 2852 2868
CONECT 2852 2867 2853 2854 2850
CONECT 2854 2856 2855 2852 2860
CONECT 2863 2864 2866 2865 2860
CONECT 2860 2861 2863 2854 2862
CONECT 2856 2858 2857 2854 2859
CONECT 2853 2852
CONECT 2855 2854
CONECT 2864 2863
CONECT 2865 2863
CONECT 2866 2863
CONECT 2861 2860
CONECT 2862 2860
CONECT 2857 2856
CONECT 2858 2856
CONECT 2859 2856
CONECT 2851 2850
CONECT 2850 2848 2852 2851
CONECT 2868 2867
CONECT 3142 3129 3143 3144
CONECT 3159 3161 3146 3160
CONECT 3146 3148 3147 3144 3159
CONECT 3148 3146 3153 3149 3150
CONECT 3157 3156 3153 3158
CONECT 3154 3151 3156 3155
CONECT 3153 3151 3157 3148
CONECT 3147 3146
CONECT 3149 3148
CONECT 3150 3148
CONECT 3152 3151
CONECT 3158 3157
CONECT 3155 3154
CONECT 3145 3144
CONECT 3144 3145 3146 3142
CONECT 3151 3154 3153 3152
CONECT 3156 3154 3157
CONECT 3160 3159
CONECT 3161 3163 3162 3159
CONECT 3662 3663 3664 3654
CONECT 3679 3680 3666 3681
CONECT 3666 3668 3679 3667 3664
CONECT 3668 3666 3673 3670 3669
CONECT 3677 3678 3673 3676
CONECT 3674 3671 3675 3676
CONECT 3673 3671 3668 3677
CONECT 3667 3666
CONECT 3669 3668
CONECT 3670 3668
CONECT 3672 3671
CONECT 3678 3677
CONECT 3675 3674
CONECT 3665 3664
CONECT 3664 3666 3662 3665
CONECT 3671 3673 3674 3672
CONECT 3676 3674 3677
CONECT 3680 3679
CONECT 3681 3679 3682 3683
CONECT 4125 4109 4127 4126
CONECT 4142 4129 4143 4144
CONECT 4129 4130 4142 4127 4131
CONECT 4131 4129 4133 4136 4132
CONECT 4140 4141 4139 4136
CONECT 4137 4134 4139 4138
CONECT 4136 4134 4131 4140
CONECT 4130 4129
CONECT 4132 4131
CONECT 4133 4131
CONECT 4135 4134
CONECT 4141 4140
CONECT 4138 4137
CONECT 4128 4127
CONECT 4127 4125 4129 4128
CONECT 4134 4135 4136 4137
CONECT 4139 4137 4140
CONECT 4143 4142
CONECT 4144 4142 4146 4145
CONECT 4298 4299 4300 4283
CONECT 4283 4281 4285 4284 4298
CONECT 4285 4287 4291 4283 4286
CONECT 4294 4291 4296 4297 4295
CONECT 4291 4293 4285 4294 4292
CONECT 4287 4288 4289 4285 4290
CONECT 4284 4283
CONECT 4286 4285
CONECT 4295 4294
CONECT 4296 4294
CONECT 4297 4294
CONECT 4292 4291
CONECT 4293 4291
CONECT 4288 4287
CONECT 4289 4287
CONECT 4290 4287
CONECT 4282 4281
CONECT 4281 4282 4283 4279
CONECT 4299 4298
CONECT 4478 4463 4480 4479
CONECT 4463 4464 4478 4461 4465
CONECT 4465 4463 4466 4471 4467
CONECT 4474 4475 4477 4471 4476
CONECT 4471 4472 4474 4473 4465
CONECT 4467 4468 4470 4469 4465
CONECT 4464 4463
CONECT 4466 4465
CONECT 4475 4474
CONECT 4476 4474
CONECT 4477 4474
CONECT 4472 4471
CONECT 4473 4471
CONECT 4468 4467
CONECT 4469 4467
CONECT 4470 4467
CONECT 4462 4461
CONECT 4461 4463 4462 4459
CONECT 4479 4478
CONECT 4782 4767 4784 4783
CONECT 4767 4765 4768 4769 4782
CONECT 4769 4767 4770 4775 4771
CONECT 4778 4775 4780 4781 4779
CONECT 4775 4769 4776 4777 4778
CONECT 4771 4769 4772 4773 4774
CONECT 4768 4767
CONECT 4770 4769
CONECT 4779 4778
CONECT 4780 4778
CONECT 4781 4778
CONECT 4776 4775
CONECT 4777 4775
CONECT 4772 4771
CONECT 4773 4771
CONECT 4774 4771
CONECT 4766 4765
CONECT 4765 4766 4763 4767
CONECT 4783 4782
CONECT 4897 4884 4898 4899
CONECT 4884 4885 4882 4886 4897
CONECT 4886 4889 4884 4888 4887
CONECT 4892 4889 4893 4894
CONECT 4889 4891 4886 4892 4890
CONECT 4885 4884
CONECT 4887 4886
CONECT 4888 4886
CONECT 4895 4894
CONECT 4896 4894
CONECT 4890 4889
CONECT 4891 4889
CONECT 4883 4882
CONECT 4882 4884 4880 4883
CONECT 4894 4896 4892 4895
CONECT 4893 4892
CONECT 4898 4897
CONECT 4899 4897
END
