# Supplementary material for: Identification and molecular characterization of missense mutations in orphan G protein–coupled receptor GPR61 occurring in severe obesity
Source: Mol Pharmacol. 2025 Mar 4;107(4):100026. doi: 10.1016/j.molpha.2025.100026 (PMC12060159; doi:10.1016/j.molpha.2025.100026)
Supplement: Supplementary Material [file mmc12.zip › molpha_100026_WT_3_mmc12.pdb]

HELIX    1   1 ALA     45  ALA     68  1                                  24
HELIX    2   2 PRO     71  LEU     73  1                                   3
HELIX    3   3 VAL     77  LEU     91  1                                  15
HELIX    4   4 LEU     93  SER    101  1                                   9
HELIX    5   5 GLY    111  VAL    145  1                                  35
HELIX    6   6 TYR    150  ARG    153  1                                   4
HELIX    7   7 LEU    156  VAL    182  1                                  27
HELIX    8   8 ALA    203  VAL    237  1                                  35
HELIX    9   9 VAL    266  SER    268  1                                   3
HELIX   10  10 ALA    285  LEU    298  1                                  14
HELIX   11  11 TRP    300  LEU    312  1                                  13
HELIX   12  12 VAL    322  LEU    344  1                                  23
HELIX   13  13 ARG    346  GLU    351  1                                   6
ATOM      1  N   SER    43      13.808  20.122  48.728  1.00  0.00           N
ATOM      2  HT1 SER    43      13.739  19.357  48.027  1.00  0.00           H
ATOM      3  HT2 SER    43      14.067  20.977  48.202  1.00  0.00           H
ATOM      4  HT3 SER    43      12.977  20.315  49.323  1.00  0.00           H
ATOM      5  CA  SER    43      14.931  19.765  49.653  1.00  0.00           C
ATOM      6  HA  SER    43      14.928  18.709  49.841  1.00  0.00           H
ATOM      7  CB  SER    43      16.329  19.919  48.954  1.00  0.00           C
ATOM      8  HB1 SER    43      16.375  19.390  47.973  1.00  0.00           H
ATOM      9  HB2 SER    43      17.058  19.488  49.668  1.00  0.00           H
ATOM     10  OG  SER    43      16.860  21.266  48.761  1.00  0.00           O
ATOM     11  HG1 SER    43      16.181  21.776  48.320  1.00  0.00           H
ATOM     12  C   SER    43      14.949  20.534  51.001  1.00  0.00           C
ATOM     13  O   SER    43      14.311  21.594  51.135  1.00  0.00           O
ATOM     14  N   VAL    44      15.758  20.070  52.031  1.00  0.00           N
ATOM     15  HN  VAL    44      16.424  19.324  52.045  1.00  0.00           H
ATOM     16  CA  VAL    44      15.522  20.761  53.319  1.00  0.00           C
ATOM     17  HA  VAL    44      15.357  21.810  53.184  1.00  0.00           H
ATOM     18  CB  VAL    44      14.297  20.124  54.021  1.00  0.00           C
ATOM     19  HB  VAL    44      13.381  20.228  53.397  1.00  0.00           H
ATOM     20  CG1 VAL    44      14.540  18.640  54.106  1.00  0.00           C
ATOM     21 HG11 VAL    44      13.817  18.199  54.819  1.00  0.00           H
ATOM     22 HG12 VAL    44      15.606  18.400  54.294  1.00  0.00           H
ATOM     23 HG13 VAL    44      14.436  18.192  53.092  1.00  0.00           H
ATOM     24  CG2 VAL    44      13.835  20.695  55.330  1.00  0.00           C
ATOM     25 HG21 VAL    44      12.911  20.193  55.668  1.00  0.00           H
ATOM     26 HG22 VAL    44      13.662  21.779  55.189  1.00  0.00           H
ATOM     27 HG23 VAL    44      14.552  20.547  56.166  1.00  0.00           H
ATOM     28  C   VAL    44      16.790  20.656  54.206  1.00  0.00           C
ATOM     29  O   VAL    44      16.830  21.276  55.278  1.00  0.00           O
ATOM     30  N   ALA    45      17.906  19.985  53.763  1.00  0.00           N
ATOM     31  HN  ALA    45      17.739  19.328  53.038  1.00  0.00           H
ATOM     32  CA  ALA    45      19.154  19.978  54.469  1.00  0.00           C
ATOM     33  HA  ALA    45      18.962  19.284  55.274  1.00  0.00           H
ATOM     34  CB  ALA    45      20.201  19.343  53.618  1.00  0.00           C
ATOM     35  HB1 ALA    45      19.901  18.332  53.275  1.00  0.00           H
ATOM     36  HB2 ALA    45      21.137  19.191  54.192  1.00  0.00           H
ATOM     37  HB3 ALA    45      20.419  19.960  52.726  1.00  0.00           H
ATOM     38  C   ALA    45      19.643  21.336  55.054  1.00  0.00           C
ATOM     39  O   ALA    45      20.129  21.512  56.187  1.00  0.00           O
ATOM     40  N   LEU    46      19.541  22.438  54.242  1.00  0.00           N
ATOM     41  HN  LEU    46      19.322  22.320  53.276  1.00  0.00           H
ATOM     42  CA  LEU    46      19.931  23.772  54.593  1.00  0.00           C
ATOM     43  HA  LEU    46      20.907  23.727  55.048  1.00  0.00           H
ATOM     44  CB  LEU    46      20.110  24.555  53.232  1.00  0.00           C
ATOM     45  HB1 LEU    46      20.368  25.636  53.316  1.00  0.00           H
ATOM     46  HB2 LEU    46      19.159  24.607  52.676  1.00  0.00           H
ATOM     47  CG  LEU    46      21.043  24.012  52.166  1.00  0.00           C
ATOM     48  HG  LEU    46      20.809  22.939  51.990  1.00  0.00           H
ATOM     49  CD1 LEU    46      20.907  24.786  50.841  1.00  0.00           C
ATOM     50 HD11 LEU    46      21.843  24.685  50.256  1.00  0.00           H
ATOM     51 HD12 LEU    46      20.877  25.899  50.936  1.00  0.00           H
ATOM     52 HD13 LEU    46      20.022  24.465  50.253  1.00  0.00           H
ATOM     53  CD2 LEU    46      22.528  24.126  52.557  1.00  0.00           C
ATOM     54 HD21 LEU    46      22.842  25.177  52.711  1.00  0.00           H
ATOM     55 HD22 LEU    46      23.048  23.708  51.662  1.00  0.00           H
ATOM     56 HD23 LEU    46      22.817  23.529  53.452  1.00  0.00           H
ATOM     57  C   LEU    46      19.093  24.621  55.569  1.00  0.00           C
ATOM     58  O   LEU    46      19.494  25.541  56.249  1.00  0.00           O
ATOM     59  N   PHE    47      17.848  24.120  55.727  1.00  0.00           N
ATOM     60  HN  PHE    47      17.514  23.348  55.187  1.00  0.00           H
ATOM     61  CA  PHE    47      17.078  24.684  56.828  1.00  0.00           C
ATOM     62  HA  PHE    47      17.050  25.759  56.695  1.00  0.00           H
ATOM     63  CB  PHE    47      15.639  24.070  56.854  1.00  0.00           C
ATOM     64  HB1 PHE    47      15.598  23.004  57.154  1.00  0.00           H
ATOM     65  HB2 PHE    47      15.161  24.053  55.856  1.00  0.00           H
ATOM     66  CG  PHE    47      14.782  24.825  57.804  1.00  0.00           C
ATOM     67  CD1 PHE    47      14.376  26.112  57.523  1.00  0.00           C
ATOM     68  HD1 PHE    47      14.835  26.655  56.717  1.00  0.00           H
ATOM     69  CE1 PHE    47      13.549  26.769  58.472  1.00  0.00           C
ATOM     70  HE1 PHE    47      13.234  27.792  58.365  1.00  0.00           H
ATOM     71  CZ  PHE    47      12.958  26.071  59.492  1.00  0.00           C
ATOM     72  HZ  PHE    47      12.317  26.692  60.101  1.00  0.00           H
ATOM     73  CD2 PHE    47      14.132  24.091  58.868  1.00  0.00           C
ATOM     74  HD2 PHE    47      14.377  23.051  58.975  1.00  0.00           H
ATOM     75  CE2 PHE    47      13.208  24.714  59.717  1.00  0.00           C
ATOM     76  HE2 PHE    47      12.868  24.205  60.604  1.00  0.00           H
ATOM     77  C   PHE    47      17.664  24.335  58.201  1.00  0.00           C
ATOM     78  O   PHE    47      17.864  25.200  59.084  1.00  0.00           O
ATOM     79  N   PHE    48      18.091  23.028  58.335  1.00  0.00           N
ATOM     80  HN  PHE    48      17.942  22.459  57.534  1.00  0.00           H
ATOM     81  CA  PHE    48      18.752  22.459  59.507  1.00  0.00           C
ATOM     82  HA  PHE    48      18.139  22.658  60.366  1.00  0.00           H
ATOM     83  CB  PHE    48      18.886  20.903  59.304  1.00  0.00           C
ATOM     84  HB1 PHE    48      19.347  20.403  60.190  1.00  0.00           H
ATOM     85  HB2 PHE    48      19.468  20.831  58.360  1.00  0.00           H
ATOM     86  CG  PHE    48      17.560  20.282  59.062  1.00  0.00           C
ATOM     87  CD1 PHE    48      16.598  20.432  60.034  1.00  0.00           C
ATOM     88  HD1 PHE    48      16.781  20.954  60.957  1.00  0.00           H
ATOM     89  CE1 PHE    48      15.257  20.141  59.804  1.00  0.00           C
ATOM     90  HE1 PHE    48      14.481  20.535  60.436  1.00  0.00           H
ATOM     91  CZ  PHE    48      14.967  19.287  58.721  1.00  0.00           C
ATOM     92  HZ  PHE    48      13.934  19.009  58.535  1.00  0.00           H
ATOM     93  CD2 PHE    48      17.251  19.483  57.938  1.00  0.00           C
ATOM     94  HD2 PHE    48      17.912  19.364  57.088  1.00  0.00           H
ATOM     95  CE2 PHE    48      15.926  18.932  57.806  1.00  0.00           C
ATOM     96  HE2 PHE    48      15.718  18.350  56.923  1.00  0.00           H
ATOM     97  C   PHE    48      20.107  23.121  59.804  1.00  0.00           C
ATOM     98  O   PHE    48      20.445  23.447  60.923  1.00  0.00           O
ATOM     99  N   MET    49      20.846  23.336  58.725  1.00  0.00           N
ATOM    100  HN  MET    49      20.790  22.832  57.867  1.00  0.00           H
ATOM    101  CA  MET    49      22.050  24.174  58.830  1.00  0.00           C
ATOM    102  HA  MET    49      22.516  23.626  59.623  1.00  0.00           H
ATOM    103  CB  MET    49      23.108  24.135  57.630  1.00  0.00           C
ATOM    104  HB1 MET    49      24.066  24.581  57.955  1.00  0.00           H
ATOM    105  HB2 MET    49      22.727  24.644  56.716  1.00  0.00           H
ATOM    106  CG  MET    49      23.607  22.670  57.205  1.00  0.00           C
ATOM    107  HG1 MET    49      24.155  22.834  56.248  1.00  0.00           H
ATOM    108  HG2 MET    49      22.672  22.129  56.949  1.00  0.00           H
ATOM    109  SD  MET    49      24.753  21.820  58.402  1.00  0.00           S
ATOM    110  CE  MET    49      23.525  20.793  59.347  1.00  0.00           C
ATOM    111  HE1 MET    49      23.853  20.537  60.376  1.00  0.00           H
ATOM    112  HE2 MET    49      23.537  19.748  58.964  1.00  0.00           H
ATOM    113  HE3 MET    49      22.466  21.134  59.405  1.00  0.00           H
ATOM    114  C   MET    49      21.802  25.607  59.284  1.00  0.00           C
ATOM    115  O   MET    49      22.572  26.201  60.041  1.00  0.00           O
ATOM    116  N   LEU    50      20.737  26.222  58.825  1.00  0.00           N
ATOM    117  HN  LEU    50      20.118  25.765  58.193  1.00  0.00           H
ATOM    118  CA  LEU    50      20.337  27.500  59.308  1.00  0.00           C
ATOM    119  HA  LEU    50      21.225  28.118  59.274  1.00  0.00           H
ATOM    120  CB  LEU    50      19.323  28.260  58.460  1.00  0.00           C
ATOM    121  HB1 LEU    50      18.333  27.753  58.418  1.00  0.00           H
ATOM    122  HB2 LEU    50      19.846  28.160  57.477  1.00  0.00           H
ATOM    123  CG  LEU    50      18.980  29.699  58.735  1.00  0.00           C
ATOM    124  HG  LEU    50      18.466  29.731  59.720  1.00  0.00           H
ATOM    125  CD1 LEU    50      20.279  30.525  58.714  1.00  0.00           C
ATOM    126 HD11 LEU    50      20.156  31.634  58.774  1.00  0.00           H
ATOM    127 HD12 LEU    50      20.856  30.348  57.779  1.00  0.00           H
ATOM    128 HD13 LEU    50      20.917  30.145  59.537  1.00  0.00           H
ATOM    129  CD2 LEU    50      17.921  30.158  57.652  1.00  0.00           C
ATOM    130 HD21 LEU    50      18.246  30.107  56.590  1.00  0.00           H
ATOM    131 HD22 LEU    50      17.739  31.235  57.848  1.00  0.00           H
ATOM    132 HD23 LEU    50      16.893  29.740  57.746  1.00  0.00           H
ATOM    133  C   LEU    50      19.891  27.534  60.724  1.00  0.00           C
ATOM    134  O   LEU    50      20.190  28.445  61.522  1.00  0.00           O
ATOM    135  N   LEU    51      19.179  26.522  61.194  1.00  0.00           N
ATOM    136  HN  LEU    51      18.798  25.860  60.560  1.00  0.00           H
ATOM    137  CA  LEU    51      18.996  26.297  62.598  1.00  0.00           C
ATOM    138  HA  LEU    51      18.479  27.111  63.077  1.00  0.00           H
ATOM    139  CB  LEU    51      18.121  25.002  62.805  1.00  0.00           C
ATOM    140  HB1 LEU    51      17.983  24.740  63.882  1.00  0.00           H
ATOM    141  HB2 LEU    51      18.390  24.065  62.264  1.00  0.00           H
ATOM    142  CG  LEU    51      16.554  25.223  62.370  1.00  0.00           C
ATOM    143  HG  LEU    51      16.486  25.609  61.331  1.00  0.00           H
ATOM    144  CD1 LEU    51      15.876  23.915  62.203  1.00  0.00           C
ATOM    145 HD11 LEU    51      16.212  23.388  61.287  1.00  0.00           H
ATOM    146 HD12 LEU    51      14.770  24.015  62.128  1.00  0.00           H
ATOM    147 HD13 LEU    51      16.157  23.247  63.038  1.00  0.00           H
ATOM    148  CD2 LEU    51      15.794  26.216  63.283  1.00  0.00           C
ATOM    149 HD21 LEU    51      14.736  26.244  62.939  1.00  0.00           H
ATOM    150 HD22 LEU    51      16.206  27.248  63.272  1.00  0.00           H
ATOM    151 HD23 LEU    51      15.850  25.893  64.350  1.00  0.00           H
ATOM    152  C   LEU    51      20.330  26.028  63.344  1.00  0.00           C
ATOM    153  O   LEU    51      20.569  26.494  64.443  1.00  0.00           O
ATOM    154  N   LEU    52      21.325  25.276  62.787  1.00  0.00           N
ATOM    155  HN  LEU    52      21.151  24.678  62.020  1.00  0.00           H
ATOM    156  CA  LEU    52      22.610  25.099  63.393  1.00  0.00           C
ATOM    157  HA  LEU    52      22.500  24.809  64.426  1.00  0.00           H
ATOM    158  CB  LEU    52      23.368  24.034  62.564  1.00  0.00           C
ATOM    159  HB1 LEU    52      23.621  24.335  61.526  1.00  0.00           H
ATOM    160  HB2 LEU    52      22.803  23.075  62.554  1.00  0.00           H
ATOM    161  CG  LEU    52      24.736  23.654  63.231  1.00  0.00           C
ATOM    162  HG  LEU    52      25.254  24.620  63.390  1.00  0.00           H
ATOM    163  CD1 LEU    52      24.551  23.065  64.577  1.00  0.00           C
ATOM    164 HD11 LEU    52      24.121  23.761  65.326  1.00  0.00           H
ATOM    165 HD12 LEU    52      25.554  22.911  65.022  1.00  0.00           H
ATOM    166 HD13 LEU    52      24.041  22.071  64.536  1.00  0.00           H
ATOM    167  CD2 LEU    52      25.509  22.744  62.263  1.00  0.00           C
ATOM    168 HD21 LEU    52      24.804  21.932  61.975  1.00  0.00           H
ATOM    169 HD22 LEU    52      26.435  22.341  62.728  1.00  0.00           H
ATOM    170 HD23 LEU    52      25.788  23.349  61.366  1.00  0.00           H
ATOM    171  C   LEU    52      23.416  26.380  63.480  1.00  0.00           C
ATOM    172  O   LEU    52      24.035  26.680  64.475  1.00  0.00           O
ATOM    173  N   ASP    53      23.438  27.234  62.413  1.00  0.00           N
ATOM    174  HN  ASP    53      22.956  26.873  61.619  1.00  0.00           H
ATOM    175  CA  ASP    53      24.014  28.544  62.361  1.00  0.00           C
ATOM    176  HA  ASP    53      25.087  28.428  62.396  1.00  0.00           H
ATOM    177  CB  ASP    53      23.631  29.342  61.029  1.00  0.00           C
ATOM    178  HB1 ASP    53      22.554  29.577  60.922  1.00  0.00           H
ATOM    179  HB2 ASP    53      23.930  28.700  60.183  1.00  0.00           H
ATOM    180  CG  ASP    53      24.419  30.664  60.925  1.00  0.00           C
ATOM    181  OD1 ASP    53      23.987  31.809  60.912  1.00  0.00           O
ATOM    182  OD2 ASP    53      25.784  30.550  60.832  1.00  0.00           O
ATOM    183  HD2 ASP    53      26.173  31.403  60.659  1.00  0.00           H
ATOM    184  C   ASP    53      23.570  29.436  63.562  1.00  0.00           C
ATOM    185  O   ASP    53      24.382  29.987  64.278  1.00  0.00           O
ATOM    186  N   LEU    54      22.280  29.557  63.668  1.00  0.00           N
ATOM    187  HN  LEU    54      21.661  29.178  62.992  1.00  0.00           H
ATOM    188  CA  LEU    54      21.720  30.354  64.758  1.00  0.00           C
ATOM    189  HA  LEU    54      22.121  31.359  64.752  1.00  0.00           H
ATOM    190  CB  LEU    54      20.180  30.660  64.442  1.00  0.00           C
ATOM    191  HB1 LEU    54      19.624  31.006  65.338  1.00  0.00           H
ATOM    192  HB2 LEU    54      19.642  29.713  64.228  1.00  0.00           H
ATOM    193  CG  LEU    54      19.991  31.660  63.338  1.00  0.00           C
ATOM    194  HG  LEU    54      20.628  31.265  62.516  1.00  0.00           H
ATOM    195  CD1 LEU    54      18.495  31.647  62.878  1.00  0.00           C
ATOM    196 HD11 LEU    54      18.147  30.590  62.815  1.00  0.00           H
ATOM    197 HD12 LEU    54      18.377  32.193  61.920  1.00  0.00           H
ATOM    198 HD13 LEU    54      17.841  32.201  63.579  1.00  0.00           H
ATOM    199  CD2 LEU    54      20.447  33.023  63.749  1.00  0.00           C
ATOM    200 HD21 LEU    54      21.411  33.127  64.298  1.00  0.00           H
ATOM    201 HD22 LEU    54      19.569  33.569  64.156  1.00  0.00           H
ATOM    202 HD23 LEU    54      20.637  33.497  62.769  1.00  0.00           H
ATOM    203  C   LEU    54      21.947  29.807  66.159  1.00  0.00           C
ATOM    204  O   LEU    54      22.008  30.655  67.089  1.00  0.00           O
ATOM    205  N   THR    55      22.111  28.517  66.408  1.00  0.00           N
ATOM    206  HN  THR    55      22.100  27.890  65.625  1.00  0.00           H
ATOM    207  CA  THR    55      22.551  27.960  67.690  1.00  0.00           C
ATOM    208  HA  THR    55      21.968  28.356  68.505  1.00  0.00           H
ATOM    209  CB  THR    55      22.411  26.419  67.693  1.00  0.00           C
ATOM    210  HB  THR    55      23.118  26.028  66.925  1.00  0.00           H
ATOM    211  OG1 THR    55      21.109  25.980  67.237  1.00  0.00           O
ATOM    212  HG1 THR    55      21.004  26.304  66.330  1.00  0.00           H
ATOM    213  CG2 THR    55      22.790  25.814  69.082  1.00  0.00           C
ATOM    214 HG21 THR    55      22.086  26.184  69.855  1.00  0.00           H
ATOM    215 HG22 THR    55      23.871  25.912  69.323  1.00  0.00           H
ATOM    216 HG23 THR    55      22.577  24.736  68.989  1.00  0.00           H
ATOM    217  C   THR    55      24.013  28.328  67.933  1.00  0.00           C
ATOM    218  O   THR    55      24.393  28.595  69.054  1.00  0.00           O
ATOM    219  N   ALA    56      24.881  28.391  66.938  1.00  0.00           N
ATOM    220  HN  ALA    56      24.610  28.250  65.983  1.00  0.00           H
ATOM    221  CA  ALA    56      26.231  28.842  67.110  1.00  0.00           C
ATOM    222  HA  ALA    56      26.575  28.343  68.000  1.00  0.00           H
ATOM    223  CB  ALA    56      27.047  28.357  65.936  1.00  0.00           C
ATOM    224  HB1 ALA    56      27.054  29.007  65.037  1.00  0.00           H
ATOM    225  HB2 ALA    56      26.639  27.337  65.762  1.00  0.00           H
ATOM    226  HB3 ALA    56      28.112  28.243  66.235  1.00  0.00           H
ATOM    227  C   ALA    56      26.380  30.270  67.432  1.00  0.00           C
ATOM    228  O   ALA    56      27.108  30.694  68.309  1.00  0.00           O
ATOM    229  N   VAL    57      25.598  31.095  66.706  1.00  0.00           N
ATOM    230  HN  VAL    57      25.051  30.614  66.021  1.00  0.00           H
ATOM    231  CA  VAL    57      25.409  32.517  66.890  1.00  0.00           C
ATOM    232  HA  VAL    57      26.368  33.023  66.919  1.00  0.00           H
ATOM    233  CB  VAL    57      24.535  33.215  65.835  1.00  0.00           C
ATOM    234  HB  VAL    57      23.549  32.738  65.657  1.00  0.00           H
ATOM    235  CG1 VAL    57      24.265  34.682  66.119  1.00  0.00           C
ATOM    236 HG11 VAL    57      25.111  35.287  66.512  1.00  0.00           H
ATOM    237 HG12 VAL    57      23.456  34.775  66.875  1.00  0.00           H
ATOM    238 HG13 VAL    57      23.777  35.139  65.240  1.00  0.00           H
ATOM    239  CG2 VAL    57      25.356  33.155  64.505  1.00  0.00           C
ATOM    240 HG21 VAL    57      26.233  33.799  64.740  1.00  0.00           H
ATOM    241 HG22 VAL    57      24.854  33.677  63.664  1.00  0.00           H
ATOM    242 HG23 VAL    57      25.498  32.103  64.171  1.00  0.00           H
ATOM    243  C   VAL    57      24.843  32.994  68.179  1.00  0.00           C
ATOM    244  O   VAL    57      25.361  33.942  68.758  1.00  0.00           O
ATOM    245  N   ALA    58      23.760  32.341  68.698  1.00  0.00           N
ATOM    246  HN  ALA    58      23.311  31.572  68.253  1.00  0.00           H
ATOM    247  CA  ALA    58      23.227  32.620  70.035  1.00  0.00           C
ATOM    248  HA  ALA    58      23.223  33.658  70.327  1.00  0.00           H
ATOM    249  CB  ALA    58      21.801  31.988  70.177  1.00  0.00           C
ATOM    250  HB1 ALA    58      21.790  30.892  70.026  1.00  0.00           H
ATOM    251  HB2 ALA    58      21.051  32.347  69.434  1.00  0.00           H
ATOM    252  HB3 ALA    58      21.439  32.115  71.224  1.00  0.00           H
ATOM    253  C   ALA    58      24.077  32.095  71.179  1.00  0.00           C
ATOM    254  O   ALA    58      24.271  32.786  72.235  1.00  0.00           O
ATOM    255  N   GLY    59      24.574  30.855  71.080  1.00  0.00           N
ATOM    256  HN  GLY    59      24.340  30.317  70.279  1.00  0.00           H
ATOM    257  CA  GLY    59      25.389  30.257  72.022  1.00  0.00           C
ATOM    258  HA1 GLY    59      25.872  29.433  71.533  1.00  0.00           H
ATOM    259  HA2 GLY    59      24.831  30.078  72.930  1.00  0.00           H
ATOM    260  C   GLY    59      26.659  31.000  72.290  1.00  0.00           C
ATOM    261  O   GLY    59      27.023  31.253  73.422  1.00  0.00           O
ATOM    262  N   ASN    60      27.388  31.411  71.135  1.00  0.00           N
ATOM    263  HN  ASN    60      27.098  31.134  70.223  1.00  0.00           H
ATOM    264  CA  ASN    60      28.498  32.322  71.354  1.00  0.00           C
ATOM    265  HA  ASN    60      29.190  31.834  72.026  1.00  0.00           H
ATOM    266  CB  ASN    60      29.256  32.627  70.006  1.00  0.00           C
ATOM    267  HB1 ASN    60      29.957  33.472  70.155  1.00  0.00           H
ATOM    268  HB2 ASN    60      28.648  32.923  69.129  1.00  0.00           H
ATOM    269  CG  ASN    60      30.095  31.430  69.744  1.00  0.00           C
ATOM    270  OD1 ASN    60      31.098  31.226  70.411  1.00  0.00           O
ATOM    271  ND2 ASN    60      29.807  30.685  68.601  1.00  0.00           N
ATOM    272 HD21 ASN    60      30.180  29.762  68.592  1.00  0.00           H
ATOM    273 HD22 ASN    60      29.086  31.058  68.019  1.00  0.00           H
ATOM    274  C   ASN    60      28.252  33.686  72.054  1.00  0.00           C
ATOM    275  O   ASN    60      29.020  34.092  72.906  1.00  0.00           O
ATOM    276  N   ALA    61      27.174  34.350  71.667  1.00  0.00           N
ATOM    277  HN  ALA    61      26.619  33.902  70.966  1.00  0.00           H
ATOM    278  CA  ALA    61      26.637  35.525  72.203  1.00  0.00           C
ATOM    279  HA  ALA    61      27.462  36.201  72.053  1.00  0.00           H
ATOM    280  CB  ALA    61      25.415  35.763  71.314  1.00  0.00           C
ATOM    281  HB1 ALA    61      24.545  36.214  71.820  1.00  0.00           H
ATOM    282  HB2 ALA    61      25.002  34.763  71.055  1.00  0.00           H
ATOM    283  HB3 ALA    61      25.601  36.415  70.434  1.00  0.00           H
ATOM    284  C   ALA    61      26.264  35.620  73.631  1.00  0.00           C
ATOM    285  O   ALA    61      26.867  36.384  74.400  1.00  0.00           O
ATOM    286  N   ALA    62      25.402  34.662  74.094  1.00  0.00           N
ATOM    287  HN  ALA    62      25.142  33.973  73.431  1.00  0.00           H
ATOM    288  CA  ALA    62      25.069  34.339  75.487  1.00  0.00           C
ATOM    289  HA  ALA    62      24.599  35.229  75.874  1.00  0.00           H
ATOM    290  CB  ALA    62      23.962  33.260  75.573  1.00  0.00           C
ATOM    291  HB1 ALA    62      23.675  33.046  76.613  1.00  0.00           H
ATOM    292  HB2 ALA    62      24.365  32.298  75.185  1.00  0.00           H
ATOM    293  HB3 ALA    62      23.037  33.471  74.989  1.00  0.00           H
ATOM    294  C   ALA    62      26.260  33.973  76.447  1.00  0.00           C
ATOM    295  O   ALA    62      26.269  34.431  77.577  1.00  0.00           O
ATOM    296  N   VAL    63      27.290  33.136  75.978  1.00  0.00           N
ATOM    297  HN  VAL    63      27.158  32.658  75.111  1.00  0.00           H
ATOM    298  CA  VAL    63      28.549  33.127  76.766  1.00  0.00           C
ATOM    299  HA  VAL    63      28.269  32.898  77.790  1.00  0.00           H
ATOM    300  CB  VAL    63      29.508  32.139  76.270  1.00  0.00           C
ATOM    301  HB  VAL    63      29.679  32.280  75.185  1.00  0.00           H
ATOM    302  CG1 VAL    63      30.928  32.166  76.978  1.00  0.00           C
ATOM    303 HG11 VAL    63      31.535  31.277  76.700  1.00  0.00           H
ATOM    304 HG12 VAL    63      30.740  32.226  78.066  1.00  0.00           H
ATOM    305 HG13 VAL    63      31.649  32.995  76.806  1.00  0.00           H
ATOM    306  CG2 VAL    63      28.860  30.715  76.521  1.00  0.00           C
ATOM    307 HG21 VAL    63      27.791  30.719  76.202  1.00  0.00           H
ATOM    308 HG22 VAL    63      28.779  30.467  77.609  1.00  0.00           H
ATOM    309 HG23 VAL    63      29.525  29.984  76.025  1.00  0.00           H
ATOM    310  C   VAL    63      29.358  34.472  76.923  1.00  0.00           C
ATOM    311  O   VAL    63      29.771  34.804  78.055  1.00  0.00           O
ATOM    312  N   MET    64      29.571  35.285  75.833  1.00  0.00           N
ATOM    313  HN  MET    64      29.189  35.004  74.958  1.00  0.00           H
ATOM    314  CA  MET    64      30.233  36.537  75.877  1.00  0.00           C
ATOM    315  HA  MET    64      31.163  36.275  76.358  1.00  0.00           H
ATOM    316  CB  MET    64      30.547  37.146  74.483  1.00  0.00           C
ATOM    317  HB1 MET    64      31.013  38.153  74.571  1.00  0.00           H
ATOM    318  HB2 MET    64      29.590  37.311  73.946  1.00  0.00           H
ATOM    319  CG  MET    64      31.470  36.278  73.647  1.00  0.00           C
ATOM    320  HG1 MET    64      31.117  35.220  73.625  1.00  0.00           H
ATOM    321  HG2 MET    64      32.423  36.140  74.209  1.00  0.00           H
ATOM    322  SD  MET    64      31.571  36.699  71.868  1.00  0.00           S
ATOM    323  CE  MET    64      32.576  38.149  72.118  1.00  0.00           C
ATOM    324  HE1 MET    64      32.843  38.712  71.198  1.00  0.00           H
ATOM    325  HE2 MET    64      33.460  37.931  72.762  1.00  0.00           H
ATOM    326  HE3 MET    64      32.078  38.870  72.798  1.00  0.00           H
ATOM    327  C   MET    64      29.521  37.523  76.722  1.00  0.00           C
ATOM    328  O   MET    64      30.068  38.303  77.465  1.00  0.00           O
ATOM    329  N   ALA    65      28.193  37.493  76.609  1.00  0.00           N
ATOM    330  HN  ALA    65      27.833  36.850  75.943  1.00  0.00           H
ATOM    331  CA  ALA    65      27.241  38.319  77.389  1.00  0.00           C
ATOM    332  HA  ALA    65      27.578  39.334  77.235  1.00  0.00           H
ATOM    333  CB  ALA    65      25.808  38.104  76.887  1.00  0.00           C
ATOM    334  HB1 ALA    65      25.460  37.064  76.790  1.00  0.00           H
ATOM    335  HB2 ALA    65      25.730  38.597  75.889  1.00  0.00           H
ATOM    336  HB3 ALA    65      25.084  38.701  77.496  1.00  0.00           H
ATOM    337  C   ALA    65      27.443  38.163  78.892  1.00  0.00           C
ATOM    338  O   ALA    65      27.422  39.077  79.714  1.00  0.00           O
ATOM    339  N   VAL    66      27.620  36.844  79.320  1.00  0.00           N
ATOM    340  HN  VAL    66      27.528  36.068  78.701  1.00  0.00           H
ATOM    341  CA  VAL    66      27.866  36.405  80.703  1.00  0.00           C
ATOM    342  HA  VAL    66      27.227  36.913  81.413  1.00  0.00           H
ATOM    343  CB  VAL    66      27.698  34.889  80.934  1.00  0.00           C
ATOM    344  HB  VAL    66      27.980  34.376  79.982  1.00  0.00           H
ATOM    345  CG1 VAL    66      28.740  34.399  81.990  1.00  0.00           C
ATOM    346 HG11 VAL    66      28.445  33.376  82.321  1.00  0.00           H
ATOM    347 HG12 VAL    66      28.679  34.991  82.929  1.00  0.00           H
ATOM    348 HG13 VAL    66      29.778  34.264  81.620  1.00  0.00           H
ATOM    349  CG2 VAL    66      26.160  34.587  81.195  1.00  0.00           C
ATOM    350 HG21 VAL    66      25.597  35.056  80.360  1.00  0.00           H
ATOM    351 HG22 VAL    66      25.975  35.080  82.175  1.00  0.00           H
ATOM    352 HG23 VAL    66      26.004  33.494  81.209  1.00  0.00           H
ATOM    353  C   VAL    66      29.246  36.911  81.151  1.00  0.00           C
ATOM    354  O   VAL    66      29.394  37.466  82.198  1.00  0.00           O
ATOM    355  N   ILE    67      30.319  36.757  80.409  1.00  0.00           N
ATOM    356  HN  ILE    67      30.239  36.222  79.575  1.00  0.00           H
ATOM    357  CA  ILE    67      31.625  37.388  80.668  1.00  0.00           C
ATOM    358  HA  ILE    67      31.976  36.873  81.541  1.00  0.00           H
ATOM    359  CB  ILE    67      32.735  36.844  79.724  1.00  0.00           C
ATOM    360  HB  ILE    67      32.268  36.984  78.729  1.00  0.00           H
ATOM    361  CG2 ILE    67      34.171  37.555  79.833  1.00  0.00           C
ATOM    362 HG21 ILE    67      34.213  37.840  80.903  1.00  0.00           H
ATOM    363 HG22 ILE    67      34.303  38.420  79.146  1.00  0.00           H
ATOM    364 HG23 ILE    67      35.050  36.952  79.538  1.00  0.00           H
ATOM    365  CG1 ILE    67      32.868  35.352  79.915  1.00  0.00           C
ATOM    366 HG11 ILE    67      31.988  34.690  80.029  1.00  0.00           H
ATOM    367 HG12 ILE    67      33.565  35.181  80.765  1.00  0.00           H
ATOM    368  CD  ILE    67      33.452  34.678  78.713  1.00  0.00           C
ATOM    369  HD1 ILE    67      33.790  33.650  78.975  1.00  0.00           H
ATOM    370  HD2 ILE    67      34.346  35.245  78.372  1.00  0.00           H
ATOM    371  HD3 ILE    67      32.804  34.693  77.802  1.00  0.00           H
ATOM    372  C   ILE    67      31.600  38.889  80.775  1.00  0.00           C
ATOM    373  O   ILE    67      32.187  39.372  81.766  1.00  0.00           O
ATOM    374  N   ALA    68      30.912  39.616  79.857  1.00  0.00           N
ATOM    375  HN  ALA    68      30.461  39.144  79.105  1.00  0.00           H
ATOM    376  CA  ALA    68      30.783  41.079  79.824  1.00  0.00           C
ATOM    377  HA  ALA    68      31.730  41.603  79.738  1.00  0.00           H
ATOM    378  CB  ALA    68      29.948  41.299  78.562  1.00  0.00           C
ATOM    379  HB1 ALA    68      30.461  40.944  77.644  1.00  0.00           H
ATOM    380  HB2 ALA    68      29.852  42.406  78.471  1.00  0.00           H
ATOM    381  HB3 ALA    68      29.020  40.724  78.709  1.00  0.00           H
ATOM    382  C   ALA    68      29.954  41.733  80.885  1.00  0.00           C
ATOM    383  O   ALA    68      30.198  42.897  81.249  1.00  0.00           O
ATOM    384  N   LYS    69      28.834  41.148  81.471  1.00  0.00           N
ATOM    385  HN  LYS    69      28.569  40.246  81.151  1.00  0.00           H
ATOM    386  CA  LYS    69      28.015  41.644  82.511  1.00  0.00           C
ATOM    387  HA  LYS    69      27.860  42.664  82.209  1.00  0.00           H
ATOM    388  CB  LYS    69      26.665  40.791  82.716  1.00  0.00           C
ATOM    389  HB1 LYS    69      26.230  40.861  81.695  1.00  0.00           H
ATOM    390  HB2 LYS    69      26.140  41.218  83.589  1.00  0.00           H
ATOM    391  CG  LYS    69      26.875  39.316  83.122  1.00  0.00           C
ATOM    392  HG1 LYS    69      27.589  39.255  83.963  1.00  0.00           H
ATOM    393  HG2 LYS    69      27.359  38.701  82.331  1.00  0.00           H
ATOM    394  CD  LYS    69      25.486  38.614  83.380  1.00  0.00           C
ATOM    395  HD1 LYS    69      24.827  38.539  82.485  1.00  0.00           H
ATOM    396  HD2 LYS    69      24.954  39.324  84.050  1.00  0.00           H
ATOM    397  CE  LYS    69      25.649  37.283  84.175  1.00  0.00           C
ATOM    398  HE1 LYS    69      26.105  37.481  85.170  1.00  0.00           H
ATOM    399  HE2 LYS    69      26.254  36.499  83.675  1.00  0.00           H
ATOM    400  NZ  LYS    69      24.355  36.681  84.461  1.00  0.00           N
ATOM    401  HZ1 LYS    69      24.592  35.875  85.075  1.00  0.00           H
ATOM    402  HZ2 LYS    69      23.905  36.410  83.561  1.00  0.00           H
ATOM    403  HZ3 LYS    69      23.649  37.326  84.869  1.00  0.00           H
ATOM    404  C   LYS    69      28.773  41.742  83.834  1.00  0.00           C
ATOM    405  O   LYS    69      28.206  42.284  84.857  1.00  0.00           O
ATOM    406  N   THR    70      30.017  41.228  84.060  1.00  0.00           N
ATOM    407  HN  THR    70      30.566  40.827  83.336  1.00  0.00           H
ATOM    408  CA  THR    70      30.519  41.077  85.466  1.00  0.00           C
ATOM    409  HA  THR    70      30.025  41.770  86.120  1.00  0.00           H
ATOM    410  CB  THR    70      30.292  39.629  86.058  1.00  0.00           C
ATOM    411  HB  THR    70      29.179  39.550  86.056  1.00  0.00           H
ATOM    412  OG1 THR    70      30.797  39.400  87.386  1.00  0.00           O
ATOM    413  HG1 THR    70      30.322  38.601  87.637  1.00  0.00           H
ATOM    414  CG2 THR    70      30.905  38.583  85.148  1.00  0.00           C
ATOM    415 HG21 THR    70      30.920  37.594  85.661  1.00  0.00           H
ATOM    416 HG22 THR    70      31.986  38.680  84.921  1.00  0.00           H
ATOM    417 HG23 THR    70      30.446  38.557  84.142  1.00  0.00           H
ATOM    418  C   THR    70      32.012  41.475  85.430  1.00  0.00           C
ATOM    419  O   THR    70      32.705  41.051  84.493  1.00  0.00           O
ATOM    420  N   PRO    71      32.567  42.268  86.334  1.00  0.00           N
ATOM    421  CD  PRO    71      31.782  43.308  86.952  1.00  0.00           C
ATOM    422  HD1 PRO    71      31.056  42.962  87.709  1.00  0.00           H
ATOM    423  HD2 PRO    71      31.187  43.904  86.225  1.00  0.00           H
ATOM    424  CA  PRO    71      34.001  42.406  86.494  1.00  0.00           C
ATOM    425  HA  PRO    71      34.336  42.789  85.548  1.00  0.00           H
ATOM    426  CB  PRO    71      34.172  43.437  87.672  1.00  0.00           C
ATOM    427  HB1 PRO    71      35.077  44.056  87.485  1.00  0.00           H
ATOM    428  HB2 PRO    71      34.165  42.942  88.665  1.00  0.00           H
ATOM    429  CG  PRO    71      32.831  44.250  87.621  1.00  0.00           C
ATOM    430  HG1 PRO    71      32.504  44.534  88.652  1.00  0.00           H
ATOM    431  HG2 PRO    71      32.845  45.060  86.866  1.00  0.00           H
ATOM    432  C   PRO    71      34.688  41.042  86.793  1.00  0.00           C
ATOM    433  O   PRO    71      35.857  40.870  86.558  1.00  0.00           O
ATOM    434  N   ALA    72      33.999  40.060  87.432  1.00  0.00           N
ATOM    435  HN  ALA    72      33.006  39.982  87.507  1.00  0.00           H
ATOM    436  CA  ALA    72      34.663  38.893  87.969  1.00  0.00           C
ATOM    437  HA  ALA    72      35.461  39.252  88.597  1.00  0.00           H
ATOM    438  CB  ALA    72      33.733  38.113  88.915  1.00  0.00           C
ATOM    439  HB1 ALA    72      34.330  37.480  89.608  1.00  0.00           H
ATOM    440  HB2 ALA    72      33.022  37.385  88.460  1.00  0.00           H
ATOM    441  HB3 ALA    72      33.117  38.829  89.499  1.00  0.00           H
ATOM    442  C   ALA    72      35.225  37.964  86.933  1.00  0.00           C
ATOM    443  O   ALA    72      36.184  37.175  87.143  1.00  0.00           O
ATOM    444  N   LEU    73      34.678  38.107  85.710  1.00  0.00           N
ATOM    445  HN  LEU    73      33.964  38.796  85.571  1.00  0.00           H
ATOM    446  CA  LEU    73      35.072  37.309  84.581  1.00  0.00           C
ATOM    447  HA  LEU    73      35.633  36.464  84.944  1.00  0.00           H
ATOM    448  CB  LEU    73      33.863  36.716  83.771  1.00  0.00           C
ATOM    449  HB1 LEU    73      34.360  36.089  83.003  1.00  0.00           H
ATOM    450  HB2 LEU    73      33.252  37.490  83.255  1.00  0.00           H
ATOM    451  CG  LEU    73      32.925  35.790  84.529  1.00  0.00           C
ATOM    452  HG  LEU    73      32.601  36.325  85.454  1.00  0.00           H
ATOM    453  CD1 LEU    73      31.726  35.277  83.776  1.00  0.00           C
ATOM    454 HD11 LEU    73      31.985  34.842  82.789  1.00  0.00           H
ATOM    455 HD12 LEU    73      30.953  36.031  83.500  1.00  0.00           H
ATOM    456 HD13 LEU    73      31.250  34.509  84.418  1.00  0.00           H
ATOM    457  CD2 LEU    73      33.647  34.529  85.015  1.00  0.00           C
ATOM    458 HD21 LEU    73      34.450  34.833  85.714  1.00  0.00           H
ATOM    459 HD22 LEU    73      34.094  34.131  84.081  1.00  0.00           H
ATOM    460 HD23 LEU    73      32.900  33.894  85.538  1.00  0.00           H
ATOM    461  C   LEU    73      35.967  38.128  83.595  1.00  0.00           C
ATOM    462  O   LEU    73      35.994  37.936  82.390  1.00  0.00           O
ATOM    463  N   ARG    74      36.746  39.130  84.097  1.00  0.00           N
ATOM    464  HN  ARG    74      36.678  39.341  85.063  1.00  0.00           H
ATOM    465  CA  ARG    74      37.735  39.986  83.425  1.00  0.00           C
ATOM    466  HA  ARG    74      37.240  40.391  82.544  1.00  0.00           H
ATOM    467  CB  ARG    74      38.202  41.187  84.191  1.00  0.00           C
ATOM    468  HB1 ARG    74      39.174  41.606  83.840  1.00  0.00           H
ATOM    469  HB2 ARG    74      38.217  40.934  85.264  1.00  0.00           H
ATOM    470  CG  ARG    74      37.210  42.388  84.129  1.00  0.00           C
ATOM    471  HG1 ARG    74      37.452  43.108  84.938  1.00  0.00           H
ATOM    472  HG2 ARG    74      36.204  41.982  84.343  1.00  0.00           H
ATOM    473  CD  ARG    74      37.078  43.268  82.805  1.00  0.00           C
ATOM    474  HD1 ARG    74      36.946  42.703  81.862  1.00  0.00           H
ATOM    475  HD2 ARG    74      37.978  43.908  82.727  1.00  0.00           H
ATOM    476  NE  ARG    74      35.858  44.195  83.066  1.00  0.00           N
ATOM    477  HE  ARG    74      36.022  45.086  83.495  1.00  0.00           H
ATOM    478  CZ  ARG    74      34.535  44.136  82.917  1.00  0.00           C
ATOM    479  NH1 ARG    74      33.915  43.009  82.599  1.00  0.00           N
ATOM    480 HH11 ARG    74      34.489  42.201  82.487  1.00  0.00           H
ATOM    481 HH12 ARG    74      32.957  42.867  82.829  1.00  0.00           H
ATOM    482  NH2 ARG    74      33.821  45.233  83.173  1.00  0.00           N
ATOM    483 HH21 ARG    74      32.839  45.087  83.322  1.00  0.00           H
ATOM    484 HH22 ARG    74      34.267  45.935  83.731  1.00  0.00           H
ATOM    485  C   ARG    74      38.904  39.306  82.772  1.00  0.00           C
ATOM    486  O   ARG    74      39.247  39.695  81.683  1.00  0.00           O
ATOM    487  N   LYS    75      39.528  38.307  83.328  1.00  0.00           N
ATOM    488  HN  LYS    75      39.178  37.982  84.203  1.00  0.00           H
ATOM    489  CA  LYS    75      40.741  37.662  82.865  1.00  0.00           C
ATOM    490  HA  LYS    75      41.296  38.418  82.331  1.00  0.00           H
ATOM    491  CB  LYS    75      41.776  37.287  83.951  1.00  0.00           C
ATOM    492  HB1 LYS    75      42.378  36.418  83.587  1.00  0.00           H
ATOM    493  HB2 LYS    75      41.171  36.889  84.794  1.00  0.00           H
ATOM    494  CG  LYS    75      42.747  38.311  84.418  1.00  0.00           C
ATOM    495  HG1 LYS    75      43.181  38.855  83.559  1.00  0.00           H
ATOM    496  HG2 LYS    75      43.544  37.738  84.937  1.00  0.00           H
ATOM    497  CD  LYS    75      42.230  39.359  85.424  1.00  0.00           C
ATOM    498  HD1 LYS    75      42.252  38.889  86.435  1.00  0.00           H
ATOM    499  HD2 LYS    75      41.223  39.751  85.181  1.00  0.00           H
ATOM    500  CE  LYS    75      43.277  40.527  85.483  1.00  0.00           C
ATOM    501  HE1 LYS    75      43.133  41.305  84.706  1.00  0.00           H
ATOM    502  HE2 LYS    75      44.206  39.967  85.244  1.00  0.00           H
ATOM    503  NZ  LYS    75      43.327  41.111  86.826  1.00  0.00           N
ATOM    504  HZ1 LYS    75      44.094  41.811  86.892  1.00  0.00           H
ATOM    505  HZ2 LYS    75      43.556  40.413  87.562  1.00  0.00           H
ATOM    506  HZ3 LYS    75      42.518  41.701  87.126  1.00  0.00           H
ATOM    507  C   LYS    75      40.425  36.511  81.945  1.00  0.00           C
ATOM    508  O   LYS    75      41.330  35.771  81.463  1.00  0.00           O
ATOM    509  N   PHE    76      39.129  36.259  81.528  1.00  0.00           N
ATOM    510  HN  PHE    76      38.429  36.857  81.924  1.00  0.00           H
ATOM    511  CA  PHE    76      38.695  35.238  80.549  1.00  0.00           C
ATOM    512  HA  PHE    76      39.345  34.383  80.653  1.00  0.00           H
ATOM    513  CB  PHE    76      37.247  34.792  80.788  1.00  0.00           C
ATOM    514  HB1 PHE    76      36.933  34.234  79.885  1.00  0.00           H
ATOM    515  HB2 PHE    76      36.570  35.655  80.945  1.00  0.00           H
ATOM    516  CG  PHE    76      37.141  33.862  81.997  1.00  0.00           C
ATOM    517  CD1 PHE    76      36.982  32.506  81.702  1.00  0.00           C
ATOM    518  HD1 PHE    76      36.833  32.201  80.670  1.00  0.00           H
ATOM    519  CE1 PHE    76      36.935  31.557  82.794  1.00  0.00           C
ATOM    520  HE1 PHE    76      36.948  30.489  82.609  1.00  0.00           H
ATOM    521  CZ  PHE    76      37.018  32.068  84.091  1.00  0.00           C
ATOM    522  HZ  PHE    76      37.033  31.366  84.919  1.00  0.00           H
ATOM    523  CD2 PHE    76      36.860  34.331  83.282  1.00  0.00           C
ATOM    524  HD2 PHE    76      36.987  35.384  83.497  1.00  0.00           H
ATOM    525  CE2 PHE    76      36.898  33.465  84.344  1.00  0.00           C
ATOM    526  HE2 PHE    76      37.035  33.793  85.360  1.00  0.00           H
ATOM    527  C   PHE    76      38.844  35.693  79.021  1.00  0.00           C
ATOM    528  O   PHE    76      38.093  35.264  78.133  1.00  0.00           O
ATOM    529  N   VAL    77      39.815  36.523  78.617  1.00  0.00           N
ATOM    530  HN  VAL    77      40.411  36.852  79.341  1.00  0.00           H
ATOM    531  CA  VAL    77      40.189  36.977  77.263  1.00  0.00           C
ATOM    532  HA  VAL    77      39.240  37.465  77.077  1.00  0.00           H
ATOM    533  CB  VAL    77      41.156  38.131  77.320  1.00  0.00           C
ATOM    534  HB  VAL    77      40.659  38.987  77.843  1.00  0.00           H
ATOM    535  CG1 VAL    77      42.433  37.835  78.109  1.00  0.00           C
ATOM    536 HG11 VAL    77      43.098  37.119  77.569  1.00  0.00           H
ATOM    537 HG12 VAL    77      42.143  37.545  79.133  1.00  0.00           H
ATOM    538 HG13 VAL    77      42.905  38.842  78.147  1.00  0.00           H
ATOM    539  CG2 VAL    77      41.576  38.616  75.932  1.00  0.00           C
ATOM    540 HG21 VAL    77      40.759  38.753  75.195  1.00  0.00           H
ATOM    541 HG22 VAL    77      42.213  37.802  75.520  1.00  0.00           H
ATOM    542 HG23 VAL    77      42.312  39.437  76.078  1.00  0.00           H
ATOM    543  C   VAL    77      40.445  35.967  76.236  1.00  0.00           C
ATOM    544  O   VAL    77      39.899  36.069  75.163  1.00  0.00           O
ATOM    545  N   PHE    78      41.216  34.868  76.502  1.00  0.00           N
ATOM    546  HN  PHE    78      41.586  34.627  77.388  1.00  0.00           H
ATOM    547  CA  PHE    78      41.521  33.979  75.405  1.00  0.00           C
ATOM    548  HA  PHE    78      41.659  34.621  74.555  1.00  0.00           H
ATOM    549  CB  PHE    78      42.809  33.132  75.734  1.00  0.00           C
ATOM    550  HB1 PHE    78      42.845  32.188  75.162  1.00  0.00           H
ATOM    551  HB2 PHE    78      42.747  32.910  76.828  1.00  0.00           H
ATOM    552  CG  PHE    78      44.003  34.002  75.548  1.00  0.00           C
ATOM    553  CD1 PHE    78      44.813  34.350  76.605  1.00  0.00           C
ATOM    554  HD1 PHE    78      44.587  33.988  77.594  1.00  0.00           H
ATOM    555  CE1 PHE    78      46.104  34.944  76.321  1.00  0.00           C
ATOM    556  HE1 PHE    78      46.648  35.341  77.153  1.00  0.00           H
ATOM    557  CZ  PHE    78      46.407  35.336  75.026  1.00  0.00           C
ATOM    558  HZ  PHE    78      47.248  35.934  74.687  1.00  0.00           H
ATOM    559  CD2 PHE    78      44.364  34.339  74.235  1.00  0.00           C
ATOM    560  HD2 PHE    78      43.735  34.038  73.412  1.00  0.00           H
ATOM    561  CE2 PHE    78      45.629  34.920  73.952  1.00  0.00           C
ATOM    562  HE2 PHE    78      45.834  35.175  72.920  1.00  0.00           H
ATOM    563  C   PHE    78      40.205  33.117  75.095  1.00  0.00           C
ATOM    564  O   PHE    78      39.950  32.894  73.932  1.00  0.00           O
ATOM    565  N   VAL    79      39.340  32.699  76.102  1.00  0.00           N
ATOM    566  HN  VAL    79      39.612  32.721  77.058  1.00  0.00           H
ATOM    567  CA  VAL    79      37.954  32.170  75.831  1.00  0.00           C
ATOM    568  HA  VAL    79      38.155  31.599  74.936  1.00  0.00           H
ATOM    569  CB  VAL    79      37.390  31.363  77.034  1.00  0.00           C
ATOM    570  HB  VAL    79      37.417  32.061  77.898  1.00  0.00           H
ATOM    571  CG1 VAL    79      35.951  31.003  76.893  1.00  0.00           C
ATOM    572 HG11 VAL    79      35.341  31.868  77.216  1.00  0.00           H
ATOM    573 HG12 VAL    79      35.669  30.212  77.630  1.00  0.00           H
ATOM    574 HG13 VAL    79      35.715  30.475  75.948  1.00  0.00           H
ATOM    575  CG2 VAL    79      38.149  30.006  77.275  1.00  0.00           C
ATOM    576 HG21 VAL    79      39.235  30.105  77.475  1.00  0.00           H
ATOM    577 HG22 VAL    79      37.962  29.489  76.310  1.00  0.00           H
ATOM    578 HG23 VAL    79      37.568  29.436  78.039  1.00  0.00           H
ATOM    579  C   VAL    79      36.965  33.245  75.253  1.00  0.00           C
ATOM    580  O   VAL    79      36.244  33.028  74.278  1.00  0.00           O
ATOM    581  N   PHE    80      36.976  34.513  75.739  1.00  0.00           N
ATOM    582  HN  PHE    80      37.495  34.714  76.563  1.00  0.00           H
ATOM    583  CA  PHE    80      36.200  35.559  75.065  1.00  0.00           C
ATOM    584  HA  PHE    80      35.181  35.226  74.970  1.00  0.00           H
ATOM    585  CB  PHE    80      36.335  36.873  75.915  1.00  0.00           C
ATOM    586  HB1 PHE    80      37.383  37.256  75.920  1.00  0.00           H
ATOM    587  HB2 PHE    80      36.079  36.595  76.959  1.00  0.00           H
ATOM    588  CG  PHE    80      35.475  38.054  75.559  1.00  0.00           C
ATOM    589  CD1 PHE    80      35.751  38.942  74.610  1.00  0.00           C
ATOM    590  HD1 PHE    80      36.712  38.910  74.106  1.00  0.00           H
ATOM    591  CE1 PHE    80      34.949  40.094  74.404  1.00  0.00           C
ATOM    592  HE1 PHE    80      35.158  40.769  73.583  1.00  0.00           H
ATOM    593  CZ  PHE    80      33.729  40.262  75.167  1.00  0.00           C
ATOM    594  HZ  PHE    80      33.150  41.166  75.057  1.00  0.00           H
ATOM    595  CD2 PHE    80      34.237  38.174  76.247  1.00  0.00           C
ATOM    596  HD2 PHE    80      33.930  37.378  76.902  1.00  0.00           H
ATOM    597  CE2 PHE    80      33.398  39.289  76.066  1.00  0.00           C
ATOM    598  HE2 PHE    80      32.537  39.466  76.692  1.00  0.00           H
ATOM    599  C   PHE    80      36.700  35.889  73.628  1.00  0.00           C
ATOM    600  O   PHE    80      35.844  36.118  72.770  1.00  0.00           O
HETATM  601  N   HSD    81      38.028  35.841  73.318  1.00  0.00           N
HETATM  602  HN  HSD    81      38.706  35.632  74.020  1.00  0.00           H
HETATM  603  CA  HSD    81      38.451  35.940  71.938  1.00  0.00           C
HETATM  604  HA  HSD    81      37.961  36.834  71.571  1.00  0.00           H
HETATM  605  CB  HSD    81      40.031  36.066  71.813  1.00  0.00           C
HETATM  606  HB1 HSD    81      40.649  35.328  72.373  1.00  0.00           H
HETATM  607  HB2 HSD    81      40.504  36.908  72.369  1.00  0.00           H
HETATM  608  ND1 HSD    81      41.157  35.090  69.686  1.00  0.00           N
HETATM  609  HD1 HSD    81      41.134  34.112  69.910  1.00  0.00           H
HETATM  610  CG  HSD    81      40.578  36.117  70.418  1.00  0.00           C
HETATM  611  CE1 HSD    81      41.419  35.643  68.492  1.00  0.00           C
HETATM  612  HE1 HSD    81      42.083  35.197  67.751  1.00  0.00           H
HETATM  613  NE2 HSD    81      41.015  36.870  68.384  1.00  0.00           N
HETATM  614  CD2 HSD    81      40.493  37.199  69.590  1.00  0.00           C
HETATM  615  HD2 HSD    81      40.136  38.175  69.896  1.00  0.00           H
HETATM  616  C   HSD    81      38.055  34.766  71.100  1.00  0.00           C
HETATM  617  O   HSD    81      37.824  34.972  69.913  1.00  0.00           O
ATOM    618  N   LEU    82      38.086  33.531  71.658  1.00  0.00           N
ATOM    619  HN  LEU    82      38.466  33.322  72.559  1.00  0.00           H
ATOM    620  CA  LEU    82      37.589  32.369  70.996  1.00  0.00           C
ATOM    621  HA  LEU    82      38.063  32.257  70.033  1.00  0.00           H
ATOM    622  CB  LEU    82      37.747  31.041  71.933  1.00  0.00           C
ATOM    623  HB1 LEU    82      37.143  31.306  72.821  1.00  0.00           H
ATOM    624  HB2 LEU    82      38.835  31.056  72.149  1.00  0.00           H
ATOM    625  CG  LEU    82      37.171  29.735  71.344  1.00  0.00           C
ATOM    626  HG  LEU    82      36.107  29.900  71.097  1.00  0.00           H
ATOM    627  CD1 LEU    82      37.841  29.206  70.099  1.00  0.00           C
ATOM    628 HD11 LEU    82      37.753  30.036  69.367  1.00  0.00           H
ATOM    629 HD12 LEU    82      37.396  28.225  69.814  1.00  0.00           H
ATOM    630 HD13 LEU    82      38.904  28.958  70.289  1.00  0.00           H
ATOM    631  CD2 LEU    82      37.107  28.584  72.339  1.00  0.00           C
ATOM    632 HD21 LEU    82      36.616  27.674  71.927  1.00  0.00           H
ATOM    633 HD22 LEU    82      36.534  28.883  73.243  1.00  0.00           H
ATOM    634 HD23 LEU    82      38.135  28.214  72.570  1.00  0.00           H
ATOM    635  C   LEU    82      36.116  32.511  70.621  1.00  0.00           C
ATOM    636  O   LEU    82      35.677  32.384  69.502  1.00  0.00           O
ATOM    637  N   CYS    83      35.256  32.925  71.591  1.00  0.00           N
ATOM    638  HN  CYS    83      35.515  32.910  72.553  1.00  0.00           H
ATOM    639  CA  CYS    83      33.844  33.021  71.197  1.00  0.00           C
ATOM    640  HA  CYS    83      33.624  32.010  70.899  1.00  0.00           H
ATOM    641  CB  CYS    83      32.991  33.275  72.461  1.00  0.00           C
ATOM    642  HB1 CYS    83      31.943  33.266  72.104  1.00  0.00           H
ATOM    643  HB2 CYS    83      33.180  34.296  72.878  1.00  0.00           H
ATOM    644  SG  CYS    83      33.255  32.085  73.826  1.00  0.00           S
ATOM    645  HG1 CYS    83      34.473  32.513  74.158  1.00  0.00           H
ATOM    646  C   CYS    83      33.489  34.131  70.198  1.00  0.00           C
ATOM    647  O   CYS    83      32.539  34.048  69.401  1.00  0.00           O
ATOM    648  N   LEU    84      34.236  35.216  70.205  1.00  0.00           N
ATOM    649  HN  LEU    84      34.962  35.168  70.881  1.00  0.00           H
ATOM    650  CA  LEU    84      34.144  36.258  69.312  1.00  0.00           C
ATOM    651  HA  LEU    84      33.152  36.673  69.380  1.00  0.00           H
ATOM    652  CB  LEU    84      35.245  37.339  69.562  1.00  0.00           C
ATOM    653  HB1 LEU    84      36.226  36.830  69.682  1.00  0.00           H
ATOM    654  HB2 LEU    84      34.963  37.821  70.519  1.00  0.00           H
ATOM    655  CG  LEU    84      35.374  38.485  68.540  1.00  0.00           C
ATOM    656  HG  LEU    84      35.875  38.153  67.607  1.00  0.00           H
ATOM    657  CD1 LEU    84      34.022  39.164  68.166  1.00  0.00           C
ATOM    658 HD11 LEU    84      33.593  39.415  69.157  1.00  0.00           H
ATOM    659 HD12 LEU    84      33.345  38.474  67.624  1.00  0.00           H
ATOM    660 HD13 LEU    84      34.248  40.107  67.643  1.00  0.00           H
ATOM    661  CD2 LEU    84      36.312  39.555  69.159  1.00  0.00           C
ATOM    662 HD21 LEU    84      37.320  39.109  69.331  1.00  0.00           H
ATOM    663 HD22 LEU    84      35.851  39.966  70.069  1.00  0.00           H
ATOM    664 HD23 LEU    84      36.475  40.421  68.484  1.00  0.00           H
ATOM    665  C   LEU    84      34.529  35.843  67.931  1.00  0.00           C
ATOM    666  O   LEU    84      33.728  36.078  66.973  1.00  0.00           O
ATOM    667  N   VAL    85      35.651  35.177  67.731  1.00  0.00           N
ATOM    668  HN  VAL    85      36.339  34.995  68.429  1.00  0.00           H
ATOM    669  CA  VAL    85      36.125  34.612  66.422  1.00  0.00           C
ATOM    670  HA  VAL    85      36.016  35.475  65.784  1.00  0.00           H
ATOM    671  CB  VAL    85      37.505  34.003  66.560  1.00  0.00           C
ATOM    672  HB  VAL    85      37.538  33.387  67.496  1.00  0.00           H
ATOM    673  CG1 VAL    85      37.945  33.127  65.448  1.00  0.00           C
ATOM    674 HG11 VAL    85      38.672  32.436  65.944  1.00  0.00           H
ATOM    675 HG12 VAL    85      38.379  33.669  64.580  1.00  0.00           H
ATOM    676 HG13 VAL    85      37.133  32.512  65.007  1.00  0.00           H
ATOM    677  CG2 VAL    85      38.568  35.160  66.723  1.00  0.00           C
ATOM    678 HG21 VAL    85      38.871  35.523  65.718  1.00  0.00           H
ATOM    679 HG22 VAL    85      39.458  34.772  67.265  1.00  0.00           H
ATOM    680 HG23 VAL    85      38.159  36.075  67.210  1.00  0.00           H
ATOM    681  C   VAL    85      35.210  33.546  65.884  1.00  0.00           C
ATOM    682  O   VAL    85      34.805  33.593  64.716  1.00  0.00           O
ATOM    683  N   ASP    86      34.716  32.705  66.833  1.00  0.00           N
ATOM    684  HN  ASP    86      35.161  32.621  67.725  1.00  0.00           H
ATOM    685  CA  ASP    86      33.723  31.718  66.480  1.00  0.00           C
ATOM    686  HA  ASP    86      34.183  31.106  65.718  1.00  0.00           H
ATOM    687  CB  ASP    86      33.422  30.734  67.648  1.00  0.00           C
ATOM    688  HB1 ASP    86      32.631  29.962  67.481  1.00  0.00           H
ATOM    689  HB2 ASP    86      33.260  31.228  68.619  1.00  0.00           H
ATOM    690  CG  ASP    86      34.663  29.872  67.774  1.00  0.00           C
ATOM    691  OD1 ASP    86      35.699  29.919  67.126  1.00  0.00           O
ATOM    692  OD2 ASP    86      34.573  28.926  68.782  1.00  0.00           O
ATOM    693  HD2 ASP    86      35.462  28.596  68.947  1.00  0.00           H
ATOM    694  C   ASP    86      32.338  32.232  66.003  1.00  0.00           C
ATOM    695  O   ASP    86      31.770  31.898  64.914  1.00  0.00           O
ATOM    696  N   LEU    87      31.777  33.315  66.655  1.00  0.00           N
ATOM    697  HN  LEU    87      32.148  33.570  67.544  1.00  0.00           H
ATOM    698  CA  LEU    87      30.629  34.174  66.250  1.00  0.00           C
ATOM    699  HA  LEU    87      29.810  33.481  66.108  1.00  0.00           H
ATOM    700  CB  LEU    87      30.356  35.229  67.380  1.00  0.00           C
ATOM    701  HB1 LEU    87      31.295  35.672  67.776  1.00  0.00           H
ATOM    702  HB2 LEU    87      29.853  34.766  68.251  1.00  0.00           H
ATOM    703  CG  LEU    87      29.464  36.419  67.142  1.00  0.00           C
ATOM    704  HG  LEU    87      29.697  36.935  66.187  1.00  0.00           H
ATOM    705  CD1 LEU    87      28.011  35.849  66.865  1.00  0.00           C
ATOM    706 HD11 LEU    87      28.053  35.091  66.056  1.00  0.00           H
ATOM    707 HD12 LEU    87      27.297  36.622  66.507  1.00  0.00           H
ATOM    708 HD13 LEU    87      27.568  35.272  67.698  1.00  0.00           H
ATOM    709  CD2 LEU    87      29.413  37.376  68.362  1.00  0.00           C
ATOM    710 HD21 LEU    87      28.615  38.126  68.208  1.00  0.00           H
ATOM    711 HD22 LEU    87      30.314  38.020  68.385  1.00  0.00           H
ATOM    712 HD23 LEU    87      29.363  36.804  69.316  1.00  0.00           H
ATOM    713  C   LEU    87      30.820  34.821  64.944  1.00  0.00           C
ATOM    714  O   LEU    87      29.999  34.773  64.056  1.00  0.00           O
ATOM    715  N   LEU    88      32.018  35.470  64.798  1.00  0.00           N
ATOM    716  HN  LEU    88      32.584  35.783  65.554  1.00  0.00           H
ATOM    717  CA  LEU    88      32.403  35.970  63.487  1.00  0.00           C
ATOM    718  HA  LEU    88      31.666  36.718  63.255  1.00  0.00           H
ATOM    719  CB  LEU    88      33.885  36.558  63.468  1.00  0.00           C
ATOM    720  HB1 LEU    88      34.266  36.839  62.461  1.00  0.00           H
ATOM    721  HB2 LEU    88      34.668  35.875  63.874  1.00  0.00           H
ATOM    722  CG  LEU    88      34.086  37.906  64.214  1.00  0.00           C
ATOM    723  HG  LEU    88      33.432  37.782  65.108  1.00  0.00           H
ATOM    724  CD1 LEU    88      35.541  38.327  64.305  1.00  0.00           C
ATOM    725 HD11 LEU    88      36.048  38.329  63.313  1.00  0.00           H
ATOM    726 HD12 LEU    88      36.095  37.505  64.795  1.00  0.00           H
ATOM    727 HD13 LEU    88      35.700  39.273  64.856  1.00  0.00           H
ATOM    728  CD2 LEU    88      33.282  38.935  63.369  1.00  0.00           C
ATOM    729 HD21 LEU    88      33.608  38.916  62.311  1.00  0.00           H
ATOM    730 HD22 LEU    88      33.541  39.950  63.709  1.00  0.00           H
ATOM    731 HD23 LEU    88      32.203  38.654  63.394  1.00  0.00           H
ATOM    732  C   LEU    88      32.224  35.042  62.322  1.00  0.00           C
ATOM    733  O   LEU    88      31.763  35.477  61.234  1.00  0.00           O
ATOM    734  N   ALA    89      32.744  33.831  62.392  1.00  0.00           N
ATOM    735  HN  ALA    89      33.111  33.650  63.307  1.00  0.00           H
ATOM    736  CA  ALA    89      32.635  32.795  61.320  1.00  0.00           C
ATOM    737  HA  ALA    89      33.023  33.148  60.372  1.00  0.00           H
ATOM    738  CB  ALA    89      33.592  31.658  61.704  1.00  0.00           C
ATOM    739  HB1 ALA    89      34.618  32.062  61.583  1.00  0.00           H
ATOM    740  HB2 ALA    89      33.440  30.761  61.063  1.00  0.00           H
ATOM    741  HB3 ALA    89      33.509  31.364  62.770  1.00  0.00           H
ATOM    742  C   ALA    89      31.230  32.414  61.194  1.00  0.00           C
ATOM    743  O   ALA    89      30.665  32.276  60.122  1.00  0.00           O
ATOM    744  N   ALA    90      30.520  32.323  62.303  1.00  0.00           N
ATOM    745  HN  ALA    90      30.965  32.453  63.188  1.00  0.00           H
ATOM    746  CA  ALA    90      29.107  32.097  62.251  1.00  0.00           C
ATOM    747  HA  ALA    90      28.889  31.195  61.699  1.00  0.00           H
ATOM    748  CB  ALA    90      28.646  31.781  63.667  1.00  0.00           C
ATOM    749  HB1 ALA    90      29.285  30.955  64.061  1.00  0.00           H
ATOM    750  HB2 ALA    90      27.565  31.555  63.693  1.00  0.00           H
ATOM    751  HB3 ALA    90      28.938  32.602  64.349  1.00  0.00           H
ATOM    752  C   ALA    90      28.245  33.212  61.611  1.00  0.00           C
ATOM    753  O   ALA    90      27.265  32.805  60.942  1.00  0.00           O
ATOM    754  N   LEU    91      28.571  34.480  61.666  1.00  0.00           N
ATOM    755  HN  LEU    91      29.391  34.685  62.190  1.00  0.00           H
ATOM    756  CA  LEU    91      27.881  35.560  61.000  1.00  0.00           C
ATOM    757  HA  LEU    91      26.827  35.398  60.884  1.00  0.00           H
ATOM    758  CB  LEU    91      27.990  36.923  61.759  1.00  0.00           C
ATOM    759  HB1 LEU    91      27.816  37.807  61.104  1.00  0.00           H
ATOM    760  HB2 LEU    91      29.030  37.065  62.123  1.00  0.00           H
ATOM    761  CG  LEU    91      27.100  37.042  63.035  1.00  0.00           C
ATOM    762  HG  LEU    91      27.578  36.521  63.895  1.00  0.00           H
ATOM    763  CD1 LEU    91      27.135  38.582  63.392  1.00  0.00           C
ATOM    764 HD11 LEU    91      26.497  39.152  62.678  1.00  0.00           H
ATOM    765 HD12 LEU    91      28.168  38.985  63.485  1.00  0.00           H
ATOM    766 HD13 LEU    91      26.664  38.655  64.393  1.00  0.00           H
ATOM    767  CD2 LEU    91      25.642  36.643  62.940  1.00  0.00           C
ATOM    768 HD21 LEU    91      25.618  35.544  62.810  1.00  0.00           H
ATOM    769 HD22 LEU    91      25.210  37.129  62.038  1.00  0.00           H
ATOM    770 HD23 LEU    91      25.114  36.980  63.850  1.00  0.00           H
ATOM    771  C   LEU    91      28.317  35.795  59.557  1.00  0.00           C
ATOM    772  O   LEU    91      27.507  36.310  58.783  1.00  0.00           O
ATOM    773  N   THR    92      29.560  35.435  59.125  1.00  0.00           N
ATOM    774  HN  THR    92      30.223  35.108  59.797  1.00  0.00           H
ATOM    775  CA  THR    92      30.126  35.616  57.779  1.00  0.00           C
ATOM    776  HA  THR    92      29.476  36.165  57.109  1.00  0.00           H
ATOM    777  CB  THR    92      31.312  36.618  57.793  1.00  0.00           C
ATOM    778  HB  THR    92      31.676  36.683  56.742  1.00  0.00           H
ATOM    779  OG1 THR    92      32.312  36.171  58.687  1.00  0.00           O
ATOM    780  HG1 THR    92      32.045  36.256  59.614  1.00  0.00           H
ATOM    781  CG2 THR    92      30.798  37.917  58.216  1.00  0.00           C
ATOM    782 HG21 THR    92      30.012  38.204  57.484  1.00  0.00           H
ATOM    783 HG22 THR    92      31.520  38.761  58.275  1.00  0.00           H
ATOM    784 HG23 THR    92      30.234  37.984  59.172  1.00  0.00           H
ATOM    785  C   THR    92      30.309  34.393  56.939  1.00  0.00           C
ATOM    786  O   THR    92      29.631  34.200  55.942  1.00  0.00           O
ATOM    787  N   LEU    93      31.330  33.583  57.288  1.00  0.00           N
ATOM    788  HN  LEU    93      31.896  33.815  58.079  1.00  0.00           H
ATOM    789  CA  LEU    93      31.630  32.354  56.618  1.00  0.00           C
ATOM    790  HA  LEU    93      31.893  32.738  55.647  1.00  0.00           H
ATOM    791  CB  LEU    93      32.761  31.640  57.413  1.00  0.00           C
ATOM    792  HB1 LEU    93      32.433  31.430  58.451  1.00  0.00           H
ATOM    793  HB2 LEU    93      33.576  32.363  57.600  1.00  0.00           H
ATOM    794  CG  LEU    93      33.299  30.282  56.880  1.00  0.00           C
ATOM    795  HG  LEU    93      32.518  29.490  56.941  1.00  0.00           H
ATOM    796  CD1 LEU    93      33.619  30.297  55.409  1.00  0.00           C
ATOM    797 HD11 LEU    93      32.790  30.717  54.803  1.00  0.00           H
ATOM    798 HD12 LEU    93      33.887  29.303  54.989  1.00  0.00           H
ATOM    799 HD13 LEU    93      34.434  31.006  55.171  1.00  0.00           H
ATOM    800  CD2 LEU    93      34.483  29.743  57.749  1.00  0.00           C
ATOM    801 HD21 LEU    93      34.156  29.599  58.795  1.00  0.00           H
ATOM    802 HD22 LEU    93      35.327  30.478  57.803  1.00  0.00           H
ATOM    803 HD23 LEU    93      34.777  28.760  57.319  1.00  0.00           H
ATOM    804  C   LEU    93      30.506  31.315  56.512  1.00  0.00           C
ATOM    805  O   LEU    93      30.293  30.859  55.393  1.00  0.00           O
ATOM    806  N   MET    94      29.769  30.965  57.625  1.00  0.00           N
ATOM    807  HN  MET    94      30.018  31.410  58.484  1.00  0.00           H
ATOM    808  CA  MET    94      28.622  30.006  57.494  1.00  0.00           C
ATOM    809  HA  MET    94      29.150  29.231  56.947  1.00  0.00           H
ATOM    810  CB  MET    94      28.195  29.682  58.873  1.00  0.00           C
ATOM    811  HB1 MET    94      27.156  29.289  58.961  1.00  0.00           H
ATOM    812  HB2 MET    94      28.106  30.609  59.486  1.00  0.00           H
ATOM    813  CG  MET    94      29.218  28.866  59.660  1.00  0.00           C
ATOM    814  HG1 MET    94      30.185  29.395  59.788  1.00  0.00           H
ATOM    815  HG2 MET    94      29.394  27.968  59.026  1.00  0.00           H
ATOM    816  SD  MET    94      28.604  28.441  61.261  1.00  0.00           S
ATOM    817  CE  MET    94      28.172  26.644  61.082  1.00  0.00           C
ATOM    818  HE1 MET    94      27.063  26.619  61.030  1.00  0.00           H
ATOM    819  HE2 MET    94      28.450  26.123  62.023  1.00  0.00           H
ATOM    820  HE3 MET    94      28.568  26.060  60.220  1.00  0.00           H
ATOM    821  C   MET    94      27.419  30.396  56.529  1.00  0.00           C
ATOM    822  O   MET    94      26.977  29.560  55.811  1.00  0.00           O
ATOM    823  N   PRO    95      26.801  31.565  56.441  1.00  0.00           N
ATOM    824  CD  PRO    95      26.923  32.541  57.504  1.00  0.00           C
ATOM    825  HD1 PRO    95      27.969  32.638  57.865  1.00  0.00           H
ATOM    826  HD2 PRO    95      26.329  32.220  58.385  1.00  0.00           H
ATOM    827  CA  PRO    95      25.708  31.954  55.441  1.00  0.00           C
ATOM    828  HA  PRO    95      24.893  31.265  55.268  1.00  0.00           H
ATOM    829  CB  PRO    95      25.204  33.333  55.922  1.00  0.00           C
ATOM    830  HB1 PRO    95      24.217  33.256  56.424  1.00  0.00           H
ATOM    831  HB2 PRO    95      25.107  34.076  55.102  1.00  0.00           H
ATOM    832  CG  PRO    95      26.232  33.784  56.972  1.00  0.00           C
ATOM    833  HG1 PRO    95      26.972  34.431  56.446  1.00  0.00           H
ATOM    834  HG2 PRO    95      25.818  34.370  57.812  1.00  0.00           H
ATOM    835  C   PRO    95      26.298  31.946  54.049  1.00  0.00           C
ATOM    836  O   PRO    95      25.625  31.325  53.210  1.00  0.00           O
ATOM    837  N   LEU    96      27.529  32.423  53.843  1.00  0.00           N
ATOM    838  HN  LEU    96      28.047  33.057  54.407  1.00  0.00           H
ATOM    839  CA  LEU    96      28.187  32.217  52.571  1.00  0.00           C
ATOM    840  HA  LEU    96      27.475  32.563  51.832  1.00  0.00           H
ATOM    841  CB  LEU    96      29.487  32.998  52.406  1.00  0.00           C
ATOM    842  HB1 LEU    96      30.186  32.734  53.221  1.00  0.00           H
ATOM    843  HB2 LEU    96      29.255  34.083  52.404  1.00  0.00           H
ATOM    844  CG  LEU    96      30.290  32.930  51.117  1.00  0.00           C
ATOM    845  HG  LEU    96      30.458  31.876  50.826  1.00  0.00           H
ATOM    846  CD1 LEU    96      29.362  33.593  50.056  1.00  0.00           C
ATOM    847 HD11 LEU    96      29.332  34.641  50.417  1.00  0.00           H
ATOM    848 HD12 LEU    96      28.280  33.332  50.068  1.00  0.00           H
ATOM    849 HD13 LEU    96      29.848  33.537  49.064  1.00  0.00           H
ATOM    850  CD2 LEU    96      31.580  33.821  51.278  1.00  0.00           C
ATOM    851 HD21 LEU    96      31.150  34.789  51.642  1.00  0.00           H
ATOM    852 HD22 LEU    96      31.953  33.918  50.242  1.00  0.00           H
ATOM    853 HD23 LEU    96      32.312  33.329  51.952  1.00  0.00           H
ATOM    854  C   LEU    96      28.387  30.801  52.112  1.00  0.00           C
ATOM    855  O   LEU    96      28.229  30.423  50.941  1.00  0.00           O
ATOM    856  N   ALA    97      28.667  29.918  53.149  1.00  0.00           N
ATOM    857  HN  ALA    97      28.519  30.360  54.028  1.00  0.00           H
ATOM    858  CA  ALA    97      28.704  28.521  52.973  1.00  0.00           C
ATOM    859  HA  ALA    97      29.413  28.340  52.177  1.00  0.00           H
ATOM    860  CB  ALA    97      29.192  27.795  54.256  1.00  0.00           C
ATOM    861  HB1 ALA    97      28.383  27.672  55.010  1.00  0.00           H
ATOM    862  HB2 ALA    97      30.093  28.223  54.745  1.00  0.00           H
ATOM    863  HB3 ALA    97      29.591  26.798  53.977  1.00  0.00           H
ATOM    864  C   ALA    97      27.470  27.891  52.554  1.00  0.00           C
ATOM    865  O   ALA    97      27.579  26.946  51.803  1.00  0.00           O
ATOM    866  N   MET    98      26.296  28.335  52.995  1.00  0.00           N
ATOM    867  HN  MET    98      26.192  29.142  53.567  1.00  0.00           H
ATOM    868  CA  MET    98      25.030  27.846  52.438  1.00  0.00           C
ATOM    869  HA  MET    98      25.041  26.771  52.539  1.00  0.00           H
ATOM    870  CB  MET    98      23.837  28.425  53.280  1.00  0.00           C
ATOM    871  HB1 MET    98      22.946  27.992  52.783  1.00  0.00           H
ATOM    872  HB2 MET    98      23.885  29.519  53.098  1.00  0.00           H
ATOM    873  CG  MET    98      23.875  27.904  54.748  1.00  0.00           C
ATOM    874  HG1 MET    98      24.792  28.406  55.133  1.00  0.00           H
ATOM    875  HG2 MET    98      24.039  26.813  54.758  1.00  0.00           H
ATOM    876  SD  MET    98      22.519  28.558  55.752  1.00  0.00           S
ATOM    877  CE  MET    98      23.609  29.079  57.119  1.00  0.00           C
ATOM    878  HE1 MET    98      23.020  29.362  58.015  1.00  0.00           H
ATOM    879  HE2 MET    98      24.373  29.865  56.905  1.00  0.00           H
ATOM    880  HE3 MET    98      24.115  28.169  57.490  1.00  0.00           H
ATOM    881  C   MET    98      24.850  28.274  51.009  1.00  0.00           C
ATOM    882  O   MET    98      24.438  27.574  50.066  1.00  0.00           O
ATOM    883  N   LEU    99      25.244  29.552  50.679  1.00  0.00           N
ATOM    884  HN  LEU    99      25.310  30.180  51.455  1.00  0.00           H
ATOM    885  CA  LEU    99      25.216  30.079  49.333  1.00  0.00           C
ATOM    886  HA  LEU    99      24.225  30.028  48.915  1.00  0.00           H
ATOM    887  CB  LEU    99      25.447  31.653  49.470  1.00  0.00           C
ATOM    888  HB1 LEU    99      25.432  32.110  48.462  1.00  0.00           H
ATOM    889  HB2 LEU    99      26.394  31.808  50.040  1.00  0.00           H
ATOM    890  CG  LEU    99      24.316  32.478  50.242  1.00  0.00           C
ATOM    891  HG  LEU    99      24.345  32.143  51.310  1.00  0.00           H
ATOM    892  CD1 LEU    99      24.726  33.976  50.249  1.00  0.00           C
ATOM    893 HD11 LEU    99      24.104  34.565  50.967  1.00  0.00           H
ATOM    894 HD12 LEU    99      24.695  34.452  49.247  1.00  0.00           H
ATOM    895 HD13 LEU    99      25.739  34.002  50.693  1.00  0.00           H
ATOM    896  CD2 LEU    99      22.948  32.292  49.534  1.00  0.00           C
ATOM    897 HD21 LEU    99      23.107  32.425  48.440  1.00  0.00           H
ATOM    898 HD22 LEU    99      22.209  33.020  49.915  1.00  0.00           H
ATOM    899 HD23 LEU    99      22.503  31.296  49.760  1.00  0.00           H
ATOM    900  C   LEU    99      26.110  29.395  48.372  1.00  0.00           C
ATOM    901  O   LEU    99      25.726  29.200  47.217  1.00  0.00           O
ATOM    902  N   SER   100      27.356  29.062  48.851  1.00  0.00           N
ATOM    903  HN  SER   100      27.615  29.374  49.774  1.00  0.00           H
ATOM    904  CA  SER   100      28.359  28.232  48.165  1.00  0.00           C
ATOM    905  HA  SER   100      28.682  28.572  47.195  1.00  0.00           H
ATOM    906  CB  SER   100      29.604  28.191  48.989  1.00  0.00           C
ATOM    907  HB1 SER   100      30.359  27.475  48.586  1.00  0.00           H
ATOM    908  HB2 SER   100      29.373  27.757  49.990  1.00  0.00           H
ATOM    909  OG  SER   100      30.106  29.537  49.130  1.00  0.00           O
ATOM    910  HG1 SER   100      29.492  30.032  49.682  1.00  0.00           H
ATOM    911  C   SER   100      27.865  26.751  48.008  1.00  0.00           C
ATOM    912  O   SER   100      28.071  26.127  47.001  1.00  0.00           O
ATOM    913  N   SER   101      27.158  26.265  49.015  1.00  0.00           N
ATOM    914  HN  SER   101      27.086  26.792  49.853  1.00  0.00           H
ATOM    915  CA  SER   101      26.641  24.858  48.996  1.00  0.00           C
ATOM    916  HA  SER   101      27.446  24.239  48.639  1.00  0.00           H
ATOM    917  CB  SER   101      26.189  24.409  50.405  1.00  0.00           C
ATOM    918  HB1 SER   101      25.742  23.392  50.300  1.00  0.00           H
ATOM    919  HB2 SER   101      25.445  25.147  50.774  1.00  0.00           H
ATOM    920  OG  SER   101      27.355  24.323  51.314  1.00  0.00           O
ATOM    921  HG1 SER   101      27.680  25.205  51.509  1.00  0.00           H
ATOM    922  C   SER   101      25.506  24.628  48.073  1.00  0.00           C
ATOM    923  O   SER   101      25.182  23.458  47.828  1.00  0.00           O
ATOM    924  N   SER   102      24.961  25.656  47.475  1.00  0.00           N
ATOM    925  HN  SER   102      25.276  26.551  47.799  1.00  0.00           H
ATOM    926  CA  SER   102      23.934  25.587  46.459  1.00  0.00           C
ATOM    927  HA  SER   102      23.766  24.526  46.304  1.00  0.00           H
ATOM    928  CB  SER   102      22.686  26.304  46.888  1.00  0.00           C
ATOM    929  HB1 SER   102      22.846  27.404  46.862  1.00  0.00           H
ATOM    930  HB2 SER   102      22.387  26.084  47.929  1.00  0.00           H
ATOM    931  OG  SER   102      21.504  26.031  46.062  1.00  0.00           O
ATOM    932  HG1 SER   102      21.283  25.125  46.284  1.00  0.00           H
ATOM    933  C   SER   102      24.496  26.110  45.153  1.00  0.00           C
ATOM    934  O   SER   102      23.840  26.048  44.083  1.00  0.00           O
ATOM    935  N   ALA   103      25.753  26.494  45.098  1.00  0.00           N
ATOM    936  HN  ALA   103      26.363  26.484  45.884  1.00  0.00           H
ATOM    937  CA  ALA   103      26.338  27.058  43.898  1.00  0.00           C
ATOM    938  HA  ALA   103      25.530  27.538  43.385  1.00  0.00           H
ATOM    939  CB  ALA   103      27.516  27.990  44.331  1.00  0.00           C
ATOM    940  HB1 ALA   103      27.275  28.721  45.124  1.00  0.00           H
ATOM    941  HB2 ALA   103      27.793  28.478  43.373  1.00  0.00           H
ATOM    942  HB3 ALA   103      28.342  27.362  44.709  1.00  0.00           H
ATOM    943  C   ALA   103      26.820  26.061  42.799  1.00  0.00           C
ATOM    944  O   ALA   103      27.186  26.519  41.719  1.00  0.00           O
ATOM    945  N   LEU   104      26.957  24.774  43.209  1.00  0.00           N
ATOM    946  HN  LEU   104      26.657  24.581  44.143  1.00  0.00           H
ATOM    947  CA  LEU   104      27.498  23.625  42.435  1.00  0.00           C
ATOM    948  HA  LEU   104      28.536  23.812  42.200  1.00  0.00           H
ATOM    949  CB  LEU   104      27.243  22.263  43.163  1.00  0.00           C
ATOM    950  HB1 LEU   104      27.314  21.431  42.431  1.00  0.00           H
ATOM    951  HB2 LEU   104      26.180  22.217  43.483  1.00  0.00           H
ATOM    952  CG  LEU   104      28.021  21.951  44.459  1.00  0.00           C
ATOM    953  HG  LEU   104      29.075  22.132  44.155  1.00  0.00           H
ATOM    954  CD1 LEU   104      27.606  22.895  45.652  1.00  0.00           C
ATOM    955 HD11 LEU   104      28.100  23.897  45.570  1.00  0.00           H
ATOM    956 HD12 LEU   104      27.992  22.478  46.611  1.00  0.00           H
ATOM    957 HD13 LEU   104      26.519  23.111  45.670  1.00  0.00           H
ATOM    958  CD2 LEU   104      27.920  20.404  44.852  1.00  0.00           C
ATOM    959 HD21 LEU   104      28.282  19.810  43.980  1.00  0.00           H
ATOM    960 HD22 LEU   104      26.878  20.163  45.147  1.00  0.00           H
ATOM    961 HD23 LEU   104      28.518  20.281  45.779  1.00  0.00           H
ATOM    962  C   LEU   104      26.914  23.387  41.033  1.00  0.00           C
ATOM    963  O   LEU   104      25.793  23.800  40.730  1.00  0.00           O
ATOM    964  N   PHE   105      27.690  22.741  40.100  1.00  0.00           N
ATOM    965  HN  PHE   105      28.577  22.425  40.416  1.00  0.00           H
ATOM    966  CA  PHE   105      27.333  22.568  38.679  1.00  0.00           C
ATOM    967  HA  PHE   105      28.244  22.120  38.287  1.00  0.00           H
ATOM    968  CB  PHE   105      26.240  21.597  38.603  1.00  0.00           C
ATOM    969  HB1 PHE   105      26.289  21.188  37.570  1.00  0.00           H
ATOM    970  HB2 PHE   105      25.237  22.054  38.704  1.00  0.00           H
ATOM    971  CG  PHE   105      26.332  20.495  39.588  1.00  0.00           C
ATOM    972  CD1 PHE   105      26.989  19.255  39.121  1.00  0.00           C
ATOM    973  HD1 PHE   105      27.622  19.295  38.251  1.00  0.00           H
ATOM    974  CE1 PHE   105      26.743  18.093  39.906  1.00  0.00           C
ATOM    975  HE1 PHE   105      27.139  17.110  39.705  1.00  0.00           H
ATOM    976  CZ  PHE   105      25.888  18.100  40.898  1.00  0.00           C
ATOM    977  HZ  PHE   105      25.601  17.189  41.412  1.00  0.00           H
ATOM    978  CD2 PHE   105      25.507  20.462  40.670  1.00  0.00           C
ATOM    979  HD2 PHE   105      24.909  21.304  41.008  1.00  0.00           H
ATOM    980  CE2 PHE   105      25.210  19.302  41.351  1.00  0.00           C
ATOM    981  HE2 PHE   105      24.584  19.314  42.222  1.00  0.00           H
ATOM    982  C   PHE   105      27.173  23.895  37.935  1.00  0.00           C
ATOM    983  O   PHE   105      26.458  23.931  36.936  1.00  0.00           O
ATOM    984  N   ASP   106      28.046  24.858  38.337  1.00  0.00           N
ATOM    985  HN  ASP   106      28.768  24.667  38.988  1.00  0.00           H
ATOM    986  CA  ASP   106      28.168  26.231  37.782  1.00  0.00           C
ATOM    987  HA  ASP   106      28.774  26.819  38.461  1.00  0.00           H
ATOM    988  CB  ASP   106      28.885  26.088  36.370  1.00  0.00           C
ATOM    989  HB1 ASP   106      28.114  25.943  35.593  1.00  0.00           H
ATOM    990  HB2 ASP   106      29.446  25.135  36.396  1.00  0.00           H
ATOM    991  CG  ASP   106      29.736  27.254  36.174  1.00  0.00           C
ATOM    992  OD1 ASP   106      29.727  27.924  35.098  1.00  0.00           O
ATOM    993  OD2 ASP   106      30.531  27.527  37.133  1.00  0.00           O
ATOM    994  C   ASP   106      26.937  26.950  37.795  1.00  0.00           C
ATOM    995  O   ASP   106      26.482  27.560  36.808  1.00  0.00           O
HETATM  996  N   HSD   107      26.379  27.126  39.037  1.00  0.00           N
HETATM  997  HN  HSD   107      26.767  26.624  39.807  1.00  0.00           H
HETATM  998  CA  HSD   107      25.345  28.154  39.278  1.00  0.00           C
HETATM  999  HA  HSD   107      25.120  28.611  38.331  1.00  0.00           H
HETATM 1000  CB  HSD   107      24.057  27.373  39.810  1.00  0.00           C
HETATM 1001  HB1 HSD   107      23.216  28.081  39.630  1.00  0.00           H
HETATM 1002  HB2 HSD   107      24.094  27.157  40.898  1.00  0.00           H
HETATM 1003  ND1 HSD   107      24.002  24.917  38.994  1.00  0.00           N
HETATM 1004  HD1 HSD   107      24.754  24.523  39.520  1.00  0.00           H
HETATM 1005  CG  HSD   107      23.617  26.238  38.912  1.00  0.00           C
HETATM 1006  CE1 HSD   107      23.493  24.310  37.877  1.00  0.00           C
HETATM 1007  HE1 HSD   107      23.714  23.320  37.505  1.00  0.00           H
HETATM 1008  NE2 HSD   107      22.776  25.099  37.211  1.00  0.00           N
HETATM 1009  CD2 HSD   107      22.878  26.369  37.844  1.00  0.00           C
HETATM 1010  HD2 HSD   107      22.598  27.253  37.285  1.00  0.00           H
HETATM 1011  C   HSD   107      25.746  29.248  40.303  1.00  0.00           C
HETATM 1012  O   HSD   107      24.888  29.632  41.157  1.00  0.00           O
ATOM   1013  N   ALA   108      27.055  29.634  40.444  1.00  0.00           N
ATOM   1014  HN  ALA   108      27.751  29.340  39.789  1.00  0.00           H
ATOM   1015  CA  ALA   108      27.413  30.397  41.587  1.00  0.00           C
ATOM   1016  HA  ALA   108      26.859  30.057  42.443  1.00  0.00           H
ATOM   1017  CB  ALA   108      28.996  30.229  41.850  1.00  0.00           C
ATOM   1018  HB1 ALA   108      29.395  29.202  42.054  1.00  0.00           H
ATOM   1019  HB2 ALA   108      29.363  30.853  42.683  1.00  0.00           H
ATOM   1020  HB3 ALA   108      29.544  30.561  40.934  1.00  0.00           H
ATOM   1021  C   ALA   108      27.029  31.849  41.522  1.00  0.00           C
ATOM   1022  O   ALA   108      27.396  32.528  40.544  1.00  0.00           O
ATOM   1023  N   LEU   109      26.333  32.351  42.536  1.00  0.00           N
ATOM   1024  HN  LEU   109      26.036  31.722  43.243  1.00  0.00           H
ATOM   1025  CA  LEU   109      25.666  33.668  42.388  1.00  0.00           C
ATOM   1026  HA  LEU   109      25.010  33.589  41.545  1.00  0.00           H
ATOM   1027  CB  LEU   109      24.839  33.886  43.690  1.00  0.00           C
ATOM   1028  HB1 LEU   109      25.463  33.673  44.584  1.00  0.00           H
ATOM   1029  HB2 LEU   109      24.094  33.064  43.718  1.00  0.00           H
ATOM   1030  CG  LEU   109      24.202  35.176  44.048  1.00  0.00           C
ATOM   1031  HG  LEU   109      24.954  35.967  44.240  1.00  0.00           H
ATOM   1032  CD1 LEU   109      23.257  35.638  42.900  1.00  0.00           C
ATOM   1033 HD11 LEU   109      23.832  35.896  41.988  1.00  0.00           H
ATOM   1034 HD12 LEU   109      22.726  36.567  43.195  1.00  0.00           H
ATOM   1035 HD13 LEU   109      22.475  34.890  42.638  1.00  0.00           H
ATOM   1036  CD2 LEU   109      23.384  34.979  45.323  1.00  0.00           C
ATOM   1037 HD21 LEU   109      22.486  34.322  45.232  1.00  0.00           H
ATOM   1038 HD22 LEU   109      23.027  35.985  45.623  1.00  0.00           H
ATOM   1039 HD23 LEU   109      24.167  34.648  46.042  1.00  0.00           H
ATOM   1040  C   LEU   109      26.625  34.747  42.102  1.00  0.00           C
ATOM   1041  O   LEU   109      26.396  35.706  41.319  1.00  0.00           O
ATOM   1042  N   PHE   110      27.840  34.724  42.768  1.00  0.00           N
ATOM   1043  HN  PHE   110      27.964  34.013  43.451  1.00  0.00           H
ATOM   1044  CA  PHE   110      28.871  35.708  42.584  1.00  0.00           C
ATOM   1045  HA  PHE   110      28.711  36.350  41.729  1.00  0.00           H
ATOM   1046  CB  PHE   110      29.161  36.624  43.860  1.00  0.00           C
ATOM   1047  HB1 PHE   110      29.676  37.570  43.615  1.00  0.00           H
ATOM   1048  HB2 PHE   110      29.920  36.142  44.523  1.00  0.00           H
ATOM   1049  CG  PHE   110      27.982  36.912  44.724  1.00  0.00           C
ATOM   1050  CD1 PHE   110      27.141  38.004  44.395  1.00  0.00           C
ATOM   1051  HD1 PHE   110      27.330  38.603  43.524  1.00  0.00           H
ATOM   1052  CE1 PHE   110      26.089  38.267  45.189  1.00  0.00           C
ATOM   1053  HE1 PHE   110      25.502  39.166  45.039  1.00  0.00           H
ATOM   1054  CZ  PHE   110      25.808  37.417  46.303  1.00  0.00           C
ATOM   1055  HZ  PHE   110      24.847  37.643  46.742  1.00  0.00           H
ATOM   1056  CD2 PHE   110      27.755  36.132  45.859  1.00  0.00           C
ATOM   1057  HD2 PHE   110      28.281  35.190  45.942  1.00  0.00           H
ATOM   1058  CE2 PHE   110      26.604  36.369  46.602  1.00  0.00           C
ATOM   1059  HE2 PHE   110      26.346  35.748  47.452  1.00  0.00           H
ATOM   1060  C   PHE   110      30.143  35.041  42.189  1.00  0.00           C
ATOM   1061  O   PHE   110      31.194  35.670  42.252  1.00  0.00           O
ATOM   1062  N   GLY   111      30.016  33.731  41.847  1.00  0.00           N
ATOM   1063  HN  GLY   111      29.160  33.256  42.040  1.00  0.00           H
ATOM   1064  CA  GLY   111      31.044  33.091  41.057  1.00  0.00           C
ATOM   1065  HA1 GLY   111      31.188  33.528  40.081  1.00  0.00           H
ATOM   1066  HA2 GLY   111      30.804  32.039  40.999  1.00  0.00           H
ATOM   1067  C   GLY   111      32.413  33.104  41.695  1.00  0.00           C
ATOM   1068  O   GLY   111      32.566  32.843  42.837  1.00  0.00           O
ATOM   1069  N   GLU   112      33.504  33.343  40.965  1.00  0.00           N
ATOM   1070  HN  GLU   112      33.320  33.581  40.018  1.00  0.00           H
ATOM   1071  CA  GLU   112      34.958  33.247  41.453  1.00  0.00           C
ATOM   1072  HA  GLU   112      35.181  32.234  41.747  1.00  0.00           H
ATOM   1073  CB  GLU   112      35.825  33.593  40.205  1.00  0.00           C
ATOM   1074  HB1 GLU   112      36.824  33.967  40.514  1.00  0.00           H
ATOM   1075  HB2 GLU   112      35.267  34.444  39.750  1.00  0.00           H
ATOM   1076  CG  GLU   112      36.000  32.394  39.228  1.00  0.00           C
ATOM   1077  HG1 GLU   112      36.557  32.657  38.304  1.00  0.00           H
ATOM   1078  HG2 GLU   112      34.954  32.214  38.891  1.00  0.00           H
ATOM   1079  CD  GLU   112      36.542  31.119  39.758  1.00  0.00           C
ATOM   1080  OE1 GLU   112      37.803  30.895  39.679  1.00  0.00           O
ATOM   1081  OE2 GLU   112      35.714  30.233  40.138  1.00  0.00           O
ATOM   1082  C   GLU   112      35.361  34.103  42.674  1.00  0.00           C
ATOM   1083  O   GLU   112      36.147  33.647  43.558  1.00  0.00           O
ATOM   1084  N   VAL   113      34.863  35.312  42.778  1.00  0.00           N
ATOM   1085  HN  VAL   113      34.202  35.568  42.068  1.00  0.00           H
ATOM   1086  CA  VAL   113      35.051  36.252  43.901  1.00  0.00           C
ATOM   1087  HA  VAL   113      36.109  36.281  44.133  1.00  0.00           H
ATOM   1088  CB  VAL   113      34.391  37.681  43.663  1.00  0.00           C
ATOM   1089  HB  VAL   113      33.444  37.478  43.132  1.00  0.00           H
ATOM   1090  CG1 VAL   113      34.156  38.547  44.910  1.00  0.00           C
ATOM   1091 HG11 VAL   113      33.521  38.110  45.709  1.00  0.00           H
ATOM   1092 HG12 VAL   113      33.693  39.526  44.661  1.00  0.00           H
ATOM   1093 HG13 VAL   113      35.198  38.750  45.253  1.00  0.00           H
ATOM   1094  CG2 VAL   113      35.399  38.364  42.759  1.00  0.00           C
ATOM   1095 HG21 VAL   113      35.032  39.391  42.557  1.00  0.00           H
ATOM   1096 HG22 VAL   113      35.509  37.864  41.765  1.00  0.00           H
ATOM   1097 HG23 VAL   113      36.403  38.343  43.231  1.00  0.00           H
ATOM   1098  C   VAL   113      34.476  35.771  45.168  1.00  0.00           C
ATOM   1099  O   VAL   113      35.085  35.816  46.229  1.00  0.00           O
ATOM   1100  N   ALA   114      33.308  35.139  45.089  1.00  0.00           N
ATOM   1101  HN  ALA   114      32.808  35.012  44.232  1.00  0.00           H
ATOM   1102  CA  ALA   114      32.780  34.454  46.263  1.00  0.00           C
ATOM   1103  HA  ALA   114      32.658  35.119  47.114  1.00  0.00           H
ATOM   1104  CB  ALA   114      31.280  34.027  46.171  1.00  0.00           C
ATOM   1105  HB1 ALA   114      30.905  33.699  47.166  1.00  0.00           H
ATOM   1106  HB2 ALA   114      31.062  33.243  45.415  1.00  0.00           H
ATOM   1107  HB3 ALA   114      30.658  34.910  45.900  1.00  0.00           H
ATOM   1108  C   ALA   114      33.609  33.311  46.723  1.00  0.00           C
ATOM   1109  O   ALA   114      33.865  33.053  47.911  1.00  0.00           O
ATOM   1110  N   CYS   115      34.183  32.477  45.772  1.00  0.00           N
ATOM   1111  HN  CYS   115      33.927  32.655  44.822  1.00  0.00           H
ATOM   1112  CA  CYS   115      35.077  31.397  46.234  1.00  0.00           C
ATOM   1113  HA  CYS   115      34.582  30.880  47.054  1.00  0.00           H
ATOM   1114  CB  CYS   115      35.342  30.296  45.132  1.00  0.00           C
ATOM   1115  HB1 CYS   115      36.008  30.771  44.370  1.00  0.00           H
ATOM   1116  HB2 CYS   115      34.432  30.029  44.554  1.00  0.00           H
ATOM   1117  SG  CYS   115      36.067  28.710  45.544  1.00  0.00           S
ATOM   1118  C   CYS   115      36.401  31.964  46.801  1.00  0.00           C
ATOM   1119  O   CYS   115      36.933  31.558  47.826  1.00  0.00           O
ATOM   1120  N   ARG   116      36.929  33.126  46.254  1.00  0.00           N
ATOM   1121  HN  ARG   116      36.706  33.552  45.383  1.00  0.00           H
ATOM   1122  CA  ARG   116      37.990  33.825  46.916  1.00  0.00           C
ATOM   1123  HA  ARG   116      38.723  33.038  46.961  1.00  0.00           H
ATOM   1124  CB  ARG   116      38.534  34.888  45.919  1.00  0.00           C
ATOM   1125  HB1 ARG   116      39.120  35.657  46.473  1.00  0.00           H
ATOM   1126  HB2 ARG   116      37.685  35.517  45.561  1.00  0.00           H
ATOM   1127  CG  ARG   116      39.443  34.340  44.762  1.00  0.00           C
ATOM   1128  HG1 ARG   116      38.641  33.768  44.274  1.00  0.00           H
ATOM   1129  HG2 ARG   116      40.319  33.753  45.105  1.00  0.00           H
ATOM   1130  CD  ARG   116      39.992  35.505  43.941  1.00  0.00           C
ATOM   1131  HD1 ARG   116      41.052  35.777  44.150  1.00  0.00           H
ATOM   1132  HD2 ARG   116      39.346  36.405  43.930  1.00  0.00           H
ATOM   1133  NE  ARG   116      39.860  34.947  42.641  1.00  0.00           N
ATOM   1134  HE  ARG   116      39.833  33.944  42.635  1.00  0.00           H
ATOM   1135  CZ  ARG   116      39.713  35.522  41.463  1.00  0.00           C
ATOM   1136  NH1 ARG   116      39.438  34.756  40.426  1.00  0.00           N
ATOM   1137 HH11 ARG   116      39.456  33.795  40.710  1.00  0.00           H
ATOM   1138 HH12 ARG   116      39.496  35.080  39.486  1.00  0.00           H
ATOM   1139  NH2 ARG   116      39.910  36.807  41.202  1.00  0.00           N
ATOM   1140 HH21 ARG   116      40.054  37.418  41.985  1.00  0.00           H
ATOM   1141 HH22 ARG   116      39.915  37.196  40.279  1.00  0.00           H
ATOM   1142  C   ARG   116      37.770  34.329  48.421  1.00  0.00           C
ATOM   1143  O   ARG   116      38.516  34.039  49.315  1.00  0.00           O
ATOM   1144  N   LEU   117      36.588  34.938  48.598  1.00  0.00           N
ATOM   1145  HN  LEU   117      35.986  35.098  47.827  1.00  0.00           H
ATOM   1146  CA  LEU   117      36.131  35.418  49.883  1.00  0.00           C
ATOM   1147  HA  LEU   117      36.875  36.134  50.199  1.00  0.00           H
ATOM   1148  CB  LEU   117      34.754  36.226  49.851  1.00  0.00           C
ATOM   1149  HB1 LEU   117      34.016  35.520  49.411  1.00  0.00           H
ATOM   1150  HB2 LEU   117      34.867  37.006  49.066  1.00  0.00           H
ATOM   1151  CG  LEU   117      34.186  36.891  51.168  1.00  0.00           C
ATOM   1152  HG  LEU   117      34.063  36.114  51.951  1.00  0.00           H
ATOM   1153  CD1 LEU   117      35.175  37.854  51.769  1.00  0.00           C
ATOM   1154 HD11 LEU   117      36.073  37.357  52.188  1.00  0.00           H
ATOM   1155 HD12 LEU   117      34.722  38.470  52.571  1.00  0.00           H
ATOM   1156 HD13 LEU   117      35.660  38.566  51.066  1.00  0.00           H
ATOM   1157  CD2 LEU   117      32.876  37.588  50.865  1.00  0.00           C
ATOM   1158 HD21 LEU   117      32.082  36.936  50.432  1.00  0.00           H
ATOM   1159 HD22 LEU   117      33.054  38.471  50.197  1.00  0.00           H
ATOM   1160 HD23 LEU   117      32.454  38.205  51.679  1.00  0.00           H
ATOM   1161  C   LEU   117      35.962  34.307  50.896  1.00  0.00           C
ATOM   1162  O   LEU   117      36.484  34.357  51.992  1.00  0.00           O
ATOM   1163  N   TYR   118      35.345  33.248  50.474  1.00  0.00           N
ATOM   1164  HN  TYR   118      34.929  33.287  49.571  1.00  0.00           H
ATOM   1165  CA  TYR   118      35.131  32.072  51.314  1.00  0.00           C
ATOM   1166  HA  TYR   118      34.686  32.353  52.258  1.00  0.00           H
ATOM   1167  CB  TYR   118      34.184  31.134  50.426  1.00  0.00           C
ATOM   1168  HB1 TYR   118      34.636  31.033  49.410  1.00  0.00           H
ATOM   1169  HB2 TYR   118      33.217  31.686  50.400  1.00  0.00           H
ATOM   1170  CG  TYR   118      33.966  29.818  51.057  1.00  0.00           C
ATOM   1171  CD1 TYR   118      34.649  28.664  50.708  1.00  0.00           C
ATOM   1172  HD1 TYR   118      35.532  28.771  50.093  1.00  0.00           H
ATOM   1173  CE1 TYR   118      34.350  27.456  51.356  1.00  0.00           C
ATOM   1174  HE1 TYR   118      34.962  26.579  51.168  1.00  0.00           H
ATOM   1175  CZ  TYR   118      33.307  27.340  52.229  1.00  0.00           C
ATOM   1176  OH  TYR   118      32.816  26.046  52.709  1.00  0.00           O
ATOM   1177  HH  TYR   118      33.261  25.335  52.239  1.00  0.00           H
ATOM   1178  CD2 TYR   118      32.895  29.778  51.935  1.00  0.00           C
ATOM   1179  HD2 TYR   118      32.360  30.706  52.077  1.00  0.00           H
ATOM   1180  CE2 TYR   118      32.581  28.497  52.494  1.00  0.00           C
ATOM   1181  HE2 TYR   118      31.619  28.465  52.999  1.00  0.00           H
ATOM   1182  C   TYR   118      36.374  31.357  51.688  1.00  0.00           C
ATOM   1183  O   TYR   118      36.655  30.989  52.785  1.00  0.00           O
ATOM   1184  N   LEU   119      37.320  31.110  50.753  1.00  0.00           N
ATOM   1185  HN  LEU   119      37.143  31.436  49.832  1.00  0.00           H
ATOM   1186  CA  LEU   119      38.692  30.657  50.975  1.00  0.00           C
ATOM   1187  HA  LEU   119      38.598  29.641  51.335  1.00  0.00           H
ATOM   1188  CB  LEU   119      39.472  30.488  49.672  1.00  0.00           C
ATOM   1189  HB1 LEU   119      40.487  30.189  50.042  1.00  0.00           H
ATOM   1190  HB2 LEU   119      39.568  31.436  49.091  1.00  0.00           H
ATOM   1191  CG  LEU   119      39.069  29.403  48.696  1.00  0.00           C
ATOM   1192  HG  LEU   119      38.016  29.623  48.420  1.00  0.00           H
ATOM   1193  CD1 LEU   119      39.839  29.404  47.434  1.00  0.00           C
ATOM   1194 HD11 LEU   119      39.748  30.390  46.927  1.00  0.00           H
ATOM   1195 HD12 LEU   119      39.550  28.563  46.765  1.00  0.00           H
ATOM   1196 HD13 LEU   119      40.910  29.293  47.691  1.00  0.00           H
ATOM   1197  CD2 LEU   119      39.085  28.044  49.387  1.00  0.00           C
ATOM   1198 HD21 LEU   119      38.808  27.207  48.709  1.00  0.00           H
ATOM   1199 HD22 LEU   119      38.405  28.119  50.265  1.00  0.00           H
ATOM   1200 HD23 LEU   119      40.131  27.838  49.671  1.00  0.00           H
ATOM   1201  C   LEU   119      39.548  31.514  51.954  1.00  0.00           C
ATOM   1202  O   LEU   119      40.226  31.109  52.916  1.00  0.00           O
ATOM   1203  N   PHE   120      39.453  32.899  51.855  1.00  0.00           N
ATOM   1204  HN  PHE   120      38.873  33.265  51.139  1.00  0.00           H
ATOM   1205  CA  PHE   120      40.013  33.818  52.818  1.00  0.00           C
ATOM   1206  HA  PHE   120      41.024  33.440  52.886  1.00  0.00           H
ATOM   1207  CB  PHE   120      39.873  35.180  52.201  1.00  0.00           C
ATOM   1208  HB1 PHE   120      38.805  35.501  52.181  1.00  0.00           H
ATOM   1209  HB2 PHE   120      40.160  35.110  51.140  1.00  0.00           H
ATOM   1210  CG  PHE   120      40.830  36.106  52.969  1.00  0.00           C
ATOM   1211  CD1 PHE   120      40.246  36.898  53.968  1.00  0.00           C
ATOM   1212  HD1 PHE   120      39.192  36.842  54.178  1.00  0.00           H
ATOM   1213  CE1 PHE   120      41.082  37.692  54.845  1.00  0.00           C
ATOM   1214  HE1 PHE   120      40.738  38.265  55.692  1.00  0.00           H
ATOM   1215  CZ  PHE   120      42.467  37.708  54.598  1.00  0.00           C
ATOM   1216  HZ  PHE   120      43.159  38.179  55.281  1.00  0.00           H
ATOM   1217  CD2 PHE   120      42.213  36.141  52.698  1.00  0.00           C
ATOM   1218  HD2 PHE   120      42.590  35.646  51.809  1.00  0.00           H
ATOM   1219  CE2 PHE   120      43.013  36.943  53.542  1.00  0.00           C
ATOM   1220  HE2 PHE   120      44.077  37.027  53.327  1.00  0.00           H
ATOM   1221  C   PHE   120      39.501  33.743  54.209  1.00  0.00           C
ATOM   1222  O   PHE   120      40.129  33.632  55.278  1.00  0.00           O
ATOM   1223  N   LEU   121      38.110  33.744  54.280  1.00  0.00           N
ATOM   1224  HN  LEU   121      37.545  33.722  53.462  1.00  0.00           H
ATOM   1225  CA  LEU   121      37.394  33.578  55.585  1.00  0.00           C
ATOM   1226  HA  LEU   121      37.711  34.347  56.267  1.00  0.00           H
ATOM   1227  CB  LEU   121      35.857  33.757  55.424  1.00  0.00           C
ATOM   1228  HB1 LEU   121      35.313  33.567  56.365  1.00  0.00           H
ATOM   1229  HB2 LEU   121      35.526  33.013  54.665  1.00  0.00           H
ATOM   1230  CG  LEU   121      35.332  35.220  55.034  1.00  0.00           C
ATOM   1231  HG  LEU   121      35.441  35.144  53.934  1.00  0.00           H
ATOM   1232  CD1 LEU   121      33.883  35.271  55.490  1.00  0.00           C
ATOM   1233 HD11 LEU   121      33.341  34.416  55.035  1.00  0.00           H
ATOM   1234 HD12 LEU   121      33.433  36.233  55.163  1.00  0.00           H
ATOM   1235 HD13 LEU   121      33.874  35.271  56.608  1.00  0.00           H
ATOM   1236  CD2 LEU   121      36.136  36.410  55.422  1.00  0.00           C
ATOM   1237 HD21 LEU   121      37.171  36.329  55.052  1.00  0.00           H
ATOM   1238 HD22 LEU   121      36.179  36.496  56.527  1.00  0.00           H
ATOM   1239 HD23 LEU   121      35.696  37.388  55.153  1.00  0.00           H
ATOM   1240  C   LEU   121      37.770  32.216  56.193  1.00  0.00           C
ATOM   1241  O   LEU   121      37.870  32.040  57.410  1.00  0.00           O
ATOM   1242  N   SER   122      37.776  31.169  55.384  1.00  0.00           N
ATOM   1243  HN  SER   122      37.679  31.338  54.403  1.00  0.00           H
ATOM   1244  CA  SER   122      37.932  29.748  55.869  1.00  0.00           C
ATOM   1245  HA  SER   122      37.220  29.705  56.675  1.00  0.00           H
ATOM   1246  CB  SER   122      37.610  28.635  54.841  1.00  0.00           C
ATOM   1247  HB1 SER   122      36.554  28.496  54.527  1.00  0.00           H
ATOM   1248  HB2 SER   122      37.783  27.603  55.238  1.00  0.00           H
ATOM   1249  OG  SER   122      38.476  28.776  53.721  1.00  0.00           O
ATOM   1250  HG1 SER   122      38.475  29.684  53.406  1.00  0.00           H
ATOM   1251  C   SER   122      39.276  29.452  56.540  1.00  0.00           C
ATOM   1252  O   SER   122      39.403  29.034  57.710  1.00  0.00           O
ATOM   1253  N   VAL   123      40.401  29.918  55.823  1.00  0.00           N
ATOM   1254  HN  VAL   123      40.291  30.249  54.883  1.00  0.00           H
ATOM   1255  CA  VAL   123      41.767  29.620  56.190  1.00  0.00           C
ATOM   1256  HA  VAL   123      41.854  28.579  56.472  1.00  0.00           H
ATOM   1257  CB  VAL   123      42.703  29.727  55.018  1.00  0.00           C
ATOM   1258  HB  VAL   123      42.492  30.739  54.613  1.00  0.00           H
ATOM   1259  CG1 VAL   123      44.203  29.544  55.402  1.00  0.00           C
ATOM   1260 HG11 VAL   123      44.402  28.540  55.836  1.00  0.00           H
ATOM   1261 HG12 VAL   123      44.460  30.387  56.078  1.00  0.00           H
ATOM   1262 HG13 VAL   123      44.796  29.762  54.488  1.00  0.00           H
ATOM   1263  CG2 VAL   123      42.145  28.649  54.013  1.00  0.00           C
ATOM   1264 HG21 VAL   123      42.836  28.733  53.148  1.00  0.00           H
ATOM   1265 HG22 VAL   123      41.121  28.651  53.573  1.00  0.00           H
ATOM   1266 HG23 VAL   123      42.403  27.653  54.427  1.00  0.00           H
ATOM   1267  C   VAL   123      42.164  30.453  57.394  1.00  0.00           C
ATOM   1268  O   VAL   123      43.003  30.013  58.227  1.00  0.00           O
ATOM   1269  N   CYS   124      41.616  31.691  57.561  1.00  0.00           N
ATOM   1270  HN  CYS   124      41.019  32.042  56.848  1.00  0.00           H
ATOM   1271  CA  CYS   124      41.791  32.592  58.681  1.00  0.00           C
ATOM   1272  HA  CYS   124      42.849  32.588  58.909  1.00  0.00           H
ATOM   1273  CB  CYS   124      41.361  33.996  58.205  1.00  0.00           C
ATOM   1274  HB1 CYS   124      40.254  33.978  58.060  1.00  0.00           H
ATOM   1275  HB2 CYS   124      41.877  34.027  57.219  1.00  0.00           H
ATOM   1276  SG  CYS   124      41.776  35.383  59.341  1.00  0.00           S
ATOM   1277  HG1 CYS   124      41.581  36.345  58.458  1.00  0.00           H
ATOM   1278  C   CYS   124      40.983  32.069  59.893  1.00  0.00           C
ATOM   1279  O   CYS   124      41.635  31.785  60.882  1.00  0.00           O
ATOM   1280  N   PHE   125      39.629  31.782  59.793  1.00  0.00           N
ATOM   1281  HN  PHE   125      39.200  31.848  58.895  1.00  0.00           H
ATOM   1282  CA  PHE   125      38.852  31.407  61.000  1.00  0.00           C
ATOM   1283  HA  PHE   125      39.055  32.218  61.690  1.00  0.00           H
ATOM   1284  CB  PHE   125      37.308  31.377  60.734  1.00  0.00           C
ATOM   1285  HB1 PHE   125      36.712  30.976  61.578  1.00  0.00           H
ATOM   1286  HB2 PHE   125      37.152  30.655  59.899  1.00  0.00           H
ATOM   1287  CG  PHE   125      36.725  32.726  60.504  1.00  0.00           C
ATOM   1288  CD1 PHE   125      36.819  33.678  61.559  1.00  0.00           C
ATOM   1289  HD1 PHE   125      37.298  33.324  62.450  1.00  0.00           H
ATOM   1290  CE1 PHE   125      36.379  35.012  61.430  1.00  0.00           C
ATOM   1291  HE1 PHE   125      36.479  35.718  62.235  1.00  0.00           H
ATOM   1292  CZ  PHE   125      35.709  35.336  60.250  1.00  0.00           C
ATOM   1293  HZ  PHE   125      35.129  36.241  60.150  1.00  0.00           H
ATOM   1294  CD2 PHE   125      36.069  33.121  59.332  1.00  0.00           C
ATOM   1295  HD2 PHE   125      35.899  32.429  58.521  1.00  0.00           H
ATOM   1296  CE2 PHE   125      35.543  34.389  59.200  1.00  0.00           C
ATOM   1297  HE2 PHE   125      35.259  34.554  58.170  1.00  0.00           H
ATOM   1298  C   PHE   125      39.313  30.157  61.766  1.00  0.00           C
ATOM   1299  O   PHE   125      39.360  30.158  62.958  1.00  0.00           O
ATOM   1300  N   VAL   126      39.680  29.062  61.004  1.00  0.00           N
ATOM   1301  HN  VAL   126      39.468  28.994  60.029  1.00  0.00           H
ATOM   1302  CA  VAL   126      40.363  27.872  61.577  1.00  0.00           C
ATOM   1303  HA  VAL   126      39.736  27.482  62.357  1.00  0.00           H
ATOM   1304  CB  VAL   126      40.629  26.835  60.474  1.00  0.00           C
ATOM   1305  HB  VAL   126      40.914  27.427  59.579  1.00  0.00           H
ATOM   1306  CG1 VAL   126      41.767  25.768  60.702  1.00  0.00           C
ATOM   1307 HG11 VAL   126      41.573  25.356  61.722  1.00  0.00           H
ATOM   1308 HG12 VAL   126      42.748  26.269  60.612  1.00  0.00           H
ATOM   1309 HG13 VAL   126      41.709  24.977  59.925  1.00  0.00           H
ATOM   1310  CG2 VAL   126      39.324  26.071  60.269  1.00  0.00           C
ATOM   1311 HG21 VAL   126      39.379  25.413  59.372  1.00  0.00           H
ATOM   1312 HG22 VAL   126      38.560  26.870  60.158  1.00  0.00           H
ATOM   1313 HG23 VAL   126      39.272  25.365  61.114  1.00  0.00           H
ATOM   1314  C   VAL   126      41.607  28.275  62.351  1.00  0.00           C
ATOM   1315  O   VAL   126      41.719  28.042  63.569  1.00  0.00           O
ATOM   1316  N   SER   127      42.453  29.119  61.684  1.00  0.00           N
ATOM   1317  HN  SER   127      42.245  29.411  60.747  1.00  0.00           H
ATOM   1318  CA  SER   127      43.760  29.594  62.307  1.00  0.00           C
ATOM   1319  HA  SER   127      44.225  28.684  62.656  1.00  0.00           H
ATOM   1320  CB  SER   127      44.645  30.315  61.298  1.00  0.00           C
ATOM   1321  HB1 SER   127      44.123  31.116  60.742  1.00  0.00           H
ATOM   1322  HB2 SER   127      44.981  29.662  60.466  1.00  0.00           H
ATOM   1323  OG  SER   127      45.930  30.800  61.867  1.00  0.00           O
ATOM   1324  HG1 SER   127      45.699  31.588  62.365  1.00  0.00           H
ATOM   1325  C   SER   127      43.503  30.468  63.491  1.00  0.00           C
ATOM   1326  O   SER   127      44.159  30.227  64.483  1.00  0.00           O
ATOM   1327  N   LEU   128      42.626  31.415  63.511  1.00  0.00           N
ATOM   1328  HN  LEU   128      42.083  31.479  62.678  1.00  0.00           H
ATOM   1329  CA  LEU   128      42.306  32.131  64.770  1.00  0.00           C
ATOM   1330  HA  LEU   128      43.232  32.487  65.201  1.00  0.00           H
ATOM   1331  CB  LEU   128      41.340  33.311  64.500  1.00  0.00           C
ATOM   1332  HB1 LEU   128      41.212  33.944  65.408  1.00  0.00           H
ATOM   1333  HB2 LEU   128      40.367  32.818  64.253  1.00  0.00           H
ATOM   1334  CG  LEU   128      41.971  34.214  63.374  1.00  0.00           C
ATOM   1335  HG  LEU   128      42.423  33.646  62.532  1.00  0.00           H
ATOM   1336  CD1 LEU   128      40.836  34.928  62.700  1.00  0.00           C
ATOM   1337 HD11 LEU   128      41.257  35.712  62.033  1.00  0.00           H
ATOM   1338 HD12 LEU   128      40.191  35.355  63.496  1.00  0.00           H
ATOM   1339 HD13 LEU   128      40.238  34.275  62.034  1.00  0.00           H
ATOM   1340  CD2 LEU   128      43.069  35.083  64.038  1.00  0.00           C
ATOM   1341 HD21 LEU   128      43.772  34.393  64.553  1.00  0.00           H
ATOM   1342 HD22 LEU   128      42.584  35.668  64.844  1.00  0.00           H
ATOM   1343 HD23 LEU   128      43.570  35.688  63.243  1.00  0.00           H
ATOM   1344  C   LEU   128      41.758  31.271  65.953  1.00  0.00           C
ATOM   1345  O   LEU   128      42.303  31.273  67.069  1.00  0.00           O
ATOM   1346  N   ALA   129      40.765  30.372  65.677  1.00  0.00           N
ATOM   1347  HN  ALA   129      40.420  30.097  64.783  1.00  0.00           H
ATOM   1348  CA  ALA   129      40.247  29.502  66.660  1.00  0.00           C
ATOM   1349  HA  ALA   129      39.760  29.915  67.528  1.00  0.00           H
ATOM   1350  CB  ALA   129      39.220  28.681  65.981  1.00  0.00           C
ATOM   1351  HB1 ALA   129      39.662  27.991  65.232  1.00  0.00           H
ATOM   1352  HB2 ALA   129      38.404  29.229  65.466  1.00  0.00           H
ATOM   1353  HB3 ALA   129      38.632  28.037  66.677  1.00  0.00           H
ATOM   1354  C   ALA   129      41.271  28.600  67.179  1.00  0.00           C
ATOM   1355  O   ALA   129      41.446  28.479  68.369  1.00  0.00           O
ATOM   1356  N   ILE   130      42.147  28.059  66.333  1.00  0.00           N
ATOM   1357  HN  ILE   130      42.127  28.199  65.341  1.00  0.00           H
ATOM   1358  CA  ILE   130      42.974  26.927  66.853  1.00  0.00           C
ATOM   1359  HA  ILE   130      42.530  26.368  67.662  1.00  0.00           H
ATOM   1360  CB  ILE   130      43.257  26.002  65.751  1.00  0.00           C
ATOM   1361  HB  ILE   130      43.598  26.575  64.862  1.00  0.00           H
ATOM   1362  CG2 ILE   130      44.228  24.915  66.076  1.00  0.00           C
ATOM   1363 HG21 ILE   130      44.505  24.316  65.180  1.00  0.00           H
ATOM   1364 HG22 ILE   130      43.919  24.183  66.852  1.00  0.00           H
ATOM   1365 HG23 ILE   130      45.249  25.228  66.387  1.00  0.00           H
ATOM   1366  CG1 ILE   130      41.923  25.406  65.382  1.00  0.00           C
ATOM   1367 HG11 ILE   130      41.206  26.166  65.006  1.00  0.00           H
ATOM   1368 HG12 ILE   130      41.501  25.160  66.381  1.00  0.00           H
ATOM   1369  CD  ILE   130      41.861  24.338  64.349  1.00  0.00           C
ATOM   1370  HD1 ILE   130      42.443  24.684  63.463  1.00  0.00           H
ATOM   1371  HD2 ILE   130      40.859  24.080  63.958  1.00  0.00           H
ATOM   1372  HD3 ILE   130      42.301  23.405  64.762  1.00  0.00           H
ATOM   1373  C   ILE   130      44.356  27.410  67.498  1.00  0.00           C
ATOM   1374  O   ILE   130      44.897  26.864  68.478  1.00  0.00           O
ATOM   1375  N   LEU   131      44.868  28.595  67.058  1.00  0.00           N
ATOM   1376  HN  LEU   131      44.475  28.971  66.228  1.00  0.00           H
ATOM   1377  CA  LEU   131      45.720  29.397  67.823  1.00  0.00           C
ATOM   1378  HA  LEU   131      46.587  28.843  68.149  1.00  0.00           H
ATOM   1379  CB  LEU   131      46.228  30.563  66.980  1.00  0.00           C
ATOM   1380  HB1 LEU   131      46.833  31.279  67.584  1.00  0.00           H
ATOM   1381  HB2 LEU   131      45.338  31.172  66.744  1.00  0.00           H
ATOM   1382  CG  LEU   131      46.985  30.178  65.694  1.00  0.00           C
ATOM   1383  HG  LEU   131      46.382  29.490  65.064  1.00  0.00           H
ATOM   1384  CD1 LEU   131      47.355  31.248  64.748  1.00  0.00           C
ATOM   1385 HD11 LEU   131      46.509  31.909  64.465  1.00  0.00           H
ATOM   1386 HD12 LEU   131      47.677  30.735  63.819  1.00  0.00           H
ATOM   1387 HD13 LEU   131      48.239  31.806  65.131  1.00  0.00           H
ATOM   1388  CD2 LEU   131      48.268  29.293  66.039  1.00  0.00           C
ATOM   1389 HD21 LEU   131      48.917  29.997  66.598  1.00  0.00           H
ATOM   1390 HD22 LEU   131      48.773  28.971  65.105  1.00  0.00           H
ATOM   1391 HD23 LEU   131      48.113  28.409  66.687  1.00  0.00           H
ATOM   1392  C   LEU   131      45.140  30.020  69.116  1.00  0.00           C
ATOM   1393  O   LEU   131      45.952  30.338  70.057  1.00  0.00           O
ATOM   1394  N   SER   132      43.804  30.301  69.181  1.00  0.00           N
ATOM   1395  HN  SER   132      43.195  30.375  68.394  1.00  0.00           H
ATOM   1396  CA  SER   132      43.073  30.559  70.410  1.00  0.00           C
ATOM   1397  HA  SER   132      43.632  31.349  70.897  1.00  0.00           H
ATOM   1398  CB  SER   132      41.595  31.032  70.341  1.00  0.00           C
ATOM   1399  HB1 SER   132      41.140  31.122  71.349  1.00  0.00           H
ATOM   1400  HB2 SER   132      40.988  30.290  69.771  1.00  0.00           H
ATOM   1401  OG  SER   132      41.562  32.298  69.706  1.00  0.00           O
ATOM   1402  HG1 SER   132      41.598  32.042  68.788  1.00  0.00           H
ATOM   1403  C   SER   132      43.131  29.395  71.332  1.00  0.00           C
ATOM   1404  O   SER   132      43.321  29.587  72.498  1.00  0.00           O
ATOM   1405  N   VAL   133      42.802  28.171  70.873  1.00  0.00           N
ATOM   1406  HN  VAL   133      42.500  27.981  69.946  1.00  0.00           H
ATOM   1407  CA  VAL   133      42.627  27.038  71.870  1.00  0.00           C
ATOM   1408  HA  VAL   133      42.137  27.442  72.739  1.00  0.00           H
ATOM   1409  CB  VAL   133      41.657  26.036  71.267  1.00  0.00           C
ATOM   1410  HB  VAL   133      42.060  25.629  70.313  1.00  0.00           H
ATOM   1411  CG1 VAL   133      41.480  24.778  72.286  1.00  0.00           C
ATOM   1412 HG11 VAL   133      42.353  24.116  72.419  1.00  0.00           H
ATOM   1413 HG12 VAL   133      40.745  24.096  71.801  1.00  0.00           H
ATOM   1414 HG13 VAL   133      41.125  25.070  73.304  1.00  0.00           H
ATOM   1415  CG2 VAL   133      40.325  26.758  71.141  1.00  0.00           C
ATOM   1416 HG21 VAL   133      39.973  27.109  72.129  1.00  0.00           H
ATOM   1417 HG22 VAL   133      39.636  25.986  70.735  1.00  0.00           H
ATOM   1418 HG23 VAL   133      40.298  27.572  70.384  1.00  0.00           H
ATOM   1419  C   VAL   133      43.966  26.438  72.310  1.00  0.00           C
ATOM   1420  O   VAL   133      44.170  26.038  73.429  1.00  0.00           O
ATOM   1421  N   SER   134      44.930  26.688  71.420  1.00  0.00           N
ATOM   1422  HN  SER   134      44.736  27.135  70.547  1.00  0.00           H
ATOM   1423  CA  SER   134      46.329  26.723  71.861  1.00  0.00           C
ATOM   1424  HA  SER   134      46.541  25.718  72.184  1.00  0.00           H
ATOM   1425  CB  SER   134      47.436  27.053  70.791  1.00  0.00           C
ATOM   1426  HB1 SER   134      48.402  27.068  71.336  1.00  0.00           H
ATOM   1427  HB2 SER   134      47.107  28.034  70.395  1.00  0.00           H
ATOM   1428  OG  SER   134      47.471  26.012  69.748  1.00  0.00           O
ATOM   1429  HG1 SER   134      46.606  25.993  69.341  1.00  0.00           H
ATOM   1430  C   SER   134      46.678  27.655  73.035  1.00  0.00           C
ATOM   1431  O   SER   134      47.193  27.133  74.039  1.00  0.00           O
ATOM   1432  N   ALA   135      46.418  29.004  72.872  1.00  0.00           N
ATOM   1433  HN  ALA   135      46.068  29.337  72.001  1.00  0.00           H
ATOM   1434  CA  ALA   135      46.620  29.958  73.912  1.00  0.00           C
ATOM   1435  HA  ALA   135      47.667  30.045  74.143  1.00  0.00           H
ATOM   1436  CB  ALA   135      46.264  31.347  73.310  1.00  0.00           C
ATOM   1437  HB1 ALA   135      45.167  31.337  73.103  1.00  0.00           H
ATOM   1438  HB2 ALA   135      46.925  31.627  72.460  1.00  0.00           H
ATOM   1439  HB3 ALA   135      46.448  32.106  74.099  1.00  0.00           H
ATOM   1440  C   ALA   135      45.817  29.712  75.186  1.00  0.00           C
ATOM   1441  O   ALA   135      46.333  29.875  76.302  1.00  0.00           O
ATOM   1442  N   ILE   136      44.542  29.156  75.068  1.00  0.00           N
ATOM   1443  HN  ILE   136      44.118  28.965  74.185  1.00  0.00           H
ATOM   1444  CA  ILE   136      43.719  28.715  76.295  1.00  0.00           C
ATOM   1445  HA  ILE   136      43.634  29.556  76.984  1.00  0.00           H
ATOM   1446  CB  ILE   136      42.255  28.315  75.976  1.00  0.00           C
ATOM   1447  HB  ILE   136      42.174  27.414  75.340  1.00  0.00           H
ATOM   1448  CG2 ILE   136      41.505  27.890  77.265  1.00  0.00           C
ATOM   1449 HG21 ILE   136      42.093  27.167  77.851  1.00  0.00           H
ATOM   1450 HG22 ILE   136      40.586  27.331  76.992  1.00  0.00           H
ATOM   1451 HG23 ILE   136      41.309  28.750  77.956  1.00  0.00           H
ATOM   1452  CG1 ILE   136      41.497  29.484  75.240  1.00  0.00           C
ATOM   1453 HG11 ILE   136      42.060  30.148  74.550  1.00  0.00           H
ATOM   1454 HG12 ILE   136      41.129  30.107  76.077  1.00  0.00           H
ATOM   1455  CD  ILE   136      40.211  29.090  74.492  1.00  0.00           C
ATOM   1456  HD1 ILE   136      39.799  28.303  75.161  1.00  0.00           H
ATOM   1457  HD2 ILE   136      40.340  28.646  73.490  1.00  0.00           H
ATOM   1458  HD3 ILE   136      39.472  29.921  74.439  1.00  0.00           H
ATOM   1459  C   ILE   136      44.475  27.652  77.083  1.00  0.00           C
ATOM   1460  O   ILE   136      44.608  27.767  78.239  1.00  0.00           O
ATOM   1461  N   ASN   137      44.998  26.677  76.348  1.00  0.00           N
ATOM   1462  HN  ASN   137      44.895  26.643  75.362  1.00  0.00           H
ATOM   1463  CA  ASN   137      45.621  25.522  77.003  1.00  0.00           C
ATOM   1464  HA  ASN   137      45.093  25.312  77.919  1.00  0.00           H
ATOM   1465  CB  ASN   137      45.848  24.296  76.043  1.00  0.00           C
ATOM   1466  HB1 ASN   137      46.449  23.447  76.409  1.00  0.00           H
ATOM   1467  HB2 ASN   137      46.370  24.752  75.175  1.00  0.00           H
ATOM   1468  CG  ASN   137      44.479  23.777  75.741  1.00  0.00           C
ATOM   1469  OD1 ASN   137      43.681  23.560  76.674  1.00  0.00           O
ATOM   1470  ND2 ASN   137      44.231  23.418  74.480  1.00  0.00           N
ATOM   1471 HD21 ASN   137      43.298  23.082  74.360  1.00  0.00           H
ATOM   1472 HD22 ASN   137      44.911  23.754  73.824  1.00  0.00           H
ATOM   1473  C   ASN   137      46.993  25.884  77.547  1.00  0.00           C
ATOM   1474  O   ASN   137      47.482  25.232  78.482  1.00  0.00           O
ATOM   1475  N   VAL   138      47.668  26.940  77.068  1.00  0.00           N
ATOM   1476  HN  VAL   138      47.454  27.432  76.227  1.00  0.00           H
ATOM   1477  CA  VAL   138      48.981  27.393  77.573  1.00  0.00           C
ATOM   1478  HA  VAL   138      49.443  26.474  77.923  1.00  0.00           H
ATOM   1479  CB  VAL   138      49.808  28.116  76.509  1.00  0.00           C
ATOM   1480  HB  VAL   138      49.147  28.832  75.982  1.00  0.00           H
ATOM   1481  CG1 VAL   138      51.087  28.829  77.078  1.00  0.00           C
ATOM   1482 HG11 VAL   138      50.932  29.591  77.859  1.00  0.00           H
ATOM   1483 HG12 VAL   138      51.660  29.329  76.265  1.00  0.00           H
ATOM   1484 HG13 VAL   138      51.614  27.998  77.589  1.00  0.00           H
ATOM   1485  CG2 VAL   138      50.133  27.059  75.484  1.00  0.00           C
ATOM   1486 HG21 VAL   138      49.200  26.651  75.051  1.00  0.00           H
ATOM   1487 HG22 VAL   138      50.786  26.308  75.977  1.00  0.00           H
ATOM   1488 HG23 VAL   138      50.578  27.562  74.593  1.00  0.00           H
ATOM   1489  C   VAL   138      48.729  28.180  78.823  1.00  0.00           C
ATOM   1490  O   VAL   138      49.365  27.948  79.832  1.00  0.00           O
ATOM   1491  N   GLU   139      47.693  29.043  78.768  1.00  0.00           N
ATOM   1492  HN  GLU   139      47.100  29.131  77.970  1.00  0.00           H
ATOM   1493  CA  GLU   139      47.247  29.783  79.895  1.00  0.00           C
ATOM   1494  HA  GLU   139      48.045  30.435  80.196  1.00  0.00           H
ATOM   1495  CB  GLU   139      46.094  30.653  79.477  1.00  0.00           C
ATOM   1496  HB1 GLU   139      45.151  30.101  79.263  1.00  0.00           H
ATOM   1497  HB2 GLU   139      46.240  31.015  78.444  1.00  0.00           H
ATOM   1498  CG  GLU   139      45.832  31.905  80.451  1.00  0.00           C
ATOM   1499  HG1 GLU   139      46.192  32.867  80.023  1.00  0.00           H
ATOM   1500  HG2 GLU   139      46.406  31.682  81.374  1.00  0.00           H
ATOM   1501  CD  GLU   139      44.334  32.067  80.549  1.00  0.00           C
ATOM   1502  OE1 GLU   139      43.663  32.255  79.525  1.00  0.00           O
ATOM   1503  OE2 GLU   139      43.774  31.756  81.633  1.00  0.00           O
ATOM   1504  C   GLU   139      46.794  28.923  81.083  1.00  0.00           C
ATOM   1505  O   GLU   139      47.193  29.218  82.221  1.00  0.00           O
ATOM   1506  N   ARG   140      45.999  27.807  80.845  1.00  0.00           N
ATOM   1507  HN  ARG   140      45.583  27.664  79.944  1.00  0.00           H
ATOM   1508  CA  ARG   140      45.662  26.807  81.902  1.00  0.00           C
ATOM   1509  HA  ARG   140      45.342  27.314  82.792  1.00  0.00           H
ATOM   1510  CB  ARG   140      44.551  25.826  81.379  1.00  0.00           C
ATOM   1511  HB1 ARG   140      44.537  24.852  81.919  1.00  0.00           H
ATOM   1512  HB2 ARG   140      44.736  25.607  80.299  1.00  0.00           H
ATOM   1513  CG  ARG   140      43.138  26.495  81.340  1.00  0.00           C
ATOM   1514  HG1 ARG   140      42.486  25.724  80.885  1.00  0.00           H
ATOM   1515  HG2 ARG   140      43.079  27.310  80.581  1.00  0.00           H
ATOM   1516  CD  ARG   140      42.551  26.951  82.653  1.00  0.00           C
ATOM   1517  HD1 ARG   140      42.942  26.281  83.454  1.00  0.00           H
ATOM   1518  HD2 ARG   140      41.449  26.886  82.700  1.00  0.00           H
ATOM   1519  NE  ARG   140      42.996  28.344  82.885  1.00  0.00           N
ATOM   1520  HE  ARG   140      43.564  28.696  82.139  1.00  0.00           H
ATOM   1521  CZ  ARG   140      42.694  29.107  83.943  1.00  0.00           C
ATOM   1522  NH1 ARG   140      42.066  28.588  84.990  1.00  0.00           N
ATOM   1523 HH11 ARG   140      41.871  27.615  85.053  1.00  0.00           H
ATOM   1524 HH12 ARG   140      41.911  29.217  85.745  1.00  0.00           H
ATOM   1525  NH2 ARG   140      43.116  30.288  84.008  1.00  0.00           N
ATOM   1526 HH21 ARG   140      43.336  30.773  83.170  1.00  0.00           H
ATOM   1527 HH22 ARG   140      42.696  30.797  84.760  1.00  0.00           H
ATOM   1528  C   ARG   140      46.781  26.035  82.443  1.00  0.00           C
ATOM   1529  O   ARG   140      46.823  25.782  83.649  1.00  0.00           O
ATOM   1530  N   TYR   141      47.824  25.660  81.668  1.00  0.00           N
ATOM   1531  HN  TYR   141      47.815  25.709  80.672  1.00  0.00           H
ATOM   1532  CA  TYR   141      49.111  25.127  82.205  1.00  0.00           C
ATOM   1533  HA  TYR   141      48.875  24.226  82.761  1.00  0.00           H
ATOM   1534  CB  TYR   141      49.974  24.740  81.006  1.00  0.00           C
ATOM   1535  HB1 TYR   141      50.429  25.690  80.646  1.00  0.00           H
ATOM   1536  HB2 TYR   141      49.337  24.406  80.159  1.00  0.00           H
ATOM   1537  CG  TYR   141      51.088  23.732  81.345  1.00  0.00           C
ATOM   1538  CD1 TYR   141      51.032  22.907  82.516  1.00  0.00           C
ATOM   1539  HD1 TYR   141      50.282  23.106  83.266  1.00  0.00           H
ATOM   1540  CE1 TYR   141      51.988  21.963  82.754  1.00  0.00           C
ATOM   1541  HE1 TYR   141      51.931  21.351  83.644  1.00  0.00           H
ATOM   1542  CZ  TYR   141      53.110  21.864  81.934  1.00  0.00           C
ATOM   1543  OH  TYR   141      54.066  20.907  82.225  1.00  0.00           O
ATOM   1544  HH  TYR   141      53.840  20.704  83.135  1.00  0.00           H
ATOM   1545  CD2 TYR   141      52.128  23.521  80.439  1.00  0.00           C
ATOM   1546  HD2 TYR   141      52.183  24.085  79.517  1.00  0.00           H
ATOM   1547  CE2 TYR   141      53.187  22.608  80.707  1.00  0.00           C
ATOM   1548  HE2 TYR   141      53.990  22.482  79.997  1.00  0.00           H
ATOM   1549  C   TYR   141      49.857  26.116  83.155  1.00  0.00           C
ATOM   1550  O   TYR   141      50.185  25.765  84.261  1.00  0.00           O
ATOM   1551  N   TYR   142      50.079  27.420  82.730  1.00  0.00           N
ATOM   1552  HN  TYR   142      49.873  27.758  81.815  1.00  0.00           H
ATOM   1553  CA  TYR   142      50.814  28.434  83.471  1.00  0.00           C
ATOM   1554  HA  TYR   142      51.724  27.938  83.789  1.00  0.00           H
ATOM   1555  CB  TYR   142      50.973  29.691  82.614  1.00  0.00           C
ATOM   1556  HB1 TYR   142      49.979  30.068  82.303  1.00  0.00           H
ATOM   1557  HB2 TYR   142      51.529  29.428  81.693  1.00  0.00           H
ATOM   1558  CG  TYR   142      51.812  30.705  83.188  1.00  0.00           C
ATOM   1559  CD1 TYR   142      53.122  30.323  83.516  1.00  0.00           C
ATOM   1560  HD1 TYR   142      53.453  29.314  83.337  1.00  0.00           H
ATOM   1561  CE1 TYR   142      54.021  31.156  84.237  1.00  0.00           C
ATOM   1562  HE1 TYR   142      54.934  30.883  84.739  1.00  0.00           H
ATOM   1563  CZ  TYR   142      53.684  32.532  84.269  1.00  0.00           C
ATOM   1564  OH  TYR   142      54.357  33.427  85.008  1.00  0.00           O
ATOM   1565  HH  TYR   142      55.201  33.104  85.312  1.00  0.00           H
ATOM   1566  CD2 TYR   142      51.570  32.066  83.278  1.00  0.00           C
ATOM   1567  HD2 TYR   142      50.649  32.428  82.841  1.00  0.00           H
ATOM   1568  CE2 TYR   142      52.505  33.033  83.712  1.00  0.00           C
ATOM   1569  HE2 TYR   142      52.183  34.059  83.675  1.00  0.00           H
ATOM   1570  C   TYR   142      50.182  28.822  84.793  1.00  0.00           C
ATOM   1571  O   TYR   142      50.871  29.039  85.766  1.00  0.00           O
ATOM   1572  N   TYR   143      48.891  28.856  84.833  1.00  0.00           N
ATOM   1573  HN  TYR   143      48.301  28.855  84.020  1.00  0.00           H
ATOM   1574  CA  TYR   143      48.118  29.023  86.066  1.00  0.00           C
ATOM   1575  HA  TYR   143      48.472  29.885  86.611  1.00  0.00           H
ATOM   1576  CB  TYR   143      46.693  29.381  85.736  1.00  0.00           C
ATOM   1577  HB1 TYR   143      46.267  28.673  84.986  1.00  0.00           H
ATOM   1578  HB2 TYR   143      46.688  30.365  85.214  1.00  0.00           H
ATOM   1579  CG  TYR   143      45.749  29.604  86.868  1.00  0.00           C
ATOM   1580  CD1 TYR   143      46.067  30.494  87.906  1.00  0.00           C
ATOM   1581  HD1 TYR   143      46.969  31.080  87.837  1.00  0.00           H
ATOM   1582  CE1 TYR   143      45.139  30.726  88.925  1.00  0.00           C
ATOM   1583  HE1 TYR   143      45.485  31.246  89.806  1.00  0.00           H
ATOM   1584  CZ  TYR   143      43.926  30.035  88.977  1.00  0.00           C
ATOM   1585  OH  TYR   143      43.008  30.178  90.003  1.00  0.00           O
ATOM   1586  HH  TYR   143      42.160  29.848  89.713  1.00  0.00           H
ATOM   1587  CD2 TYR   143      44.528  28.911  86.889  1.00  0.00           C
ATOM   1588  HD2 TYR   143      44.382  28.220  86.069  1.00  0.00           H
ATOM   1589  CE2 TYR   143      43.624  29.045  87.958  1.00  0.00           C
ATOM   1590  HE2 TYR   143      42.721  28.461  88.037  1.00  0.00           H
ATOM   1591  C   TYR   143      48.365  27.943  87.075  1.00  0.00           C
ATOM   1592  O   TYR   143      48.593  28.223  88.267  1.00  0.00           O
ATOM   1593  N   VAL   144      48.366  26.604  86.643  1.00  0.00           N
ATOM   1594  HN  VAL   144      48.358  26.418  85.669  1.00  0.00           H
ATOM   1595  CA  VAL   144      48.656  25.579  87.624  1.00  0.00           C
ATOM   1596  HA  VAL   144      48.143  25.638  88.574  1.00  0.00           H
ATOM   1597  CB  VAL   144      48.364  24.214  86.968  1.00  0.00           C
ATOM   1598  HB  VAL   144      48.875  24.107  85.986  1.00  0.00           H
ATOM   1599  CG1 VAL   144      48.749  23.052  87.917  1.00  0.00           C
ATOM   1600 HG11 VAL   144      48.231  22.193  87.424  1.00  0.00           H
ATOM   1601 HG12 VAL   144      48.323  23.312  88.907  1.00  0.00           H
ATOM   1602 HG13 VAL   144      49.819  22.768  88.033  1.00  0.00           H
ATOM   1603  CG2 VAL   144      46.769  24.101  86.805  1.00  0.00           C
ATOM   1604 HG21 VAL   144      46.630  23.191  86.187  1.00  0.00           H
ATOM   1605 HG22 VAL   144      46.386  24.950  86.196  1.00  0.00           H
ATOM   1606 HG23 VAL   144      46.158  24.018  87.724  1.00  0.00           H
ATOM   1607  C   VAL   144      50.044  25.629  88.205  1.00  0.00           C
ATOM   1608  O   VAL   144      50.231  25.601  89.389  1.00  0.00           O
ATOM   1609  N   VAL   145      51.000  25.877  87.284  1.00  0.00           N
ATOM   1610  HN  VAL   145      50.778  25.931  86.307  1.00  0.00           H
ATOM   1611  CA  VAL   145      52.438  26.045  87.500  1.00  0.00           C
ATOM   1612  HA  VAL   145      52.784  25.205  88.085  1.00  0.00           H
ATOM   1613  CB  VAL   145      53.248  25.974  86.140  1.00  0.00           C
ATOM   1614  HB  VAL   145      52.884  26.707  85.391  1.00  0.00           H
ATOM   1615  CG1 VAL   145      54.708  26.100  86.416  1.00  0.00           C
ATOM   1616 HG11 VAL   145      54.965  27.063  86.898  1.00  0.00           H
ATOM   1617 HG12 VAL   145      55.245  26.105  85.446  1.00  0.00           H
ATOM   1618 HG13 VAL   145      55.201  25.280  86.984  1.00  0.00           H
ATOM   1619  CG2 VAL   145      52.959  24.599  85.435  1.00  0.00           C
ATOM   1620 HG21 VAL   145      53.495  24.423  84.477  1.00  0.00           H
ATOM   1621 HG22 VAL   145      51.885  24.486  85.177  1.00  0.00           H
ATOM   1622 HG23 VAL   145      53.077  23.755  86.141  1.00  0.00           H
ATOM   1623  C   VAL   145      52.851  27.278  88.277  1.00  0.00           C
ATOM   1624  O   VAL   145      53.887  27.206  88.973  1.00  0.00           O
HETATM 1625  N   HSD   146      52.177  28.420  88.232  1.00  0.00           N
HETATM 1626  HN  HSD   146      51.631  28.574  87.414  1.00  0.00           H
HETATM 1627  CA  HSD   146      52.552  29.633  89.001  1.00  0.00           C
HETATM 1628  HA  HSD   146      52.898  29.353  89.984  1.00  0.00           H
HETATM 1629  CB  HSD   146      53.611  30.454  88.267  1.00  0.00           C
HETATM 1630  HB1 HSD   146      53.577  31.481  88.693  1.00  0.00           H
HETATM 1631  HB2 HSD   146      53.382  30.647  87.204  1.00  0.00           H
HETATM 1632  ND1 HSD   146      56.036  30.367  87.725  1.00  0.00           N
HETATM 1633  HD1 HSD   146      56.050  30.942  86.911  1.00  0.00           H
HETATM 1634  CG  HSD   146      55.026  30.045  88.525  1.00  0.00           C
HETATM 1635  CE1 HSD   146      57.187  29.841  88.265  1.00  0.00           C
HETATM 1636  HE1 HSD   146      58.231  29.828  87.934  1.00  0.00           H
HETATM 1637  NE2 HSD   146      56.944  29.260  89.393  1.00  0.00           N
HETATM 1638  CD2 HSD   146      55.541  29.408  89.550  1.00  0.00           C
HETATM 1639  HD2 HSD   146      54.976  28.886  90.316  1.00  0.00           H
HETATM 1640  C   HSD   146      51.312  30.570  89.279  1.00  0.00           C
HETATM 1641  O   HSD   146      51.053  31.422  88.432  1.00  0.00           O
ATOM   1642  N   PRO   147      50.435  30.382  90.346  1.00  0.00           N
ATOM   1643  CD  PRO   147      50.367  29.100  90.988  1.00  0.00           C
ATOM   1644  HD1 PRO   147      51.262  28.804  91.575  1.00  0.00           H
ATOM   1645  HD2 PRO   147      50.026  28.314  90.277  1.00  0.00           H
ATOM   1646  CA  PRO   147      49.165  31.174  90.455  1.00  0.00           C
ATOM   1647  HA  PRO   147      48.780  31.304  89.456  1.00  0.00           H
ATOM   1648  CB  PRO   147      48.302  30.285  91.413  1.00  0.00           C
ATOM   1649  HB1 PRO   147      47.754  29.548  90.805  1.00  0.00           H
ATOM   1650  HB2 PRO   147      47.619  30.912  92.030  1.00  0.00           H
ATOM   1651  CG  PRO   147      49.337  29.389  92.135  1.00  0.00           C
ATOM   1652  HG1 PRO   147      49.852  29.945  92.947  1.00  0.00           H
ATOM   1653  HG2 PRO   147      48.946  28.480  92.623  1.00  0.00           H
ATOM   1654  C   PRO   147      49.505  32.496  91.019  1.00  0.00           C
ATOM   1655  O   PRO   147      48.602  33.291  91.177  1.00  0.00           O
ATOM   1656  N   MET   148      50.749  32.828  91.481  1.00  0.00           N
ATOM   1657  HN  MET   148      51.517  32.199  91.521  1.00  0.00           H
ATOM   1658  CA  MET   148      51.130  34.033  92.079  1.00  0.00           C
ATOM   1659  HA  MET   148      50.292  34.634  92.386  1.00  0.00           H
ATOM   1660  CB  MET   148      52.046  33.822  93.312  1.00  0.00           C
ATOM   1661  HB1 MET   148      52.336  34.781  93.776  1.00  0.00           H
ATOM   1662  HB2 MET   148      53.041  33.432  93.006  1.00  0.00           H
ATOM   1663  CG  MET   148      51.463  32.966  94.442  1.00  0.00           C
ATOM   1664  HG1 MET   148      52.135  33.013  95.323  1.00  0.00           H
ATOM   1665  HG2 MET   148      51.287  31.937  94.068  1.00  0.00           H
ATOM   1666  SD  MET   148      49.851  33.717  94.999  1.00  0.00           S
ATOM   1667  CE  MET   148      50.595  34.943  96.211  1.00  0.00           C
ATOM   1668  HE1 MET   148      49.843  35.681  96.560  1.00  0.00           H
ATOM   1669  HE2 MET   148      51.405  35.529  95.731  1.00  0.00           H
ATOM   1670  HE3 MET   148      51.035  34.406  97.082  1.00  0.00           H
ATOM   1671  C   MET   148      51.912  34.922  91.075  1.00  0.00           C
ATOM   1672  O   MET   148      52.223  36.087  91.330  1.00  0.00           O
ATOM   1673  N   ARG   149      52.221  34.316  89.877  1.00  0.00           N
ATOM   1674  HN  ARG   149      51.915  33.368  89.776  1.00  0.00           H
ATOM   1675  CA  ARG   149      52.870  35.116  88.750  1.00  0.00           C
ATOM   1676  HA  ARG   149      53.191  36.125  88.993  1.00  0.00           H
ATOM   1677  CB  ARG   149      54.169  34.435  88.256  1.00  0.00           C
ATOM   1678  HB1 ARG   149      54.555  35.067  87.431  1.00  0.00           H
ATOM   1679  HB2 ARG   149      54.040  33.406  87.854  1.00  0.00           H
ATOM   1680  CG  ARG   149      55.270  34.308  89.424  1.00  0.00           C
ATOM   1681  HG1 ARG   149      55.919  33.577  88.885  1.00  0.00           H
ATOM   1682  HG2 ARG   149      54.868  33.920  90.388  1.00  0.00           H
ATOM   1683  CD  ARG   149      56.065  35.547  89.762  1.00  0.00           C
ATOM   1684  HD1 ARG   149      56.748  35.337  90.607  1.00  0.00           H
ATOM   1685  HD2 ARG   149      55.426  36.392  90.097  1.00  0.00           H
ATOM   1686  NE  ARG   149      56.830  36.012  88.558  1.00  0.00           N
ATOM   1687  HE  ARG   149      57.011  35.393  87.793  1.00  0.00           H
ATOM   1688  CZ  ARG   149      57.117  37.258  88.320  1.00  0.00           C
ATOM   1689  NH1 ARG   149      57.177  38.140  89.264  1.00  0.00           N
ATOM   1690 HH11 ARG   149      56.874  37.835  90.167  1.00  0.00           H
ATOM   1691 HH12 ARG   149      57.482  39.048  88.975  1.00  0.00           H
ATOM   1692  NH2 ARG   149      57.588  37.518  87.117  1.00  0.00           N
ATOM   1693 HH21 ARG   149      57.589  36.712  86.519  1.00  0.00           H
ATOM   1694 HH22 ARG   149      58.321  38.189  87.198  1.00  0.00           H
ATOM   1695  C   ARG   149      51.886  35.244  87.578  1.00  0.00           C
ATOM   1696  O   ARG   149      52.140  36.105  86.746  1.00  0.00           O
ATOM   1697  N   TYR   150      50.768  34.495  87.553  1.00  0.00           N
ATOM   1698  HN  TYR   150      50.643  33.817  88.278  1.00  0.00           H
ATOM   1699  CA  TYR   150      49.780  34.512  86.554  1.00  0.00           C
ATOM   1700  HA  TYR   150      50.222  34.221  85.611  1.00  0.00           H
ATOM   1701  CB  TYR   150      48.795  33.364  86.963  1.00  0.00           C
ATOM   1702  HB1 TYR   150      48.470  33.480  88.024  1.00  0.00           H
ATOM   1703  HB2 TYR   150      49.267  32.367  86.982  1.00  0.00           H
ATOM   1704  CG  TYR   150      47.574  33.370  86.106  1.00  0.00           C
ATOM   1705  CD1 TYR   150      47.699  32.862  84.759  1.00  0.00           C
ATOM   1706  HD1 TYR   150      48.617  32.465  84.368  1.00  0.00           H
ATOM   1707  CE1 TYR   150      46.526  32.822  83.994  1.00  0.00           C
ATOM   1708  HE1 TYR   150      46.433  32.468  82.985  1.00  0.00           H
ATOM   1709  CZ  TYR   150      45.298  33.321  84.524  1.00  0.00           C
ATOM   1710  OH  TYR   150      44.107  33.322  83.771  1.00  0.00           O
ATOM   1711  HH  TYR   150      44.265  32.862  82.936  1.00  0.00           H
ATOM   1712  CD2 TYR   150      46.305  33.610  86.670  1.00  0.00           C
ATOM   1713  HD2 TYR   150      46.271  34.018  87.663  1.00  0.00           H
ATOM   1714  CE2 TYR   150      45.208  33.705  85.844  1.00  0.00           C
ATOM   1715  HE2 TYR   150      44.240  33.913  86.286  1.00  0.00           H
ATOM   1716  C   TYR   150      49.152  35.815  86.208  1.00  0.00           C
ATOM   1717  O   TYR   150      49.121  36.194  85.009  1.00  0.00           O
ATOM   1718  N   GLU   151      48.766  36.684  87.202  1.00  0.00           N
ATOM   1719  HN  GLU   151      48.765  36.407  88.157  1.00  0.00           H
ATOM   1720  CA  GLU   151      48.315  38.069  86.962  1.00  0.00           C
ATOM   1721  HA  GLU   151      47.639  37.998  86.127  1.00  0.00           H
ATOM   1722  CB  GLU   151      47.403  38.684  88.057  1.00  0.00           C
ATOM   1723  HB1 GLU   151      47.444  39.772  87.824  1.00  0.00           H
ATOM   1724  HB2 GLU   151      47.970  38.695  89.010  1.00  0.00           H
ATOM   1725  CG  GLU   151      45.969  38.192  88.041  1.00  0.00           C
ATOM   1726  HG1 GLU   151      46.007  37.096  88.208  1.00  0.00           H
ATOM   1727  HG2 GLU   151      45.625  38.332  86.992  1.00  0.00           H
ATOM   1728  CD  GLU   151      45.125  38.809  89.108  1.00  0.00           C
ATOM   1729  OE1 GLU   151      45.466  38.758  90.366  1.00  0.00           O
ATOM   1730  OE2 GLU   151      43.985  39.309  88.768  1.00  0.00           O
ATOM   1731  C   GLU   151      49.422  39.061  86.598  1.00  0.00           C
ATOM   1732  O   GLU   151      49.216  39.986  85.791  1.00  0.00           O
ATOM   1733  N   VAL   152      50.641  38.753  87.112  1.00  0.00           N
ATOM   1734  HN  VAL   152      50.652  37.907  87.629  1.00  0.00           H
ATOM   1735  CA  VAL   152      51.841  39.482  86.727  1.00  0.00           C
ATOM   1736  HA  VAL   152      51.699  40.499  87.047  1.00  0.00           H
ATOM   1737  CB  VAL   152      53.148  39.002  87.439  1.00  0.00           C
ATOM   1738  HB  VAL   152      53.570  38.091  86.942  1.00  0.00           H
ATOM   1739  CG1 VAL   152      54.265  40.253  87.507  1.00  0.00           C
ATOM   1740 HG11 VAL   152      54.901  40.079  88.404  1.00  0.00           H
ATOM   1741 HG12 VAL   152      53.650  41.165  87.638  1.00  0.00           H
ATOM   1742 HG13 VAL   152      54.772  40.452  86.541  1.00  0.00           H
ATOM   1743  CG2 VAL   152      52.732  38.692  88.857  1.00  0.00           C
ATOM   1744 HG21 VAL   152      53.634  38.483  89.469  1.00  0.00           H
ATOM   1745 HG22 VAL   152      52.100  37.783  88.936  1.00  0.00           H
ATOM   1746 HG23 VAL   152      52.244  39.619  89.236  1.00  0.00           H
ATOM   1747  C   VAL   152      52.246  39.463  85.246  1.00  0.00           C
ATOM   1748  O   VAL   152      52.501  40.486  84.619  1.00  0.00           O
ATOM   1749  N   ARG   153      52.121  38.279  84.617  1.00  0.00           N
ATOM   1750  HN  ARG   153      51.916  37.457  85.140  1.00  0.00           H
ATOM   1751  CA  ARG   153      52.276  38.082  83.206  1.00  0.00           C
ATOM   1752  HA  ARG   153      52.764  38.979  82.857  1.00  0.00           H
ATOM   1753  CB  ARG   153      53.300  36.922  82.926  1.00  0.00           C
ATOM   1754  HB1 ARG   153      53.408  36.668  81.848  1.00  0.00           H
ATOM   1755  HB2 ARG   153      53.076  35.998  83.497  1.00  0.00           H
ATOM   1756  CG  ARG   153      54.747  37.341  83.454  1.00  0.00           C
ATOM   1757  HG1 ARG   153      54.663  37.367  84.564  1.00  0.00           H
ATOM   1758  HG2 ARG   153      54.991  38.397  83.207  1.00  0.00           H
ATOM   1759  CD  ARG   153      55.943  36.482  82.957  1.00  0.00           C
ATOM   1760  HD1 ARG   153      56.126  36.563  81.863  1.00  0.00           H
ATOM   1761  HD2 ARG   153      55.819  35.426  83.271  1.00  0.00           H
ATOM   1762  NE  ARG   153      57.166  37.060  83.699  1.00  0.00           N
ATOM   1763  HE  ARG   153      57.198  37.951  84.162  1.00  0.00           H
ATOM   1764  CZ  ARG   153      58.410  36.794  83.454  1.00  0.00           C
ATOM   1765  NH1 ARG   153      58.848  35.710  82.856  1.00  0.00           N
ATOM   1766 HH11 ARG   153      58.152  35.018  82.660  1.00  0.00           H
ATOM   1767 HH12 ARG   153      59.777  35.394  82.991  1.00  0.00           H
ATOM   1768  NH2 ARG   153      59.240  37.805  83.723  1.00  0.00           N
ATOM   1769 HH21 ARG   153      58.758  38.632  84.029  1.00  0.00           H
ATOM   1770 HH22 ARG   153      60.243  37.799  83.683  1.00  0.00           H
ATOM   1771  C   ARG   153      50.996  37.835  82.381  1.00  0.00           C
ATOM   1772  O   ARG   153      51.147  37.546  81.189  1.00  0.00           O
ATOM   1773  N   MET   154      49.768  38.120  82.918  1.00  0.00           N
ATOM   1774  HN  MET   154      49.753  38.188  83.912  1.00  0.00           H
ATOM   1775  CA  MET   154      48.581  38.239  82.104  1.00  0.00           C
ATOM   1776  HA  MET   154      48.694  37.814  81.118  1.00  0.00           H
ATOM   1777  CB  MET   154      47.328  37.508  82.761  1.00  0.00           C
ATOM   1778  HB1 MET   154      46.391  37.868  82.272  1.00  0.00           H
ATOM   1779  HB2 MET   154      47.313  37.784  83.840  1.00  0.00           H
ATOM   1780  CG  MET   154      47.212  36.017  82.523  1.00  0.00           C
ATOM   1781  HG1 MET   154      46.576  35.461  83.251  1.00  0.00           H
ATOM   1782  HG2 MET   154      48.192  35.585  82.792  1.00  0.00           H
ATOM   1783  SD  MET   154      46.751  35.581  80.838  1.00  0.00           S
ATOM   1784  CE  MET   154      45.002  35.964  80.731  1.00  0.00           C
ATOM   1785  HE1 MET   154      44.439  35.387  81.497  1.00  0.00           H
ATOM   1786  HE2 MET   154      44.618  35.841  79.696  1.00  0.00           H
ATOM   1787  HE3 MET   154      44.772  37.028  80.936  1.00  0.00           H
ATOM   1788  C   MET   154      48.236  39.722  81.781  1.00  0.00           C
ATOM   1789  O   MET   154      47.115  40.096  81.362  1.00  0.00           O
ATOM   1790  N   THR   155      49.090  40.696  82.007  1.00  0.00           N
ATOM   1791  HN  THR   155      50.005  40.422  82.306  1.00  0.00           H
ATOM   1792  CA  THR   155      48.962  42.113  81.828  1.00  0.00           C
ATOM   1793  HA  THR   155      48.025  42.358  82.306  1.00  0.00           H
ATOM   1794  CB  THR   155      50.080  42.937  82.460  1.00  0.00           C
ATOM   1795  HB  THR   155      50.172  42.415  83.443  1.00  0.00           H
ATOM   1796  OG1 THR   155      49.845  44.313  82.722  1.00  0.00           O
ATOM   1797  HG1 THR   155      50.652  44.760  82.978  1.00  0.00           H
ATOM   1798  CG2 THR   155      51.340  42.830  81.628  1.00  0.00           C
ATOM   1799 HG21 THR   155      51.240  43.439  80.701  1.00  0.00           H
ATOM   1800 HG22 THR   155      51.609  41.806  81.286  1.00  0.00           H
ATOM   1801 HG23 THR   155      52.174  43.180  82.280  1.00  0.00           H
ATOM   1802  C   THR   155      48.767  42.556  80.387  1.00  0.00           C
ATOM   1803  O   THR   155      49.353  41.868  79.502  1.00  0.00           O
ATOM   1804  N   LEU   156      48.010  43.690  80.105  1.00  0.00           N
ATOM   1805  HN  LEU   156      47.739  44.109  80.962  1.00  0.00           H
ATOM   1806  CA  LEU   156      47.516  44.148  78.818  1.00  0.00           C
ATOM   1807  HA  LEU   156      46.756  43.507  78.395  1.00  0.00           H
ATOM   1808  CB  LEU   156      46.856  45.488  78.962  1.00  0.00           C
ATOM   1809  HB1 LEU   156      47.436  46.129  79.650  1.00  0.00           H
ATOM   1810  HB2 LEU   156      45.877  45.207  79.420  1.00  0.00           H
ATOM   1811  CG  LEU   156      46.611  46.450  77.760  1.00  0.00           C
ATOM   1812  HG  LEU   156      45.968  47.290  78.117  1.00  0.00           H
ATOM   1813  CD1 LEU   156      47.827  47.144  77.129  1.00  0.00           C
ATOM   1814 HD11 LEU   156      47.541  47.717  76.229  1.00  0.00           H
ATOM   1815 HD12 LEU   156      48.404  46.322  76.664  1.00  0.00           H
ATOM   1816 HD13 LEU   156      48.454  47.564  77.951  1.00  0.00           H
ATOM   1817  CD2 LEU   156      45.804  45.662  76.650  1.00  0.00           C
ATOM   1818 HD21 LEU   156      46.284  44.695  76.409  1.00  0.00           H
ATOM   1819 HD22 LEU   156      45.655  46.330  75.780  1.00  0.00           H
ATOM   1820 HD23 LEU   156      44.817  45.292  77.001  1.00  0.00           H
ATOM   1821  C   LEU   156      48.612  44.055  77.772  1.00  0.00           C
ATOM   1822  O   LEU   156      48.409  43.355  76.767  1.00  0.00           O
ATOM   1823  N   GLY   157      49.798  44.689  77.973  1.00  0.00           N
ATOM   1824  HN  GLY   157      49.926  45.285  78.758  1.00  0.00           H
ATOM   1825  CA  GLY   157      50.842  44.740  76.899  1.00  0.00           C
ATOM   1826  HA1 GLY   157      51.780  44.989  77.360  1.00  0.00           H
ATOM   1827  HA2 GLY   157      50.560  45.377  76.069  1.00  0.00           H
ATOM   1828  C   GLY   157      51.255  43.425  76.280  1.00  0.00           C
ATOM   1829  O   GLY   157      51.241  43.203  75.058  1.00  0.00           O
ATOM   1830  N   LEU   158      51.578  42.456  77.141  1.00  0.00           N
ATOM   1831  HN  LEU   158      51.495  42.569  78.133  1.00  0.00           H
ATOM   1832  CA  LEU   158      52.043  41.229  76.519  1.00  0.00           C
ATOM   1833  HA  LEU   158      52.757  41.369  75.717  1.00  0.00           H
ATOM   1834  CB  LEU   158      52.632  40.399  77.714  1.00  0.00           C
ATOM   1835  HB1 LEU   158      51.732  40.110  78.300  1.00  0.00           H
ATOM   1836  HB2 LEU   158      53.327  41.008  78.323  1.00  0.00           H
ATOM   1837  CG  LEU   158      53.433  39.135  77.218  1.00  0.00           C
ATOM   1838  HG  LEU   158      52.707  38.465  76.691  1.00  0.00           H
ATOM   1839  CD1 LEU   158      54.597  39.596  76.422  1.00  0.00           C
ATOM   1840 HD11 LEU   158      55.123  38.689  76.052  1.00  0.00           H
ATOM   1841 HD12 LEU   158      55.310  40.306  76.902  1.00  0.00           H
ATOM   1842 HD13 LEU   158      54.251  40.112  75.499  1.00  0.00           H
ATOM   1843  CD2 LEU   158      53.869  38.364  78.436  1.00  0.00           C
ATOM   1844 HD21 LEU   158      53.048  38.199  79.166  1.00  0.00           H
ATOM   1845 HD22 LEU   158      54.461  39.030  79.100  1.00  0.00           H
ATOM   1846 HD23 LEU   158      54.290  37.362  78.240  1.00  0.00           H
ATOM   1847  C   LEU   158      50.878  40.469  75.843  1.00  0.00           C
ATOM   1848  O   LEU   158      51.013  40.053  74.693  1.00  0.00           O
ATOM   1849  N   VAL   159      49.738  40.368  76.586  1.00  0.00           N
ATOM   1850  HN  VAL   159      49.685  40.919  77.420  1.00  0.00           H
ATOM   1851  CA  VAL   159      48.462  39.594  76.181  1.00  0.00           C
ATOM   1852  HA  VAL   159      48.781  38.588  75.929  1.00  0.00           H
ATOM   1853  CB  VAL   159      47.431  39.540  77.328  1.00  0.00           C
ATOM   1854  HB  VAL   159      47.427  40.598  77.678  1.00  0.00           H
ATOM   1855  CG1 VAL   159      46.031  39.225  76.885  1.00  0.00           C
ATOM   1856 HG11 VAL   159      45.922  38.147  76.625  1.00  0.00           H
ATOM   1857 HG12 VAL   159      45.671  39.931  76.110  1.00  0.00           H
ATOM   1858 HG13 VAL   159      45.430  39.386  77.802  1.00  0.00           H
ATOM   1859  CG2 VAL   159      47.868  38.521  78.346  1.00  0.00           C
ATOM   1860 HG21 VAL   159      47.041  38.585  79.085  1.00  0.00           H
ATOM   1861 HG22 VAL   159      48.842  38.810  78.802  1.00  0.00           H
ATOM   1862 HG23 VAL   159      48.013  37.491  77.957  1.00  0.00           H
ATOM   1863  C   VAL   159      47.831  40.141  74.871  1.00  0.00           C
ATOM   1864  O   VAL   159      47.508  39.450  73.920  1.00  0.00           O
ATOM   1865  N   ALA   160      47.823  41.500  74.668  1.00  0.00           N
ATOM   1866  HN  ALA   160      48.130  42.173  75.337  1.00  0.00           H
ATOM   1867  CA  ALA   160      47.461  42.146  73.446  1.00  0.00           C
ATOM   1868  HA  ALA   160      46.550  41.638  73.175  1.00  0.00           H
ATOM   1869  CB  ALA   160      47.239  43.610  73.682  1.00  0.00           C
ATOM   1870  HB1 ALA   160      47.359  44.252  72.790  1.00  0.00           H
ATOM   1871  HB2 ALA   160      48.091  44.017  74.263  1.00  0.00           H
ATOM   1872  HB3 ALA   160      46.218  43.664  74.119  1.00  0.00           H
ATOM   1873  C   ALA   160      48.516  41.804  72.290  1.00  0.00           C
ATOM   1874  O   ALA   160      48.134  41.361  71.210  1.00  0.00           O
ATOM   1875  N   SER   161      49.823  42.002  72.535  1.00  0.00           N
ATOM   1876  HN  SER   161      50.092  42.470  73.380  1.00  0.00           H
ATOM   1877  CA  SER   161      50.890  41.584  71.606  1.00  0.00           C
ATOM   1878  HA  SER   161      50.823  42.210  70.728  1.00  0.00           H
ATOM   1879  CB  SER   161      52.296  41.700  72.237  1.00  0.00           C
ATOM   1880  HB1 SER   161      53.102  41.630  71.477  1.00  0.00           H
ATOM   1881  HB2 SER   161      52.481  40.917  73.007  1.00  0.00           H
ATOM   1882  OG  SER   161      52.497  42.999  72.737  1.00  0.00           O
ATOM   1883  HG1 SER   161      52.026  43.109  73.568  1.00  0.00           H
ATOM   1884  C   SER   161      50.755  40.228  71.099  1.00  0.00           C
ATOM   1885  O   SER   161      50.832  39.998  69.903  1.00  0.00           O
ATOM   1886  N   VAL   162      50.381  39.255  71.905  1.00  0.00           N
ATOM   1887  HN  VAL   162      50.295  39.618  72.832  1.00  0.00           H
ATOM   1888  CA  VAL   162      50.090  37.879  71.586  1.00  0.00           C
ATOM   1889  HA  VAL   162      50.891  37.451  71.002  1.00  0.00           H
ATOM   1890  CB  VAL   162      50.004  36.979  72.892  1.00  0.00           C
ATOM   1891  HB  VAL   162      49.507  37.558  73.699  1.00  0.00           H
ATOM   1892  CG1 VAL   162      49.299  35.675  72.692  1.00  0.00           C
ATOM   1893 HG11 VAL   162      49.939  35.210  71.913  1.00  0.00           H
ATOM   1894 HG12 VAL   162      48.228  35.787  72.434  1.00  0.00           H
ATOM   1895 HG13 VAL   162      49.414  35.083  73.628  1.00  0.00           H
ATOM   1896  CG2 VAL   162      51.466  36.819  73.402  1.00  0.00           C
ATOM   1897 HG21 VAL   162      51.461  36.216  74.333  1.00  0.00           H
ATOM   1898 HG22 VAL   162      51.894  37.827  73.549  1.00  0.00           H
ATOM   1899 HG23 VAL   162      52.023  36.343  72.570  1.00  0.00           H
ATOM   1900  C   VAL   162      48.905  37.633  70.583  1.00  0.00           C
ATOM   1901  O   VAL   162      48.923  36.897  69.586  1.00  0.00           O
ATOM   1902  N   LEU   163      47.766  38.401  70.774  1.00  0.00           N
ATOM   1903  HN  LEU   163      47.823  38.983  71.579  1.00  0.00           H
ATOM   1904  CA  LEU   163      46.604  38.435  69.956  1.00  0.00           C
ATOM   1905  HA  LEU   163      46.349  37.470  69.536  1.00  0.00           H
ATOM   1906  CB  LEU   163      45.384  39.045  70.660  1.00  0.00           C
ATOM   1907  HB1 LEU   163      44.524  39.159  69.955  1.00  0.00           H
ATOM   1908  HB2 LEU   163      45.606  40.060  71.049  1.00  0.00           H
ATOM   1909  CG  LEU   163      44.802  38.274  71.846  1.00  0.00           C
ATOM   1910  HG  LEU   163      45.631  38.293  72.576  1.00  0.00           H
ATOM   1911  CD1 LEU   163      43.602  38.956  72.507  1.00  0.00           C
ATOM   1912 HD11 LEU   163      43.996  39.620  73.314  1.00  0.00           H
ATOM   1913 HD12 LEU   163      42.930  38.319  73.115  1.00  0.00           H
ATOM   1914 HD13 LEU   163      42.961  39.480  71.770  1.00  0.00           H
ATOM   1915  CD2 LEU   163      44.539  36.859  71.353  1.00  0.00           C
ATOM   1916 HD21 LEU   163      43.997  36.795  70.391  1.00  0.00           H
ATOM   1917 HD22 LEU   163      43.869  36.357  72.069  1.00  0.00           H
ATOM   1918 HD23 LEU   163      45.498  36.339  71.159  1.00  0.00           H
ATOM   1919  C   LEU   163      46.901  39.182  68.577  1.00  0.00           C
ATOM   1920  O   LEU   163      46.344  38.783  67.572  1.00  0.00           O
ATOM   1921  N   VAL   164      47.690  40.259  68.557  1.00  0.00           N
ATOM   1922  HN  VAL   164      47.952  40.547  69.475  1.00  0.00           H
ATOM   1923  CA  VAL   164      48.216  40.898  67.361  1.00  0.00           C
ATOM   1924  HA  VAL   164      47.398  41.262  66.766  1.00  0.00           H
ATOM   1925  CB  VAL   164      48.964  42.140  67.747  1.00  0.00           C
ATOM   1926  HB  VAL   164      49.630  41.986  68.632  1.00  0.00           H
ATOM   1927  CG1 VAL   164      49.910  42.759  66.637  1.00  0.00           C
ATOM   1928 HG11 VAL   164      50.606  43.517  67.036  1.00  0.00           H
ATOM   1929 HG12 VAL   164      49.296  43.172  65.800  1.00  0.00           H
ATOM   1930 HG13 VAL   164      50.598  42.017  66.184  1.00  0.00           H
ATOM   1931  CG2 VAL   164      47.863  43.139  68.122  1.00  0.00           C
ATOM   1932 HG21 VAL   164      47.359  43.579  67.235  1.00  0.00           H
ATOM   1933 HG22 VAL   164      48.307  44.052  68.582  1.00  0.00           H
ATOM   1934 HG23 VAL   164      47.186  42.687  68.870  1.00  0.00           H
ATOM   1935  C   VAL   164      49.048  39.944  66.587  1.00  0.00           C
ATOM   1936  O   VAL   164      48.805  39.779  65.404  1.00  0.00           O
ATOM   1937  N   GLY   165      49.971  39.164  67.242  1.00  0.00           N
ATOM   1938  HN  GLY   165      50.209  39.391  68.190  1.00  0.00           H
ATOM   1939  CA  GLY   165      50.649  38.016  66.586  1.00  0.00           C
ATOM   1940  HA1 GLY   165      51.361  37.516  67.231  1.00  0.00           H
ATOM   1941  HA2 GLY   165      51.091  38.424  65.702  1.00  0.00           H
ATOM   1942  C   GLY   165      49.783  36.870  66.126  1.00  0.00           C
ATOM   1943  O   GLY   165      50.068  36.274  65.067  1.00  0.00           O
ATOM   1944  N   VAL   166      48.713  36.421  66.874  1.00  0.00           N
ATOM   1945  HN  VAL   166      48.606  36.891  67.751  1.00  0.00           H
ATOM   1946  CA  VAL   166      47.679  35.510  66.363  1.00  0.00           C
ATOM   1947  HA  VAL   166      48.142  34.591  66.043  1.00  0.00           H
ATOM   1948  CB  VAL   166      46.738  34.894  67.432  1.00  0.00           C
ATOM   1949  HB  VAL   166      46.406  35.801  67.975  1.00  0.00           H
ATOM   1950  CG1 VAL   166      45.429  34.328  66.836  1.00  0.00           C
ATOM   1951 HG11 VAL   166      44.870  33.984  67.723  1.00  0.00           H
ATOM   1952 HG12 VAL   166      45.755  33.446  66.237  1.00  0.00           H
ATOM   1953 HG13 VAL   166      44.748  35.019  66.312  1.00  0.00           H
ATOM   1954  CG2 VAL   166      47.515  33.949  68.404  1.00  0.00           C
ATOM   1955 HG21 VAL   166      47.855  33.071  67.795  1.00  0.00           H
ATOM   1956 HG22 VAL   166      46.993  33.492  69.272  1.00  0.00           H
ATOM   1957 HG23 VAL   166      48.408  34.472  68.793  1.00  0.00           H
ATOM   1958  C   VAL   166      46.981  36.071  65.119  1.00  0.00           C
ATOM   1959  O   VAL   166      46.957  35.500  64.050  1.00  0.00           O
ATOM   1960  N   TRP   167      46.495  37.380  65.135  1.00  0.00           N
ATOM   1961  HN  TRP   167      46.655  37.896  65.966  1.00  0.00           H
ATOM   1962  CA  TRP   167      45.995  38.053  63.901  1.00  0.00           C
ATOM   1963  HA  TRP   167      45.216  37.422  63.496  1.00  0.00           H
ATOM   1964  CB  TRP   167      45.247  39.362  64.259  1.00  0.00           C
ATOM   1965  HB1 TRP   167      45.054  39.989  63.365  1.00  0.00           H
ATOM   1966  HB2 TRP   167      45.932  39.976  64.877  1.00  0.00           H
ATOM   1967  CG  TRP   167      43.914  39.043  64.818  1.00  0.00           C
ATOM   1968  CD1 TRP   167      43.558  38.610  66.077  1.00  0.00           C
ATOM   1969  HD1 TRP   167      44.263  38.451  66.884  1.00  0.00           H
ATOM   1970  NE1 TRP   167      42.166  38.447  66.127  1.00  0.00           N
ATOM   1971  HE1 TRP   167      41.822  37.989  66.923  1.00  0.00           H
ATOM   1972  CE2 TRP   167      41.665  38.557  64.871  1.00  0.00           C
ATOM   1973  CD2 TRP   167      42.713  38.993  63.993  1.00  0.00           C
ATOM   1974  CE3 TRP   167      42.369  39.297  62.690  1.00  0.00           C
ATOM   1975  HE3 TRP   167      43.074  39.763  62.022  1.00  0.00           H
ATOM   1976  CZ3 TRP   167      41.013  39.293  62.337  1.00  0.00           C
ATOM   1977  HZ3 TRP   167      40.687  39.565  61.346  1.00  0.00           H
ATOM   1978  CZ2 TRP   167      40.354  38.522  64.495  1.00  0.00           C
ATOM   1979  HZ2 TRP   167      39.618  38.194  65.208  1.00  0.00           H
ATOM   1980  CH2 TRP   167      40.043  38.844  63.242  1.00  0.00           C
ATOM   1981  HH2 TRP   167      39.023  38.632  62.963  1.00  0.00           H
ATOM   1982  C   TRP   167      46.877  38.067  62.631  1.00  0.00           C
ATOM   1983  O   TRP   167      46.419  37.848  61.498  1.00  0.00           O
ATOM   1984  N   VAL   168      48.142  38.469  62.838  1.00  0.00           N
ATOM   1985  HN  VAL   168      48.518  38.793  63.704  1.00  0.00           H
ATOM   1986  CA  VAL   168      48.993  38.557  61.696  1.00  0.00           C
ATOM   1987  HA  VAL   168      48.522  39.206  60.976  1.00  0.00           H
ATOM   1988  CB  VAL   168      50.337  39.138  62.128  1.00  0.00           C
ATOM   1989  HB  VAL   168      50.675  38.518  62.989  1.00  0.00           H
ATOM   1990  CG1 VAL   168      51.474  38.897  61.121  1.00  0.00           C
ATOM   1991 HG11 VAL   168      51.518  37.822  60.827  1.00  0.00           H
ATOM   1992 HG12 VAL   168      52.451  39.197  61.585  1.00  0.00           H
ATOM   1993 HG13 VAL   168      51.290  39.365  60.133  1.00  0.00           H
ATOM   1994  CG2 VAL   168      50.210  40.627  62.537  1.00  0.00           C
ATOM   1995 HG21 VAL   168      49.952  41.295  61.683  1.00  0.00           H
ATOM   1996 HG22 VAL   168      51.173  40.940  62.978  1.00  0.00           H
ATOM   1997 HG23 VAL   168      49.387  40.765  63.274  1.00  0.00           H
ATOM   1998  C   VAL   168      49.223  37.198  61.055  1.00  0.00           C
ATOM   1999  O   VAL   168      49.329  37.103  59.827  1.00  0.00           O
ATOM   2000  N   LYS   169      49.384  36.103  61.839  1.00  0.00           N
ATOM   2001  HN  LYS   169      49.643  36.268  62.789  1.00  0.00           H
ATOM   2002  CA  LYS   169      49.706  34.806  61.324  1.00  0.00           C
ATOM   2003  HA  LYS   169      50.476  34.878  60.567  1.00  0.00           H
ATOM   2004  CB  LYS   169      50.222  33.916  62.516  1.00  0.00           C
ATOM   2005  HB1 LYS   169      49.281  33.946  63.124  1.00  0.00           H
ATOM   2006  HB2 LYS   169      51.087  34.373  63.038  1.00  0.00           H
ATOM   2007  CG  LYS   169      50.364  32.419  62.231  1.00  0.00           C
ATOM   2008  HG1 LYS   169      49.350  32.047  61.971  1.00  0.00           H
ATOM   2009  HG2 LYS   169      50.668  31.840  63.134  1.00  0.00           H
ATOM   2010  CD  LYS   169      51.358  32.123  61.094  1.00  0.00           C
ATOM   2011  HD1 LYS   169      52.308  32.602  61.403  1.00  0.00           H
ATOM   2012  HD2 LYS   169      51.053  32.517  60.103  1.00  0.00           H
ATOM   2013  CE  LYS   169      51.658  30.626  60.828  1.00  0.00           C
ATOM   2014  HE1 LYS   169      50.691  30.169  60.545  1.00  0.00           H
ATOM   2015  HE2 LYS   169      52.099  30.206  61.759  1.00  0.00           H
ATOM   2016  NZ  LYS   169      52.670  30.462  59.749  1.00  0.00           N
ATOM   2017  HZ1 LYS   169      52.431  31.075  58.936  1.00  0.00           H
ATOM   2018  HZ2 LYS   169      52.700  29.469  59.460  1.00  0.00           H
ATOM   2019  HZ3 LYS   169      53.643  30.691  60.033  1.00  0.00           H
ATOM   2020  C   LYS   169      48.550  34.147  60.498  1.00  0.00           C
ATOM   2021  O   LYS   169      48.822  33.435  59.490  1.00  0.00           O
ATOM   2022  N   ALA   170      47.268  34.216  61.040  1.00  0.00           N
ATOM   2023  HN  ALA   170      46.985  34.660  61.893  1.00  0.00           H
ATOM   2024  CA  ALA   170      46.153  33.742  60.316  1.00  0.00           C
ATOM   2025  HA  ALA   170      46.260  32.678  60.165  1.00  0.00           H
ATOM   2026  CB  ALA   170      44.875  33.957  61.178  1.00  0.00           C
ATOM   2027  HB1 ALA   170      44.933  33.389  62.127  1.00  0.00           H
ATOM   2028  HB2 ALA   170      43.933  33.873  60.596  1.00  0.00           H
ATOM   2029  HB3 ALA   170      44.945  35.010  61.523  1.00  0.00           H
ATOM   2030  C   ALA   170      45.846  34.446  58.974  1.00  0.00           C
ATOM   2031  O   ALA   170      45.621  33.888  57.933  1.00  0.00           O
ATOM   2032  N   LEU   171      46.138  35.747  58.960  1.00  0.00           N
ATOM   2033  HN  LEU   171      46.387  36.143  59.848  1.00  0.00           H
ATOM   2034  CA  LEU   171      46.079  36.599  57.757  1.00  0.00           C
ATOM   2035  HA  LEU   171      45.080  36.449  57.377  1.00  0.00           H
ATOM   2036  CB  LEU   171      46.194  38.078  58.251  1.00  0.00           C
ATOM   2037  HB1 LEU   171      46.386  38.752  57.388  1.00  0.00           H
ATOM   2038  HB2 LEU   171      47.050  38.170  58.960  1.00  0.00           H
ATOM   2039  CG  LEU   171      44.896  38.622  58.973  1.00  0.00           C
ATOM   2040  HG  LEU   171      44.720  37.929  59.820  1.00  0.00           H
ATOM   2041  CD1 LEU   171      45.009  40.056  59.445  1.00  0.00           C
ATOM   2042 HD11 LEU   171      45.011  40.647  58.505  1.00  0.00           H
ATOM   2043 HD12 LEU   171      45.974  40.220  59.973  1.00  0.00           H
ATOM   2044 HD13 LEU   171      44.198  40.395  60.126  1.00  0.00           H
ATOM   2045  CD2 LEU   171      43.593  38.635  58.111  1.00  0.00           C
ATOM   2046 HD21 LEU   171      42.686  39.173  58.467  1.00  0.00           H
ATOM   2047 HD22 LEU   171      43.336  37.588  57.837  1.00  0.00           H
ATOM   2048 HD23 LEU   171      43.817  39.154  57.155  1.00  0.00           H
ATOM   2049  C   LEU   171      47.020  36.364  56.616  1.00  0.00           C
ATOM   2050  O   LEU   171      46.562  36.326  55.471  1.00  0.00           O
ATOM   2051  N   ALA   172      48.248  36.117  56.855  1.00  0.00           N
ATOM   2052  HN  ALA   172      48.723  36.234  57.723  1.00  0.00           H
ATOM   2053  CA  ALA   172      49.343  35.575  55.961  1.00  0.00           C
ATOM   2054  HA  ALA   172      49.452  36.264  55.131  1.00  0.00           H
ATOM   2055  CB  ALA   172      50.744  35.494  56.687  1.00  0.00           C
ATOM   2056  HB1 ALA   172      51.020  36.452  57.181  1.00  0.00           H
ATOM   2057  HB2 ALA   172      51.535  35.099  56.015  1.00  0.00           H
ATOM   2058  HB3 ALA   172      50.730  34.629  57.370  1.00  0.00           H
ATOM   2059  C   ALA   172      48.938  34.206  55.360  1.00  0.00           C
ATOM   2060  O   ALA   172      48.968  33.956  54.135  1.00  0.00           O
ATOM   2061  N   MET   173      48.490  33.298  56.263  1.00  0.00           N
ATOM   2062  HN  MET   173      48.427  33.612  57.210  1.00  0.00           H
ATOM   2063  CA  MET   173      48.018  31.983  55.853  1.00  0.00           C
ATOM   2064  HA  MET   173      48.822  31.517  55.306  1.00  0.00           H
ATOM   2065  CB  MET   173      47.752  31.094  57.086  1.00  0.00           C
ATOM   2066  HB1 MET   173      46.904  30.384  57.048  1.00  0.00           H
ATOM   2067  HB2 MET   173      47.420  31.660  57.986  1.00  0.00           H
ATOM   2068  CG  MET   173      49.118  30.534  57.500  1.00  0.00           C
ATOM   2069  HG1 MET   173      49.088  30.142  58.545  1.00  0.00           H
ATOM   2070  HG2 MET   173      49.814  31.401  57.574  1.00  0.00           H
ATOM   2071  SD  MET   173      49.836  29.245  56.526  1.00  0.00           S
ATOM   2072  CE  MET   173      48.333  28.250  56.709  1.00  0.00           C
ATOM   2073  HE1 MET   173      48.498  27.173  56.472  1.00  0.00           H
ATOM   2074  HE2 MET   173      47.522  28.575  56.019  1.00  0.00           H
ATOM   2075  HE3 MET   173      48.016  28.235  57.773  1.00  0.00           H
ATOM   2076  C   MET   173      46.806  32.012  54.891  1.00  0.00           C
ATOM   2077  O   MET   173      46.725  31.303  53.905  1.00  0.00           O
ATOM   2078  N   ALA   174      45.768  32.899  55.117  1.00  0.00           N
ATOM   2079  HN  ALA   174      45.791  33.501  55.905  1.00  0.00           H
ATOM   2080  CA  ALA   174      44.550  32.951  54.282  1.00  0.00           C
ATOM   2081  HA  ALA   174      44.229  31.923  54.256  1.00  0.00           H
ATOM   2082  CB  ALA   174      43.477  33.792  54.952  1.00  0.00           C
ATOM   2083  HB1 ALA   174      43.312  33.404  55.979  1.00  0.00           H
ATOM   2084  HB2 ALA   174      42.453  33.794  54.513  1.00  0.00           H
ATOM   2085  HB3 ALA   174      43.684  34.872  55.106  1.00  0.00           H
ATOM   2086  C   ALA   174      44.815  33.564  52.864  1.00  0.00           C
ATOM   2087  O   ALA   174      44.155  33.281  51.813  1.00  0.00           O
ATOM   2088  N   SER   175      45.860  34.456  52.748  1.00  0.00           N
ATOM   2089  HN  SER   175      46.268  34.828  53.577  1.00  0.00           H
ATOM   2090  CA  SER   175      46.369  34.962  51.484  1.00  0.00           C
ATOM   2091  HA  SER   175      45.633  35.466  50.878  1.00  0.00           H
ATOM   2092  CB  SER   175      47.484  35.968  51.768  1.00  0.00           C
ATOM   2093  HB1 SER   175      47.087  36.599  52.591  1.00  0.00           H
ATOM   2094  HB2 SER   175      47.548  36.717  50.945  1.00  0.00           H
ATOM   2095  OG  SER   175      48.793  35.602  52.052  1.00  0.00           O
ATOM   2096  HG1 SER   175      48.782  35.138  52.898  1.00  0.00           H
ATOM   2097  C   SER   175      47.021  33.841  50.669  1.00  0.00           C
ATOM   2098  O   SER   175      46.920  33.839  49.485  1.00  0.00           O
ATOM   2099  N   VAL   176      47.537  32.711  51.305  1.00  0.00           N
ATOM   2100  HN  VAL   176      47.388  32.533  52.275  1.00  0.00           H
ATOM   2101  CA  VAL   176      48.218  31.712  50.511  1.00  0.00           C
ATOM   2102  HA  VAL   176      48.969  32.305  50.006  1.00  0.00           H
ATOM   2103  CB  VAL   176      48.975  30.688  51.414  1.00  0.00           C
ATOM   2104  HB  VAL   176      48.271  30.208  52.125  1.00  0.00           H
ATOM   2105  CG1 VAL   176      49.731  29.687  50.512  1.00  0.00           C
ATOM   2106 HG11 VAL   176      49.965  30.132  49.519  1.00  0.00           H
ATOM   2107 HG12 VAL   176      49.050  28.857  50.229  1.00  0.00           H
ATOM   2108 HG13 VAL   176      50.684  29.270  50.879  1.00  0.00           H
ATOM   2109  CG2 VAL   176      50.070  31.534  52.132  1.00  0.00           C
ATOM   2110 HG21 VAL   176      49.686  32.416  52.667  1.00  0.00           H
ATOM   2111 HG22 VAL   176      50.863  31.876  51.430  1.00  0.00           H
ATOM   2112 HG23 VAL   176      50.683  30.916  52.823  1.00  0.00           H
ATOM   2113  C   VAL   176      47.369  31.033  49.449  1.00  0.00           C
ATOM   2114  O   VAL   176      47.766  30.936  48.267  1.00  0.00           O
ATOM   2115  N   PRO   177      46.082  30.661  49.715  1.00  0.00           N
ATOM   2116  CD  PRO   177      45.703  30.183  51.042  1.00  0.00           C
ATOM   2117  HD1 PRO   177      45.768  30.869  51.909  1.00  0.00           H
ATOM   2118  HD2 PRO   177      46.273  29.239  51.209  1.00  0.00           H
ATOM   2119  CA  PRO   177      45.205  30.104  48.610  1.00  0.00           C
ATOM   2120  HA  PRO   177      45.770  29.507  47.911  1.00  0.00           H
ATOM   2121  CB  PRO   177      44.173  29.384  49.428  1.00  0.00           C
ATOM   2122  HB1 PRO   177      44.405  28.296  49.411  1.00  0.00           H
ATOM   2123  HB2 PRO   177      43.197  29.645  48.976  1.00  0.00           H
ATOM   2124  CG  PRO   177      44.202  29.937  50.867  1.00  0.00           C
ATOM   2125  HG1 PRO   177      43.717  30.911  51.075  1.00  0.00           H
ATOM   2126  HG2 PRO   177      43.755  29.174  51.540  1.00  0.00           H
ATOM   2127  C   PRO   177      44.657  31.150  47.714  1.00  0.00           C
ATOM   2128  O   PRO   177      44.329  30.804  46.548  1.00  0.00           O
ATOM   2129  N   VAL   178      44.340  32.336  48.218  1.00  0.00           N
ATOM   2130  HN  VAL   178      44.568  32.535  49.170  1.00  0.00           H
ATOM   2131  CA  VAL   178      43.675  33.358  47.442  1.00  0.00           C
ATOM   2132  HA  VAL   178      42.859  32.909  46.880  1.00  0.00           H
ATOM   2133  CB  VAL   178      43.176  34.428  48.354  1.00  0.00           C
ATOM   2134  HB  VAL   178      43.986  34.555  49.105  1.00  0.00           H
ATOM   2135  CG1 VAL   178      42.973  35.725  47.522  1.00  0.00           C
ATOM   2136 HG11 VAL   178      43.882  36.189  47.110  1.00  0.00           H
ATOM   2137 HG12 VAL   178      42.484  36.488  48.155  1.00  0.00           H
ATOM   2138 HG13 VAL   178      42.286  35.577  46.649  1.00  0.00           H
ATOM   2139  CG2 VAL   178      41.909  34.074  49.248  1.00  0.00           C
ATOM   2140 HG21 VAL   178      41.054  33.737  48.624  1.00  0.00           H
ATOM   2141 HG22 VAL   178      41.522  34.950  49.804  1.00  0.00           H
ATOM   2142 HG23 VAL   178      42.283  33.283  49.927  1.00  0.00           H
ATOM   2143  C   VAL   178      44.585  33.855  46.362  1.00  0.00           C
ATOM   2144  O   VAL   178      44.384  33.898  45.164  1.00  0.00           O
ATOM   2145  N   LEU   179      45.889  34.175  46.819  1.00  0.00           N
ATOM   2146  HN  LEU   179      45.972  34.120  47.810  1.00  0.00           H
ATOM   2147  CA  LEU   179      46.993  34.640  45.918  1.00  0.00           C
ATOM   2148  HA  LEU   179      46.630  35.357  45.202  1.00  0.00           H
ATOM   2149  CB  LEU   179      48.200  35.199  46.642  1.00  0.00           C
ATOM   2150  HB1 LEU   179      48.762  35.656  45.796  1.00  0.00           H
ATOM   2151  HB2 LEU   179      48.808  34.466  47.211  1.00  0.00           H
ATOM   2152  CG  LEU   179      47.897  36.366  47.527  1.00  0.00           C
ATOM   2153  HG  LEU   179      47.151  36.095  48.310  1.00  0.00           H
ATOM   2154  CD1 LEU   179      49.151  36.936  48.161  1.00  0.00           C
ATOM   2155 HD11 LEU   179      49.620  37.579  47.388  1.00  0.00           H
ATOM   2156 HD12 LEU   179      49.803  36.115  48.544  1.00  0.00           H
ATOM   2157 HD13 LEU   179      48.914  37.629  48.991  1.00  0.00           H
ATOM   2158  CD2 LEU   179      47.195  37.458  46.635  1.00  0.00           C
ATOM   2159 HD21 LEU   179      46.796  38.368  47.113  1.00  0.00           H
ATOM   2160 HD22 LEU   179      46.315  36.998  46.133  1.00  0.00           H
ATOM   2161 HD23 LEU   179      47.953  37.926  45.970  1.00  0.00           H
ATOM   2162  C   LEU   179      47.407  33.407  45.071  1.00  0.00           C
ATOM   2163  O   LEU   179      47.562  33.590  43.876  1.00  0.00           O
ATOM   2164  N   GLY   180      47.388  32.156  45.548  1.00  0.00           N
ATOM   2165  HN  GLY   180      47.199  32.046  46.514  1.00  0.00           H
ATOM   2166  CA  GLY   180      47.495  30.929  44.714  1.00  0.00           C
ATOM   2167  HA1 GLY   180      47.441  30.061  45.355  1.00  0.00           H
ATOM   2168  HA2 GLY   180      48.450  31.041  44.224  1.00  0.00           H
ATOM   2169  C   GLY   180      46.473  30.797  43.648  1.00  0.00           C
ATOM   2170  O   GLY   180      46.883  30.400  42.571  1.00  0.00           O
ATOM   2171  N   ARG   181      45.235  31.068  43.944  1.00  0.00           N
ATOM   2172  HN  ARG   181      44.985  31.462  44.827  1.00  0.00           H
ATOM   2173  CA  ARG   181      44.064  31.001  43.082  1.00  0.00           C
ATOM   2174  HA  ARG   181      44.057  30.011  42.658  1.00  0.00           H
ATOM   2175  CB  ARG   181      42.687  31.170  43.826  1.00  0.00           C
ATOM   2176  HB1 ARG   181      41.981  31.703  43.135  1.00  0.00           H
ATOM   2177  HB2 ARG   181      42.791  31.918  44.633  1.00  0.00           H
ATOM   2178  CG  ARG   181      41.994  29.884  44.234  1.00  0.00           C
ATOM   2179  HG1 ARG   181      41.215  29.917  45.022  1.00  0.00           H
ATOM   2180  HG2 ARG   181      42.774  29.243  44.693  1.00  0.00           H
ATOM   2181  CD  ARG   181      41.251  29.154  43.024  1.00  0.00           C
ATOM   2182  HD1 ARG   181      41.939  29.077  42.158  1.00  0.00           H
ATOM   2183  HD2 ARG   181      40.405  29.811  42.721  1.00  0.00           H
ATOM   2184  NE  ARG   181      40.875  27.779  43.464  1.00  0.00           N
ATOM   2185  HE  ARG   181      41.167  27.575  44.400  1.00  0.00           H
ATOM   2186  CZ  ARG   181      40.273  26.815  42.731  1.00  0.00           C
ATOM   2187  NH1 ARG   181      39.853  27.022  41.523  1.00  0.00           N
ATOM   2188 HH11 ARG   181      39.980  27.933  41.113  1.00  0.00           H
ATOM   2189 HH12 ARG   181      39.220  26.379  41.107  1.00  0.00           H
ATOM   2190  NH2 ARG   181      40.044  25.628  43.196  1.00  0.00           N
ATOM   2191 HH21 ARG   181      40.492  25.318  44.027  1.00  0.00           H
ATOM   2192 HH22 ARG   181      39.639  24.983  42.548  1.00  0.00           H
ATOM   2193  C   ARG   181      44.217  32.054  41.936  1.00  0.00           C
ATOM   2194  O   ARG   181      43.932  31.897  40.779  1.00  0.00           O
ATOM   2195  N   VAL   182      44.769  33.247  42.310  1.00  0.00           N
ATOM   2196  HN  VAL   182      45.067  33.428  43.239  1.00  0.00           H
ATOM   2197  CA  VAL   182      45.048  34.325  41.339  1.00  0.00           C
ATOM   2198  HA  VAL   182      44.259  34.387  40.606  1.00  0.00           H
ATOM   2199  CB  VAL   182      45.120  35.618  42.118  1.00  0.00           C
ATOM   2200  HB  VAL   182      45.732  35.532  43.039  1.00  0.00           H
ATOM   2201  CG1 VAL   182      45.760  36.800  41.207  1.00  0.00           C
ATOM   2202 HG11 VAL   182      45.602  37.736  41.795  1.00  0.00           H
ATOM   2203 HG12 VAL   182      45.253  36.890  40.219  1.00  0.00           H
ATOM   2204 HG13 VAL   182      46.862  36.718  41.187  1.00  0.00           H
ATOM   2205  CG2 VAL   182      43.696  36.005  42.444  1.00  0.00           C
ATOM   2206 HG21 VAL   182      43.128  35.089  42.691  1.00  0.00           H
ATOM   2207 HG22 VAL   182      43.158  36.558  41.647  1.00  0.00           H
ATOM   2208 HG23 VAL   182      43.714  36.612  43.384  1.00  0.00           H
ATOM   2209  C   VAL   182      46.330  34.037  40.509  1.00  0.00           C
ATOM   2210  O   VAL   182      46.308  34.346  39.294  1.00  0.00           O
ATOM   2211  N   SER   183      47.392  33.390  41.096  1.00  0.00           N
ATOM   2212  HN  SER   183      47.286  33.152  42.059  1.00  0.00           H
ATOM   2213  CA  SER   183      48.741  33.145  40.548  1.00  0.00           C
ATOM   2214  HA  SER   183      49.108  34.122  40.290  1.00  0.00           H
ATOM   2215  CB  SER   183      49.787  32.541  41.502  1.00  0.00           C
ATOM   2216  HB1 SER   183      49.406  31.648  42.049  1.00  0.00           H
ATOM   2217  HB2 SER   183      49.890  33.336  42.271  1.00  0.00           H
ATOM   2218  OG  SER   183      51.002  32.093  40.861  1.00  0.00           O
ATOM   2219  HG1 SER   183      51.262  31.218  41.163  1.00  0.00           H
ATOM   2220  C   SER   183      48.608  32.358  39.227  1.00  0.00           C
ATOM   2221  O   SER   183      47.930  31.377  39.022  1.00  0.00           O
ATOM   2222  N   TRP   184      49.404  32.805  38.252  1.00  0.00           N
ATOM   2223  HN  TRP   184      49.951  33.642  38.334  1.00  0.00           H
ATOM   2224  CA  TRP   184      49.535  32.140  36.944  1.00  0.00           C
ATOM   2225  HA  TRP   184      48.731  31.429  36.796  1.00  0.00           H
ATOM   2226  CB  TRP   184      49.233  33.234  35.899  1.00  0.00           C
ATOM   2227  HB1 TRP   184      48.182  33.550  36.094  1.00  0.00           H
ATOM   2228  HB2 TRP   184      49.157  32.857  34.853  1.00  0.00           H
ATOM   2229  CG  TRP   184      49.935  34.505  36.023  1.00  0.00           C
ATOM   2230  CD1 TRP   184      51.239  34.858  35.548  1.00  0.00           C
ATOM   2231  HD1 TRP   184      51.873  34.174  35.001  1.00  0.00           H
ATOM   2232  NE1 TRP   184      51.518  36.203  35.780  1.00  0.00           N
ATOM   2233  HE1 TRP   184      52.310  36.640  36.139  1.00  0.00           H
ATOM   2234  CE2 TRP   184      50.325  36.757  36.261  1.00  0.00           C
ATOM   2235  CD2 TRP   184      49.341  35.738  36.393  1.00  0.00           C
ATOM   2236  CE3 TRP   184      48.091  36.110  36.822  1.00  0.00           C
ATOM   2237  HE3 TRP   184      47.343  35.332  36.912  1.00  0.00           H
ATOM   2238  CZ3 TRP   184      47.854  37.508  37.079  1.00  0.00           C
ATOM   2239  HZ3 TRP   184      46.862  37.908  37.191  1.00  0.00           H
ATOM   2240  CZ2 TRP   184      50.154  38.093  36.685  1.00  0.00           C
ATOM   2241  HZ2 TRP   184      51.002  38.744  36.632  1.00  0.00           H
ATOM   2242  CH2 TRP   184      48.838  38.448  36.992  1.00  0.00           C
ATOM   2243  HH2 TRP   184      48.524  39.470  37.149  1.00  0.00           H
ATOM   2244  C   TRP   184      50.932  31.561  36.844  1.00  0.00           C
ATOM   2245  O   TRP   184      51.401  31.141  35.824  1.00  0.00           O
ATOM   2246  N   GLU   185      51.654  31.439  37.991  1.00  0.00           N
ATOM   2247  HN  GLU   185      51.214  31.972  38.707  1.00  0.00           H
ATOM   2248  CA  GLU   185      52.968  30.785  38.103  1.00  0.00           C
ATOM   2249  HA  GLU   185      53.439  30.633  37.148  1.00  0.00           H
ATOM   2250  CB  GLU   185      53.863  31.743  38.863  1.00  0.00           C
ATOM   2251  HB1 GLU   185      54.789  31.176  39.103  1.00  0.00           H
ATOM   2252  HB2 GLU   185      53.432  32.127  39.810  1.00  0.00           H
ATOM   2253  CG  GLU   185      54.289  32.985  38.042  1.00  0.00           C
ATOM   2254  HG1 GLU   185      53.511  33.408  37.368  1.00  0.00           H
ATOM   2255  HG2 GLU   185      54.906  32.614  37.194  1.00  0.00           H
ATOM   2256  CD  GLU   185      54.952  34.046  38.914  1.00  0.00           C
ATOM   2257  OE1 GLU   185      54.236  35.049  39.186  1.00  0.00           O
ATOM   2258  OE2 GLU   185      56.070  33.818  39.429  1.00  0.00           O
ATOM   2259  C   GLU   185      52.875  29.431  38.645  1.00  0.00           C
ATOM   2260  O   GLU   185      53.918  28.874  39.012  1.00  0.00           O
ATOM   2261  N   GLU   186      51.598  28.915  38.764  1.00  0.00           N
ATOM   2262  HN  GLU   186      50.838  29.515  38.567  1.00  0.00           H
ATOM   2263  CA  GLU   186      51.267  27.640  39.392  1.00  0.00           C
ATOM   2264  HA  GLU   186      52.016  27.365  40.120  1.00  0.00           H
ATOM   2265  CB  GLU   186      49.901  27.664  40.070  1.00  0.00           C
ATOM   2266  HB1 GLU   186      49.822  26.749  40.698  1.00  0.00           H
ATOM   2267  HB2 GLU   186      49.005  27.627  39.411  1.00  0.00           H
ATOM   2268  CG  GLU   186      49.622  28.894  40.935  1.00  0.00           C
ATOM   2269  HG1 GLU   186      48.701  28.801  41.555  1.00  0.00           H
ATOM   2270  HG2 GLU   186      49.497  29.811  40.328  1.00  0.00           H
ATOM   2271  CD  GLU   186      50.654  28.880  42.119  1.00  0.00           C
ATOM   2272  OE1 GLU   186      50.853  27.882  42.857  1.00  0.00           O
ATOM   2273  OE2 GLU   186      51.322  29.900  42.347  1.00  0.00           O
ATOM   2274  C   GLU   186      51.235  26.558  38.343  1.00  0.00           C
ATOM   2275  O   GLU   186      51.422  26.740  37.150  1.00  0.00           O
ATOM   2276  N   GLY   187      51.111  25.329  38.790  1.00  0.00           N
ATOM   2277  HN  GLY   187      51.030  25.105  39.761  1.00  0.00           H
ATOM   2278  CA  GLY   187      51.035  24.142  37.991  1.00  0.00           C
ATOM   2279  HA1 GLY   187      51.226  23.249  38.557  1.00  0.00           H
ATOM   2280  HA2 GLY   187      51.854  24.315  37.300  1.00  0.00           H
ATOM   2281  C   GLY   187      49.894  23.945  37.124  1.00  0.00           C
ATOM   2282  O   GLY   187      49.075  24.817  36.875  1.00  0.00           O
ATOM   2283  N   ALA   188      49.710  22.738  36.760  1.00  0.00           N
ATOM   2284  HN  ALA   188      50.392  22.036  36.951  1.00  0.00           H
ATOM   2285  CA  ALA   188      48.384  22.347  36.274  1.00  0.00           C
ATOM   2286  HA  ALA   188      48.277  22.869  35.331  1.00  0.00           H
ATOM   2287  CB  ALA   188      48.513  20.833  36.053  1.00  0.00           C
ATOM   2288  HB1 ALA   188      47.641  20.564  35.415  1.00  0.00           H
ATOM   2289  HB2 ALA   188      48.522  20.357  37.064  1.00  0.00           H
ATOM   2290  HB3 ALA   188      49.516  20.634  35.611  1.00  0.00           H
ATOM   2291  C   ALA   188      47.177  22.756  37.096  1.00  0.00           C
ATOM   2292  O   ALA   188      47.286  22.793  38.315  1.00  0.00           O
ATOM   2293  N   PRO   189      45.995  23.154  36.628  1.00  0.00           N
ATOM   2294  CD  PRO   189      45.663  23.257  35.169  1.00  0.00           C
ATOM   2295  HD1 PRO   189      46.075  22.411  34.589  1.00  0.00           H
ATOM   2296  HD2 PRO   189      46.013  24.223  34.740  1.00  0.00           H
ATOM   2297  CA  PRO   189      44.811  23.497  37.422  1.00  0.00           C
ATOM   2298  HA  PRO   189      45.135  24.141  38.219  1.00  0.00           H
ATOM   2299  CB  PRO   189      43.793  24.006  36.405  1.00  0.00           C
ATOM   2300  HB1 PRO   189      43.915  25.117  36.365  1.00  0.00           H
ATOM   2301  HB2 PRO   189      42.776  23.731  36.747  1.00  0.00           H
ATOM   2302  CG  PRO   189      44.079  23.277  35.125  1.00  0.00           C
ATOM   2303  HG1 PRO   189      43.847  22.191  35.074  1.00  0.00           H
ATOM   2304  HG2 PRO   189      43.670  23.694  34.176  1.00  0.00           H
ATOM   2305  C   PRO   189      44.268  22.352  38.250  1.00  0.00           C
ATOM   2306  O   PRO   189      44.572  21.181  38.007  1.00  0.00           O
ATOM   2307  N   SER   190      43.408  22.653  39.251  1.00  0.00           N
ATOM   2308  HN  SER   190      43.219  23.637  39.319  1.00  0.00           H
ATOM   2309  CA  SER   190      42.906  21.785  40.285  1.00  0.00           C
ATOM   2310  HA  SER   190      43.822  21.347  40.634  1.00  0.00           H
ATOM   2311  CB  SER   190      42.225  22.691  41.370  1.00  0.00           C
ATOM   2312  HB1 SER   190      41.249  23.074  41.008  1.00  0.00           H
ATOM   2313  HB2 SER   190      42.777  23.649  41.482  1.00  0.00           H
ATOM   2314  OG  SER   190      41.993  21.858  42.565  1.00  0.00           O
ATOM   2315  HG1 SER   190      41.511  22.439  43.148  1.00  0.00           H
ATOM   2316  C   SER   190      42.047  20.656  39.812  1.00  0.00           C
ATOM   2317  O   SER   190      41.293  20.812  38.871  1.00  0.00           O
ATOM   2318  N   VAL   191      42.143  19.471  40.426  1.00  0.00           N
ATOM   2319  HN  VAL   191      42.916  19.253  41.023  1.00  0.00           H
ATOM   2320  CA  VAL   191      41.273  18.305  40.040  1.00  0.00           C
ATOM   2321  HA  VAL   191      41.344  18.195  38.975  1.00  0.00           H
ATOM   2322  CB  VAL   191      41.753  17.012  40.784  1.00  0.00           C
ATOM   2323  HB  VAL   191      41.720  17.126  41.891  1.00  0.00           H
ATOM   2324  CG1 VAL   191      40.838  15.828  40.450  1.00  0.00           C
ATOM   2325 HG11 VAL   191      39.815  15.984  40.848  1.00  0.00           H
ATOM   2326 HG12 VAL   191      41.113  14.887  40.978  1.00  0.00           H
ATOM   2327 HG13 VAL   191      40.843  15.788  39.339  1.00  0.00           H
ATOM   2328  CG2 VAL   191      43.195  16.781  40.400  1.00  0.00           C
ATOM   2329 HG21 VAL   191      43.799  17.559  40.923  1.00  0.00           H
ATOM   2330 HG22 VAL   191      43.275  16.865  39.291  1.00  0.00           H
ATOM   2331 HG23 VAL   191      43.544  15.865  40.917  1.00  0.00           H
ATOM   2332  C   VAL   191      39.726  18.534  40.307  1.00  0.00           C
ATOM   2333  O   VAL   191      38.922  18.341  39.293  1.00  0.00           O
ATOM   2334  N   PRO   192      39.157  19.052  41.375  1.00  0.00           N
ATOM   2335  CD  PRO   192      39.771  19.204  42.712  1.00  0.00           C
ATOM   2336  HD1 PRO   192      40.798  19.611  42.681  1.00  0.00           H
ATOM   2337  HD2 PRO   192      39.781  18.170  43.131  1.00  0.00           H
ATOM   2338  CA  PRO   192      37.708  19.290  41.452  1.00  0.00           C
ATOM   2339  HA  PRO   192      37.142  18.391  41.268  1.00  0.00           H
ATOM   2340  CB  PRO   192      37.512  19.599  43.004  1.00  0.00           C
ATOM   2341  HB1 PRO   192      37.395  18.626  43.518  1.00  0.00           H
ATOM   2342  HB2 PRO   192      36.663  20.270  43.248  1.00  0.00           H
ATOM   2343  CG  PRO   192      38.904  20.101  43.524  1.00  0.00           C
ATOM   2344  HG1 PRO   192      38.871  21.136  43.124  1.00  0.00           H
ATOM   2345  HG2 PRO   192      39.096  20.120  44.619  1.00  0.00           H
ATOM   2346  C   PRO   192      37.067  20.308  40.637  1.00  0.00           C
ATOM   2347  O   PRO   192      37.640  21.439  40.536  1.00  0.00           O
ATOM   2348  N   PRO   193      35.879  20.111  40.002  1.00  0.00           N
ATOM   2349  CD  PRO   193      35.105  18.860  40.104  1.00  0.00           C
ATOM   2350  HD1 PRO   193      35.129  18.503  41.156  1.00  0.00           H
ATOM   2351  HD2 PRO   193      35.506  18.032  39.479  1.00  0.00           H
ATOM   2352  CA  PRO   193      35.197  21.043  39.098  1.00  0.00           C
ATOM   2353  HA  PRO   193      35.889  21.311  38.313  1.00  0.00           H
ATOM   2354  CB  PRO   193      34.059  20.181  38.523  1.00  0.00           C
ATOM   2355  HB1 PRO   193      34.504  19.547  37.723  1.00  0.00           H
ATOM   2356  HB2 PRO   193      33.217  20.793  38.147  1.00  0.00           H
ATOM   2357  CG  PRO   193      33.659  19.244  39.758  1.00  0.00           C
ATOM   2358  HG1 PRO   193      33.042  19.916  40.400  1.00  0.00           H
ATOM   2359  HG2 PRO   193      33.211  18.309  39.353  1.00  0.00           H
ATOM   2360  C   PRO   193      34.752  22.254  39.866  1.00  0.00           C
ATOM   2361  O   PRO   193      34.610  23.345  39.369  1.00  0.00           O
ATOM   2362  N   GLY   194      34.589  22.095  41.198  1.00  0.00           N
ATOM   2363  HN  GLY   194      34.733  21.170  41.524  1.00  0.00           H
ATOM   2364  CA  GLY   194      34.014  23.082  42.152  1.00  0.00           C
ATOM   2365  HA1 GLY   194      33.512  22.491  42.904  1.00  0.00           H
ATOM   2366  HA2 GLY   194      33.366  23.734  41.596  1.00  0.00           H
ATOM   2367  C   GLY   194      34.939  23.883  43.013  1.00  0.00           C
ATOM   2368  O   GLY   194      36.169  23.747  43.008  1.00  0.00           O
ATOM   2369  N   CYS   195      34.369  24.702  43.875  1.00  0.00           N
ATOM   2370  HN  CYS   195      33.369  24.751  43.927  1.00  0.00           H
ATOM   2371  CA  CYS   195      35.122  25.492  44.809  1.00  0.00           C
ATOM   2372  HA  CYS   195      35.789  26.127  44.242  1.00  0.00           H
ATOM   2373  CB  CYS   195      34.084  26.355  45.620  1.00  0.00           C
ATOM   2374  HB1 CYS   195      33.440  25.620  46.155  1.00  0.00           H
ATOM   2375  HB2 CYS   195      33.408  26.873  44.902  1.00  0.00           H
ATOM   2376  SG  CYS   195      34.863  27.651  46.750  1.00  0.00           S
ATOM   2377  C   CYS   195      35.829  24.586  45.862  1.00  0.00           C
ATOM   2378  O   CYS   195      35.181  23.748  46.487  1.00  0.00           O
ATOM   2379  N   SER   196      37.143  24.788  46.147  1.00  0.00           N
ATOM   2380  HN  SER   196      37.683  25.622  45.995  1.00  0.00           H
ATOM   2381  CA  SER   196      37.788  23.925  47.128  1.00  0.00           C
ATOM   2382  HA  SER   196      37.291  23.851  48.092  1.00  0.00           H
ATOM   2383  CB  SER   196      38.050  22.511  46.692  1.00  0.00           C
ATOM   2384  HB1 SER   196      38.992  22.431  46.113  1.00  0.00           H
ATOM   2385  HB2 SER   196      37.235  22.075  46.077  1.00  0.00           H
ATOM   2386  OG  SER   196      38.200  21.666  47.867  1.00  0.00           O
ATOM   2387  HG1 SER   196      37.342  21.331  48.127  1.00  0.00           H
ATOM   2388  C   SER   196      39.106  24.640  47.535  1.00  0.00           C
ATOM   2389  O   SER   196      39.641  25.551  46.911  1.00  0.00           O
ATOM   2390  N   LEU   197      39.690  24.229  48.645  1.00  0.00           N
ATOM   2391  HN  LEU   197      39.353  23.400  49.091  1.00  0.00           H
ATOM   2392  CA  LEU   197      40.894  24.763  49.140  1.00  0.00           C
ATOM   2393  HA  LEU   197      40.615  25.796  49.308  1.00  0.00           H
ATOM   2394  CB  LEU   197      41.415  24.087  50.467  1.00  0.00           C
ATOM   2395  HB1 LEU   197      41.451  22.983  50.443  1.00  0.00           H
ATOM   2396  HB2 LEU   197      40.729  24.290  51.322  1.00  0.00           H
ATOM   2397  CG  LEU   197      42.868  24.626  51.025  1.00  0.00           C
ATOM   2398  HG  LEU   197      43.642  24.139  50.409  1.00  0.00           H
ATOM   2399  CD1 LEU   197      43.052  26.208  51.037  1.00  0.00           C
ATOM   2400 HD11 LEU   197      42.598  26.624  50.115  1.00  0.00           H
ATOM   2401 HD12 LEU   197      44.113  26.535  51.124  1.00  0.00           H
ATOM   2402 HD13 LEU   197      42.598  26.558  51.988  1.00  0.00           H
ATOM   2403  CD2 LEU   197      43.134  24.010  52.349  1.00  0.00           C
ATOM   2404 HD21 LEU   197      42.384  24.308  53.112  1.00  0.00           H
ATOM   2405 HD22 LEU   197      44.178  24.286  52.617  1.00  0.00           H
ATOM   2406 HD23 LEU   197      43.141  22.909  52.210  1.00  0.00           H
ATOM   2407  C   LEU   197      42.122  24.659  48.123  1.00  0.00           C
ATOM   2408  O   LEU   197      42.843  25.671  47.948  1.00  0.00           O
ATOM   2409  N   GLN   198      42.312  23.514  47.452  1.00  0.00           N
ATOM   2410  HN  GLN   198      41.721  22.727  47.644  1.00  0.00           H
ATOM   2411  CA  GLN   198      43.284  23.239  46.392  1.00  0.00           C
ATOM   2412  HA  GLN   198      44.236  23.329  46.902  1.00  0.00           H
ATOM   2413  CB  GLN   198      43.017  21.830  45.857  1.00  0.00           C
ATOM   2414  HB1 GLN   198      43.855  21.598  45.168  1.00  0.00           H
ATOM   2415  HB2 GLN   198      42.064  21.785  45.297  1.00  0.00           H
ATOM   2416  CG  GLN   198      43.020  20.602  46.869  1.00  0.00           C
ATOM   2417  HG1 GLN   198      43.406  19.760  46.246  1.00  0.00           H
ATOM   2418  HG2 GLN   198      42.000  20.264  47.142  1.00  0.00           H
ATOM   2419  CD  GLN   198      43.861  20.674  48.222  1.00  0.00           C
ATOM   2420  OE1 GLN   198      43.344  20.818  49.288  1.00  0.00           O
ATOM   2421  NE2 GLN   198      45.175  20.357  48.152  1.00  0.00           N
ATOM   2422 HE21 GLN   198      45.584  19.979  47.325  1.00  0.00           H
ATOM   2423 HE22 GLN   198      45.773  20.586  48.925  1.00  0.00           H
ATOM   2424  C   GLN   198      43.130  24.170  45.139  1.00  0.00           C
ATOM   2425  O   GLN   198      42.119  24.111  44.488  1.00  0.00           O
ATOM   2426  N   TRP   199      44.146  25.037  44.731  1.00  0.00           N
ATOM   2427  HN  TRP   199      44.899  25.145  45.371  1.00  0.00           H
ATOM   2428  CA  TRP   199      44.031  25.908  43.522  1.00  0.00           C
ATOM   2429  HA  TRP   199      43.004  26.006  43.208  1.00  0.00           H
ATOM   2430  CB  TRP   199      44.633  27.315  44.003  1.00  0.00           C
ATOM   2431  HB1 TRP   199      44.126  27.658  44.923  1.00  0.00           H
ATOM   2432  HB2 TRP   199      44.479  27.924  43.083  1.00  0.00           H
ATOM   2433  CG  TRP   199      46.119  27.260  44.343  1.00  0.00           C
ATOM   2434  CD1 TRP   199      47.190  27.532  43.505  1.00  0.00           C
ATOM   2435  HD1 TRP   199      47.012  27.853  42.483  1.00  0.00           H
ATOM   2436  NE1 TRP   199      48.329  27.369  44.132  1.00  0.00           N
ATOM   2437  HE1 TRP   199      49.262  27.511  43.849  1.00  0.00           H
ATOM   2438  CE2 TRP   199      48.094  27.014  45.414  1.00  0.00           C
ATOM   2439  CD2 TRP   199      46.708  26.981  45.623  1.00  0.00           C
ATOM   2440  CE3 TRP   199      46.215  26.661  46.937  1.00  0.00           C
ATOM   2441  HE3 TRP   199      45.180  26.716  47.220  1.00  0.00           H
ATOM   2442  CZ3 TRP   199      47.158  26.278  47.969  1.00  0.00           C
ATOM   2443  HZ3 TRP   199      46.729  26.028  48.927  1.00  0.00           H
ATOM   2444  CZ2 TRP   199      49.017  26.656  46.420  1.00  0.00           C
ATOM   2445  HZ2 TRP   199      50.062  26.644  46.170  1.00  0.00           H
ATOM   2446  CH2 TRP   199      48.530  26.300  47.659  1.00  0.00           C
ATOM   2447  HH2 TRP   199      49.143  26.041  48.509  1.00  0.00           H
ATOM   2448  C   TRP   199      44.875  25.390  42.274  1.00  0.00           C
ATOM   2449  O   TRP   199      44.756  25.811  41.135  1.00  0.00           O
ATOM   2450  N   SER   200      45.738  24.337  42.629  1.00  0.00           N
ATOM   2451  HN  SER   200      45.767  23.804  43.468  1.00  0.00           H
ATOM   2452  CA  SER   200      46.515  23.663  41.599  1.00  0.00           C
ATOM   2453  HA  SER   200      45.983  23.727  40.655  1.00  0.00           H
ATOM   2454  CB  SER   200      47.898  24.325  41.551  1.00  0.00           C
ATOM   2455  HB1 SER   200      48.388  24.186  42.537  1.00  0.00           H
ATOM   2456  HB2 SER   200      47.855  25.439  41.482  1.00  0.00           H
ATOM   2457  OG  SER   200      48.770  23.866  40.528  1.00  0.00           O
ATOM   2458  HG1 SER   200      48.381  24.390  39.825  1.00  0.00           H
ATOM   2459  C   SER   200      46.684  22.184  41.882  1.00  0.00           C
ATOM   2460  O   SER   200      46.479  21.736  42.989  1.00  0.00           O
HETATM 2461  N   HSD   201      46.988  21.482  40.812  1.00  0.00           N
HETATM 2462  HN  HSD   201      47.212  21.871  39.920  1.00  0.00           H
HETATM 2463  CA  HSD   201      47.152  20.051  40.913  1.00  0.00           C
HETATM 2464  HA  HSD   201      46.636  19.748  41.816  1.00  0.00           H
HETATM 2465  CB  HSD   201      46.670  19.351  39.549  1.00  0.00           C
HETATM 2466  HB1 HSD   201      46.920  19.933  38.644  1.00  0.00           H
HETATM 2467  HB2 HSD   201      45.624  19.683  39.650  1.00  0.00           H
HETATM 2468  ND1 HSD   201      46.713  16.976  40.474  1.00  0.00           N
HETATM 2469  HD1 HSD   201      46.193  17.191  41.304  1.00  0.00           H
HETATM 2470  CG  HSD   201      46.962  17.881  39.430  1.00  0.00           C
HETATM 2471  CE1 HSD   201      47.132  15.780  40.068  1.00  0.00           C
HETATM 2472  HE1 HSD   201      46.912  14.861  40.618  1.00  0.00           H
HETATM 2473  NE2 HSD   201      47.548  15.806  38.824  1.00  0.00           N
HETATM 2474  CD2 HSD   201      47.481  17.143  38.419  1.00  0.00           C
HETATM 2475  HD2 HSD   201      47.907  17.347  37.438  1.00  0.00           H
HETATM 2476  C   HSD   201      48.591  19.726  41.218  1.00  0.00           C
HETATM 2477  O   HSD   201      48.973  18.588  41.227  1.00  0.00           O
ATOM   2478  N   SER   202      49.380  20.752  41.421  1.00  0.00           N
ATOM   2479  HN  SER   202      49.178  21.715  41.259  1.00  0.00           H
ATOM   2480  CA  SER   202      50.735  20.579  41.806  1.00  0.00           C
ATOM   2481  HA  SER   202      51.204  19.918  41.093  1.00  0.00           H
ATOM   2482  CB  SER   202      51.350  21.998  41.645  1.00  0.00           C
ATOM   2483  HB1 SER   202      51.016  22.334  40.632  1.00  0.00           H
ATOM   2484  HB2 SER   202      52.443  22.131  41.605  1.00  0.00           H
ATOM   2485  OG  SER   202      50.858  22.956  42.618  1.00  0.00           O
ATOM   2486  HG1 SER   202      51.224  23.825  42.421  1.00  0.00           H
ATOM   2487  C   SER   202      51.071  19.895  43.135  1.00  0.00           C
ATOM   2488  O   SER   202      50.336  19.863  44.090  1.00  0.00           O
ATOM   2489  N   ALA   203      52.218  19.376  43.174  1.00  0.00           N
ATOM   2490  HN  ALA   203      52.803  19.208  42.380  1.00  0.00           H
ATOM   2491  CA  ALA   203      52.784  18.772  44.318  1.00  0.00           C
ATOM   2492  HA  ALA   203      52.115  17.974  44.599  1.00  0.00           H
ATOM   2493  CB  ALA   203      54.142  18.073  43.912  1.00  0.00           C
ATOM   2494  HB1 ALA   203      54.867  18.738  43.393  1.00  0.00           H
ATOM   2495  HB2 ALA   203      53.935  17.118  43.391  1.00  0.00           H
ATOM   2496  HB3 ALA   203      54.538  17.888  44.932  1.00  0.00           H
ATOM   2497  C   ALA   203      52.985  19.784  45.450  1.00  0.00           C
ATOM   2498  O   ALA   203      52.597  19.493  46.580  1.00  0.00           O
ATOM   2499  N   TYR   204      53.461  21.023  45.130  1.00  0.00           N
ATOM   2500  HN  TYR   204      53.654  21.309  44.194  1.00  0.00           H
ATOM   2501  CA  TYR   204      53.729  22.171  45.987  1.00  0.00           C
ATOM   2502  HA  TYR   204      54.366  21.807  46.776  1.00  0.00           H
ATOM   2503  CB  TYR   204      54.327  23.311  45.122  1.00  0.00           C
ATOM   2504  HB1 TYR   204      53.631  23.482  44.273  1.00  0.00           H
ATOM   2505  HB2 TYR   204      55.281  22.920  44.712  1.00  0.00           H
ATOM   2506  CG  TYR   204      54.500  24.614  45.793  1.00  0.00           C
ATOM   2507  CD1 TYR   204      54.127  25.820  45.152  1.00  0.00           C
ATOM   2508  HD1 TYR   204      53.777  25.827  44.126  1.00  0.00           H
ATOM   2509  CE1 TYR   204      54.218  27.051  45.852  1.00  0.00           C
ATOM   2510  HE1 TYR   204      53.824  27.955  45.426  1.00  0.00           H
ATOM   2511  CZ  TYR   204      54.997  27.092  47.003  1.00  0.00           C
ATOM   2512  OH  TYR   204      55.081  28.218  47.915  1.00  0.00           O
ATOM   2513  HH  TYR   204      54.190  28.373  48.269  1.00  0.00           H
ATOM   2514  CD2 TYR   204      55.252  24.612  46.951  1.00  0.00           C
ATOM   2515  HD2 TYR   204      55.481  23.682  47.444  1.00  0.00           H
ATOM   2516  CE2 TYR   204      55.396  25.860  47.610  1.00  0.00           C
ATOM   2517  HE2 TYR   204      55.946  25.905  48.535  1.00  0.00           H
ATOM   2518  C   TYR   204      52.396  22.572  46.671  1.00  0.00           C
ATOM   2519  O   TYR   204      52.342  22.839  47.882  1.00  0.00           O
ATOM   2520  N   CYS   205      51.278  22.587  45.970  1.00  0.00           N
ATOM   2521  HN  CYS   205      51.301  22.485  44.983  1.00  0.00           H
ATOM   2522  CA  CYS   205      49.994  22.910  46.549  1.00  0.00           C
ATOM   2523  HA  CYS   205      50.161  23.821  47.107  1.00  0.00           H
ATOM   2524  CB  CYS   205      48.982  23.037  45.447  1.00  0.00           C
ATOM   2525  HB1 CYS   205      48.948  22.061  44.918  1.00  0.00           H
ATOM   2526  HB2 CYS   205      49.322  23.825  44.754  1.00  0.00           H
ATOM   2527  SG  CYS   205      47.178  23.508  45.902  1.00  0.00           S
ATOM   2528  HG1 CYS   205      47.550  24.590  46.582  1.00  0.00           H
ATOM   2529  C   CYS   205      49.549  21.920  47.557  1.00  0.00           C
ATOM   2530  O   CYS   205      48.962  22.306  48.567  1.00  0.00           O
ATOM   2531  N   GLN   206      49.796  20.622  47.334  1.00  0.00           N
ATOM   2532  HN  GLN   206      50.300  20.310  46.531  1.00  0.00           H
ATOM   2533  CA  GLN   206      49.468  19.530  48.306  1.00  0.00           C
ATOM   2534  HA  GLN   206      48.402  19.579  48.476  1.00  0.00           H
ATOM   2535  CB  GLN   206      49.744  18.092  47.681  1.00  0.00           C
ATOM   2536  HB1 GLN   206      49.509  17.283  48.414  1.00  0.00           H
ATOM   2537  HB2 GLN   206      50.837  18.150  47.503  1.00  0.00           H
ATOM   2538  CG  GLN   206      48.966  17.657  46.356  1.00  0.00           C
ATOM   2539  HG1 GLN   206      48.623  16.602  46.446  1.00  0.00           H
ATOM   2540  HG2 GLN   206      49.572  17.453  45.448  1.00  0.00           H
ATOM   2541  CD  GLN   206      47.748  18.545  46.105  1.00  0.00           C
ATOM   2542  OE1 GLN   206      46.825  18.296  46.825  1.00  0.00           O
ATOM   2543  NE2 GLN   206      47.865  19.505  45.177  1.00  0.00           N
ATOM   2544 HE21 GLN   206      47.020  19.702  44.692  1.00  0.00           H
ATOM   2545 HE22 GLN   206      48.704  19.663  44.642  1.00  0.00           H
ATOM   2546  C   GLN   206      50.322  19.632  49.541  1.00  0.00           C
ATOM   2547  O   GLN   206      49.863  19.577  50.708  1.00  0.00           O
ATOM   2548  N   LEU   207      51.621  19.916  49.364  1.00  0.00           N
ATOM   2549  HN  LEU   207      51.957  19.967  48.426  1.00  0.00           H
ATOM   2550  CA  LEU   207      52.580  20.163  50.396  1.00  0.00           C
ATOM   2551  HA  LEU   207      52.533  19.281  51.029  1.00  0.00           H
ATOM   2552  CB  LEU   207      54.052  20.394  49.941  1.00  0.00           C
ATOM   2553  HB1 LEU   207      54.187  21.442  49.598  1.00  0.00           H
ATOM   2554  HB2 LEU   207      54.227  19.653  49.137  1.00  0.00           H
ATOM   2555  CG  LEU   207      55.117  20.238  51.051  1.00  0.00           C
ATOM   2556  HG  LEU   207      54.870  20.905  51.896  1.00  0.00           H
ATOM   2557  CD1 LEU   207      55.239  18.782  51.643  1.00  0.00           C
ATOM   2558 HD11 LEU   207      55.970  18.280  50.976  1.00  0.00           H
ATOM   2559 HD12 LEU   207      54.309  18.171  51.694  1.00  0.00           H
ATOM   2560 HD13 LEU   207      55.595  18.832  52.700  1.00  0.00           H
ATOM   2561  CD2 LEU   207      56.469  20.720  50.546  1.00  0.00           C
ATOM   2562 HD21 LEU   207      57.283  20.368  51.210  1.00  0.00           H
ATOM   2563 HD22 LEU   207      56.427  21.835  50.558  1.00  0.00           H
ATOM   2564 HD23 LEU   207      56.757  20.418  49.516  1.00  0.00           H
ATOM   2565  C   LEU   207      52.195  21.313  51.391  1.00  0.00           C
ATOM   2566  O   LEU   207      52.300  21.194  52.638  1.00  0.00           O
ATOM   2567  N   PHE   208      51.710  22.443  50.758  1.00  0.00           N
ATOM   2568  HN  PHE   208      51.419  22.460  49.804  1.00  0.00           H
ATOM   2569  CA  PHE   208      51.272  23.576  51.601  1.00  0.00           C
ATOM   2570  HA  PHE   208      52.140  23.819  52.202  1.00  0.00           H
ATOM   2571  CB  PHE   208      50.781  24.838  50.771  1.00  0.00           C
ATOM   2572  HB1 PHE   208      50.065  24.540  49.974  1.00  0.00           H
ATOM   2573  HB2 PHE   208      51.702  25.222  50.292  1.00  0.00           H
ATOM   2574  CG  PHE   208      50.222  25.964  51.629  1.00  0.00           C
ATOM   2575  CD1 PHE   208      50.983  26.549  52.713  1.00  0.00           C
ATOM   2576  HD1 PHE   208      52.017  26.294  52.862  1.00  0.00           H
ATOM   2577  CE1 PHE   208      50.367  27.531  53.544  1.00  0.00           C
ATOM   2578  HE1 PHE   208      50.940  28.122  54.240  1.00  0.00           H
ATOM   2579  CZ  PHE   208      48.966  27.870  53.422  1.00  0.00           C
ATOM   2580  HZ  PHE   208      48.464  28.595  54.050  1.00  0.00           H
ATOM   2581  CD2 PHE   208      48.889  26.294  51.533  1.00  0.00           C
ATOM   2582  HD2 PHE   208      48.290  25.818  50.764  1.00  0.00           H
ATOM   2583  CE2 PHE   208      48.282  27.204  52.346  1.00  0.00           C
ATOM   2584  HE2 PHE   208      47.212  27.377  52.271  1.00  0.00           H
ATOM   2585  C   PHE   208      50.123  23.223  52.500  1.00  0.00           C
ATOM   2586  O   PHE   208      50.042  23.607  53.638  1.00  0.00           O
ATOM   2587  N   VAL   209      49.054  22.505  52.035  1.00  0.00           N
ATOM   2588  HN  VAL   209      49.114  22.132  51.118  1.00  0.00           H
ATOM   2589  CA  VAL   209      47.861  22.136  52.803  1.00  0.00           C
ATOM   2590  HA  VAL   209      47.500  23.035  53.295  1.00  0.00           H
ATOM   2591  CB  VAL   209      46.677  21.668  51.961  1.00  0.00           C
ATOM   2592  HB  VAL   209      47.105  20.853  51.335  1.00  0.00           H
ATOM   2593  CG1 VAL   209      45.439  21.306  52.868  1.00  0.00           C
ATOM   2594 HG11 VAL   209      45.657  20.354  53.395  1.00  0.00           H
ATOM   2595 HG12 VAL   209      44.513  21.090  52.300  1.00  0.00           H
ATOM   2596 HG13 VAL   209      45.119  22.069  53.611  1.00  0.00           H
ATOM   2597  CG2 VAL   209      46.338  22.788  50.859  1.00  0.00           C
ATOM   2598 HG21 VAL   209      45.449  22.458  50.273  1.00  0.00           H
ATOM   2599 HG22 VAL   209      47.082  22.827  50.036  1.00  0.00           H
ATOM   2600 HG23 VAL   209      46.231  23.835  51.236  1.00  0.00           H
ATOM   2601  C   VAL   209      48.239  21.026  53.783  1.00  0.00           C
ATOM   2602  O   VAL   209      47.720  20.893  54.869  1.00  0.00           O
ATOM   2603  N   VAL   210      49.235  20.228  53.550  1.00  0.00           N
ATOM   2604  HN  VAL   210      49.724  20.159  52.682  1.00  0.00           H
ATOM   2605  CA  VAL   210      49.816  19.231  54.490  1.00  0.00           C
ATOM   2606  HA  VAL   210      49.034  18.615  54.916  1.00  0.00           H
ATOM   2607  CB  VAL   210      50.754  18.255  53.756  1.00  0.00           C
ATOM   2608  HB  VAL   210      51.350  18.812  53.005  1.00  0.00           H
ATOM   2609  CG1 VAL   210      51.810  17.541  54.649  1.00  0.00           C
ATOM   2610 HG11 VAL   210      52.416  18.255  55.244  1.00  0.00           H
ATOM   2611 HG12 VAL   210      52.372  16.898  53.928  1.00  0.00           H
ATOM   2612 HG13 VAL   210      51.380  16.760  55.316  1.00  0.00           H
ATOM   2613  CG2 VAL   210      49.887  17.120  52.958  1.00  0.00           C
ATOM   2614 HG21 VAL   210      48.961  17.611  52.579  1.00  0.00           H
ATOM   2615 HG22 VAL   210      49.696  16.316  53.692  1.00  0.00           H
ATOM   2616 HG23 VAL   210      50.630  16.833  52.183  1.00  0.00           H
ATOM   2617  C   VAL   210      50.337  19.902  55.698  1.00  0.00           C
ATOM   2618  O   VAL   210      50.198  19.464  56.817  1.00  0.00           O
ATOM   2619  N   VAL   211      50.997  21.123  55.483  1.00  0.00           N
ATOM   2620  HN  VAL   211      51.074  21.372  54.527  1.00  0.00           H
ATOM   2621  CA  VAL   211      51.350  21.929  56.619  1.00  0.00           C
ATOM   2622  HA  VAL   211      51.989  21.335  57.246  1.00  0.00           H
ATOM   2623  CB  VAL   211      52.178  23.156  56.147  1.00  0.00           C
ATOM   2624  HB  VAL   211      51.499  23.665  55.431  1.00  0.00           H
ATOM   2625  CG1 VAL   211      52.496  24.263  57.196  1.00  0.00           C
ATOM   2626 HG11 VAL   211      52.870  25.172  56.666  1.00  0.00           H
ATOM   2627 HG12 VAL   211      53.378  23.962  57.793  1.00  0.00           H
ATOM   2628 HG13 VAL   211      51.581  24.564  57.736  1.00  0.00           H
ATOM   2629  CG2 VAL   211      53.452  22.662  55.415  1.00  0.00           C
ATOM   2630 HG21 VAL   211      53.985  23.580  55.106  1.00  0.00           H
ATOM   2631 HG22 VAL   211      53.265  21.970  54.573  1.00  0.00           H
ATOM   2632 HG23 VAL   211      54.097  22.161  56.178  1.00  0.00           H
ATOM   2633  C   VAL   211      50.224  22.323  57.528  1.00  0.00           C
ATOM   2634  O   VAL   211      50.279  22.110  58.739  1.00  0.00           O
ATOM   2635  N   PHE   212      49.118  22.828  56.893  1.00  0.00           N
ATOM   2636  HN  PHE   212      49.220  22.891  55.901  1.00  0.00           H
ATOM   2637  CA  PHE   212      47.913  23.237  57.511  1.00  0.00           C
ATOM   2638  HA  PHE   212      48.165  24.012  58.220  1.00  0.00           H
ATOM   2639  CB  PHE   212      47.007  23.828  56.322  1.00  0.00           C
ATOM   2640  HB1 PHE   212      46.974  23.093  55.486  1.00  0.00           H
ATOM   2641  HB2 PHE   212      47.584  24.680  55.894  1.00  0.00           H
ATOM   2642  CG  PHE   212      45.585  24.192  56.642  1.00  0.00           C
ATOM   2643  CD1 PHE   212      44.512  23.422  56.247  1.00  0.00           C
ATOM   2644  HD1 PHE   212      44.696  22.456  55.808  1.00  0.00           H
ATOM   2645  CE1 PHE   212      43.169  23.812  56.709  1.00  0.00           C
ATOM   2646  HE1 PHE   212      42.301  23.173  56.595  1.00  0.00           H
ATOM   2647  CZ  PHE   212      42.975  25.089  57.254  1.00  0.00           C
ATOM   2648  HZ  PHE   212      41.996  25.410  57.574  1.00  0.00           H
ATOM   2649  CD2 PHE   212      45.428  25.353  57.352  1.00  0.00           C
ATOM   2650  HD2 PHE   212      46.252  26.050  57.463  1.00  0.00           H
ATOM   2651  CE2 PHE   212      44.100  25.859  57.560  1.00  0.00           C
ATOM   2652  HE2 PHE   212      44.071  26.742  58.174  1.00  0.00           H
ATOM   2653  C   PHE   212      47.293  22.162  58.394  1.00  0.00           C
ATOM   2654  O   PHE   212      47.015  22.383  59.551  1.00  0.00           O
ATOM   2655  N   ALA   213      47.161  20.917  57.918  1.00  0.00           N
ATOM   2656  HN  ALA   213      47.313  20.790  56.931  1.00  0.00           H
ATOM   2657  CA  ALA   213      46.825  19.782  58.734  1.00  0.00           C
ATOM   2658  HA  ALA   213      45.992  19.985  59.387  1.00  0.00           H
ATOM   2659  CB  ALA   213      46.710  18.585  57.782  1.00  0.00           C
ATOM   2660  HB1 ALA   213      46.494  17.659  58.364  1.00  0.00           H
ATOM   2661  HB2 ALA   213      47.600  18.397  57.150  1.00  0.00           H
ATOM   2662  HB3 ALA   213      45.823  18.727  57.122  1.00  0.00           H
ATOM   2663  C   ALA   213      47.770  19.436  59.861  1.00  0.00           C
ATOM   2664  O   ALA   213      47.404  19.081  60.984  1.00  0.00           O
ATOM   2665  N   VAL   214      49.028  19.444  59.680  1.00  0.00           N
ATOM   2666  HN  VAL   214      49.531  19.746  58.879  1.00  0.00           H
ATOM   2667  CA  VAL   214      49.953  19.310  60.880  1.00  0.00           C
ATOM   2668  HA  VAL   214      49.672  18.440  61.458  1.00  0.00           H
ATOM   2669  CB  VAL   214      51.424  19.251  60.294  1.00  0.00           C
ATOM   2670  HB  VAL   214      51.618  20.064  59.559  1.00  0.00           H
ATOM   2671  CG1 VAL   214      52.478  19.222  61.431  1.00  0.00           C
ATOM   2672 HG11 VAL   214      52.468  20.177  61.993  1.00  0.00           H
ATOM   2673 HG12 VAL   214      53.475  18.908  61.061  1.00  0.00           H
ATOM   2674 HG13 VAL   214      52.065  18.472  62.124  1.00  0.00           H
ATOM   2675  CG2 VAL   214      51.450  17.961  59.417  1.00  0.00           C
ATOM   2676 HG21 VAL   214      52.492  17.864  59.030  1.00  0.00           H
ATOM   2677 HG22 VAL   214      50.762  17.996  58.542  1.00  0.00           H
ATOM   2678 HG23 VAL   214      51.150  17.137  60.109  1.00  0.00           H
ATOM   2679  C   VAL   214      49.913  20.420  61.809  1.00  0.00           C
ATOM   2680  O   VAL   214      49.877  20.216  63.003  1.00  0.00           O
ATOM   2681  N   LEU   215      49.817  21.716  61.349  1.00  0.00           N
ATOM   2682  HN  LEU   215      49.712  21.801  60.362  1.00  0.00           H
ATOM   2683  CA  LEU   215      49.844  22.910  62.215  1.00  0.00           C
ATOM   2684  HA  LEU   215      50.528  22.914  63.053  1.00  0.00           H
ATOM   2685  CB  LEU   215      50.233  24.143  61.323  1.00  0.00           C
ATOM   2686  HB1 LEU   215      49.550  24.253  60.455  1.00  0.00           H
ATOM   2687  HB2 LEU   215      51.202  23.817  60.881  1.00  0.00           H
ATOM   2688  CG  LEU   215      50.441  25.523  62.013  1.00  0.00           C
ATOM   2689  HG  LEU   215      49.483  25.826  62.469  1.00  0.00           H
ATOM   2690  CD1 LEU   215      51.445  25.652  63.221  1.00  0.00           C
ATOM   2691 HD11 LEU   215      51.169  25.093  64.140  1.00  0.00           H
ATOM   2692 HD12 LEU   215      51.334  26.707  63.576  1.00  0.00           H
ATOM   2693 HD13 LEU   215      52.481  25.363  62.959  1.00  0.00           H
ATOM   2694  CD2 LEU   215      50.803  26.571  60.979  1.00  0.00           C
ATOM   2695 HD21 LEU   215      51.793  26.284  60.562  1.00  0.00           H
ATOM   2696 HD22 LEU   215      50.962  27.574  61.419  1.00  0.00           H
ATOM   2697 HD23 LEU   215      50.102  26.603  60.124  1.00  0.00           H
ATOM   2698  C   LEU   215      48.527  23.203  63.000  1.00  0.00           C
ATOM   2699  O   LEU   215      48.561  23.800  64.055  1.00  0.00           O
ATOM   2700  N   TYR   216      47.306  22.770  62.497  1.00  0.00           N
ATOM   2701  HN  TYR   216      47.342  22.415  61.565  1.00  0.00           H
ATOM   2702  CA  TYR   216      46.061  23.098  63.127  1.00  0.00           C
ATOM   2703  HA  TYR   216      46.204  23.655  64.042  1.00  0.00           H
ATOM   2704  CB  TYR   216      45.195  23.999  62.149  1.00  0.00           C
ATOM   2705  HB1 TYR   216      44.348  24.314  62.792  1.00  0.00           H
ATOM   2706  HB2 TYR   216      44.875  23.374  61.278  1.00  0.00           H
ATOM   2707  CG  TYR   216      45.962  25.265  61.779  1.00  0.00           C
ATOM   2708  CD1 TYR   216      46.470  25.536  60.465  1.00  0.00           C
ATOM   2709  HD1 TYR   216      46.533  24.695  59.784  1.00  0.00           H
ATOM   2710  CE1 TYR   216      47.134  26.744  60.171  1.00  0.00           C
ATOM   2711  HE1 TYR   216      47.429  26.990  59.156  1.00  0.00           H
ATOM   2712  CZ  TYR   216      47.254  27.684  61.138  1.00  0.00           C
ATOM   2713  OH  TYR   216      47.804  28.966  60.856  1.00  0.00           O
ATOM   2714  HH  TYR   216      47.211  29.604  61.271  1.00  0.00           H
ATOM   2715  CD2 TYR   216      45.995  26.354  62.746  1.00  0.00           C
ATOM   2716  HD2 TYR   216      45.477  26.144  63.682  1.00  0.00           H
ATOM   2717  CE2 TYR   216      46.674  27.524  62.388  1.00  0.00           C
ATOM   2718  HE2 TYR   216      46.817  28.300  63.122  1.00  0.00           H
ATOM   2719  C   TYR   216      45.422  21.836  63.605  1.00  0.00           C
ATOM   2720  O   TYR   216      44.198  21.793  63.845  1.00  0.00           O
ATOM   2721  N   PHE   217      46.293  20.804  63.844  1.00  0.00           N
ATOM   2722  HN  PHE   217      47.226  20.927  63.503  1.00  0.00           H
ATOM   2723  CA  PHE   217      45.727  19.623  64.392  1.00  0.00           C
ATOM   2724  HA  PHE   217      44.992  20.003  65.090  1.00  0.00           H
ATOM   2725  CB  PHE   217      44.918  18.822  63.263  1.00  0.00           C
ATOM   2726  HB1 PHE   217      45.539  18.492  62.408  1.00  0.00           H
ATOM   2727  HB2 PHE   217      44.079  19.522  63.034  1.00  0.00           H
ATOM   2728  CG  PHE   217      44.306  17.596  63.888  1.00  0.00           C
ATOM   2729  CD1 PHE   217      43.282  17.776  64.841  1.00  0.00           C
ATOM   2730  HD1 PHE   217      42.974  18.787  65.011  1.00  0.00           H
ATOM   2731  CE1 PHE   217      42.675  16.743  65.544  1.00  0.00           C
ATOM   2732  HE1 PHE   217      41.883  16.930  66.253  1.00  0.00           H
ATOM   2733  CZ  PHE   217      43.091  15.377  65.219  1.00  0.00           C
ATOM   2734  HZ  PHE   217      42.588  14.593  65.761  1.00  0.00           H
ATOM   2735  CD2 PHE   217      44.613  16.278  63.549  1.00  0.00           C
ATOM   2736  HD2 PHE   217      45.320  16.182  62.738  1.00  0.00           H
ATOM   2737  CE2 PHE   217      44.053  15.174  64.186  1.00  0.00           C
ATOM   2738  HE2 PHE   217      44.349  14.165  63.933  1.00  0.00           H
ATOM   2739  C   PHE   217      46.793  18.842  65.094  1.00  0.00           C
ATOM   2740  O   PHE   217      46.691  18.731  66.319  1.00  0.00           O
ATOM   2741  N   LEU   218      47.794  18.263  64.354  1.00  0.00           N
ATOM   2742  HN  LEU   218      47.690  18.380  63.372  1.00  0.00           H
ATOM   2743  CA  LEU   218      48.839  17.417  64.945  1.00  0.00           C
ATOM   2744  HA  LEU   218      48.342  16.711  65.585  1.00  0.00           H
ATOM   2745  CB  LEU   218      49.654  16.583  63.935  1.00  0.00           C
ATOM   2746  HB1 LEU   218      50.318  15.880  64.481  1.00  0.00           H
ATOM   2747  HB2 LEU   218      50.306  17.375  63.512  1.00  0.00           H
ATOM   2748  CG  LEU   218      48.754  15.821  62.978  1.00  0.00           C
ATOM   2749  HG  LEU   218      48.053  16.467  62.399  1.00  0.00           H
ATOM   2750  CD1 LEU   218      49.566  15.090  61.939  1.00  0.00           C
ATOM   2751 HD11 LEU   218      48.906  14.627  61.175  1.00  0.00           H
ATOM   2752 HD12 LEU   218      50.140  14.312  62.484  1.00  0.00           H
ATOM   2753 HD13 LEU   218      50.310  15.767  61.470  1.00  0.00           H
ATOM   2754  CD2 LEU   218      47.853  14.816  63.732  1.00  0.00           C
ATOM   2755 HD21 LEU   218      47.300  14.182  63.013  1.00  0.00           H
ATOM   2756 HD22 LEU   218      47.075  15.346  64.330  1.00  0.00           H
ATOM   2757 HD23 LEU   218      48.450  14.096  64.349  1.00  0.00           H
ATOM   2758  C   LEU   218      49.699  18.055  65.973  1.00  0.00           C
ATOM   2759  O   LEU   218      49.877  17.419  66.981  1.00  0.00           O
ATOM   2760  N   LEU   219      50.234  19.305  65.726  1.00  0.00           N
ATOM   2761  HN  LEU   219      50.191  19.645  64.789  1.00  0.00           H
ATOM   2762  CA  LEU   219      51.057  20.000  66.692  1.00  0.00           C
ATOM   2763  HA  LEU   219      51.749  19.259  67.063  1.00  0.00           H
ATOM   2764  CB  LEU   219      51.914  21.093  66.124  1.00  0.00           C
ATOM   2765  HB1 LEU   219      52.527  21.606  66.887  1.00  0.00           H
ATOM   2766  HB2 LEU   219      51.234  21.728  65.518  1.00  0.00           H
ATOM   2767  CG  LEU   219      53.007  20.570  65.205  1.00  0.00           C
ATOM   2768  HG  LEU   219      52.555  19.688  64.719  1.00  0.00           H
ATOM   2769  CD1 LEU   219      53.382  21.589  64.157  1.00  0.00           C
ATOM   2770 HD11 LEU   219      52.534  21.950  63.541  1.00  0.00           H
ATOM   2771 HD12 LEU   219      54.170  21.135  63.516  1.00  0.00           H
ATOM   2772 HD13 LEU   219      53.960  22.403  64.641  1.00  0.00           H
ATOM   2773  CD2 LEU   219      54.215  20.085  65.933  1.00  0.00           C
ATOM   2774 HD21 LEU   219      54.789  20.952  66.336  1.00  0.00           H
ATOM   2775 HD22 LEU   219      54.910  19.719  65.159  1.00  0.00           H
ATOM   2776 HD23 LEU   219      54.009  19.354  66.745  1.00  0.00           H
ATOM   2777  C   LEU   219      50.222  20.491  67.864  1.00  0.00           C
ATOM   2778  O   LEU   219      50.682  20.106  68.922  1.00  0.00           O
ATOM   2779  N   PRO   220      49.035  21.114  67.844  1.00  0.00           N
ATOM   2780  CD  PRO   220      48.593  22.005  66.757  1.00  0.00           C
ATOM   2781  HD1 PRO   220      47.938  21.549  65.982  1.00  0.00           H
ATOM   2782  HD2 PRO   220      49.482  22.404  66.233  1.00  0.00           H
ATOM   2783  CA  PRO   220      48.309  21.456  69.007  1.00  0.00           C
ATOM   2784  HA  PRO   220      49.026  21.877  69.701  1.00  0.00           H
ATOM   2785  CB  PRO   220      47.234  22.447  68.653  1.00  0.00           C
ATOM   2786  HB1 PRO   220      47.065  23.082  69.548  1.00  0.00           H
ATOM   2787  HB2 PRO   220      46.338  21.856  68.367  1.00  0.00           H
ATOM   2788  CG  PRO   220      47.825  23.115  67.445  1.00  0.00           C
ATOM   2789  HG1 PRO   220      47.130  23.571  66.698  1.00  0.00           H
ATOM   2790  HG2 PRO   220      48.557  23.889  67.762  1.00  0.00           H
ATOM   2791  C   PRO   220      47.754  20.195  69.682  1.00  0.00           C
ATOM   2792  O   PRO   220      47.783  20.155  70.911  1.00  0.00           O
ATOM   2793  N   LEU   221      47.442  19.070  69.003  1.00  0.00           N
ATOM   2794  HN  LEU   221      47.395  19.100  68.008  1.00  0.00           H
ATOM   2795  CA  LEU   221      47.151  17.836  69.778  1.00  0.00           C
ATOM   2796  HA  LEU   221      46.291  18.011  70.394  1.00  0.00           H
ATOM   2797  CB  LEU   221      46.716  16.730  68.733  1.00  0.00           C
ATOM   2798  HB1 LEU   221      47.444  16.506  67.915  1.00  0.00           H
ATOM   2799  HB2 LEU   221      45.895  17.221  68.186  1.00  0.00           H
ATOM   2800  CG  LEU   221      46.264  15.448  69.376  1.00  0.00           C
ATOM   2801  HG  LEU   221      46.981  14.816  69.952  1.00  0.00           H
ATOM   2802  CD1 LEU   221      45.134  15.662  70.429  1.00  0.00           C
ATOM   2803 HD11 LEU   221      45.600  15.969  71.395  1.00  0.00           H
ATOM   2804 HD12 LEU   221      44.568  14.719  70.579  1.00  0.00           H
ATOM   2805 HD13 LEU   221      44.438  16.390  69.969  1.00  0.00           H
ATOM   2806  CD2 LEU   221      45.710  14.521  68.242  1.00  0.00           C
ATOM   2807 HD21 LEU   221      44.870  15.126  67.826  1.00  0.00           H
ATOM   2808 HD22 LEU   221      45.203  13.619  68.652  1.00  0.00           H
ATOM   2809 HD23 LEU   221      46.478  14.480  67.444  1.00  0.00           H
ATOM   2810  C   LEU   221      48.241  17.351  70.703  1.00  0.00           C
ATOM   2811  O   LEU   221      48.075  17.007  71.875  1.00  0.00           O
ATOM   2812  N   LEU   222      49.480  17.262  70.203  1.00  0.00           N
ATOM   2813  HN  LEU   222      49.475  17.486  69.237  1.00  0.00           H
ATOM   2814  CA  LEU   222      50.796  16.998  70.744  1.00  0.00           C
ATOM   2815  HA  LEU   222      50.754  15.990  71.136  1.00  0.00           H
ATOM   2816  CB  LEU   222      51.878  17.020  69.707  1.00  0.00           C
ATOM   2817  HB1 LEU   222      51.839  18.013  69.233  1.00  0.00           H
ATOM   2818  HB2 LEU   222      51.752  16.223  68.948  1.00  0.00           H
ATOM   2819  CG  LEU   222      53.343  16.858  70.279  1.00  0.00           C
ATOM   2820  HG  LEU   222      53.546  17.612  71.080  1.00  0.00           H
ATOM   2821  CD1 LEU   222      53.577  15.458  70.805  1.00  0.00           C
ATOM   2822 HD11 LEU   222      53.436  14.768  69.935  1.00  0.00           H
ATOM   2823 HD12 LEU   222      52.947  15.147  71.663  1.00  0.00           H
ATOM   2824 HD13 LEU   222      54.603  15.251  71.169  1.00  0.00           H
ATOM   2825  CD2 LEU   222      54.386  17.105  69.149  1.00  0.00           C
ATOM   2826 HD21 LEU   222      55.368  16.968  69.651  1.00  0.00           H
ATOM   2827 HD22 LEU   222      54.349  18.089  68.625  1.00  0.00           H
ATOM   2828 HD23 LEU   222      54.340  16.273  68.420  1.00  0.00           H
ATOM   2829  C   LEU   222      50.936  17.820  72.028  1.00  0.00           C
ATOM   2830  O   LEU   222      51.094  17.181  73.097  1.00  0.00           O
ATOM   2831  N   LEU   223      50.776  19.131  71.990  1.00  0.00           N
ATOM   2832  HN  LEU   223      50.573  19.582  71.116  1.00  0.00           H
ATOM   2833  CA  LEU   223      50.675  19.945  73.212  1.00  0.00           C
ATOM   2834  HA  LEU   223      51.607  19.831  73.748  1.00  0.00           H
ATOM   2835  CB  LEU   223      50.597  21.478  72.660  1.00  0.00           C
ATOM   2836  HB1 LEU   223      49.719  21.549  71.982  1.00  0.00           H
ATOM   2837  HB2 LEU   223      51.550  21.657  72.117  1.00  0.00           H
ATOM   2838  CG  LEU   223      50.310  22.666  73.653  1.00  0.00           C
ATOM   2839  HG  LEU   223      50.388  22.312  74.707  1.00  0.00           H
ATOM   2840  CD1 LEU   223      51.243  23.851  73.357  1.00  0.00           C
ATOM   2841 HD11 LEU   223      52.257  23.394  73.348  1.00  0.00           H
ATOM   2842 HD12 LEU   223      51.410  24.550  74.207  1.00  0.00           H
ATOM   2843 HD13 LEU   223      51.026  24.391  72.406  1.00  0.00           H
ATOM   2844  CD2 LEU   223      48.879  23.250  73.507  1.00  0.00           C
ATOM   2845 HD21 LEU   223      48.674  24.171  74.094  1.00  0.00           H
ATOM   2846 HD22 LEU   223      48.304  22.414  73.972  1.00  0.00           H
ATOM   2847 HD23 LEU   223      48.593  23.400  72.448  1.00  0.00           H
ATOM   2848  C   LEU   223      49.538  19.700  74.144  1.00  0.00           C
ATOM   2849  O   LEU   223      49.768  19.681  75.349  1.00  0.00           O
ATOM   2850  N   ILE   224      48.331  19.340  73.648  1.00  0.00           N
ATOM   2851  HN  ILE   224      48.167  19.502  72.675  1.00  0.00           H
ATOM   2852  CA  ILE   224      47.168  18.974  74.437  1.00  0.00           C
ATOM   2853  HA  ILE   224      46.971  19.817  75.090  1.00  0.00           H
ATOM   2854  CB  ILE   224      45.826  18.713  73.652  1.00  0.00           C
ATOM   2855  HB  ILE   224      45.903  18.010  72.795  1.00  0.00           H
ATOM   2856  CG2 ILE   224      44.715  18.049  74.579  1.00  0.00           C
ATOM   2857 HG21 ILE   224      44.520  18.722  75.446  1.00  0.00           H
ATOM   2858 HG22 ILE   224      44.949  17.130  75.152  1.00  0.00           H
ATOM   2859 HG23 ILE   224      43.820  17.959  73.929  1.00  0.00           H
ATOM   2860  CG1 ILE   224      45.386  20.056  73.177  1.00  0.00           C
ATOM   2861 HG11 ILE   224      46.216  20.708  72.818  1.00  0.00           H
ATOM   2862 HG12 ILE   224      44.993  20.569  74.082  1.00  0.00           H
ATOM   2863  CD  ILE   224      44.250  20.068  72.150  1.00  0.00           C
ATOM   2864  HD1 ILE   224      44.418  19.611  71.152  1.00  0.00           H
ATOM   2865  HD2 ILE   224      43.937  21.090  71.840  1.00  0.00           H
ATOM   2866  HD3 ILE   224      43.338  19.595  72.564  1.00  0.00           H
ATOM   2867  C   ILE   224      47.440  17.732  75.293  1.00  0.00           C
ATOM   2868  O   ILE   224      47.200  17.713  76.515  1.00  0.00           O
ATOM   2869  N   LEU   225      48.207  16.748  74.725  1.00  0.00           N
ATOM   2870  HN  LEU   225      48.475  16.776  73.757  1.00  0.00           H
ATOM   2871  CA  LEU   225      48.738  15.558  75.422  1.00  0.00           C
ATOM   2872  HA  LEU   225      47.903  15.092  75.921  1.00  0.00           H
ATOM   2873  CB  LEU   225      49.355  14.624  74.349  1.00  0.00           C
ATOM   2874  HB1 LEU   225      50.238  15.180  73.980  1.00  0.00           H
ATOM   2875  HB2 LEU   225      48.548  14.474  73.593  1.00  0.00           H
ATOM   2876  CG  LEU   225      49.871  13.207  74.873  1.00  0.00           C
ATOM   2877  HG  LEU   225      50.382  13.254  75.857  1.00  0.00           H
ATOM   2878  CD1 LEU   225      48.680  12.218  75.131  1.00  0.00           C
ATOM   2879 HD11 LEU   225      48.996  11.167  75.335  1.00  0.00           H
ATOM   2880 HD12 LEU   225      48.055  12.301  74.230  1.00  0.00           H
ATOM   2881 HD13 LEU   225      48.155  12.567  76.049  1.00  0.00           H
ATOM   2882  CD2 LEU   225      50.879  12.626  73.869  1.00  0.00           C
ATOM   2883 HD21 LEU   225      51.730  13.334  73.776  1.00  0.00           H
ATOM   2884 HD22 LEU   225      50.474  12.418  72.858  1.00  0.00           H
ATOM   2885 HD23 LEU   225      51.315  11.662  74.216  1.00  0.00           H
ATOM   2886  C   LEU   225      49.735  15.947  76.553  1.00  0.00           C
ATOM   2887  O   LEU   225      49.662  15.416  77.641  1.00  0.00           O
ATOM   2888  N   VAL   226      50.616  16.913  76.324  1.00  0.00           N
ATOM   2889  HN  VAL   226      50.656  17.431  75.481  1.00  0.00           H
ATOM   2890  CA  VAL   226      51.570  17.300  77.351  1.00  0.00           C
ATOM   2891  HA  VAL   226      52.213  16.494  77.670  1.00  0.00           H
ATOM   2892  CB  VAL   226      52.529  18.310  76.762  1.00  0.00           C
ATOM   2893  HB  VAL   226      51.886  19.130  76.390  1.00  0.00           H
ATOM   2894  CG1 VAL   226      53.412  18.888  77.874  1.00  0.00           C
ATOM   2895 HG11 VAL   226      52.806  19.492  78.589  1.00  0.00           H
ATOM   2896 HG12 VAL   226      54.366  19.344  77.515  1.00  0.00           H
ATOM   2897 HG13 VAL   226      53.847  18.058  78.451  1.00  0.00           H
ATOM   2898  CG2 VAL   226      53.308  17.608  75.625  1.00  0.00           C
ATOM   2899 HG21 VAL   226      53.981  16.743  75.784  1.00  0.00           H
ATOM   2900 HG22 VAL   226      53.943  18.400  75.160  1.00  0.00           H
ATOM   2901 HG23 VAL   226      52.623  17.326  74.796  1.00  0.00           H
ATOM   2902  C   VAL   226      50.851  17.866  78.576  1.00  0.00           C
ATOM   2903  O   VAL   226      51.101  17.484  79.715  1.00  0.00           O
ATOM   2904  N   VAL   227      49.959  18.841  78.336  1.00  0.00           N
ATOM   2905  HN  VAL   227      49.700  19.110  77.410  1.00  0.00           H
ATOM   2906  CA  VAL   227      49.472  19.715  79.396  1.00  0.00           C
ATOM   2907  HA  VAL   227      50.363  20.130  79.846  1.00  0.00           H
ATOM   2908  CB  VAL   227      48.558  20.763  78.827  1.00  0.00           C
ATOM   2909  HB  VAL   227      47.841  20.358  78.089  1.00  0.00           H
ATOM   2910  CG1 VAL   227      47.665  21.547  79.811  1.00  0.00           C
ATOM   2911 HG11 VAL   227      48.283  22.126  80.532  1.00  0.00           H
ATOM   2912 HG12 VAL   227      46.955  20.867  80.333  1.00  0.00           H
ATOM   2913 HG13 VAL   227      46.938  22.334  79.511  1.00  0.00           H
ATOM   2914  CG2 VAL   227      49.372  21.850  78.054  1.00  0.00           C
ATOM   2915 HG21 VAL   227      50.105  22.365  78.701  1.00  0.00           H
ATOM   2916 HG22 VAL   227      48.762  22.699  77.667  1.00  0.00           H
ATOM   2917 HG23 VAL   227      49.960  21.456  77.198  1.00  0.00           H
ATOM   2918  C   VAL   227      48.775  18.917  80.490  1.00  0.00           C
ATOM   2919  O   VAL   227      48.876  19.153  81.724  1.00  0.00           O
ATOM   2920  N   TYR   228      47.965  17.966  80.038  1.00  0.00           N
ATOM   2921  HN  TYR   228      47.790  17.821  79.069  1.00  0.00           H
ATOM   2922  CA  TYR   228      46.920  17.350  80.807  1.00  0.00           C
ATOM   2923  HA  TYR   228      46.681  17.981  81.648  1.00  0.00           H
ATOM   2924  CB  TYR   228      45.640  17.275  79.850  1.00  0.00           C
ATOM   2925  HB1 TYR   228      44.932  16.591  80.353  1.00  0.00           H
ATOM   2926  HB2 TYR   228      46.004  16.982  78.843  1.00  0.00           H
ATOM   2927  CG  TYR   228      44.968  18.601  79.680  1.00  0.00           C
ATOM   2928  CD1 TYR   228      44.497  19.376  80.759  1.00  0.00           C
ATOM   2929  HD1 TYR   228      44.656  19.028  81.775  1.00  0.00           H
ATOM   2930  CE1 TYR   228      44.001  20.629  80.601  1.00  0.00           C
ATOM   2931  HE1 TYR   228      43.706  21.198  81.471  1.00  0.00           H
ATOM   2932  CZ  TYR   228      43.792  21.114  79.324  1.00  0.00           C
ATOM   2933  OH  TYR   228      43.164  22.300  79.192  1.00  0.00           O
ATOM   2934  HH  TYR   228      43.308  22.509  78.267  1.00  0.00           H
ATOM   2935  CD2 TYR   228      44.739  19.123  78.314  1.00  0.00           C
ATOM   2936  HD2 TYR   228      45.094  18.576  77.454  1.00  0.00           H
ATOM   2937  CE2 TYR   228      44.142  20.356  78.145  1.00  0.00           C
ATOM   2938  HE2 TYR   228      43.915  20.733  77.161  1.00  0.00           H
ATOM   2939  C   TYR   228      47.290  16.031  81.407  1.00  0.00           C
ATOM   2940  O   TYR   228      46.868  15.662  82.510  1.00  0.00           O
ATOM   2941  N   CYS   229      48.278  15.385  80.760  1.00  0.00           N
ATOM   2942  HN  CYS   229      48.440  15.638  79.817  1.00  0.00           H
ATOM   2943  CA  CYS   229      49.131  14.385  81.358  1.00  0.00           C
ATOM   2944  HA  CYS   229      48.505  13.715  81.934  1.00  0.00           H
ATOM   2945  CB  CYS   229      49.952  13.605  80.370  1.00  0.00           C
ATOM   2946  HB1 CYS   229      50.509  12.794  80.868  1.00  0.00           H
ATOM   2947  HB2 CYS   229      50.707  14.295  79.939  1.00  0.00           H
ATOM   2948  SG  CYS   229      48.874  12.840  79.190  1.00  0.00           S
ATOM   2949  HG1 CYS   229      48.874  13.966  78.490  1.00  0.00           H
ATOM   2950  C   CYS   229      50.058  14.868  82.448  1.00  0.00           C
ATOM   2951  O   CYS   229      50.167  14.198  83.489  1.00  0.00           O
ATOM   2952  N   SER   230      50.709  16.030  82.315  1.00  0.00           N
ATOM   2953  HN  SER   230      50.667  16.557  81.476  1.00  0.00           H
ATOM   2954  CA  SER   230      51.448  16.627  83.354  1.00  0.00           C
ATOM   2955  HA  SER   230      52.217  15.932  83.650  1.00  0.00           H
ATOM   2956  CB  SER   230      52.163  17.919  82.763  1.00  0.00           C
ATOM   2957  HB1 SER   230      51.403  18.660  82.440  1.00  0.00           H
ATOM   2958  HB2 SER   230      52.721  17.633  81.846  1.00  0.00           H
ATOM   2959  OG  SER   230      53.128  18.414  83.751  1.00  0.00           O
ATOM   2960  HG1 SER   230      53.665  17.640  83.968  1.00  0.00           H
ATOM   2961  C   SER   230      50.598  17.019  84.543  1.00  0.00           C
ATOM   2962  O   SER   230      50.967  16.731  85.671  1.00  0.00           O
ATOM   2963  N   MET   231      49.416  17.602  84.358  1.00  0.00           N
ATOM   2964  HN  MET   231      49.236  17.884  83.424  1.00  0.00           H
ATOM   2965  CA  MET   231      48.496  17.912  85.344  1.00  0.00           C
ATOM   2966  HA  MET   231      49.040  18.517  86.057  1.00  0.00           H
ATOM   2967  CB  MET   231      47.247  18.613  84.799  1.00  0.00           C
ATOM   2968  HB1 MET   231      46.478  18.740  85.591  1.00  0.00           H
ATOM   2969  HB2 MET   231      46.858  17.938  84.004  1.00  0.00           H
ATOM   2970  CG  MET   231      47.429  20.111  84.286  1.00  0.00           C
ATOM   2971  HG1 MET   231      48.306  20.244  83.616  1.00  0.00           H
ATOM   2972  HG2 MET   231      47.569  20.771  85.162  1.00  0.00           H
ATOM   2973  SD  MET   231      45.899  20.749  83.586  1.00  0.00           S
ATOM   2974  CE  MET   231      46.489  22.494  83.324  1.00  0.00           C
ATOM   2975  HE1 MET   231      46.879  22.672  82.296  1.00  0.00           H
ATOM   2976  HE2 MET   231      47.268  22.929  83.978  1.00  0.00           H
ATOM   2977  HE3 MET   231      45.717  23.278  83.511  1.00  0.00           H
ATOM   2978  C   MET   231      48.119  16.749  86.163  1.00  0.00           C
ATOM   2979  O   MET   231      48.078  16.770  87.347  1.00  0.00           O
ATOM   2980  N   PHE   232      47.944  15.625  85.399  1.00  0.00           N
ATOM   2981  HN  PHE   232      47.828  15.769  84.421  1.00  0.00           H
ATOM   2982  CA  PHE   232      47.849  14.225  85.918  1.00  0.00           C
ATOM   2983  HA  PHE   232      47.105  14.330  86.696  1.00  0.00           H
ATOM   2984  CB  PHE   232      47.223  13.204  84.838  1.00  0.00           C
ATOM   2985  HB1 PHE   232      47.839  13.427  83.935  1.00  0.00           H
ATOM   2986  HB2 PHE   232      46.160  13.453  84.648  1.00  0.00           H
ATOM   2987  CG  PHE   232      47.398  11.789  85.273  1.00  0.00           C
ATOM   2988  CD1 PHE   232      46.630  11.239  86.339  1.00  0.00           C
ATOM   2989  HD1 PHE   232      45.946  11.848  86.907  1.00  0.00           H
ATOM   2990  CE1 PHE   232      46.708   9.872  86.648  1.00  0.00           C
ATOM   2991  HE1 PHE   232      46.226   9.548  87.566  1.00  0.00           H
ATOM   2992  CZ  PHE   232      47.455   8.995  85.826  1.00  0.00           C
ATOM   2993  HZ  PHE   232      47.555   7.980  86.165  1.00  0.00           H
ATOM   2994  CD2 PHE   232      48.207  10.906  84.546  1.00  0.00           C
ATOM   2995  HD2 PHE   232      48.944  11.387  83.918  1.00  0.00           H
ATOM   2996  CE2 PHE   232      48.221   9.518  84.785  1.00  0.00           C
ATOM   2997  HE2 PHE   232      48.911   8.897  84.219  1.00  0.00           H
ATOM   2998  C   PHE   232      49.097  13.762  86.736  1.00  0.00           C
ATOM   2999  O   PHE   232      48.971  13.247  87.869  1.00  0.00           O
ATOM   3000  N   ARG   233      50.309  13.992  86.218  1.00  0.00           N
ATOM   3001  HN  ARG   233      50.313  14.347  85.290  1.00  0.00           H
ATOM   3002  CA  ARG   233      51.620  13.815  86.886  1.00  0.00           C
ATOM   3003  HA  ARG   233      51.538  12.787  87.198  1.00  0.00           H
ATOM   3004  CB  ARG   233      52.834  14.068  86.048  1.00  0.00           C
ATOM   3005  HB1 ARG   233      52.743  15.136  85.792  1.00  0.00           H
ATOM   3006  HB2 ARG   233      52.668  13.572  85.061  1.00  0.00           H
ATOM   3007  CG  ARG   233      54.280  13.867  86.667  1.00  0.00           C
ATOM   3008  HG1 ARG   233      54.288  14.572  87.528  1.00  0.00           H
ATOM   3009  HG2 ARG   233      54.892  14.216  85.802  1.00  0.00           H
ATOM   3010  CD  ARG   233      54.463  12.441  87.185  1.00  0.00           C
ATOM   3011  HD1 ARG   233      53.962  11.701  86.529  1.00  0.00           H
ATOM   3012  HD2 ARG   233      54.121  12.412  88.241  1.00  0.00           H
ATOM   3013  NE  ARG   233      55.943  12.302  87.123  1.00  0.00           N
ATOM   3014  HE  ARG   233      56.411  13.106  86.759  1.00  0.00           H
ATOM   3015  CZ  ARG   233      56.677  11.422  87.734  1.00  0.00           C
ATOM   3016  NH1 ARG   233      56.190  10.302  88.235  1.00  0.00           N
ATOM   3017 HH11 ARG   233      55.241  10.044  88.029  1.00  0.00           H
ATOM   3018 HH12 ARG   233      56.826   9.668  88.676  1.00  0.00           H
ATOM   3019  NH2 ARG   233      57.950  11.835  87.899  1.00  0.00           N
ATOM   3020 HH21 ARG   233      58.114  12.821  87.772  1.00  0.00           H
ATOM   3021 HH22 ARG   233      58.537  11.335  88.526  1.00  0.00           H
ATOM   3022  C   ARG   233      51.792  14.553  88.187  1.00  0.00           C
ATOM   3023  O   ARG   233      52.223  13.991  89.154  1.00  0.00           O
ATOM   3024  N   VAL   234      51.384  15.895  88.181  1.00  0.00           N
ATOM   3025  HN  VAL   234      51.020  16.325  87.353  1.00  0.00           H
ATOM   3026  CA  VAL   234      51.420  16.744  89.333  1.00  0.00           C
ATOM   3027  HA  VAL   234      52.396  16.631  89.769  1.00  0.00           H
ATOM   3028  CB  VAL   234      51.224  18.097  88.806  1.00  0.00           C
ATOM   3029  HB  VAL   234      50.425  18.028  88.036  1.00  0.00           H
ATOM   3030  CG1 VAL   234      50.766  19.112  89.934  1.00  0.00           C
ATOM   3031 HG11 VAL   234      50.810  20.168  89.575  1.00  0.00           H
ATOM   3032 HG12 VAL   234      51.481  19.084  90.779  1.00  0.00           H
ATOM   3033 HG13 VAL   234      49.732  18.838  90.246  1.00  0.00           H
ATOM   3034  CG2 VAL   234      52.491  18.626  88.065  1.00  0.00           C
ATOM   3035 HG21 VAL   234      53.212  18.683  88.915  1.00  0.00           H
ATOM   3036 HG22 VAL   234      52.416  19.667  87.672  1.00  0.00           H
ATOM   3037 HG23 VAL   234      52.969  17.929  87.349  1.00  0.00           H
ATOM   3038  C   VAL   234      50.407  16.291  90.318  1.00  0.00           C
ATOM   3039  O   VAL   234      50.710  16.298  91.522  1.00  0.00           O
ATOM   3040  N   ALA   235      49.226  15.766  89.935  1.00  0.00           N
ATOM   3041  HN  ALA   235      48.975  15.650  88.976  1.00  0.00           H
ATOM   3042  CA  ALA   235      48.338  15.316  90.956  1.00  0.00           C
ATOM   3043  HA  ALA   235      48.349  16.014  91.778  1.00  0.00           H
ATOM   3044  CB  ALA   235      46.882  15.106  90.299  1.00  0.00           C
ATOM   3045  HB1 ALA   235      46.572  15.875  89.556  1.00  0.00           H
ATOM   3046  HB2 ALA   235      46.099  15.128  91.079  1.00  0.00           H
ATOM   3047  HB3 ALA   235      46.844  14.124  89.791  1.00  0.00           H
ATOM   3048  C   ALA   235      48.715  13.990  91.660  1.00  0.00           C
ATOM   3049  O   ALA   235      48.518  13.997  92.869  1.00  0.00           O
ATOM   3050  N   ARG   236      49.134  13.004  90.962  1.00  0.00           N
ATOM   3051  HN  ARG   236      49.185  13.041  89.961  1.00  0.00           H
ATOM   3052  CA  ARG   236      49.633  11.755  91.485  1.00  0.00           C
ATOM   3053  HA  ARG   236      48.784  11.390  92.046  1.00  0.00           H
ATOM   3054  CB  ARG   236      49.816  10.661  90.378  1.00  0.00           C
ATOM   3055  HB1 ARG   236      50.070   9.714  90.886  1.00  0.00           H
ATOM   3056  HB2 ARG   236      50.666  10.901  89.707  1.00  0.00           H
ATOM   3057  CG  ARG   236      48.541  10.337  89.557  1.00  0.00           C
ATOM   3058  HG1 ARG   236      48.855   9.494  88.900  1.00  0.00           H
ATOM   3059  HG2 ARG   236      48.379  11.231  88.921  1.00  0.00           H
ATOM   3060  CD  ARG   236      47.299   9.992  90.359  1.00  0.00           C
ATOM   3061  HD1 ARG   236      46.450   9.834  89.662  1.00  0.00           H
ATOM   3062  HD2 ARG   236      46.994  10.833  91.017  1.00  0.00           H
ATOM   3063  NE  ARG   236      47.530   8.723  91.024  1.00  0.00           N
ATOM   3064  HE  ARG   236      48.397   8.224  90.954  1.00  0.00           H
ATOM   3065  CZ  ARG   236      46.641   8.236  91.941  1.00  0.00           C
ATOM   3066  NH1 ARG   236      45.533   8.783  92.305  1.00  0.00           N
ATOM   3067 HH11 ARG   236      45.061   9.442  91.716  1.00  0.00           H
ATOM   3068 HH12 ARG   236      45.079   8.168  92.941  1.00  0.00           H
ATOM   3069  NH2 ARG   236      47.055   7.214  92.683  1.00  0.00           N
ATOM   3070 HH21 ARG   236      47.912   6.866  92.322  1.00  0.00           H
ATOM   3071 HH22 ARG   236      46.366   6.670  93.163  1.00  0.00           H
ATOM   3072  C   ARG   236      50.829  11.890  92.427  1.00  0.00           C
ATOM   3073  O   ARG   236      50.787  11.430  93.555  1.00  0.00           O
ATOM   3074  N   VAL   237      51.905  12.636  92.065  1.00  0.00           N
ATOM   3075  HN  VAL   237      51.955  13.077  91.175  1.00  0.00           H
ATOM   3076  CA  VAL   237      53.144  12.481  92.776  1.00  0.00           C
ATOM   3077  HA  VAL   237      53.040  11.764  93.570  1.00  0.00           H
ATOM   3078  CB  VAL   237      54.399  12.225  91.808  1.00  0.00           C
ATOM   3079  HB  VAL   237      54.522  13.055  91.086  1.00  0.00           H
ATOM   3080  CG1 VAL   237      55.708  12.224  92.556  1.00  0.00           C
ATOM   3081 HG11 VAL   237      55.620  11.421  93.326  1.00  0.00           H
ATOM   3082 HG12 VAL   237      55.967  13.212  93.003  1.00  0.00           H
ATOM   3083 HG13 VAL   237      56.535  11.931  91.868  1.00  0.00           H
ATOM   3084  CG2 VAL   237      54.153  10.952  91.026  1.00  0.00           C
ATOM   3085 HG21 VAL   237      53.786  10.136  91.682  1.00  0.00           H
ATOM   3086 HG22 VAL   237      55.125  10.589  90.632  1.00  0.00           H
ATOM   3087 HG23 VAL   237      53.578  11.041  90.075  1.00  0.00           H
ATOM   3088  C   VAL   237      53.458  13.741  93.564  1.00  0.00           C
ATOM   3089  O   VAL   237      54.113  13.684  94.563  1.00  0.00           O
ATOM   3090  N   ALA   238      53.200  14.924  92.973  1.00  0.00           N
ATOM   3091  HN  ALA   238      52.703  15.022  92.116  1.00  0.00           H
ATOM   3092  CA  ALA   238      53.770  16.155  93.484  1.00  0.00           C
ATOM   3093  HA  ALA   238      54.811  15.938  93.688  1.00  0.00           H
ATOM   3094  CB  ALA   238      53.617  17.228  92.379  1.00  0.00           C
ATOM   3095  HB1 ALA   238      54.048  18.207  92.684  1.00  0.00           H
ATOM   3096  HB2 ALA   238      52.533  17.423  92.208  1.00  0.00           H
ATOM   3097  HB3 ALA   238      53.986  16.922  91.375  1.00  0.00           H
ATOM   3098  C   ALA   238      52.973  16.520  94.690  1.00  0.00           C
ATOM   3099  O   ALA   238      51.793  16.259  94.819  1.00  0.00           O
ATOM   3100  N   ALA   239      53.732  16.988  95.713  1.00  0.00           N
ATOM   3101  HN  ALA   239      54.670  17.202  95.418  1.00  0.00           H
ATOM   3102  CA  ALA   239      53.244  17.302  97.036  1.00  0.00           C
ATOM   3103  HA  ALA   239      52.454  16.610  97.302  1.00  0.00           H
ATOM   3104  CB  ALA   239      54.450  17.386  98.018  1.00  0.00           C
ATOM   3105  HB1 ALA   239      55.028  18.336  98.071  1.00  0.00           H
ATOM   3106  HB2 ALA   239      55.151  16.578  97.720  1.00  0.00           H
ATOM   3107  HB3 ALA   239      54.241  17.127  99.081  1.00  0.00           H
ATOM   3108  C   ALA   239      52.587  18.637  96.957  1.00  0.00           C
ATOM   3109  O   ALA   239      52.745  19.414  96.054  1.00  0.00           O
ATOM   3110  N   MET   240      51.648  18.902  97.889  1.00  0.00           N
ATOM   3111  HN  MET   240      51.330  18.318  98.628  1.00  0.00           H
ATOM   3112  CA  MET   240      51.016  20.142  97.951  1.00  0.00           C
ATOM   3113  HA  MET   240      50.307  20.196  97.142  1.00  0.00           H
ATOM   3114  CB  MET   240      49.994  20.086  99.109  1.00  0.00           C
ATOM   3115  HB1 MET   240      49.598  21.104  99.324  1.00  0.00           H
ATOM   3116  HB2 MET   240      50.568  19.728  99.995  1.00  0.00           H
ATOM   3117  CG  MET   240      48.734  19.198  98.969  1.00  0.00           C
ATOM   3118  HG1 MET   240      48.248  19.254  99.962  1.00  0.00           H
ATOM   3119  HG2 MET   240      49.078  18.160  98.775  1.00  0.00           H
ATOM   3120  SD  MET   240      47.622  19.838  97.679  1.00  0.00           S
ATOM   3121  CE  MET   240      46.711  18.380  97.324  1.00  0.00           C
ATOM   3122  HE1 MET   240      46.041  18.494  96.445  1.00  0.00           H
ATOM   3123  HE2 MET   240      46.136  18.087  98.221  1.00  0.00           H
ATOM   3124  HE3 MET   240      47.313  17.513  96.970  1.00  0.00           H
ATOM   3125  C   MET   240      51.830  21.393  97.871  1.00  0.00           C
ATOM   3126  O   MET   240      52.824  21.578  98.590  1.00  0.00           O
ATOM   3127  N   GLN   241      51.403  22.402  97.018  1.00  0.00           N
ATOM   3128  HN  GLN   241      50.607  22.307  96.424  1.00  0.00           H
ATOM   3129  CA  GLN   241      52.088  23.656  96.859  1.00  0.00           C
ATOM   3130  HA  GLN   241      52.892  23.777  97.560  1.00  0.00           H
ATOM   3131  CB  GLN   241      52.760  23.760  95.471  1.00  0.00           C
ATOM   3132  HB1 GLN   241      53.263  24.738  95.333  1.00  0.00           H
ATOM   3133  HB2 GLN   241      51.992  23.478  94.720  1.00  0.00           H
ATOM   3134  CG  GLN   241      53.806  22.670  95.211  1.00  0.00           C
ATOM   3135  HG1 GLN   241      54.264  22.706  94.190  1.00  0.00           H
ATOM   3136  HG2 GLN   241      53.282  21.698  95.276  1.00  0.00           H
ATOM   3137  CD  GLN   241      54.982  22.705  96.221  1.00  0.00           C
ATOM   3138  OE1 GLN   241      55.509  23.753  96.640  1.00  0.00           O
ATOM   3139  NE2 GLN   241      55.618  21.575  96.455  1.00  0.00           N
ATOM   3140 HE21 GLN   241      56.520  21.616  96.880  1.00  0.00           H
ATOM   3141 HE22 GLN   241      55.133  20.787  96.073  1.00  0.00           H
ATOM   3142  C   GLN   241      51.021  24.842  96.939  1.00  0.00           C
ATOM   3143  O   GLN   241      51.110  25.787  97.731  1.00  0.00           O
HETATM 3144  N   HSD   242      49.909  24.723  96.151  1.00  0.00           N
HETATM 3145  HN  HSD   242      49.704  23.896  95.627  1.00  0.00           H
HETATM 3146  CA  HSD   242      48.912  25.736  96.112  1.00  0.00           C
HETATM 3147  HA  HSD   242      49.095  26.570  96.766  1.00  0.00           H
HETATM 3148  CB  HSD   242      48.880  26.317  94.694  1.00  0.00           C
HETATM 3149  HB1 HSD   242      48.151  27.111  94.434  1.00  0.00           H
HETATM 3150  HB2 HSD   242      48.514  25.550  93.979  1.00  0.00           H
HETATM 3151  ND1 HSD   242      50.634  27.915  94.885  1.00  0.00           N
HETATM 3152  HD1 HSD   242      50.265  28.374  95.700  1.00  0.00           H
HETATM 3153  CG  HSD   242      50.180  26.864  94.277  1.00  0.00           C
HETATM 3154  CE1 HSD   242      51.923  28.189  94.485  1.00  0.00           C
HETATM 3155  HE1 HSD   242      52.634  28.703  95.141  1.00  0.00           H
HETATM 3156  NE2 HSD   242      52.254  27.276  93.566  1.00  0.00           N
HETATM 3157  CD2 HSD   242      51.198  26.410  93.484  1.00  0.00           C
HETATM 3158  HD2 HSD   242      51.178  25.575  92.798  1.00  0.00           H
HETATM 3159  C   HSD   242      47.577  25.295  96.509  1.00  0.00           C
HETATM 3160  O   HSD   242      46.550  25.601  95.883  1.00  0.00           O
ATOM   3161  N   GLY   243      47.519  24.302  97.365  1.00  0.00           N
ATOM   3162  HN  GLY   243      48.323  24.133  97.935  1.00  0.00           H
ATOM   3163  CA  GLY   243      46.306  23.520  97.524  1.00  0.00           C
ATOM   3164  HA1 GLY   243      45.473  24.185  97.698  1.00  0.00           H
ATOM   3165  HA2 GLY   243      46.570  22.853  98.328  1.00  0.00           H
ATOM   3166  C   GLY   243      45.819  22.657  96.270  1.00  0.00           C
ATOM   3167  O   GLY   243      46.502  22.616  95.275  1.00  0.00           O
ATOM   3168  N   PRO   244      44.703  21.863  96.365  1.00  0.00           N
ATOM   3169  CD  PRO   244      43.975  21.693  97.680  1.00  0.00           C
ATOM   3170  HD1 PRO   244      43.423  22.627  97.892  1.00  0.00           H
ATOM   3171  HD2 PRO   244      44.664  21.435  98.514  1.00  0.00           H
ATOM   3172  CA  PRO   244      44.022  21.221  95.245  1.00  0.00           C
ATOM   3173  HA  PRO   244      44.595  20.354  94.961  1.00  0.00           H
ATOM   3174  CB  PRO   244      42.659  20.838  95.874  1.00  0.00           C
ATOM   3175  HB1 PRO   244      42.095  20.027  95.370  1.00  0.00           H
ATOM   3176  HB2 PRO   244      41.862  21.615  95.888  1.00  0.00           H
ATOM   3177  CG  PRO   244      42.928  20.625  97.370  1.00  0.00           C
ATOM   3178  HG1 PRO   244      42.105  20.876  98.077  1.00  0.00           H
ATOM   3179  HG2 PRO   244      43.253  19.561  97.445  1.00  0.00           H
ATOM   3180  C   PRO   244      43.909  21.961  93.896  1.00  0.00           C
ATOM   3181  O   PRO   244      43.690  23.156  93.936  1.00  0.00           O
ATOM   3182  N   LEU   245      44.012  21.345  92.700  1.00  0.00           N
ATOM   3183  HN  LEU   245      44.377  20.408  92.723  1.00  0.00           H
ATOM   3184  CA  LEU   245      43.871  21.897  91.394  1.00  0.00           C
ATOM   3185  HA  LEU   245      44.612  22.670  91.253  1.00  0.00           H
ATOM   3186  CB  LEU   245      44.212  20.835  90.309  1.00  0.00           C
ATOM   3187  HB1 LEU   245      43.980  21.289  89.321  1.00  0.00           H
ATOM   3188  HB2 LEU   245      43.384  20.094  90.379  1.00  0.00           H
ATOM   3189  CG  LEU   245      45.543  20.096  90.397  1.00  0.00           C
ATOM   3190  HG  LEU   245      45.627  19.895  91.485  1.00  0.00           H
ATOM   3191  CD1 LEU   245      45.593  18.728  89.627  1.00  0.00           C
ATOM   3192 HD11 LEU   245      45.754  18.872  88.541  1.00  0.00           H
ATOM   3193 HD12 LEU   245      44.763  18.074  89.976  1.00  0.00           H
ATOM   3194 HD13 LEU   245      46.501  18.227  90.037  1.00  0.00           H
ATOM   3195  CD2 LEU   245      46.701  20.878  89.981  1.00  0.00           C
ATOM   3196 HD21 LEU   245      46.562  21.316  88.970  1.00  0.00           H
ATOM   3197 HD22 LEU   245      47.623  20.265  89.924  1.00  0.00           H
ATOM   3198 HD23 LEU   245      47.047  21.606  90.743  1.00  0.00           H
ATOM   3199  C   LEU   245      42.432  22.552  91.071  1.00  0.00           C
ATOM   3200  O   LEU   245      41.416  21.889  91.341  1.00  0.00           O
ATOM   3201  N   PRO   246      42.292  23.743  90.393  1.00  0.00           N
ATOM   3202  CD  PRO   246      43.413  24.525  90.026  1.00  0.00           C
ATOM   3203  HD1 PRO   246      44.152  23.946  89.435  1.00  0.00           H
ATOM   3204  HD2 PRO   246      43.718  25.212  90.845  1.00  0.00           H
ATOM   3205  CA  PRO   246      41.036  24.201  89.729  1.00  0.00           C
ATOM   3206  HA  PRO   246      40.176  24.113  90.382  1.00  0.00           H
ATOM   3207  CB  PRO   246      41.361  25.641  89.376  1.00  0.00           C
ATOM   3208  HB1 PRO   246      41.290  26.157  90.359  1.00  0.00           H
ATOM   3209  HB2 PRO   246      40.718  26.154  88.631  1.00  0.00           H
ATOM   3210  CG  PRO   246      42.860  25.593  89.055  1.00  0.00           C
ATOM   3211  HG1 PRO   246      42.840  25.424  87.955  1.00  0.00           H
ATOM   3212  HG2 PRO   246      43.359  26.542  89.328  1.00  0.00           H
ATOM   3213  C   PRO   246      40.636  23.437  88.482  1.00  0.00           C
ATOM   3214  O   PRO   246      40.034  23.982  87.560  1.00  0.00           O
ATOM   3215  N   THR   247      41.072  22.190  88.340  1.00  0.00           N
ATOM   3216  HN  THR   247      41.512  21.745  89.113  1.00  0.00           H
ATOM   3217  CA  THR   247      40.763  21.437  87.167  1.00  0.00           C
ATOM   3218  HA  THR   247      41.263  21.944  86.360  1.00  0.00           H
ATOM   3219  CB  THR   247      41.400  20.105  87.153  1.00  0.00           C
ATOM   3220  HB  THR   247      40.906  19.334  86.523  1.00  0.00           H
ATOM   3221  OG1 THR   247      41.441  19.618  88.503  1.00  0.00           O
ATOM   3222  HG1 THR   247      41.644  18.678  88.539  1.00  0.00           H
ATOM   3223  CG2 THR   247      42.876  20.186  86.573  1.00  0.00           C
ATOM   3224 HG21 THR   247      43.283  19.174  86.754  1.00  0.00           H
ATOM   3225 HG22 THR   247      43.403  20.907  87.234  1.00  0.00           H
ATOM   3226 HG23 THR   247      43.029  20.433  85.509  1.00  0.00           H
ATOM   3227  C   THR   247      39.330  21.183  86.824  1.00  0.00           C
ATOM   3228  O   THR   247      38.965  21.264  85.693  1.00  0.00           O
ATOM   3229  N   TRP   248      38.474  20.759  87.741  1.00  0.00           N
ATOM   3230  HN  TRP   248      38.773  20.672  88.687  1.00  0.00           H
ATOM   3231  CA  TRP   248      37.160  20.405  87.452  1.00  0.00           C
ATOM   3232  HA  TRP   248      36.959  20.624  86.416  1.00  0.00           H
ATOM   3233  CB  TRP   248      37.134  18.875  87.521  1.00  0.00           C
ATOM   3234  HB1 TRP   248      37.327  18.575  88.571  1.00  0.00           H
ATOM   3235  HB2 TRP   248      37.838  18.475  86.754  1.00  0.00           H
ATOM   3236  CG  TRP   248      35.956  18.218  86.988  1.00  0.00           C
ATOM   3237  CD1 TRP   248      34.973  17.598  87.669  1.00  0.00           C
ATOM   3238  HD1 TRP   248      34.997  17.084  88.616  1.00  0.00           H
ATOM   3239  NE1 TRP   248      34.011  17.319  86.765  1.00  0.00           N
ATOM   3240  HE1 TRP   248      33.164  16.872  86.954  1.00  0.00           H
ATOM   3241  CE2 TRP   248      34.339  17.826  85.501  1.00  0.00           C
ATOM   3242  CD2 TRP   248      35.597  18.370  85.641  1.00  0.00           C
ATOM   3243  CE3 TRP   248      36.256  18.799  84.509  1.00  0.00           C
ATOM   3244  HE3 TRP   248      37.231  19.242  84.582  1.00  0.00           H
ATOM   3245  CZ3 TRP   248      35.680  18.685  83.229  1.00  0.00           C
ATOM   3246  HZ3 TRP   248      36.205  18.883  82.295  1.00  0.00           H
ATOM   3247  CZ2 TRP   248      33.781  17.596  84.273  1.00  0.00           C
ATOM   3248  HZ2 TRP   248      32.822  17.103  84.190  1.00  0.00           H
ATOM   3249  CH2 TRP   248      34.457  18.024  83.173  1.00  0.00           C
ATOM   3250  HH2 TRP   248      33.989  17.805  82.222  1.00  0.00           H
ATOM   3251  C   TRP   248      36.143  21.162  88.323  1.00  0.00           C
ATOM   3252  O   TRP   248      34.896  21.039  88.149  1.00  0.00           O
ATOM   3253  N   MET   249      36.649  22.045  89.279  1.00  0.00           N
ATOM   3254  HN  MET   249      37.616  22.305  89.333  1.00  0.00           H
ATOM   3255  CA  MET   249      35.842  22.678  90.254  1.00  0.00           C
ATOM   3256  HA  MET   249      34.934  22.889  89.712  1.00  0.00           H
ATOM   3257  CB  MET   249      35.475  21.784  91.433  1.00  0.00           C
ATOM   3258  HB1 MET   249      34.870  20.950  91.032  1.00  0.00           H
ATOM   3259  HB2 MET   249      34.933  22.325  92.234  1.00  0.00           H
ATOM   3260  CG  MET   249      36.651  21.066  92.109  1.00  0.00           C
ATOM   3261  HG1 MET   249      36.139  20.448  92.865  1.00  0.00           H
ATOM   3262  HG2 MET   249      37.367  21.740  92.636  1.00  0.00           H
ATOM   3263  SD  MET   249      37.712  19.800  91.179  1.00  0.00           S
ATOM   3264  CE  MET   249      36.316  18.598  91.190  1.00  0.00           C
ATOM   3265  HE1 MET   249      35.777  18.363  92.130  1.00  0.00           H
ATOM   3266  HE2 MET   249      36.668  17.599  90.858  1.00  0.00           H
ATOM   3267  HE3 MET   249      35.553  18.883  90.429  1.00  0.00           H
ATOM   3268  C   MET   249      36.403  23.957  90.715  1.00  0.00           C
ATOM   3269  O   MET   249      37.597  24.250  90.551  1.00  0.00           O
ATOM   3270  N   GLU   250      35.509  24.752  91.362  1.00  0.00           N
ATOM   3271  HN  GLU   250      34.620  24.381  91.596  1.00  0.00           H
ATOM   3272  CA  GLU   250      35.879  26.013  91.949  1.00  0.00           C
ATOM   3273  HA  GLU   250      36.936  26.148  91.765  1.00  0.00           H
ATOM   3274  CB  GLU   250      34.948  27.189  91.264  1.00  0.00           C
ATOM   3275  HB1 GLU   250      34.946  28.098  91.895  1.00  0.00           H
ATOM   3276  HB2 GLU   250      33.961  26.690  91.211  1.00  0.00           H
ATOM   3277  CG  GLU   250      35.553  27.552  89.928  1.00  0.00           C
ATOM   3278  HG1 GLU   250      34.777  28.056  89.300  1.00  0.00           H
ATOM   3279  HG2 GLU   250      35.918  26.688  89.328  1.00  0.00           H
ATOM   3280  CD  GLU   250      36.733  28.483  90.158  1.00  0.00           C
ATOM   3281  OE1 GLU   250      36.585  29.669  90.579  1.00  0.00           O
ATOM   3282  OE2 GLU   250      37.850  28.066  89.822  1.00  0.00           O
ATOM   3283  C   GLU   250      35.728  26.123  93.437  1.00  0.00           C
ATOM   3284  O   GLU   250      34.640  26.227  93.963  1.00  0.00           O
ATOM   3285  N   THR   251      36.868  26.213  94.171  1.00  0.00           N
ATOM   3286  HN  THR   251      37.741  25.961  93.772  1.00  0.00           H
ATOM   3287  CA  THR   251      36.842  26.565  95.571  1.00  0.00           C
ATOM   3288  HA  THR   251      36.198  25.844  96.054  1.00  0.00           H
ATOM   3289  CB  THR   251      38.331  26.353  96.153  1.00  0.00           C
ATOM   3290  HB  THR   251      39.048  26.981  95.589  1.00  0.00           H
ATOM   3291  OG1 THR   251      38.750  25.045  95.788  1.00  0.00           O
ATOM   3292  HG1 THR   251      38.867  25.044  94.838  1.00  0.00           H
ATOM   3293  CG2 THR   251      38.496  26.561  97.691  1.00  0.00           C
ATOM   3294 HG21 THR   251      38.339  27.650  97.885  1.00  0.00           H
ATOM   3295 HG22 THR   251      39.550  26.423  98.013  1.00  0.00           H
ATOM   3296 HG23 THR   251      37.740  25.873  98.131  1.00  0.00           H
ATOM   3297  C   THR   251      36.294  27.954  96.007  1.00  0.00           C
ATOM   3298  O   THR   251      36.790  28.934  95.461  1.00  0.00           O
ATOM   3299  N   PRO   252      35.398  28.060  96.919  1.00  0.00           N
ATOM   3300  CD  PRO   252      34.741  26.964  97.590  1.00  0.00           C
ATOM   3301  HD1 PRO   252      35.405  26.629  98.416  1.00  0.00           H
ATOM   3302  HD2 PRO   252      34.415  26.120  96.951  1.00  0.00           H
ATOM   3303  CA  PRO   252      35.043  29.396  97.466  1.00  0.00           C
ATOM   3304  HA  PRO   252      34.705  30.035  96.663  1.00  0.00           H
ATOM   3305  CB  PRO   252      33.925  29.038  98.540  1.00  0.00           C
ATOM   3306  HB1 PRO   252      33.129  29.811  98.535  1.00  0.00           H
ATOM   3307  HB2 PRO   252      34.316  29.028  99.569  1.00  0.00           H
ATOM   3308  CG  PRO   252      33.486  27.593  98.196  1.00  0.00           C
ATOM   3309  HG1 PRO   252      33.221  27.078  99.150  1.00  0.00           H
ATOM   3310  HG2 PRO   252      32.680  27.571  97.437  1.00  0.00           H
ATOM   3311  C   PRO   252      36.088  30.145  98.138  1.00  0.00           C
ATOM   3312  O   PRO   252      36.862  29.554  98.893  1.00  0.00           O
ATOM   3313  N   ARG   253      36.133  31.457  97.896  1.00  0.00           N
ATOM   3314  HN  ARG   253      35.485  31.870  97.260  1.00  0.00           H
ATOM   3315  CA  ARG   253      37.044  32.409  98.586  1.00  0.00           C
ATOM   3316  HA  ARG   253      37.860  31.819  98.977  1.00  0.00           H
ATOM   3317  CB  ARG   253      37.660  33.479  97.531  1.00  0.00           C
ATOM   3318  HB1 ARG   253      38.549  33.993  97.922  1.00  0.00           H
ATOM   3319  HB2 ARG   253      36.855  34.225  97.336  1.00  0.00           H
ATOM   3320  CG  ARG   253      38.149  32.754  96.262  1.00  0.00           C
ATOM   3321  HG1 ARG   253      38.461  33.549  95.556  1.00  0.00           H
ATOM   3322  HG2 ARG   253      37.296  32.176  95.823  1.00  0.00           H
ATOM   3323  CD  ARG   253      39.213  31.654  96.380  1.00  0.00           C
ATOM   3324  HD1 ARG   253      39.496  31.201  95.408  1.00  0.00           H
ATOM   3325  HD2 ARG   253      38.878  30.855  97.086  1.00  0.00           H
ATOM   3326  NE  ARG   253      40.476  32.395  96.892  1.00  0.00           N
ATOM   3327  HE  ARG   253      40.487  33.401  96.947  1.00  0.00           H
ATOM   3328  CZ  ARG   253      41.617  31.801  97.118  1.00  0.00           C
ATOM   3329  NH1 ARG   253      41.960  30.557  96.778  1.00  0.00           N
ATOM   3330 HH11 ARG   253      41.424  30.179  96.024  1.00  0.00           H
ATOM   3331 HH12 ARG   253      42.797  30.187  97.181  1.00  0.00           H
ATOM   3332  NH2 ARG   253      42.487  32.495  97.852  1.00  0.00           N
ATOM   3333 HH21 ARG   253      42.083  33.329  98.242  1.00  0.00           H
ATOM   3334 HH22 ARG   253      43.365  32.151  98.172  1.00  0.00           H
ATOM   3335  C   ARG   253      36.272  33.011  99.721  1.00  0.00           C
ATOM   3336  O   ARG   253      35.059  33.187  99.607  1.00  0.00           O
ATOM   3337  N   GLN   254      36.975  33.420 100.782  1.00  0.00           N
ATOM   3338  HN  GLN   254      37.961  33.287 100.785  1.00  0.00           H
ATOM   3339  CA  GLN   254      36.376  34.029 102.016  1.00  0.00           C
ATOM   3340  HA  GLN   254      35.370  33.648 102.124  1.00  0.00           H
ATOM   3341  CB  GLN   254      37.197  33.843 103.321  1.00  0.00           C
ATOM   3342  HB1 GLN   254      38.209  34.298 103.292  1.00  0.00           H
ATOM   3343  HB2 GLN   254      37.265  32.743 103.399  1.00  0.00           H
ATOM   3344  CG  GLN   254      36.590  34.358 104.622  1.00  0.00           C
ATOM   3345  HG1 GLN   254      36.691  35.460 104.746  1.00  0.00           H
ATOM   3346  HG2 GLN   254      37.143  33.859 105.452  1.00  0.00           H
ATOM   3347  CD  GLN   254      35.221  33.900 104.970  1.00  0.00           C
ATOM   3348  OE1 GLN   254      35.127  32.874 105.677  1.00  0.00           O
ATOM   3349  NE2 GLN   254      34.198  34.697 104.602  1.00  0.00           N
ATOM   3350 HE21 GLN   254      33.252  34.428 104.806  1.00  0.00           H
ATOM   3351 HE22 GLN   254      34.389  35.551 104.114  1.00  0.00           H
ATOM   3352  C   GLN   254      36.184  35.516 101.862  1.00  0.00           C
ATOM   3353  O   GLN   254      37.142  36.254 101.861  1.00  0.00           O
ATOM   3354  N   ARG   255      34.962  35.886 101.663  1.00  0.00           N
ATOM   3355  HN  ARG   255      34.173  35.285 101.628  1.00  0.00           H
ATOM   3356  CA  ARG   255      34.624  37.309 101.381  1.00  0.00           C
ATOM   3357  HA  ARG   255      35.439  37.764 100.833  1.00  0.00           H
ATOM   3358  CB  ARG   255      33.336  37.400 100.434  1.00  0.00           C
ATOM   3359  HB1 ARG   255      32.892  38.409 100.486  1.00  0.00           H
ATOM   3360  HB2 ARG   255      32.534  36.760 100.864  1.00  0.00           H
ATOM   3361  CG  ARG   255      33.560  37.198  98.875  1.00  0.00           C
ATOM   3362  HG1 ARG   255      34.227  37.974  98.445  1.00  0.00           H
ATOM   3363  HG2 ARG   255      32.559  37.398  98.452  1.00  0.00           H
ATOM   3364  CD  ARG   255      34.046  35.865  98.304  1.00  0.00           C
ATOM   3365  HD1 ARG   255      33.688  34.991  98.889  1.00  0.00           H
ATOM   3366  HD2 ARG   255      35.159  35.930  98.349  1.00  0.00           H
ATOM   3367  NE  ARG   255      33.654  35.694  96.819  1.00  0.00           N
ATOM   3368  HE  ARG   255      32.693  35.529  96.627  1.00  0.00           H
ATOM   3369  CZ  ARG   255      34.400  36.129  95.783  1.00  0.00           C
ATOM   3370  NH1 ARG   255      35.593  36.606  95.830  1.00  0.00           N
ATOM   3371 HH11 ARG   255      36.100  36.748  94.976  1.00  0.00           H
ATOM   3372 HH12 ARG   255      36.102  36.813  96.663  1.00  0.00           H
ATOM   3373  NH2 ARG   255      33.899  35.833  94.610  1.00  0.00           N
ATOM   3374 HH21 ARG   255      32.937  35.610  94.529  1.00  0.00           H
ATOM   3375 HH22 ARG   255      34.284  36.216  93.778  1.00  0.00           H
ATOM   3376  C   ARG   255      34.600  38.111 102.640  1.00  0.00           C
ATOM   3377  O   ARG   255      34.187  37.669 103.715  1.00  0.00           O
ATOM   3378  N   SER   256      35.093  39.309 102.502  1.00  0.00           N
ATOM   3379  HN  SER   256      35.442  39.566 101.610  1.00  0.00           H
ATOM   3380  CA  SER   256      34.871  40.378 103.500  1.00  0.00           C
ATOM   3381  HA  SER   256      34.546  39.887 104.405  1.00  0.00           H
ATOM   3382  CB  SER   256      36.109  41.284 103.707  1.00  0.00           C
ATOM   3383  HB1 SER   256      35.860  41.952 104.561  1.00  0.00           H
ATOM   3384  HB2 SER   256      36.334  41.850 102.783  1.00  0.00           H
ATOM   3385  OG  SER   256      37.246  40.566 104.157  1.00  0.00           O
ATOM   3386  HG1 SER   256      37.921  41.218 104.320  1.00  0.00           H
ATOM   3387  C   SER   256      33.786  41.421 103.116  1.00  0.00           C
ATOM   3388  O   SER   256      33.405  42.379 103.861  1.00  0.00           O
ATOM   3389  N   GLU   257      33.081  41.261 101.990  1.00  0.00           N
ATOM   3390  HN  GLU   257      33.307  40.492 101.396  1.00  0.00           H
ATOM   3391  CA  GLU   257      32.066  42.208 101.433  1.00  0.00           C
ATOM   3392  HA  GLU   257      31.687  42.959 102.103  1.00  0.00           H
ATOM   3393  CB  GLU   257      32.518  43.005 100.246  1.00  0.00           C
ATOM   3394  HB1 GLU   257      31.637  43.515  99.815  1.00  0.00           H
ATOM   3395  HB2 GLU   257      33.090  42.390  99.520  1.00  0.00           H
ATOM   3396  CG  GLU   257      33.554  44.047 100.774  1.00  0.00           C
ATOM   3397  HG1 GLU   257      34.378  43.725 101.443  1.00  0.00           H
ATOM   3398  HG2 GLU   257      33.035  44.912 101.234  1.00  0.00           H
ATOM   3399  CD  GLU   257      34.242  44.759  99.593  1.00  0.00           C
ATOM   3400  OE1 GLU   257      33.585  45.170  98.652  1.00  0.00           O
ATOM   3401  OE2 GLU   257      35.474  44.908  99.691  1.00  0.00           O
ATOM   3402  C   GLU   257      30.885  41.334 101.020  1.00  0.00           C
ATOM   3403  O   GLU   257      30.938  40.133 100.831  1.00  0.00           O
ATOM   3404  N   SER   258      29.737  42.030 100.878  1.00  0.00           N
ATOM   3405  HN  SER   258      29.695  42.972 101.216  1.00  0.00           H
ATOM   3406  CA  SER   258      28.453  41.553 100.420  1.00  0.00           C
ATOM   3407  HA  SER   258      28.538  40.509 100.143  1.00  0.00           H
ATOM   3408  CB  SER   258      27.280  41.642 101.473  1.00  0.00           C
ATOM   3409  HB1 SER   258      26.933  42.632 101.828  1.00  0.00           H
ATOM   3410  HB2 SER   258      27.809  41.215 102.359  1.00  0.00           H
ATOM   3411  OG  SER   258      26.122  40.829 101.223  1.00  0.00           O
ATOM   3412  HG1 SER   258      26.422  39.922 101.350  1.00  0.00           H
ATOM   3413  C   SER   258      28.051  42.300  99.198  1.00  0.00           C
ATOM   3414  O   SER   258      28.325  43.434  98.836  1.00  0.00           O
ATOM   3415  N   LEU   259      27.127  41.673  98.490  1.00  0.00           N
ATOM   3416  HN  LEU   259      26.881  40.738  98.746  1.00  0.00           H
ATOM   3417  CA  LEU   259      26.223  42.159  97.523  1.00  0.00           C
ATOM   3418  HA  LEU   259      25.602  41.318  97.244  1.00  0.00           H
ATOM   3419  CB  LEU   259      25.357  43.312  97.984  1.00  0.00           C
ATOM   3420  HB1 LEU   259      24.584  43.536  97.223  1.00  0.00           H
ATOM   3421  HB2 LEU   259      25.847  44.315  98.034  1.00  0.00           H
ATOM   3422  CG  LEU   259      24.399  43.089  99.186  1.00  0.00           C
ATOM   3423  HG  LEU   259      24.935  43.018 100.162  1.00  0.00           H
ATOM   3424  CD1 LEU   259      23.379  44.220  99.430  1.00  0.00           C
ATOM   3425 HD11 LEU   259      23.870  45.207  99.523  1.00  0.00           H
ATOM   3426 HD12 LEU   259      23.001  43.915 100.431  1.00  0.00           H
ATOM   3427 HD13 LEU   259      22.545  44.277  98.696  1.00  0.00           H
ATOM   3428  CD2 LEU   259      23.544  41.783  98.897  1.00  0.00           C
ATOM   3429 HD21 LEU   259      23.131  41.856  97.877  1.00  0.00           H
ATOM   3430 HD22 LEU   259      22.601  41.614  99.469  1.00  0.00           H
ATOM   3431 HD23 LEU   259      24.200  40.882  99.000  1.00  0.00           H
ATOM   3432  C   LEU   259      26.865  42.559  96.172  1.00  0.00           C
ATOM   3433  O   LEU   259      26.205  43.065  95.275  1.00  0.00           O
ATOM   3434  N   SER   260      28.113  42.095  96.044  1.00  0.00           N
ATOM   3435  HN  SER   260      28.535  41.587  96.787  1.00  0.00           H
ATOM   3436  CA  SER   260      28.985  42.574  94.965  1.00  0.00           C
ATOM   3437  HA  SER   260      28.570  43.305  94.285  1.00  0.00           H
ATOM   3438  CB  SER   260      30.313  43.148  95.521  1.00  0.00           C
ATOM   3439  HB1 SER   260      30.867  42.249  95.872  1.00  0.00           H
ATOM   3440  HB2 SER   260      29.966  43.777  96.377  1.00  0.00           H
ATOM   3441  OG  SER   260      31.104  43.965  94.693  1.00  0.00           O
ATOM   3442  HG1 SER   260      31.878  44.265  95.167  1.00  0.00           H
ATOM   3443  C   SER   260      29.463  41.399  94.020  1.00  0.00           C
ATOM   3444  O   SER   260      29.259  40.267  94.151  1.00  0.00           O
ATOM   3445  N   SER   261      30.151  41.782  92.868  1.00  0.00           N
ATOM   3446  HN  SER   261      30.396  42.719  92.621  1.00  0.00           H
ATOM   3447  CA  SER   261      30.690  40.803  91.880  1.00  0.00           C
ATOM   3448  HA  SER   261      30.573  39.786  92.249  1.00  0.00           H
ATOM   3449  CB  SER   261      29.887  40.954  90.592  1.00  0.00           C
ATOM   3450  HB1 SER   261      30.301  40.320  89.790  1.00  0.00           H
ATOM   3451  HB2 SER   261      29.906  41.975  90.156  1.00  0.00           H
ATOM   3452  OG  SER   261      28.507  40.613  90.836  1.00  0.00           O
ATOM   3453  HG1 SER   261      28.090  41.301  91.363  1.00  0.00           H
ATOM   3454  C   SER   261      32.142  40.986  91.545  1.00  0.00           C
ATOM   3455  O   SER   261      32.537  41.899  90.751  1.00  0.00           O
ATOM   3456  N   ARG   262      32.960  40.146  92.195  1.00  0.00           N
ATOM   3457  HN  ARG   262      32.542  39.520  92.845  1.00  0.00           H
ATOM   3458  CA  ARG   262      34.454  40.110  92.135  1.00  0.00           C
ATOM   3459  HA  ARG   262      34.640  40.661  91.232  1.00  0.00           H
ATOM   3460  CB  ARG   262      35.047  40.860  93.333  1.00  0.00           C
ATOM   3461  HB1 ARG   262      36.149  40.871  93.215  1.00  0.00           H
ATOM   3462  HB2 ARG   262      34.859  40.281  94.261  1.00  0.00           H
ATOM   3463  CG  ARG   262      34.653  42.355  93.575  1.00  0.00           C
ATOM   3464  HG1 ARG   262      35.026  42.681  94.573  1.00  0.00           H
ATOM   3465  HG2 ARG   262      33.545  42.438  93.656  1.00  0.00           H
ATOM   3466  CD  ARG   262      35.161  43.337  92.459  1.00  0.00           C
ATOM   3467  HD1 ARG   262      34.882  43.027  91.433  1.00  0.00           H
ATOM   3468  HD2 ARG   262      36.274  43.349  92.443  1.00  0.00           H
ATOM   3469  NE  ARG   262      34.682  44.631  92.936  1.00  0.00           N
ATOM   3470  HE  ARG   262      35.206  45.161  93.601  1.00  0.00           H
ATOM   3471  CZ  ARG   262      33.610  45.154  92.351  1.00  0.00           C
ATOM   3472  NH1 ARG   262      32.920  44.511  91.403  1.00  0.00           N
ATOM   3473 HH11 ARG   262      33.142  43.543  91.374  1.00  0.00           H
ATOM   3474 HH12 ARG   262      31.977  44.805  91.231  1.00  0.00           H
ATOM   3475  NH2 ARG   262      33.197  46.395  92.647  1.00  0.00           N
ATOM   3476 HH21 ARG   262      33.691  46.811  93.411  1.00  0.00           H
ATOM   3477 HH22 ARG   262      32.375  46.780  92.241  1.00  0.00           H
ATOM   3478  C   ARG   262      35.011  38.669  91.933  1.00  0.00           C
ATOM   3479  O   ARG   262      34.437  37.593  92.309  1.00  0.00           O
ATOM   3480  N   SER   263      36.272  38.537  91.482  1.00  0.00           N
ATOM   3481  HN  SER   263      36.712  39.412  91.297  1.00  0.00           H
ATOM   3482  CA  SER   263      37.204  37.539  91.199  1.00  0.00           C
ATOM   3483  HA  SER   263      36.766  37.095  90.320  1.00  0.00           H
ATOM   3484  CB  SER   263      38.589  38.088  90.785  1.00  0.00           C
ATOM   3485  HB1 SER   263      38.909  38.555  91.745  1.00  0.00           H
ATOM   3486  HB2 SER   263      38.549  38.845  89.977  1.00  0.00           H
ATOM   3487  OG  SER   263      39.413  37.019  90.489  1.00  0.00           O
ATOM   3488  HG1 SER   263      40.176  37.429  90.078  1.00  0.00           H
ATOM   3489  C   SER   263      37.230  36.469  92.307  1.00  0.00           C
ATOM   3490  O   SER   263      37.239  36.800  93.520  1.00  0.00           O
ATOM   3491  N   THR   264      37.307  35.175  91.993  1.00  0.00           N
ATOM   3492  HN  THR   264      37.186  34.852  91.047  1.00  0.00           H
ATOM   3493  CA  THR   264      37.651  34.067  92.910  1.00  0.00           C
ATOM   3494  HA  THR   264      37.277  34.233  93.909  1.00  0.00           H
ATOM   3495  CB  THR   264      37.026  32.656  92.428  1.00  0.00           C
ATOM   3496  HB  THR   264      37.469  31.809  92.978  1.00  0.00           H
ATOM   3497  OG1 THR   264      37.212  32.429  91.024  1.00  0.00           O
ATOM   3498  HG1 THR   264      36.988  31.505  90.933  1.00  0.00           H
ATOM   3499  CG2 THR   264      35.497  32.632  92.700  1.00  0.00           C
ATOM   3500 HG21 THR   264      35.015  33.520  92.242  1.00  0.00           H
ATOM   3501 HG22 THR   264      35.332  32.874  93.767  1.00  0.00           H
ATOM   3502 HG23 THR   264      34.876  31.757  92.408  1.00  0.00           H
ATOM   3503  C   THR   264      39.211  33.778  92.909  1.00  0.00           C
ATOM   3504  O   THR   264      39.717  32.742  93.364  1.00  0.00           O
ATOM   3505  N   MET   265      40.023  34.632  92.289  1.00  0.00           N
ATOM   3506  HN  MET   265      39.641  35.331  91.687  1.00  0.00           H
ATOM   3507  CA  MET   265      41.480  34.506  92.193  1.00  0.00           C
ATOM   3508  HA  MET   265      41.648  33.449  92.085  1.00  0.00           H
ATOM   3509  CB  MET   265      42.067  34.820  90.783  1.00  0.00           C
ATOM   3510  HB1 MET   265      43.168  34.698  90.841  1.00  0.00           H
ATOM   3511  HB2 MET   265      41.888  35.811  90.313  1.00  0.00           H
ATOM   3512  CG  MET   265      41.454  33.909  89.745  1.00  0.00           C
ATOM   3513  HG1 MET   265      40.455  34.336  89.537  1.00  0.00           H
ATOM   3514  HG2 MET   265      41.340  32.869  90.118  1.00  0.00           H
ATOM   3515  SD  MET   265      42.457  33.915  88.229  1.00  0.00           S
ATOM   3516  CE  MET   265      42.649  35.645  87.777  1.00  0.00           C
ATOM   3517  HE1 MET   265      43.088  35.720  86.759  1.00  0.00           H
ATOM   3518  HE2 MET   265      43.399  36.124  88.442  1.00  0.00           H
ATOM   3519  HE3 MET   265      41.663  36.161  87.818  1.00  0.00           H
ATOM   3520  C   MET   265      42.345  34.827  93.339  1.00  0.00           C
ATOM   3521  O   MET   265      42.223  35.906  93.954  1.00  0.00           O
ATOM   3522  N   VAL   266      43.246  33.960  93.733  1.00  0.00           N
ATOM   3523  HN  VAL   266      43.043  33.026  93.422  1.00  0.00           H
ATOM   3524  CA  VAL   266      44.093  34.043  94.972  1.00  0.00           C
ATOM   3525  HA  VAL   266      43.450  33.941  95.832  1.00  0.00           H
ATOM   3526  CB  VAL   266      45.077  32.909  95.032  1.00  0.00           C
ATOM   3527  HB  VAL   266      44.370  32.059  95.107  1.00  0.00           H
ATOM   3528  CG1 VAL   266      45.877  32.684  93.760  1.00  0.00           C
ATOM   3529 HG11 VAL   266      46.759  33.339  93.607  1.00  0.00           H
ATOM   3530 HG12 VAL   266      45.334  32.804  92.806  1.00  0.00           H
ATOM   3531 HG13 VAL   266      46.307  31.661  93.792  1.00  0.00           H
ATOM   3532  CG2 VAL   266      45.995  33.062  96.323  1.00  0.00           C
ATOM   3533 HG21 VAL   266      45.363  33.220  97.218  1.00  0.00           H
ATOM   3534 HG22 VAL   266      46.813  33.809  96.262  1.00  0.00           H
ATOM   3535 HG23 VAL   266      46.453  32.079  96.603  1.00  0.00           H
ATOM   3536  C   VAL   266      44.765  35.338  95.243  1.00  0.00           C
ATOM   3537  O   VAL   266      44.613  35.984  96.310  1.00  0.00           O
ATOM   3538  N   THR   267      45.489  35.837  94.225  1.00  0.00           N
ATOM   3539  HN  THR   267      45.768  35.386  93.384  1.00  0.00           H
ATOM   3540  CA  THR   267      46.224  37.137  94.335  1.00  0.00           C
ATOM   3541  HA  THR   267      46.766  37.132  95.269  1.00  0.00           H
ATOM   3542  CB  THR   267      47.258  37.257  93.268  1.00  0.00           C
ATOM   3543  HB  THR   267      47.626  38.286  93.072  1.00  0.00           H
ATOM   3544  OG1 THR   267      46.720  36.836  92.034  1.00  0.00           O
ATOM   3545  HG1 THR   267      46.177  37.543  91.656  1.00  0.00           H
ATOM   3546  CG2 THR   267      48.450  36.374  93.487  1.00  0.00           C
ATOM   3547 HG21 THR   267      48.967  36.288  92.511  1.00  0.00           H
ATOM   3548 HG22 THR   267      48.221  35.346  93.872  1.00  0.00           H
ATOM   3549 HG23 THR   267      49.169  36.839  94.193  1.00  0.00           H
ATOM   3550  C   THR   267      45.212  38.332  94.324  1.00  0.00           C
ATOM   3551  O   THR   267      45.689  39.461  94.595  1.00  0.00           O
ATOM   3552  N   SER   268      43.892  38.060  94.061  1.00  0.00           N
ATOM   3553  HN  SER   268      43.543  37.137  93.954  1.00  0.00           H
ATOM   3554  CA  SER   268      42.887  39.087  93.959  1.00  0.00           C
ATOM   3555  HA  SER   268      43.314  40.038  94.218  1.00  0.00           H
ATOM   3556  CB  SER   268      42.325  39.088  92.618  1.00  0.00           C
ATOM   3557  HB1 SER   268      41.397  39.686  92.494  1.00  0.00           H
ATOM   3558  HB2 SER   268      42.123  38.037  92.317  1.00  0.00           H
ATOM   3559  OG  SER   268      43.200  39.690  91.711  1.00  0.00           O
ATOM   3560  HG1 SER   268      43.938  39.105  91.487  1.00  0.00           H
ATOM   3561  C   SER   268      41.748  38.850  94.930  1.00  0.00           C
ATOM   3562  O   SER   268      40.622  39.368  94.800  1.00  0.00           O
ATOM   3563  N   SER   269      42.038  38.041  95.913  1.00  0.00           N
ATOM   3564  HN  SER   269      42.936  37.601  95.946  1.00  0.00           H
ATOM   3565  CA  SER   269      41.039  37.623  96.882  1.00  0.00           C
ATOM   3566  HA  SER   269      40.432  38.493  97.103  1.00  0.00           H
ATOM   3567  CB  SER   269      40.106  36.450  96.373  1.00  0.00           C
ATOM   3568  HB1 SER   269      39.512  36.748  95.476  1.00  0.00           H
ATOM   3569  HB2 SER   269      39.415  36.200  97.206  1.00  0.00           H
ATOM   3570  OG  SER   269      40.845  35.252  96.147  1.00  0.00           O
ATOM   3571  HG1 SER   269      41.538  35.446  95.506  1.00  0.00           H
ATOM   3572  C   SER   269      41.743  37.139  98.215  1.00  0.00           C
ATOM   3573  O   SER   269      42.976  37.273  98.356  1.00  0.00           O
ATOM   3574  N   GLY   270      40.921  36.871  99.309  1.00  0.00           N
ATOM   3575  HN  GLY   270      39.943  37.028  99.211  1.00  0.00           H
ATOM   3576  CA  GLY   270      41.369  36.393 100.567  1.00  0.00           C
ATOM   3577  HA1 GLY   270      40.858  36.740 101.445  1.00  0.00           H
ATOM   3578  HA2 GLY   270      42.363  36.814 100.685  1.00  0.00           H
ATOM   3579  C   GLY   270      41.442  34.879 100.556  1.00  0.00           C
ATOM   3580  O   GLY   270      41.568  34.307  99.485  1.00  0.00           O
ATOM   3581  N   ALA   271      41.333  34.287 101.785  1.00  0.00           N
ATOM   3582  HN  ALA   271      41.276  34.926 102.553  1.00  0.00           H
ATOM   3583  CA  ALA   271      41.524  32.859 102.040  1.00  0.00           C
ATOM   3584  HA  ALA   271      42.559  32.641 101.816  1.00  0.00           H
ATOM   3585  CB  ALA   271      41.353  32.515 103.537  1.00  0.00           C
ATOM   3586  HB1 ALA   271      42.228  32.968 104.050  1.00  0.00           H
ATOM   3587  HB2 ALA   271      41.471  31.441 103.816  1.00  0.00           H
ATOM   3588  HB3 ALA   271      40.436  32.917 104.029  1.00  0.00           H
ATOM   3589  C   ALA   271      40.621  31.842 101.362  1.00  0.00           C
ATOM   3590  O   ALA   271      39.503  32.307 101.191  1.00  0.00           O
ATOM   3591  N   PRO   272      40.957  30.634 100.903  1.00  0.00           N
ATOM   3592  CD  PRO   272      42.349  30.200 100.818  1.00  0.00           C
ATOM   3593  HD1 PRO   272      42.965  30.594 101.653  1.00  0.00           H
ATOM   3594  HD2 PRO   272      42.758  30.541  99.842  1.00  0.00           H
ATOM   3595  CA  PRO   272      40.041  29.589 100.626  1.00  0.00           C
ATOM   3596  HA  PRO   272      39.336  29.920  99.880  1.00  0.00           H
ATOM   3597  CB  PRO   272      40.869  28.445 100.069  1.00  0.00           C
ATOM   3598  HB1 PRO   272      40.856  28.476  98.954  1.00  0.00           H
ATOM   3599  HB2 PRO   272      40.297  27.520 100.317  1.00  0.00           H
ATOM   3600  CG  PRO   272      42.242  28.588 100.785  1.00  0.00           C
ATOM   3601  HG1 PRO   272      42.213  28.090 101.778  1.00  0.00           H
ATOM   3602  HG2 PRO   272      42.968  28.175 100.062  1.00  0.00           H
ATOM   3603  C   PRO   272      39.185  29.167 101.827  1.00  0.00           C
ATOM   3604  O   PRO   272      39.664  29.080 102.976  1.00  0.00           O
ATOM   3605  N   GLN   273      37.833  29.069 101.633  1.00  0.00           N
ATOM   3606  HN  GLN   273      37.536  29.099 100.677  1.00  0.00           H
ATOM   3607  CA  GLN   273      36.905  28.708 102.718  1.00  0.00           C
ATOM   3608  HA  GLN   273      37.161  29.443 103.454  1.00  0.00           H
ATOM   3609  CB  GLN   273      35.458  29.049 102.431  1.00  0.00           C
ATOM   3610  HB1 GLN   273      34.810  28.811 103.305  1.00  0.00           H
ATOM   3611  HB2 GLN   273      35.075  28.538 101.526  1.00  0.00           H
ATOM   3612  CG  GLN   273      35.117  30.602 102.014  1.00  0.00           C
ATOM   3613  HG1 GLN   273      35.285  30.765 100.926  1.00  0.00           H
ATOM   3614  HG2 GLN   273      35.839  31.124 102.680  1.00  0.00           H
ATOM   3615  CD  GLN   273      33.723  31.108 102.341  1.00  0.00           C
ATOM   3616  OE1 GLN   273      33.000  31.530 101.455  1.00  0.00           O
ATOM   3617  NE2 GLN   273      33.271  30.941 103.568  1.00  0.00           N
ATOM   3618 HE21 GLN   273      32.446  31.461 103.799  1.00  0.00           H
ATOM   3619 HE22 GLN   273      33.827  30.423 104.218  1.00  0.00           H
ATOM   3620  C   GLN   273      37.087  27.283 103.236  1.00  0.00           C
ATOM   3621  O   GLN   273      37.167  26.272 102.546  1.00  0.00           O
ATOM   3622  N   THR   274      37.116  27.197 104.514  1.00  0.00           N
ATOM   3623  HN  THR   274      37.124  28.045 105.055  1.00  0.00           H
ATOM   3624  CA  THR   274      37.134  25.953 105.256  1.00  0.00           C
ATOM   3625  HA  THR   274      37.818  25.238 104.829  1.00  0.00           H
ATOM   3626  CB  THR   274      37.497  26.081 106.676  1.00  0.00           C
ATOM   3627  HB  THR   274      36.584  26.363 107.240  1.00  0.00           H
ATOM   3628  OG1 THR   274      38.595  27.027 106.817  1.00  0.00           O
ATOM   3629  HG1 THR   274      38.967  27.067 107.704  1.00  0.00           H
ATOM   3630  CG2 THR   274      37.935  24.793 107.427  1.00  0.00           C
ATOM   3631 HG21 THR   274      37.161  24.010 107.364  1.00  0.00           H
ATOM   3632 HG22 THR   274      38.017  25.157 108.475  1.00  0.00           H
ATOM   3633 HG23 THR   274      38.797  24.247 106.978  1.00  0.00           H
ATOM   3634  C   THR   274      35.766  25.289 105.254  1.00  0.00           C
ATOM   3635  O   THR   274      34.754  25.962 105.347  1.00  0.00           O
ATOM   3636  N   THR   275      35.803  24.016 104.985  1.00  0.00           N
ATOM   3637  HN  THR   275      36.709  23.614 104.869  1.00  0.00           H
ATOM   3638  CA  THR   275      34.572  23.182 105.041  1.00  0.00           C
ATOM   3639  HA  THR   275      33.763  23.864 105.244  1.00  0.00           H
ATOM   3640  CB  THR   275      34.225  22.433 103.743  1.00  0.00           C
ATOM   3641  HB  THR   275      34.414  23.222 102.981  1.00  0.00           H
ATOM   3642  OG1 THR   275      32.855  22.015 103.666  1.00  0.00           O
ATOM   3643  HG1 THR   275      32.371  22.765 104.026  1.00  0.00           H
ATOM   3644  CG2 THR   275      35.057  21.118 103.471  1.00  0.00           C
ATOM   3645 HG21 THR   275      35.157  20.816 102.411  1.00  0.00           H
ATOM   3646 HG22 THR   275      34.745  20.212 104.024  1.00  0.00           H
ATOM   3647 HG23 THR   275      36.086  21.236 103.858  1.00  0.00           H
ATOM   3648  C   THR   275      34.812  22.192 106.196  1.00  0.00           C
ATOM   3649  O   THR   275      35.879  21.602 106.346  1.00  0.00           O
ATOM   3650  N   PRO   276      33.925  21.933 107.133  1.00  0.00           N
ATOM   3651  CD  PRO   276      32.797  22.834 107.443  1.00  0.00           C
ATOM   3652  HD1 PRO   276      32.037  22.714 106.642  1.00  0.00           H
ATOM   3653  HD2 PRO   276      33.018  23.890 107.683  1.00  0.00           H
ATOM   3654  CA  PRO   276      34.089  21.041 108.317  1.00  0.00           C
ATOM   3655  HA  PRO   276      35.110  20.958 108.639  1.00  0.00           H
ATOM   3656  CB  PRO   276      33.148  21.616 109.367  1.00  0.00           C
ATOM   3657  HB1 PRO   276      33.568  22.488 109.924  1.00  0.00           H
ATOM   3658  HB2 PRO   276      32.815  20.866 110.114  1.00  0.00           H
ATOM   3659  CG  PRO   276      32.015  22.170 108.569  1.00  0.00           C
ATOM   3660  HG1 PRO   276      31.368  21.402 108.084  1.00  0.00           H
ATOM   3661  HG2 PRO   276      31.297  22.891 109.024  1.00  0.00           H
ATOM   3662  C   PRO   276      33.722  19.620 107.881  1.00  0.00           C
ATOM   3663  O   PRO   276      33.052  18.923 108.663  1.00  0.00           O
HETATM 3664  N   HSD   277      34.305  19.170 106.801  1.00  0.00           N
HETATM 3665  HN  HSD   277      34.938  19.767 106.320  1.00  0.00           H
HETATM 3666  CA  HSD   277      34.129  17.846 106.195  1.00  0.00           C
HETATM 3667  HA  HSD   277      34.126  17.114 106.997  1.00  0.00           H
HETATM 3668  CB  HSD   277      32.856  17.729 105.327  1.00  0.00           C
HETATM 3669  HB1 HSD   277      32.478  16.676 105.353  1.00  0.00           H
HETATM 3670  HB2 HSD   277      33.078  17.996 104.273  1.00  0.00           H
HETATM 3671  ND1 HSD   277      31.286  19.834 105.227  1.00  0.00           N
HETATM 3672  HD1 HSD   277      31.866  20.439 104.680  1.00  0.00           H
HETATM 3673  CG  HSD   277      31.740  18.627 105.710  1.00  0.00           C
HETATM 3674  CE1 HSD   277      30.094  20.131 105.855  1.00  0.00           C
HETATM 3675  HE1 HSD   277      29.526  21.044 105.765  1.00  0.00           H
HETATM 3676  NE2 HSD   277      29.792  19.123 106.671  1.00  0.00           N
HETATM 3677  CD2 HSD   277      30.794  18.206 106.581  1.00  0.00           C
HETATM 3678  HD2 HSD   277      30.710  17.224 107.047  1.00  0.00           H
HETATM 3679  C   HSD   277      35.314  17.534 105.396  1.00  0.00           C
HETATM 3680  O   HSD   277      36.114  18.472 105.137  1.00  0.00           O
ATOM   3681  N   ARG   278      35.552  16.295 105.049  1.00  0.00           N
ATOM   3682  HN  ARG   278      34.954  15.561 105.363  1.00  0.00           H
ATOM   3683  CA  ARG   278      36.562  15.965 104.143  1.00  0.00           C
ATOM   3684  HA  ARG   278      37.546  16.240 104.469  1.00  0.00           H
ATOM   3685  CB  ARG   278      36.660  14.478 104.088  1.00  0.00           C
ATOM   3686  HB1 ARG   278      37.413  14.190 103.323  1.00  0.00           H
ATOM   3687  HB2 ARG   278      35.758  13.899 103.799  1.00  0.00           H
ATOM   3688  CG  ARG   278      37.166  13.681 105.365  1.00  0.00           C
ATOM   3689  HG1 ARG   278      37.214  12.641 104.963  1.00  0.00           H
ATOM   3690  HG2 ARG   278      36.425  13.652 106.186  1.00  0.00           H
ATOM   3691  CD  ARG   278      38.556  14.055 105.888  1.00  0.00           C
ATOM   3692  HD1 ARG   278      38.469  15.078 106.301  1.00  0.00           H
ATOM   3693  HD2 ARG   278      39.327  14.022 105.079  1.00  0.00           H
ATOM   3694  NE  ARG   278      38.836  13.080 107.022  1.00  0.00           N
ATOM   3695  HE  ARG   278      38.185  12.324 107.073  1.00  0.00           H
ATOM   3696  CZ  ARG   278      39.548  13.303 108.086  1.00  0.00           C
ATOM   3697  NH1 ARG   278      40.325  14.343 108.347  1.00  0.00           N
ATOM   3698 HH11 ARG   278      40.237  15.170 107.798  1.00  0.00           H
ATOM   3699 HH12 ARG   278      40.939  14.342 109.131  1.00  0.00           H
ATOM   3700  NH2 ARG   278      39.551  12.267 108.943  1.00  0.00           N
ATOM   3701 HH21 ARG   278      38.837  11.572 108.898  1.00  0.00           H
ATOM   3702 HH22 ARG   278      40.093  12.321 109.775  1.00  0.00           H
ATOM   3703  C   ARG   278      36.366  16.456 102.662  1.00  0.00           C
ATOM   3704  O   ARG   278      35.319  16.197 102.095  1.00  0.00           O
ATOM   3705  N   THR   279      37.370  17.151 102.029  1.00  0.00           N
ATOM   3706  HN  THR   279      38.192  17.386 102.538  1.00  0.00           H
ATOM   3707  CA  THR   279      37.260  17.687 100.687  1.00  0.00           C
ATOM   3708  HA  THR   279      36.206  17.852 100.533  1.00  0.00           H
ATOM   3709  CB  THR   279      37.901  19.040 100.377  1.00  0.00           C
ATOM   3710  HB  THR   279      37.636  19.740 101.194  1.00  0.00           H
ATOM   3711  OG1 THR   279      37.442  19.627  99.170  1.00  0.00           O
ATOM   3712  HG1 THR   279      36.495  19.761  99.200  1.00  0.00           H
ATOM   3713  CG2 THR   279      39.481  19.127 100.411  1.00  0.00           C
ATOM   3714 HG21 THR   279      39.904  18.614  99.518  1.00  0.00           H
ATOM   3715 HG22 THR   279      39.809  18.734 101.393  1.00  0.00           H
ATOM   3716 HG23 THR   279      39.765  20.178 100.167  1.00  0.00           H
ATOM   3717  C   THR   279      37.750  16.676  99.652  1.00  0.00           C
ATOM   3718  O   THR   279      38.826  16.108  99.696  1.00  0.00           O
ATOM   3719  N   PHE   280      36.914  16.487  98.656  1.00  0.00           N
ATOM   3720  HN  PHE   280      36.019  16.916  98.565  1.00  0.00           H
ATOM   3721  CA  PHE   280      37.157  15.472  97.640  1.00  0.00           C
ATOM   3722  HA  PHE   280      38.046  14.934  97.914  1.00  0.00           H
ATOM   3723  CB  PHE   280      35.911  14.565  97.413  1.00  0.00           C
ATOM   3724  HB1 PHE   280      36.198  13.728  96.733  1.00  0.00           H
ATOM   3725  HB2 PHE   280      35.002  15.068  97.012  1.00  0.00           H
ATOM   3726  CG  PHE   280      35.560  13.944  98.716  1.00  0.00           C
ATOM   3727  CD1 PHE   280      34.250  13.808  99.060  1.00  0.00           C
ATOM   3728  HD1 PHE   280      33.479  14.049  98.337  1.00  0.00           H
ATOM   3729  CE1 PHE   280      33.793  13.170 100.218  1.00  0.00           C
ATOM   3730  HE1 PHE   280      32.749  13.028 100.455  1.00  0.00           H
ATOM   3731  CZ  PHE   280      34.755  12.690 101.157  1.00  0.00           C
ATOM   3732  HZ  PHE   280      34.418  12.192 102.052  1.00  0.00           H
ATOM   3733  CD2 PHE   280      36.523  13.429  99.640  1.00  0.00           C
ATOM   3734  HD2 PHE   280      37.564  13.525  99.381  1.00  0.00           H
ATOM   3735  CE2 PHE   280      36.102  12.935 100.907  1.00  0.00           C
ATOM   3736  HE2 PHE   280      36.775  12.577 101.677  1.00  0.00           H
ATOM   3737  C   PHE   280      37.465  16.252  96.357  1.00  0.00           C
ATOM   3738  O   PHE   280      37.465  15.678  95.259  1.00  0.00           O
ATOM   3739  N   GLY   281      37.717  17.547  96.484  1.00  0.00           N
ATOM   3740  HN  GLY   281      37.855  17.932  97.389  1.00  0.00           H
ATOM   3741  CA  GLY   281      38.125  18.406  95.314  1.00  0.00           C
ATOM   3742  HA1 GLY   281      38.394  19.300  95.860  1.00  0.00           H
ATOM   3743  HA2 GLY   281      37.303  18.575  94.632  1.00  0.00           H
ATOM   3744  C   GLY   281      39.436  18.001  94.619  1.00  0.00           C
ATOM   3745  O   GLY   281      40.077  16.977  94.855  1.00  0.00           O
ATOM   3746  N   GLY   282      39.779  18.752  93.506  1.00  0.00           N
ATOM   3747  HN  GLY   282      39.185  19.533  93.336  1.00  0.00           H
ATOM   3748  CA  GLY   282      40.978  18.568  92.593  1.00  0.00           C
ATOM   3749  HA1 GLY   282      41.772  18.969  93.203  1.00  0.00           H
ATOM   3750  HA2 GLY   282      40.762  19.161  91.703  1.00  0.00           H
ATOM   3751  C   GLY   282      41.188  17.182  92.139  1.00  0.00           C
ATOM   3752  O   GLY   282      40.216  16.452  91.824  1.00  0.00           O
ATOM   3753  N   GLY   283      42.404  16.807  91.821  1.00  0.00           N
ATOM   3754  HN  GLY   283      43.133  17.376  92.194  1.00  0.00           H
ATOM   3755  CA  GLY   283      42.684  15.799  90.866  1.00  0.00           C
ATOM   3756  HA1 GLY   283      42.353  14.816  91.167  1.00  0.00           H
ATOM   3757  HA2 GLY   283      43.765  15.805  90.737  1.00  0.00           H
ATOM   3758  C   GLY   283      42.071  16.060  89.557  1.00  0.00           C
ATOM   3759  O   GLY   283      42.242  17.094  88.944  1.00  0.00           O
ATOM   3760  N   LYS   284      41.335  15.078  89.014  1.00  0.00           N
ATOM   3761  HN  LYS   284      41.360  14.178  89.430  1.00  0.00           H
ATOM   3762  CA  LYS   284      40.418  15.247  87.848  1.00  0.00           C
ATOM   3763  HA  LYS   284      39.930  14.297  87.658  1.00  0.00           H
ATOM   3764  CB  LYS   284      39.149  16.127  88.308  1.00  0.00           C
ATOM   3765  HB1 LYS   284      38.499  16.298  87.430  1.00  0.00           H
ATOM   3766  HB2 LYS   284      39.542  17.065  88.740  1.00  0.00           H
ATOM   3767  CG  LYS   284      38.349  15.415  89.442  1.00  0.00           C
ATOM   3768  HG1 LYS   284      37.711  16.187  89.922  1.00  0.00           H
ATOM   3769  HG2 LYS   284      39.026  15.050  90.243  1.00  0.00           H
ATOM   3770  CD  LYS   284      37.465  14.208  88.961  1.00  0.00           C
ATOM   3771  HD1 LYS   284      38.072  13.317  88.673  1.00  0.00           H
ATOM   3772  HD2 LYS   284      36.739  14.529  88.175  1.00  0.00           H
ATOM   3773  CE  LYS   284      36.503  13.618  90.014  1.00  0.00           C
ATOM   3774  HE1 LYS   284      36.005  12.737  89.566  1.00  0.00           H
ATOM   3775  HE2 LYS   284      35.849  14.419  90.438  1.00  0.00           H
ATOM   3776  NZ  LYS   284      37.352  13.043  91.106  1.00  0.00           N
ATOM   3777  HZ1 LYS   284      36.779  12.462  91.760  1.00  0.00           H
ATOM   3778  HZ2 LYS   284      37.686  13.741  91.792  1.00  0.00           H
ATOM   3779  HZ3 LYS   284      38.234  12.580  90.827  1.00  0.00           H
ATOM   3780  C   LYS   284      41.071  15.807  86.510  1.00  0.00           C
ATOM   3781  O   LYS   284      40.400  16.268  85.580  1.00  0.00           O
ATOM   3782  N   ALA   285      42.392  15.692  86.242  1.00  0.00           N
ATOM   3783  HN  ALA   285      43.029  15.318  86.901  1.00  0.00           H
ATOM   3784  CA  ALA   285      43.045  16.215  85.074  1.00  0.00           C
ATOM   3785  HA  ALA   285      42.698  17.238  84.965  1.00  0.00           H
ATOM   3786  CB  ALA   285      44.561  16.309  85.409  1.00  0.00           C
ATOM   3787  HB1 ALA   285      44.735  17.041  86.213  1.00  0.00           H
ATOM   3788  HB2 ALA   285      45.253  16.526  84.571  1.00  0.00           H
ATOM   3789  HB3 ALA   285      44.877  15.322  85.815  1.00  0.00           H
ATOM   3790  C   ALA   285      42.844  15.262  83.840  1.00  0.00           C
ATOM   3791  O   ALA   285      42.934  15.668  82.684  1.00  0.00           O
ATOM   3792  N   ALA   286      42.501  14.036  84.072  1.00  0.00           N
ATOM   3793  HN  ALA   286      42.515  13.674  85.002  1.00  0.00           H
ATOM   3794  CA  ALA   286      42.158  13.083  83.055  1.00  0.00           C
ATOM   3795  HA  ALA   286      42.841  13.186  82.227  1.00  0.00           H
ATOM   3796  CB  ALA   286      42.252  11.626  83.513  1.00  0.00           C
ATOM   3797  HB1 ALA   286      42.050  10.949  82.658  1.00  0.00           H
ATOM   3798  HB2 ALA   286      41.570  11.373  84.348  1.00  0.00           H
ATOM   3799  HB3 ALA   286      43.278  11.384  83.863  1.00  0.00           H
ATOM   3800  C   ALA   286      40.758  13.211  82.554  1.00  0.00           C
ATOM   3801  O   ALA   286      40.402  13.005  81.403  1.00  0.00           O
ATOM   3802  N   VAL   287      39.797  13.667  83.420  1.00  0.00           N
ATOM   3803  HN  VAL   287      40.092  13.838  84.351  1.00  0.00           H
ATOM   3804  CA  VAL   287      38.549  14.278  83.054  1.00  0.00           C
ATOM   3805  HA  VAL   287      38.130  13.574  82.345  1.00  0.00           H
ATOM   3806  CB  VAL   287      37.606  14.450  84.206  1.00  0.00           C
ATOM   3807  HB  VAL   287      38.108  14.844  85.117  1.00  0.00           H
ATOM   3808  CG1 VAL   287      36.343  15.266  83.945  1.00  0.00           C
ATOM   3809 HG11 VAL   287      36.550  16.332  84.151  1.00  0.00           H
ATOM   3810 HG12 VAL   287      35.543  15.008  84.682  1.00  0.00           H
ATOM   3811 HG13 VAL   287      35.868  15.108  82.952  1.00  0.00           H
ATOM   3812  CG2 VAL   287      37.153  13.041  84.658  1.00  0.00           C
ATOM   3813 HG21 VAL   287      36.850  12.460  83.770  1.00  0.00           H
ATOM   3814 HG22 VAL   287      36.331  13.094  85.410  1.00  0.00           H
ATOM   3815 HG23 VAL   287      37.962  12.511  85.201  1.00  0.00           H
ATOM   3816  C   VAL   287      38.621  15.464  82.093  1.00  0.00           C
ATOM   3817  O   VAL   287      37.977  15.443  81.037  1.00  0.00           O
ATOM   3818  N   VAL   288      39.525  16.453  82.390  1.00  0.00           N
ATOM   3819  HN  VAL   288      39.995  16.498  83.270  1.00  0.00           H
ATOM   3820  CA  VAL   288      39.818  17.612  81.557  1.00  0.00           C
ATOM   3821  HA  VAL   288      38.925  18.119  81.217  1.00  0.00           H
ATOM   3822  CB  VAL   288      40.702  18.670  82.247  1.00  0.00           C
ATOM   3823  HB  VAL   288      41.697  18.238  82.477  1.00  0.00           H
ATOM   3824  CG1 VAL   288      40.779  19.901  81.370  1.00  0.00           C
ATOM   3825 HG11 VAL   288      41.721  20.412  81.663  1.00  0.00           H
ATOM   3826 HG12 VAL   288      39.917  20.579  81.561  1.00  0.00           H
ATOM   3827 HG13 VAL   288      40.813  19.703  80.278  1.00  0.00           H
ATOM   3828  CG2 VAL   288      40.135  19.023  83.630  1.00  0.00           C
ATOM   3829 HG21 VAL   288      39.941  18.157  84.304  1.00  0.00           H
ATOM   3830 HG22 VAL   288      39.169  19.576  83.614  1.00  0.00           H
ATOM   3831 HG23 VAL   288      40.920  19.571  84.203  1.00  0.00           H
ATOM   3832  C   VAL   288      40.411  17.153  80.174  1.00  0.00           C
ATOM   3833  O   VAL   288      40.001  17.749  79.131  1.00  0.00           O
ATOM   3834  N   LEU   289      41.232  16.101  80.241  1.00  0.00           N
ATOM   3835  HN  LEU   289      41.476  15.713  81.127  1.00  0.00           H
ATOM   3836  CA  LEU   289      41.769  15.414  79.120  1.00  0.00           C
ATOM   3837  HA  LEU   289      42.133  16.243  78.533  1.00  0.00           H
ATOM   3838  CB  LEU   289      42.885  14.443  79.554  1.00  0.00           C
ATOM   3839  HB1 LEU   289      42.434  13.654  80.190  1.00  0.00           H
ATOM   3840  HB2 LEU   289      43.629  14.980  80.167  1.00  0.00           H
ATOM   3841  CG  LEU   289      43.671  13.598  78.484  1.00  0.00           C
ATOM   3842  HG  LEU   289      42.954  12.989  77.885  1.00  0.00           H
ATOM   3843  CD1 LEU   289      44.381  14.460  77.481  1.00  0.00           C
ATOM   3844 HD11 LEU   289      45.054  13.835  76.854  1.00  0.00           H
ATOM   3845 HD12 LEU   289      44.876  15.316  77.974  1.00  0.00           H
ATOM   3846 HD13 LEU   289      43.619  15.018  76.885  1.00  0.00           H
ATOM   3847  CD2 LEU   289      44.597  12.703  79.230  1.00  0.00           C
ATOM   3848 HD21 LEU   289      45.418  12.265  78.628  1.00  0.00           H
ATOM   3849 HD22 LEU   289      44.117  11.962  79.897  1.00  0.00           H
ATOM   3850 HD23 LEU   289      45.177  13.346  79.928  1.00  0.00           H
ATOM   3851  C   LEU   289      40.738  14.698  78.148  1.00  0.00           C
ATOM   3852  O   LEU   289      40.761  14.962  76.962  1.00  0.00           O
ATOM   3853  N   LEU   290      39.741  13.966  78.705  1.00  0.00           N
ATOM   3854  HN  LEU   290      39.822  13.680  79.656  1.00  0.00           H
ATOM   3855  CA  LEU   290      38.582  13.645  77.900  1.00  0.00           C
ATOM   3856  HA  LEU   290      38.986  13.143  77.024  1.00  0.00           H
ATOM   3857  CB  LEU   290      37.730  12.563  78.548  1.00  0.00           C
ATOM   3858  HB1 LEU   290      37.248  13.002  79.452  1.00  0.00           H
ATOM   3859  HB2 LEU   290      38.369  11.736  78.932  1.00  0.00           H
ATOM   3860  CG  LEU   290      36.691  11.932  77.621  1.00  0.00           C
ATOM   3861  HG  LEU   290      35.889  12.686  77.415  1.00  0.00           H
ATOM   3862  CD1 LEU   290      37.179  11.370  76.292  1.00  0.00           C
ATOM   3863 HD11 LEU   290      36.363  10.933  75.677  1.00  0.00           H
ATOM   3864 HD12 LEU   290      37.858  10.530  76.558  1.00  0.00           H
ATOM   3865 HD13 LEU   290      37.668  12.218  75.779  1.00  0.00           H
ATOM   3866  CD2 LEU   290      35.915  10.864  78.393  1.00  0.00           C
ATOM   3867 HD21 LEU   290      36.628  10.031  78.578  1.00  0.00           H
ATOM   3868 HD22 LEU   290      35.080  10.388  77.825  1.00  0.00           H
ATOM   3869 HD23 LEU   290      35.419  11.184  79.338  1.00  0.00           H
ATOM   3870  C   LEU   290      37.737  14.725  77.481  1.00  0.00           C
ATOM   3871  O   LEU   290      37.209  14.753  76.391  1.00  0.00           O
ATOM   3872  N   ALA   291      37.529  15.813  78.222  1.00  0.00           N
ATOM   3873  HN  ALA   291      37.844  15.643  79.153  1.00  0.00           H
ATOM   3874  CA  ALA   291      36.785  16.954  77.746  1.00  0.00           C
ATOM   3875  HA  ALA   291      35.797  16.673  77.441  1.00  0.00           H
ATOM   3876  CB  ALA   291      36.446  17.781  79.046  1.00  0.00           C
ATOM   3877  HB1 ALA   291      37.267  18.344  79.526  1.00  0.00           H
ATOM   3878  HB2 ALA   291      36.050  17.154  79.880  1.00  0.00           H
ATOM   3879  HB3 ALA   291      35.688  18.535  78.740  1.00  0.00           H
ATOM   3880  C   ALA   291      37.451  17.644  76.508  1.00  0.00           C
ATOM   3881  O   ALA   291      36.980  17.746  75.336  1.00  0.00           O
ATOM   3882  N   VAL   292      38.708  18.056  76.631  1.00  0.00           N
ATOM   3883  HN  VAL   292      39.118  18.064  77.545  1.00  0.00           H
ATOM   3884  CA  VAL   292      39.554  18.747  75.676  1.00  0.00           C
ATOM   3885  HA  VAL   292      38.879  19.392  75.150  1.00  0.00           H
ATOM   3886  CB  VAL   292      40.559  19.600  76.368  1.00  0.00           C
ATOM   3887  HB  VAL   292      41.185  18.896  76.953  1.00  0.00           H
ATOM   3888  CG1 VAL   292      41.454  20.361  75.291  1.00  0.00           C
ATOM   3889 HG11 VAL   292      42.212  20.951  75.855  1.00  0.00           H
ATOM   3890 HG12 VAL   292      40.757  20.983  74.697  1.00  0.00           H
ATOM   3891 HG13 VAL   292      42.014  19.818  74.512  1.00  0.00           H
ATOM   3892  CG2 VAL   292      39.813  20.629  77.265  1.00  0.00           C
ATOM   3893 HG21 VAL   292      39.203  20.172  78.068  1.00  0.00           H
ATOM   3894 HG22 VAL   292      39.189  21.166  76.517  1.00  0.00           H
ATOM   3895 HG23 VAL   292      40.524  21.311  77.769  1.00  0.00           H
ATOM   3896  C   VAL   292      40.069  17.960  74.551  1.00  0.00           C
ATOM   3897  O   VAL   292      40.006  18.303  73.327  1.00  0.00           O
ATOM   3898  N   GLY   293      40.525  16.716  74.806  1.00  0.00           N
ATOM   3899  HN  GLY   293      40.488  16.430  75.761  1.00  0.00           H
ATOM   3900  CA  GLY   293      40.892  15.719  73.783  1.00  0.00           C
ATOM   3901  HA1 GLY   293      41.197  14.848  74.350  1.00  0.00           H
ATOM   3902  HA2 GLY   293      41.621  16.131  73.106  1.00  0.00           H
ATOM   3903  C   GLY   293      39.576  15.338  73.051  1.00  0.00           C
ATOM   3904  O   GLY   293      39.583  15.202  71.815  1.00  0.00           O
ATOM   3905  N   GLY   294      38.459  15.149  73.699  1.00  0.00           N
ATOM   3906  HN  GLY   294      38.396  15.317  74.673  1.00  0.00           H
ATOM   3907  CA  GLY   294      37.209  14.846  72.998  1.00  0.00           C
ATOM   3908  HA1 GLY   294      36.519  14.873  73.822  1.00  0.00           H
ATOM   3909  HA2 GLY   294      37.279  13.914  72.446  1.00  0.00           H
ATOM   3910  C   GLY   294      36.738  15.928  72.099  1.00  0.00           C
ATOM   3911  O   GLY   294      36.277  15.762  70.956  1.00  0.00           O
ATOM   3912  N   GLN   295      36.660  17.208  72.660  1.00  0.00           N
ATOM   3913  HN  GLN   295      36.976  17.351  73.596  1.00  0.00           H
ATOM   3914  CA  GLN   295      36.280  18.376  71.964  1.00  0.00           C
ATOM   3915  HA  GLN   295      35.328  18.124  71.523  1.00  0.00           H
ATOM   3916  CB  GLN   295      36.173  19.673  72.835  1.00  0.00           C
ATOM   3917  HB1 GLN   295      37.092  19.643  73.457  1.00  0.00           H
ATOM   3918  HB2 GLN   295      35.382  19.377  73.560  1.00  0.00           H
ATOM   3919  CG  GLN   295      35.832  21.068  72.304  1.00  0.00           C
ATOM   3920  HG1 GLN   295      36.702  21.422  71.716  1.00  0.00           H
ATOM   3921  HG2 GLN   295      35.979  21.699  73.216  1.00  0.00           H
ATOM   3922  CD  GLN   295      34.455  21.236  71.635  1.00  0.00           C
ATOM   3923  OE1 GLN   295      33.687  22.065  72.108  1.00  0.00           O
ATOM   3924  NE2 GLN   295      34.144  20.477  70.554  1.00  0.00           N
ATOM   3925 HE21 GLN   295      33.248  20.453  70.116  1.00  0.00           H
ATOM   3926 HE22 GLN   295      34.855  19.890  70.187  1.00  0.00           H
ATOM   3927  C   GLN   295      37.128  18.693  70.700  1.00  0.00           C
ATOM   3928  O   GLN   295      36.517  19.189  69.715  1.00  0.00           O
ATOM   3929  N   PHE   296      38.444  18.566  70.810  1.00  0.00           N
ATOM   3930  HN  PHE   296      38.824  18.220  71.664  1.00  0.00           H
ATOM   3931  CA  PHE   296      39.411  18.953  69.844  1.00  0.00           C
ATOM   3932  HA  PHE   296      39.013  19.824  69.343  1.00  0.00           H
ATOM   3933  CB  PHE   296      40.714  19.327  70.576  1.00  0.00           C
ATOM   3934  HB1 PHE   296      41.106  18.397  71.037  1.00  0.00           H
ATOM   3935  HB2 PHE   296      40.608  20.040  71.430  1.00  0.00           H
ATOM   3936  CG  PHE   296      41.664  19.891  69.537  1.00  0.00           C
ATOM   3937  CD1 PHE   296      41.510  21.151  68.918  1.00  0.00           C
ATOM   3938  HD1 PHE   296      40.737  21.846  69.222  1.00  0.00           H
ATOM   3939  CE1 PHE   296      42.436  21.538  67.930  1.00  0.00           C
ATOM   3940  HE1 PHE   296      42.270  22.543  67.579  1.00  0.00           H
ATOM   3941  CZ  PHE   296      43.446  20.698  67.532  1.00  0.00           C
ATOM   3942  HZ  PHE   296      44.154  20.985  66.764  1.00  0.00           H
ATOM   3943  CD2 PHE   296      42.742  19.089  69.125  1.00  0.00           C
ATOM   3944  HD2 PHE   296      42.964  18.101  69.507  1.00  0.00           H
ATOM   3945  CE2 PHE   296      43.623  19.507  68.160  1.00  0.00           C
ATOM   3946  HE2 PHE   296      44.392  18.791  67.920  1.00  0.00           H
ATOM   3947  C   PHE   296      39.601  17.862  68.777  1.00  0.00           C
ATOM   3948  O   PHE   296      39.825  18.182  67.582  1.00  0.00           O
ATOM   3949  N   LEU   297      39.393  16.607  69.133  1.00  0.00           N
ATOM   3950  HN  LEU   297      39.369  16.260  70.069  1.00  0.00           H
ATOM   3951  CA  LEU   297      39.161  15.602  68.111  1.00  0.00           C
ATOM   3952  HA  LEU   297      39.988  15.675  67.418  1.00  0.00           H
ATOM   3953  CB  LEU   297      39.215  14.187  68.671  1.00  0.00           C
ATOM   3954  HB1 LEU   297      38.976  13.523  67.812  1.00  0.00           H
ATOM   3955  HB2 LEU   297      38.385  14.124  69.413  1.00  0.00           H
ATOM   3956  CG  LEU   297      40.562  13.766  69.304  1.00  0.00           C
ATOM   3957  HG  LEU   297      40.923  14.480  70.080  1.00  0.00           H
ATOM   3958  CD1 LEU   297      40.303  12.355  69.919  1.00  0.00           C
ATOM   3959 HD11 LEU   297      39.605  12.551  70.764  1.00  0.00           H
ATOM   3960 HD12 LEU   297      41.215  11.914  70.380  1.00  0.00           H
ATOM   3961 HD13 LEU   297      39.780  11.689  69.208  1.00  0.00           H
ATOM   3962  CD2 LEU   297      41.753  13.706  68.277  1.00  0.00           C
ATOM   3963 HD21 LEU   297      42.698  13.363  68.752  1.00  0.00           H
ATOM   3964 HD22 LEU   297      42.036  14.681  67.812  1.00  0.00           H
ATOM   3965 HD23 LEU   297      41.504  12.970  67.480  1.00  0.00           H
ATOM   3966  C   LEU   297      37.829  15.810  67.253  1.00  0.00           C
ATOM   3967  O   LEU   297      37.874  15.659  66.011  1.00  0.00           O
ATOM   3968  N   LEU   298      36.702  16.258  67.960  1.00  0.00           N
ATOM   3969  HN  LEU   298      36.734  16.651  68.878  1.00  0.00           H
ATOM   3970  CA  LEU   298      35.322  16.136  67.555  1.00  0.00           C
ATOM   3971  HA  LEU   298      35.037  15.108  67.683  1.00  0.00           H
ATOM   3972  CB  LEU   298      34.412  17.136  68.306  1.00  0.00           C
ATOM   3973  HB1 LEU   298      34.636  18.183  68.029  1.00  0.00           H
ATOM   3974  HB2 LEU   298      34.743  16.922  69.338  1.00  0.00           H
ATOM   3975  CG  LEU   298      32.900  16.907  68.280  1.00  0.00           C
ATOM   3976  HG  LEU   298      32.467  16.922  67.259  1.00  0.00           H
ATOM   3977  CD1 LEU   298      32.564  15.483  68.772  1.00  0.00           C
ATOM   3978 HD11 LEU   298      31.471  15.355  68.922  1.00  0.00           H
ATOM   3979 HD12 LEU   298      33.024  15.293  69.775  1.00  0.00           H
ATOM   3980 HD13 LEU   298      33.063  14.655  68.233  1.00  0.00           H
ATOM   3981  CD2 LEU   298      32.213  18.006  69.147  1.00  0.00           C
ATOM   3982 HD21 LEU   298      31.105  17.965  69.129  1.00  0.00           H
ATOM   3983 HD22 LEU   298      32.656  18.966  68.826  1.00  0.00           H
ATOM   3984 HD23 LEU   298      32.451  17.844  70.226  1.00  0.00           H
ATOM   3985  C   LEU   298      35.022  16.497  66.041  1.00  0.00           C
ATOM   3986  O   LEU   298      34.435  15.702  65.319  1.00  0.00           O
ATOM   3987  N   CYS   299      35.383  17.703  65.590  1.00  0.00           N
ATOM   3988  HN  CYS   299      35.813  18.329  66.243  1.00  0.00           H
ATOM   3989  CA  CYS   299      35.178  18.173  64.224  1.00  0.00           C
ATOM   3990  HA  CYS   299      34.290  17.692  63.837  1.00  0.00           H
ATOM   3991  CB  CYS   299      34.770  19.732  64.230  1.00  0.00           C
ATOM   3992  HB1 CYS   299      34.710  20.082  63.188  1.00  0.00           H
ATOM   3993  HB2 CYS   299      35.533  20.357  64.757  1.00  0.00           H
ATOM   3994  SG  CYS   299      33.272  19.888  65.163  1.00  0.00           S
ATOM   3995  HG1 CYS   299      32.561  19.464  64.124  1.00  0.00           H
ATOM   3996  C   CYS   299      36.430  18.031  63.357  1.00  0.00           C
ATOM   3997  O   CYS   299      36.311  17.703  62.179  1.00  0.00           O
ATOM   3998  N   TRP   300      37.578  18.248  64.028  1.00  0.00           N
ATOM   3999  HN  TRP   300      37.477  18.399  65.013  1.00  0.00           H
ATOM   4000  CA  TRP   300      38.846  18.330  63.326  1.00  0.00           C
ATOM   4001  HA  TRP   300      38.667  18.755  62.345  1.00  0.00           H
ATOM   4002  CB  TRP   300      39.828  19.198  64.258  1.00  0.00           C
ATOM   4003  HB1 TRP   300      40.875  19.240  63.877  1.00  0.00           H
ATOM   4004  HB2 TRP   300      39.904  18.539  65.153  1.00  0.00           H
ATOM   4005  CG  TRP   300      39.333  20.582  64.586  1.00  0.00           C
ATOM   4006  CD1 TRP   300      39.512  21.181  65.780  1.00  0.00           C
ATOM   4007  HD1 TRP   300      39.990  20.677  66.606  1.00  0.00           H
ATOM   4008  NE1 TRP   300      38.988  22.466  65.686  1.00  0.00           N
ATOM   4009  HE1 TRP   300      38.593  22.956  66.443  1.00  0.00           H
ATOM   4010  CE2 TRP   300      38.474  22.671  64.454  1.00  0.00           C
ATOM   4011  CD2 TRP   300      38.672  21.522  63.713  1.00  0.00           C
ATOM   4012  CE3 TRP   300      38.233  21.514  62.390  1.00  0.00           C
ATOM   4013  HE3 TRP   300      38.417  20.664  61.737  1.00  0.00           H
ATOM   4014  CZ3 TRP   300      37.712  22.658  61.834  1.00  0.00           C
ATOM   4015  HZ3 TRP   300      37.482  22.755  60.777  1.00  0.00           H
ATOM   4016  CZ2 TRP   300      37.743  23.772  64.026  1.00  0.00           C
ATOM   4017  HZ2 TRP   300      37.604  24.730  64.519  1.00  0.00           H
ATOM   4018  CH2 TRP   300      37.449  23.770  62.669  1.00  0.00           C
ATOM   4019  HH2 TRP   300      36.992  24.638  62.216  1.00  0.00           H
ATOM   4020  C   TRP   300      39.601  17.017  62.887  1.00  0.00           C
ATOM   4021  O   TRP   300      40.045  16.938  61.723  1.00  0.00           O
ATOM   4022  N   LEU   301      39.605  16.009  63.728  1.00  0.00           N
ATOM   4023  HN  LEU   301      39.143  16.040  64.614  1.00  0.00           H
ATOM   4024  CA  LEU   301      40.045  14.699  63.262  1.00  0.00           C
ATOM   4025  HA  LEU   301      41.112  14.712  63.081  1.00  0.00           H
ATOM   4026  CB  LEU   301      39.785  13.662  64.462  1.00  0.00           C
ATOM   4027  HB1 LEU   301      38.712  13.651  64.785  1.00  0.00           H
ATOM   4028  HB2 LEU   301      40.404  13.953  65.336  1.00  0.00           H
ATOM   4029  CG  LEU   301      40.091  12.185  64.202  1.00  0.00           C
ATOM   4030  HG  LEU   301      39.393  11.817  63.408  1.00  0.00           H
ATOM   4031  CD1 LEU   301      41.580  11.951  63.771  1.00  0.00           C
ATOM   4032 HD11 LEU   301      42.236  12.531  64.453  1.00  0.00           H
ATOM   4033 HD12 LEU   301      41.768  12.275  62.725  1.00  0.00           H
ATOM   4034 HD13 LEU   301      41.936  10.911  63.934  1.00  0.00           H
ATOM   4035  CD2 LEU   301      39.833  11.452  65.560  1.00  0.00           C
ATOM   4036 HD21 LEU   301      38.865  11.729  66.031  1.00  0.00           H
ATOM   4037 HD22 LEU   301      40.624  11.702  66.299  1.00  0.00           H
ATOM   4038 HD23 LEU   301      39.846  10.367  65.328  1.00  0.00           H
ATOM   4039  C   LEU   301      39.474  14.044  61.977  1.00  0.00           C
ATOM   4040  O   LEU   301      40.330  13.620  61.201  1.00  0.00           O
ATOM   4041  N   PRO   302      38.162  13.991  61.553  1.00  0.00           N
ATOM   4042  CD  PRO   302      36.990  14.215  62.440  1.00  0.00           C
ATOM   4043  HD1 PRO   302      37.083  15.240  62.872  1.00  0.00           H
ATOM   4044  HD2 PRO   302      36.967  13.584  63.355  1.00  0.00           H
ATOM   4045  CA  PRO   302      37.758  13.481  60.271  1.00  0.00           C
ATOM   4046  HA  PRO   302      38.332  12.586  60.084  1.00  0.00           H
ATOM   4047  CB  PRO   302      36.296  13.107  60.395  1.00  0.00           C
ATOM   4048  HB1 PRO   302      36.199  12.045  60.733  1.00  0.00           H
ATOM   4049  HB2 PRO   302      35.679  13.306  59.494  1.00  0.00           H
ATOM   4050  CG  PRO   302      35.807  14.053  61.493  1.00  0.00           C
ATOM   4051  HG1 PRO   302      35.557  15.009  60.984  1.00  0.00           H
ATOM   4052  HG2 PRO   302      34.882  13.728  62.002  1.00  0.00           H
ATOM   4053  C   PRO   302      38.073  14.512  59.228  1.00  0.00           C
ATOM   4054  O   PRO   302      38.492  14.193  58.117  1.00  0.00           O
ATOM   4055  N   TYR   303      37.913  15.783  59.542  1.00  0.00           N
ATOM   4056  HN  TYR   303      37.441  15.932  60.407  1.00  0.00           H
ATOM   4057  CA  TYR   303      38.164  16.926  58.649  1.00  0.00           C
ATOM   4058  HA  TYR   303      37.623  16.699  57.747  1.00  0.00           H
ATOM   4059  CB  TYR   303      37.462  18.172  59.255  1.00  0.00           C
ATOM   4060  HB1 TYR   303      37.781  18.268  60.312  1.00  0.00           H
ATOM   4061  HB2 TYR   303      36.417  17.814  59.215  1.00  0.00           H
ATOM   4062  CG  TYR   303      37.719  19.469  58.600  1.00  0.00           C
ATOM   4063  CD1 TYR   303      36.703  20.247  57.920  1.00  0.00           C
ATOM   4064  HD1 TYR   303      35.791  19.739  57.649  1.00  0.00           H
ATOM   4065  CE1 TYR   303      36.943  21.567  57.575  1.00  0.00           C
ATOM   4066  HE1 TYR   303      36.205  22.112  57.013  1.00  0.00           H
ATOM   4067  CZ  TYR   303      38.225  22.216  57.819  1.00  0.00           C
ATOM   4068  OH  TYR   303      38.307  23.580  57.315  1.00  0.00           O
ATOM   4069  HH  TYR   303      37.830  23.653  56.485  1.00  0.00           H
ATOM   4070  CD2 TYR   303      38.875  20.248  59.038  1.00  0.00           C
ATOM   4071  HD2 TYR   303      39.476  19.688  59.728  1.00  0.00           H
ATOM   4072  CE2 TYR   303      39.133  21.526  58.599  1.00  0.00           C
ATOM   4073  HE2 TYR   303      40.061  22.013  58.844  1.00  0.00           H
ATOM   4074  C   TYR   303      39.501  17.082  58.222  1.00  0.00           C
ATOM   4075  O   TYR   303      39.664  17.312  57.009  1.00  0.00           O
ATOM   4076  N   PHE   304      40.564  17.076  59.060  1.00  0.00           N
ATOM   4077  HN  PHE   304      40.289  16.829  59.985  1.00  0.00           H
ATOM   4078  CA  PHE   304      41.981  17.070  58.747  1.00  0.00           C
ATOM   4079  HA  PHE   304      42.286  17.760  57.968  1.00  0.00           H
ATOM   4080  CB  PHE   304      42.926  17.489  59.951  1.00  0.00           C
ATOM   4081  HB1 PHE   304      43.971  17.128  59.866  1.00  0.00           H
ATOM   4082  HB2 PHE   304      42.508  17.185  60.930  1.00  0.00           H
ATOM   4083  CG  PHE   304      43.014  19.017  60.080  1.00  0.00           C
ATOM   4084  CD1 PHE   304      42.346  19.629  61.177  1.00  0.00           C
ATOM   4085  HD1 PHE   304      41.791  19.102  61.935  1.00  0.00           H
ATOM   4086  CE1 PHE   304      42.276  21.012  61.323  1.00  0.00           C
ATOM   4087  HE1 PHE   304      41.827  21.445  62.199  1.00  0.00           H
ATOM   4088  CZ  PHE   304      42.851  21.861  60.336  1.00  0.00           C
ATOM   4089  HZ  PHE   304      42.848  22.922  60.503  1.00  0.00           H
ATOM   4090  CD2 PHE   304      43.497  19.860  59.048  1.00  0.00           C
ATOM   4091  HD2 PHE   304      43.986  19.427  58.195  1.00  0.00           H
ATOM   4092  CE2 PHE   304      43.527  21.249  59.260  1.00  0.00           C
ATOM   4093  HE2 PHE   304      44.069  21.841  58.541  1.00  0.00           H
ATOM   4094  C   PHE   304      42.478  15.750  58.215  1.00  0.00           C
ATOM   4095  O   PHE   304      43.367  15.760  57.343  1.00  0.00           O
ATOM   4096  N   SER   305      41.811  14.599  58.519  1.00  0.00           N
ATOM   4097  HN  SER   305      41.028  14.594  59.131  1.00  0.00           H
ATOM   4098  CA  SER   305      42.095  13.355  57.850  1.00  0.00           C
ATOM   4099  HA  SER   305      43.158  13.167  57.948  1.00  0.00           H
ATOM   4100  CB  SER   305      41.397  12.163  58.495  1.00  0.00           C
ATOM   4101  HB1 SER   305      41.715  11.224  57.988  1.00  0.00           H
ATOM   4102  HB2 SER   305      40.303  12.347  58.569  1.00  0.00           H
ATOM   4103  OG  SER   305      41.756  11.914  59.840  1.00  0.00           O
ATOM   4104  HG1 SER   305      41.182  12.438  60.398  1.00  0.00           H
ATOM   4105  C   SER   305      41.744  13.468  56.409  1.00  0.00           C
ATOM   4106  O   SER   305      42.566  13.302  55.494  1.00  0.00           O
ATOM   4107  N   PHE   306      40.557  13.902  56.087  1.00  0.00           N
ATOM   4108  HN  PHE   306      39.916  14.102  56.822  1.00  0.00           H
ATOM   4109  CA  PHE   306      40.141  14.302  54.683  1.00  0.00           C
ATOM   4110  HA  PHE   306      40.258  13.402  54.097  1.00  0.00           H
ATOM   4111  CB  PHE   306      38.679  14.799  54.733  1.00  0.00           C
ATOM   4112  HB1 PHE   306      38.584  15.691  55.382  1.00  0.00           H
ATOM   4113  HB2 PHE   306      37.929  14.081  55.128  1.00  0.00           H
ATOM   4114  CG  PHE   306      38.201  15.083  53.335  1.00  0.00           C
ATOM   4115  CD1 PHE   306      38.027  14.119  52.298  1.00  0.00           C
ATOM   4116  HD1 PHE   306      38.242  13.082  52.495  1.00  0.00           H
ATOM   4117  CE1 PHE   306      37.516  14.385  51.045  1.00  0.00           C
ATOM   4118  HE1 PHE   306      37.399  13.572  50.340  1.00  0.00           H
ATOM   4119  CZ  PHE   306      37.299  15.767  50.787  1.00  0.00           C
ATOM   4120  HZ  PHE   306      36.863  16.111  49.859  1.00  0.00           H
ATOM   4121  CD2 PHE   306      37.884  16.397  53.095  1.00  0.00           C
ATOM   4122  HD2 PHE   306      37.830  17.116  53.899  1.00  0.00           H
ATOM   4123  CE2 PHE   306      37.355  16.733  51.838  1.00  0.00           C
ATOM   4124  HE2 PHE   306      37.132  17.766  51.601  1.00  0.00           H
ATOM   4125  C   PHE   306      41.089  15.379  54.020  1.00  0.00           C
ATOM   4126  O   PHE   306      41.468  15.208  52.870  1.00  0.00           O
HETATM 4127  N   HSD   307      41.600  16.429  54.682  1.00  0.00           N
HETATM 4128  HN  HSD   307      41.192  16.725  55.534  1.00  0.00           H
HETATM 4129  CA  HSD   307      42.588  17.271  53.982  1.00  0.00           C
HETATM 4130  HA  HSD   307      42.161  17.474  53.009  1.00  0.00           H
HETATM 4131  CB  HSD   307      42.888  18.623  54.712  1.00  0.00           C
HETATM 4132  HB1 HSD   307      43.774  19.047  54.194  1.00  0.00           H
HETATM 4133  HB2 HSD   307      43.116  18.465  55.789  1.00  0.00           H
HETATM 4134  ND1 HSD   307      40.568  19.635  55.359  1.00  0.00           N
HETATM 4135  HD1 HSD   307      40.227  18.834  55.830  1.00  0.00           H
HETATM 4136  CG  HSD   307      41.774  19.681  54.619  1.00  0.00           C
HETATM 4137  CE1 HSD   307      39.928  20.827  55.164  1.00  0.00           C
HETATM 4138  HE1 HSD   307      38.954  21.095  55.565  1.00  0.00           H
HETATM 4139  NE2 HSD   307      40.579  21.642  54.340  1.00  0.00           N
HETATM 4140  CD2 HSD   307      41.718  20.900  54.042  1.00  0.00           C
HETATM 4141  HD2 HSD   307      42.446  21.297  53.337  1.00  0.00           H
HETATM 4142  C   HSD   307      43.952  16.533  53.685  1.00  0.00           C
HETATM 4143  O   HSD   307      44.518  16.682  52.609  1.00  0.00           O
ATOM   4144  N   LEU   308      44.425  15.645  54.590  1.00  0.00           N
ATOM   4145  HN  LEU   308      43.913  15.512  55.422  1.00  0.00           H
ATOM   4146  CA  LEU   308      45.494  14.686  54.257  1.00  0.00           C
ATOM   4147  HA  LEU   308      46.357  15.293  54.030  1.00  0.00           H
ATOM   4148  CB  LEU   308      45.978  13.984  55.546  1.00  0.00           C
ATOM   4149  HB1 LEU   308      46.663  13.147  55.303  1.00  0.00           H
ATOM   4150  HB2 LEU   308      45.109  13.473  56.020  1.00  0.00           H
ATOM   4151  CG  LEU   308      46.490  14.990  56.542  1.00  0.00           C
ATOM   4152  HG  LEU   308      45.755  15.811  56.703  1.00  0.00           H
ATOM   4153  CD1 LEU   308      46.643  14.435  57.920  1.00  0.00           C
ATOM   4154 HD11 LEU   308      47.156  15.198  58.542  1.00  0.00           H
ATOM   4155 HD12 LEU   308      47.224  13.483  57.866  1.00  0.00           H
ATOM   4156 HD13 LEU   308      45.664  14.289  58.415  1.00  0.00           H
ATOM   4157  CD2 LEU   308      47.850  15.629  56.161  1.00  0.00           C
ATOM   4158 HD21 LEU   308      47.780  16.310  55.284  1.00  0.00           H
ATOM   4159 HD22 LEU   308      48.626  14.910  55.851  1.00  0.00           H
ATOM   4160 HD23 LEU   308      48.265  16.138  57.058  1.00  0.00           H
ATOM   4161  C   LEU   308      45.164  13.709  53.051  1.00  0.00           C
ATOM   4162  O   LEU   308      45.916  13.233  52.188  1.00  0.00           O
ATOM   4163  N   TYR   309      43.911  13.199  53.068  1.00  0.00           N
ATOM   4164  HN  TYR   309      43.429  13.516  53.882  1.00  0.00           H
ATOM   4165  CA  TYR   309      43.234  12.439  52.020  1.00  0.00           C
ATOM   4166  HA  TYR   309      43.770  11.524  51.825  1.00  0.00           H
ATOM   4167  CB  TYR   309      41.805  11.856  52.529  1.00  0.00           C
ATOM   4168  HB1 TYR   309      41.232  12.807  52.595  1.00  0.00           H
ATOM   4169  HB2 TYR   309      41.867  11.415  53.547  1.00  0.00           H
ATOM   4170  CG  TYR   309      41.141  10.814  51.634  1.00  0.00           C
ATOM   4171  CD1 TYR   309      40.318  11.289  50.581  1.00  0.00           C
ATOM   4172  HD1 TYR   309      40.224  12.364  50.558  1.00  0.00           H
ATOM   4173  CE1 TYR   309      39.948  10.391  49.503  1.00  0.00           C
ATOM   4174  HE1 TYR   309      39.357  10.787  48.690  1.00  0.00           H
ATOM   4175  CZ  TYR   309      40.372   9.073  49.627  1.00  0.00           C
ATOM   4176  OH  TYR   309      39.970   8.322  48.531  1.00  0.00           O
ATOM   4177  HH  TYR   309      39.512   7.598  48.952  1.00  0.00           H
ATOM   4178  CD2 TYR   309      41.446   9.427  51.663  1.00  0.00           C
ATOM   4179  HD2 TYR   309      42.025   9.141  52.537  1.00  0.00           H
ATOM   4180  CE2 TYR   309      41.066   8.588  50.665  1.00  0.00           C
ATOM   4181  HE2 TYR   309      41.535   7.616  50.700  1.00  0.00           H
ATOM   4182  C   TYR   309      43.187  13.121  50.665  1.00  0.00           C
ATOM   4183  O   TYR   309      43.616  12.509  49.698  1.00  0.00           O
ATOM   4184  N   VAL   310      42.768  14.376  50.491  1.00  0.00           N
ATOM   4185  HN  VAL   310      42.457  14.952  51.237  1.00  0.00           H
ATOM   4186  CA  VAL   310      42.866  15.037  49.198  1.00  0.00           C
ATOM   4187  HA  VAL   310      42.357  14.408  48.481  1.00  0.00           H
ATOM   4188  CB  VAL   310      42.077  16.346  49.260  1.00  0.00           C
ATOM   4189  HB  VAL   310      42.345  16.998  50.113  1.00  0.00           H
ATOM   4190  CG1 VAL   310      42.181  17.141  47.943  1.00  0.00           C
ATOM   4191 HG11 VAL   310      41.578  18.069  47.930  1.00  0.00           H
ATOM   4192 HG12 VAL   310      41.883  16.518  47.073  1.00  0.00           H
ATOM   4193 HG13 VAL   310      43.227  17.521  47.857  1.00  0.00           H
ATOM   4194  CG2 VAL   310      40.629  15.914  49.456  1.00  0.00           C
ATOM   4195 HG21 VAL   310      40.476  15.464  50.464  1.00  0.00           H
ATOM   4196 HG22 VAL   310      40.221  15.246  48.659  1.00  0.00           H
ATOM   4197 HG23 VAL   310      39.949  16.782  49.368  1.00  0.00           H
ATOM   4198  C   VAL   310      44.297  15.270  48.731  1.00  0.00           C
ATOM   4199  O   VAL   310      44.549  14.843  47.640  1.00  0.00           O
ATOM   4200  N   ALA   311      45.174  15.717  49.683  1.00  0.00           N
ATOM   4201  HN  ALA   311      44.894  15.945  50.604  1.00  0.00           H
ATOM   4202  CA  ALA   311      46.596  15.871  49.443  1.00  0.00           C
ATOM   4203  HA  ALA   311      46.798  16.562  48.638  1.00  0.00           H
ATOM   4204  CB  ALA   311      47.212  16.446  50.735  1.00  0.00           C
ATOM   4205  HB1 ALA   311      46.715  17.400  50.997  1.00  0.00           H
ATOM   4206  HB2 ALA   311      48.291  16.596  50.499  1.00  0.00           H
ATOM   4207  HB3 ALA   311      47.140  15.660  51.512  1.00  0.00           H
ATOM   4208  C   ALA   311      47.274  14.555  49.011  1.00  0.00           C
ATOM   4209  O   ALA   311      48.060  14.616  48.084  1.00  0.00           O
ATOM   4210  N   LEU   312      47.115  13.393  49.597  1.00  0.00           N
ATOM   4211  HN  LEU   312      46.463  13.321  50.349  1.00  0.00           H
ATOM   4212  CA  LEU   312      47.845  12.198  49.369  1.00  0.00           C
ATOM   4213  HA  LEU   312      48.675  12.415  48.712  1.00  0.00           H
ATOM   4214  CB  LEU   312      48.502  11.648  50.722  1.00  0.00           C
ATOM   4215  HB1 LEU   312      48.988  10.686  50.451  1.00  0.00           H
ATOM   4216  HB2 LEU   312      47.662  11.506  51.416  1.00  0.00           H
ATOM   4217  CG  LEU   312      49.494  12.677  51.402  1.00  0.00           C
ATOM   4218  HG  LEU   312      49.237  13.691  51.035  1.00  0.00           H
ATOM   4219  CD1 LEU   312      49.355  12.864  52.928  1.00  0.00           C
ATOM   4220 HD11 LEU   312      49.996  12.051  53.340  1.00  0.00           H
ATOM   4221 HD12 LEU   312      48.368  12.718  53.402  1.00  0.00           H
ATOM   4222 HD13 LEU   312      49.852  13.761  53.343  1.00  0.00           H
ATOM   4223  CD2 LEU   312      50.937  12.424  50.952  1.00  0.00           C
ATOM   4224 HD21 LEU   312      51.365  11.481  51.345  1.00  0.00           H
ATOM   4225 HD22 LEU   312      51.489  13.274  51.398  1.00  0.00           H
ATOM   4226 HD23 LEU   312      51.105  12.338  49.857  1.00  0.00           H
ATOM   4227  C   LEU   312      47.095  11.099  48.592  1.00  0.00           C
ATOM   4228  O   LEU   312      47.716  10.101  48.141  1.00  0.00           O
ATOM   4229  N   SER   313      45.767  11.254  48.293  1.00  0.00           N
ATOM   4230  HN  SER   313      45.189  11.960  48.697  1.00  0.00           H
ATOM   4231  CA  SER   313      45.163  10.330  47.329  1.00  0.00           C
ATOM   4232  HA  SER   313      45.499   9.311  47.446  1.00  0.00           H
ATOM   4233  CB  SER   313      43.615  10.157  47.504  1.00  0.00           C
ATOM   4234  HB1 SER   313      43.128  11.154  47.515  1.00  0.00           H
ATOM   4235  HB2 SER   313      43.441   9.667  48.488  1.00  0.00           H
ATOM   4236  OG  SER   313      42.959   9.276  46.560  1.00  0.00           O
ATOM   4237  HG1 SER   313      42.532   9.869  45.934  1.00  0.00           H
ATOM   4238  C   SER   313      45.417  10.748  45.883  1.00  0.00           C
ATOM   4239  O   SER   313      45.065  11.824  45.419  1.00  0.00           O
ATOM   4240  N   ALA   314      45.890   9.718  45.227  1.00  0.00           N
ATOM   4241  HN  ALA   314      45.933   8.793  45.598  1.00  0.00           H
ATOM   4242  CA  ALA   314      46.089   9.840  43.751  1.00  0.00           C
ATOM   4243  HA  ALA   314      46.701  10.694  43.487  1.00  0.00           H
ATOM   4244  CB  ALA   314      46.999   8.664  43.112  1.00  0.00           C
ATOM   4245  HB1 ALA   314      46.505   7.684  43.262  1.00  0.00           H
ATOM   4246  HB2 ALA   314      48.010   8.693  43.576  1.00  0.00           H
ATOM   4247  HB3 ALA   314      47.155   8.821  42.024  1.00  0.00           H
ATOM   4248  C   ALA   314      44.828  10.062  42.874  1.00  0.00           C
ATOM   4249  O   ALA   314      44.904  10.666  41.783  1.00  0.00           O
ATOM   4250  N   GLN   315      43.685   9.659  43.274  1.00  0.00           N
ATOM   4251  HN  GLN   315      43.758   9.202  44.153  1.00  0.00           H
ATOM   4252  CA  GLN   315      42.357   9.982  42.742  1.00  0.00           C
ATOM   4253  HA  GLN   315      42.397  10.613  41.868  1.00  0.00           H
ATOM   4254  CB  GLN   315      41.637   8.662  42.340  1.00  0.00           C
ATOM   4255  HB1 GLN   315      40.627   8.934  41.945  1.00  0.00           H
ATOM   4256  HB2 GLN   315      41.612   7.895  43.137  1.00  0.00           H
ATOM   4257  CG  GLN   315      42.466   7.943  41.280  1.00  0.00           C
ATOM   4258  HG1 GLN   315      42.069   6.912  41.261  1.00  0.00           H
ATOM   4259  HG2 GLN   315      43.555   7.784  41.415  1.00  0.00           H
ATOM   4260  CD  GLN   315      42.320   8.554  39.923  1.00  0.00           C
ATOM   4261  OE1 GLN   315      41.314   8.269  39.282  1.00  0.00           O
ATOM   4262  NE2 GLN   315      43.253   9.409  39.452  1.00  0.00           N
ATOM   4263 HE21 GLN   315      43.897   9.766  40.123  1.00  0.00           H
ATOM   4264 HE22 GLN   315      43.237   9.623  38.467  1.00  0.00           H
ATOM   4265  C   GLN   315      41.637  10.708  43.897  1.00  0.00           C
ATOM   4266  O   GLN   315      40.985  10.010  44.711  1.00  0.00           O
ATOM   4267  N   PRO   316      41.707  12.058  44.016  1.00  0.00           N
ATOM   4268  CD  PRO   316      42.468  12.916  43.108  1.00  0.00           C
ATOM   4269  HD1 PRO   316      41.916  12.974  42.144  1.00  0.00           H
ATOM   4270  HD2 PRO   316      43.471  12.486  42.900  1.00  0.00           H
ATOM   4271  CA  PRO   316      41.189  12.755  45.177  1.00  0.00           C
ATOM   4272  HA  PRO   316      41.286  12.272  46.143  1.00  0.00           H
ATOM   4273  CB  PRO   316      41.952  14.086  45.141  1.00  0.00           C
ATOM   4274  HB1 PRO   316      42.928  14.027  45.649  1.00  0.00           H
ATOM   4275  HB2 PRO   316      41.457  14.922  45.678  1.00  0.00           H
ATOM   4276  CG  PRO   316      42.253  14.353  43.664  1.00  0.00           C
ATOM   4277  HG1 PRO   316      41.330  14.856  43.293  1.00  0.00           H
ATOM   4278  HG2 PRO   316      43.196  14.936  43.598  1.00  0.00           H
ATOM   4279  C   PRO   316      39.658  12.986  45.027  1.00  0.00           C
ATOM   4280  O   PRO   316      39.012  13.553  45.889  1.00  0.00           O
ATOM   4281  N   ILE   317      39.044  12.603  43.925  1.00  0.00           N
ATOM   4282  HN  ILE   317      39.423  12.096  43.160  1.00  0.00           H
ATOM   4283  CA  ILE   317      37.560  12.784  43.766  1.00  0.00           C
ATOM   4284  HA  ILE   317      37.135  13.650  44.241  1.00  0.00           H
ATOM   4285  CB  ILE   317      36.951  13.018  42.432  1.00  0.00           C
ATOM   4286  HB  ILE   317      37.015  12.125  41.771  1.00  0.00           H
ATOM   4287  CG2 ILE   317      35.418  13.333  42.460  1.00  0.00           C
ATOM   4288 HG21 ILE   317      34.760  12.438  42.434  1.00  0.00           H
ATOM   4289 HG22 ILE   317      35.100  13.909  41.568  1.00  0.00           H
ATOM   4290 HG23 ILE   317      35.276  14.008  43.329  1.00  0.00           H
ATOM   4291  CG1 ILE   317      37.682  14.238  41.763  1.00  0.00           C
ATOM   4292 HG11 ILE   317      37.081  14.485  40.864  1.00  0.00           H
ATOM   4293 HG12 ILE   317      38.719  13.899  41.531  1.00  0.00           H
ATOM   4294  CD  ILE   317      37.667  15.521  42.621  1.00  0.00           C
ATOM   4295  HD1 ILE   317      36.630  15.734  42.937  1.00  0.00           H
ATOM   4296  HD2 ILE   317      37.902  16.386  41.970  1.00  0.00           H
ATOM   4297  HD3 ILE   317      38.326  15.533  43.517  1.00  0.00           H
ATOM   4298  C   ILE   317      36.762  11.645  44.518  1.00  0.00           C
ATOM   4299  O   ILE   317      36.865  10.476  44.173  1.00  0.00           O
ATOM   4300  N   SER   318      35.941  12.017  45.580  1.00  0.00           N
ATOM   4301  HN  SER   318      35.867  12.972  45.863  1.00  0.00           H
ATOM   4302  CA  SER   318      35.205  11.049  46.397  1.00  0.00           C
ATOM   4303  HA  SER   318      35.403  10.071  45.981  1.00  0.00           H
ATOM   4304  CB  SER   318      35.519  11.108  47.948  1.00  0.00           C
ATOM   4305  HB1 SER   318      36.587  10.950  48.183  1.00  0.00           H
ATOM   4306  HB2 SER   318      35.003  10.284  48.486  1.00  0.00           H
ATOM   4307  OG  SER   318      35.186  12.392  48.424  1.00  0.00           O
ATOM   4308  HG1 SER   318      35.595  13.005  47.806  1.00  0.00           H
ATOM   4309  C   SER   318      33.726  11.338  46.249  1.00  0.00           C
ATOM   4310  O   SER   318      33.229  12.381  45.926  1.00  0.00           O
ATOM   4311  N   THR   319      32.983  10.196  46.507  1.00  0.00           N
ATOM   4312  HN  THR   319      33.461   9.343  46.633  1.00  0.00           H
ATOM   4313  CA  THR   319      31.579   9.900  46.437  1.00  0.00           C
ATOM   4314  HA  THR   319      31.352   9.793  45.387  1.00  0.00           H
ATOM   4315  CB  THR   319      31.256   8.525  47.063  1.00  0.00           C
ATOM   4316  HB  THR   319      31.790   7.796  46.417  1.00  0.00           H
ATOM   4317  OG1 THR   319      29.883   8.163  46.996  1.00  0.00           O
ATOM   4318  HG1 THR   319      29.741   7.282  47.350  1.00  0.00           H
ATOM   4319  CG2 THR   319      31.709   8.283  48.533  1.00  0.00           C
ATOM   4320 HG21 THR   319      31.796   7.229  48.868  1.00  0.00           H
ATOM   4321 HG22 THR   319      30.895   8.787  49.093  1.00  0.00           H
ATOM   4322 HG23 THR   319      32.654   8.857  48.621  1.00  0.00           H
ATOM   4323  C   THR   319      30.638  10.964  46.911  1.00  0.00           C
ATOM   4324  O   THR   319      30.870  11.639  47.962  1.00  0.00           O
ATOM   4325  N   GLY   320      29.444  11.107  46.234  1.00  0.00           N
ATOM   4326  HN  GLY   320      29.390  10.584  45.399  1.00  0.00           H
ATOM   4327  CA  GLY   320      28.309  11.807  46.753  1.00  0.00           C
ATOM   4328  HA1 GLY   320      27.846  11.219  47.536  1.00  0.00           H
ATOM   4329  HA2 GLY   320      27.647  11.989  45.914  1.00  0.00           H
ATOM   4330  C   GLY   320      28.566  13.207  47.340  1.00  0.00           C
ATOM   4331  O   GLY   320      29.286  14.041  46.729  1.00  0.00           O
ATOM   4332  N   GLN   321      28.179  13.452  48.599  1.00  0.00           N
ATOM   4333  HN  GLN   321      27.603  12.803  49.082  1.00  0.00           H
ATOM   4334  CA  GLN   321      28.277  14.749  49.257  1.00  0.00           C
ATOM   4335  HA  GLN   321      28.490  15.538  48.557  1.00  0.00           H
ATOM   4336  CB  GLN   321      26.883  15.110  49.894  1.00  0.00           C
ATOM   4337  HB1 GLN   321      26.858  16.077  50.432  1.00  0.00           H
ATOM   4338  HB2 GLN   321      26.816  14.205  50.541  1.00  0.00           H
ATOM   4339  CG  GLN   321      25.602  15.128  49.043  1.00  0.00           C
ATOM   4340  HG1 GLN   321      24.863  15.485  49.796  1.00  0.00           H
ATOM   4341  HG2 GLN   321      25.308  14.163  48.600  1.00  0.00           H
ATOM   4342  CD  GLN   321      25.760  16.089  47.943  1.00  0.00           C
ATOM   4343  OE1 GLN   321      25.997  15.656  46.782  1.00  0.00           O
ATOM   4344  NE2 GLN   321      25.632  17.390  48.254  1.00  0.00           N
ATOM   4345 HE21 GLN   321      25.421  18.052  47.535  1.00  0.00           H
ATOM   4346 HE22 GLN   321      25.504  17.857  49.130  1.00  0.00           H
ATOM   4347  C   GLN   321      29.269  14.848  50.389  1.00  0.00           C
ATOM   4348  O   GLN   321      29.134  15.690  51.238  1.00  0.00           O
ATOM   4349  N   VAL   322      30.299  14.030  50.445  1.00  0.00           N
ATOM   4350  HN  VAL   322      30.418  13.317  49.754  1.00  0.00           H
ATOM   4351  CA  VAL   322      31.281  13.869  51.531  1.00  0.00           C
ATOM   4352  HA  VAL   322      30.764  13.787  52.465  1.00  0.00           H
ATOM   4353  CB  VAL   322      32.263  12.703  51.321  1.00  0.00           C
ATOM   4354  HB  VAL   322      32.681  12.774  50.292  1.00  0.00           H
ATOM   4355  CG1 VAL   322      33.338  12.565  52.499  1.00  0.00           C
ATOM   4356 HG11 VAL   322      32.838  12.701  53.487  1.00  0.00           H
ATOM   4357 HG12 VAL   322      34.101  13.334  52.248  1.00  0.00           H
ATOM   4358 HG13 VAL   322      33.753  11.547  52.397  1.00  0.00           H
ATOM   4359  CG2 VAL   322      31.213  11.560  51.472  1.00  0.00           C
ATOM   4360 HG21 VAL   322      30.893  11.566  52.532  1.00  0.00           H
ATOM   4361 HG22 VAL   322      31.638  10.575  51.191  1.00  0.00           H
ATOM   4362 HG23 VAL   322      30.379  11.717  50.760  1.00  0.00           H
ATOM   4363  C   VAL   322      32.130  15.100  51.741  1.00  0.00           C
ATOM   4364  O   VAL   322      32.187  15.605  52.874  1.00  0.00           O
ATOM   4365  N   GLU   323      32.601  15.795  50.634  1.00  0.00           N
ATOM   4366  HN  GLU   323      32.679  15.384  49.724  1.00  0.00           H
ATOM   4367  CA  GLU   323      33.229  17.132  50.864  1.00  0.00           C
ATOM   4368  HA  GLU   323      34.072  17.017  51.528  1.00  0.00           H
ATOM   4369  CB  GLU   323      33.902  17.635  49.558  1.00  0.00           C
ATOM   4370  HB1 GLU   323      33.247  17.668  48.674  1.00  0.00           H
ATOM   4371  HB2 GLU   323      34.665  16.838  49.403  1.00  0.00           H
ATOM   4372  CG  GLU   323      34.446  19.091  49.671  1.00  0.00           C
ATOM   4373  HG1 GLU   323      35.022  19.247  50.609  1.00  0.00           H
ATOM   4374  HG2 GLU   323      33.550  19.735  49.775  1.00  0.00           H
ATOM   4375  CD  GLU   323      35.197  19.580  48.381  1.00  0.00           C
ATOM   4376  OE1 GLU   323      35.035  18.932  47.258  1.00  0.00           O
ATOM   4377  OE2 GLU   323      35.699  20.726  48.477  1.00  0.00           O
ATOM   4378  C   GLU   323      32.469  18.175  51.555  1.00  0.00           C
ATOM   4379  O   GLU   323      32.908  18.851  52.473  1.00  0.00           O
ATOM   4380  N   SER   324      31.234  18.354  51.073  1.00  0.00           N
ATOM   4381  HN  SER   324      30.931  17.735  50.354  1.00  0.00           H
ATOM   4382  CA  SER   324      30.193  19.258  51.469  1.00  0.00           C
ATOM   4383  HA  SER   324      30.549  20.267  51.317  1.00  0.00           H
ATOM   4384  CB  SER   324      28.909  19.166  50.596  1.00  0.00           C
ATOM   4385  HB1 SER   324      28.131  19.919  50.839  1.00  0.00           H
ATOM   4386  HB2 SER   324      28.494  18.153  50.786  1.00  0.00           H
ATOM   4387  OG  SER   324      29.323  19.337  49.244  1.00  0.00           O
ATOM   4388  HG1 SER   324      29.500  20.280  49.145  1.00  0.00           H
ATOM   4389  C   SER   324      29.889  19.093  52.907  1.00  0.00           C
ATOM   4390  O   SER   324      29.978  19.956  53.723  1.00  0.00           O
ATOM   4391  N   VAL   325      29.423  17.803  53.266  1.00  0.00           N
ATOM   4392  HN  VAL   325      29.240  17.086  52.601  1.00  0.00           H
ATOM   4393  CA  VAL   325      29.186  17.511  54.669  1.00  0.00           C
ATOM   4394  HA  VAL   325      28.421  18.150  55.105  1.00  0.00           H
ATOM   4395  CB  VAL   325      28.456  16.174  54.870  1.00  0.00           C
ATOM   4396  HB  VAL   325      28.240  15.961  55.945  1.00  0.00           H
ATOM   4397  CG1 VAL   325      27.040  16.381  54.090  1.00  0.00           C
ATOM   4398 HG11 VAL   325      26.359  17.140  54.530  1.00  0.00           H
ATOM   4399 HG12 VAL   325      26.543  15.383  54.121  1.00  0.00           H
ATOM   4400 HG13 VAL   325      27.080  16.635  53.009  1.00  0.00           H
ATOM   4401  CG2 VAL   325      29.228  14.953  54.375  1.00  0.00           C
ATOM   4402 HG21 VAL   325      28.534  14.175  53.990  1.00  0.00           H
ATOM   4403 HG22 VAL   325      29.995  14.537  55.068  1.00  0.00           H
ATOM   4404 HG23 VAL   325      29.815  15.321  53.505  1.00  0.00           H
ATOM   4405  C   VAL   325      30.405  17.626  55.534  1.00  0.00           C
ATOM   4406  O   VAL   325      30.300  18.093  56.666  1.00  0.00           O
ATOM   4407  N   VAL   326      31.565  17.085  55.192  1.00  0.00           N
ATOM   4408  HN  VAL   326      31.699  16.607  54.328  1.00  0.00           H
ATOM   4409  CA  VAL   326      32.738  17.199  56.086  1.00  0.00           C
ATOM   4410  HA  VAL   326      32.452  17.015  57.111  1.00  0.00           H
ATOM   4411  CB  VAL   326      33.902  16.294  55.635  1.00  0.00           C
ATOM   4412  HB  VAL   326      34.223  16.416  54.572  1.00  0.00           H
ATOM   4413  CG1 VAL   326      35.055  16.460  56.672  1.00  0.00           C
ATOM   4414 HG11 VAL   326      35.612  17.408  56.531  1.00  0.00           H
ATOM   4415 HG12 VAL   326      35.812  15.638  56.684  1.00  0.00           H
ATOM   4416 HG13 VAL   326      34.614  16.439  57.690  1.00  0.00           H
ATOM   4417  CG2 VAL   326      33.366  14.816  55.669  1.00  0.00           C
ATOM   4418 HG21 VAL   326      33.009  14.549  56.685  1.00  0.00           H
ATOM   4419 HG22 VAL   326      34.187  14.120  55.408  1.00  0.00           H
ATOM   4420 HG23 VAL   326      32.468  14.520  55.076  1.00  0.00           H
ATOM   4421  C   VAL   326      33.196  18.630  56.321  1.00  0.00           C
ATOM   4422  O   VAL   326      33.678  19.026  57.404  1.00  0.00           O
ATOM   4423  N   THR   327      32.956  19.498  55.351  1.00  0.00           N
ATOM   4424  HN  THR   327      32.788  19.225  54.404  1.00  0.00           H
ATOM   4425  CA  THR   327      33.114  20.950  55.567  1.00  0.00           C
ATOM   4426  HA  THR   327      34.103  21.025  56.001  1.00  0.00           H
ATOM   4427  CB  THR   327      32.951  21.718  54.282  1.00  0.00           C
ATOM   4428  HB  THR   327      31.954  21.610  53.824  1.00  0.00           H
ATOM   4429  OG1 THR   327      33.974  21.313  53.400  1.00  0.00           O
ATOM   4430  HG1 THR   327      33.626  20.514  52.996  1.00  0.00           H
ATOM   4431  CG2 THR   327      33.120  23.288  54.387  1.00  0.00           C
ATOM   4432 HG21 THR   327      33.108  23.755  53.378  1.00  0.00           H
ATOM   4433 HG22 THR   327      34.098  23.390  54.897  1.00  0.00           H
ATOM   4434 HG23 THR   327      32.332  23.742  55.029  1.00  0.00           H
ATOM   4435  C   THR   327      32.127  21.446  56.690  1.00  0.00           C
ATOM   4436  O   THR   327      32.395  22.246  57.526  1.00  0.00           O
ATOM   4437  N   TRP   328      30.857  21.016  56.630  1.00  0.00           N
ATOM   4438  HN  TRP   328      30.614  20.560  55.784  1.00  0.00           H
ATOM   4439  CA  TRP   328      29.880  21.222  57.713  1.00  0.00           C
ATOM   4440  HA  TRP   328      29.859  22.263  57.984  1.00  0.00           H
ATOM   4441  CB  TRP   328      28.476  20.753  57.308  1.00  0.00           C
ATOM   4442  HB1 TRP   328      27.768  20.674  58.161  1.00  0.00           H
ATOM   4443  HB2 TRP   328      28.628  19.755  56.864  1.00  0.00           H
ATOM   4444  CG  TRP   328      27.777  21.586  56.351  1.00  0.00           C
ATOM   4445  CD1 TRP   328      27.350  21.164  55.163  1.00  0.00           C
ATOM   4446  HD1 TRP   328      27.451  20.162  54.778  1.00  0.00           H
ATOM   4447  NE1 TRP   328      26.697  22.234  54.512  1.00  0.00           N
ATOM   4448  HE1 TRP   328      26.268  22.184  53.634  1.00  0.00           H
ATOM   4449  CE2 TRP   328      26.718  23.354  55.310  1.00  0.00           C
ATOM   4450  CD2 TRP   328      27.446  22.958  56.506  1.00  0.00           C
ATOM   4451  CE3 TRP   328      27.698  24.012  57.409  1.00  0.00           C
ATOM   4452  HE3 TRP   328      28.320  23.850  58.283  1.00  0.00           H
ATOM   4453  CZ3 TRP   328      27.161  25.314  57.199  1.00  0.00           C
ATOM   4454  HZ3 TRP   328      27.360  26.118  57.900  1.00  0.00           H
ATOM   4455  CZ2 TRP   328      26.280  24.628  55.080  1.00  0.00           C
ATOM   4456  HZ2 TRP   328      25.703  24.960  54.228  1.00  0.00           H
ATOM   4457  CH2 TRP   328      26.452  25.623  56.040  1.00  0.00           C
ATOM   4458  HH2 TRP   328      25.938  26.572  55.956  1.00  0.00           H
ATOM   4459  C   TRP   328      30.318  20.623  59.073  1.00  0.00           C
ATOM   4460  O   TRP   328      30.059  21.181  60.150  1.00  0.00           O
ATOM   4461  N   ILE   329      31.070  19.529  59.053  1.00  0.00           N
ATOM   4462  HN  ILE   329      31.159  19.016  58.203  1.00  0.00           H
ATOM   4463  CA  ILE   329      31.753  19.076  60.196  1.00  0.00           C
ATOM   4464  HA  ILE   329      31.035  19.046  60.999  1.00  0.00           H
ATOM   4465  CB  ILE   329      32.187  17.586  60.077  1.00  0.00           C
ATOM   4466  HB  ILE   329      32.900  17.409  59.250  1.00  0.00           H
ATOM   4467  CG2 ILE   329      32.959  17.084  61.315  1.00  0.00           C
ATOM   4468 HG21 ILE   329      33.345  16.045  61.215  1.00  0.00           H
ATOM   4469 HG22 ILE   329      32.298  16.871  62.184  1.00  0.00           H
ATOM   4470 HG23 ILE   329      33.878  17.641  61.578  1.00  0.00           H
ATOM   4471  CG1 ILE   329      30.994  16.644  59.747  1.00  0.00           C
ATOM   4472 HG11 ILE   329      30.378  17.096  58.954  1.00  0.00           H
ATOM   4473 HG12 ILE   329      30.294  16.746  60.609  1.00  0.00           H
ATOM   4474  CD  ILE   329      31.314  15.250  59.433  1.00  0.00           C
ATOM   4475  HD1 ILE   329      32.368  15.230  59.083  1.00  0.00           H
ATOM   4476  HD2 ILE   329      30.620  14.763  58.711  1.00  0.00           H
ATOM   4477  HD3 ILE   329      31.429  14.693  60.382  1.00  0.00           H
ATOM   4478  C   ILE   329      32.794  20.093  60.779  1.00  0.00           C
ATOM   4479  O   ILE   329      32.811  20.484  61.921  1.00  0.00           O
ATOM   4480  N   GLY   330      33.571  20.705  59.916  1.00  0.00           N
ATOM   4481  HN  GLY   330      33.499  20.377  58.985  1.00  0.00           H
ATOM   4482  CA  GLY   330      34.489  21.818  60.283  1.00  0.00           C
ATOM   4483  HA1 GLY   330      34.846  22.171  59.333  1.00  0.00           H
ATOM   4484  HA2 GLY   330      35.199  21.461  61.014  1.00  0.00           H
ATOM   4485  C   GLY   330      33.870  23.021  60.881  1.00  0.00           C
ATOM   4486  O   GLY   330      34.342  23.563  61.846  1.00  0.00           O
ATOM   4487  N   TYR   331      32.738  23.426  60.364  1.00  0.00           N
ATOM   4488  HN  TYR   331      32.536  22.964  59.511  1.00  0.00           H
ATOM   4489  CA  TYR   331      32.043  24.568  60.877  1.00  0.00           C
ATOM   4490  HA  TYR   331      32.809  25.239  61.234  1.00  0.00           H
ATOM   4491  CB  TYR   331      31.374  25.350  59.676  1.00  0.00           C
ATOM   4492  HB1 TYR   331      30.937  26.300  60.044  1.00  0.00           H
ATOM   4493  HB2 TYR   331      30.540  24.766  59.240  1.00  0.00           H
ATOM   4494  CG  TYR   331      32.309  25.775  58.539  1.00  0.00           C
ATOM   4495  CD1 TYR   331      33.742  25.527  58.565  1.00  0.00           C
ATOM   4496  HD1 TYR   331      34.201  25.150  59.470  1.00  0.00           H
ATOM   4497  CE1 TYR   331      34.519  25.772  57.422  1.00  0.00           C
ATOM   4498  HE1 TYR   331      35.589  25.668  57.526  1.00  0.00           H
ATOM   4499  CZ  TYR   331      33.882  26.192  56.247  1.00  0.00           C
ATOM   4500  OH  TYR   331      34.570  26.453  55.005  1.00  0.00           O
ATOM   4501  HH  TYR   331      33.905  26.521  54.318  1.00  0.00           H
ATOM   4502  CD2 TYR   331      31.681  26.341  57.349  1.00  0.00           C
ATOM   4503  HD2 TYR   331      30.638  26.588  57.261  1.00  0.00           H
ATOM   4504  CE2 TYR   331      32.531  26.433  56.226  1.00  0.00           C
ATOM   4505  HE2 TYR   331      32.169  26.869  55.306  1.00  0.00           H
ATOM   4506  C   TYR   331      31.175  24.352  62.062  1.00  0.00           C
ATOM   4507  O   TYR   331      30.953  25.289  62.839  1.00  0.00           O
ATOM   4508  N   PHE   332      30.846  23.132  62.365  1.00  0.00           N
ATOM   4509  HN  PHE   332      31.225  22.347  61.883  1.00  0.00           H
ATOM   4510  CA  PHE   332      30.128  22.720  63.602  1.00  0.00           C
ATOM   4511  HA  PHE   332      29.323  23.435  63.687  1.00  0.00           H
ATOM   4512  CB  PHE   332      29.679  21.193  63.465  1.00  0.00           C
ATOM   4513  HB1 PHE   332      30.490  20.528  63.106  1.00  0.00           H
ATOM   4514  HB2 PHE   332      28.823  21.133  62.761  1.00  0.00           H
ATOM   4515  CG  PHE   332      29.090  20.474  64.692  1.00  0.00           C
ATOM   4516  CD1 PHE   332      29.629  19.378  65.322  1.00  0.00           C
ATOM   4517  HD1 PHE   332      30.487  18.845  64.953  1.00  0.00           H
ATOM   4518  CE1 PHE   332      29.052  18.806  66.422  1.00  0.00           C
ATOM   4519  HE1 PHE   332      29.448  17.920  66.896  1.00  0.00           H
ATOM   4520  CZ  PHE   332      27.983  19.423  67.041  1.00  0.00           C
ATOM   4521  HZ  PHE   332      27.607  19.044  67.984  1.00  0.00           H
ATOM   4522  CD2 PHE   332      27.895  21.024  65.276  1.00  0.00           C
ATOM   4523  HD2 PHE   332      27.316  21.817  64.819  1.00  0.00           H
ATOM   4524  CE2 PHE   332      27.277  20.441  66.416  1.00  0.00           C
ATOM   4525  HE2 PHE   332      26.451  20.949  66.904  1.00  0.00           H
ATOM   4526  C   PHE   332      30.961  22.853  64.922  1.00  0.00           C
ATOM   4527  O   PHE   332      30.448  22.891  66.008  1.00  0.00           O
ATOM   4528  N   CYS   333      32.243  23.095  64.772  1.00  0.00           N
ATOM   4529  HN  CYS   333      32.566  22.812  63.872  1.00  0.00           H
ATOM   4530  CA  CYS   333      33.126  23.391  65.872  1.00  0.00           C
ATOM   4531  HA  CYS   333      32.942  22.552  66.532  1.00  0.00           H
ATOM   4532  CB  CYS   333      34.615  23.237  65.406  1.00  0.00           C
ATOM   4533  HB1 CYS   333      34.918  24.143  64.833  1.00  0.00           H
ATOM   4534  HB2 CYS   333      34.596  22.414  64.657  1.00  0.00           H
ATOM   4535  SG  CYS   333      35.790  22.882  66.730  1.00  0.00           S
ATOM   4536  HG1 CYS   333      35.604  23.926  67.521  1.00  0.00           H
ATOM   4537  C   CYS   333      32.846  24.686  66.471  1.00  0.00           C
ATOM   4538  O   CYS   333      32.879  24.870  67.691  1.00  0.00           O
ATOM   4539  N   PHE   334      32.378  25.638  65.708  1.00  0.00           N
ATOM   4540  HN  PHE   334      32.394  25.371  64.749  1.00  0.00           H
ATOM   4541  CA  PHE   334      32.004  27.021  66.103  1.00  0.00           C
ATOM   4542  HA  PHE   334      32.760  27.453  66.756  1.00  0.00           H
ATOM   4543  CB  PHE   334      31.735  27.953  64.926  1.00  0.00           C
ATOM   4544  HB1 PHE   334      31.404  28.971  65.225  1.00  0.00           H
ATOM   4545  HB2 PHE   334      30.877  27.606  64.303  1.00  0.00           H
ATOM   4546  CG  PHE   334      32.859  27.956  63.935  1.00  0.00           C
ATOM   4547  CD1 PHE   334      32.624  28.024  62.548  1.00  0.00           C
ATOM   4548  HD1 PHE   334      31.592  27.948  62.214  1.00  0.00           H
ATOM   4549  CE1 PHE   334      33.691  28.203  61.655  1.00  0.00           C
ATOM   4550  HE1 PHE   334      33.588  28.294  60.576  1.00  0.00           H
ATOM   4551  CZ  PHE   334      35.030  28.214  62.077  1.00  0.00           C
ATOM   4552  HZ  PHE   334      35.820  28.263  61.356  1.00  0.00           H
ATOM   4553  CD2 PHE   334      34.210  28.020  64.318  1.00  0.00           C
ATOM   4554  HD2 PHE   334      34.376  28.108  65.379  1.00  0.00           H
ATOM   4555  CE2 PHE   334      35.327  28.196  63.448  1.00  0.00           C
ATOM   4556  HE2 PHE   334      36.354  28.393  63.720  1.00  0.00           H
ATOM   4557  C   PHE   334      30.675  26.972  66.878  1.00  0.00           C
ATOM   4558  O   PHE   334      30.408  27.738  67.826  1.00  0.00           O
ATOM   4559  N   THR   335      29.816  25.990  66.582  1.00  0.00           N
ATOM   4560  HN  THR   335      29.902  25.418  65.763  1.00  0.00           H
ATOM   4561  CA  THR   335      28.724  25.592  67.401  1.00  0.00           C
ATOM   4562  HA  THR   335      28.230  26.523  67.657  1.00  0.00           H
ATOM   4563  CB  THR   335      27.664  24.608  66.709  1.00  0.00           C
ATOM   4564  HB  THR   335      28.053  23.574  66.781  1.00  0.00           H
ATOM   4565  OG1 THR   335      27.444  24.944  65.346  1.00  0.00           O
ATOM   4566  HG1 THR   335      26.490  24.937  65.288  1.00  0.00           H
ATOM   4567  CG2 THR   335      26.303  24.825  67.455  1.00  0.00           C
ATOM   4568 HG21 THR   335      26.122  25.915  67.403  1.00  0.00           H
ATOM   4569 HG22 THR   335      26.441  24.593  68.541  1.00  0.00           H
ATOM   4570 HG23 THR   335      25.505  24.152  67.087  1.00  0.00           H
ATOM   4571  C   THR   335      29.063  24.999  68.704  1.00  0.00           C
ATOM   4572  O   THR   335      28.544  25.456  69.704  1.00  0.00           O
ATOM   4573  N   SER   336      30.010  24.005  68.675  1.00  0.00           N
ATOM   4574  HN  SER   336      30.265  23.651  67.785  1.00  0.00           H
ATOM   4575  CA  SER   336      30.359  23.186  69.867  1.00  0.00           C
ATOM   4576  HA  SER   336      29.420  22.850  70.275  1.00  0.00           H
ATOM   4577  CB  SER   336      31.094  21.928  69.397  1.00  0.00           C
ATOM   4578  HB1 SER   336      32.044  22.236  68.902  1.00  0.00           H
ATOM   4579  HB2 SER   336      30.423  21.316  68.750  1.00  0.00           H
ATOM   4580  OG  SER   336      31.371  21.114  70.583  1.00  0.00           O
ATOM   4581  HG1 SER   336      31.790  21.679  71.236  1.00  0.00           H
ATOM   4582  C   SER   336      31.055  23.912  71.013  1.00  0.00           C
ATOM   4583  O   SER   336      30.709  23.749  72.164  1.00  0.00           O
ATOM   4584  N   ASN   337      32.030  24.839  70.684  1.00  0.00           N
ATOM   4585  HN  ASN   337      32.180  25.117  69.737  1.00  0.00           H
ATOM   4586  CA  ASN   337      32.809  25.515  71.702  1.00  0.00           C
ATOM   4587  HA  ASN   337      33.408  24.818  72.274  1.00  0.00           H
ATOM   4588  CB  ASN   337      33.845  26.412  70.923  1.00  0.00           C
ATOM   4589  HB1 ASN   337      34.310  27.149  71.608  1.00  0.00           H
ATOM   4590  HB2 ASN   337      33.295  27.044  70.192  1.00  0.00           H
ATOM   4591  CG  ASN   337      34.936  25.625  70.163  1.00  0.00           C
ATOM   4592  OD1 ASN   337      35.573  26.147  69.228  1.00  0.00           O
ATOM   4593  ND2 ASN   337      35.201  24.356  70.434  1.00  0.00           N
ATOM   4594 HD21 ASN   337      34.470  23.919  70.953  1.00  0.00           H
ATOM   4595 HD22 ASN   337      36.034  23.941  70.073  1.00  0.00           H
ATOM   4596  C   ASN   337      32.116  26.296  72.788  1.00  0.00           C
ATOM   4597  O   ASN   337      32.591  26.066  73.911  1.00  0.00           O
ATOM   4598  N   PRO   338      31.142  27.206  72.698  1.00  0.00           N
ATOM   4599  CD  PRO   338      30.654  27.654  71.423  1.00  0.00           C
ATOM   4600  HD1 PRO   338      30.312  26.777  70.820  1.00  0.00           H
ATOM   4601  HD2 PRO   338      31.467  28.162  70.865  1.00  0.00           H
ATOM   4602  CA  PRO   338      30.676  28.089  73.788  1.00  0.00           C
ATOM   4603  HA  PRO   338      31.490  28.509  74.365  1.00  0.00           H
ATOM   4604  CB  PRO   338      29.870  29.197  73.101  1.00  0.00           C
ATOM   4605  HB1 PRO   338      30.523  30.008  72.725  1.00  0.00           H
ATOM   4606  HB2 PRO   338      29.134  29.661  73.784  1.00  0.00           H
ATOM   4607  CG  PRO   338      29.427  28.488  71.832  1.00  0.00           C
ATOM   4608  HG1 PRO   338      28.622  27.756  72.013  1.00  0.00           H
ATOM   4609  HG2 PRO   338      29.033  29.238  71.118  1.00  0.00           H
ATOM   4610  C   PRO   338      29.825  27.288  74.721  1.00  0.00           C
ATOM   4611  O   PRO   338      30.032  27.516  75.942  1.00  0.00           O
ATOM   4612  N   PHE   339      29.048  26.321  74.305  1.00  0.00           N
ATOM   4613  HN  PHE   339      28.872  26.293  73.325  1.00  0.00           H
ATOM   4614  CA  PHE   339      28.327  25.386  75.096  1.00  0.00           C
ATOM   4615  HA  PHE   339      27.790  25.977  75.818  1.00  0.00           H
ATOM   4616  CB  PHE   339      27.375  24.489  74.181  1.00  0.00           C
ATOM   4617  HB1 PHE   339      26.834  23.794  74.867  1.00  0.00           H
ATOM   4618  HB2 PHE   339      27.940  23.809  73.507  1.00  0.00           H
ATOM   4619  CG  PHE   339      26.419  25.309  73.568  1.00  0.00           C
ATOM   4620  CD1 PHE   339      26.537  25.745  72.256  1.00  0.00           C
ATOM   4621  HD1 PHE   339      27.352  25.432  71.621  1.00  0.00           H
ATOM   4622  CE1 PHE   339      25.545  26.594  71.677  1.00  0.00           C
ATOM   4623  HE1 PHE   339      25.547  26.947  70.658  1.00  0.00           H
ATOM   4624  CZ  PHE   339      24.454  27.000  72.403  1.00  0.00           C
ATOM   4625  HZ  PHE   339      23.727  27.697  72.018  1.00  0.00           H
ATOM   4626  CD2 PHE   339      25.177  25.635  74.260  1.00  0.00           C
ATOM   4627  HD2 PHE   339      24.939  25.230  75.226  1.00  0.00           H
ATOM   4628  CE2 PHE   339      24.217  26.413  73.645  1.00  0.00           C
ATOM   4629  HE2 PHE   339      23.358  26.652  74.261  1.00  0.00           H
ATOM   4630  C   PHE   339      29.166  24.527  75.872  1.00  0.00           C
ATOM   4631  O   PHE   339      28.875  24.216  77.032  1.00  0.00           O
ATOM   4632  N   PHE   340      30.311  24.100  75.265  1.00  0.00           N
ATOM   4633  HN  PHE   340      30.510  24.340  74.327  1.00  0.00           H
ATOM   4634  CA  PHE   340      31.271  23.261  75.972  1.00  0.00           C
ATOM   4635  HA  PHE   340      30.799  22.423  76.454  1.00  0.00           H
ATOM   4636  CB  PHE   340      32.274  22.588  74.923  1.00  0.00           C
ATOM   4637  HB1 PHE   340      32.671  23.353  74.217  1.00  0.00           H
ATOM   4638  HB2 PHE   340      31.825  21.834  74.231  1.00  0.00           H
ATOM   4639  CG  PHE   340      33.522  21.960  75.516  1.00  0.00           C
ATOM   4640  CD1 PHE   340      33.630  20.535  75.664  1.00  0.00           C
ATOM   4641  HD1 PHE   340      32.796  19.924  75.334  1.00  0.00           H
ATOM   4642  CE1 PHE   340      34.674  19.888  76.219  1.00  0.00           C
ATOM   4643  HE1 PHE   340      34.782  18.824  76.334  1.00  0.00           H
ATOM   4644  CZ  PHE   340      35.765  20.710  76.708  1.00  0.00           C
ATOM   4645  HZ  PHE   340      36.545  20.226  77.272  1.00  0.00           H
ATOM   4646  CD2 PHE   340      34.795  22.692  75.725  1.00  0.00           C
ATOM   4647  HD2 PHE   340      34.779  23.754  75.534  1.00  0.00           H
ATOM   4648  CE2 PHE   340      35.868  22.086  76.325  1.00  0.00           C
ATOM   4649  HE2 PHE   340      36.632  22.735  76.737  1.00  0.00           H
ATOM   4650  C   PHE   340      32.110  24.058  77.012  1.00  0.00           C
ATOM   4651  O   PHE   340      32.201  23.682  78.162  1.00  0.00           O
ATOM   4652  N   TYR   341      32.730  25.167  76.611  1.00  0.00           N
ATOM   4653  HN  TYR   341      32.687  25.541  75.688  1.00  0.00           H
ATOM   4654  CA  TYR   341      33.455  26.041  77.398  1.00  0.00           C
ATOM   4655  HA  TYR   341      34.142  25.492  78.019  1.00  0.00           H
ATOM   4656  CB  TYR   341      34.229  27.154  76.496  1.00  0.00           C
ATOM   4657  HB1 TYR   341      34.476  28.122  76.987  1.00  0.00           H
ATOM   4658  HB2 TYR   341      33.713  27.383  75.544  1.00  0.00           H
ATOM   4659  CG  TYR   341      35.615  26.592  76.067  1.00  0.00           C
ATOM   4660  CD1 TYR   341      36.674  26.443  77.073  1.00  0.00           C
ATOM   4661  HD1 TYR   341      36.449  26.823  78.062  1.00  0.00           H
ATOM   4662  CE1 TYR   341      37.957  25.989  76.752  1.00  0.00           C
ATOM   4663  HE1 TYR   341      38.736  25.867  77.495  1.00  0.00           H
ATOM   4664  CZ  TYR   341      38.244  25.621  75.439  1.00  0.00           C
ATOM   4665  OH  TYR   341      39.446  25.054  75.032  1.00  0.00           O
ATOM   4666  HH  TYR   341      39.867  24.783  75.844  1.00  0.00           H
ATOM   4667  CD2 TYR   341      35.952  26.169  74.797  1.00  0.00           C
ATOM   4668  HD2 TYR   341      35.188  26.326  74.038  1.00  0.00           H
ATOM   4669  CE2 TYR   341      37.222  25.725  74.442  1.00  0.00           C
ATOM   4670  HE2 TYR   341      37.550  25.427  73.455  1.00  0.00           H
ATOM   4671  C   TYR   341      32.745  26.820  78.433  1.00  0.00           C
ATOM   4672  O   TYR   341      33.262  27.012  79.533  1.00  0.00           O
ATOM   4673  N   GLY   342      31.507  27.166  78.114  1.00  0.00           N
ATOM   4674  HN  GLY   342      31.224  27.083  77.158  1.00  0.00           H
ATOM   4675  CA  GLY   342      30.527  27.696  78.997  1.00  0.00           C
ATOM   4676  HA1 GLY   342      29.625  27.789  78.405  1.00  0.00           H
ATOM   4677  HA2 GLY   342      30.901  28.532  79.558  1.00  0.00           H
ATOM   4678  C   GLY   342      30.035  26.743  80.057  1.00  0.00           C
ATOM   4679  O   GLY   342      29.711  27.205  81.138  1.00  0.00           O
ATOM   4680  N   CYS   343      29.839  25.464  79.757  1.00  0.00           N
ATOM   4681  HN  CYS   343      29.888  25.112  78.815  1.00  0.00           H
ATOM   4682  CA  CYS   343      29.544  24.470  80.743  1.00  0.00           C
ATOM   4683  HA  CYS   343      28.845  24.920  81.431  1.00  0.00           H
ATOM   4684  CB  CYS   343      28.918  23.203  80.144  1.00  0.00           C
ATOM   4685  HB1 CYS   343      29.644  22.919  79.347  1.00  0.00           H
ATOM   4686  HB2 CYS   343      28.093  23.559  79.489  1.00  0.00           H
ATOM   4687  SG  CYS   343      28.572  21.762  81.248  1.00  0.00           S
ATOM   4688  HG1 CYS   343      29.675  21.068  81.032  1.00  0.00           H
ATOM   4689  C   CYS   343      30.864  23.994  81.445  1.00  0.00           C
ATOM   4690  O   CYS   343      30.803  23.746  82.646  1.00  0.00           O
ATOM   4691  N   LEU   344      32.092  23.815  80.767  1.00  0.00           N
ATOM   4692  HN  LEU   344      31.992  23.726  79.781  1.00  0.00           H
ATOM   4693  CA  LEU   344      33.347  23.398  81.282  1.00  0.00           C
ATOM   4694  HA  LEU   344      33.281  22.449  81.793  1.00  0.00           H
ATOM   4695  CB  LEU   344      34.452  23.366  80.164  1.00  0.00           C
ATOM   4696  HB1 LEU   344      34.490  24.359  79.663  1.00  0.00           H
ATOM   4697  HB2 LEU   344      34.171  22.757  79.282  1.00  0.00           H
ATOM   4698  CG  LEU   344      35.891  22.991  80.691  1.00  0.00           C
ATOM   4699  HG  LEU   344      36.143  23.659  81.540  1.00  0.00           H
ATOM   4700  CD1 LEU   344      35.959  21.491  81.155  1.00  0.00           C
ATOM   4701 HD11 LEU   344      35.971  20.886  80.227  1.00  0.00           H
ATOM   4702 HD12 LEU   344      35.123  21.340  81.872  1.00  0.00           H
ATOM   4703 HD13 LEU   344      36.961  21.308  81.616  1.00  0.00           H
ATOM   4704  CD2 LEU   344      37.033  23.421  79.716  1.00  0.00           C
ATOM   4705 HD21 LEU   344      36.959  22.944  78.720  1.00  0.00           H
ATOM   4706 HD22 LEU   344      38.022  23.233  80.187  1.00  0.00           H
ATOM   4707 HD23 LEU   344      37.046  24.527  79.601  1.00  0.00           H
ATOM   4708  C   LEU   344      33.814  24.312  82.403  1.00  0.00           C
ATOM   4709  O   LEU   344      34.291  23.869  83.412  1.00  0.00           O
ATOM   4710  N   ASN   345      33.561  25.610  82.209  1.00  0.00           N
ATOM   4711  HN  ASN   345      33.171  25.996  81.378  1.00  0.00           H
ATOM   4712  CA  ASN   345      34.003  26.587  83.268  1.00  0.00           C
ATOM   4713  HA  ASN   345      34.801  26.166  83.862  1.00  0.00           H
ATOM   4714  CB  ASN   345      34.585  27.943  82.638  1.00  0.00           C
ATOM   4715  HB1 ASN   345      34.766  28.646  83.478  1.00  0.00           H
ATOM   4716  HB2 ASN   345      33.747  28.194  81.971  1.00  0.00           H
ATOM   4717  CG  ASN   345      35.908  27.545  81.953  1.00  0.00           C
ATOM   4718  OD1 ASN   345      36.735  26.679  82.252  1.00  0.00           O
ATOM   4719  ND2 ASN   345      36.094  28.317  80.879  1.00  0.00           N
ATOM   4720 HD21 ASN   345      36.922  28.166  80.338  1.00  0.00           H
ATOM   4721 HD22 ASN   345      35.442  29.014  80.589  1.00  0.00           H
ATOM   4722  C   ASN   345      32.956  26.924  84.334  1.00  0.00           C
ATOM   4723  O   ASN   345      31.985  27.548  84.010  1.00  0.00           O
ATOM   4724  N   ARG   346      33.075  26.478  85.589  1.00  0.00           N
ATOM   4725  HN  ARG   346      33.834  25.882  85.806  1.00  0.00           H
ATOM   4726  CA  ARG   346      32.053  26.514  86.650  1.00  0.00           C
ATOM   4727  HA  ARG   346      31.284  25.876  86.226  1.00  0.00           H
ATOM   4728  CB  ARG   346      32.723  25.827  87.844  1.00  0.00           C
ATOM   4729  HB1 ARG   346      32.145  26.054  88.761  1.00  0.00           H
ATOM   4730  HB2 ARG   346      33.696  26.370  87.868  1.00  0.00           H
ATOM   4731  CG  ARG   346      32.928  24.322  87.645  1.00  0.00           C
ATOM   4732  HG1 ARG   346      33.755  24.011  88.323  1.00  0.00           H
ATOM   4733  HG2 ARG   346      33.292  24.059  86.633  1.00  0.00           H
ATOM   4734  CD  ARG   346      31.726  23.400  87.830  1.00  0.00           C
ATOM   4735  HD1 ARG   346      30.936  23.714  87.123  1.00  0.00           H
ATOM   4736  HD2 ARG   346      31.413  23.460  88.902  1.00  0.00           H
ATOM   4737  NE  ARG   346      32.283  22.082  87.718  1.00  0.00           N
ATOM   4738  HE  ARG   346      33.252  21.953  87.505  1.00  0.00           H
ATOM   4739  CZ  ARG   346      31.599  20.995  87.907  1.00  0.00           C
ATOM   4740  NH1 ARG   346      30.345  21.002  88.198  1.00  0.00           N
ATOM   4741 HH11 ARG   346      29.844  21.870  88.312  1.00  0.00           H
ATOM   4742 HH12 ARG   346      29.707  20.244  88.128  1.00  0.00           H
ATOM   4743  NH2 ARG   346      32.182  19.843  87.888  1.00  0.00           N
ATOM   4744 HH21 ARG   346      33.178  19.896  87.798  1.00  0.00           H
ATOM   4745 HH22 ARG   346      31.685  18.979  87.946  1.00  0.00           H
ATOM   4746  C   ARG   346      31.418  27.795  86.958  1.00  0.00           C
ATOM   4747  O   ARG   346      30.210  27.871  87.239  1.00  0.00           O
ATOM   4748  N   GLN   347      32.188  28.901  87.013  1.00  0.00           N
ATOM   4749  HN  GLN   347      33.120  28.893  86.656  1.00  0.00           H
ATOM   4750  CA  GLN   347      31.692  30.234  87.289  1.00  0.00           C
ATOM   4751  HA  GLN   347      31.223  30.302  88.260  1.00  0.00           H
ATOM   4752  CB  GLN   347      32.821  31.266  87.427  1.00  0.00           C
ATOM   4753  HB1 GLN   347      32.316  32.206  87.711  1.00  0.00           H
ATOM   4754  HB2 GLN   347      33.344  31.484  86.479  1.00  0.00           H
ATOM   4755  CG  GLN   347      33.815  30.971  88.649  1.00  0.00           C
ATOM   4756  HG1 GLN   347      34.674  31.661  88.529  1.00  0.00           H
ATOM   4757  HG2 GLN   347      34.339  30.000  88.483  1.00  0.00           H
ATOM   4758  CD  GLN   347      33.181  31.152  90.019  1.00  0.00           C
ATOM   4759  OE1 GLN   347      32.747  32.287  90.272  1.00  0.00           O
ATOM   4760  NE2 GLN   347      33.207  30.169  90.928  1.00  0.00           N
ATOM   4761 HE21 GLN   347      32.720  30.216  91.800  1.00  0.00           H
ATOM   4762 HE22 GLN   347      33.790  29.371  90.764  1.00  0.00           H
ATOM   4763  C   GLN   347      30.664  30.608  86.142  1.00  0.00           C
ATOM   4764  O   GLN   347      29.599  31.230  86.262  1.00  0.00           O
ATOM   4765  N   ILE   348      31.053  30.208  84.861  1.00  0.00           N
ATOM   4766  HN  ILE   348      31.892  29.710  84.667  1.00  0.00           H
ATOM   4767  CA  ILE   348      30.227  30.601  83.762  1.00  0.00           C
ATOM   4768  HA  ILE   348      29.944  31.616  84.013  1.00  0.00           H
ATOM   4769  CB  ILE   348      31.106  30.575  82.499  1.00  0.00           C
ATOM   4770  HB  ILE   348      31.714  29.651  82.482  1.00  0.00           H
ATOM   4771  CG2 ILE   348      30.284  30.686  81.258  1.00  0.00           C
ATOM   4772 HG21 ILE   348      31.043  30.644  80.439  1.00  0.00           H
ATOM   4773 HG22 ILE   348      29.724  31.582  80.947  1.00  0.00           H
ATOM   4774 HG23 ILE   348      29.638  29.779  81.183  1.00  0.00           H
ATOM   4775  CG1 ILE   348      32.069  31.825  82.417  1.00  0.00           C
ATOM   4776 HG11 ILE   348      32.126  32.208  83.460  1.00  0.00           H
ATOM   4777 HG12 ILE   348      31.601  32.657  81.847  1.00  0.00           H
ATOM   4778  CD  ILE   348      33.504  31.510  82.028  1.00  0.00           C
ATOM   4779  HD1 ILE   348      33.976  30.757  82.705  1.00  0.00           H
ATOM   4780  HD2 ILE   348      34.130  32.412  82.163  1.00  0.00           H
ATOM   4781  HD3 ILE   348      33.531  31.211  80.963  1.00  0.00           H
ATOM   4782  C   ILE   348      28.953  29.782  83.680  1.00  0.00           C
ATOM   4783  O   ILE   348      27.859  30.248  83.297  1.00  0.00           O
ATOM   4784  N   ARG   349      29.060  28.504  84.006  1.00  0.00           N
ATOM   4785  HN  ARG   349      29.922  28.054  84.232  1.00  0.00           H
ATOM   4786  CA  ARG   349      27.900  27.640  83.907  1.00  0.00           C
ATOM   4787  HA  ARG   349      27.360  27.874  82.994  1.00  0.00           H
ATOM   4788  CB  ARG   349      28.364  26.166  83.950  1.00  0.00           C
ATOM   4789  HB1 ARG   349      29.090  26.012  84.778  1.00  0.00           H
ATOM   4790  HB2 ARG   349      28.977  26.012  83.043  1.00  0.00           H
ATOM   4791  CG  ARG   349      27.317  25.084  84.161  1.00  0.00           C
ATOM   4792  HG1 ARG   349      26.712  24.827  83.261  1.00  0.00           H
ATOM   4793  HG2 ARG   349      26.648  25.221  85.038  1.00  0.00           H
ATOM   4794  CD  ARG   349      27.994  23.767  84.594  1.00  0.00           C
ATOM   4795  HD1 ARG   349      28.663  23.984  85.454  1.00  0.00           H
ATOM   4796  HD2 ARG   349      28.533  23.455  83.670  1.00  0.00           H
ATOM   4797  NE  ARG   349      26.956  22.841  84.920  1.00  0.00           N
ATOM   4798  HE  ARG   349      26.022  23.170  85.057  1.00  0.00           H
ATOM   4799  CZ  ARG   349      27.224  21.601  85.246  1.00  0.00           C
ATOM   4800  NH1 ARG   349      28.301  20.895  85.234  1.00  0.00           N
ATOM   4801 HH11 ARG   349      29.124  21.348  84.890  1.00  0.00           H
ATOM   4802 HH12 ARG   349      28.230  20.002  85.675  1.00  0.00           H
ATOM   4803  NH2 ARG   349      26.166  20.965  85.794  1.00  0.00           N
ATOM   4804 HH21 ARG   349      25.339  21.458  86.050  1.00  0.00           H
ATOM   4805 HH22 ARG   349      26.187  20.016  86.097  1.00  0.00           H
ATOM   4806  C   ARG   349      26.897  27.938  85.034  1.00  0.00           C
ATOM   4807  O   ARG   349      25.705  27.699  84.863  1.00  0.00           O
ATOM   4808  N   GLY   350      27.296  28.597  86.157  1.00  0.00           N
ATOM   4809  HN  GLY   350      28.220  28.920  86.309  1.00  0.00           H
ATOM   4810  CA  GLY   350      26.402  28.993  87.271  1.00  0.00           C
ATOM   4811  HA1 GLY   350      26.930  29.247  88.178  1.00  0.00           H
ATOM   4812  HA2 GLY   350      25.669  28.223  87.453  1.00  0.00           H
ATOM   4813  C   GLY   350      25.657  30.241  86.858  1.00  0.00           C
ATOM   4814  O   GLY   350      24.579  30.523  87.373  1.00  0.00           O
ATOM   4815  N   GLU   351      26.290  31.041  85.964  1.00  0.00           N
ATOM   4816  HN  GLU   351      27.249  31.010  85.662  1.00  0.00           H
ATOM   4817  CA  GLU   351      25.501  32.124  85.425  1.00  0.00           C
ATOM   4818  HA  GLU   351      25.004  32.590  86.262  1.00  0.00           H
ATOM   4819  CB  GLU   351      26.485  33.124  84.768  1.00  0.00           C
ATOM   4820  HB1 GLU   351      25.840  33.932  84.377  1.00  0.00           H
ATOM   4821  HB2 GLU   351      27.090  32.619  83.994  1.00  0.00           H
ATOM   4822  CG  GLU   351      27.454  33.774  85.718  1.00  0.00           C
ATOM   4823  HG1 GLU   351      28.273  34.148  85.073  1.00  0.00           H
ATOM   4824  HG2 GLU   351      27.979  33.130  86.450  1.00  0.00           H
ATOM   4825  CD  GLU   351      26.910  34.899  86.537  1.00  0.00           C
ATOM   4826  OE1 GLU   351      25.765  35.338  86.339  1.00  0.00           O
ATOM   4827  OE2 GLU   351      27.661  35.487  87.345  1.00  0.00           O
ATOM   4828  C   GLU   351      24.435  31.759  84.419  1.00  0.00           C
ATOM   4829  O   GLU   351      23.444  32.480  84.382  1.00  0.00           O
ATOM   4830  N   LEU   352      24.582  30.607  83.737  1.00  0.00           N
ATOM   4831  HN  LEU   352      25.394  30.080  83.974  1.00  0.00           H
ATOM   4832  CA  LEU   352      23.877  30.116  82.629  1.00  0.00           C
ATOM   4833  HA  LEU   352      23.344  30.966  82.226  1.00  0.00           H
ATOM   4834  CB  LEU   352      24.900  29.535  81.595  1.00  0.00           C
ATOM   4835  HB1 LEU   352      24.331  29.010  80.785  1.00  0.00           H
ATOM   4836  HB2 LEU   352      25.476  28.770  82.158  1.00  0.00           H
ATOM   4837  CG  LEU   352      25.796  30.466  80.844  1.00  0.00           C
ATOM   4838  HG  LEU   352      26.264  31.165  81.567  1.00  0.00           H
ATOM   4839  CD1 LEU   352      26.824  29.655  79.994  1.00  0.00           C
ATOM   4840 HD11 LEU   352      27.086  28.688  80.465  1.00  0.00           H
ATOM   4841 HD12 LEU   352      27.769  30.232  79.898  1.00  0.00           H
ATOM   4842 HD13 LEU   352      26.436  29.460  78.971  1.00  0.00           H
ATOM   4843  CD2 LEU   352      25.007  31.334  79.835  1.00  0.00           C
ATOM   4844 HD21 LEU   352      25.614  32.212  79.506  1.00  0.00           H
ATOM   4845 HD22 LEU   352      24.154  31.835  80.353  1.00  0.00           H
ATOM   4846 HD23 LEU   352      24.632  30.759  78.952  1.00  0.00           H
ATOM   4847  C   LEU   352      22.825  29.121  82.967  1.00  0.00           C
ATOM   4848  O   LEU   352      22.124  28.609  82.137  1.00  0.00           O
ATOM   4849  N   SER   353      22.621  28.744  84.183  1.00  0.00           N
ATOM   4850  HN  SER   353      23.056  29.204  84.947  1.00  0.00           H
ATOM   4851  CA  SER   353      21.454  27.896  84.570  1.00  0.00           C
ATOM   4852  HA  SER   353      20.600  28.222  83.990  1.00  0.00           H
ATOM   4853  CB  SER   353      21.696  26.400  84.443  1.00  0.00           C
ATOM   4854  HB1 SER   353      21.936  26.165  83.388  1.00  0.00           H
ATOM   4855  HB2 SER   353      20.790  25.802  84.696  1.00  0.00           H
ATOM   4856  OG  SER   353      22.806  25.909  85.177  1.00  0.00           O
ATOM   4857  HG1 SER   353      23.411  26.660  85.125  1.00  0.00           H
ATOM   4858  C   SER   353      21.032  28.178  85.973  1.00  0.00           C
ATOM   4859  O   SER   353      21.883  28.456  86.821  1.00  0.00           O
ATOM   4860  N   LYS   354      19.760  28.417  86.191  1.00  0.00           N
ATOM   4861  HN  LYS   354      19.103  28.396  85.439  1.00  0.00           H
ATOM   4862  CA  LYS   354      19.244  28.772  87.504  1.00  0.00           C
ATOM   4863  HA  LYS   354      19.710  29.710  87.767  1.00  0.00           H
ATOM   4864  CB  LYS   354      17.678  29.097  87.387  1.00  0.00           C
ATOM   4865  HB1 LYS   354      17.131  28.240  86.973  1.00  0.00           H
ATOM   4866  HB2 LYS   354      17.723  29.945  86.668  1.00  0.00           H
ATOM   4867  CG  LYS   354      16.988  29.442  88.714  1.00  0.00           C
ATOM   4868  HG1 LYS   354      16.897  28.665  89.499  1.00  0.00           H
ATOM   4869  HG2 LYS   354      15.905  29.622  88.586  1.00  0.00           H
ATOM   4870  CD  LYS   354      17.552  30.763  89.371  1.00  0.00           C
ATOM   4871  HD1 LYS   354      17.178  31.501  88.630  1.00  0.00           H
ATOM   4872  HD2 LYS   354      18.646  30.941  89.273  1.00  0.00           H
ATOM   4873  CE  LYS   354      17.150  31.049  90.785  1.00  0.00           C
ATOM   4874  HE1 LYS   354      17.817  30.446  91.425  1.00  0.00           H
ATOM   4875  HE2 LYS   354      16.082  30.946  91.074  1.00  0.00           H
ATOM   4876  NZ  LYS   354      17.533  32.439  90.993  1.00  0.00           N
ATOM   4877  HZ1 LYS   354      17.568  32.570  92.029  1.00  0.00           H
ATOM   4878  HZ2 LYS   354      16.911  33.143  90.551  1.00  0.00           H
ATOM   4879  HZ3 LYS   354      18.489  32.692  90.651  1.00  0.00           H
ATOM   4880  C   LYS   354      19.366  27.799  88.630  1.00  0.00           C
ATOM   4881  O   LYS   354      18.838  26.665  88.613  1.00  0.00           O
ATOM   4882  N   GLN   355      20.238  28.178  89.614  1.00  0.00           N
ATOM   4883  HN  GLN   355      20.671  29.080  89.577  1.00  0.00           H
ATOM   4884  CA  GLN   355      20.520  27.364  90.750  1.00  0.00           C
ATOM   4885  HA  GLN   355      20.207  26.342  90.581  1.00  0.00           H
ATOM   4886  CB  GLN   355      22.043  27.400  90.944  1.00  0.00           C
ATOM   4887  HB1 GLN   355      22.361  27.316  92.013  1.00  0.00           H
ATOM   4888  HB2 GLN   355      22.454  28.426  90.822  1.00  0.00           H
ATOM   4889  CG  GLN   355      22.901  26.560  89.998  1.00  0.00           C
ATOM   4890  HG1 GLN   355      23.908  26.450  90.456  1.00  0.00           H
ATOM   4891  HG2 GLN   355      23.110  27.215  89.119  1.00  0.00           H
ATOM   4892  CD  GLN   355      22.465  25.137  89.600  1.00  0.00           C
ATOM   4893  OE1 GLN   355      22.939  24.177  90.192  1.00  0.00           O
ATOM   4894  NE2 GLN   355      21.750  24.949  88.478  1.00  0.00           N
ATOM   4895 HE21 GLN   355      21.711  25.606  87.718  1.00  0.00           H
ATOM   4896 HE22 GLN   355      21.471  23.996  88.410  1.00  0.00           H
ATOM   4897  C   GLN   355      19.887  27.926  91.950  1.00  0.00           C
ATOM   4898  OT1 GLN   355      18.875  27.356  92.478  1.00  0.00           O
ATOM   4899  OT2 GLN   355      20.261  29.086  92.382  1.00  0.00           O
TER    4900      GLN   355
HETATM 4901  SOD SOD   425      21.744  56.062 129.565  1.00  0.00           S
HETATM 4902  SOD SOD   426      38.678  -1.377  20.355  1.00  0.00           S
HETATM 4903  SOD SOD   427      56.928  26.756   3.772  1.00  0.00           S
HETATM 4904  SOD SOD   428      35.082  13.974 138.974  1.00  0.00           S
HETATM 4905  SOD SOD   429      72.957  19.471  29.794  1.00  0.00           S
HETATM 4906  SOD SOD   430      42.246  12.545 127.502  1.00  0.00           S
HETATM 4907  SOD SOD   431      11.203  24.859 135.749  1.00  0.00           S
HETATM 4908  SOD SOD   432       3.257  20.249  23.512  1.00  0.00           S
HETATM 4909  SOD SOD   433      48.028  24.809   1.428  1.00  0.00           S
HETATM 4910  SOD SOD   434      38.363  27.827   3.152  1.00  0.00           S
HETATM 4911  SOD SOD   435      18.132  49.458 112.100  1.00  0.00           S
HETATM 4912  SOD SOD   436      27.443   2.581  31.239  1.00  0.00           S
HETATM 4913  SOD SOD   437      36.532  -5.195  10.980  1.00  0.00           S
HETATM 4914  SOD SOD   438      39.370  -6.252  42.569  1.00  0.00           S
HETATM 4915  SOD SOD   439      17.213  48.437 117.209  1.00  0.00           S
HETATM 4916  SOD SOD   440      46.216  15.257  22.346  1.00  0.00           S
HETATM 4917  SOD SOD   441      17.959  41.996 130.369  1.00  0.00           S
HETATM 4918  SOD SOD   442      23.618  18.480  99.910  1.00  0.00           S
HETATM 4919  SOD SOD   443      25.665  20.160 129.923  1.00  0.00           S
HETATM 4920  SOD SOD   444      -4.000  12.948  28.768  1.00  0.00           S
HETATM 4921  SOD SOD   445      -1.619  12.197  14.225  1.00  0.00           S
HETATM 4922  SOD SOD   446      38.478   9.179  95.882  1.00  0.00           S
HETATM 4923  SOD SOD   447       4.983   4.815   1.936  1.00  0.00           S
HETATM 4924  SOD SOD   448      41.710  37.532 117.539  1.00  0.00           S
HETATM 4925  CLA CLA   449      -4.440  15.481 111.920  1.00  0.00           C
HETATM 4926  CLA CLA   450      35.689  11.990  93.661  1.00  0.00           C
HETATM 4927  CLA CLA   451      -7.285  31.014 127.400  1.00  0.00           C
HETATM 4928  CLA CLA   452      53.817  25.698 106.286  1.00  0.00           C
HETATM 4929  CLA CLA   453      72.646  41.001 108.156  1.00  0.00           C
HETATM 4930  CLA CLA   454      29.491  55.770 120.747  1.00  0.00           C
HETATM 4931  CLA CLA   455      48.065  -4.108  18.850  1.00  0.00           C
HETATM 4932  CLA CLA   456      20.526  -3.498  13.368  1.00  0.00           C
HETATM 4933  CLA CLA   457      11.896  19.528 123.921  1.00  0.00           C
HETATM 4934  CLA CLA   458      48.151  41.109 116.680  1.00  0.00           C
HETATM 4935  CLA CLA   459      28.960  28.402 100.425  1.00  0.00           C
HETATM 4936  CLA CLA   460      35.725  -5.013   8.404  1.00  0.00           C
HETATM 4937  CLA CLA   461      19.422  16.298  98.723  1.00  0.00           C
HETATM 4938  CLA CLA   462       0.629   7.295  24.074  1.00  0.00           C
HETATM 4939  CLA CLA   463      70.697  38.574 128.364  1.00  0.00           C
HETATM 4940  CLA CLA   464      52.939   5.126  32.625  1.00  0.00           C
HETATM 4941  CLA CLA   465      -2.288  17.056  29.485  1.00  0.00           C
HETATM 4942  CLA CLA   466      37.788   5.452  39.554  1.00  0.00           C
HETATM 4943  CLA CLA   467       6.938  22.936  21.572  1.00  0.00           C
HETATM 4944  CLA CLA   468      22.656  26.603   5.447  1.00  0.00           C
HETATM 4945  CLA CLA   469       0.950  32.014 122.922  1.00  0.00           C
HETATM 4946  CLA CLA   470      -3.381  21.594 116.080  1.00  0.00           C
HETATM 4947  CLA CLA   471      20.539  -7.151  26.949  1.00  0.00           C
HETATM 4948  CLA CLA   472      22.240  35.202  93.680  1.00  0.00           C
HETATM 4949  CLA CLA   473      36.753   8.493  25.603  1.00  0.00           C
HETATM 4950  CLA CLA   474      28.860  26.873 121.238  1.00  0.00           C
HETATM 4951  CLA CLA   475      51.867   1.643   9.097  1.00  0.00           C
HETATM 4952  CLA CLA   476      42.000   8.167  99.385  1.00  0.00           C
HETATM 4953  CLA CLA   477      69.059  29.864 107.602  1.00  0.00           C
HETATM 4954  CLA CLA   478       2.096  12.325  90.716  1.00  0.00           C
HETATM 4955  CLA CLA   479      35.248   1.223   3.452  1.00  0.00           C
HETATM 4956  CLA CLA   480      36.693  -2.659  41.181  1.00  0.00           C
HETATM 4957  CLA CLA   481      44.949  36.509 123.421  1.00  0.00           C
CONECT  372  357  374  373
CONECT  357  355  358  359  372
CONECT  359  357  365  360  361
CONECT  368  365  370  371  369
CONECT  365  366  368  359  367
CONECT  361  362  363  364  359
CONECT  358  357
CONECT  360  359
CONECT  369  368
CONECT  370  368
CONECT  371  368
CONECT  366  365
CONECT  367  365
CONECT  362  361
CONECT  363  361
CONECT  364  361
CONECT  356  355
CONECT  355  353  357  356
CONECT  373  372
CONECT  599  583  601  600
CONECT  616  618  617  603
CONECT  603  605  601  616  604
CONECT  605  606  610  603  607
CONECT  614  613  610  615
CONECT  611  612  613  608
CONECT  610  605  614  608
CONECT  604  603
CONECT  606  605
CONECT  607  605
CONECT  609  608
CONECT  615  614
CONECT  612  611
CONECT  602  601
CONECT  601  602  603  599
CONECT  608  610  609  611
CONECT  613  614  611
CONECT  617  616
CONECT  618  619  620  616
CONECT  994  986  995  996
CONECT 1011 1013  998 1012
CONECT  998 1011  999 1000  996
CONECT 1000 1001 1005  998 1002
CONECT 1009 1005 1010 1008
CONECT 1006 1003 1008 1007
CONECT 1005 1009 1003 1000
CONECT  999  998
CONECT 1001 1000
CONECT 1002 1000
CONECT 1004 1003
CONECT 1010 1009
CONECT 1007 1006
CONECT  997  996
CONECT  996  994  997  998
CONECT 1003 1004 1005 1006
CONECT 1008 1009 1006
CONECT 1012 1011
CONECT 1013 1011 1015 1014
CONECT 1373 1358 1374 1375
CONECT 1358 1359 1360 1356 1373
CONECT 1360 1358 1361 1362 1366
CONECT 1369 1366 1372 1370 1371
CONECT 1366 1360 1368 1369 1367
CONECT 1362 1360 1363 1364 1365
CONECT 1359 1358
CONECT 1361 1360
CONECT 1370 1369
CONECT 1371 1369
CONECT 1372 1369
CONECT 1367 1366
CONECT 1368 1366
CONECT 1363 1362
CONECT 1364 1362
CONECT 1365 1362
CONECT 1357 1356
CONECT 1356 1354 1357 1358
CONECT 1374 1373
CONECT 1459 1444 1461 1460
CONECT 1444 1442 1445 1446 1459
CONECT 1446 1444 1447 1448 1452
CONECT 1455 1452 1456 1457 1458
CONECT 1452 1453 1446 1454 1455
CONECT 1448 1449 1450 1451 1446
CONECT 1445 1444
CONECT 1447 1446
CONECT 1456 1455
CONECT 1457 1455
CONECT 1458 1455
CONECT 1453 1452
CONECT 1454 1452
CONECT 1449 1448
CONECT 1450 1448
CONECT 1451 1448
CONECT 1443 1442
CONECT 1442 1444 1443 1440
CONECT 1460 1459
CONECT 1623 1611 1624 1625
CONECT 1640 1627 1642 1641
CONECT 1627 1628 1629 1640 1625
CONECT 1629 1627 1631 1630 1634
CONECT 1638 1637 1639 1634
CONECT 1635 1632 1636 1637
CONECT 1634 1632 1629 1638
CONECT 1628 1627
CONECT 1630 1629
CONECT 1631 1629
CONECT 1633 1632
CONECT 1639 1638
CONECT 1636 1635
CONECT 1626 1625
CONECT 1625 1626 1627 1623
CONECT 1632 1633 1635 1634
CONECT 1637 1635 1638
CONECT 1641 1640
CONECT 1642 1640 1643 1646
CONECT 2459 2452 2460 2461
CONECT 2476 2477 2463 2478
CONECT 2463 2464 2476 2461 2465
CONECT 2465 2470 2463 2466 2467
CONECT 2474 2470 2473 2475
CONECT 2471 2473 2472 2468
CONECT 2470 2468 2474 2465
CONECT 2464 2463
CONECT 2466 2465
CONECT 2467 2465
CONECT 2469 2468
CONECT 2475 2474
CONECT 2472 2471
CONECT 2462 2461
CONECT 2461 2459 2462 2463
CONECT 2468 2470 2469 2471
CONECT 2473 2471 2474
CONECT 2477 2476
CONECT 2478 2476 2480 2479
CONECT 2867 2869 2868 2852
CONECT 2852 2867 2850 2854 2853
CONECT 2854 2856 2860 2855 2852
CONECT 2863 2865 2860 2864 2866
CONECT 2860 2861 2863 2862 2854
CONECT 2856 2858 2859 2854 2857
CONECT 2853 2852
CONECT 2855 2854
CONECT 2864 2863
CONECT 2865 2863
CONECT 2866 2863
CONECT 2861 2860
CONECT 2862 2860
CONECT 2857 2856
CONECT 2858 2856
CONECT 2859 2856
CONECT 2851 2850
CONECT 2850 2851 2848 2852
CONECT 2868 2867
CONECT 3142 3143 3129 3144
CONECT 3159 3146 3160 3161
CONECT 3146 3147 3148 3144 3159
CONECT 3148 3146 3149 3153 3150
CONECT 3157 3156 3153 3158
CONECT 3154 3156 3155 3151
CONECT 3153 3157 3148 3151
CONECT 3147 3146
CONECT 3149 3148
CONECT 3150 3148
CONECT 3152 3151
CONECT 3158 3157
CONECT 3155 3154
CONECT 3145 3144
CONECT 3144 3145 3146 3142
CONECT 3151 3154 3152 3153
CONECT 3156 3154 3157
CONECT 3160 3159
CONECT 3161 3163 3159 3162
CONECT 3662 3654 3664 3663
CONECT 3679 3681 3666 3680
CONECT 3666 3668 3664 3679 3667
CONECT 3668 3673 3666 3669 3670
CONECT 3677 3673 3678 3676
CONECT 3674 3675 3676 3671
CONECT 3673 3668 3677 3671
CONECT 3667 3666
CONECT 3669 3668
CONECT 3670 3668
CONECT 3672 3671
CONECT 3678 3677
CONECT 3675 3674
CONECT 3665 3664
CONECT 3664 3662 3665 3666
CONECT 3671 3672 3673 3674
CONECT 3676 3677 3674
CONECT 3680 3679
CONECT 3681 3679 3682 3683
CONECT 4125 4109 4126 4127
CONECT 4142 4143 4129 4144
CONECT 4129 4131 4130 4127 4142
CONECT 4131 4133 4132 4136 4129
CONECT 4140 4136 4139 4141
CONECT 4137 4134 4138 4139
CONECT 4136 4140 4131 4134
CONECT 4130 4129
CONECT 4132 4131
CONECT 4133 4131
CONECT 4135 4134
CONECT 4141 4140
CONECT 4138 4137
CONECT 4128 4127
CONECT 4127 4125 4129 4128
CONECT 4134 4137 4135 4136
CONECT 4139 4137 4140
CONECT 4143 4142
CONECT 4144 4145 4142 4146
CONECT 4298 4300 4299 4283
CONECT 4283 4281 4284 4285 4298
CONECT 4285 4286 4287 4291 4283
CONECT 4294 4291 4296 4297 4295
CONECT 4291 4292 4293 4285 4294
CONECT 4287 4289 4288 4285 4290
CONECT 4284 4283
CONECT 4286 4285
CONECT 4295 4294
CONECT 4296 4294
CONECT 4297 4294
CONECT 4292 4291
CONECT 4293 4291
CONECT 4288 4287
CONECT 4289 4287
CONECT 4290 4287
CONECT 4282 4281
CONECT 4281 4282 4279 4283
CONECT 4299 4298
CONECT 4478 4479 4480 4463
CONECT 4463 4464 4465 4461 4478
CONECT 4465 4471 4467 4466 4463
CONECT 4474 4475 4471 4476 4477
CONECT 4471 4473 4474 4472 4465
CONECT 4467 4468 4465 4469 4470
CONECT 4464 4463
CONECT 4466 4465
CONECT 4475 4474
CONECT 4476 4474
CONECT 4477 4474
CONECT 4472 4471
CONECT 4473 4471
CONECT 4468 4467
CONECT 4469 4467
CONECT 4470 4467
CONECT 4462 4461
CONECT 4461 4462 4459 4463
CONECT 4479 4478
CONECT 4782 4783 4767 4784
CONECT 4767 4769 4782 4765 4768
CONECT 4769 4770 4775 4767 4771
CONECT 4778 4775 4779 4780 4781
CONECT 4775 4776 4777 4769 4778
CONECT 4771 4773 4769 4774 4772
CONECT 4768 4767
CONECT 4770 4769
CONECT 4779 4778
CONECT 4780 4778
CONECT 4781 4778
CONECT 4776 4775
CONECT 4777 4775
CONECT 4772 4771
CONECT 4773 4771
CONECT 4774 4771
CONECT 4766 4765
CONECT 4765 4763 4766 4767
CONECT 4783 4782
CONECT 4897 4884 4899 4898
CONECT 4884 4882 4897 4886 4885
CONECT 4886 4884 4887 4888 4889
CONECT 4892 4894 4893 4889
CONECT 4889 4890 4892 4891 4886
CONECT 4885 4884
CONECT 4887 4886
CONECT 4888 4886
CONECT 4895 4894
CONECT 4896 4894
CONECT 4890 4889
CONECT 4891 4889
CONECT 4883 4882
CONECT 4882 4880 4884 4883
CONECT 4894 4895 4892 4896
CONECT 4893 4892
CONECT 4898 4897
CONECT 4899 4897
END
